# Supplementary material for: Impact of exosomal HIV-1 Tat expression on the human cellular proteome
Source: Oncotarget. 2019 Sep 24;10(54):5632–44. doi: 10.18632/oncotarget.27207 (PMC6771461; doi:10.18632/oncotarget.27207)
Supplement: Supplementary file 2 [file oncotarget-10-5632-s002.xlsx]

## Sheet: 293T cells-R1
293T cells-R1
Protein Name	Identified Peptide Sequence (#: methionine oxidation)	Mowse Score	Mass Error (ppm)	Isolated mass	Scan number	Charge state	UniProt Accession No	Gene Symbol	NCBI GI accession	HPRD accession
14-3-3 Beta	R.YDDMAAAMK.A	31.08	3.10611	508.213	10426	2	P61981	YWHAG	197692473	03184
14-3-3 Beta	K.LAEQAERYDDMAAAMK.A	67.92	2.77468	906.914	12960	2	P61981	YWHAG	197692473	03184
14-3-3 Beta	K.AVTEQGHELSNEER.N	55.15	1.70572	533.584	7394	3	A0A0J9YWE8	YWHAB	197692473	03184
14-3-3 epsilon	R.YLAEFATGNDRK.E	54.42	1.25949	692.846	10571	2	P62258	YWHAE	119611035	05457
14-3-3 epsilon	K.EAAENSLVAYK.A	75.23	3.00352	597.802	10893	2	P62258	YWHAE	119611035	05457
14-3-3 epsilon	K.LAEQAERYDEMVESMKK.V	54.47	7.30109	1028.98	13529	2	B4DJF2	YWHAE	119611035	05457
14-3-3 epsilon	K.AASDIAMTELPPTHPIR.L	59.76	0.0241767	910.472	14733	2	P62258	YWHAE	119611035	05457
14-3-3 epsilon	K.LICCDILDVLDK.H	64.15	2.69648	738.873	22509	2	P62258	YWHAE	119611035	05457
14-3-3 epsilon	K.LICCDILDVLDKHLIPAANTGESK.V	38.66	3.32422	674.598	22698	4	P62258	YWHAE	119611035	05457
14-3-3 epsilon	K.AAFDDAIAELDTLSEESYK.D	82.34	1.96364	696.659	24374	3	P62258	YWHAE	119611035	05457
14-3-3 epsilon	R.YDEMVESM#KK.V	23.16	0.641288	425.858	7322	3	B4DJF2	YWHAE	119611035	05457
14-3-3 Eta	K.AVTELNEPLSNEDRNLLSVAYK.N	27.33	2.73223	825.76	17773	3	Q04917	YWHAH	119580407	00215
14-3-3 Eta	K.ELETVCNDVLSLLDKFLIK.N	45.3	3.63371	750.411	28265	3	Q04917	YWHAH	123238850	00215
14-3-3 gamma	K.NVTELNEPLSNEER.N	82.25	1.5951	822.396	12436	2	P61981	YWHAG	119592210	05639
14-3-3 gamma	K.ELEAVCQDVLSLLDNYLIK.N	105.79	1.01559	1118.08	28215	2	P61981	YWHAG	119592210	05639
14-3-3 gamma	K.NCSETQYESK.V	23.43	3.91326	623.259	5459	2	P61981	YWHAG	119592210	05639
14-3-3 gamma	K.AYSEAHEISKEHM#QPTHPIR.L	15.82	2.11136	476.234	7263	5	P61981	YWHAG	119592210	05639
14-3-3 theta	R.KQTIDNSQGAYQEAFDISKK.E	101.15	2.80038	757.711	12233	3	P27348	YWHAQ	119621384	00886
14-3-3 theta	K.AVTEQGAELSNEERNLLSVAYK.N	29.95	2.9766	807.744	18312	3	P27348	YWHAQ	119621384	00886
14-3-3 theta	R.SICTTVLELLDKYLIANATNPESK.V	110.53	1.15467	1347.21	27258	2	P27348	YWHAQ	119621384	00886
14-3-3 theta	R.YLAEVACGDDRK.Q	63.12	0.899294	698.829	8782	2	P27348	YWHAQ	119621384	00886
14-3-3 theta	K.AVTEQGAELSNEER.N	93.16	2.12694	766.861	8940	2	P27348	YWHAQ	119621384	00886
14-3-3 zeta	K.LAEQAERYDDMAACMK.S	27.23	1.08528	634.61	12429	3	P63104	YWHAZ	306991839	03183
14-3-3 zeta	K.FLIPNASQAESK.V	44.34	1.31526	652.845	13795	2	P63104	YWHAZ	306991839	03183
14-3-3 zeta	R.DICNDVLSLLEK.F	53.25	0.3045	709.863	24853	2	P63104	YWHAZ	306991839	03183
14-3-3 zeta	K.TAFDEAIAELDTLSEESYK.D	113.98	1.77581	1066.5	25554	2	P63104	YWHAZ	306991839	03183
14-3-3 zeta	R.YDDM#AACM#K.S	28.4	0.962685	568.706	5420	2	P63104	YWHAZ	306991839	03183
14-3-3 zeta	R.VVSSIEQKTEGAEK.K	29.1	1.45536	502.266	7763	3	P63104	YWHAZ	306991839	03183
14-3-3 zeta	R.YLAEVAAGDDKK.G	43.76	0.418864	640.33	8641	2	P63104	YWHAZ	306991839	03183
14-3-3 zeta	K.SVTEQGAELSNEER.N	55.39	1.68398	516.909	9213	3	P63104	YWHAZ	306991839	03183
17 beta hydroxysteroid dehydrogenase 4	K.AVANYDSVEEGEKVVK.T	72.63	0.305147	868.938	11015	2	P51659	HSD17B4	313482810	03514
17 beta hydroxysteroid dehydrogenase 4	R.ATSTATSGFAGAIGQK.L	78.24	2.20611	734.374	11506	2	P51659	HSD17B4	313482810	03514
17 beta hydroxysteroid dehydrogenase 4	K.TALDAFGR.I	26.29	2.42933	425.723	12887	2	P51659	HSD17B4	313482810	03514
17 beta hydroxysteroid dehydrogenase 4	R.IDVVVNNAGILR.D	60.97	0.882481	641.877	16178	2	P51659	HSD17B4	313482810	03514
17 beta hydroxysteroid dehydrogenase 4	K.VAVAIPNRPPDAVLTDTTSLNQAALYR.L	62.38	1.59775	956.184	18901	3	P51659	HSD17B4	313482810	03514
17 beta hydroxysteroid dehydrogenase 4	K.LGLLGLANSLAIEGR.K	90.95	2.84058	748.941	22662	2	P51659	HSD17B4	313482810	03514
17 beta hydroxysteroid dehydrogenase 4	K.SMMGGGLAEIPGLSINFAK.V	49.82	4.28854	946.98	22753	2	P51659	HSD17B4	313482810	03514
2 hydroxyphytanoyl CoA lyase	K.FSARPSSIEAIPFVIEK.A	26.46	4.39762	946.016	18413	2	Q9UJ83	HACL1	119584655	09183
2 Prime phosphodiesterase	R.AVFSDSLVPALEAFGLEGVFR.I	62.34	2.47733	1112.59	27806	2	Q6L8Q7	PDE12	189027129	11842
2`,3` cyclic nucleotide, 3`-phosphodiesterase	K.AGQVFLEELGNHK.A	49.97	7.15112	721.37	14099	2	P09543	CNP	119581191	00448
2-Oxoglutarate and iron-dependent oxygenase domain containing 1	R.SEALFLLLSNFTGLK.L	61.76	1.34065	826.965	27357	2	A0A0A0MTR2	OGFOD1	119603268	08553
3-ketoacyl-CoA reductase	K.IRKPTLDKPSPETFVK.S	30.58	2.30812	464.77	10119	4	Q53GQ0	HSD17B12		09989
3-ketoacyl-CoA reductase	R.KPTLDKPSPETFVK.S	25.76	1.79409	529.63	10148	3	Q53GQ0	HSD17B12	158931120	09989
3-ketoacyl-CoA reductase	R.TIAVDFASEDIYDKIK.T	52.48	1.4355	914.471	18924	2	Q53GQ0	HSD17B12	158931120	09989
3-ketoacyl-CoA reductase	K.MININILSVCK.M	50.68	2.63662	652.855	19546	2	Q53GQ0	HSD17B12	158931120	09989
3-ketoacyl-CoA reductase	K.TFVDFFSQCLHEEYR.S	63.15	3.92948	989.44	22309	2	Q53GQ0	HSD17B12	158931120	09989
3-ketoacyl-CoA reductase	R.SKDKLDQVSSEIK.E	28.65	1.40643	492.934	9152	3	Q53GQ0	HSD17B12	158931120	09989
3-oxoacid CoA transferase	K.GLTAVSNNAGVDNFGLGLLLR.S	128.42	0.426435	1051.07	23717	2	P55809	OXCT1	196049889	02001
5`-3` exoribonuclease 2	R.GVGAEPLLPWNR.M	41.75	2.26942	654.855	18635	2	Q9H0D6	XRN2	119630592	10309
5`-3` exoribonuclease 2	R.ELTMASLPFTFDVER.S	82.71	2.10268	878.433	23677	2	Q9H0D6	XRN2	119630592	10309
5`-nucleotidase domain containing 2	R.IINTEQYMHSLTWQQALTGLLER.M	85.27	0.977635	915.805	23882	3	Q9H857	NT5DC2	197116386	07770
5`-nucleotidase domain containing 2	K.QLFLITNSPFSFVDK.G	46.15	2.16182	878.468	24031	2	Q9H857	NT5DC2	197116386	07770
6-phosphogluconolactonase	R.QAFQGDSIPVFDLLILGVGPDGHTCSLFPDHPLLQER.E	35.94	1.50646	1023.02	26301	4	O95336	PGLS	119605020	12001
60 kDa Ro protein	R.LSHLKPSSEGLAIVTK.Y	31.14	4.68463	420.746	10747	4	Q5LJ98	TROVE2	291084635	15964
60 kDa Ro protein	K.LGLENAEALIR.L	48.34	1.74025	599.842	18593	2	Q5LJ98	TROVE2	291084635	15964
60 kDa Ro protein	K.ALLQEMPLTALLR.N	62.87	0.924528	734.932	23921	2	Q5LJ98	TROVE2	291084635	15964
7-dehydrocholesterol reductase	K.VIECSYTSADGQR.H	98.13	1.58583	743.334	8997	2	Q9UBM7	DHCR7	255308875	04174
A kinase (PRKA) anchor protein 1	R.VCQASQLQGQKEESCVPVHQK.T	39.02	1.3122	610.797	8295	4	Q92667	AKAP1	339275976	03905
A kinase anchor protein 12	K.QLLQTVNVPIIDGAK.E	13.94	1.08395	804.969	19492	2	Q02952	AKAP12	317373554	05263
A kinase anchor protein 12	K.LTASEQAHPQEPAESAHEPR.L	30.96	2.97205	547.011	7552	4	Q02952	AKAP12	317373554	05263
A kinase anchor protein 12	K.TEGTQEADQYADEKTK.D	43.91	0.337963	605.274	7685	3	Q02952	AKAP12	317373554	05263
A kinase PRKA anchor protein 8 like	R.FGFGFGNGMK.Q	14.65	0.823374	531.247	17310	2	Q9ULX6	AKAP8L	296439446	10641
Abhydrolase domain containing 10	K.SPGIIFIPGYLSYMNGTK.A	46.89	1.63636	979.507	23359	2	Q9NUJ1	ABHD10	119600095	07751
Abhydrolase domain containing protein 14B	R.AVAIDLPGLGHSK.E	14.21	6.63529	639.36	14769	2	Q96IU4	ABHD14B	226443152	17504
Acetyl coenzyme A acyltransferase 1	K.VNPLGGAVALGHPLGCTGAR.Q	20.36	3.15701	639.674	15088	3	G5E935	ACAA1	194353979	06815
Acetyl coenzyme A acyltransferase 1	R.GGFKDTTPDELLSAVMTAVLK.D	39.18	4.0914	731.718	27514	3	G5E935	ACAA1	194353979	06815
Acetyl-CoA acetyltransferase	R.LNVTPLAR.I	25.49	2.97216	442.27	11562	2	P24752	ACAT1	145579625	01946
Acetyl-CoA acetyltransferase	R.NEQDAYAINSYTR.S	67.8	0.721177	772.852	12259	2	P24752	ACAT1	145579625	01946
Acetyl-CoA acetyltransferase	K.VNINGGAVSLGHPIGMSGAR.I	79.73	1.79236	636.334	13723	3	P24752	ACAT1	145579625	01946
Acetyl-CoA acetyltransferase	K.LGSIAIQGAIEK.A	40.17	0.711844	600.354	13827	2	P24752	ACAT1	145579625	01946
Acetyl-CoA acetyltransferase	R.QAVLGAGLPISTPCTTINK.V	61.99	3.64238	971.024	17538	2	P24752	ACAT1	145579625	01946
Acetyl-CoA acetyltransferase	K.MLEIDPQKVNINGGAVSLGHPIGMSGAR.I	78.1	3.05088	954.494	17778	3	P24752	ACAT1	145579625	01946
Acetyl-CoA acetyltransferase	K.AAWEAGKFGNEVIPVTVTVK.G	96.94	1.34018	1058.57	17815	2	P24752	ACAT1	145579625	01946
Acetyl-CoA acetyltransferase	R.TPIGSFLGSLSLLPATK.L	39.24	0.559349	851.492	24802	2	P24752	ACAT1	145579625	01946
Acetyl-CoA acetyltransferase	R.IVAFADAAVEPIDFPIAPVYAASMVLK.D	25.63	0.686179	1409.76	27216	2	P24752	ACAT1	145579625	01946
Acetyl-CoA acetyltransferase	K.GQPDVVVKEDEEYKR.V	38.36	1.13519	597.635	8929	3	P24752	ACAT1	145579625	01946
Acetyl-CoA acetyltransferase	K.GQPDVVVKEDEEYK.R	29.64	1.91156	545.601	9645	3	P24752	ACAT1	145579625	01946
Acetyl-CoA acetyltransferase 2	R.ILVTLLHTLER.M	56.54	2.06147	654.405	18096	2	Q9BWD1	ACAT2	148539872	00006
Acetyl-CoA acetyltransferase 2	R.ATVAPEDVSEVIFGHVLAAGCGQNPVR.Q	52.4	3.18359	931.802	22671	3	Q9BWD1	ACAT2	148539872	00006
Acetyl-CoA acetyltransferase 2	R.TIIGSFNGALAAVPVQDLGSTVIK.E	77.7	2.18107	1186.16	22821	2	Q9BWD1	ACAT2	148539872	00006
Acid phosphatase 1	R.SPIAEAVFR.K	46.76	3.90688	495.272	14069	2	G5E9R5	ACP1	157837067	08881
Acidic (leucine-rich) nuclear phosphoprotein 32 family member E	R.KLELSDNIISGGLEVLAEK.C	15.38	0.527089	676.712	22193	3	Q9BTT0	ANP32E	210147571	16493
Acidic (leucine-rich) nuclear phosphoprotein 32 family member E	K.SLDLFNCEITNLEDYR.E	116.24	4.16102	1001.46	22840	2	Q9BTT0	ANP32E	210147571	16493
Acidic (leucine-rich) nuclear phosphoprotein 32 family member E	R.KLELSDNIISGGLEVLAEKCPNLTYLNLSGNK.I	113.17	1.92415	876.465	23840	4	Q9BTT0	ANP32E	210147571	16493
ACINUS	K.KPSISITTESLK.S	48.88	1.99886	652.376	10821	2	Q9UKV3	ACIN1	308153407	05191
ACINUS	R.SAQPLPLKIEELALAK.G	45.36	0.419519	861.014	19394	2	Q9UKV3	ACIN1	308153407	05191
ACINUS	R.TGTLVEEAFWIDKIK.S	67.96	2.06636	875.473	20562	2	Q9UKV3	ACIN1	308153407	05191
Aconitase, mitochondrial	K.IVYGHLDDPASQEIER.G	36.77	0.781801	614.639	12919	3	A2A274	ACO2	123231013	00012
Aconitase, mitochondrial	R.NDANPETHAFVTSPEIVTALAIAGTLK.F	65.12	1.80223	927.485	24425	3	A2A274	ACO2	123231013	00012
Aconitase, mitochondrial	K.DINQEVYNFLATAGAK.Y	66.96	1.95795	877.44	24535	2	A2A274	ACO2	123231013	00012
Actin alpha, cardiac muscle	R.HQGVMVGMGQKDSYVGDEAQSK.R	105.44	1.77281	784.362	10112	3	P60709	ACTB	316659409	00015
Actin alpha, cardiac muscle	K.IWHHTFYNELR.V	50.68	0.205839	758.378	11311	2	P60709	ACTB	316659409	00015
Actin alpha, cardiac muscle	K.EITALAPSTMK.I	36.96	0.769615	581.313	12695	2	P60709	ACTB	323472339	00015
Actin alpha, cardiac muscle	R.AVFPSIVGRPR.H	23.74	0.669056	599.856	12836	2	P60709	ACTB	316659409	00015
Actin alpha, cardiac muscle	K.YPIEHGIITNWDDMEK.I	54.51	2.40501	980.957	16925	2	P62736	ACTA2	270048010	00015
Actin alpha, cardiac muscle	K.RGILTLKYPIEHGIITNWDDMEK.I	14.6	3.33538	914.811	17954	3	P62736	ACTA2	270048010	00015
Actin alpha, cardiac muscle	K.SYELPDGQVITIGNER.F	86.26	2.52389	895.947	19228	2	P60709	ACTB	323472339	00015
Actin alpha, cardiac muscle	R.GILTLKYPIEHGIITNWDDMEK.I	47.26	2.09796	1293.66	19801	2	P62736	ACTA2	270048010	00015
Actin alpha, cardiac muscle	R.LDLAGRDLTDYLMK.I	30.88	1.28831	812.423	20440	2	P60709	ACTB	316659409	00015
Actin alpha, cardiac muscle	K.YPIEHGIITNWDDMEKIWHHTFYNELR.V	50.47	3.10212	692.332	21962	5	P68133	ACTA1	119612724	00015
Actin alpha, cardiac muscle	R.GILTLKYPIEHGIITNWDDMEKIWHHTFYNELR.V	34.03	0.780298	817.417	23029	5	P68133	ACTA1	119612724	00015
Actin alpha, cardiac muscle	R.HQGVMVGM#GQK.D	21.11	1.34392	594.287	6050	2	P60709	ACTB	316659409	00015
Actin alpha, cardiac muscle	K.DSYVGDEAQSKR.G	40.52	2.70628	677.817	7144	2	P60709	ACTB	316659409	00015
Actin alpha, cardiac muscle	R.HQGVM#VGMGQKDSYVGDEAQSKR.G	121.94	2.15761	631.547	8516	4	P60709	ACTB	316659409	00015
Actin gamma 1	R.GYSFTTTAER.E	43.3	1.9249	566.766	10534	2	P60709	ACTB	316659409	00017
Actin gamma 1	R.VAPEEHPVLLTEAPLNPK.A	46.55	1.52145	652.025	14592	3	P60709	ACTB	316659409	00017
Actin gamma 1	R.KDLYANTVLSGGTTMYPGIADR.M	129.44	2.39847	1172.08	17345	2	P60709	ACTB	323472339	00017
Actin gamma 1	R.TTGIVMDSGDGVTHTVPIYEGYALPHAILR.L	41.15	2.9765	796.657	19701	4	P60709	ACTB	316659409	00017
Actin gamma 1	K.DLYANTVLSGGTTMYPGIADR.M	122.79	2.1733	1108.04	20850	2	P60709	ACTB	323472339	00017
Actin gamma 1	R.FRCPEALFQPSFLGMESCGIHETTFNSIMK.C	105.73	2.85292	1178.88	21323	3	P60709	ACTB	323472339	00017
Actin gamma 1	R.CPEALFQPSFLGMESCGIHETTFNSIMK.C	77.6	1.55472	1616.23	22261	2	P60709	ACTB	323472339	00017
Actin gamma 1	K.EKLCYVALDFEQEMATAASSSSLEK.S	148.13	1.49966	1404.16	22498	2	P60709	ACTB	316659409	00017
Actin gamma 1	K.LCYVALDFEQEMATAASSSSLEK.S	96.91	0.884645	1275.59	24223	2	P60709	ACTB	316659409	00017
Actin gamma 1	K.QEYDESGPSIVHRK.C	77.26	2.32491	822.901	8247	2	P60709	ACTB	316659409	00017
Actin gamma 1	K.QEYDESGPSIVHR.K	90.92	0.217577	758.855	9585	2	P60709	ACTB	316659409	00017
Actin related protein 1A	K.AGFAGDQIPK.Y	16.3	4.09958	502.262	10844	2	P42025	ACTR1B	119622332	05508
Actin related protein 2/3 complex subunit 2, 34kDa	R.DNTINLIHTFR.D	13.87	6.8051	672.352	16320	2	O15144	ARPC2	119591003	10367
Actin related protein 2/3 complex subunit 4	K.ELLLQPVTISR.N	26.31	2.58994	634.881	18051	2	A0A0A6YYG9	ARPC4-TTLL3	311771694	10368
Actin related protein 2/3 complex subunit 4	R.AENFFILR.R	16.15	0.820171	505.276	18639	2	A0A0A6YYG9	ARPC4-TTLL3	311771694	10368
Actin related protein 2/3 complex subunit 5	K.AVQSLDKNGVDLLMK.Y	73.72	5.10033	815.941	15009	2	B1ALC0	ARPC5	119611570	11969
Actin related protein 2/3 complex subunit 5 like	K.ALAVGGLGSIIR.V	22.24	1.46979	563.85	17956	2	Q9BPX5	ARPC5L	119608010	12490
Actin related protein 2/3 complex, subunit 1A	K.DGVWKPTLVILR.I	14.58	1.63083	698.92	19444	2	Q92747	ARPC1A	300360515	07252
Actin related protein 3	R.TLTGTVIDSGDGVTHVIPVAEGYVIGSCIK.H	34.38	0.52737	1020.2	21340	3	P61158	ACTR3	119615586	05024
Actin related protein 3	R.DITYFIQQLLR.D	56.7	3.14375	705.395	28073	2	P61158	ACTR3	256574837	05024
Actinin alpha 1	K.ALDFIASK.G	35.86	1.27244	432.744	14009	2	A0A087WSZ2	ACTN3	295321928	00020
Actinin alpha 1	K.AIMTYVSSFYHAFSGAQK.A	70.71	1.95123	1004.48	21712	2	H9KV75	ACTN1	212293358	00020
Actinin alpha 1	K.LASDLLEWIR.R	28.11	3.95832	608.338	22838	2	H9KV75	ACTN1	295393786	00020
Actinin alpha 1	R.VGWEQLLTTIAR.T	75.23	2.08975	693.889	23699	2	H9KV75	ACTN1	295393786	00020
Actinin alpha 2	R.ISNRPAFMPSEGK.M	15.39	1.08668	478.578	10345	3	F6THM6	ACTN2	119590471	00019
Actinin alpha 2	K.TFTAWCNSHLR.K	15.26	2.82197	464.886	11585	3	O43707	ACTN4	295321928	00020
Actinin alpha 4	K.HRDYETATLSDIK.A	49.83	2.40579	774.884	10049	2	O43707	ACTN4	295393786	05222
Actinin alpha 4	R.HRPELIEYDKLR.K	17.88	1.38573	523.622	10336	3	O43707	ACTN4	167013291	05222
Actinin alpha 4	K.VLAGDKNFITAEELR.R	71.41	0.266126	838.454	14744	2	O43707	ACTN4	295393786	05222
Actinin alpha 4	K.QLEAIDQLHLEYAKR.A	92.27	4.74995	913.987	14786	2	O43707	ACTN4	295393786	05222
Actinin alpha 4	K.LSGSNPYTTVTPQIINSK.W	61.06	1.05729	960.506	15039	2	O43707	ACTN4	295393786	05222
Actinin alpha 4	K.NVNVQNFHISWK.D	37.7	4.71007	743.38	15814	2	O43707	ACTN4	167013291	05222
Actinin alpha 4	K.AGTQIENIDEDFRDGLK.L	54.97	1.55237	960.97	16884	2	O43707	ACTN4	167013291	05222
Actinin alpha 4	R.QFASQANVVGPWIQTK.M	93.22	4.34067	887.464	17566	2	O43707	ACTN4	295393786	05222
Actinin alpha 4	K.DGLAFNALIHR.H	49.51	3.23806	613.834	17682	2	O43707	ACTN4	167013291	05222
Actinin alpha 4	R.ETTDTDTADQVIASFK.V	81.79	1.92214	871.408	19356	2	O43707	ACTN4	295393786	05222
Actinin alpha 4	R.SIVDYKPNLDLLEQQHQLIQEALIFDNK.H	28.83	0.259869	831.942	23112	4	O43707	ACTN4	295393786	05222
Activated RNA polymerase II transcriptional coactivator p15	K.ELVSSSSSGSDSDSEVDKK.L	117.95	1.90028	971.938	7476	2	P53999	SUB1	217330646	02737
Activity dependent neuroprotector	R.VLGQSSSKPAAAATGPPPGNTSSTQK.W	56.64	2.33638	813.752	8086	3	Q9H2P0	ADNP	119596018	09793
Acyl CoA dehydrogenase, short chain	R.IGIASQALGIAQTALDCAVNYAENR.M	83.31	1.04073	873.779	27993	3	P16219	ACADS	311349376	06053
Acyl CoA dehydrogenase, very long chain	K.LWISNGGLADIFTVFAK.T	82.02	0.571275	926.503	27136	2	G3V1M7	ACADVL	167745034	01940
Acyl CoA synthetase long chain family member 4	K.LQAGEYVSLGKVEAALK.N	57.15	3.12841	888.496	17463	2	O60488	ACSL4	119623079	03845
Acyl CoA synthetase long chain family member 4	R.LSPEPWTPETGLVTDAFK.L	88.75	0.085513	994.504	21422	2	O60488	ACSL4	119623079	03845
Acyl-CoA synthetase long-chain family member 3	R.LLLCGGAPLSATTQR.F	41.71	0.0847326	779.424	15343	2	O95573	ACSL3	119591215	03845
Acyl-CoA synthetase long-chain family member 3	R.NTPLCDSFVFR.K	26.66	1.76891	678.323	18100	2	O95573	ACSL3	119591215	03845
Acyl-CoA thioesterase 7	K.ATLWYVPLSLK.N	29.83	1.61457	645.875	21787	2	O00154	ACOT7	119591938	12517
Acyl-Coenzyme A dehydrogenase, medium chain	K.TRPVVAAGAVGLAQR.A	37.72	1.86307	489.291	10514	3	Q5T4U5	ACADM	187960098	08447
Acyl-Coenzyme A dehydrogenase, medium chain	K.IYQIYEGTSQIQR.L	41.98	2.84461	799.91	13500	2	Q5T4U5	ACADM	187960098	08447
Acyl-Coenzyme A dehydrogenase, medium chain	K.ENVLIGDGAGFK.V	56.71	1.23316	610.319	15553	2	Q5T4U5	ACADM	187960098	08447
Acyl-Coenzyme A dehydrogenase, medium chain	R.EEIIPVAAEYDKTGEYPVPLIR.R	47.16	0.0715338	834.776	20307	3	Q5T4U5	ACADM	187960098	08447
Acyl-Coenzyme A dehydrogenase, medium chain	K.AFAGDIANQLATDAVQILGGNGFNTEYPVEK.L	117.94	2.25897	1612.3	27874	2	Q5T4U5	ACADM	187960098	08447
Acyltransferase like 2	K.TALGVAELTVTDLFR.A	90.04	1.68505	803.447	25304	2	A0A0G2JRI7	LPCAT1	119628561	08572
ADAM9	R.SQTYESDGKNQANPSRQPGSVPR.H	21.14	5.52498	626.55	7371	4	Q13443	ADAM9	119583689	04091
Adaptin, beta 1	R.LSHANSAVVLSAVK.V	14.28	0.408369	465.936	10366	3	A0A087X253	AP2B1	301015716	02541
Adaptin, beta 1	R.LASQANIAQVLAELKEYATEVDVDFVR.K	44.07	4.8647	998.197	27260	3	A0A087X253	AP2B1	301015716	02541
Adaptin, beta 1	R.CAIKVEQSAER.C	40.36	1.92384	430.886	7583	3	A0A087X253	AP2B1	301015716	02541
Adaptin, beta 1	R.DCPLNAEAASSK.L	37.24	0.977374	631.787	8852	2	Q10567	AP1B1	290457628	02541
Adaptin, delta	K.DVPVAEEVSALFAGELNPVAPK.A	84.05	3.39758	1126.6	26854	2	G5E988	AP3D1	119589823	06260
Adaptor related protein complex 1, gamma 1 subunit	R.YVALTSLLK.T	24.04	1.29613	504.31	18330	2	J3KQU9	AP1G1	146345366	04637
Adaptor related protein complex 2, alpha2 subunit	K.QLSNPQQEVQNIFK.A	37.42	2.33253	836.934	17766	2	O94973	AP2A2	338827685	06256
Adaptor related protein complex 2, alpha2 subunit	K.NAVLFEAISLIIHHDSEPNLLVR.A	36.71	1.09905	650.86	25808	4	O94973	AP2A2	338827685	06256
Adaptor related protein complex 3 mu 2 subunit	K.IQQLAISGLK.V	23.38	2.04361	535.831	13943	2	P53677	AP3M2	197209857	16496
Adducin 1 alpha	R.LADLFGWSQLIYNHITTR.V	63.72	2.14839	716.711	25133	3	Q86XM2	ADD1	123234959	00036
Adenine nucleotide translocator 3, Y-chromosomal	K.QIFLGGVDKHTQFWR.Y	29	3.56505	611.323	15682	3	P12236	SLC25A6	156071462	02461
Adenine nucleotide translocator 3, Y-chromosomal	K.DFLAGGIAAAISK.T	58.11	1.73789	617.344	21357	2	P12236	SLC25A6	156071462	02461
Adenine phosphoribosyltransferase	R.EKLAPVPFFSLLQYE.-	33.83	1.18139	890.981	25594	2	H3BQZ9	APRT	119587164	00029
Adenine phosphoribosyltransferase	R.GFLFGPSLAQELGLGCVLIR.K	42.92	4.17199	716.397	26783	3	G5E9J2	APRT	119587165	00029
Adenosine deaminase, RNA specific	R.NTNSVPETAPAAIPETKR.N	23.34	0.532178	632.665	10128	3	P55265	ADAR	313104303	07528
Adenosine deaminase, RNA specific	K.FQVVINGR.E	39.51	1.77153	466.768	12469	2	P55265	ADAR	313104303	07528
Adenosine deaminase, RNA specific	R.FLYSELMK.Y	28.51	1.57395	515.767	17541	2	P55265	ADAR	313104303	07528
Adenosine deaminase, RNA specific	K.TLPLTGSTFHDQIAMLSHR.C	19.08	5.31558	532.024	17629	4	P55265	ADAR	313104303	07528
Adenosine deaminase, RNA specific	K.SVTLGYLFSQGHLTR.A	59.07	3.04128	839.952	18124	2	P55265	ADAR	313104303	07528
Adenosine deaminase, RNA specific	R.CFNTLTNSFQPSLLGR.K	92.14	3.13223	927.959	19682	2	P55265	ADAR	313104303	07528
Adenosine deaminase, RNA specific	R.WNVLGLQGALLTHFLQPIYLK.S	51.07	3.6867	808.801	26853	3	P55265	ADAR	313104303	07528
Adenosine deaminase, tRNA-specific 1	K.KTIGSLQAR.S	14.03	6.32516	487.29	4847	2	Q9BUB4	ADAT1	302058269	11970
Adenylate kinase 1	K.GQLVPLETVLDMLR.D	110.76	0.760157	792.446	26993	2	Q5T9B7	AK1	134104062	00046
Adenylate kinase 2	M.APSVPAAEPEYPK.G	48.68	0.0560603	678.346	11057	2	G3V213	AK2	59808289	00047
Adenylate kinase 2	R.LQAYHTQTTPLIEYYR.K	71.88	3.07711	666.34	14087	3	P54819	AK2	312836806	00047
Adenylate kinase 2	R.LAENFCVCHLATGDMLR.A	138.69	3.94835	1003.96	17422	2	G3V213	AK2	312836806	00047
Adenylate kinase 2	K.ATMDAGKLVSDEMVVELIEKNLETPLCK.N	27.44	3.6744	784.148	24656	4	G3V213	AK2	312836806	00047
Adenylate kinase 2	K.LDSVIEFSIPDSLLIR.R	45	0.369839	909.007	25120	2	P54819	AK2	197692489	00047
Adenylate kinase 2	K.RGIHSAIDASQTPDVVFASILAAFSK.A	39.6	4.65496	901.144	25798	3	P54819	AK2	312836806	00047
Adenylate kinase 2	R.GIHSAIDASQTPDVVFASILAAFSK.A	121.98	1.25878	1273.17	27134	2	P54819	AK2	312836806	00047
Adenylate kinase 3-like 1	K.DVAKPVIELYK.S	51.69	4.3319	637.869	14003	2	D3DQ64	AK4	299689350	00048
Adenylate kinase 3-like 1	R.IAQNFGLQHLSSGHFLR.E	62.09	2.44259	963.008	14832	2	P27144	AK4	299689350	00048
Adenylosuccinate lyase	R.AFIITGQTYTR.K	16.46	3.71456	635.841	14057	2	A0A0A6YY92	ADSL	220897534	00049
Adenylosuccinate lyase	R.QELPFMATENIIMAMVK.A	62.55	0.518824	983.496	27007	2	A0A0A6YY92	ADSL	183227688	00049
Adenylosuccinate lyase	R.HDVMAHVHTFGHCCPK.A	41.93	1.78184	483.965	8177	4	A0A096LNY4	ADSL	220897534	00049
Adenylyl cyclase-associated protein	R.ALLVTASQCQQPAENK.L	29.93	4.37001	879.45	10839	2	F5H6Z3	CAP1	308153681	09869
Adenylyl cyclase-associated protein	K.LSDLLAPISEQIKEVITFR.E	46.91	0.833247	724.747	25573	3	F5H6Z3	CAP1	308153681	09869
Adenylyl cyclase-associated protein	K.AGAAPYVQAFDSLLAGPVAEYLK.I	29.88	0.910162	784.415	26944	3	F5H6Z3	CAP1	308153681	09869
Adhesion regulating molecule 1	R.LFFWMQEPK.T	21.82	4.91187	613.304	21424	2	Q16186	ADRM1	296863308	06440
Adipocyte plasma membrane-associated protein	K.LLLSSETPIEGK.N	25.87	0.212944	643.864	14280	2	H0Y512	APMAP	123231954	09840
Adipocyte plasma membrane-associated protein	K.VLLDQLR.F	19.86	4.29411	428.764	14482	2	H0Y512	APMAP	123231954	09840
Adipocyte plasma membrane-associated protein	R.RPLRPQVVTDDDGQAPEAK.D	23.49	1.85653	523.774	8524	4	Q9HDC9	APMAP	119630518	09840
Adipocyte plasma membrane-associated protein	K.TRDDEPVCGRPLGIR.A	29.75	1.29015	435.975	9643	4	H0Y512	APMAP	123231954	09840
ADP ribosyl transferase	K.VVDRDSEEAEIIR.K	75.19	3.27939	765.889	10211	2	P09874	PARP1	315364440	01435
ADP ribosyl transferase	R.GGSDDSSKDPIDVNYEK.L	44.53	2.82944	913.405	10961	2	P09874	PARP1	315364440	01435
ADP ribosyl transferase	K.LQLLEDDKENR.Y	54.47	1.09856	686.856	11099	2	P09874	PARP1	159163891	01435
ADP ribosyl transferase	R.VGTVIGSNKLEQMPSK.E	59.38	3.12872	563.308	11172	3	P09874	PARP1	159163891	01435
ADP ribosyl transferase	K.GGAAVDPDSGLEHSAHVLEK.G	84.32	7.27921	994.98	11820	2	P09874	PARP1	159163891	01435
ADP ribosyl transferase	K.QQVPSGESAILDR.V	55.57	3.46357	700.36	11956	2	P09874	PARP1	188036025	01435
ADP ribosyl transferase	K.NREELGFRPEYSASQLK.G	31.27	1.14624	506.76	11994	4	P09874	PARP1	321159579	01435
ADP ribosyl transferase	R.GGSDDSSKDPIDVNYEKLK.T	44.39	4.50126	689.664	12123	3	P09874	PARP1	315364440	01435
ADP ribosyl transferase	K.VGHSIRHPDVEVDGFSELR.W	35.4	0.844083	538.025	12505	4	P09874	PARP1	321159578	01435
ADP ribosyl transferase	K.SKLPKPVQDLIK.M	39.54	0.468574	683.427	12552	2	P09874	PARP1	315364440	01435
ADP ribosyl transferase	K.GFSLLATEDKEALKK.Q	77.11	1.12491	825.458	12649	2	P09874	PARP1	321159579	01435
ADP ribosyl transferase	K.MVDPEKPQLGMIDR.W	29.59	0.453091	814.91	13493	2	P09874	PARP1	321159579	01435
ADP ribosyl transferase	K.MIFDVESMKK.A	48.24	4.38414	614.307	14534	2	P09874	PARP1	315364440	01435
ADP ribosyl transferase	K.KFYPLEIDYGQDEEAVKK.L	73.9	6.06241	1086.54	15462	2	P09874	PARP1	156523968	01435
ADP ribosyl transferase	K.VPHWYHFSCFWK.V	28.04	2.66624	565.261	16331	3	P09874	PARP1	321159578	01435
ADP ribosyl transferase	K.AQNDLIWNIKDELKK.V	66.24	1.22758	914.501	16353	2	P09874	PARP1	188036025	01435
ADP ribosyl transferase	K.TLGDFAAEYAK.S	21.32	2.19809	593.292	16678	2	P09874	PARP1	321159579	01435
ADP ribosyl transferase	K.SDAYYCTGDVTAWTK.C	45.46	1.78508	869.373	16862	2	P09874	PARP1	188036025	01435
ADP ribosyl transferase	K.ELLIFNK.Q	24.83	3.09179	438.762	16882	2	P09874	PARP1	188036025	01435
ADP ribosyl transferase	K.KFYPLEIDYGQDEEAVK.K	96.38	1.90021	1022.5	17349	2	P09874	PARP1	156523968	01435
ADP ribosyl transferase	K.GIYFADMVSK.S	46.57	1.07912	565.781	17583	2	P09874	PARP1	315364440	01435
ADP ribosyl transferase	K.MIFDVESMK.K	35.17	2.45381	550.26	18133	2	P09874	PARP1	315364440	01435
ADP ribosyl transferase	R.VVSEDFLQDVSASTK.S	63.66	3.09084	812.904	18209	2	P09874	PARP1	159163816	01435
ADP ribosyl transferase	R.MAIMVQSPMFDGK.V	74.82	7.77357	727.84	18405	2	P09874	PARP1	321159578	01435
ADP ribosyl transferase	K.AMVEYEIDLQKMPLGK.L	51.51	1.52497	622.322	18555	3	P09874	PARP1	315364440	01435
ADP ribosyl transferase	R.FYTLIPHDFGMK.K	13.56	1.34266	734.867	18772	2	P09874	PARP1	315364440	01435
ADP ribosyl transferase	K.AQNDLIWNIKDELK.K	63.39	0.88005	850.455	18802	2	P09874	PARP1	188036025	01435
ADP ribosyl transferase	R.TTNFAGILSQGLR.I	67.18	0.149519	689.378	19313	2	P09874	PARP1	315364440	01435
ADP ribosyl transferase	K.LQLLEDDKENRYWIFR.S	27.61	2.88434	713.37	19563	3	P09874	PARP1	159163891	01435
ADP ribosyl transferase	K.VFSATLGLVDIVK.G	68.89	2.05316	681.404	21497	2	P09874	PARP1	159163891	01435
ADP ribosyl transferase	R.VADGMVFGALLPCEECSGQLVFK.S	56.58	2.84822	1264.1	23351	2	P09874	PARP1	188036025	01435
ADP ribosyl transferase	K.SLQELFLAHILSPWGAEVKAEPVEVVAPR.G	53.09	2.27452	1062.58	24472	3	P09874	PARP1	156523968	01435
ADP ribosyl transferase	K.QQVPSGESAILDRVADGMVFGALLPCEECSGQLVFK.S	55.89	0.280969	1303.31	24996	3	P09874	PARP1	188036025	01435
ADP ribosyl transferase	K.SLQELFLAHILSPWGAEVK.A	92.51	3.43286	1069.58	25384	2	P09874	PARP1	156523968	01435
ADP ribosyl transferase	R.QIQAAYSILSEVQQAVSQGSSDSQILDLSNR.F	154.82	1.1452	1112.56	25914	3	P09874	PARP1	315364440	01435
ADP ribosyl transferase	K.VEMLDNLLDIEVAYSLLR.G	93.06	2.0958	1053.56	27612	2	P09874	PARP1	206581745	01435
ADP ribosyl transferase	R.KGDEVDGVDEVAK.K	77.57	1.87115	680.834	8544	2	P09874	PARP1	159163914	01435
ADP ribosyl transferase	K.VVDRDSEEAEIIRK.Y	40.3	2.05321	829.937	8998	2	P09874	PARP1	315364440	01435
ADP ribosyl transferase	K.KPPLLNNADSVQAK.V	49.67	0.694395	498.947	9321	3	P09874	PARP1	315364440	01435
ADP ribosylation factor 1	R.MLAEDELR.D	35.07	0.229396	488.742	12068	2	P61204	ARF3	119590242	00054
ADP ribosylation factor 1	R.ILMVGLDAAGK.T	30.83	0.676708	544.313	16395	2	P18085	ARF4	119604036	00054
ADP ribosylation factor 1	R.HYFQNTQGLIFVVDSNDRER.V	42.67	0.980649	813.399	16952	3	P18085	ARF4	119604036	00054
ADP ribosylation factor 1	K.QDLPNAMNAAEITDKLGLHSLR.H	46.2	0.252571	803.085	19600	3	P61204	ARF3	119590242	00054
ADP ribosylation factor 1	K.NISFTVWDVGGQDKIRPLWR.H	24.18	2.71944	796.423	20542	3	P61204	ARF3	119590242	00054
ADP ribosylation factor 1	R.DAVLLVFANKQDLPNAMNAAEITDKLGLHSLR.H	56.62	1.31518	870.217	22581	4	P61204	ARF3	119590242	00054
ADP ribosylation factor 1	K.LGEIVTTIPTIGFNVETVEYK.N	53.64	1.256	1162.12	22992	2	P18085	ARF4	119604036	00054
ADP ribosylation factor 4	R.IQEVADELQK.M	28.01	2.55668	586.81	10720	2	P18085	ARF4	119585748	03107
ADP ribosylation factor like 10B	K.MNLSAIQDR.E	28.55	1.77371	524.265	12136	2	Q96BM9	ARL8A	119611805	12483
ADP ribosylation factor like 6 interacting protein 2	R.NLVPLLLAPENLVEK.E	22.45	0.868842	831.495	23337	2	Q8NHH9	ATL2	208610002	10662
ADP-ribosylation factor-like 1	R.ILILGLDGAGK.T	25.8	2.3615	535.333	18894	2	P40616	ARL1	119618065	04574
ADP-ribosylation factor-like 1	K.GTGLDEAMEWLVETLK.S	71.1	1.68538	896.444	28134	2	P40616	ARL1	119618064	04574
AF6	R.NIPNGLQEFLDPLCQR.G	21.67	2.8402	957.478	23136	2	J3KN01	MLLT4	344179034	01164
AFG3L2	K.VGQISFDLPR.Q	49.08	0.975595	566.312	17019	2	Q9Y4W6	AFG3L2	300192933	05205
AFG3L2	K.VALLLLEKEVLDKNDMVELLGPRPFAEK.S	20.63	0.731499	636.76	23003	5	Q9Y4W6	AFG3L2		05205
AH receptor-interacting protein	K.VLELDPALAPVVSR.E	51.37	1.79598	739.931	19573	2	O00170	AIP	294960122	10408
AICAR transformylase, IMP cyclohydrolase	K.NGQVIGIGAGQQSR.I	47.56	3.28874	692.866	10022	2	P31939	ATIC	119590935	03434
AICAR transformylase, IMP cyclohydrolase	K.SLFSNVVTK.N	26.72	1.62887	497.781	14158	2	P31939	ATIC	119590935	03434
AICAR transformylase, IMP cyclohydrolase	R.TLFGLHLSQK.R	17.95	0.578847	572.33	14287	2	P31939	ATIC	119590935	03434
AICAR transformylase, IMP cyclohydrolase	K.EALGIPAAASFK.H	45.34	0.0885373	587.827	16174	2	P31939	ATIC	119590935	03434
AICAR transformylase, IMP cyclohydrolase	K.ALFEEVPELLTEAEKK.E	55	0.959922	923.495	21653	2	P31939	ATIC	119590935	03434
AICAR transformylase, IMP cyclohydrolase	R.MSSFGDFVALSDVCDVPTAK.I	50.53	0.0382109	1073.5	21847	2	P31939	ATIC	119590935	03434
AICAR transformylase, IMP cyclohydrolase	K.RAEISNAIDQYVTGTIGEDEDLIKWK.A	59.21	2.51408	988.839	22190	3	P31939	ATIC	119590935	03434
AICAR transformylase, IMP cyclohydrolase	R.DVSELTGFPEMLGGR.V	53.39	3.01412	804.388	22219	2	P31939	ATIC	119590935	03434
AICAR transformylase, IMP cyclohydrolase	R.EVSDGIIAPGYEEEALTILSK.K	25.4	1.35712	1117.57	23262	2	P31939	ATIC	119590935	03434
AICAR transformylase, IMP cyclohydrolase	R.SGVAYIAAPSGSAADKVVIEACDELGIILAHTNLR.L	60.13	1.10334	896.22	25896	4	P31939	ATIC	119590935	03434
AICAR transformylase, IMP cyclohydrolase	K.TLHPAVHAGILAR.N	20.6	2.58079	452.601	9660	3	P31939	ATIC	119590935	03434
AKT2 interactor	R.AIHNIFR.M	15.56	8.67316	435.755	18190	2	Q8NEU8	APPL2	170292159	05053
Aladin	K.ILATTPSAVFR.V	26.93	4.72751	588.34	14300	2	Q9NRG9	AAAS	291045307	05646
Aladin	R.LLFTVLGEPLIYSLSFPER.C	78.47	1.29431	1097.61	27458	2	Q9NRG9	AAAS	291045307	05646
Aladin	R.CQTGCWSPDGSR.L	32.98	0.272234	705.78	9519	2	Q9NRG9	AAAS	298359542	05646
Alanyl tRNA synthetase	K.ITCLCQVPQNAANR.G	39.33	1.69262	822.899	11077	2	P49588	AARS	119572224	03042
Alanyl tRNA synthetase	K.AVYTQDCPLAAAK.A	37.46	4.23958	704.347	11433	2	P49588	AARS	119572224	03042
Alanyl tRNA synthetase	R.FIDFFKR.N	33.25	0.23444	486.769	16444	2	P49588	AARS	119572225	03042
Alanyl tRNA synthetase	K.QIWQNLGLDDTK.I	28.87	0.912823	715.867	18153	2	P49588	AARS	119572224	03042
Alanyl tRNA synthetase	K.MSNYDTDLFVPYFEAIQK.G	66.94	2.52635	1091.01	23673	2	P49588	AARS	119572224	03042
Alanyl tRNA synthetase	K.MALELLTQEFGIPIER.L	88.26	1.81184	930.499	24971	2	P49588	AARS	119572224	03042
Alanyl tRNA synthetase	K.NVGCLQEALQLATSFAQLR.L	81.56	2.75117	707.039	26434	3	P49588	AARS	119572224	03042
Alanyl-tRNA synthetase like	K.APPGFLGSLVPVVVETLGDAYPELQR.N	52.25	0.987352	908.824	28256	3	Q5JTZ9	AARS2	119624673	12397
Albumin	K.KVPQVSTPTLVEVSR.N	83.08	2.80743	820.47	13022	2	Q8IUK7	ALB	332356380	00062
Albumin	K.YLYEIAR.R	17.88	1.50513	464.25	13126	2	A0A0C4DGB6	ALB	332356380	00062
Albumin	K.YICENQDSISSK.L	18.61	1.2607	722.324	9034	2	A0A0C4DGB6	ALB	332356380	00062
Alcohol dehydrogenase 5, chi polypeptide	K.LVSEYMSK.K	29.06	3.97293	478.74	9772	2	P11766	ADH5	327533724	00064
Aldehyde dehydrogenase 16 family, member A1	R.LLWTLESLVTGR.A	44.74	0.626894	694.401	24612	2	Q8IZ83	ALDH16A1	269849532	14394
Aldehyde dehydrogenase 2	K.LLCGGGIAADR.G	56.43	0.141488	551.787	10647	2	P05091	ALDH2	328877225	00003
Aldehyde dehydrogenase 2	K.LGPALATGNVVVMK.V	56.3	2.88805	685.395	15385	2	P05091	ALDH2	328877225	00003
Aldehyde dehydrogenase 2	R.AAFQLGSPWR.R	30.55	2.00956	566.797	17236	2	P05091	ALDH2	328877225	00003
Aldehyde dehydrogenase 2	K.TIPIDGDFFSYTR.H	49.43	1.34096	766.374	20840	2	P05091	ALDH2	328877225	00003
Aldehyde dehydrogenase 2	K.VAEQTPLTALYVANLIK.E	38.26	0.7028	922.529	23060	2	P05091	ALDH2	328877225	00003
Aldehyde dehydrogenase 2	R.VIQVAAGSSNLK.R	43.75	2.26178	593.842	9781	2	P05091	ALDH2	328877225	00003
Aldehyde dehydrogenase 5	K.LAPALATGNTVVMK.V	52.26	2.86626	693.393	13693	2	P30837	ALDH1B1	311033472	00005
Aldehyde dehydrogenase 5	K.VAEQTPLSALYLASLIK.E	91.21	3.68733	909.021	24099	2	P30837	ALDH1B1	311033472	00005
Aldehyde dehydrogenase 5 family, member A1 (succinate-semialdehyde dehydrogenase)	R.LAGLSAALLR.T	40.95	7.4019	492.81	16631	2	P51649	ALDH5A1	239781667	08361
Aldehyde dehydrogenase 7 family, member A1	K.DLPLAQGIK.F	16.98	2.20625	477.784	15203	2	A0A140T9V3	ALDH7A1	320202964	00124
Aldehyde dehydrogenase 7 family, member A1	R.VGNPWDPNVLYGPLHTK.Q	39.82	3.76565	636.329	18981	3	P49419	ALDH7A1	319655561	00124
Aldehyde dehydrogenase 9	K.VLCGGDIYVPEDPKLK.D	53.42	0.0244046	901.971	14639	2	P49189	ALDH9A1	223462711	04109
Aldehyde dehydrogenase 9	K.EILDKFTEEVVK.Q	38.32	4.41585	725.392	17050	2	P49189	ALDH9A1	223462711	04109
Aldolase 1	K.GILAADESTGSIAKR.L	75.5	3.29125	744.902	10468	2	H3BQN4	ALDOA	342187211	00070
Aldolase 1	K.GILAADESTGSIAK.R	57.67	1.73182	666.853	12247	2	H3BQN4	ALDOA	342187211	00070
Aldolase 1	K.ADDGRPFPQVIK.S	17.51	4.44923	671.856	12557	2	H3BQN4	ALDOA	342187211	00070
Aldolase 1	K.ALSDHHIYLEGTLLKPNMVTPGHACTQK.F	32.39	2.54186	783.648	13917	4	H3BQN4	ALDOA	342187211	00070
Aldolase 1	K.FSHEEIAMATVTALRR.T	23.16	0.854827	916.479	15179	2	H3BQN4	ALDOA	342187211	00070
Aldolase 1	K.FSHEEIAMATVTALR.R	57.84	4.69615	838.423	16920	2	H3BQN4	ALDOA	342187211	00070
Aldolase 1	R.YASICQQNGIVPIVEPEILPDGDHDLKR.C	68.21	0.966442	1059.54	19003	3	B7Z1N6	ALDOC	342187211	00070
Aldolase 1	K.IGEHTPSALAIMENANVLAR.Y	87.54	0.210242	703.037	19699	3	H3BQN4	ALDOA	342187211	00070
Aldolase 1	R.QLLLTADDRVNPCIGGVILFHETLYQK.A	31.38	2.84394	1038.55	21632	3	H3BQN4	ALDOA	342187211	00070
Aldolase 1	R.LQSIGTENTEENR.R	85.2	1.88904	745.856	8549	2	H3BQN4	ALDOA	342187211	00070
Aldolase 3	K.VDKGVVPLAGTDGETTTQGLDGLSER.C	94.23	6.42825	1308.17	15540	2	A8MVZ9	ALDOC	127799186	02386
Aldose reductase	K.YKPAVNQIECHPYLTQEK.L	16.26	1.76458	555.278	11054	4	P15121	AKR1B1	344189582	00071
Aldose reductase	K.TLSDLKLDYLDLYLIHWPTGFKPGK.E	16.44	3.19883	734.148	23489	4	P15121	AKR1B1	344189582	00071
ALG2 interacting protein 1	K.STPVNVPISQK.F	30.89	1.02937	585.329	10371	2	Q8WUM4	PDCD6IP	310942615	06425
ALG2 interacting protein 1	R.AAVGRPLDKHEGALETLLR.Y	20.26	2.70509	682.718	13233	3	Q8WUM4	PDCD6IP	310942615	06425
ALG2 interacting protein 1	K.FTDLFEK.M	33.93	1.42309	450.228	15267	2	Q8WUM4	PDCD6IP	310942615	06425
ALG2 interacting protein 1	K.ELPELLQR.N	16.86	0.292712	499.288	15930	2	Q8WUM4	PDCD6IP	310942615	06425
ALG2 interacting protein 1	K.MVPVSVQQSLAAYNQR.K	77.28	3.1805	895.962	16054	2	Q8WUM4	PDCD6IP	310942615	06425
ALG2 interacting protein 1	K.LANQAADYFGDAFK.Q	57.4	2.27214	765.863	18519	2	Q8WUM4	PDCD6IP	310942615	06425
ALG2 interacting protein 1	K.FYNELTEILVR.F	50.84	0.980849	698.878	21470	2	Q8WUM4	PDCD6IP	310942615	06425
ALG2 interacting protein 1	K.NLATAYDNFVELVANLKEGTK.F	60.48	0.446282	770.737	25303	3	Q8WUM4	PDCD6IP	310942615	06425
ALG2 interacting protein 1	K.KTSEVDLAKPLVK.F	42.79	2.07516	476.619	9763	3	Q8WUM4	PDCD6IP	310942615	06425
ALG2 interacting protein 1	R.TPSNELYKPLR.A	34.51	0.488725	439.91	9788	3	Q8WUM4	PDCD6IP	310942615	06425
AlkB, alkylation repair homolog 5	R.VSEPVLSLPVR.R	40.75	1.82487	598.355	16418	2	Q6P6C2	ALKBH5	148539642	08621
AlkB, alkylation repair homolog 5	R.KSYESSEDCSEAAGSPAR.K	131.56	8.05783	965.9	6721	2	K7ER58	ALKBH5	148539642	08621
AlkB, alkylation repair homolog 5	K.SYESSEDCSEAAGSPAR.K	88.88	2.95112	901.858	7809	2	K7ER58	ALKBH5	148539642	08621
Alpha glucosidase II alpha subunit	R.NLGLYVK.T	13.36	5.36658	403.74	11920	2	Q14697	GANAB	119594456	03516
Alpha glucosidase II alpha subunit	R.SGGMERPFVLAR.A	29.05	4.87996	660.345	12494	2	Q14697	GANAB	119594456	03516
Alpha glucosidase II alpha subunit	R.GLLEFEHQR.A	32.63	1.60024	564.793	12535	2	Q14697	GANAB	119594456	03516
Alpha glucosidase II alpha subunit	K.LVAIVDPHIK.V	29.79	1.519	552.842	12750	2	Q14697	GANAB	119594456	03516
Alpha glucosidase II alpha subunit	R.VVIIGAGKPAAVVLQTK.G	84.53	1.69587	832.526	13968	2	Q14697	GANAB	119594456	03516
Alpha glucosidase II alpha subunit	R.SLLLSVNAR.G	25.92	1.98441	486.794	14137	2	Q14697	GANAB	119594456	03516
Alpha glucosidase II alpha subunit	K.MMDYLQGSGETPQTDVR.W	66.74	1.81964	964.428	15319	2	Q14697	GANAB	119594456	03516
Alpha glucosidase II alpha subunit	R.YRVPDVLVADPPIAR.L	58.8	2.72586	840.973	16963	2	Q14697	GANAB	119594456	03516
Alpha glucosidase II alpha subunit	R.LSFQHDPETSVLVLR.K	54.44	1.62672	870.966	16983	2	Q14697	GANAB	119594456	03516
Alpha glucosidase II alpha subunit	R.QYASLTGTQALPPLFSLGYHQSR.W	61.19	1.32884	845.77	20541	3	Q14697	GANAB	119594456	03516
Alpha glucosidase II alpha subunit	K.HHGPQTLYLPVTLSSIPVFQR.G	73.31	1.85166	1195.65	20567	2	Q14697	GANAB	119594456	03516
Alpha glucosidase II alpha subunit	R.ALLDSLQLGPDSLTVHLIHEVTK.V	99.22	1.67002	1250.19	23466	2	Q14697	GANAB	119594456	03516
Alpha glucosidase II alpha subunit	R.LYNLDVFQYELYNPMALYGSVPVLLAHNPHR.D	73.48	1.82458	1216.29	25380	3	Q14697	GANAB	119594456	03516
Alpha glucosidase II alpha subunit	R.YSLLPFWYTLLYQAHR.E	63.45	0.898083	691.031	25694	3	Q14697	GANAB	119594456	03516
Alpha glucosidase II alpha subunit	R.QGSKDPAEGDGAQPEETPR.D	46.13	1.20169	656.967	6844	3	Q14697-2	GANAB	119594454	03516
Alpha glucosidase II alpha subunit	R.VSQGSKDPAEGDGAQPEETPR.D	40.09	0.288168	719.002	7172	3	Q14697	GANAB	119594456	03516
Alpha glucosidase II alpha subunit	R.SIRPGLSPYR.A	21.67	0.101253	573.325	9454	2	Q14697	GANAB	119594456	03516
Aminopeptidase puromycin sensitive	K.AFFESHPAPSAER.T	14.3	0.529854	482.565	10186	3	P55786	NPEPPS	158937236	07366
Aminopeptidase puromycin sensitive	R.LGWDPKPGEGHLDALLR.G	22.5	0.938639	625.335	17065	3	P55786	NPEPPS	158937236	07366
Aminopeptidase puromycin sensitive	R.VLGATLLPDLIQK.V	39.26	2.67808	690.925	21149	2	P55786	NPEPPS	158937236	07366
Aminopeptidase puromycin sensitive	R.TIQQCCENILLNAAWLK.R	58.34	2.52237	1038.02	21789	2	P55786	NPEPPS	158937236	07366
Aminopeptidase puromycin sensitive	R.TQYSSAMLESLLPGIR.D	77.16	2.1915	883.459	22482	2	P55786	NPEPPS	158937236	07366
Aminopeptidase puromycin sensitive	K.NAATEDLWESLENASGKPIAAVMNTWTK.Q	85.74	0.739299	1016.5	25036	3	P55786	NPEPPS	158937236	07366
AMMECR1 protein	K.LSSSPPSGSGGGGGASSSSHCSGESQCR.A	41.72	1.59066	875.36	6077	3	Q9Y4X0	AMMECR1	119623068	02182
Androgen induced proliferation inhibitor	K.TTNVLGAVNKPLSSAGK.Q	29.54	7.01605	552.977	11597	3	Q9NTI5	PDS5B	162857467	05624
Androgen induced proliferation inhibitor	R.LLVACCLADIFR.I	77.16	0.785799	725.88	23654	2	Q29RF7	PDS5A	344179022	05624
Androgen induced proliferation inhibitor	K.KSGPPAPEEEEEEERQSGNTEQK.S	27.15	2.70776	647.047	7265	4	Q9NTI5	PDS5B	162857467	05624
Androgen induced proliferation inhibitor	K.SGPPAPEEEEEEERQSGNTEQK.S	40.46	1.15911	819.692	8077	3	Q9NTI5	PDS5B	162857467	05624
Angio associated migratory cell protein	K.TFQGPNCPATCGR.V	39.61	6.37136	733.315	8988	2	Q13685	AAMP	119591007	04600
ANKFY1	K.KHSADVMSEMAQIAEALLQAGANPNMQDSK.G	56.56	1.48046	797.13	26306	4	I3L2C5	ANKFY1	119610856	09717
Ankyrin repeat domain protein 17	R.LTSSVSCALDEAAAALTR.M	111.25	4.9131	918.457	22473	2	Q8IWZ2	ANKHD1	308044526	10648
Annexin A11	K.NTPAFFAER.L	28.22	2.17573	526.763	13393	2	P50995	ANXA11	119600811	03983
Annexin A11	K.GFGTDEQAIIDCLGSR.S	88.57	2.59949	869.905	20100	2	P50995	ANXA11	119600811	03983
Annexin A11	K.GVGTDEACLIEILASR.S	137.38	6.17894	852.43	22737	2	P50995	ANXA11	119600811	03983
Annexin AV	K.WGTDEEKFITIFGTR.S	94.65	0.267793	900.452	20914	2	P08758	ANXA5	342350778	00568
Annexin AV	K.NFATSLYSMIK.G	37.27	0.382852	637.826	21034	2	P08758	ANXA5	157833780	00568
Annexin AV	R.SIPAYLAETLYYAMK.G	65.3	1.53413	867.443	25008	2	P08758	ANXA5	157831406	00568
Annexin II	R.QDIAFAYQR.R	36.52	2.2725	556.279	13118	2	H0YLV6	ANXA2	209862831	01061
Annexin II	K.WISIMTER.S	16.81	6.1341	518.265	16415	2	H0YMU9	ANXA2	209862831	01061
Annexin II	K.SYSPYDMLESIRK.E	38.6	3.07409	794.885	18554	2	P07355	ANXA2	209862831	01061
Annexin II	K.GLGTDEDSLIEIICSR.T	83.43	1.62555	889.434	22579	2	H0YMU9	ANXA2	209862831	01061
Annexin II	K.GVDEVTIVNILTNR.S	70.48	2.3152	771.926	22619	2	H0YLV6	ANXA2	209862831	01061
Annexin II	K.SALSGHLETVILGLLK.T	44.9	0.818909	825.992	23748	2	H0YLV6	ANXA2	209862831	01061
Annexin II	K.GDLENAFLNLVQCIQNKPLYFADR.L	65.01	2.82691	946.816	26743	3	P07355	ANXA2	209862831	01061
Annexin II	K.TPAQYDASELK.A	56.27	1.30869	611.802	9968	2	H0YLV6	ANXA2	209862831	01061
Annexin IV	R.AEIDMLDIR.A	24.01	2.94177	538.275	18166	2	P09525	ANXA4	228311884	00112
Annexin IV	K.GAGTDEGCLIEILASR.T	63.06	1.38162	831.411	21363	2	P09525	ANXA4	228311884	00112
Annexin VI	R.RVFQEFIK.M	14.13	2.4189	533.805	12256	2	P08133	ANXA6	302129652	00231
Annexin VI	K.SLHQAIEGDTSGDFLK.A	84.88	3.86184	859.42	13626	2	P08133	ANXA6	302129652	00231
Annexin VI	R.SEIDLLNIR.R	39.93	2.14433	536.802	18804	2	P08133	ANXA6	302129652	00231
Annexin VI	R.SELDMLDIR.E	31.09	3.36956	546.272	19028	2	P08133	ANXA6	302129652	00231
Annexin VI	K.CLIEILASR.T	15.95	0.0651407	537.802	19042	2	P08133	ANXA6	302129652	00231
Annexin VI	R.LILGLMMPPAHYDAK.Q	46.23	1.65401	835.445	19519	2	P08133	ANXA6	302129652	00231
Annexin VI	R.GSIHDFPGFDPNQDAEALYTAMK.G	43.2	0.00396174	842.053	21579	3	P08133	ANXA6	119582091	00231
Annexin VI	K.GLGTDEDTIIDIITHR.S	137.56	3.88603	884.954	22522	2	P08133	ANXA6	302129652	00231
Annexin VI	R.GELSGDFEKLMLAVVK.C	56.36	1.77196	868.467	23649	2	P08133	ANXA6	302129652	00231
Annexin VI	K.GTVRPANDFNPDADAK.A	60.7	2.33203	844.403	9258	2	P08133	ANXA6	302129652	00231
Antigen identified by monoclonal antibody Ki-67	K.VGVKEEVLPVGK.L	16.08	7.24703	418.59	10683	3	A0A087WV66	MKI67	225543215	08902
Antigen identified by monoclonal antibody Ki-67	K.LTQTSGETTHTDKVPGGEDK.S	43.6	0.396001	701.006	6812	3	A0A087WV66	MKI67	225543215	08902
AP47	R.LNTHVKPLIWIESVIEK.H	15.89	6.33038	1010.08	20524	2	K7EJL1	AP1M1	194473724	04639
Apex nuclease	K.GLDWVKEEAPDILCLQETK.C	70.15	0.861808	1122.56	20877	2	P27695	APEX1	346644849	00136
Apex nuclease	R.LDYFLLSHSLLPALCDSK.I	51.66	3.44871	698.033	23482	3	P27695	APEX1	346644849	00136
Apex nuclease	R.QGFGELLQAVPLADSFR.H	86.07	2.33447	924.484	24029	2	P27695	APEX1	346644849	00136
Apex nuclease	K.KGAVAEDGDELRTEPEAK.K	20.37	0.968177	638.984	8181	3	P27695	APEX1	346644849	00136
Apex nuclease	K.KNDKEAAGEGPALYEDPPDQK.T	37.55	2.01578	568.772	9353	4	P27695	APEX1	346644849	00136
Apex nuclease	K.VSYGIGDEEHDQEGR.V	128.2	1.63007	845.867	9479	2	P27695	APEX1	346644849	00136
APG7 autophagy 7 like	K.LQFAPFSSALDVGFWHELTQK.K	46.34	1.55004	807.747	25016	3	O95352	ATG7	222144229	12293
ApoB mRNA editing enzyme, catalytic polypeptide like 3C	R.CFLSWFCDDILSPNTK.Y	58.12	2.35658	1001.95	24798	2	Q9NRW3	APOBEC3C	119580688	09671
Apolipoprotein B	K.KLQSTTVMNPYM#K.L	14.45	9.42192	778.902	9728	2	P04114	APOB	300669605	00133
Apoptosis inhibitor 5	M.PTVEELYR.N	25.04	1.55387	503.763	12228	2	Q9BZZ5	API5	62510459	16500
Apoptosis inhibitor 5	K.ITNNINVLIK.D	29.5	1.74653	571.35	14097	2	B4E283	API5	344217752	16500
Apoptosis inhibitor 5	K.GTLGGLFSQILQGEDIVRER.A	42.59	0.402162	730.062	23582	3	B4E283	API5	219283155	16500
Apoptosis inhibitor 5	K.GTLGGLFSQILQGEDIVR.E	124.17	0.119809	952.018	25260	2	B4E283	API5	219283155	16500
APRIL	K.SLDLFNCEVTNLNDYRESVFK.L	41.78	3.69225	855.073	22420	3	Q92688	ANP32B	297787509	09803
APRIL	R.IFGGLDMLAEKLPNLTHLNLSGNK.L	108.98	2.64777	1298.2	23343	2	Q92688	ANP32B	297787509	09803
Aquarius homolog	K.TDVAVQIISNIYHNFPEQR.T	70.29	2.68478	748.716	23624	3	O60306	AQR	148491482	12468
Aquarius homolog	K.FFGPLSSNTLHQVASYLCLLPTLPK.N	49.82	0.254326	935.167	26186	3	O60306	AQR	148491482	12468
araCALC	K.GLTFQEVENFFTFLK.N	42.89	0.434084	910.467	27377	2	A0A0U1RRK1	MICU1	306922384	05471
Arginine/serine-rich splicing factor 10	R.VDFSITK.R	25	1.71971	405.223	12666	2	P62995	TRA2B	345197228	04097
Arginine/serine-rich splicing factor 10	R.ANPDPNCCLGVFGLSLYTTER.D	84.09	2.44286	1192.55	22453	2	P62995	TRA2B	345197228	04097
Arginine/serine-rich splicing factor 10	R.DYYDRGYDR.G	14.96	4.05887	408.174	8820	3	P62995	TRA2B	345197228	04097
Arginyl aminopeptidase	R.CLEPEGAAELR.L	31.59	4.40306	622.798	11510	2	Q9H4A4	RNPEP	119611792	04055
Arginyl aminopeptidase	R.AFFPCFDTPAVK.Y	29.68	5.33271	700.336	19720	2	Q9H4A4	RNPEP	119611792	04055
Arginyl aminopeptidase	K.ETFASTASQLHSNVVNYVQQIVAPK.G	58.48	4.02102	911.136	22481	3	Q9H4A4	RNPEP	119611793	04055
Arginyl-tRNA synthetase	R.STIIGESISR.L	16.45	2.94944	531.792	11572	2	P54136	RARS	119581911	00142
Arginyl-tRNA synthetase	R.AYQCVVLLQGK.N	29.69	4.41236	639.845	14008	2	P54136	RARS	119581911	00142
Arginyl-tRNA synthetase	R.LMDLLGEGLKR.S	40.9	1.89925	622.854	16473	2	P54136	RARS	119581911	00142
Arginyl-tRNA synthetase	R.MLLCEAVAAVMAK.G	56	2.3203	703.862	22740	2	P54136	RARS	119581911	00142
Arginyl-tRNA synthetase	K.DFVSEQLTSLLVNGVQLPALGENKK.V	35.88	2.30121	675.619	26154	4	P54136	RARS	119581911	00142
Arginyl-tRNA synthetase	R.LLQQEEEIK.S	20.02	2.65579	565.307	9742	2	P54136	RARS	119581911	00142
ARL 6 interacting protein 1	R.FHEICSNLVK.T	43.63	3.21349	623.814	10387	2	Q15041	ARL6IP1	119570644	09641
ARP2 actin-related protein 2 homolog	K.ILLTEPPMNPTK.N	62.59	5.03643	677.373	14817	2	P61160	ACTR2	119620320	05023
ARP2 actin-related protein 2 homolog	R.KVVVCDNGTGFVK.C	37.46	0.184152	711.874	9749	2	P61160	ACTR2	119620319	05023
Arsenite resistance protein 2	K.LTPLLSVR.E	22.8	4.11098	449.788	14341	2	Q9BXP5	SRRT	192807336	10665
Arsenite resistance protein 2	R.GWVTFDR.S	15.65	3.20753	440.718	15239	2	Q9BXP5	SRRT	192807336	10665
Arsenite resistance protein 2	R.ILEQEEEEEQAGKPGEPSKKEEGR.A	40.25	1.4239	682.332	8092	4	Q9BXP5	SRRT		10665
Arsenite resistance protein 2	R.ESLSEEEAQKMGR.K	25.31	5.14299	498.566	9231	3	Q9BXP5	SRRT	192807336	10665
Asparagine synthetase	R.ADWLSHYWMPK.W	20.28	3.88237	717.334	19470	2	P08243	ASNS	296010852	00153
Asparagine synthetase	R.ELYLFDVLR.A	36.76	0.0719399	584.324	23892	2	P08243	ASNS	296010852	00153
Asparaginyl tRNA synthetase	R.LMTDTINEPILLCR.F	50.85	0.187107	844.939	19530	2	O43776	NARS	119583453	00154
Aspartate beta-hydroxylase	K.VLIFDDSFEHEVWQDASSFR.L	17.14	5.27623	809.709	23964	3	Q12797	ASPH	332138294	08996
Aspartyl-tRNA synthetase	R.IHDPQLLTER.A	43.82	1.42757	611.332	10232	2	P14868	DARS	119632025	04361
Aspartyl-tRNA synthetase	R.FQTEIQTVNK.Q	50.66	1.93105	604.321	10307	2	P14868	DARS	119632025	04361
Aspartyl-tRNA synthetase	R.LQSGICHLFR.E	27.83	0.483488	410.885	13166	3	P14868	DARS	119632025	04361
Aspartyl-tRNA synthetase	K.GFVEIQTPK.I	28.53	1.30577	509.781	13187	2	P14868	DARS	119632025	04361
Aspartyl-tRNA synthetase	K.FAANINKESIVDVEGVVR.K	83.43	8.71312	980.52	16621	2	P14868	DARS	119632025	04361
Aspartyl-tRNA synthetase	R.LEYCEALAMLR.E	44.23	2.15539	684.835	20110	2	P14868	DARS	119632025	04361
Aspartyl-tRNA synthetase 2, mitochondrial	R.NTEIGFLQDALSKPHGTVK.A	89.91	5.64845	1028.04	16046	2	Q6PI48	DARS2	119611368	07677
Aspartyl-tRNA synthetase 2, mitochondrial	R.NFAADHFNQEILPVFLNANR.N	93.37	2.14148	1165.58	21613	2	Q6PI48	DARS2	119611368	07677
Aspartyl-tRNA synthetase 2, mitochondrial	R.NWNSPVANFIMESQRLELIR.L	20.94	2.3953	806.416	23959	3	Q6PI48	DARS2	119611368	07677
AT rich interactive domain 1A	R.KHVTTAEGTPGTTDQEGPPPDGPPEKR.I	64.41	0.693017	700.594	7423	4	O14497	ARID1A	119628201	04319
Ataxin 1 ubiquitin like interacting protein	R.LQLPVFLQQMQNPESLSILTNPR.A	53.14	0.160514	889.483	25268	3	Q9NRR5	UBQLN4	119573393	05670
Ataxin 10	K.SSHAVELACRDPSQVENLASSLQLITECFR.C	54.05	2.73814	855.166	23077	4	Q9UBB4	ATXN10	119593799	04624
Ataxin 2	R.MGQPGSGSM#PSR.S	17.46	3.8757	604.266	5555	2	Q99700	ATXN2	215273941	03307
Ataxin 2 domain protein	R.IAMENDDGRTEEEKHSAVQR.Q	22.59	0.457438	463.82	7444	5	Q63ZY4	ATXN2L	223459664	06394
ATP binding cassette 50	R.FGLESHAHTIQICK.L	26.07	0.770347	410.96	11299	4	A0A0G2JIC2	ABCF1	168986081	09139
ATP binding cassette 50	K.IGFFNQQYAEQLR.M	67.81	6.26225	807.402	18149	2	Q8NE71	ABCF1	168986080	09139
ATP binding cassette 50	R.FTFPDPPPLSPPVLGLHGVTFGYQGQKPLFK.N	21.52	3.16696	846.204	22412	4	Q8NE71	ABCF1	168986080	09139
ATP binding cassette subfamily B member 7	R.QALIDMNTLFTLLK.V	71.42	2.1198	810.957	26713	2	A0A087WW65	ABCB7	119619043	02137
ATP binding cassette, sub family F, member 2	R.ILHGLGFTPAMQR.K	25.52	1.92535	720.891	13970	2	Q75MJ1	ABCF2	119574402	12403
ATP binding cassette, sub family F, member 2	K.IPPPVIMVQNVSFK.Y	56.85	3.34888	784.944	19649	2	Q75MJ1	ABCF2	119574402	12403
ATP binding cassette, sub family F, member 2	K.LVDEEPQLTKR.T	17.31	1.53873	443.245	9374	3	Q75MJ1	ABCF2	119574402	12403
ATP citrate lyase	K.FICTTSAIQNR.F	43.15	0.444054	655.83	10769	2	P53396	ACLY	298508701	00155
ATP citrate lyase	R.SMGFIGHYLDQK.R	31.7	0.130403	698.34	16022	2	P53396	ACLY	119581185	00155
ATP citrate lyase	K.GVTIIGPATVGGIKPGCFK.I	95.16	3.52023	936.521	16317	2	P53396	ACLY	298508702	00155
ATP citrate lyase	K.IGNTGGMLDNILASK.L	75.4	1.07462	752.395	19151	2	P53396	ACLY	298508702	00155
ATP citrate lyase	R.LLQDHPWLLSQNLVVKPDQLIK.R	50.77	1.3567	1299.24	20593	2	P53396	ACLY	298508701	00155
ATP citrate lyase	R.TIAIIAEGIPEALTR.K	64.01	0.682439	784.457	20992	2	P53396	ACLY	298508702	00155
ATP citrate lyase	K.AFDSGIIPMEFVNK.M	24.54	3.34486	784.392	21260	2	P53396	ACLY	119581185	00155
ATP citrate lyase	R.HPWDDISYVLPEHMSM.-	21.64	3.90218	978.931	22034	2	P53396	ACLY	119581185	00155
ATP citrate lyase	R.AGKDLVSSLTSGLLTIGDR.F	46.97	1.39461	635.02	23261	3	P53396	ACLY	119581185	00155
ATP citrate lyase	R.AGKDLVSSLTSGLLTIGDRFGGALDAAAK.M	25.46	1.14601	701.883	26112	4	P53396	ACLY	119581185	00155
ATP citrate lyase	K.DLVSSLTSGLLTIGDR.F	114.38	1.96005	823.95	26748	2	P53396	ACLY	119581185	00155
ATP synthase H+ transporting mitochondrial F0 complex subunit d	K.SWNETLTSR.L	22.8	2.34837	547.266	11532	2	O75947	ATP5H	119609635	16519
ATP synthase H+ transporting mitochondrial F0 complex subunit d	K.SCAEWVSLSK.A	40.68	1.10754	583.779	13702	2	O75947	ATP5H	119609635	16519
ATP synthase H+ transporting mitochondrial F0 complex subunit d	K.TIDWVAFAEIIPQNQK.A	44.23	1.04966	936.995	23909	2	O75947	ATP5H	119609635	16519
ATP synthase H+ transporting mitochondrial F0 complex subunit d	K.NLIPFDQMTIEDLNEAFPETK.L	44.46	0.69447	822.401	24494	3	O75947	ATP5H	119609635	16519
ATP synthase H+ transporting mitochondrial F0 complex subunit d	R.IVEYEKEMEK.M	42.9	1.98515	649.32	9232	2	O75947	ATP5H	119609635	16519
ATP synthase protein 8	K.MLNTNYHLPPSPKPMK.M	17.18	1.44222	467.744	11321	4	P03928	MT-ATP8	346682809
ATP synthase, beta	K.AHGGYSVFAGVGER.T	40.4	1.15947	469.565	12216	3	H0YH81	ATP5B	119617358	00044
ATP synthase, beta	K.IPVGPETLGR.I	22.15	1.56365	519.8	12589	2	H0YH81	ATP5B	119617358	00044
ATP synthase, beta	R.IMDPNIVGSEHYDVAR.G	101.88	2.06843	908.436	13753	2	H0YH81	ATP5B	119617358	00044
ATP synthase, beta	K.VALVYGQMNEPPGAR.A	65.19	2.02022	801.407	13825	2	H0YH81	ATP5B	119617358	00044
ATP synthase, beta	R.TIAMDGTEGLVR.G	61.08	6.48486	631.82	14049	2	H0YH81	ATP5B	119617358	00044
ATP synthase, beta	R.IMNVIGEPIDERGPIK.T	59.78	1.51716	890.984	15199	2	H0YH81	ATP5B	119617358	00044
ATP synthase, beta	K.IGLFGGAGVGK.T	40.83	1.50683	488.284	15334	2	H0YH81	ATP5B	119617358	00044
ATP synthase, beta	R.IMNVIGEPIDER.G	48.3	2.01919	693.357	15921	2	H0YH81	ATP5B	119617358	00044
ATP synthase, beta	R.LVLEVAQHLGESTVR.T	78.03	3.25517	825.96	16773	2	P06576	ATP5B	119617358	00044
ATP synthase, beta	K.VVDLLAPYAK.G	43.47	1.35032	544.82	17386	2	H0YH81	ATP5B	119617358	00044
ATP synthase, beta	R.IPSAVGYQPTLATDMGTMQER.I	92.73	0.586033	1133.55	17493	2	H0YH81	ATP5B	119617358	00044
ATP synthase, beta	K.VLDSGAPIKIPVGPETLGR.I	43.38	2.29119	640.369	17671	3	H0YH81	ATP5B	119617358	00044
ATP synthase, beta	R.TREGNDLYHEMIESGVINLK.D	78.35	1.21218	1159.57	19255	2	H0YH81	ATP5B	119617358	00044
ATP synthase, beta	K.KGSITSVQAIYVPADDLTDPAPATTFAHLDATTVLSR.A	79.94	0.288578	1281.66	20989	3	H0YH81	ATP5B	119617358	00044
ATP synthase, beta	R.AIAELGIYPAVDPLDSTSR.I	86	0.594557	994.521	21141	2	H0YH81	ATP5B	119617358	00044
ATP synthase, beta	R.EGNDLYHEMIESGVINLK.D	97.7	2.7249	1031	21159	2	H0YH81	ATP5B	119617358	00044
ATP synthase, beta	R.FLSQPFQVAEVFTGHMGK.L	82.61	1.68067	675.007	21599	3	P06576	ATP5B	119617358	00044
ATP synthase, beta	R.FTQAGSEVSALLGRIPSAVGYQPTLATDMGTMQER.I	53.72	3.38899	1228.27	22644	3	H0YH81	ATP5B	119617358	00044
ATP synthase, beta	K.QFAPIHAEAPEFMEMSVEQEILVTGIK.V	48.41	1.58909	1015.51	23389	3	H0YH81	ATP5B	119617358	00044
ATP synthase, beta	K.TVLIMELINNVAK.A	72.23	1.50908	729.422	24920	2	H0YH81	ATP5B	119617358	00044
ATP synthase, beta	K.GFQQILAGEYDHLPEQAFYMVGPIEEAVAK.A	23.1	2.02171	838.414	25313	4	P06576	ATP5B	119617358	00044
ATP synthase, beta	K.LVPLKETIKGFQQILAGEYDHLPEQAFYMVGPIEEAVAK.A	17.49	0.139744	875.264	26475	5	P06576	ATP5B	119617358	00044
ATP synthase, beta	K.SLQDIIAILGMDELSEEDKLTVSR.A	89.39	0.715038	892.466	26543	3	P06576	ATP5B	119617358	00044
ATP synthase, beta	R.DQEGQDVLLFIDNIFR.F	100.14	6.60682	961.48	28525	2	H0YH81	ATP5B	119617358	00044
ATP synthase, beta	K.LVPLKETIK.G	32.81	3.19602	520.838	9780	2	P06576	ATP5B	119617358	00044
ATP synthase, H+ transporting, mitochondrial F0 complex, subunit f, isoform 2	K.LGELPSWILMR.D	81.86	2.68194	657.864	22682	2	P56134	ATP5J2	311893396	16520
ATP synthase, H+ transporting, mitochondrial F0 complex, subunit f, isoform 2	R.DFSPSGIFGAFQR.G	51.98	1.85765	714.848	23034	2	P56134	ATP5J2	311893396	16520
ATP synthase, H+ transporting, mitochondrial F1 complex, alpha subunit 1, cardiac muscle	R.ISVREPMQTGIK.A	27.17	1.1805	679.876	10349	2	A8K092	ATP5A1	127798841	01258
ATP synthase, H+ transporting, mitochondrial F1 complex, alpha subunit 1, cardiac muscle	K.LELAQYR.E	35.52	1.90703	446.747	11452	2	A8K092	ATP5A1	127798841	01258
ATP synthase, H+ transporting, mitochondrial F1 complex, alpha subunit 1, cardiac muscle	K.GIRPAINVGLSVSR.V	60.63	1.27116	480.287	13318	3	A8K092	ATP5A1	127798841	01258
ATP synthase, H+ transporting, mitochondrial F1 complex, alpha subunit 1, cardiac muscle	R.VLSIGDGIAR.V	45.84	1.81295	500.792	13762	2	A8K092	ATP5A1	127798841	01258
ATP synthase, H+ transporting, mitochondrial F1 complex, alpha subunit 1, cardiac muscle	R.VVDALGNAIDGKGPIGSK.T	109.68	1.43781	855.972	13856	2	A8K092	ATP5A1	127798841	01258
ATP synthase, H+ transporting, mitochondrial F1 complex, alpha subunit 1, cardiac muscle	R.QMSLLLR.R	44.09	2.71935	430.754	14513	2	A8K092	ATP5A1	119621876	01258
ATP synthase, H+ transporting, mitochondrial F1 complex, alpha subunit 1, cardiac muscle	K.HALIIYDDLSK.Q	50.19	2.66368	644.349	14626	2	A8K092	ATP5A1	127798841	01258
ATP synthase, H+ transporting, mitochondrial F1 complex, alpha subunit 1, cardiac muscle	K.AVDSLVPIGR.G	44.96	3.32947	513.799	14856	2	A8K092	ATP5A1	127798841	01258
ATP synthase, H+ transporting, mitochondrial F1 complex, alpha subunit 1, cardiac muscle	K.TGTAEMSSILEER.I	108.84	0.674312	712.34	15188	2	K7ENP3	ATP5A1	127798841	01258
ATP synthase, H+ transporting, mitochondrial F1 complex, alpha subunit 1, cardiac muscle	R.EAYPGDVFYLHSR.L	39.57	1.87419	777.371	15759	2	A8K092	ATP5A1	127798841	01258
ATP synthase, H+ transporting, mitochondrial F1 complex, alpha subunit 1, cardiac muscle	R.ILGADTSVDLEETGR.V	74.49	8.45807	788.39	16584	2	A8K092	ATP5A1	127798841	01258
ATP synthase, H+ transporting, mitochondrial F1 complex, alpha subunit 1, cardiac muscle	K.TSIAIDTIINQK.R	80.26	2.35886	658.873	16981	2	A8K092	ATP5A1	127798841	01258
ATP synthase, H+ transporting, mitochondrial F1 complex, alpha subunit 1, cardiac muscle	K.ITKFENAFLSHVVSQHQALLGTIR.A	129.23	2.10004	1355.24	18879	2	A8K092	ATP5A1	127798841	01258
ATP synthase, H+ transporting, mitochondrial F1 complex, alpha subunit 1, cardiac muscle	K.FENAFLSHVVSQHQALLGTIR.A	116.88	2.54303	1184.13	19305	2	A8K092	ATP5A1	127798841	01258
ATP synthase, H+ transporting, mitochondrial F1 complex, alpha subunit 1, cardiac muscle	R.TGAIVDVPVGEELLGR.V	36.36	2.41986	812.947	20309	2	A8K092	ATP5A1	127798841	01258
ATP synthase, H+ transporting, mitochondrial F1 complex, alpha subunit 1, cardiac muscle	K.GMSLNLEPDNVGVVVFGNDKLIK.E	55.4	2.1218	1229.65	21521	2	A8K092	ATP5A1	127798841	01258
ATP synthase, H+ transporting, mitochondrial F1 complex, alpha subunit 1, cardiac muscle	K.GMSLNLEPDNVGVVVFGNDK.L	46.15	7.08072	1052.52	21850	2	A8K092	ATP5A1	127798841	01258
ATP synthase, H+ transporting, mitochondrial F1 complex, alpha subunit 1, cardiac muscle	K.LKEIVTNFLAGFEA.-	43.09	0.35184	776.424	23390	2	A8K092	ATP5A1	127798841	01258
ATP synthase, H+ transporting, mitochondrial F1 complex, alpha subunit 1, cardiac muscle	K.QGQYSPMAIEEQVAVIYAGVR.G	101.53	1.83444	1155.08	23469	2	A8K092	ATP5A1	127798841	01258
ATP synthase, H+ transporting, mitochondrial F1 complex, alpha subunit 1, cardiac muscle	R.EVAAFAQFGSDLDAATQQLLSR.G	152.98	2.21028	1169.58	25704	2	A8K092	ATP5A1	127798841	01258
ATP synthase, H+ transporting, mitochondrial F1 complex, alpha subunit 1, cardiac muscle	K.ISEQSDAK.L	29.81	0.335071	439.217	2668	2	A8K092	ATP5A1	127798841	01258
ATP synthase, H+ transporting, mitochondrial F1 complex, alpha subunit 1, cardiac muscle	R.TGAIVDVPVGEELLGRVVDALGNAIDGKGPIGSK.T	19.65	2.12735	829.956	27635	4	A8K092	ATP5A1	127798841	01258
ATP synthase, H+ transporting, mitochondrial F1 complex, delta subunit	R.IEANEALVK.A	57.91	0.587907	493.779	9730	2	P30049	ATP5D	119589940	04397
ATP-dependent RNA helicase A	R.LSMSQLNEK.E	17.99	3.02994	525.267	10663	2	Q08211	DHX9	187952519	04386
ATP-dependent RNA helicase A	K.SSVNCPFSSQDMK.Y	67.99	1.1072	743.818	11316	2	Q08211	DHX9	187952519	04386
ATP-dependent RNA helicase A	R.GISHVIVDEIHER.D	54.44	1.84002	501.934	12065	3	Q08211	DHX9	295982409	04386
ATP-dependent RNA helicase A	R.LETHMTPEMFR.T	40.64	1.52697	464.552	13328	3	Q08211	DHX9	187952519	04386
ATP-dependent RNA helicase A	K.LQISHEAAACITGLR.A	94.44	0.362836	547.291	13665	3	Q08211	DHX9	197692445	04386
ATP-dependent RNA helicase A	R.TPLHEIALSIK.L	64.83	0.402711	611.364	13878	2	Q08211	DHX9	187952519	04386
ATP-dependent RNA helicase A	R.YQILPLHSQIPR.E	49.46	2.20094	732.918	13936	2	Q08211	DHX9	187952519	04386
ATP-dependent RNA helicase A	K.LAAQSCALSLVR.Q	71.54	1.78009	644.855	13983	2	Q08211	DHX9	187952519	04386
ATP-dependent RNA helicase A	R.QISRPSAAGINLMIGSTR.Y	82.04	0.407049	936.51	14951	2	Q08211	DHX9	197692445	04386
ATP-dependent RNA helicase A	K.VFDPVPVGVTK.V	23.28	3.2134	579.33	15124	2	Q08211	DHX9	187952519	04386
ATP-dependent RNA helicase A	K.LFTAHNNMTNYATVWASK.T	24.7	0.921223	690.335	15926	3	Q08211	DHX9	187952519	04386
ATP-dependent RNA helicase A	R.KVFDPVPVGVTK.V	26.83	2.41571	643.378	16552	2	Q08211	DHX9	187952519	04386
ATP-dependent RNA helicase A	R.LGGIGQFLAK.A	28.4	3.7605	502.298	16553	2	Q08211	DHX9	187952519	04386
ATP-dependent RNA helicase A	R.QLYHLGVVEAYSGLTK.K	89.29	0.95166	889.477	16943	2	Q08211	DHX9	187952519	04386
ATP-dependent RNA helicase A	K.NFLYAWCGK.R	14.63	3.17124	579.772	17993	2	Q08211	DHX9	187952519	04386
ATP-dependent RNA helicase A	R.ELDALDANDELTPLGR.I	90.88	4.1519	871.43	19703	2	Q08211	DHX9	187952519	04386
ATP-dependent RNA helicase A	K.NELMYQLEQDHDLQAILQER.E	98.22	1.05301	1243.6	21220	2	Q08211	DHX9	187952519	04386
ATP-dependent RNA helicase A	K.YPSPFFVFGEK.I	41.05	0.420445	659.329	21472	2	Q08211	DHX9	197692445	04386
ATP-dependent RNA helicase A	R.AAMEALVVEVTKQPAIISQLDPVNER.M	67.26	2.06131	1411.26	22676	2	Q08211	DHX9	197692445	04386
ATP-dependent RNA helicase A	K.TTQVPQFILDDFIQNDR.A	63.66	3.91409	1025.52	23231	2	Q08211	DHX9	295982409	04386
ATP-dependent RNA helicase A	R.FSDHVALLSVFQAWDDAR.M	30.99	4.78141	693.006	24660	3	Q08211	DHX9	187952519	04386
ATP-dependent RNA helicase A	K.AIEPPPLDAVIEAEHTLRELDALDANDELTPLGR.I	40.5	3.15765	924.227	25844	4	Q08211	DHX9	187952519	04386
ATP-dependent RNA helicase A	R.DINTDFLLVVLR.D	67.01	0.410494	709.406	26593	2	Q08211	DHX9	295982409	04386
ATP-dependent RNA helicase A	K.GM#TLVTPLQLLLFASK.K	42.9	1.9977	874.507	26876	2	Q08211	DHX9	197692445	04386
ATP-dependent RNA helicase A	K.ETPFELIEALLK.Y	33.41	0.199603	701.895	28512	2	Q08211	DHX9	187952519	04386
ATP-dependent RNA helicase A	R.VAFERGEEPGKSCGYSVR.F	36.3	0.584824	507.745	9272	4	Q08211	DHX9	295982409	04386
ATP1A1	R.IISANGCKVDNSSLTGESEPQTR.S	90.72	1.03281	821.73	10592	3	H7BXX5	ATP1A1	237681111	01662
ATP1A1	R.GIVVYTGDR.T	44.04	2.9586	490.263	11003	2	H7BXX5	ATP1A1	237681111	01662
ATP1A1	K.CIELCCGSVK.E	26.02	0.840448	613.272	11027	2	H7BXX5	ATP1A1	237681111	01662
ATP1A1	K.NPNTSEPQHLLVMK.G	75.98	0.569715	804.414	11551	2	H7BXX5	ATP1A1	237681111	01662
ATP1A1	R.AVAGDASESALLK.C	45.36	5.59252	616.327	11583	2	H7BXX5	ATP1A1	237681111	01662
ATP1A1	R.QGAIVAVTGDGVNDSPALKK.A	41.48	4.78548	647.35	12220	3	M0R116	ATP1A3	237681111	01662
ATP1A1	R.LNIPVSQVNPR.D	42.77	1.20482	618.856	13109	2	M0R116	ATP1A3	237681111	01662
ATP1A1	K.NMVPQQALVIR.E	16.41	1.27531	634.86	14313	2	M0R116	ATP1A3	237681111	01662
ATP1A1	R.SPDFTNENPLETR.N	45.71	3.77839	760.352	15425	2	H7BXX5	ATP1A1	237681111	01662
ATP1A1	R.AVFQANQENLPILK.R	45.01	0.238505	792.941	17135	2	H7BXX5	ATP1A1	237681111	01662
ATP1A1	R.CSSILLHGKEQPLDEELKDAFQNAYLELGGLGER.V	25.17	2.0212	766.786	23881	5	H7BXX5	ATP1A1	237681111	01662
ATP1B3	R.IIGLKPEGVPR.I	20.16	2.55361	589.865	11354	2	P54709	ATP1B3	119599395	03521
ATP1B3	K.LFIYNPTTGEFLGR.T	66.03	0.433701	814.428	21069	2	P54709	ATP1B3	4502281	03521
ATP1B3	R.DQIPSPGLMVFPKPVTALEYTFSR.S	37.62	2.11035	898.47	23851	3	P54709	ATP1B3	119599394	03521
ATP51	M.VPPVQVSPLIK.L	38.26	1.99536	588.87	14361	2	P56385	ATP5I	30582683	03308
ATP51	-.MVPPVQVSPLIK.L	34.84	1.8153	654.39	16555	2	P56385	ATP5I	114205599	03308
ATP5F1	K.QASIQHIQNAIDTEK.S	96.09	0.0849124	848.437	11105	2	P24539	ATP5F1	119576900	04467
ATP5F1	K.EQEHMINWVEK.H	29.56	0.359056	721.84	12877	2	P24539	ATP5F1	119576900	04467
ATP5F1	R.HYLFDVQR.N	18.78	1.05425	539.277	13255	2	P24539	ATP5F1	119576900	04467
ATP5F1	R.LDYHISVQNMMR.R	62.15	2.64018	502.91	16025	3	P24539	ATP5F1	119576900	04467
ATP5F1	R.YGLIPEEFFQFLYPK.T	29.39	3.87845	945.984	27512	2	P24539	ATP5F1	119576900	04467
ATP5F1	K.HVVQSISTQQEKETIAK.C	79.18	1.32501	642.68	8255	3	P24539	ATP5F1	119576900	04467
ATP5F1	R.RKEQEHMINWVEK.H	22.41	1.59711	432.472	9435	4	P24539	ATP5F1	119576900	04467
ATP5J	K.QMFGNADMNTFPTFK.F	52.04	2.50347	874.89	19844	2	A8MUH2	ATP5J	119630380	04399
ATP5L	K.TPALVNAAVTYSKPR.L	43.53	1.20916	529.966	13180	3	O75964	ATP5L	119587780	09815
ATP5L	K.VELVPPTPAEIPR.A	31.16	8.61057	709.4	16738	2	O75964	ATP5L	119587780	09815
ATP5O	R.YATALYSAASK.Q	59.85	2.34292	573.294	10494	2	P48047	ATP5O	119630208	02899
ATP5O	K.VAASVLNPYVK.R	28.31	2.81218	580.836	13525	2	P48047	ATP5O	119630208	02899
ATP5O	K.SFLSQGQVLK.L	36	1.4603	553.813	13736	2	P48047	ATP5O	119630209	02899
ATP5O	K.LVRPPVQVYGIEGR.Y	33.1	0.846545	791.956	13803	2	P48047	ATP5O	119630208	02899
ATP5O	K.TDPSILGGMIVR.I	29.76	5.49625	629.841	18949	2	P48047	ATP5O	119630209	02899
ATP5O	R.LSNTQGVVSAFSTMMSVHR.G	73.82	3.45323	684.669	19554	3	P48047	ATP5O	119630208	02899
ATP5O	K.ERFSPLTTNLINLLAENGR.L	87.74	1.46143	1079.58	22843	2	P48047	ATP5O	119630208	02899
ATP5O	R.FSPLTTNLINLLAENGR.L	110.26	2.29149	937.01	24323	2	P48047	ATP5O	119630208	02899
ATP6V0D1	K.LLFEGAGSNPGDKTLEDR.F	86.22	9.2541	959.97	14414	2	P61421	ATP6V0D1	119603541	06121
ATP6V1A1	R.TALVANTSNMPVAAR.E	75.15	0.833887	758.4	12379	2	P38606	ATP6V1A	119600034	06120
ATP6V1A1	K.FTMVQVWPVR.Q	36.79	3.01584	631.837	19973	2	P38606	ATP6V1A	119600034	06120
ATPase family, AAA domain containing 1	R.FINLQPSTLTDKWYGESQK.L	30.2	3.90843	752.38	18476	3	Q8NBU5	ATAD1	119570565	12499
ATPase family, AAA domain containing 1	K.LQPSIIFIDEIDSFLR.N	89.05	1.33681	953.521	27992	2	Q8NBU5	ATAD1	119570565	12499
ATPase family, AAA domain containing 3A	R.NILMYGPPGTGK.T	25.86	6.86418	624.322	14846	2	Q9NVI7	ATAD3A	283436224	12500
ATPase family, AAA domain containing 3A	R.LLSRPQDALEGVVLSPSLEAR.V	34.06	2.42241	750.751	19605	3	Q9NVI7	ATAD3A	283436224	12500
ATPase family, AAA domain containing 3B	R.QTVLESIR.T	20.87	3.84757	473.27	11868	2	Q5T9A2	ATAD3B	283436224	12500
ATPase family, AAA domain containing 3B	K.QQQLLNEENLR.K	24.62	3.72496	692.86	12034	2	Q5T9A4	ATAD3B	283436224	10679
ATPase family, AAA domain containing 3B	K.LKEYEAAVEQLKSEQIR.A	88.23	0.532918	678.7	14222	3	Q5T9A4	ATAD3B	283436224	10679
ATPase family, AAA domain containing 3B	R.TAGTLFGEGFR.A	41.01	0.707871	578.293	16193	2	Q5T9A2	ATAD3B	283436224	12500
ATPase family, AAA domain containing 3B	R.ITVLEALR.H	15.57	6.34395	457.79	16685	2	Q5T2N8	ATAD3C	283436224	12500
ATPase family, AAA domain containing 3B	R.KQEESVQK.Q	13.92	0.506401	488.259	2326	2	Q5T2N8	ATAD3C	283436224	10679
ATPase family, AAA domain containing 3B	R.GLLLFMDEADAFLR.K	53.39	4.99866	805.92	26728	2	Q5T9A4	ATAD3B	119576598	10679
ATPase H+ transporting lysosomal noncatalytic accessory protein 1A	R.DMIDLEANFEKIENELK.E	39.67	0.779133	684.338	24478	3	Q93050	ATP6V0A1	194097403	01886
ATPase inhibitory factor 1	R.EQAEEERYFR.A	24.62	1.75363	452.877	9490	3	A0A0B4J230	ATPIF1	119628109	16529
Autoantigen La	K.FSGDLDDQTCR.E	51.56	2.15448	657.274	10083	2	P05455	SSB	253723045	00168
Autoantigen La	R.SPSKPLPEVTDEYKNDVK.N	16.08	4.94421	512.263	10717	4	P05455	SSB	197692403	00168
Autoantigen La	K.EGIILFK.E	13.66	0.883469	410.252	17203	2	P05455	SSB	253723045	00168
Autoantigen La	K.WIDFVR.G	22.04	7.92624	418.23	17458	2	P05455	SSB	253723045	00168
Autoantigen La	K.ICHQIEYYFGDFNLPR.D	47.06	8.07354	1036.48	19964	2	P05455	SSB	197692403	00168
Autoantigen La	K.GSIFVVFDSIESAK.K	69.03	1.52257	749.894	23176	2	P05455	SSB	197692403	00168
Autoantigen La	K.EQIKLDEGWVPLEIMIK.F	48.3	2.9102	1021.05	23417	2	P05455	SSB	197692403	00168
Autoantigen La	R.LTTDFNVIVEALSK.S	92.32	2.54477	775.425	24052	2	P05455	SSB	197692403	00168
Autoantigen La	K.LDEGWVPLEIMIK.F	35.39	2.19727	771.914	24293	2	P05455	SSB	197692403	00168
Autoantigen La	R.AREETDKEEPASK.Q	36.18	0.818278	497.243	2452	3	P05455	SSB	197692403	00168
Autoantigen La	K.GFPTDATLDDIKEWLEDKGQVLNIQMR.R	52.34	0.642285	783.897	24921	4	P05455	SSB	197692403	00168
Autoantigen La	K.FASDDEHDEHDENGATGPVKR.A	79.66	1.02494	776.005	6923	3	P05455	SSB	197692403	00168
Autoantigen La	K.KIIEDQQESLNK.W	18.07	0.152274	482.259	8244	3	P05455	SSB	253723045	00168
Autoantigen La	K.SKAELMEISEDKTK.I	36	1.2531	536.942	9341	3	P05455	SSB	197692403	00168
Autoantigen La	R.RSPSKPLPEVTDEYKNDVK.N	33.75	1.71561	551.29	9541	4	P05455	SSB		00168
Autoantigen RCD8	R.LGTQEYLQQLESHMK.S	26.73	1.77463	602.3	17796	3	Q6P2E9	EDC4	119603589	06911
Autophagy related 9 homolog A	R.ESDESGESAPDEGGEGAR.A	65.65	5.04974	889.855	6500	2	Q7Z3C6	ATG9A	296439428	07979
Band 4.1 like protein 3	K.GKEGSALTEGAKEEGGEEVAK.A	32.65	1.2447	519.757	8070	4	A0A0A0MRA8	EPB41L3	119622050	05622
BAP28	R.GLVGNPLPSVR.R	23.27	1.51175	554.826	14169	2	Q5T3Q7	HEATR1	187956497	17569
BAP28	K.LVPDLLAIVQR.K	66.83	1.94216	618.886	22402	2	Q5T3Q7	HEATR1	187956497	17569
BAP28	K.QLILSCLLNICQK.L	87.73	2.57662	801.941	22640	2	Q5T3Q7	HEATR1	187956497	17569
BAP28	K.AYDLLDKVNALLPTETFIPVIR.G	63.35	1.45639	834.471	25543	3	Q5T3Q7	HEATR1	187956497	17569
BAP28	K.TIQQLETVLGEPLQSYF.-	14.16	0.164292	656.01	26477	3	Q5T3Q7	HEATR1	187956497	17569
BAP28	K.NTSELVSSEVYLLSALAALQK.V	104.83	2.20909	1118.61	27085	2	Q5T3Q7	HEATR1	187956497	17569
BAP28	R.LLETVLGYISAVAQSMER.N	91.22	2.48581	990.525	28800	2	Q5T3Q7	HEATR1	187956497	17569
BAP31	K.VNLQNNPGAMEHFHMK.L	48.45	0.897223	622.962	11329	3	P51572	BCAP31	213511508	02319
BAP31	K.QAESASEAAK.K	15.85	3.71367	496.24	2566	2	P51572	BCAP31	213511508	02319
BAP31	K.LQAAVDGPM#DKKEE.-	50.61	0.268953	516.252	7652	3	P51572	BCAP31	213511508	02319
BAP31	K.EYDRLLEEHAK.L	26.77	0.628077	468.237	9624	3	P51572	BCAP31	213511508	02319
Basic leucine zipper and W2 domain-containing protein 1	K.NNIPEPVVIGIVWSSVMSTVEWNKKEELVAEQAIK.H	53.36	0.0426712	985.025	27456	4	Q7L1Q6	BZW1	333470721
Basic leucine zipper and W2 domains 1	K.FVEWLK.N	23.5	2.31784	411.23	16211	2	Q7L1Q6	BZW1	333470721	16570
Basic leucine zipper and W2 domains 1	R.LMELFPANK.Q	27.88	0.692664	531.786	17042	2	Q7L1Q6	BZW1	333470721	16570
Basic leucine zipper and W2 domains 1	K.ERFDPTQFQDCIIQGLTETGTDLEAVAK.F	87.65	1.77532	1061.51	26064	3	Q7L1Q6	BZW1	333470721	16570
Basic leucine zipper and W2 domains 1	R.FDPTQFQDCIIQGLTETGTDLEAVAK.F	105.73	5.96472	1449.19	27493	2	Q7L1Q6	BZW1	333470721	16570
Basic transcription factor 3	K.VQASLAANTFTITGHAETK.Q	59.75	2.90099	654.011	13680	3	P20290	BTF3	300508524	03966
Basic transcription factor 3	K.LGVNNISGIEEVNMFTNQGTVIHFNNPK.V	77.47	0.946045	1029.52	20863	3	P20290	BTF3	119616133	03966
Basic transcription factor 3	K.QLTEMLPSILNQLGADSLTSLR.R	54.82	2.42556	800.763	26310	3	P20290	BTF3	119616133	03966
BAT2 domain containing 1	K.NADLNAQTVVK.V	22.03	1.87613	586.816	9729	2	Q9Y520	PRRC2C	341942262	16539
Bcl XL binding protein v68	R.EQAELTGLR.L	41.32	1.92418	508.771	10565	2	Q96HS1	PGAM5	308198614	14681
Bcl XL binding protein v68	K.VSTDLLR.E	56.51	2.8203	402.234	11107	2	Q96HS1	PGAM5	308198614	14681
Bcl XL binding protein v68	R.AIETTDIISR.H	48.64	1.6306	559.805	12556	2	Q96HS1	PGAM5	308198614	14681
Bcl XL binding protein v68	R.NVESGEEELASKLDHYK.A	63.93	1.76239	649.98	13764	3	Q96HS1	PGAM5	281604151	14681
Bcl XL binding protein v68	R.EPLSLINVR.K	32.87	1.59522	520.808	16212	2	Q96HS1	PGAM5	281604151	14681
Bcl XL binding protein v68	R.HSQYHVDGSLEKDR.T	70.11	1.40533	418.452	7453	4	Q96HS1	PGAM5	308198614	14681
Bcl XL binding protein v68	R.NVESGEEELASK.L	50.06	1.26045	646.303	9001	2	Q96HS1	PGAM5	281604151	14681
Bcl-2 inhibitor of transcription	K.VAAQCSHAAVSAYK.Q	62.6	2.13577	731.857	7345	2	J3KQ48	PTRH2	119614800	12273
BCL2 associated transcription factor 1	K.RPKEEEWDPEYTPK.S	39.69	1.24567	601.956	10015	3	Q9NYF8	BCLAF1	219520423	16544
BCL2 associated transcription factor 1	R.SIFDHIKLPQASK.S	82.24	0.0148265	742.417	16098	2	Q9NYF8	BCLAF1	219520423	16544
BCL2 associated transcription factor 1	K.STSESFIQHIVSLVHHVK.E	68.47	3.04675	1024.55	20168	2	Q9NYF8	BCLAF1	219520423	16544
BCS1L	R.LTFSGLLNALDGVASTEAR.I	124.31	1.52764	968.011	25745	2	Q9Y276	BCS1L	119964730	04708
Benzodiazapine receptor peripheral	M.APPWVPAMGFTLAPSLGCFVGSR.F	64.82	3.32975	1209.6	25452	2	P30536	TSPO	47678349	15913
Beta galactosidase 1	R.VNYGAYINDFK.G	57.17	0.535428	652.319	16277	2	P16278	GLB1	215273939	01975
Beta galactosidase 1	R.AYVAVDGIPQGVLER.N	24.38	3.05259	793.928	17765	2	P16278	GLB1	215273939	01975
Beta galactosidase 1	R.SSDPDYLAAVDKWLGVLLPK.M	54.07	0.0132591	729.728	27363	3	P16278	GLB1	215273939	01975
Beta-1,4 mannosyl transferase	K.VVDMFGCCLPVCAVNFK.C	78.36	1.52685	1008.46	21768	2	Q9BT22	ALG1	119605647	10437
BIP	K.TKPYIQVDIGGGQTK.T	50.34	7.18321	802.93	12024	2	P11021	HSPA5	320089793	00682
BIP	R.TWNDPSVQQDIK.F	41.66	2.2982	715.848	12317	2	P11021	HSPA5	320089793	00682
BIP	K.NQLTSNPENTVFDAK.R	74.22	2.90974	839.41	13524	2	P11021	HSPA5	320089793	00682
BIP	K.LYGSAGPPPTGEEDTAEKDEL.-	68.18	0.0312501	1088.5	13610	2	P11021	HSPA5	168984549	00682
BIP	K.KKELEEIVQPIISK.L	104.01	1.45589	827.492	13698	2	P11021	HSPA5	168984549	00682
BIP	K.VTHAVVTVPAYFNDAQR.Q	38.11	1.18063	629.995	14228	3	P11021	HSPA5	320089793	00682
BIP	K.SQIFSTASDNQPTVTIK.V	80.71	0.581404	918.97	14352	2	P11021	HSPA5	168984549	00682
BIP	R.ITPSYVAFTPEGER.L	33.3	0.613999	783.893	15368	2	P11021	HSPA5	320089793	00682
BIP	R.IINEPTAAAIAYGLDKR.E	75.41	2.18613	908.5	16125	2	P11021	HSPA5	320089793	00682
BIP	R.IINEPTAAAIAYGLDK.R	78.43	4.07377	830.448	17861	2	P11021	HSPA5	320089807	00682
BIP	R.ITPSYVAFTPEGERLIGDAAK.N	46.46	4.28605	1118.08	17933	2	P11021	HSPA5	320089793	00682
BIP	K.ELEEIVQPIISK.L	46.66	2.53687	699.396	18471	2	P11021	HSPA5	168984549	00682
BIP	R.AKFEELNMDLFR.S	66.37	1.96464	756.878	19011	2	P11021	HSPA5	320089793	00682
BIP	K.TFAPEEISAMVLTK.M	55.43	2.77331	768.9	20759	2	P11021	HSPA5	320089793	00682
BIP	K.NGRVEIIANDQGNR.I	16.85	5.71287	778.396	8576	2	P11021	HSPA5	320089793	00682
BIP	R.MVNDAEKFAEEDKK.L	86.02	2.88068	827.391	9027	2	P11021	HSPA5	168984549	00682
BIP	K.EFFNGKEPSR.G	19.92	0.664968	404.2	9370	3	P11021	HSPA5	320089793	00682
BIP	K.MKETAEAYLGK.K	71.29	2.75024	620.814	9497	2	P11021	HSPA5	320089793	00682
BIP	R.VEIIANDQGNR.I	59.96	2.0934	614.816	9529	2	P11021	HSPA5	320089807	00682
Bleomycin hydrolase	R.AQHVFQHAVPQEGKPITNQK.S	23.09	1.19663	452.242	8372	5	J3KS79	BLMH	119571609	03870
Block of proliferation 1	R.LTDEQVALVR.R	23.32	1.08426	572.321	12288	2	Q96Q25	KM-PA-2	119602539	16558
Block of proliferation 1	R.SFIPSLVEKEK.V	37.21	2.94977	638.859	13962	2	Q96Q25	KM-PA-2	119602539	16558
Block of proliferation 1	R.DLGVLDVIFHPTQPWVFSSGADGTVR.L	100.67	2.45927	938.482	26973	3	Q96Q25	KM-PA-2	71051299	16558
Block of proliferation 1	K.TTEEQVQASTPCPR.T	60.56	3.32848	802.37	8800	2	Q14137	BOP1	119602539	16558
BMS1 like ribosome assembly protein	K.IMGVLTHLDSFK.H	29.44	1.63222	454.247	17119	3	Q14692	BMS1	224589071	10689
BMS1 like ribosome assembly protein	R.AEFEDQDDEAR.V	56.14	2.47334	662.766	8345	2	Q14692	BMS1	224589071	10689
BNIP1	K.ESLAQTSSTITESLMGISR.M	76.31	4.69221	1006	22150	2	Q12981	BNIP1	153946405	04480
BolA-like protein 2	R.LVNACLAEELPHIHAFEQK.T	59.99	1.51591	740.382	17374	3	A0A087WZT3	BOLA2	219519177	18842
Brain abundant, membrane attached signal protein 1	K.ETPAATEAPSSTPK.A	52.91	1.84038	693.84	7486	2	P80723	BASP1	119628418	08389
Brain protein 16	R.ALLAGQAALLQALMELAPASAPAR.D	74.5	0.191282	783.11	27361	3	P0CB43	FAM203B	261263117	17423
Brain protein 44 like protein	R.NWLLFACHATNEVAQLIQGGR.L	84.56	1.78342	800.073	25482	3	Q5TI65	BRP44L	119567916	07091
Branched chain keto acid dehydrogenase E1, beta polypeptide	K.GLLLSCIEDKNPCIFFEPK.I	34.57	1.04117	1140.57	21244	2	P21953	BCKDHB	134104672	02011
Branched-chain amino acid aminotransferase	R.ATLPVFDKEELLECIQQLVK.L	78.13	1.91002	791.764	25104	3	F5H5E4	BCAT1	296010906	00216
Branched-chain aminotransferase 2	R.QSLLDMAQTWGEFR.V	76.87	3.32264	841.401	23642	2	B3KSI3	BCAT2	258614015	00217
BRCA2 and CDKN1A interacting protein	K.SMVEQLDKFLNDTTKPVGLLLSER.F	66.2	1.7831	911.82	25315	3	Q9P287	BCCIP	119569605	16542
Breakpoint cluster region protein 1	R.DCFGCLR.E	23.78	6.9508	464.191	12132	2	O75531	BANF1	221316573	04817
Breakpoint cluster region protein 1	K.KDEDLFREWLK.D	50.22	7.47116	739.88	18215	2	O75531	BANF1	221316573	04817
Breakpoint cluster region protein 1	R.DFVAEPMGEKPVGSLAGIGEVLGK.K	90.46	0.417457	1200.63	20894	2	O75531	BANF1	221316573	04817
Breakpoint cluster region protein 1	K.DEDLFREWLK.D	22.36	1.01727	675.837	21441	2	O75531	BANF1	221316573	04817
Breakpoint cluster region protein 1	K.AYVVLGQFLVLK.K	43.45	1.7469	675.412	23216	2	O75531	BANF1	221316573	04817
Breast carcinoma amplified sequence 2	R.IENLELMSQHGCNAWK.V	45.1	0.942021	965.45	14471	2	O75934	BCAS2	197692439	05777
Breast carcinoma amplified sequence 2	R.TIVQLENEIYQIK.Q	41.77	4.14739	795.944	19595	2	O75934	BCAS2	197692439	05777
Breast carcinoma amplified sequence 2	K.NDITAWQECVNNSMAQLEHQAVR.I	90.32	4.5921	905.414	22254	3	O75934	BCAS2	197692439	05777
BRI3 binding protein	R.SSPSGPSNPSNPSVEEK.L	77.55	1.46843	850.391	7667	2	Q8WY22	BRI3BP	119618877	09829
BRIX	K.DKLFVINEVCEMK.N	36.4	1.31585	812.906	17718	2	Q8TDN6	BRIX1	119576314	16563
BRIX	K.LFVINEVCEMK.N	40.2	1.52857	691.345	18165	2	Q8TDN6	BRIX1	119576314	16563
BRIX	K.TLLPHDPTADVFVTPAEEKPIEIQWVKPEPK.V	42.8	2.19924	881.97	19502	4	Q8TDN6	BRIX1	119576313	16563
BRIX	K.GSRPLLSFDPAFDELPHYALLK.E	39.53	0.642721	829.44	21549	3	Q8TDN6	BRIX1	119576313	16563
BRIX	K.SQPFVDHVFTFTILDNR.I	64.98	1.93908	1018.51	22032	2	Q8TDN6	BRIX1	119576313	16563
Brix domain containing 1	K.NISHDTFGTTYGR.I	34.7	0.452106	490.232	10066	3	Q9H7B2	RPF2	119568689	12552
Brix domain containing 1	R.LAGLEYVLHFTALNGK.I	88.96	1.53268	873.482	22520	2	Q5VXM9	RPF2	119568689	12552
Bromodomain adjacent to zinc finger domain 1A	K.LGLHVTPSNVDQVSTPPAAK.K	32.64	0.735567	677.7	12864	3	Q9NRL2	BAZ1A	119586309	12034
Bromodomain adjacent to zinc finger domain 1A	K.SLDLDSCTLSEILR.L	77.09	3.78961	811.406	22160	2	Q9NRL2	BAZ1A	119586309	12034
Bromodomain adjacent to zinc finger domain 1A	R.DFIEDYVDILR.Q	52.39	5.16138	699.347	24767	2	Q9NRL2	BAZ1A	119586309	12034
Bromodomain adjacent to zinc finger domain, 1B	K.TEQCLVALLHK.H	33.21	7.21049	656.353	14272	2	Q9UIG0	BAZ1B	223460860	10416
Bromodomain adjacent to zinc finger domain, 1B	R.SVQEFLTDMK.Q	26.89	5.43431	599.291	17679	2	Q9UIG0	BAZ1B	223460860	10416
Bromodomain adjacent to zinc finger domain, 1B	K.LSEIPLTLHSVSELVR.L	69.22	0.85108	897.011	20062	2	Q9UIG0	BAZ1B	223460860	10416
Bromodomain adjacent to zinc finger domain, 1B	R.YWLFSDEVPGLFIEK.G	56.33	3.37833	921.966	25444	2	Q9UIG0	BAZ1B	223460860	10416
Bromodomain adjacent to zinc finger domain, 1B	K.QGQNLWFLCDSQKELDELLNCLHPQGIR.E	26.55	2.52371	853.668	25504	4	Q9UIG0	BAZ1B	223460860	10416
Bubblegum related protein	R.DGEVLLR.L	18.34	1.75184	401.226	18275	2	K7ESF1	ACSBG2	296434386	09824
Butyrate induced transcript 1	R.LESEGSPETLTNLR.K	55.81	2.62005	773.389	13343	2	H3BPZ1	HACD3	166199462	11037
Butyrate induced transcript 1	K.RPLFLAPDFDR.W	24.73	2.19348	673.863	17062	2	H3BPZ1	HACD3	166199462	11037
Butyrate induced transcript 1	R.VELSDVQNPAISITENVLHFK.A	63.67	1.57145	785.086	23416	3	Q9P035	HACD3	166199462	11037
BWD	R.DTEMLATGAQDGK.I	29.51	1.27787	668.805	10311	2	Q2TAY7	SMU1	119578927	11588
BWD	K.DVEEEKFPTQLSR.H	39.42	4.96776	789.39	12833	2	Q2TAY7	SMU1	119578927	11588
BWD	R.YIHLENLLAR.S	18.21	2.11968	414.571	17213	3	Q2TAY7	SMU1	119578927	11588
BWD	K.WQQHQGLLPPGMTIDLFR.G	37.96	0.996676	1069.06	21642	2	Q2TAY7	SMU1	119578927	11588
Bystin	R.QQQEELEAEHGTGDKPAAPR.E	43.32	0.917375	548.514	7732	4	Q13895	BYSL	119624474	04848
C-type lectin domain family 11 member A	R.VAGRARSAR.R	17.96	1.76779	472.28	4610	2	M0R081	CLEC11A	62084731
C10orf117 protein	R.KLVIVSLMELFK.D	72.16	1.42267	710.437	25341	2	Q8WTT2	NOC3L	119570426	12562
C10orf58 protein	K.SMLDQLGVPLYAVVK.E	43.56	1.73924	816.954	23430	2	Q9BRX8	FAM213A	344925836	12580
C10orf69 protein	K.ISEIEDAAFLAR.E	62.39	0.741743	667.851	17535	2	O75477	ERLIN1	168984282	08502
C10orf70 protein	K.HNEETGDNVGPLIIK.K	76.87	0.914519	818.42	12838	2	Q9NZ45	CISD1	334359146	12587
C14orf114 protein	R.TLLDILADGTILK.V	66.36	2.08252	693.415	25603	2	G5E947	EXD2	301129161	16592
C14orf124 protein	R.VLVGGGTGFIGTALTQLLNAR.G	102.01	0.846383	1029.59	26592	2	Q9NRG7-2	SDR39U1	119586416	16598
C14orf124 protein	R.AFIPLPSAVVQAVFGR.Q	39.24	4.78957	836.487	26875	2	Q9NRG7	SDR39U1	269849556	16598
C14orf156 protein	R.RIPWTAASSQLK.E	52.59	3.15079	679.381	11540	2	A0A087WUN7	SLIRP	119601710	12639
C14orf156 protein	R.NALQQENHIIDGVK.V	16.93	1.29464	526.945	11607	3	A0A087WUN7	SLIRP	119601709	12639
C14orf156 protein	R.SINQPVAFVR.R	43.85	1.23117	565.819	13195	2	A0A087WUN7	SLIRP	119601710	12639
C14orf156 protein	R.CILPFDKETGFHR.G	55.66	2.05087	540.604	13893	3	A0A087WUN7	SLIRP	119601710	12639
C14orf156 protein	K.LPQTSDDEKKDF.-	23.7	1.97024	474.895	8939	3	J3KMY7	SLIRP	119601710	12639
C14orf166 protein	R.HDDYLVMLK.A	26.4	5.98285	567.29	15592	2	Q9Y224	C14orf166	119586065	16615
C14orf166 protein	K.NAEPLINLDVNNPDFK.A	79.18	2.02768	906.958	19280	2	Q9Y224	C14orf166	119586065	16615
C14orf166 protein	K.INEAIVAVQAIIADPK.T	59.71	3.94726	832.979	22397	2	Q9Y224	C14orf166	119586064	16615
C14orf166 protein	K.HILGFDTGDAVLNEAAQILR.L	104.03	1.8336	1077.07	24502	2	Q9Y224	C14orf166	119586065	16615
C14orf166 protein	K.EGLPVALDKHILGFDTGDAVLNEAAQILR.L	63.08	2.27627	1025.88	24944	3	Q9Y224	C14orf166	119586065	16615
C19orf32 protein	R.NLVTEVLGALEAK.T	83.48	1.64213	678.891	26825	2	Q96HR9	REEP6	119589899	16629
C1orf31 protein	K.CLDENLEDASQCKK.L	31.64	4.4071	570.585	9708	3	Q5JTJ3-2	C1orf31	119590398	18535
C20ORF1 protein	K.VLPITVPK.S	18.88	1.87406	433.788	13426	2	Q9ULW0	TPX2	119596828	05802
C20orf108 protein	R.GHQDPSQATGTTGSSVSCTEEK.K	93.04	0.996477	755.33	6935	3	Q96KR6	FAM210B	119595971	12737
C20orf116 protein	K.FIYITPEELAAVANFIR.Q	110.33	1.00556	984.036	27195	2	Q96HY6	DDRGK1	119630949	12741
C20orf116 protein	R.LRLEEEQKEEEER.K	44.9	0.206775	572.952	8051	3	A0A0A0MRX2	DDRGK1	119630949	12741
C20orf14 protein	K.NPGLWLESVR.L	38.9	1.15494	585.816	17650	2	O94906	PRPF6	119595585	10729
C20orf14 protein	K.LEEANGNTQMVEK.I	77.52	2.03052	731.844	8429	2	O94906	PRPF6	119595585	10729
C20orf14 protein	K.IQQQFSDLKR.K	15.87	3.10767	421.565	9157	3	O94906	PRPF6	119595585	10729
C20orf14 protein	R.ETNPHHPPAWIASAR.L	25.93	1.82441	421.713	9593	4	O94906	PRPF6	119595585	10729
C20orf178 protein	R.EALENANTNTEVLK.N	73.86	0.375216	773.392	11167	2	Q9H444	CHMP4B	119596700	16642
C20orf6 protein	K.DLLALFNSFKPK.G	52.44	3.0026	696.9	24732	2	A0A087WX71	ESF1	119630718	10732
C20orf72 protein	K.QQVFLLER.W	21.47	1.97369	516.794	15359	2	Q5QPE7	MGME1	119630667	12783
C20ORF77 protein	R.EFESVLVDAFSHVAR.E	72.2	2.62977	853.429	22511	2	Q9NQG5	RPRD1B	119596451	08513
C2f protein	R.FCGLMVQLLHK.L	17.24	0.0928876	449.242	17705	3	Q92979	EMG1	194328699	12803
C2f protein	K.VGTSFSIPVVSDVR.E	59.25	1.26744	731.898	18921	2	Q92979	EMG1	194328699	12803
C2f protein	R.ELVPSSDPIVFVVGAFAHGK.V	34.24	3.83307	690.371	24407	3	Q92979	EMG1	194328699	12803
C6orf125 protein	K.LILSTDTLEELKEIDKGMWK.K	73.32	2.32109	788.089	22060	3	Q5TAQ0	UQCC2	119624150	12847
C6orf66 protein	K.IMQEYQLEQK.D	37.11	1.26752	655.326	11281	2	Q9P032	NDUFAF4	119568886	10795
C6orf66 protein	K.DHHFDMINIK.S	33.46	2.52757	423.872	12744	3	Q9P032	NDUFAF4	119568886	10795
C6orf66 protein	K.ISIVEALTLLNNHK.L	57.13	8.28044	782.95	22796	2	Q9P032	NDUFAF4	119568886	10795
C6orf66 protein	K.ISIVEALTLLNNHKLFPETWTAEK.I	21.24	0.430713	692.631	24833	4	Q9P032	NDUFAF4	119568886	10795
C7orf30 protein	R.AEGTVNEGRPESDAADHTGPK.F	20.21	1.73061	535.25	6615	4	Q96EH3	MALSU1	119614191	12918
C9orf105 protein	R.IEGLAPKLDPEEMKR.K	32.51	2.51229	432.234	12682	4	Q8N4H5	TOMM5	197333732	16672
C9orf105 protein	R.VTPFILK.K	17.84	6.70081	409.26	14424	2	Q8N4H5	TOMM5	186704288	16672
C9orf105 protein	R.KMREDVISSIR.N	18.44	1.43358	445.246	9584	3	Q8N4H5	TOMM5	197333732	16672
Cadherin 2	R.VKVCQCDSNGDCTDVDR.I	52.31	3.0846	676.61	7522	3	P19022	CDH2	167887532	00226
Calcium-binding mitochondrial carrier protein Aralar1	R.LTLADIER.I	27.63	0.937106	465.766	15948	2	O75746	SLC25A12	206729858	04719
Calcium-binding mitochondrial carrier protein Aralar1	K.LTVNDFVR.D	51.04	0.848966	482.266	16175	2	Q546F9	SLC25A13	237649019	04719
Calcium-binding mitochondrial carrier protein Aralar1	R.GLIPQLIGVAPEK.A	32.81	8.05368	667.9	20628	2	O75746	SLC25A12	206729858	04719
Calgizzarin	R.CIESLIAVFQK.Y	39.73	1.11646	654.354	21432	2	P31949	S100A11	119617525	04385
Calgizzarin	K.TEFLSFMNTELAAFTK.N	88.37	3.36667	925.453	25555	2	P31949	S100A11	119603728	04385
Calgizzarin	K.YAGKDGYNYTLSK.T	32.28	4.43061	740.356	9518	2	P31949	S100A11	119573777	04385
Calmodulin 1	R.VFDKDGNGYISAAELR.H	105.2	1.11233	877.94	14378	2	P62158	CALM3	333360987	00241
Calmodulin 1	K.EAFSLFDKDGDGTITTK.E	60.6	0.36967	615.635	17101	3	M0QZ52	CALM3	333360987	00241
Calnexin	K.AEEDEILNR.S	38.37	2.22872	544.763	11083	2	B4DGP8	CANX	119574190	00252
Calnexin	K.LHFIFR.H	19.45	1.89073	416.744	13889	2	B4DGP8	CANX	194578888	00252
Calnexin	K.CGEDYKLHFIFR.H	78.32	6.3278	792.88	15980	2	B4DGP8	CANX	194578888	00252
Calnexin	K.WKPPMIDNPSYQGIWKPR.K	46.95	3.14668	738.38	16770	3	B4DGP8	CANX	119574190	00252
Calnexin	R.IVDDWANDGWGLKK.A	71.91	0.883223	808.906	16915	2	B4DGP8	CANX	119574190	00252
Calnexin	R.GTLSGWILSK.A	29.65	3.87153	531.301	17914	2	B4DGP8	CANX	119574190	00252
Calnexin	K.APVPTGEVYFADSFDR.G	41.86	1.57101	885.919	19239	2	B4DGP8	CANX	119574190	00252
Calnexin	R.KIPNPDFFEDLEPFR.M	108.93	4.24482	932.463	21959	2	B4DGP8	CANX	119574190	00252
Calnexin	K.QKSDAEEDGGTVSQEEEDRKPK.A	67.89	0.919531	821.38	6512	3	B4DGP8	CANX		00252
Calnexin	K.SDAEEDGGTVSQEEEDRKPK.A	49.73	5.10701	736	7229	3	B4DGP8	CANX	119574190	00252
Calpain, small subunit 1	R.THYSNIEANESEEVR.Q	55.36	0.120374	889.403	8851	2	A0A0C4DGQ5	CAPNS1	54781355	00240
Calreticulin	K.VHVIFNYK.G	24	1.60853	510.286	11389	2	P27797	CALR	325533986	06339
Calreticulin	K.KIKDPDASKPEDWDER.A	39.42	1.84143	482.988	8545	4	P27797	CALR		00169
Calreticulin	K.FYGDEEKDKGLQTSQDAR.F	129.44	2.65074	1043.98	9248	2	P27797	CALR	325533986	00169
Calreticulin	K.IKDPDASKPEDWDER.A	41.76	1.98574	600.95	9571	3	P27797	CALR	197692517	00169
Caltractin	K.MNFGDFLTVMTQK.M	27.58	3.03449	766.365	24536	2	P41208	CETN2	158429218	02051
Calumenin	K.TFDQLTPEESKER.L	46.46	5.75281	790.379	10358	2	O43852	CALU	314122181	04569
Calumenin	R.EQFVEFR.D	37.77	1.23839	477.737	13773	2	O43852	CALU	314122183	04569
Calumenin	K.IDGDKDGFVTVDELKDWIK.F	51.15	1.43495	731.706	21429	3	O43852	CALU	314122181	04569
CaMK II delta subunit	K.ICDPGLTAFEPEALGNLVEGMDFHR.F	68.65	1.78675	930.105	24484	3	Q13557	CAMK2D	218766544	09653
Cancer susceptibility candidate 3	K.HLDDDEDRKNPAYIPR.K	37.8	0.656109	489.241	8915	4	O15234	CASC3	295982196	16225
Capping protein, muscle Z line, alpha 1	R.LLLNNDNLLR.E	55.06	1.042	599.35	17051	2	A0A0D9SET8	CAPZA2	119603921	03347
Capping protein, muscle Z line, alpha 1	K.TIDGQQTIIACIESHQFQPK.N	35.37	1.12309	772.054	19025	3	P52907	CAPZA1	119576930	03347
Capping protein, muscle Z line, alpha 1	K.FTITPPTAQVVGVLK.I	56.92	5.38413	785.96	19415	2	P52907	CAPZA1	119576930	03347
Carbonic anhydrase II	K.YDPSLKPLSVSYDQATSLR.I	36.51	0.314005	1070.55	16825	2	P00918	CA2	347447441	02023
Carbonic anhydrase II	R.KLNFNGEGEPEELMVDNWRPAQPLK.N	16.66	2.87693	728.614	17714	4	P00918	CA2	347447441	02023
Carbonic anhydrase II	K.AVQQPDGLAVLGIFLK.V	53.32	0.835247	834.987	25353	2	P00918	CA2	347447441	02023
Carbonic anhydrase II	K.HNGPEHWHKDFPIAK.G	18.22	5.29323	453.976	8645	4	P00918	CA2	347447441	02023
Carbonyl reductase 1	R.GQAAVQQLQAEGLSPR.F	95.33	1.68797	826.938	13190	2	O75828	CBR3	209870397	07222
Carbonyl reductase 1	R.VVNVSSIMSVR.A	45.25	3.28895	595.83	16094	2	P16152	CBR1	209870397	00267
Carbonyl reductase 1	R.FHQLDIDDLQSIR.A	58.79	4.22676	800.407	17481	2	O75828	CBR3	209870397	07222
Carbonyl reductase 1	R.DVCTELLPLIKPQGR.V	61.12	0.0759078	869.98	20184	2	P16152	CBR1	209870397	00267
Carbonyl reductase 1	R.SETITEEELVGLMNKFVEDTK.K	40.11	2.60346	804.731	25136	3	P16152	CBR1	209870397	00267
Carnitine palmitoyltransferase 2	R.AGLLEPEVFHLNPAK.S	25.05	2.13165	545.634	17986	3	P23786	CPT2	119627158	02802
Carnitine palmitoyltransferase 2	K.ALEDMFDALEGK.S	88.81	1.51499	669.815	23132	2	P23786	CPT2	119627158	02802
Cartilage associated protein	K.SLPGAEDYIKDLETK.S	32.74	2.20984	839.932	18043	2	O75718	CRTAP	119584854	16110
Casein kinase II, alpha 1	R.FNDILGR.H	41.77	1.28708	417.727	13148	2	Q5U5J2	CSNK2A1	345531736	00277
Casein kinase II, alpha 1	K.QLYQTLTDYDIR.F	37.06	3.55057	764.888	17303	2	Q5U5J2	CSNK2A1	345531736	00277
Casein kinase II, alpha 1	R.GGPNIITLADIVKDPVSR.T	64.3	3.22888	933.025	20762	2	Q5U5J2	CSNK2A1	345531736	00277
Casein kinase II, alpha 1	R.LIDWGLAEFYHPGQEYNVR.V	20.01	0.97611	769.711	21356	3	Q5U5J2	CSNK2A1	345531736	00277
Casein kinase II, alpha 1	K.VLGTEDLYDYIDKYNIELDPR.F	39.18	0.321116	848.755	22870	3	Q5U5J2	CSNK2A1	345531736	00277
Casein kinase II, beta	R.VYCENQPMLPIGLSDIPGEAMVK.L	63.9	1.63202	1281.12	22354	2	P67870	CSNK2B	203282562	00278
Cat eye syndrome chromosome region candidate 5	K.AQELSALLGCEVDADQVILSHSPMK.L	124.23	1.81313	904.449	21988	3	Q9BXW7	CECR5	119578152	16703
Cat eye syndrome chromosome region candidate 5	R.DLCFSPGLMEASHVVNDVNEAVQLVFRK.E	91.1	1.11259	794.397	27373	4	Q9BXW7	CECR5	119578152	16703
Catechol-O-methyltransferase	R.KGTVLLADNVICPGAPDFLAHVR.G	50.68	1.15129	821.776	19274	3	P21964	COMT	306991591	00284
Catechol-O-methyltransferase	K.GTVLLADNVICPGAPDFLAHVR.G	25.42	1.96598	779.081	21017	3	P21964	COMT	306991591	00284
Catenin alpha 1	K.ALKPEVDKLNIMAAK.R	31.14	2.49614	410.99	13060	4	P35221	CTNNA1	119582527	00285
Catenin alpha 1	K.NLMNAVVQTVK.M	38.86	1.73917	608.838	16184	2	Q8N1C0	CTNNA1	333411218	00285
Catenin alpha 1	R.LLEPLVTQVTTLVNTNSK.G	68.25	3.8475	985.558	22659	2	P35221	CTNNA1	119582527	00285
Catenin alpha 1	K.AEVQNLGGELVVSGVDSAMSLIQAAK.N	106.82	2.73899	862.789	27404	3	Q8N1C0	CTNNA1	333411218	00285
Catenin beta	R.VAAGVLCELAQDKEAAEAIEAEGATAPLTELLHSR.N	63.99	3.10691	909.213	23399	4	P35222	CTNNB1	167744997	00286
Catenin beta	R.GLNTIPLFVQLLYSPIENIQR.V	66.2	2.04912	1214.69	27988	2	P35222	CTNNB1	197692485	00286
Catenin, delta 1	R.QPELPEVIAMLGFR.L	39.88	0.131262	800.432	25794	2	O60716	CTNND1	332688222	03026
Catenin, delta 1	R.DMDLTEVITGTLWNLSSHDSIK.M	93.85	1.06819	1238.11	27585	2	O60716	CTNND1	332688222	03026
Catenin, gamma	R.TMQNTSDLDTAR.C	54.48	1.40765	676.808	8471	2	P14923	JUP	258588653	01414
Cathepsin D	K.VSTLPAITLK.L	36.65	1.79543	521.828	15265	2	P07339	CTSD	157879212	00291
Cathepsin D	K.FDGILGMAYPR.I	19.74	1.67955	620.312	20183	2	P07339	CTSD	157879212	00291
Cathepsin D	K.AIGAVPLIQGEYMIPCEK.V	38.88	2.16791	995.011	20262	2	P07339	CTSD	157879212	00291
Cathepsin D	R.ISVNNVLPVFDNLMQQK.L	43.05	1.47215	980.021	23626	2	P07339	CTSD	157879212	00291
CBP80	R.ILDIVPPTFSALCPANPTCIYK.Y	64.44	0.66338	1245.64	23212	2	Q09161	NCBP1	255917906	02717
CBP80	K.SACSLESNLEGLAGVLEADLPNYK.S	41.08	3.24086	850.754	26183	3	Q09161	NCBP1	255917906	02717
CCAAT binding factor	K.ALLVQVVNK.L	19.37	1.12848	492.315	13360	2	A0A087X1N2	CEBPZ	308153621	09875
CCAAT binding factor	K.HLVAEFVQVLETLSHDTLVTTK.T	53.99	3.59509	827.448	27582	3	A0A087X1N2	CEBPZ	308153621	09875
CCCTC binding factor	R.HADNCAGPDGVEGENGGETK.K	33.73	7.52594	671.95	6797	3	P49711	CTCF	300388142	05005
CCCTC binding factor	R.FKCDQCDYACR.Q	24.8	1.04033	508.201	8007	3	P49711	CTCF	300388142	05005
CCT8	K.VADMALHYANK.Y	24.36	2.19291	411.54	10134	3	P50990	CCT8	119630331	10816
CCT8	R.AVDDGVNTFK.V	29.63	3.1534	533.263	10365	2	P50990	CCT8	119630331	10816
CCT8	K.AIADTGANVVVTGGK.V	72.2	7.54553	686.87	11700	2	P50990	CCT8	119630331	10816
CCT8	K.HFSGLEEAVYR.N	32.73	1.58454	436.55	12524	3	P50990	CCT8	119630330	10816
CCT8	K.LATNAAVTVLR.V	50.06	1.94919	564.839	12685	2	P50990	CCT8	119630331	10816
CCT8	K.QITSYGETCPGLEQYAIKK.F	92.47	1.97431	1093.54	13658	2	P50990	CCT8	119630331	10816
CCT8	R.LVPGGGATEIELAK.Q	34.41	3.97268	677.88	13689	2	P50990	CCT8	119630331	10816
CCT8	K.AHEILPNLVCCSAK.N	26.94	2.4693	537.936	13759	3	P50990	CCT8	119630331	10816
CCT8	K.APGFAQMLK.E	33.28	3.21451	481.758	14247	2	P50990	CCT8	119630330	10816
CCT8	K.FAEAFEAIPR.A	61.83	3.26964	575.796	16374	2	P50990	CCT8	119630331	10816
CCT8	K.NVGLDIEAEVPAVK.D	15.5	0.473246	727.398	18253	2	P50990	CCT8	119630331	10816
CCT8	K.IAVYSCPFDGMITETK.G	68.01	1.45535	916.433	19041	2	P50990	CCT8	119630331	10816
CCT8	R.GSTDNLMDDIERAVDDGVNTFK.V	31.46	2.2922	804.702	26244	3	P50990	CCT8	119630331	10816
CD147	R.FFVSSSQGR.S	32.71	0.224741	507.754	10255	2	A0A087WUV8	BSG	290543627	00176
CD147	K.GGVVLKEDALPGQK.T	25.99	0.555715	470.936	11160	3	I3L4S8	BSG	260656346	00176
CD147	K.SSEHINEGETAMLVCK.S	91.33	1.85171	902.912	11245	2	A0A087WUV8	BSG	290543627	00176
CD147	R.SELHIENLNMEADPGQYR.C	34.94	2.67064	705.995	16223	3	A0A087WUV8	BSG	290543627	00176
CD147	K.SESVPPVTDWAWYK.I	47.33	1.94979	832.9	20146	2	A0A087WUV8	BSG	290543627	00176
CD81 antigen	K.TFHETLDCCGSSTLTALTTSVLK.N	121.78	2.65753	1271.61	20151	2	P60033	CD81	119622913	08924
CDC2	K.NLDENGLDLLSK.M	19.99	5.9082	665.85	18250	2	P06493	CDK1	334302921	00302
CDC37	R.CIDSGLWVPNSK.A	19.92	1.18633	688.337	15944	2	Q16543	CDC37	146424348	05456
CDC37	K.SMVNTKPEKTEEDSEEVREQK.H	84.74	0.236646	831.73	7473	3	Q16543	CDC37		05456
CDC42	K.NVFDEAILAALEPPEPK.K	53.71	1.77877	618.327	25100	3	P60953	CDC42	322510015	00309
CDC42	K.YVECSALTQK.G	40.01	1.14135	599.792	9360	2	P60953	CDC42	322510015	00309
CDC42	K.WVPEITHHCPK.T	33.32	0.047019	468.568	9462	3	P60953	CDC42	322510015	00309
CDC5	R.YADLLLEKETLK.S	55.81	2.45856	718.404	14936	2	Q99459	CDC5L	119624675	04184
CDC5	K.LVLPAPQISDAELQEVVK.V	63.5	2.36726	975.049	20589	2	Q99459	CDC5L	119624675	04184
CDC5	R.WYEWLDPSIK.K	31.18	1.47832	668.831	21142	2	Q99459	CDC5L	159164125	04184
CDC5	K.ESDLPSAILQTSGVSEFTK.K	63.99	1.34096	1005.01	21162	2	Q99459	CDC5L	119624675	04184
CDCA8	R.LLASDLQR.H	19.52	1.99667	458.266	10648	2	Q53HL2	CDCA8	242556146	13017
CDK2 associated protein 1	K.YAELLAIIEELGKEIRPTYAGSK.S	23.09	0.0701919	641.855	26156	4	O14519	CDK2AP1	296863317	03726
CDK2 associated protein 1	K.YAELLAIIEELGK.E	68.77	4.88982	731.41	26708	2	O14519	CDK2AP1	296863317	03726
CDKN2A	R.ALLEAGALPNAPNSYGR.R	48.05	0.532122	857.45	15841	2	A5X2G7	CDKN2A	304376272	02542
CDP-DAG synthase 2	R.LQEYNIPGVIQSVIGWK.T	75.07	0.0396079	648.691	25511	3	E7EQ83	CDS2	119630831	09150
Cell death regulatory protein GRIM 19	R.LQIEDFEAR.I	27.99	3.67495	560.783	16896	2	J3KN00	NDUFA13	260763955	09452
Cell division cycle 10	K.STLINSLFLTDLYSPEYPGPSHR.I	71.22	1.89583	869.773	23004	3	H0YFF6	SEPT7	344189850	04398
Cell division cycle 10	K.SPLAQM#EEERR.E	15.21	0.655823	454.554	6912	3	H0YFF6	SEPT7	339639597	04398
Cell division cycle 91 like 1 protein	K.LLLELDQYAPDVAELIR.T	95.15	0.882766	986.043	25317	2	Q9H490	PIGU	119596668	12250
Centaurin beta 2	R.ASAQSSVR.S	13.65	0.382411	403.212	4975	2	A0A087X1H5	ACAP2	187608516	09681
Centromeric autoantigen 27 kd	R.LMGDYLLR.G	28.45	2.37425	490.764	17336	2	O60232	SSSCA1	119594812	06921
CGI-09 protein	R.YDTLAQMLTLGNIR.A	59.31	1.26053	804.925	23331	2	Q9UJA5	TRMT6	119630812	13027
CGI-09 protein	K.SFLSGLYEFPLNKVDSLLHGTFSAK.M	45.11	2.13107	693.365	25143	4	Q9UJA5	TRMT6	119630812	13027
CGI-09 protein	K.SNASTLESHETEEPAAK.K	45.26	1.38437	600.946	7846	3	Q9UJA5	TRMT6	119630811	13027
CGI-100 protein	K.YITGTDILDMKLEDILESINSIK.S	82.62	1.05396	875.464	27338	3	Q9Y3A6	TMED5	282165814	13028
CGI-141 protein	R.VPVLGSLLNLPGIR.S	72	2.15623	724.452	23741	2	Q9Y3E0	GOLT1B	119616849	13035
Chaperonin containing T complex polypeptide 1 subunit 4	R.TLSGMESYCVR.A	44.12	1.84864	651.793	12356	2	B7Z2F4	CCT4	119620393	05506
Chaperonin containing T complex polypeptide 1 subunit 4	R.MLVELSK.A	14.94	1.13733	410.236	12517	2	B7Z9L0	CCT4	119620393	05506
Chaperonin containing T complex polypeptide 1 subunit 4	K.GIHPTIISESFQK.A	15.87	2.24056	728.892	12946	2	B7Z9L0	CCT4	119620393	05506
Chaperonin containing T complex polypeptide 1 subunit 4	K.VIDPATATSVDLR.D	85.71	4.84339	679.366	14617	2	B7Z2F4	CCT4	119620393	05506
Chaperonin containing T complex polypeptide 1 subunit 4	R.AYILNLVK.Q	17.67	3.41055	467.29	16496	2	B7Z2F4	CCT4	119620393	05506
Chaperonin containing T complex polypeptide 1 subunit 4	K.VVSQYSSLLSPMSVNAVMK.V	96.24	2.58818	1020.53	20109	2	B7Z2F4	CCT4	119620393	05506
Chaperonin containing T complex polypeptide 1 subunit 4	K.GIEILTDMSRPVELSDRETLLNSATTSLNSK.V	25.8	1.43863	1130.92	20858	3	B7Z9L0	CCT4	119620393	05506
Chaperonin containing T complex polypeptide 1 subunit 4	R.DALSDLALHFLNK.M	70.89	1.80398	728.892	24060	2	B7Z2F4	CCT4	119620393	05506
Chaperonin containing T complex polypeptide 1 subunit 4	R.AFADAMEVIPSTLAENAGLNPISTVTELR.N	95.97	1.65812	1010.85	25712	3	B7Z2F4	CCT4	119620393	05506
Chaperonin containing T complex polypeptide 1, subunit 1	K.SMIEISR.T	26.56	1.38611	418.22	11174	2	P49368	CCT3	127796120	08969
Chaperonin containing T complex polypeptide 1, subunit 1	K.AMTGVEQWPYR.A	59.28	1.53405	669.32	14843	2	P49368	CCT3	127796120	08969
Chaperonin containing T complex polypeptide 1, subunit 1	R.AVAQALEVIPR.T	61.8	2.56624	583.847	15127	2	P49368	CCT3	127796120	08969
Chaperonin containing T complex polypeptide 1, subunit 1	K.KIGDEYFTFITDCKDPK.A	17.75	4.44105	693	17316	3	P49368	CCT3	127796120	08969
Chaperonin containing T complex polypeptide 1, subunit 1	R.IVLLDSSLEYK.K	36.04	2.58652	640.359	18179	2	P49368	CCT3	127796120	08969
Chaperonin containing T complex polypeptide 1, subunit 1	R.WSSLACNIALDAVK.M	98.37	0.44709	774.398	18834	2	P49368	CCT3	127796120	08969
Chaperonin containing T complex polypeptide 1, subunit 1	K.ELGIWEPLAVK.L	27.3	2.48345	627.857	20796	2	P49368	CCT3	127796120	08969
Chaperonin containing T complex polypeptide 1, subunit 1	R.NVLLDPQLVPGGGASEMAVAHALTEK.S	67.39	1.00215	873.126	21129	3	P49368	CCT3	127796120	08969
Chaperonin containing T complex polypeptide 1, subunit 1	K.MLLDPMGGIVMTNDGNAILR.E	88.53	1.23975	1066.04	23166	2	P49368	CCT3	127796120	08969
Chaperonin containing T complex polypeptide 1, subunit 1	K.ISIPVDISDSDMMLNIINSSITTK.A	115.66	1.48735	1304.16	26024	2	P49368	CCT3	127796120	08969
Chaperonin containing T complex polypeptide 1, subunit 1	R.ILQMEEEYIQQLCEDIIQLKPDVVITEK.G	82.05	2.16634	1139.92	26265	3	P49368	CCT3	127796120	08969
Chaperonin containing T complex polypeptide 1, subunit 2	K.HGINCFINR.Q	49.51	1.02428	565.779	10225	2	P78371	CCT2	311771535	06895
Chaperonin containing T complex polypeptide 1, subunit 2	R.LKGSGNLEAIHIIK.K	21.86	0.241814	498.3	11533	3	P78371	CCT2	311771535	06895
Chaperonin containing T complex polypeptide 1, subunit 2	R.EALLSSAVDHGSDEVK.F	86.88	0.259535	828.908	12393	2	P78371	CCT2	311771535	06895
Chaperonin containing T complex polypeptide 1, subunit 2	K.GSGNLEAIHIIK.K	22.03	3.24438	417.905	12704	3	P78371	CCT2	311771535	06895
Chaperonin containing T complex polypeptide 1, subunit 2	R.GATQQILDEAER.S	41.45	1.28959	665.833	12732	2	P78371	CCT2	311771535	06895
Chaperonin containing T complex polypeptide 1, subunit 2	K.ILIANTGMDTDKIK.I	74.74	3.17713	766.919	13543	2	P78371	CCT2	311771535	06895
Chaperonin containing T complex polypeptide 1, subunit 2	K.IHPQTIIAGWR.E	36.99	2.1181	646.366	13903	2	P78371	CCT2	311771535	06895
Chaperonin containing T complex polypeptide 1, subunit 2	K.LAVEAVLR.L	47.03	3.11761	435.773	13966	2	P78371	CCT2	311771535	06895
Chaperonin containing T complex polypeptide 1, subunit 2	R.QDLMNIAGTTLSSK.L	79.55	3.33661	739.877	17534	2	P78371	CCT2	311771535	06895
Chaperonin containing T complex polypeptide 1, subunit 2	R.SLHDALCVLAQTVK.D	82.65	1.87545	777.918	20301	2	P78371	CCT2	311771535	06895
Chaperonin containing T complex polypeptide 1, subunit 2	K.LGGSLADSYLDEGFLLDKK.I	95.16	2.40122	681.019	20428	3	P78371	CCT2	311771535	06895
Chaperonin containing T complex polypeptide 1, subunit 2	R.MLPTIIADNAGYDSADLVAQLR.A	61.71	0.0191718	783.07	22584	3	P78371	CCT2	311771535	06895
Chaperonin containing T complex polypeptide 1, subunit 2	R.VQDDEVGDGTTSVTVLAAELLR.E	137.33	1.54972	1144.58	24737	2	P78371	CCT2	311771535	06895
Chaperonin containing T complex polypeptide 1, subunit 2	K.LIEEVMIGEDKLIHFSGVALGEACTIVLR.G	40.6	1.81779	803.93	25956	4	P78371	CCT2	311771535	06895
Chaperonin containing T complex polypeptide 1, subunit 2	R.AAHSEGNTTAGLDM#R.E	45.9	3.33226	516.237	6623	3	P78371	CCT2	311771535	06895
Chaperonin containing T complex polypeptide 1, subunit 2	K.EAVAM#ESYAK.A	44.32	1.52175	557.757	7504	2	P78371	CCT2	311771535	06895
Chaperonin containing T complex polypeptide 1, subunit 7	K.ATISNDGATILK.L	27.04	1.57188	602.332	11527	2	Q99832	CCT7	261399877	06896
Chaperonin containing T complex polypeptide 1, subunit 7	R.GGAEQFMEETER.S	39.96	0.190809	692.296	12906	2	Q99832	CCT7	261399877	06896
Chaperonin containing T complex polypeptide 1, subunit 7	R.CQVFEETQIGGER.Y	38.62	2.55941	776.855	12930	2	Q99832	CCT7	261399877	06896
Chaperonin containing T complex polypeptide 1, subunit 7	K.ALEIIPR.Q	21.95	1.6069	406.255	13730	2	Q99832	CCT7	261399877	06896
Chaperonin containing T complex polypeptide 1, subunit 7	R.SLHDAIMIVR.R	39.27	0.433037	577.821	13806	2	Q99832	CCT7	261399877	06896
Chaperonin containing T complex polypeptide 1, subunit 7	R.YNFFTGCPK.A	27.65	1.40449	567.257	15007	2	Q99832	CCT7	261399877	06896
Chaperonin containing T complex polypeptide 1, subunit 7	R.TMMACGGSIQTSVNALSADVLGR.C	104.77	4.94121	1170.06	21672	2	Q99832	CCT7	261399877	06896
Chaperonin containing T complex polypeptide 1, subunit 7	R.VHTVEDYQAIVDAEWNILYDKLEK.I	79.91	2.93591	964.484	23820	3	Q99832	CCT7	261399877	06896
Chaperonin containing T complex polypeptide 1, subunit 7	K.SQDAEVGDGTTSVTLLAAEFLK.Q	87.12	2.65705	1126.57	24736	2	Q99832	CCT7	261399877	06896
Chaperonin containing T complex polypeptide 1, subunit 7	R.INALTAASEAACLIVSVDETIKNPR.S	111.4	0.548488	886.137	26205	3	Q99832	CCT7	261399877	06896
Chaperonin containing T complex polypeptide 1, subunit 7	K.MVVDAVMMLDDLLQLK.M	90.39	0.209384	917.48	28553	2	Q99832	CCT7	261399877	06896
Chaperonin containing T complex polypeptide 1, subunit 7	R.GKATISNDGATILK.L	25.7	1.40484	463.596	9625	3	Q99832	CCT7	261399877	06896
Chaperonin containing T-complex polypeptide 1 subunit 6A	R.IITEGFEAAKEK.A	47.92	1.69797	668.36	10335	2	P40227	CCT6A	121490543	00089
Chaperonin containing T-complex polypeptide 1 subunit 6A	R.IITEGFEAAK.E	22.2	0.187284	539.792	12130	2	P40227	CCT6A	121490543	00089
Chaperonin containing T-complex polypeptide 1 subunit 6A	K.QADLYISEGLHPR.I	65.2	1.72676	749.885	13149	2	P40227	CCT6A	327478610	09873
Chaperonin containing T-complex polypeptide 1 subunit 6A	R.GLQDVLR.T	51.87	1.77148	400.734	13817	2	P40227	CCT6A	327478610	09873
Chaperonin containing T-complex polypeptide 1 subunit 6A	K.ALQFLEEVK.V	34.56	2.34443	538.802	17112	2	P40227	CCT6A	121490543	00089
Chaperonin containing T-complex polypeptide 1 subunit 6A	K.DGNVLLHEMQIQHPTASLIAK.V	88.63	3.97113	1158.11	17364	2	P40227	CCT6A	121490543	00089
Chaperonin containing T-complex polypeptide 1 subunit 6A	K.VLAQNSGFDLQETLVK.I	81.03	1.88543	881.471	17981	2	P40227	CCT6A	121490543	00089
Chaperonin containing T-complex polypeptide 1 subunit 6A	K.GIDPFSLDALSK.E	78.45	0.35639	631.835	20930	2	P40227	CCT6A	121490543	00089
Chaperonin containing T-complex polypeptide 1 subunit 6A	K.NAIDDGCVVPGAGAVEVAMAEALIK.H	94.19	2.96329	1235.62	25334	2	P40227	CCT6A	121490543	00089
Chaperonin containing T-complex polypeptide 1 subunit 6A	R.TKVHAELADVLTEAVVDSILAIKK.Q	63.95	1.54244	641.622	25816	4	P40227	CCT6A	119628379	00089
Chaperonin containing T-complex polypeptide 1 subunit 6A	R.AQLGVQAFADALLIIPK.V	40.28	1.96716	884.52	26085	2	P40227	CCT6A	121490543	00089
Chaperonin containing T-complex polypeptide 1 subunit 6A	K.VHAELADVLTEAVVDSILAIKK.Q	42.11	1.92689	778.782	27291	3	P40227	CCT6A	119628379	00089
Chaperonin containing T-complex polypeptide 1 subunit 6A	R.TKVHAELADVLTEAVVDSILAIK.K	58.46	0.767848	812.464	27434	3	P40227	CCT6A	119628379	00089
Chaperonin containing T-complex polypeptide 1 subunit 6A	K.VHAELADVLTEAVVDSILAIK.K	45.68	1.30131	736.082	28782	3	P40227	CCT6A	119628379	00089
Chloride intracellular channel 1	R.KFLDGNELTLADCNLLPK.L	66.71	3.49917	1031.03	20166	2	O00299	CLIC1	345531894	04188
Chloride intracellular channel 1	K.LAALNPESNTAGLDIFAK.F	52.95	0.454207	922.991	20169	2	O00299	CLIC1	345531894	04188
Chloride intracellular channel 1	K.NSNPALNDNLEK.G	57.7	1.51884	664.825	9445	2	O00299	CLIC1	345531894	04188
Chondroitin sulfate proteoglycan 6	K.AKDLQDELAGNSEQR.K	17.76	2.19261	558.607	10983	3	Q9UQE7	SMC3	119569943	05829
Chondroitin sulfate proteoglycan 6	K.CDPAPFYLFDEIDQALDAQHR.K	85.82	1.97966	841.052	26013	3	Q9UQE7	SMC3	119569943	05829
Chondroitin sulfate proteoglycan 6	R.WKNMEKEHMDAINHDTK.E	16.73	0.517637	426.201	8240	5	Q9UQE7	SMC3	119569943	05829
Chondroitin sulfate proteoglycan 6	K.ISAMKEEKEQLSAER.Q	54.18	2.13165	437.976	8306	4	Q9UQE7	SMC3	119569943	05829
Chondroitin sulfate proteoglycan 6	K.RVDALNDEIR.Q	23.28	4.45434	600.818	9699	2	Q9UQE7	SMC3	119569943	05829
Chromatin assembly factor 1 subunit B	K.AIVEFLSNLAR.H	17.87	2.04754	616.852	21821	2	Q13112	CHAF1B	119630146	03147
Chromatin assembly factor 1 subunit B	R.TQDPSSPGTTPPQAR.Q	61.54	1.74186	770.372	7532	2	Q13112	CHAF1B	119630146	03147
Chromatin assembly factor 1 subunit B	R.LASAGVDTNVR.I	62.8	2.85693	551.795	8626	2	Q13112	CHAF1B	119630146	03147
Chromobox homolog 3	R.LTWHSCPEDEAQ.-	37.14	1.12861	736.81	11702	2	Q13185	CBX3	119614250	05130
Chromobox homolog 3	K.KVEEAEPEEFVVEK.V	67.13	0.498247	831.417	12083	2	Q13185	CBX3	119614252	05130
Chromobox homolog 3	R.VVNGKVEYFLK.W	33.2	0.430644	648.371	12417	2	Q13185	CBX3	302148597	05130
Chromobox homolog 3	K.WKDSDEADLVLAK.E	57.26	2.09968	745.379	13700	2	Q13185	CBX3	270346821	05130
Chromobox homolog 3	R.IIGATDSSGELMFLMK.W	87.42	2.55013	856.931	21980	2	K7ELA4	CBX1	270346821	05149
Chromobox homolog 3	K.WKGFTDADNTWEPEENLDCPELIEAFLNSQK.A	53.32	1.69233	924.924	24495	4	Q13185	CBX3	302148597	05130
Chromodomain helicase DNA binding protein 1	K.VLIFSQMVR.C	27.18	0.20135	546.815	18288	2	H7BXG5	CHD8	317373586	03668
Chromodomain helicase DNA binding protein 4	R.VLIFSQMTK.M	23.58	3.56087	533.8	16218	2	A0A0C4DGG9	CHD4	311033360	09071
Chromodomain helicase DNA binding protein 4	R.GGGNQVSLLNVVMDLK.K	29.14	2.83963	822.441	23633	2	A0A0C4DGG9	CHD4	311033360	04472
Chromodomain helicase DNA binding protein 4	R.FHNLEGFLEEFADIAKEDQIK.K	55.25	0.137573	831.748	24797	3	A0A0C4DGG9	CHD4	311033360	04472
Chromodomain helicase DNA binding protein 4	K.GPFLVSAPLSTIINWER.E	39.01	0.319995	950.52	25007	2	A0A0C4DGG9	CHD4	311033360	09071
Chromodomain helicase DNA binding protein 4	R.WQDIQNDPR.Y	15.37	1.82152	586.277	9951	2	A0A0C4DGG9	CHD4	311033360	04472
Chromosome 1 open reading frame 33	R.QLGLPTALKR.G	13.89	8.24479	548.85	11684	2	Q9UKD2	MRTO4	119615281	12725
Chromosome 1 open reading frame 33	R.TKEEVNEWFTK.Y	13.92	3.19277	470.9	12800	3	Q9UKD2	MRTO4	119615281	12725
Chromosome 1 open reading frame 33	K.VMMVALGR.S	37.7	1.34402	438.743	13892	2	Q9UKD2	MRTO4	119615281	12725
Chromosome 1 open reading frame 33	R.SPSDEYKDNLHQVSKR.L	24.07	1.16767	476.487	8135	4	Q9UKD2	MRTO4	119615281	12725
Chromosome 1 open reading frame 33	R.SPSDEYKDNLHQVSK.R	37.4	1.56684	582.947	8399	3	Q9UKD2	MRTO4	119615281	12725
Chromosome 1 open reading frame 69	R.LLTQDEGPALVPGGR.L	25.36	6.34221	761.91	14742	2	G5EA38	IBA57	119590268	17318
Chromosome 11 open reading frame 59	R.LAVLSSSLTHWK.K	30.56	3.68996	447.921	15137	3	Q6IAA8	LAMTOR1	125863645	07933
Chromosome 11 open reading frame 59	R.TDEQALLSSILAK.T	63.34	2.47991	694.883	21014	2	Q6IAA8	LAMTOR1	125863645	07933
Chromosome 14 open reading frame 21	R.GSSVDGSPLLLFLR.D	16.77	1.34309	730.91	24147	2	Q86U38-2	NOP9	119586439	12643
Chromosome 17 open reading frame 25 protein	K.ILTPLVSLDTPGK.A	59.4	0.434334	677.403	18913	2	F6TLX2	GLOD4	217330598	12678
Chromosome 17 open reading frame 25 protein	K.SLNYWCNLLGMK.I	41.3	3.94605	749.86	22111	2	F6TLX2	GLOD4	217330598	12678
Chromosome 19 open reading frame 29	K.FNIFYPDLIDK.R	28.2	5.66034	692.865	19906	2	J3KMW8	CACTIN	126723149	18930
Chromosome 19 open reading frame 47	K.ATSSATTAAAPTLR.R	60.76	2.41603	659.85	8750	2	Q8N9M1-2	C19orf47	119577353	08216
Chromosome 19 open reading frame 61	R.AGPGSSPLFSLLPGYR.G	19.4	7.15447	809.927	22688	2	Q9H0W8	SMG9	3169705	07800
chromosome 19 open reading frame 7	R.HVEASGGSGPGDSGPSDPR.L	34.2	2.86502	589.264	6317	3	Q9UPT8	ZC3H4	126723060	19314
chromosome 19 open reading frame 7	K.TVNATGSSAAPGSSDKPSDPR.V	22.91	4.11897	667.99	7043	3	Q9UPT8	ZC3H4	126723060	19314
Chromosome 21 open reading frame 33	K.NLSTFAVDGKDCK.V	75.69	1.28137	727.85	10553	2	A0A096LNH5	LOC102724023	296531406	09044
Chromosome 21 open reading frame 33	K.VVTTPAFMCETALHYIHDGIGAMVR.K	49.22	2.81463	930.455	23444	3	A0A096LNH5	LOC102724023	296531408	09044
Chromosome 22 open reading frame 28	R.EGYAWAEDKEHCEEYGR.M	17.72	5.17837	710.29	10883	3	Q9Y3I0	RTCB	74753486	13695
Chromosome 22 open reading frame 28	K.GMAAAGNYAWVNR.S	47.5	2.47131	690.826	13684	2	Q9Y3I0	RTCB	74753486	13695
Chromosome 22 open reading frame 28	K.QIGNVAALPGIVHR.S	51.66	3.31734	482.283	14028	3	Q9Y3I0	RTCB	321173828	13695
Chromosome 22 open reading frame 28	K.LVMEEAPESYKNVTDVVNTCHDAGISKK.A	46.62	8.87036	1045.5	14349	3	Q9Y3I0	RTCB	74753486	13695
Chromosome 22 open reading frame 28	R.GLGHQVATDALVAMEK.A	74.57	3.02712	820.425	14845	2	Q9Y3I0	RTCB	74753486	13695
Chromosome 22 open reading frame 28	K.LMFEELR.N	34.25	4.33077	469.242	16386	2	Q9Y3I0	RTCB	321173828	13695
Chromosome 22 open reading frame 28	R.GGGVGGFLPAMK.Q	16.42	3.35238	545.788	16494	2	Q9Y3I0	RTCB	321173828	13695
Chromosome 22 open reading frame 28	R.GLPQLGTLGAGNHYAEIQVVDEIFNEYAAKK.M	44.39	0.74603	837.183	23421	4	Q9Y3I0	RTCB	74753486	13695
Chromosome 22 open reading frame 28	K.GVIPMNAKDLEEALEMGVDWSLR.E	69.72	1.34148	858.428	26274	3	Q9Y3I0	RTCB	74753486	13695
Chromosome 22 open reading frame 28	R.NLDFQDVLDKLADMGIAIR.V	92.04	1.57793	1074.06	27304	2	Q9Y3I0	RTCB	74753486	13695
Chromosome 22 open reading frame 28	R.MLQADPNKVSAR.A	58.39	1.647	443.902	8454	3	Q9Y3I0	RTCB	74753486	13695
Chromosome 22 open reading frame 28	K.GQVCVMIHSGSR.G	27.63	1.22273	444.216	9154	3	Q9Y3I0	RTCB	74753486	13695
Chromosome 3 open reading frame 26	R.KEVFELLEMGVLSLCK.S	24.27	0.203694	632.339	24506	3	Q9BQ75-2	CMSS1	119600238	11351
Chromosome 6 open reading frame 74	R.NVQRPESVSDHMYR.M	16.15	0.888342	430.207	8446	4	Q7Z4H3	HDDC2	119568523	12897
Chromosome 7 open reading frame 21	K.FLNDSEQVAR.A	19.43	0.310543	589.794	10267	2	Q9BVT8	TMUB1	209862889	12910
Chromosome 8 open reading frame 53	K.ISGPNPLSCLK.K	22.49	2.9301	593.317	14260	2	Q9BRU9	UTP23	296452859	17499
Chromosome 9 open reading frame 114 protein	K.RLEEEEAAAEKEDR.G	69.04	7.5149	558.94	7694	3	A0A087WYA7	C9orf114	119608245	12935
Chromosome 9 open reading frame 86	K.FFNIPFLQLQR.E	36.27	3.64353	711.901	24467	2	G8JLF3	C9orf86	186700623	12984
Chromosome associated kinesin KIF4A	K.SDCGVDCCCDPTK.C	44.43	3.20934	787.27	7692	2	O95239	KIF4A	119625747	06606
Chromosome condensation 1	R.VVLSVSSGGQHTVLLVK.D	85.1	2.01276	862.008	14012	2	P18754	RCC1	119628100	01559
Chromosome condensation 1	R.DNNGVIGLLEPMKK.S	36.45	2.84458	764.411	18603	2	P18754	RCC1	119628100	01559
Chromosome condensation 1	K.SMVPVQVQLDVPVVK.V	50.58	1.62034	819.467	19513	2	P18754	RCC1	119628100	01559
Chromosome condensation protein G	K.LLSDFLDSEVSELR.T	55.89	2.53632	811.915	23162	2	Q9BPX3	NCAPG	119613191	12097
Chromosome condensation related SMC associated protein 1	K.QTLAAFVPLLLK.V	49.79	2.27581	657.412	23754	2	F5GZJ1	NCAPD2	259016362	06472
Chromosome condensation related SMC associated protein 1	R.ESTGNMVTGQTVCK.N	90.33	2.269	756.343	9218	2	F5GZJ1	NCAPD2	259016362	06472
Chromosome segregation 1like protein	R.DLEGSDIDTR.R	27.25	0.938856	560.76	10930	2	P55060	CSE1L	126507451	03217
Chromosome segregation 1like protein	R.TGNIPALVR.L	20.85	5.00557	470.78	11738	2	P55060	CSE1L	126507451	03217
Chromosome segregation 1like protein	K.SANVNEFPVLK.A	36.44	4.27546	609.327	14286	2	P55060	CSE1L	126507451	03217
Chromosome segregation 1like protein	K.IIIPEIQK.V	24.1	2.86283	477.304	14694	2	P55060	CSE1L	126507451	03217
Chromosome segregation 1like protein	K.HKDAAIYLVTSLASK.A	98.39	2.2438	808.952	15369	2	P55060	CSE1L	126507451	03217
Chromosome segregation 1like protein	K.VIVPNMEFR.A	44.68	1.16786	552.797	16123	2	P55060	CSE1L	126507451	03217
Chromosome segregation 1like protein	K.ANIVHLMLSSPEQIQK.Q	69.43	0.0287615	904.49	16365	2	P55060	CSE1L	126507451	03217
Chromosome segregation 1like protein	K.LLQTDDEEEAGLLELLK.S	72.95	1.58631	965.008	23520	2	P55060	CSE1L	119596083	03217
Chromosome segregation 1like protein	K.YGALALQEIFDGIQPK.M	43.02	4.45962	881.968	23728	2	P55060	CSE1L	126507451	03217
Chromosome segregation 1like protein	K.FLESVEGNQNYPLLLLTLLEK.S	116.39	3.00166	1217.16	27503	2	P55060	CSE1L	126507451	03217
Chromosome segregation 1like protein	R.SFSLLQEAIIPYIPTLITQLTQK.L	50.02	3.7555	1309.25	28618	2	P55060	CSE1L	126507451	03217
Chromosome segregation 1like protein	K.EHDPVGQMVNNPK.I	49.69	1.36411	732.848	9114	2	P55060	CSE1L	126507451	03217
Cirhin	K.LFVASNQGALHIVQLSGGSFK.H	52.8	1.3547	1087.09	18366	2	Q969X6	CIRH1A	186928847	08468
Cirhin	K.IYKPLLFMDLLDER.T	29.23	0.547013	883.481	23561	2	Q969X6	CIRH1A	186928847	08468
Cisplatin resistance associated overexpressed protein	R.STTSTIESFAAQEK.Q	43.59	1.66564	750.364	13784	2	O95232	LUC7L3	119614993	16759
Cisplatin resistance associated overexpressed protein	R.YLQSLLAEVERR.I	25.14	2.31309	738.91	17562	2	O95232	LUC7L3	119614993	16759
Cisplatin resistance associated overexpressed protein	K.YYLCGFCPAELFTNTR.S	73.03	1.2943	1006.45	23073	2	O95232	LUC7L3	119614993	16759
Cisplatin resistance associated overexpressed protein	R.LALSQNQQSSGAAGPTGKNEEK.I	74.13	0.386891	739.037	8100	3	O95232	LUC7L3	119614993	16759
Cisplatin resistance associated overexpressed protein	R.LALSQNQQSSGAAGPTGK.N	59.46	1.53481	857.938	9023	2	O95232	LUC7L3	119614993	16759
Citrate synthase	R.GFSIPECQK.L	28.24	1.87705	533.254	11603	2	A0A0C4DGI3	CS	119617330	00349
Citrate synthase	K.IVPNVLLEQGK.A	37.6	0.414972	605.363	15118	2	A0A0C4DGI3	CS	119617330	00349
Citrate synthase	K.GLVYETSVLDPDEGIR.F	95.71	4.6617	881.942	18671	2	A0A0C4DGI3	CS	119617330	00349
Citrate synthase	R.DYIWNTLNSGR.V	31.36	1.05629	669.825	19810	2	A0A0C4DGI3	CS	119617330	00349
Citrate synthase	R.ALGVLAQLIWSR.A	57.43	0.327106	663.898	23888	2	A0A0C4DGI3	CS	119617330	00349
Citrate synthase	R.EGSGIGAIDSNLDWSHNFTNMLGYTDHQFTELTR.L	41.12	1.28517	957.439	23899	4	A0A0C4DGI3	CS	119617330	00349
Citrate synthase	R.AALPSHVVTMLDNFPTNLHPMSQLSAAVTALNSESNFAR.A	63.69	1.69121	1038.77	23999	4	A0A0C4DGI3	CS	119617330	00349
Citrate synthase	R.TKYWELIYEDSMDLIAKLPCVAAK.I	75.35	0.0314966	953.155	26236	3	A0A0C4DGI3	CS	119617330	00349
Citrate synthase	R.VVPGYGHAVLR.K	59.42	1.69227	584.334	9722	2	A0A0C4DGI3	CS	119617330	00349
Clathrin adaptor complex AP2, MU subunit	K.WARPPISMNFEVPFAPSGLK.V	21.23	2.55107	748.724	21493	3	A0A087WY71	AP2M1	119598698	03014
Clathrin, heavy polypeptide	R.VMEYINR.L	31.66	0.73989	462.734	10259	2	A0A087WVQ6	CLTC	119614805	00350
Clathrin, heavy polypeptide	R.RPISADSAIMNPASK.V	38.02	0.467324	519.94	10369	3	A0A087WVQ6	CLTC	343781033	00350
Clathrin, heavy polypeptide	K.VIQCFAETGQVQK.I	48.66	0.147239	754.382	11220	2	A0A087WVQ6	CLTC	119614805	00350
Clathrin, heavy polypeptide	K.VSQPIEGHAASFAQFK.M	25.69	1.25985	572.961	12689	3	A0A087WVQ6	CLTC	343781033	00350
Clathrin, heavy polypeptide	R.KFNALFAQGNYSEAAK.V	28.96	0.950037	586.965	13172	3	A0A087WVQ6	CLTC	119614805	00350
Clathrin, heavy polypeptide	K.QLPLVKPYLR.S	25.27	1.45424	613.884	13754	2	A0A087WVQ6	CLTC	119614805	00350
Clathrin, heavy polypeptide	K.IVLDNSVFSEHR.N	55.13	1.62743	472.58	14421	3	A0A087WVQ6	CLTC	242247001	00350
Clathrin, heavy polypeptide	K.LLYNNVSNFGR.L	51.59	2.5527	648.837	14614	2	A0A087WVQ6	CLTC	119614805	00350
Clathrin, heavy polypeptide	K.NLILVVR.G	20.96	3.79651	413.778	14621	2	A0A087WVQ6	CLTC	119614805	00350
Clathrin, heavy polypeptide	R.ANVPNKVIQCFAETGQVQK.I	58.65	9.85606	711.03	14713	3	A0A087WVQ6	CLTC	119614805	00350
Clathrin, heavy polypeptide	R.ALEHFTDLYDIKR.A	21.4	1.98909	810.924	14982	2	A0A087WVQ6	CLTC	119614805	00350
Clathrin, heavy polypeptide	K.LHIIEVGTPPTGNQPFPK.K	75.53	3.06213	973.028	15213	2	A0A087WVQ6	CLTC	343781033	00350
Clathrin, heavy polypeptide	R.CNEPAVWSQLAK.A	61.43	1.75236	701.842	15285	2	A0A087WVQ6	CLTC	119614805	00350
Clathrin, heavy polypeptide	K.AHTMTDDVTFWK.W	36.19	3.85904	726.332	15555	2	A0A087WVQ6	CLTC	343781033	00350
Clathrin, heavy polypeptide	R.LASTLVHLGEYQAAVDGAR.K	91.25	2.51595	657.68	15904	3	A0A087WVQ6	CLTC	119614805	00350
Clathrin, heavy polypeptide	R.ISGETIFVTAPHEATAGIIGVNRK.G	13.61	1.662	621.091	16275	4	A0A087WVQ6	CLTC	343781033	00350
Clathrin, heavy polypeptide	R.ALEHFTDLYDIK.R	24.48	1.88703	488.916	17155	3	A0A087WVQ6	CLTC	119614805	00350
Clathrin, heavy polypeptide	R.GQFSTDELVAEVEKR.N	136.26	0.325555	854.431	17309	2	A0A087WVQ6	CLTC	242247001	00350
Clathrin, heavy polypeptide	R.ISGETIFVTAPHEATAGIIGVNR.K	62.4	1.87655	785.09	18373	3	A0A087WVQ6	CLTC	343781033	00350
Clathrin, heavy polypeptide	K.TLQIFNIEMK.S	24.23	2.71861	618.835	20267	2	A0A087WVQ6	CLTC	343781033	00350
Clathrin, heavy polypeptide	K.KVGYTPDWIFLLR.G	55.71	0.23509	804.451	22061	2	A0A087WVQ6	CLTC	242247001	00350
Clathrin, heavy polypeptide	K.VNPSRLPVVIGGLLDVDCSEDVIK.N	69.92	1.92493	865.465	22326	3	A0A087WVQ6	CLTC	119614805	00350
Clathrin, heavy polypeptide	R.NLQNLLILTAIK.A	50.25	1.62796	677.426	22530	2	A0A087WVQ6	CLTC	242247001	00350
Clathrin, heavy polypeptide	R.LLEMNLMHAPQVADAILGNQMFTHYDR.A	64.45	1.73629	782.882	23188	4	A0A087WVQ6	CLTC	119614805	00350
Clathrin, heavy polypeptide	R.KFDVNTSAVQVLIEHIGNLDR.A	126.45	2.01836	1184.63	23354	2	A0A087WVQ6	CLTC	119614805	00350
Clathrin, heavy polypeptide	R.FQEHLQLQNLGINPANIGFSTLTMESDKFICIR.E	93.81	1.8754	959.486	23412	4	A0A087WVQ6	CLTC	343781033	00350
Clathrin, heavy polypeptide	K.VGYTPDWIFLLR.G	52.73	1.51102	740.402	24884	2	A0A087WVQ6	CLTC	242247001	00350
Clathrin, heavy polypeptide	R.HNIMDFAMPYFIQVMK.E	61.52	9.73133	992.968	25562	2	A0A087WVQ6	CLTC	119614805	00350
Clathrin, heavy polypeptide	K.AFMTADLPNELIELLEK.I	67.16	0.807904	649.676	27215	3	A0A087WVQ6	CLTC	242247001	00350
Clathrin, heavy polypeptide	K.RDPHLACVAYER.G	24.38	2.53444	496.244	8957	3	A0A087WVQ6	CLTC	242247001	00350
Clathrin, heavy polypeptide	K.VDKLDASESLR.K	58.71	1.82615	411.553	9312	3	A0A087WVQ6	CLTC	119614805	00350
Clathrin, heavy polypeptide	K.IYIDSNNNPER.F	74.2	1.68436	667.819	9675	2	A0A087WVQ6	CLTC	119614805	00350
Cleavage and polyadenylation specificity factor 2	R.VLELAQLLDQIWR.T	79.85	0.691335	798.958	27597	2	Q9P2I0	CPSF2	119601889	05824
Cleavage and polyadenylation specificity factor 5	K.KLFLVQLQEK.A	58.19	1.87677	623.383	14393	2	O43809	NUDT21	323463109	05400
Cleavage and polyadenylation specificity factor 5	K.LVAAPLFELYDNAPGYGPIISSLPQLLSR.F	97.75	3.26902	1557.85	27674	2	O43809	NUDT21	323463109	05400
Cleavage and polyadenylation specificity factor 5	K.EPLYEKDSSVAAR.F	31.55	2.33217	488.915	9003	3	O43809	NUDT21	323463109	05400
Cleavage and polyadenylation specificity factor 5	R.TVEGVLIVHEHR.L	43.12	8.46659	694.88	9789	2	O43809	NUDT21	323463109	05400
Cleavage and polyadenylation specificity factor 6	K.VLISSLQDCLHGIESK.S	105.35	2.23911	899.97	17946	2	Q16630	CPSF6	162329583	05401
Cleavage and polyadenylation specificity factor 6	R.AVSDASAGDYGSAIETLVTAISLIK.Q	147.04	1.6401	1226.65	28634	2	Q16630	CPSF6	162329583	05401
Cleavage stimulation factor subunit 2	R.GYLGPPHQGPPMHHVPGHESR.G	20.09	3.86781	458.223	8286	5	P33240	CSTF2	192764310	02652
Cleavage stimulation factor, 3 Prime pre-RNA, subunit 3, 77kDa	R.GCVNPMINIEQLWR.D	47.43	1.8834	865.431	23056	2	Q12996	CSTF3	119588609	02651
CLIP associated protein 1	K.EGLLGLQNLLK.S	24.25	1.67485	599.363	22038	2	B7ZLX3	CLASP1	333440471	09322
CLNS1A	R.QQPDTEAVLNGK.G	47.6	3.57327	650.328	10079	2	J3KN38	CLNS1A	119595438	03694
ClpP caseinolytic protease	K.QSLQVIESAMER.D	61.86	5.12119	695.85	15973	2	M0R208	CLPP	119589509	03074
ClpX caseinolytic protease X	K.LLQDANYNVEK.A	23.16	1.72194	653.837	11180	2	O76031	CLPX	223460850	07478
ClpX caseinolytic protease X	K.TLVQILTEPR.N	27.44	3.14444	585.346	17899	2	O76031	CLPX	223460850	07478
ClpX caseinolytic protease X	K.LAFQQKPPPPPK.K	36.46	1.76513	449.93	9425	3	H0YM48	CLPX	223460850	07478
CND2	R.SLPPVMAQNLSIPLAFACLLHLANEK.N	69.5	1.71096	949.848	27425	3	E9PHA2	NCAPH	119591776	03820
Coactosin like 1	K.FALITWIGENVSGLQR.A	29.6	1.12307	902.492	24941	2	H3BT58	COTL1	119615883	09482
Coatomer protein complex, subunit alpha	R.LLELGPKPEVAQQTR.K	43.37	2.28	560.32	12486	3	P53621	COPA	205371746	03564
Coatomer protein complex, subunit alpha	R.ISPLQFR.-	23.92	2.61244	430.752	13972	2	P53621	COPA	205371746	03564
Coatomer protein complex, subunit alpha	K.QLFLQTYAR.G	32.13	0.780962	570.314	15288	2	P53621	COPA	205371746	03564
Coatomer protein complex, subunit alpha	R.VLTIDPTEFK.F	23.03	3.54025	581.819	17596	2	P53621	COPA	205371746	03564
Coatomer protein complex, subunit alpha	K.NFDKLSFLYLITGNLEK.L	29.47	0.308672	672.366	24935	3	P53621	COPA	205371746	03564
Coatomer protein complex, subunit alpha	K.LLQPPAPIMPLDTNWPLLTVSK.G	52.61	1.33696	815.458	25335	3	P53621	COPA	205371746	03564
Coatomer protein complex, subunit alpha	R.GHYNNVSCAVFHPR.Q	46.53	1.16663	553.259	9548	3	P53621	COPA	205371746	03564
Coatomer protein complex, subunit beta	K.LKEAELLEPLMPAIR.A	58.91	0.969251	861.994	20199	2	P53618	COPB1	221316632	02981
Coatomer protein complex, subunit beta	R.VLQDLVMDILR.V	70.47	1.07245	657.875	24733	2	P53618	COPB1	221316632	02981
Coatomer protein complex, subunit beta	K.EVIKTNNVSEHEDTDKYR.Q	23.96	1.24986	436.215	7853	5	P53618	COPB1	221316632	02981
Coatomer protein complex, subunit beta 2	K.AAESLADPTEYENLFPGLK.E	37.49	0.984014	1033.01	22348	2	P35606	COPB2	119599446	06103
Coatomer protein complex, subunit gamma 1	K.SVPLATAPMAEQR.T	25.5	1.44743	685.857	12323	2	Q9Y678	COPG1	119599676	09887
Coatomer protein complex, subunit gamma 1	K.FGAQNEEMLPSILVLLK.R	35.27	1.25865	951.523	25634	2	Q9Y678	COPG1	119599676	09887
Coatomer protein complex, subunit gamma 1	R.SLEELPVDIILASVG.-	29.25	0.666296	777.935	28534	2	Q9Y678	COPG1	119599676	09887
Coatomer protein complex, subunit gamma 2	R.SIATLAITTLLK.T	35.01	2.8487	622.893	23322	2	Q9Y678	COPG1	119604175	05074
Coatomer protein complex, subunit gamma 2	K.ELAPAVSVLQLFCSSPK.A	64.03	1.27629	923.494	24595	2	Q9Y678	COPG1	119604175	05074
Coatomer protein complex, subunit gamma 2	K.FGAQNESLLPSILVLLQR.C	79.02	4.46213	999.577	26596	2	Q9UBF2	COPG2	119604175	05074
Coatomer protein complex, subunit zeta 1	K.AILILDNDGDRLFAK.Y	49.69	3.64773	837.462	19178	2	P61923	COPZ1	253723261	16738
Cofilin 1	R.YALYDATYETK.E	46.16	2.07084	669.315	13686	2	P23528	CFL1	343887344	03261
Cofilin 1	K.AVLFCLSEDKK.N	23.91	2.32423	437.231	13717	3	P23528	CFL1	119594858	03261
Cofilin 1	K.LGGSAVISLEGKPL.-	22.75	2.33596	670.891	17498	2	P23528	CFL1	119594858	03261
Cofilin 1	K.ESKKEDLVFIFWAPESAPLK.S	95.4	1.11814	1167.62	21782	2	P23528	CFL1	343887344	03261
Cofilin 1	K.NIILEEGKEILVGDVGQTVDDPYATFVK.M	98.76	0.171423	1021.54	22629	3	P23528	CFL1	119594858	03261
Cofilin 1	K.KEDLVFIFWAPESAPLK.S	73.88	1.87029	995.536	23289	2	P23528	CFL1	343887344	03261
Cofilin 1	K.HELQANCYEEVKDR.C	99.12	3.3471	895.907	8421	2	P23528	CFL1	119594858	03261
Cofilin 1	K.LTGIKHELQANCYEEVKDR.C	93.48	2.88736	576.54	9897	4	P23528	CFL1	119594858	03261
Coiled coil helix coiled coil helix domain containing 2	R.AAPRPAPVAQPPAAAPPSAVGSSAAAPR.Q	66.19	7.06339	845.12	10991	3	Q9Y6H1	CHCHD2	119628395	09879
Coiled-coil domain containing 124	R.AAFTAFEEAQLPR.L	66.43	2.55182	725.868	17590	2	Q96CT7	CCDC124	209969700	14008
Coiled-coil domain containing 124	R.VLEEGSVEAR.T	57.8	1.87404	544.782	8575	2	Q96CT7	CCDC124	209969700	14008
Coiled-coil domain containing 51	K.ALLLEAQKGPVSLQEAIR.E	15.86	8.82906	646.04	17290	3	Q96ER9	CCDC51	152032342	08571
Coiled-coil domain containing 64	R.VTSEDKEPKEQLQK.A	18.18	4.58023	415.472	8172	4	Q6ZP65	CCDC64	313104078	14292
Coiled-coil domain containing 86	R.FSQMLQDKPLR.T	36.64	0.736762	454.911	11196	3	Q9H6F5	CCDC86	119594307	08322
Coiled-coil domain containing 86	R.DTLALLQK.Q	18.84	2.95275	451.27	15327	2	Q9H6F5	CCDC86	119594307	08322
Coiled-coil-helix-coiled-coil-helix domain containing 3	K.CSALATQYMHCVNHAK.Q	77.34	4.08497	945.92	10068	2	Q9NX63	CHCHD3	119604209	13044
Coiled-coil-helix-coiled-coil-helix domain containing 3	R.YESHPVCADLQAK.I	38.73	4.66759	759.353	8694	2	Q9NX63	CHCHD3	119604209	13044
Coiled-coil-helix-coiled-coil-helix domain containing 6	K.ASLPTGEGSISHEEQK.S	35.49	1.14145	557.272	9011	3	Q9BRQ6	CHCHD6	119599758	13047
Cold inducible RNA binding protein	K.YGQISEVVVVKDRETQR.S	27.49	1.33894	502.271	11115	4	K7ELT6	CIRBP	197692397	08375
Cold inducible RNA binding protein	K.YGQISEVVVVKDR.E	35.23	1.27295	497.943	12307	3	K7ELT6	CIRBP	197692397	08375
Cold inducible RNA binding protein	R.GFGFVTFENIDDAKDAMMAMNGK.S	97.07	5.64903	837.04	22720	3	K7ELT6	CIRBP	197692397	08375
Cold inducible RNA binding protein	R.SSGGSYRDSYDSYATHNE.-	53.27	2.2347	998.399	9393	2	Q14011	CIRBP	197692397	08375
Cold inducible RNA binding protein	R.DSYDSYATHNE.-	42.74	2.57398	651.248	9604	2	Q14011	CIRBP	197692397	08375
Collagen binding protein 2	K.GVVEVTHDLQK.H	18.49	2.51336	408.89	10121	3	P50454	SERPINH1	333360851	02968
Collagen binding protein 2	K.DQAVENILVSPVVVASSLGLVSLGGK.A	82.65	0.244568	1276.22	27926	2	P50454	SERPINH1	333360851	02968
Collapsin response mediator protein 5	K.LLNLYPR.K	32.88	2.91717	444.77	14338	2	Q9BPU6	DPYSL5	119621073	10522
Comparative gene identification transcript 37	K.VWIKPGAEQSFLYGNHVLK.S	32.77	2.01357	729.395	15643	3	Q9Y221	NIP7	119603677	16709
Comparative gene identification transcript 94	K.LFVIAQK.I	30.65	2.57052	409.759	12763	2	Q9Y3A2	UTP11L	156415994	16711
Complement component C1q binding protein	K.ALVLDCHYPEDEVGQEDEAESDIFSIR.E	100.35	0.721845	1046.14	20891	3	I3L3B0	C1QBP	332639951	03168
COP9 signalosome subunit 4	K.LYNNITFEELGALLEIPAAK.A	46.59	1.3933	740.402	26395	3	Q9BT78	COPS4	119626327	09888
COP9 signalosome subunit 4	K.HALHCTILASAGQQR.S	85.52	7.04458	831.922	8663	2	Q9BT78	COPS4	119626327	09888
COP9 signalosome subunit 4	K.IASQMITEGR.M	18.73	2.99214	553.285	9748	2	Q9BT78	COPS4	119626327	09888
COP9, subunit 3	K.SM#GSQEDDSGNKPSSYS.-	78.82	2.59419	896.35	6186	2	Q9UNS2	COPS3	312284090	07262
COP9, subunit 5	K.ISALALLK.M	29.08	3.08731	414.78	16607	2	Q92905	COPS5	119607337	06888
Copine 3	K.GSITISAEEIKDNR.V	63.85	0.836382	766.9	11806	2	O75131	CPNE3	119612048	05016
Copine 3	R.SPLGEVAIR.D	23.59	1.76944	471.274	12657	2	O75131	CPNE3	119612049	05016
Copine 3	K.QTSDGNWLMVHR.T	52.76	0.926107	481.898	13289	3	O75131	CPNE3	119612048	05016
Copine 3	K.NNLNPVWRPFK.I	28.01	3.20348	692.876	14016	2	O75131	CPNE3	119612048	05016
Copine 3	K.FGVYDIDNK.T	25.1	3.66367	535.759	14668	2	O75131	CPNE3	119612048	05016
Copine 3	K.VALNVSCANLLDKDIGSK.S	82.77	0.83672	959.008	15933	2	O75131	CPNE3	119612048	05016
Copine 3	K.LYGPTNFSPIINHVAR.F	35.94	2.56315	600.323	16314	3	O75131	CPNE3	119612049	05016
Copine 3	R.VVLFEMEAR.K	31.61	3.0908	547.287	17652	2	O75131	CPNE3	119612048	05016
Copine 3	K.EALAQCVLAEIPQQVVGYFNTYK.L	102.35	2.98032	1321.17	26561	2	O75131	CPNE3	119612049	05016
Copine I	R.EALAQTVLAEVPTQLVSYFR.A	110.71	1.78239	1118.1	26346	2	A6PVH9	CPNE1	311893345	05014
Coproporphyrinogen oxidase	K.AGVSISVVHGNLSEEAAK.Q	19.3	1.7942	589.978	12567	3	P36551	CPOX	119600260	00417
Coproporphyrinogen oxidase	R.GIGGIFFDDLDSPSKEEVFR.F	42.77	1.85361	743.366	21689	3	P36551	CPOX	119600260	00417
COPS7B	K.KDINNIVK.T	26.88	4.61871	472.28	3515	2	A0A087X1P5	COPS7B	119591388	09889
Coronin 1C	R.VGIVAWHPTAR.N	46.17	3.20054	603.839	11712	2	A7MAP1	CORO1C	156556178	09244
Coronin 1C	K.SIKDTICNQDER.I	61.62	0.662749	739.848	8965	2	A7MAP1	CORO1C	156556178	09244
Coronin 7	R.LAWMGTWEHLVSTGFNQMR.E	19.5	1.52027	755.362	23617	3	A0A0A6YYL4	CORO7-PAM16	319918873	07975
COX15 homolog, cytochrome c oxidase assembly protein	K.MGESWIPEDLFTFSPILR.N	53.13	1.18051	1069.54	27212	2	Q7KZN9	COX15	119570243	04707
CRDBP	R.DQTPDENDQVIVK.I	59.61	2.56811	750.861	11023	2	Q9NZI8	IGF2BP1	296434536	09752
CRDBP	K.LKEENFFGPKEEVK.L	22.2	1.94583	424.225	11132	4	Q9NZI8	IGF2BP1	296434536	09752
CRDBP	K.IIGHFYASQMAQR.K	35.21	2.07326	507.925	11463	3	Q9NZI8	IGF2BP1	296434536	09752
CRDBP	K.LKEENFFGPK.E	35.02	1.48929	604.818	11579	2	Q9NZI8	IGF2BP1	296434536	09752
CRDBP	K.QQQVDIPLR.L	30.15	1.52288	548.808	12346	2	Q9NZI8	IGF2BP1	296434536	09752
CRDBP	K.MILEIMHK.E	43.23	0.812185	507.777	13895	2	Q9NZI8	IGF2BP1	296434536	09752
CRDBP	K.LYIGNLNESVTPADLEK.V	62.23	4.64189	938.484	18643	2	Q9NZI8	IGF2BP1	296434536	09752
CRDBP	K.TVNELQNLTAAEVVVPR.D	96.36	3.48946	927.007	19021	2	Q9NZI8	IGF2BP1	296434536	09752
CRDBP	R.LLVPTQYVGAIIGK.E	57.24	1.45256	736.447	21126	2	Q9NZI8	IGF2BP1	296434536	09752
CRDBP	K.ITISSLQDLTLYNPER.T	96.26	2.30382	931.999	21291	2	Q9NZI8	IGF2BP1	296434536	09752
CRDBP	K.KVEQDTETK.I	16.17	0.172615	539.275	2375	2	Q9NZI8	IGF2BP1	296434536	09752
Creatine kinase brain type	K.LLIEMEQR.L	44.79	0.4595	516.282	14491	2	P12277	CKB	225698035	00423
Creatine kinase brain type	R.HGGYKPSDEHKTDLNPDNLQGGDDLDPNYVLSSR.V	101.01	2.10616	1251.92	14583	3	P12277	CKB	225698035	00423
Creatine kinase brain type	K.LRFPAEDEFPDLSAHNNHMAK.V	72.54	1.46035	813.721	15072	3	P12277	CKB	225698035	00423
Creatine kinase brain type	R.LEQGQAIDDLMPAQK.-	48.5	2.08351	828.915	16160	2	P12277	CKB	225698035	00423
Creatine kinase brain type	K.VLTPELYAELR.A	45.46	0.368176	652.366	17855	2	P12277	CKB	225698035	00423
Creatine kinase brain type	K.TFLVWVNEEDHLR.V	65.97	0.930131	829.42	19624	2	P12277	CKB	225698035	00423
Creatine kinase brain type	K.SKDYEFMWNPHLGYILTCPSNLGTGLR.A	78.49	1.30241	1057.18	21288	3	P12277	CKB	225698035	00423
Creatine kinase brain type	K.DLFDPIIEDR.H	61.12	1.2007	616.811	21502	2	P12277	CKB	225698035	00423
Creatine kinase brain type	K.LAVEALSSLDGDLAGR.Y	36.81	5.15115	793.919	21573	2	P12277	CKB	225698035	00423
Creatine kinase brain type	R.FCTGLTQIETLFK.S	58.81	2.20311	779.401	22539	2	P12277	CKB	225698035	00423
Creatine kinase brain type	K.SMTEAEQQQLIDDHFLFDKPVSPLLLASGMAR.D	47.6	2.96395	897.7	22709	4	P12277	CKB	225698035	00423
Creatine kinase brain type	R.LGFSEVELVQMVVDGVK.L	95.19	1.5825	924.991	26090	2	P12277	CKB	225698035	00423
Creatine kinase mitochondrial	R.LYPPSAEYPDLR.K	30.49	5.20728	710.855	14833	2	P12532	CKMT1B	111309176	00424
Creatine kinase mitochondrial	R.VVVDALSGLKGDLAGR.Y	49.63	0.282821	523.97	17125	3	J3KQ93	CKMT1B	111309176	00424
Creatine kinase mitochondrial	R.LGYILTCPSNLGTGLR.A	53.29	0.38849	867.964	18599	2	P12532	CKMT1B	153252003	00425
CUGBP1	K.AMHQAQTMEGCSSPMVVK.F	58.45	7.49046	664.627	9807	3	Q92879	CELF1	310689909	03046
Culin 4B	K.ETVEEQASTTER.V	74.62	3.08198	690.32	7753	2	Q13620	CUL4B	296439468	02251
Cullin 2	K.DTPQEM#EQTR.S	14.53	0.777269	625.77	4805	2	A0A0A0MTN0	CUL2	311771641	06786
Cullin 3	K.YVNSIWDLLK.N	33.71	1.15617	625.842	23838	2	Q13618	CUL3	119591236	09123
Cullin 3	K.ALVSEEGEGKNPVDYIQGLLDLK.S	34.36	0.898164	829.77	24397	3	Q13618	CUL3	119591236	09123
CutA divalent cation tolerance homolog	K.TQSSLVPALTDFVR.S	62.09	2.50616	767.415	21189	2	O60888	CUTA	123295550	12902
CutA divalent cation tolerance homolog	R.LAACVNLIPQITSIYEWK.G	32.75	0.370908	1060.07	24003	2	O60888	CUTA	123295550	12902
Cutaneous T cell lymphoma tumor antigen se70-2	K.YVLALVK.K	26.06	6.77581	403.26	14357	2	A0A087X0H9	RBM26	124021002	12611
Cyclin L1	R.ILGCELIQAAGILLR.L	42.06	2.20616	820.48	29277	2	Q9UK58	CCNL1	119599120	10814
Cyclin T1	R.IKVHAAADKHNSVEDSVTK.S	14.54	0.121518	410.62	6982	5	O60563	CCNT1	119578402	03938
Cyclophilin A	K.KITIADCGQLE.-	36	0.45366	624.318	12507	2	B4DM82	PPIA	323463041	00457
Cyclophilin A	K.VKEGMNIVEAMER.F	38.93	2.15508	502.585	13946	3	B4DM82	PPIA	323463041	00457
Cyclophilin A	K.SIYGEKFEDENFILK.H	69.05	0.294774	916.46	17379	2	C9J5S7	PPIA	323463041	00457
Cyclophilin A	K.EGMNIVEAMER.F	42.32	2.01474	639.793	17573	2	B4DM82	PPIA	323463041	00457
Cyclophilin A	R.VSFELFADKVPK.T	45.45	0.236274	690.382	17591	2	B4DM82	PPIA	323463041	00457
Cyclophilin A	K.HTGPGILSMANAGPNTNGSQFFICTAK.T	96.21	0.585385	1396.17	18365	2	C9J5S7	PPIA	323463041	00457
Cyclophilin A	R.IIPGFMCQGGDFTR.H	58.95	3.01863	799.874	19455	2	A0A075B767	LOC105371242	323463041	00457
Cyclophilin A	M.VNPTVFFDIAVDGEPLGR.V	67.69	4.3587	973.5	24130	2	B4DM82	PPIA	75766275	00457
Cystathionine beta synthase	K.GFLKEEDLTEKKPWWWHLR.V	24.42	2.24593	500.464	17313	5	P35520	CBS		01994
Cystathionine beta synthase	R.VQELGLSAPLTVLPTITCGHTIEILR.E	47.64	0.576712	944.528	23030	3	P35520	CBS	295821202	01994
Cystatin B	R.VFQSLPHENKPLTLSNYQTNK.A	28.22	2.04046	615.322	12543	4	P04080	CSTB	119629879	03091
Cysteine string protein	K.YHPDKNPDNPEAADKFK.E	43.73	0.375642	662.65	7850	3	Q9H3Z4	DNAJC5	119595599	08539
Cytidine 5-prime triphosphate synthetase	K.FSDSYASVIK.A	41.63	0.875908	558.782	13212	2	P17812	CTPS1	148491070	00465
Cytidine 5-prime triphosphate synthetase	K.LCSAHGVLVPGGFGVR.G	60.8	3.30165	813.43	14062	2	P17812	CTPS1	148491070	00465
Cytidine 5-prime triphosphate synthetase	R.LLETCSIALVGK.Y	72.16	1.2702	652.367	16145	2	P17812	CTPS1	148491070	00465
Cytidine 5-prime triphosphate synthetase	K.GIIASSVGTILK.S	13.57	1.93146	579.857	17414	2	P17812	CTPS1	169791765	00465
Cytidine 5-prime triphosphate synthetase	R.GLGLSPDLVVCR.C	41.34	4.41787	643.347	17826	2	P17812	CTPS1	169791765	00465
Cytidine 5-prime triphosphate synthetase	K.TVQVVPHITDAIQEWVMR.Q	62.45	2.7124	1061.56	22602	2	P17812	CTPS1	169791765	00465
Cytidine 5-prime triphosphate synthetase	R.VPLLLEEQGVVDYFLR.R	63.64	2.62641	945.52	25882	2	P17812	CTPS1	169791765	00465
Cytochrome b-5	K.TFIIGELHPDDRPK.L	28.45	1.11853	546.626	13760	3	J3KNC7	CYB5A	158428699	08941
Cytochrome bc1	R.IAEVDASVVR.E	39.38	1.2375	529.795	11232	2	P31930	UQCRC1	119585302	01875
Cytochrome bc1	R.RIPLAEWESR.I	30.72	1.70928	419.562	13322	3	P31930	UQCRC1	119585302	01875
Cytochrome bc1	R.NALVSHLDGTTPVCEDIGR.S	86.97	2.15093	1027.5	14403	2	P31930	UQCRC1	119585302	01875
Cytochrome bc1	R.ADLTEYLSTHYKAPR.M	48.96	2.00126	441.977	14687	4	P31930	UQCRC1	119585302	01875
Cytochrome bc1	K.NRPGSALEKEVESMGAHLNAYSTR.E	95.05	2.1232	873.096	16148	3	P31930	UQCRC1	119585302	01875
Cytochrome bc1	R.MVLAAAGGVEHQQLLDLAQK.H	35.78	0.478939	698.046	17073	3	P31930	UQCRC1	119585302	01875
Cytochrome bc1	K.NNGAGYFLEHLAFK.G	49.1	3.28066	790.894	19435	2	P31930	UQCRC1	119585302	01875
Cytochrome bc1	K.HLGGIPWTYAEDAVPTLTPCR.F	96.89	2.07293	1177.58	20456	2	P31930	UQCRC1	119585302	01875
Cytochrome bc1	R.DVVFNYLHATAFQGTPLAQAVEGPSENVR.K	80.24	1.57416	1044.19	23010	3	P31930	UQCRC1	119585302	01875
Cytochrome bc1	R.LCTSATESEVAR.G	90.79	1.96582	662.313	8473	2	P31930	UQCRC1	119585302	01875
Cytochrome C	R.ADLIAYLKK.A	27.02	0.272563	517.816	14442	2	P99999	CYCS	325533941	00479
Cytochrome C	K.MIFVGIK.K	20.99	2.32824	404.243	15471	2	P99999	CYCS	325533941	00479
Cytochrome C	R.ADLIAYLK.K	21.86	3.049	453.767	17846	2	P99999	CYCS	325533941	00479
Cytochrome C	K.NKGIIWGEDTLMEYLENPKK.Y	58.27	1.51038	793.406	21219	3	P99999	CYCS	325533941	00479
Cytochrome C	K.NKGIIWGEDTLMEYLENPK.K	49.84	8.14544	1125.55	22816	2	P99999	CYCS	325533941	00479
Cytochrome C	K.GIIWGEDTLMEYLENPKK.Y	116.57	2.05893	1068.54	23251	2	P99999	CYCS	325533941	00479
Cytochrome C	K.GIIWGEDTLMEYLENPK.K	137.07	0.167333	1004.49	25006	2	P99999	CYCS	325533941	00479
Cytochrome C	K.TGQAPGYSYTAANK.N	79.55	2.13205	714.84	8541	2	P99999	CYCS	159162530	00479
Cytochrome c oxidase assembly protein COX17	M.PGLVDSNPAPPESQEK.K	53.51	0.534595	832.909	10523	2	C9J8T6	COX17	80478662	05314
Cytochrome c oxidase polypeptide II	R.VVLPIEAPIR.M	42.3	0.914437	553.85	17231	2	P00403	MT-CO2	346682808	02470
Cytochrome c oxidase polypeptide II	R.MMITSQDVLHSWAVPTLGLK.T	58.87	2.45021	743.057	22276	3	P00403	MT-CO2	346682808	02470
Cytochrome c oxidase polypeptide II	R.LNQTTFTATRPGVYYGQCSEICGANHSFMPIVLELIPLK.I	16.46	0.783065	1107.31	23923	4	P00403	MT-CO2	346682808	02470
Cytochrome c oxidase subunit 5A, mitochondrial	R.LNDFASTVR.I	48.29	1.75643	511.768	11094	2	H3BNX8	COX5A	218511986	04799
Cytochrome c oxidase subunit VI b	K.GGDISVCEWYQR.V	21.45	5.99875	735.323	16435	2	J3KPM8	COX6B1	49457270	00493
Cytochrome c oxidase subunit VI b	R.NCWQNYLDFHR.C	66.56	1.46715	776.84	16889	2	J3KPM8	COX6B1	49457270	00493
Cytochrome c oxidase subunit VIIc	K.NLPFSVENK.W	27.29	2.49154	524.276	13997	2	P15954	COX7C	119616329	04800
Cytochrome c oxidase, subunit 4, isoform 1	K.SEDFSLPAYMDRR.D	14.37	3.5129	793.864	15883	2	Q86WV2	COX4I1	119615844	00466
Cytochrome c oxidase, subunit 4, isoform 1	R.DHPLPEVAHVK.H	28.45	1.41423	414.56	8788	3	Q86WV2	COX4I1	119615844	00466
Cytochrome c oxidase, subunit 5b	R.EDPNLVPSISNKR.I	17.39	2.13375	734.893	11424	2	P10606	COX5B	119622335	00467
Cytochrome c oxidase, subunit 5b	K.KGLDPYNVLAPK.G	37.41	5.10369	438.916	14068	3	P10606	COX5B	119622335	00467
Cytochrome c oxidase, subunit 5b	K.GLDPYNVLAPK.G	35.19	1.18654	593.826	17113	2	P10606	COX5B	119622335	00467
Cytochrome c oxidase, subunit 5b	K.LVPQQLAH.-	28.29	3.16725	453.262	9964	2	P10606	COX5B	119622335	00467
Cytochrome c oxidase, subunit 6a, polypeptide 1	K.SHHGEHERPEFIAYPHLR.I	14.58	3.87239	443.22	9824	5	Q5T8I0	RP3-405J24.3-001	119618597	03644
Cytochrome c oxidase, subunit Va	R.KGINTLVTYDMVPEPK.I	34.83	0.876479	602.321	15743	3	H3BNX8	COX5A	218511986	04799
Cytochrome c oxidase, subunit Va	K.GINTLVTYDMVPEPK.I	82.06	1.97871	838.93	18613	2	H3BNX8	COX5A	218511986	04799
Cytochrome c oxidase, subunit Va	R.WVTYFNKPDIDAWELR.K	79.3	1.94154	1027.01	20830	2	H3BNX8	COX5A	218511986	04799
Cytochrome c oxidase, subunit Va	K.AGPHKEIYPYVIQELRPTLNELGISTPEELGLDKV.-	27.09	1.2952	784.622	23169	5	H3BRM5	COX5A		04799
Cytochrome c oxidase, subunit Va	K.EIYPYVIQELRPTLNELGISTPEELGLDKV.-	43.88	1.90474	1143.61	25804	3	H3BRM5	COX5A	218511986	04799
Cytochrome c oxidase, subunit VIc	R.NYDVMKDFEEMRK.A	44.2	3.16994	568.927	15686	3	P09669	COX6C	119612199	00494
Cytochrome c oxidase, subunit VIIa, polypeptide 2	K.GGVADALLYR.A	48.11	5.78219	517.782	16015	2	H0UI06	COX7A2	262118227	00482
Cytochrome c-type heme lyase	K.MKGCPVNTEPSGPTCEK.K	43.06	0.77861	631.283	7965	3	P53701	HCCS	285002259	02085
Cytochrome c-type heme lyase	K.GCPVNTEPSGPTCEK.K	63.65	1.81173	816.852	8061	2	P53701	HCCS	285002259	02085
Cytochrome C1	K.DVCTFLR.W	22.43	1.09177	455.726	15294	2	P08574	CYC1	311033458	00480
Cytochrome C1	K.LFDYFPKPYPNSEAAR.A	41.45	3.32022	957.97	17464	2	P08574	CYC1	311033458	00480
Cytochrome C1	R.AANNGALPPDLSYIVR.A	41.73	0.834289	835.946	18588	2	P08574	CYC1	311033458	00480
Cytochrome C1	R.HGGEDYVFSLLTGYCEPPTGVSLR.E	86.78	3.16625	1327.63	22944	2	P08574	CYC1	311033458	00480
Cytochrome oxidase deficient homolog 1	K.LVGLTGTREEVDQVAR.A	45.43	3.94737	871.97	12829	2	J3QL56	SCO1	126030640	04705
Cytochrome oxidase deficient homolog 1	R.HIGKPLLGGPFSLTTHTGER.K	43.13	1.06225	530.291	13117	4	J3QL56	SCO1	119610403	04705
Cytochrome oxidase deficient homolog 2	R.QAAVGQGDFHLLDHR.G	30.3	2.701	555.28	12863	3	O43819	SCO2	281182727	05042
Cytochrome oxidase deficient homolog 2	R.QGPAETGGQGQPQGPGLR.T	95.04	1.01565	867.929	8907	2	O43819	SCO2	281182727	05042
Cytochrome P-450 reductase	K.FAVFGLGNK.T	37.67	2.6834	476.765	17606	2	P16435	POR	342350995	00485
Cytochrome P-450 reductase	R.ALVPMFVR.K	28.25	6.32471	466.77	17640	2	P16435	POR	343781131	00485
Cytochrome P-450 reductase	K.ATTPVIMVGPGTGVAPFIGFIQER.A	58.49	1.9908	1229.66	24516	2	P16435	POR	343781131	00485
Cytochrome P-450 reductase	R.DVQNTFYDIVAELGAMEHAQAVDYIKK.L	54.13	2.77335	767.879	26370	4	P16435	POR	343781131	00485
Cytochrome P450 51A1	K.TFTYLLGSDAAALLFNSK.N	21.44	0.446167	966.509	24998	2	A0A0C4DFL7	CYP51A1	290560263	03381
Cytochrome P450 51A1	K.IDDILQTLLDATYK.D	64.87	1.64009	811.436	26254	2	A0A0C4DFL7	CYP51A1	290560263	03381
Cytochrome-b5 reductase	R.GPSGLLVYQGK.G	43.92	1.87374	559.813	13235	2	P00387	CYB5R3	284448553	08942
Cytochrome-b5 reductase	R.STPAITLESPDIK.Y	28.12	9.48296	686.365	14896	2	P00387	CYB5R3	284448553	08942
Cytochrome-b5 reductase	K.DILLRPELEELR.N	21.67	2.89736	748.425	18991	2	P00387	CYB5R3	284448553	08942
Cytochrome-b5 reductase	K.SVGMIAGGTGITPMLQVIR.A	72.99	1.79271	951.019	21000	2	P00387	CYB5R3	284448553	08942
Cytochrome-b5 reductase	R.LIDREIISHDTR.R	21.06	1.24814	489.935	9714	3	P00387	CYB5R3	284448553	08942
Cytokine induced protein 29 kDa	K.GLSSDNKPMVNLDKLK.E	13.76	4.74544	586.988	12186	3	Q567R9	CIP29	119617245	16716
Cytokine induced protein 29 kDa	R.FGLNVSSISR.K	58.71	1.29124	540.295	15044	2	Q567R9	CIP29	119617245	16716
Cytokine induced protein 29 kDa	K.ITSEIPQTER.M	43.52	1.00715	587.309	9293	2	Q567R9	CIP29	119617245	16716
Cytokine induced protein 29 kDa	K.LAELKQECLAR.G	22.25	1.61793	444.242	9673	3	P82979	SARNP	159164268	16716
Cytokine like nuclear factor n-pac	K.DLVLGPSGVLQGIRPGK.C	90.12	4.36697	853.498	19125	2	Q49A26	GLYR1	151568074	17625
Cytokine like nuclear factor n-pac	R.FQQAVDAVEEFLR.R	68.84	4.80612	776.39	22234	2	Q49A26	GLYR1	119605663	17625
Cytokine like nuclear factor n-pac	K.IGFLGLGLMGSGIVSNLLK.M	57.19	0.340904	945.05	28017	2	Q49A26	GLYR1	151568074	17625
Cytoplasmic FMR1 interacting protein 1	K.YAPLHLVPLIER.L	44.24	2.69561	710.917	17990	2	H7C229	CYFIP2	313103961	05890
Cytoplasmic FMR1 interacting protein 1	K.NVIQSVLQAIR.K	51.6	1.67804	620.871	23158	2	Q7L576	CYFIP1	313103961	05890
Cytoplasmic linker associated protein 2	R.AGGDATDSSQTALDNK.A	121.11	3.50167	775.847	7584	2	A0A0U1RQI6	CLASP2	333440451	12054
Cytoskeleton associated protein 4	R.QREELGQGLQGVEQK.V	67.67	1.30969	566.963	10116	3	Q07065	CKAP4	119618179	16717
Cytoskeleton associated protein 4	K.VQEQVHTLLSQDQAQAAR.L	88.24	1.45448	674.683	11307	3	Q07065	CKAP4	119618179	16717
Cytoskeleton associated protein 4	R.SEESVSRLPEEIR.R	32.15	1.99768	765.89	11680	2	Q07065	CKAP4	119618179	16717
Cytoskeleton associated protein 4	K.ASVSQVEADLK.M	33.44	3.08565	573.802	12198	2	Q07065	CKAP4	119618179	16717
Cytoskeleton associated protein 4	R.ELVSLKQEQQAFK.E	13.59	1.74178	516.62	12870	3	Q07065	CKAP4	119618179	16717
Cytoskeleton associated protein 4	R.LALQALTEK.L	47.71	1.05211	493.797	13896	2	Q07065	CKAP4	119618179	16717
Cytoskeleton associated protein 4	R.SVGELPSTVESLQK.V	41.35	4.60587	737.39	14549	2	Q07065	CKAP4	119618179	16717
Cytoskeleton associated protein 4	K.SINDNIAIFTEVQKR.S	54.48	8.13424	874.463	17482	2	Q07065	CKAP4	119618179	16717
Cytoskeleton associated protein 4	K.GLLDDLRNDLDR.L	15.1	3.29958	707.866	21589	2	Q07065	CKAP4	119618179	16717
Cytoskeleton associated protein 5	K.ILVQQTLNILQQLAVAMGPNIK.Q	110.83	0.788228	1203.2	28108	2	Q14008	CKAP5	212276513	10830
Cytoskeleton associated protein 5	K.VNMPAKPAPPTK.A	51.04	1.66948	417.568	8396	3	Q14008	CKAP5	212276513	10830
Cytoskeleton associated protein 5	R.EQHQHSDLDSNQTHSSGTVTSSSSTANIDDLKK.R	64.4	2.87964	711.728	8904	5	Q14008	CKAP5	212276513	10830
Cytoskeleton associated protein 5	K.TTGEVVSGVVSK.V	46.48	1.77013	581.818	9688	2	Q14008	CKAP5	212276513	10830
D-dopachrome tautomerase	R.SHSAHFFEFLTK.E	32.23	0.914035	484.242	14826	3	J3KQ18	DDT	329666049	04126
D-dopachrome tautomerase	R.FFPLESWQIGK.I	21.92	2.84678	676.354	21828	2	J3KQ18	DDT	329666049	04126
D4, zinc and double PHD fingers family 2	K.EGLISQDGSSLEALLR.T	50.62	2.42434	844.445	21752	2	J3KMZ8	DPF2	119594782	03394
Damage-specific DNA binding protein 1, 127kDa	K.TYEVSLR.E	21.13	3.55984	434.231	10726	2	Q16531	DDB1	270346588	10952
Damage-specific DNA binding protein 1, 127kDa	K.ALVSEWKEPQAK.N	56.14	3.60241	693.372	10860	2	Q16531	DDB1	270346588	10952
Damage-specific DNA binding protein 1, 127kDa	R.QGQGQLVTCSGAFK.E	87.1	1.60463	740.863	11340	2	Q16531	DDB1	270346588	10952
Damage-specific DNA binding protein 1, 127kDa	K.VTLGTQPTVLR.T	25.19	5.94078	592.85	12674	2	Q16531	DDB1	270346588	10952
Damage-specific DNA binding protein 1, 127kDa	R.LYDGLFK.V	21.1	2.1883	428.233	16158	2	Q16531	DDB1	270346588	10952
Damage-specific DNA binding protein 1, 127kDa	R.ALYYLQIHPQELR.Q	14.36	3.5629	548.633	16290	3	Q16531	DDB1	270346588	10952
Damage-specific DNA binding protein 1, 127kDa	R.SVLLLAYKPMEGNFEEIAR.D	30.88	0.899942	1090.57	20112	2	Q16531	DDB1	270346588	10952
Damage-specific DNA binding protein 1, 127kDa	R.KTEPATGFIDGDLIESFLDISRPK.M	63.94	0.587308	663.1	24525	4	Q16531	DDB1	270346588	10952
Damage-specific DNA binding protein 1, 127kDa	R.EATADDLIKVVEELTR.I	91.26	3.22429	901.478	25994	2	Q16531	DDB1	270346588	10952
Daz associated protein 1	K.FKDPNCVGTVLASRPHTLDGR.N	23.91	0.497396	780.734	12302	3	Q96EP5	DAZAP1	159164101	08462
Daz associated protein 1	K.IFVGGIPHNCGETELR.E	42.24	4.36438	600.299	13198	3	Q96EP5	DAZAP1	159164092	08462
DB83 protein	R.SVLDKLSANQQNILK.F	56.22	4.14259	835.972	15701	2	P57088	TMEM33	224589127	07680
DB83 protein	R.LCLQSIAFISR.L	57.61	5.3957	654.357	19673	2	P57088	TMEM33	224589127	07680
DBC1	R.VVTQNICQYR.S	51.75	3.59509	640.822	10065	2	A0A087X2B6	CCAR2	41351350	09159
DBC1	K.VQTLSNQPLLK.S	35.83	0.884967	620.866	11786	2	Q8N163	CCAR2	41351350	09159
DBC1	K.SPAPPLLHVAALGQK.Q	30.18	7.63634	500.3	14455	3	Q8N163	CCAR2	41351350	09159
DBC1	K.ALVSHNGSLINVGSLLQR.A	34.63	2.57448	626.688	17784	3	Q8N163	CCAR2	41351350	09159
DBC1	K.VLLLSSPGLEELYR.C	50.91	2.20154	794.949	21343	2	Q8N163	CCAR2	41351350	09159
DBC1	R.QEGLDGGLPEEVLFGNLDLLPPPGK.S	20.11	3.48569	868.793	25785	3	A0A087X2B6	CCAR2	41351350	09159
DDX1	R.GSAFAIGSDGLCCQSR.E	58.26	2.55557	843.37	14851	2	A0A087X2G1	DDX1	326205205	03158
DDX1	K.MDQAIIFCR.T	19.03	4.01545	577.276	15693	2	A0A087X2G1	DDX1	326205205	03158
DDX1	K.ALIVEPSRELAEQTLNNIK.Q	85.55	2.18597	1069.59	18422	2	A0A087X2G1	DDX1	326205205	03158
DDX1	K.GHVDILAPTVQELAALEK.E	26.99	1.67485	635.353	20526	3	A0A087X2G1	DDX1	326205205	03158
DDX1	K.TGAFSIPVIQIVYETLKDQQEGK.K	33.17	1.86597	855.457	26672	3	Q92499	DDX1	326205205	03158
DDX1	R.FLVLDEADGLLSQGYSDFINR.M	15.88	1.74144	475.24	6882	5	A0A087X2G1	DDX1	326205205	03158
DDX1	K.GKHYYEVSCHDQGLCR.V	26.23	2.50987	502.973	8094	4	A0A087X2G1	DDX1	326205205	03158
DDX1	K.HYYEVSCHDQGLCR.V	73.45	1.60986	608.59	8930	3	A0A087X2G1	DDX1	326205205	03158
DDX15	R.IFEPPPPK.K	21.29	2.81661	462.762	10029	2	O43143	DHX15	119613227	04553
DDX15	R.HQSFVLVGETGSGK.T	71.34	1.52863	723.374	11331	2	O43143	DHX15	119613227	04553
DDX15	R.YYDILK.K	14.61	0.805467	407.721	13653	2	O43143	DHX15	119613227	04553
DDX15	R.YGVIILDEAHER.T	14.37	7.81497	707.864	14189	2	O43143	DHX15	119613227	04553
DDX15	K.IIPLYSTLPPQQQQR.I	48.51	2.27611	891.497	16171	2	O43143	DHX15	119613227	04553
DDX15	K.DRFTDILVR.H	19.41	0.285557	567.817	16225	2	O43143	DHX15	119613227	04553
DDX15	R.SNLGSVVLQLK.K	37.95	3.40853	579.346	16497	2	O43143	DHX15	119613227	04553
DDX15	R.IRVESLLVTAISK.A	27.02	3.01776	714.941	18083	2	O43143	DHX15	119613227	04553
DDX15	R.FAHIDGDHLTLLNVYHAFK.Q	26.58	4.2155	737.713	18663	3	O43143	DHX15	119613227	04553
DDX15	R.ASTNAMLISAGLPPLK.A	42.61	3.84876	792.448	19038	2	O43143	DHX15	119613227	04553
DDX15	K.KLGIDDLVHFDFMDPPAPETLMR.A	29.1	3.89117	665.08	23641	4	O43143	DHX15	119613227	04553
DDX15	R.TLATDILMGVLK.E	47.65	1.3289	637.872	24871	2	O43143	DHX15	119613227	04553
DDX16	R.ELLVLPIYANLPSDMQAR.I	66.5	2.29652	1022.05	23723	2	Q5JP46	DHX16	169158332	04555
DDX18	K.ELMTHHVHTYGLIMGGSNR.S	77.01	2.39569	1077.02	12016	2	Q9NVP1	DDX18	295982427	05894
DDX18	R.QTMLFSATQTR.K	41.93	0.22592	642.324	13340	2	Q9NVP1	DDX18	295982427	05894
DDX18	R.LLDHMQNTPGFMYK.N	63.83	4.64363	847.901	14967	2	Q9NVP1	DDX18	295982427	05894
DDX18	K.LGNGINIIVATPGR.L	90.32	2.82046	697.907	16414	2	Q9NVP1	DDX18	295982427	05894
DDX18	R.GLDIPEVDWIVQYDPPDDPKEYIHR.V	16.3	2.81646	753.119	22450	4	Q9NVP1	DDX18	119615600	05894
DDX18	K.NLQCLVIDEADRILDVGFEEELK.Q	31.34	1.30188	906.795	26874	3	Q9NVP1	DDX18	295982427	05894
DDX18	K.TLAFLIPAVELIVK.L	27.34	4.62487	763.985	26903	2	Q9NVP1	DDX18	295982427	05894
DDX21	K.STYEQVDLIGKK.T	64.03	3.32432	690.87	11364	2	Q9NR30	DDX21	119574692	05895
DDX21	R.GRAPQVLVLAPTR.E	43.44	4.10066	689.417	11785	2	Q9NR30	DDX21	119574692	05895
DDX21	R.AAVIGDVIR.V	31.3	1.14718	457.276	13275	2	Q9NR30	DDX21	119574692	05895
DDX21	R.APQVLVLAPTR.E	45.71	2.41433	582.86	14363	2	Q9NR30	DDX21	119574692	05895
DDX21	R.LLDSVPPTAISHFK.Q	43.22	3.72237	762.922	14945	2	Q9NR30	DDX21	119574692	05895
DDX21	R.IGVPSATEIIK.A	26.62	2.86788	564.336	15021	2	Q9NR30	DDX21	119574692	05895
DDX21	R.NGIDILVGTPGR.I	33.49	0.797243	606.341	17301	2	Q9NR30	DDX21	119574692	05895
DDX21	K.EGAFSNFPISEETIK.L	46.55	2.84035	834.907	18631	2	Q9NR30	DDX21	119574692	05895
DDX21	K.LSVACFYGGTPYGGQFER.M	74.92	1.4804	1004.96	18891	2	Q9NR30	DDX21	119574692	05895
DDX21	K.LGVCFDVPTASVTEIQEK.W	54.56	1.81737	996.999	19543	2	Q9NR30	DDX21	119574692	05895
DDX21	R.GLDIPEVDLVIQSSPPKDVESYIHR.S	37.78	2.31965	936.157	21280	3	Q9NR30	DDX21	119574692	05895
DDX21	K.TFSFAIPLIEK.L	24.42	4.47812	633.358	22312	2	Q9NR30	DDX21	119574692	05895
DDX21	K.TFSFAIPLIEKLHGELQDR.K	33.8	1.56807	738.734	22459	3	Q9NR30	DDX21	119574692	05895
DDX21	K.DSEDNPQTLLFSATCPHWVFNVAK.K	68.35	1.7264	926.104	23179	3	Q9NR30	DDX21	119574692	05895
DDX21	K.GAVEALAAALAHISGATSVDQR.S	76.14	7.92565	1054.55	24331	2	Q9NR30	DDX21	119574692	05895
DDX21	K.HVVLDEVDQMLDMGFADQVEEILSVAYKK.D	59.62	2.30127	831.167	27900	4	Q9NR30	DDX21	119574692	05895
DDX21	K.QDAQSLHGDIPQKQR.E	35.35	1.28307	430.973	7683	4	Q9NR30	DDX21	119574692	05895
DDX21	K.KVTKNEEPSEEEIDAPKPK.K	25.44	0.270282	542.782	7712	4	Q9NR30	DDX21		05895
DDX21	K.QDAQSLHGDIPQK.Q	59.55	1.75818	718.859	8380	2	Q9NR30	DDX21	119574692	05895
DDX21	R.IKDHIQNGKLDLTK.L	41.93	1.83373	406.485	8494	4	Q9NR30	DDX21	119574692	05895
DDX21	K.EAQELSQNSAIK.Q	37.49	0.411334	659.336	8570	2	Q9NR30	DDX21	119574692	05895
DDX21	K.NEEPSEEEIDAPKPK.K	94.84	0.496553	856.404	8955	2	Q9NR30	DDX21	119574692	05895
DDX21	R.SDAGLESDTAMK.K	62.26	0.97506	612.774	9303	2	Q3SWU7	DDX21	119574691	05895
DDX24	K.KPKEPQPEQPQPSTSAN.-	30.5	6.00987	621.65	6393	3	Q4V9L5	DDX24	119601958	05860
DDX24	K.AQAVSEEEEEEEGKSSSPK.K	51.11	0.916139	683.974	7294	3	Q4V9L5	DDX24	119601958	05860
DDX27	R.ELGIQVHSVTR.Q	15.08	8.3039	413.57	10765	3	B7Z6D5	DDX27	224593278	10859
DDX27	R.VLVLVPTR.E	38.53	3.03818	448.799	14268	2	B7Z6D5	DDX27	224593278	10859
DDX27	R.AAPDILIATPGR.L	28.93	0.780122	597.846	15314	2	B7Z6D5	DDX27	224593278	10859
DDX27	K.ACIPVGLLGK.D	31.73	4.26239	514.3	15731	2	B7Z6D5	DDX27	224593278	10859
DDX27	R.IFVNSNTDVAPFLR.Q	61.61	5.45819	796.921	19423	2	B7Z6D5	DDX27	224593278	10859
DDX27	K.TAAFALPVLER.L	15.24	2.22451	594.341	19550	2	B7Z6D5	DDX27	224593278	10859
DDX29	K.ALDPPQLQVISNAMNLLR.K	57.83	1.05063	997.048	25958	2	A0A087WYN9	DHX29	119575313	10882
DDX29	K.MSLENDKILQIITELIKTENN.-	45.29	1.71268	820.442	26518	3	Q7Z478	DHX29	119575313	10882
DDX3	K.SPILVATAVAAR.G	16.65	0.88303	584.856	14155	2	A0A0D9SF53	DDX3X	301171475	02154
DDX3	K.IGLDFCK.Y	36.68	2.89292	426.717	14527	2	A0A0D9SF53	DDX3X	301171475	02154
DDX3	R.KQYPISLVLAPTR.E	30.78	2.88584	743.441	15387	2	A0A0D9SF53	DDX3X	301171475	02154
DDX3	K.QYPISLVLAPTR.E	67.55	2.50998	679.394	19469	2	A0A0D9SF53	DDX3X	301171475	02154
DDX3	R.VGNLGLATSFFNER.N	53.97	1.04277	762.893	20179	2	A0A0D9SF53	DDX3X	301171475	02154
DDX3	R.HVINFDLPSDIEEYVHR.I	87.08	1.98845	1042.02	20290	2	A0A0D9SF53	DDX3X	301171475	02154
DDX3	K.DLLDLLVEAK.Q	30.93	0.9693	564.829	25226	2	A0A0D9SF53	DDX3X	301171475	02154
DDX3	R.NINITKDLLDLLVEAK.Q	89.42	3.24827	906.525	25343	2	A0A0D9SF53	DDX3X	301171475	02154
DDX3	K.TAAFLLPILSQIYSDGPGEALR.A	45.77	5.13706	778.094	26991	3	A0A0D9SF53	DDX3X	301171475	02154
DDX3	R.DLM#ACAQTGSGK.T	60.48	1.97363	627.775	7625	2	A0A0D9SF53	DDX3X	301171475	02154
DDX3	R.GCHLLVATPGR.L	39.19	1.32303	590.816	9750	2	A0A0D9SF53	DDX3X	301171475	02154
DDX3	K.VVWVEESDKR.S	27.09	3.99234	416.217	9858	3	A0A0D9SF53	DDX3X	301171475	02154
DDX39	R.CMALAQLLVEQNFPAIAIHR.G	125.59	1.41861	1148.11	23614	2	O00148	DDX39A	119604824	10861
DDX40	R.TLTTDILFGLLK.K	61	0.761166	667.901	25827	2	Q8IX18	DHX40	119614812	06346
DDX42	K.TAAFIWPMLIHIMDQK.E	44.6	0.686163	639.004	25710	3	A0A0A0MSJ0	DDX42	119614684	09909
DDX46	R.GGTILAPTVSAK.T	14.51	2.78475	557.825	11465	2	A0A0C4DG89	DDX46	119582645	10862
DDX46	K.TIAFLLPMFR.H	26.44	0.355758	604.846	24788	2	D6RJA6	DDX46	119582646	10862
DDX48	K.LDYGQHVVAGTPGR.V	61.5	1.86018	490.587	10149	3	P38919	EIF4A3	295982194	06482
DDX48	R.EANFTVSSMHGDMPQKER.E	63.04	3.39596	688.645	10509	3	P38919	EIF4A3	295982194	06482
DDX48	R.ELAVQIQK.G	21.74	2.87332	464.775	10614	2	P38919	EIF4A3	295982194	06482
DDX48	K.GVAINFVK.N	16.61	1.67787	424.255	13308	2	P38919	EIF4A3	295982194	06482
DDX48	K.GFKEQIYDVYR.Y	34.68	2.1824	709.358	13794	2	P38919	EIF4A3	295982194	06482
DDX48	R.ETQALILAPTR.E	46.32	1.27815	606.85	13977	2	P38919	EIF4A3	295982194	06482
DDX48	K.MLVLDEADEMLNKGFK.E	30.83	4.50638	926.967	21717	2	P38919	EIF4A3	295982194	06482
DDX48	K.MLVLDEADEMLNKGFKEQIYDVYR.Y	80.23	0.0561754	730.612	23032	4	P38919	EIF4A3	295982194	06482
DDX48	R.YLPPATQVVLISATLPHEILEMTNK.F	50.93	0.0435485	926.842	26300	3	P38919	EIF4A3	295982194	06482
DDX48	R.KLDYGQHVVAGTPGR.V	102.19	1.06519	799.425	9069	2	P38919	EIF4A3	295982194	06482
DDX5	K.NFYQEHPDLAR.R	39.03	1.1269	695.33	10727	2	B4DLW8	DDX5	197692465	01615
DDX5	R.LMEEIMSEKENK.T	44.83	2.30702	740.853	12087	2	B4DLW8	DDX5	197692465	01615
DDX5	R.RTTYLVLDEADR.M	17.51	1.25642	484.587	13108	3	B4DLW8	DDX5	218681961	01615
DDX5	R.GVEICIATPGR.L	46.73	4.67848	586.806	13937	2	Q59F66		218681961	01615
DDX5	K.APILIATDVASR.G	51.21	2.28416	613.857	15105	2	Q59F66		197692465	10532
DDX5	K.WNLDELPK.F	25.65	0.473128	507.766	17280	2	B4DLW8	DDX5	197692465	01615
DDX5	R.LIDFLECGK.T	35.11	2.35713	547.78	18596	2	B4DLW8	DDX5	218681961	01615
DDX5	R.GDGPICLVLAPTR.E	64.76	1.20842	684.868	18821	2	Q59F66		218681961	10532
DDX5	R.QTLMWSATWPK.E	26.15	2.44537	674.838	18863	2	Q59F66		218681961	01615
DDX5	R.RTTYLVLDEADRMLDMGFEPQIR.K	30.4	1.9871	923.793	22508	3	B4DLW8	DDX5	218681961	01615
DDX5	R.QNFTEPTAIQAQGWPVALSGLDMVGVAQTGSGK.T	92.71	3.65324	1120.23	23644	3	J3KTA4	DDX5	218681961	01615
DDX50	K.TFSFAIPLIER.L	30.23	2.642	647.362	22681	2	A0A087WVC1	DDX50	119574689	09910
DDX50	K.GAVDALAAALAHISGASSFEPR.S	104.69	1.38128	1056.05	25237	2	A0A087WVC1	DDX50	119574689	09910
DDX6	R.GPVKPTGGPGGGGTQTQQQMNQLK.N	91.49	1.2163	789.4	8945	3	Q8IV96	DDX6	164664518	02638
DDX8	R.ECLIDPDLTQYAIIMLDEAHER.T	89.29	2.02362	882.423	24794	3	Q14562	DHX8	127801176	02672
DEAD (Asp-Glu-Ala-Asp) box polypeptide 17	K.NFYVEHPEVAR.L	26.64	5.36285	454.224	10810	3	Q59F66		169145047	10532
DEAD (Asp-Glu-Ala-Asp) box polypeptide 17	R.DMVGIAQTGSGK.T	47.74	1.55556	582.289	11254	2	Q59F66		169145047	10532
DEAD (Asp-Glu-Ala-Asp) box polypeptide 17	R.LTPYEVDELRR.K	25.01	2.08667	464.248	12425	3	Q59F66		169145047	10532
DEAD (Asp-Glu-Ala-Asp) box polypeptide 17	R.SGKAPILIATDVASR.G	28.5	3.43863	500.289	13185	3	Q59F66		169145046	10532
DEAD (Asp-Glu-Ala-Asp) box polypeptide 17	R.DGWPAMCIHGDK.S	21.21	0.142796	693.8	14438	2	Q59F66		169145046	10532
DEAD (Asp-Glu-Ala-Asp) box polypeptide 17	R.QLAEDFLR.D	41.98	3.07206	496.262	15709	2	Q59F66		169145046	10532
DEAD (Asp-Glu-Ala-Asp) box polypeptide 17	K.GTAYTFFTPGNLK.Q	51.79	2.01735	708.86	17848	2	Q59F66		169145046	10532
DEAD (Asp-Glu-Ala-Asp) box polypeptide 17	R.LIDFLESGK.T	47.87	0.334783	511.282	18302	2	Q59F66		169145046	10532
DEAD (Asp-Glu-Ala-Asp) box polypeptide 17	K.TLAYLLPAIVHINHQPYLER.G	58.55	2.26993	1181.15	19691	2	Q59F66		169145047	10532
DEAD (Asp-Glu-Ala-Asp) box polypeptide 17	K.LIQLMEEIMAEKENK.T	63.01	2.41351	909.968	19913	2	Q59F66		169145046	10532
DEAD (Asp-Glu-Ala-Asp) box polypeptide 17	R.APLPDLYPFGTMR.G	40.92	0.820166	739.378	20991	2	Q59F66		148613856	10532
DEAD (Asp-Glu-Ala-Asp) box polypeptide 17	R.CTYLVLDEADRMLDMGFEPQIR.K	32.58	2.77894	891.42	23990	3	Q59F66		169145046	10532
DEAD (Asp-Glu-Ala-Asp) box polypeptide 17	R.SSQSSSQQFSGIGR.S	84.23	2.087	728.343	9638	2	Q9UQL5	DDX17	169145046	10532
DEAD (Asp-Glu-Ala-Asp) box polypeptide 17	R.TTSSANNPNLMYQDECDRR.L	39	3.96353	757.992	9764	3	Q9UQL5	DDX17	169145046	10532
DEAD-box protein 47	R.SILLATDVASR.G	27.37	2.966	573.328	14806	2	G5E955	DDX47	119616691	10863
DEAD-box protein 47	R.LFALVLTPTR.E	35.81	2.9681	565.849	19884	2	G5E955	DDX47	161761223	10863
DEAD-box protein 47	K.TGAFALPILNALLETPQR.L	67	2.06536	963.048	27084	2	G5E955	DDX47	161761223	10863
DEAD-box protein 52	K.AITFFTEDDKPLLR.S	51.04	2.35191	833.444	18618	2	Q9Y2R4	DDX52	119578005	09911
DEAD-box protein 52	R.LLQNILDAGFQMPTPIQMQAIPVMLHGR.E	73.25	2.0015	783.92	25203	4	Q9Y2R4	DDX52	196049877	09911
DEAD-box protein 52	K.TLAFSIPILMQLK.Q	65.97	1.00755	737.938	25265	2	Q9Y2R4	DDX52	196049877	09911
DEAD-box protein 54	R.AGLTEPVLIR.L	30.04	1.93891	534.823	14519	2	Q8TDD1	DDX54	164419743	13129
DEAD-box protein 54	R.LPGGHQTVLFSATLPK.L	14.18	4.89218	833.466	15002	2	Q8TDD1	DDX54	164419743	13129
DEAD-box protein 54	K.LLVEFAR.A	21.45	2.223	424.254	15357	2	Q8TDD1	DDX54	164419743	13129
DEAD-box protein 54	K.CSTLIVTDLAAR.G	32.51	0.945669	660.354	16208	2	Q8TDD1	DDX54	164419743	13129
DEAD-box protein 54	R.GLDIPLLDNVINYSFPAK.G	65.44	1.80587	995.04	26712	2	Q8TDD1	DDX54	164419743	13129
DEAD-box protein 56	K.TAAYAIPMLQLLLHR.K	46.06	2.72828	855.987	24082	2	G3V0G3	DDX56	119581499	12154
DEAH (Asp-Glu-Ala-His) box polypeptide 30	K.NLMQFHTVGTK.T	20.32	3.93683	638.327	11550	2	H7BXY3	DHX30	119585240	13142
DEAH (Asp-Glu-Ala-His) box polypeptide 30	K.ALLSHDSGSDHLAFVR.A	30.36	1.86101	431.973	13092	4	H7BXY3	DHX30	119585240	13142
DEAH (Asp-Glu-Ala-His) box polypeptide 30	R.RPCTIQVPEPILR.K	43.07	0.690364	789.942	13969	2	H7BXY3	DHX30	119585240	13142
DEAH (Asp-Glu-Ala-His) box polypeptide 30	R.IPQLLLER.Y	31.38	3.00528	491.307	16244	2	H7BXY3	DHX30	119585240	13142
DEAH (Asp-Glu-Ala-His) box polypeptide 30	K.YLILPVHSNIPMMDQK.A	63.32	1.81466	949.995	18604	2	H7BXY3	DHX30	119585240	13142
DEAH (Asp-Glu-Ala-His) box polypeptide 30	K.MVPFQVPEILR.T	26.86	2.92156	664.875	21504	2	H7BXY3	DHX30	119585240	13142
DEAH (Asp-Glu-Ala-His) box polypeptide 30	K.GVLMAGLYPNLIQVR.Q	20.92	2.73127	822.466	21822	2	H7BXY3	DHX30	119585240	13142
DEAH (Asp-Glu-Ala-His) box polypeptide 30	R.GEPGGILCFLPGWQEIK.G	70.69	2.14418	950.983	24703	2	H7BXY3	DHX30	119585240	13142
DEAH (Asp-Glu-Ala-His) box polypeptide 30	K.LSTLTLLWPCPMTFVAK.G	27.82	2.36192	989.528	25366	2	H7BXY3	DHX30	119585240	13142
DEAH (Asp-Glu-Ala-His) box polypeptide 30	K.AVDEAVILLQEIGVLDQR.E	72.22	1.55066	991.05	26176	2	H7BXY3	DHX30	119585240	13142
DEAH (Asp-Glu-Ala-His) box polypeptide 30	R.DVNTDFLLILLK.G	62	0.719468	702.411	27348	2	H7BXY3	DHX30	119585240	13142
Death associated protein 3	K.ELLFLSNANPSLLER.H	75.41	4.27058	858.466	21799	2	P51398	DAP3	315434216	03646
Dehydrogenase E1 and transketolase domain containing 1	R.YGGEGAESMMGFFHELLK.M	62	0.573168	668.306	24033	3	Q96HY7	DHTKD1	119606733	09917
Dehydrogenase E1 and transketolase domain containing 1	R.QDGDYSPDNSAQPGDR.V	108.51	0.836383	861.353	7919	2	Q96HY7	DHTKD1	119606733	09917
Dehydrogenase/reductase SDR family member 7	K.IVTVNSILGIISVPLSIGYCASK.H	89.23	1.50311	1202.68	27878	2	A0A087X0Z7	DHRS7	119601176	16802
DEK Oncogene	K.LLYNRPGTVSSLK.K	27.05	2.38979	724.415	10515	2	P35659	DEK	197927454	00503
DEK Oncogene	R.EPFTIAQGK.G	34.46	1.04187	495.766	11464	2	P35659	DEK	123231494	00503
DEK Oncogene	R.LTMQVSSLQR.E	57.31	1.80454	581.815	12496	2	P35659	DEK	123231494	00503
DEK Oncogene	K.KLLASANLEEVTMK.Q	34.03	4.31067	516.291	13742	3	P35659	DEK	197927454	00503
DEK Oncogene	R.IHFFLSK.K	22.66	1.59729	446.257	13906	2	P35659	DEK	197927454	00503
DEK Oncogene	K.NVGQFSGFPFEK.G	37.25	3.24475	678.831	18483	2	P35659	DEK	197927454	00503
DEK Oncogene	K.LKKPPTDEELKETIK.K	51.67	1.97965	443.006	9021	4	P35659	DEK		00503
Delangin	R.QLILEEIFTSLAR.L	46.96	0.202235	766.938	27313	2	Q6KC79	NIPBL	119576354	10560
Dephospho-CoA kinase domain containing	R.INAQLPLTDK.A	26.18	1.8335	556.818	13074	2	Q8WVC6	DCAKD	191252797	08012
Dephospho-CoA kinase domain containing	R.YVILDIPLLFETK.K	38.93	2.12162	782.454	26366	2	Q8WVC6	DCAKD	191252797	08012
Desmin	R.TNEKVELQELNDR.F	68.11	1.90327	794.401	10503	2	P17661	DES	167887751	00514
Desmin	R.HLREYQDLLNVK.M	17.2	2.19921	764.416	12938	2	P17661	DES	281185500	05628
Desmoglein 2	R.AWITAPVALR.E	16.35	1.74009	549.326	17680	2	J3KSI6	DSG2	159164785	00516
Destrin (actin depolymerizing factor)	K.KFQGIKHECQANGPEDLNR.A	35.11	0.498866	561.026	8131	4	P60981	DSTN	119630681	16446
Developmentally regulated GTP binding protein 1	K.IQLLDLPGIIEGAK.D	56.09	3.35299	740.44	23711	2	Q9Y295	DRG1	119580380	16034
Developmentally regulated GTP binding protein 2	K.GANIQLLDLPGIIEGAAQGK.G	31.07	1.35282	660.036	24851	3	J3QKW7	DRG2	119576073	04286
DHX36	R.DCAVLSAIIDLIK.T	45.91	0.98966	715.9	28217	2	A0A0G2JQU7	DHX36	167830436	09918
Dicarboxylate ion carrier	R.NYAHALDGLYR.V	25.47	4.22239	646.82	13484	2	F6RGN5	SLC25A10	119610088	08424
Dicarboxylate ion carrier	K.LGPLAFYK.G	58.15	1.7523	454.765	16110	2	Q9UBX3	SLC25A10	119610088	08424
Dicarboxylate ion carrier	K.VLLGSVSGLAGGFVGTPADLVNVR.M	100.8	2.81254	1149.64	23272	2	F6RGN5	SLC25A10	119610088	08424
Dihydrofolate reductase	R.INLVLSR.E	39.55	1.77284	407.76	13358	2	P00374	DHFR	342350937	00519
Dihydrofolate reductase	R.IMQDFESDTFFPEIDLEKYK.L	26.32	5.30027	832.39	22313	3	P00374	DHFR	342350937	00519
Dihydrolipoamide S-acetyltransferase	K.GIDLTQVK.G	15.54	3.3795	437.254	12277	2	P10515	DLAT	215274207	10578
Dihydrolipoamide S-acetyltransferase	R.VFVSPLAK.K	21.57	2.22656	430.765	12697	2	P10515	DLAT	215274207	10578
Dihydrolipoamide s-succinyl transferase	R.GLVVPVIR.N	20.13	2.95814	426.786	15225	2	P36957	DLST	317373578	00520
Dingo protein	K.KSSAKQLQEVEK.V	17.57	4.33387	687.88	14671	2	A0A087WUE6	GON4L	220732360	13370
Diphthamide biosynthesis methyltransferase	R.YMSVNQAAQQLLEIVQNQR.I	34.11	2.96355	1117.07	25181	2	E7EN60	DPH5	119593347	13037
DIS3	R.IDMVPELLSSNLCSLK.C	57.44	2.63452	909.968	22613	2	Q9Y2L1	DIS3	190014625	06338
DIS3	R.ETYVEQEQGENANDRNDR.A	63.01	7.15211	1083.96	7755	2	Q9Y2L1	DIS3	190014623	06338
Disrupter of silencing 10	R.YSGELSGIR.A	40.1	2.18442	491.253	10406	2	Q9NQZ2	UTP3	119626032	18016
Disrupter of silencing 10	K.LTEVKDELEPLLELVEQGIIPPGK.G	37.85	0.777596	665.625	26408	4	Q9NQZ2	UTP3	119626032	18016
DKFZp434K1815	R.SLDLSGLELLSEHLDPK.L	29.63	2.89553	622.665	23102	3	Q9UFC0	LRWD1	74761931	10904
DKFZP547E1010 protein	R.LAQQMENRPSVQAALK.L	52.01	1.56955	892.476	10309	2	A0A087X1B7	CHTOP	331028739	13163
DKFZP564B167 protein	R.LLDKVELMLPEK.L	38.86	2.632	476.61	17674	3	O95563	MPC2	219521872	08525
DKFZP564B167 protein	R.TVFFWAPIMK.W	22.61	2.80562	620.332	22894	2	O95563	MPC2	219521872	08525
DKFZP564C186 protein	R.LEDLNFPEIK.R	30.58	0.602804	609.325	18099	2	Q9Y3T9	NOC2L	317373580	13166
DKFZP564J0863 protein	K.SMLQATAEANNLAAAASAK.D	87.57	3.65102	916.959	15908	2	Q6DD88	ATL3	119594569	13170
DKFZP564J0863 protein	K.DIAGEFKEQLQALIPYVLNPSK.L	52.26	0.838545	825.115	27394	3	Q6DD88	ATL3	119594569	13170
DKFZP564O0463 protein	K.LATVLSGACDGEVR.I	36.27	2.32228	724.362	13083	2	A0A087WT20	DCAF13	229892270	08528
DKFZP564O0463 protein	K.FNPIETFLLGSCASDR.N	50.85	5.55159	913.936	24594	2	A0A087WT20	DCAF13	229892270	08528
DKFZP586B1621 protein	R.VAPAEPQEAPDSTAAGGSASKR.M	78.35	1.32617	699.677	7797	3	A0A087WUL0	TKFC	311033370	13180
DNA dependent protein kinase catalytic subunit	R.ATQQQHDFTLTQTADGR.S	104.22	3.92305	959.452	10193	2	P78527	PRKDC	126032350	02941
DNA dependent protein kinase catalytic subunit	K.MKQDAQVVLYR.S	70.52	0.204336	675.863	10202	2	P78527	PRKDC	126032350	02941
DNA dependent protein kinase catalytic subunit	R.LGLPGDEVDNKVK.G	20.49	2.85311	692.38	11361	2	P78527	PRKDC	126032350	02941
DNA dependent protein kinase catalytic subunit	R.VTVMASLR.R	26.1	2.67201	438.751	11587	2	P78527	PRKDC	126032350	02941
DNA dependent protein kinase catalytic subunit	R.LLNTWTNRYPDAK.M	36.59	0.721186	796.414	12354	2	P78527	PRKDC	126032350	02941
DNA dependent protein kinase catalytic subunit	K.INQVFHGSCITEGNELTK.T	86.26	2.23157	683	12497	3	P78527	PRKDC	126032350	02941
DNA dependent protein kinase catalytic subunit	R.NCISTVVHQGLIR.I	48.62	0.916623	499.604	13156	3	P78527	PRKDC	126032350	02941
DNA dependent protein kinase catalytic subunit	K.QITQSALLAEAR.S	77.28	1.11938	650.864	13269	2	P78527	PRKDC	126032350	02941
DNA dependent protein kinase catalytic subunit	K.LSLMYAR.K	26.07	2.21218	427.233	13347	2	P78527	PRKDC	126032350	02941
DNA dependent protein kinase catalytic subunit	K.LLSITVR.N	30.53	2.38298	401.262	13406	2	P78527	PRKDC	126032350	02941
DNA dependent protein kinase catalytic subunit	R.GIFTSEIGTK.Q	27.48	2.13955	526.784	13957	2	P78527	PRKDC	126032350	02941
DNA dependent protein kinase catalytic subunit	R.SQGCSEQVLTVLK.T	61.6	1.15687	724.873	13973	2	P78527	PRKDC	126032350	02941
DNA dependent protein kinase catalytic subunit	R.SPNLWLK.D	28.96	3.48461	429.246	13990	2	P78527	PRKDC	126032350	02941
DNA dependent protein kinase catalytic subunit	R.GYGLFAGPCK.V	35.1	3.12292	535.259	14149	2	P78527	PRKDC	126032350	02941
DNA dependent protein kinase catalytic subunit	K.HSSLITPLQAVAQR.D	43.74	0.632539	760.931	14154	2	P78527	PRKDC	126032350	02941
DNA dependent protein kinase catalytic subunit	R.LYSLALHPNAFK.R	50.09	2.33229	687.381	14235	2	P78527	PRKDC	126032350	02941
DNA dependent protein kinase catalytic subunit	K.VFLALAAK.G	16.08	5.22507	416.766	14651	2	P78527	PRKDC	126032350	02941
DNA dependent protein kinase catalytic subunit	K.SLGTIQQCCDAIDHLCR.I	121.64	1.59655	1023.96	14785	2	P78527	PRKDC	126032350	02941
DNA dependent protein kinase catalytic subunit	R.VVQMLGSLGGQINK.N	43.17	0.937805	722.402	15810	2	P78527	PRKDC	126032350	02941
DNA dependent protein kinase catalytic subunit	K.HSSLITPLQAVAQRDPIIAK.Q	56.44	0.184873	720.083	16335	3	P78527	PRKDC	126032350	02941
DNA dependent protein kinase catalytic subunit	R.DQNILLGTTYR.I	37.55	6.97086	647.339	16368	2	P78527	PRKDC	126032350	02941
DNA dependent protein kinase catalytic subunit	R.LLEEALLR.L	46.44	2.75985	478.791	16423	2	P78527	PRKDC	126032350	02941
DNA dependent protein kinase catalytic subunit	R.TFPVLLR.L	17.87	1.47601	423.265	16426	2	P78527	PRKDC	126032350	02941
DNA dependent protein kinase catalytic subunit	K.CLMDQATDPNILGR.T	43.92	3.29228	802.379	17103	2	P78527	PRKDC	126032350	02941
DNA dependent protein kinase catalytic subunit	K.LGNPIVPLNIR.L	17.64	1.9258	603.371	17108	2	P78527	PRKDC	126032350	02941
DNA dependent protein kinase catalytic subunit	R.DLPSWMK.F	18.21	1.39658	438.717	17620	2	P78527	PRKDC	126032350	02941
DNA dependent protein kinase catalytic subunit	K.LAGANPAVITCDELLLGHEKAPAFR.D	66.88	0.902983	888.47	17763	3	P78527	PRKDC	126032350	02941
DNA dependent protein kinase catalytic subunit	R.LLALNSLYSPK.I	51.02	2.10223	609.857	17824	2	P78527	PRKDC	126032350	02941
DNA dependent protein kinase catalytic subunit	R.LSFAVPFR.E	35.94	2.22524	468.768	18614	2	P78527	PRKDC	126032350	02941
DNA dependent protein kinase catalytic subunit	R.AYVPALQMAFK.L	19.54	6.01298	619.83	18670	2	P78527	PRKDC	126032350	02941
DNA dependent protein kinase catalytic subunit	R.MSTSPEAFLALR.S	61.69	2.0519	661.841	18994	2	P78527	PRKDC	126032350	02941
DNA dependent protein kinase catalytic subunit	K.TVSLLDENNVSSYLSK.N	80.83	2.15841	884.95	19118	2	P78527	PRKDC	126032350	02941
DNA dependent protein kinase catalytic subunit	R.VLEQLIVAHFPMQSR.E	77.07	2.56002	884.48	19654	2	P78527	PRKDC	126032350	02941
DNA dependent protein kinase catalytic subunit	R.YNFPVEVEVPMER.K	58.18	5.53966	804.886	19666	2	P78527	PRKDC	126032350	02941
DNA dependent protein kinase catalytic subunit	K.GLSSLLCNFTK.S	57.16	3.76078	620.321	19803	2	P78527	PRKDC	126032350	02941
DNA dependent protein kinase catalytic subunit	R.ELLNPVVEFVSHPSTTCR.E	28.08	3.93135	695.683	19982	3	P78527	PRKDC	126032350	02941
DNA dependent protein kinase catalytic subunit	R.TVGALQVLGTEAQSSLLK.A	69.56	0.989519	908.016	20399	2	P78527	PRKDC	126032350	02941
DNA dependent protein kinase catalytic subunit	R.QFINLMLPMK.E	24.65	1.26674	617.839	20938	2	P78527	PRKDC	126032350	02941
DNA dependent protein kinase catalytic subunit	K.ETGLMYSIMVHALR.A	38.69	0.146839	810.916	20978	2	P78527	PRKDC	126032350	02941
DNA dependent protein kinase catalytic subunit	R.AGLLHNILPSQSTDLHHSVGTELLSLVYK.G	48.44	1.67882	786.427	21359	4	P78527	PRKDC	126032350	02941
DNA dependent protein kinase catalytic subunit	R.IMEFTTTLLNTSPEGWK.L	74.72	2.43296	984.49	21948	2	P78527	PRKDC	126032350	02941
DNA dependent protein kinase catalytic subunit	K.NLLIFENLIDLKR.R	51.58	1.28799	800.974	23121	2	P78527	PRKDC	126032350	02941
DNA dependent protein kinase catalytic subunit	R.SDPGLLTNTMDVFVKEPSFDWK.N	59.56	2.55679	842.743	23139	3	P78527	PRKDC	126032350	02941
DNA dependent protein kinase catalytic subunit	R.GFPPSASLCLLDLVK.W	22.25	1.37673	808.941	23397	2	P78527	PRKDC	126032350	02941
DNA dependent protein kinase catalytic subunit	K.NKLQYFMEQFYGIIR.N	55.91	3.13438	975.498	23506	2	P78527	PRKDC	126032350	02941
DNA dependent protein kinase catalytic subunit	R.VEQLFQVMNGILAQDSACSQR.A	94.18	0.121964	1197.58	23572	2	P78527	PRKDC	126032350	02941
DNA dependent protein kinase catalytic subunit	K.QLFSSLFSGILK.E	66.84	0.933002	670.384	24093	2	P78527	PRKDC	126032350	02941
DNA dependent protein kinase catalytic subunit	K.LSDFNDITNMLLLK.M	88.67	2.23966	818.933	24413	2	P78527	PRKDC	126032350	02941
DNA dependent protein kinase catalytic subunit	K.NLDLAVLELMQSSVDNTK.M	115.47	0.558789	995.512	24548	2	P78527	PRKDC	126032350	02941
DNA dependent protein kinase catalytic subunit	K.AVAFFLESIAMHDIIAAEK.C	48.18	0.931561	692.7	25046	3	P78527	PRKDC	126032350	02941
DNA dependent protein kinase catalytic subunit	K.MDPMNIWDDIITNR.C	61.41	4.81027	867.399	25412	2	P78527	PRKDC	126032350	02941
DNA dependent protein kinase catalytic subunit	R.GSCVTQVGLLESVYEMFR.K	86.1	1.3523	1038	26433	2	P78527	PRKDC	126032350	02941
DNA dependent protein kinase catalytic subunit	K.VYELLGLLGEVHPSEMINNAENLFR.A	51.49	0.54699	953.156	26627	3	P78527	PRKDC	126032350	02941
DNA dependent protein kinase catalytic subunit	K.VAACELLHSMVMFMLGK.A	71.64	0.605074	968.98	27548	2	P78527	PRKDC	126032350	02941
DNA dependent protein kinase catalytic subunit	R.LGLIEWLENTVTLK.D	60.97	0.243105	814.966	27611	2	P78527	PRKDC	119607089	02941
DNA dependent protein kinase catalytic subunit	K.LQSVQALTEIQEFISFISK.Q	99.36	2.40696	1091.09	28433	2	P78527	PRKDC	126032350	02941
DNA dependent protein kinase catalytic subunit	K.QGNLSSQVPLKR.L	51.98	0.499718	442.921	9180	3	P78527	PRKDC	126032350	02941
DNA dependent protein kinase catalytic subunit	R.LQETLSAADR.C	57.95	1.24868	552.287	9310	2	P78527	PRKDC	126032350	02941
DNA dependent protein kinase catalytic subunit	R.CGAALAGHQLIR.G	66.95	3.69789	633.838	9804	2	P78527	PRKDC	126032350	02941
DNA dependent protein kinase catalytic subunit	R.AQEPESGLSEETQVK.C	70.75	5.27404	816.387	9917	2	P78527	PRKDC	126032350	02941
DNA polymerase delta interacting protein 3	K.FAASGGFLHHMAGLSSSK.L	20.5	0.387838	451.975	13152	4	Q8WUT1	POLDIP3	169145255	17875
DNA polymerase delta interacting protein 3	R.VGIQQGLLSQSTR.T	49.58	1.63834	693.887	13368	2	Q8WUT1	POLDIP3	169145255	17875
DNA polymerase delta interacting protein 3	K.VVQNDAYTAPALPSSIR.T	51.09	4.69047	901.48	14793	2	Q8WUT1	POLDIP3	169145255	17875
DNA replication licensing factor MCM4	R.ALADDDFLTVTGK.T	44.04	2.25674	683.347	18210	2	J3KPV4	MCM4	133920157	09094
DNA replication licensing factor MCM4	R.NLNPEDIDQLITISGMVIR.T	92.64	0.129838	1071.07	25696	2	J3KPV4	MCM4	119607092	09094
DNA replication licensing factor MCM4	R.LSNKVEAIDVEEAKR.L	46.62	2.92314	425.984	9551	4	J3KPV4	MCM4	119607092	09094
DNA topoisomerase I	R.TYNASITLQQQLK.E	38.07	0.836974	754.41	13618	2	P11387	TOP1	157838062	00535
DNA topoisomerase I	K.IEPPGLFR.G	13.89	2.6386	464.765	15257	2	P11387	TOP1	311347056	16214
DNA topoisomerase I	K.AEEVATFFAK.M	44.26	2.96613	556.783	15720	2	P11387	TOP1	223460080	00535
DNA topoisomerase I	K.HLQDLMEGLTAK.V	74.29	2.46516	678.351	17001	2	P11387	TOP1	223460080	00535
DNA topoisomerase I	R.AVALYFIDK.L	32.69	2.74919	520.293	17785	2	P11387	TOP1	311347056	16214
DNA topoisomerase I	K.GPVFAPPYEPLPENVK.F	49.63	2.98875	877.459	17844	2	P11387	TOP1	223460080	00535
DNA topoisomerase I	K.CDFTQMSQYFK.A	41.54	2.08716	727.806	19413	2	P11387	TOP1	223460080	00535
DNA topoisomerase I	R.AGNEKEEGETADTVGCCSLR.V	98.71	0.924445	1091.97	9109	2	P11387	TOP1	223460080	00535
DNA topoisomerase II alpha	R.EVTFVPGLYK.I	15.72	3.39225	576.817	17478	2	C9J4C3	TOP2A	187954517	00536
DNA topoisomerase II alpha	K.ELILFSNSDNER.S	52.18	2.85377	718.852	18116	2	C9J4C3	TOP2A	339717599	00536
DNA topoisomerase II alpha	K.IFDEILVNAADNK.Q	69.49	1.80742	731.381	19753	2	C9J4C3	TOP2A	187954517	00536
DNA topoisomerase II alpha	K.MQSLDKDIVALMVR.R	36.69	3.33074	809.934	20601	2	C9J4C3	TOP2A	187954517	00536
DNA topoisomerase II alpha	R.FLEEFITPIVK.V	42.11	2.13363	668.38	22179	2	C9J4C3	TOP2A	187954517	00536
DNA topoisomerase II alpha	R.YIFTMLSSLAR.L	51.34	2.88395	651.348	22239	2	C9J4C3	TOP2A	187954517	00536
DNA topoisomerase II alpha	K.MYVPALIFGQLLTSSNYDDDEKK.V	67.5	0.831793	883.103	25253	3	C9J4C3	TOP2A	187954517	00536
DNA topoisomerase II alpha	K.AAIGCGIVESILNWVK.F	70.08	0.717947	865.47	27193	2	C9J5P2	TOP2A	187954517	00536
DNA topoisomerase II alpha	K.RDPALNSGVSQKPDPAK.T	37.74	1.32589	593.982	7401	3	C9J4C3	TOP2A	187954517	00536
DnaJ homolog subfamily C member 7	R.MDSTNADALYVR.G	50.91	4.9807	678.32	12844	2	Q7Z784	DNAJC7	262206280	07046
DnaJ homolog subfamily C member 7	R.EALGDAQQSVR.L	43.92	2.23759	587.295	8479	2	Q7Z784	DNAJC7	262206280	07046
DnaJ homolog subfamily C member 7	K.ILGVDKNASEDEIKK.A	26.13	1.91332	415.479	9465	4	Q7Z784	DNAJC7	262206280	07046
DnaJ homolog subfamily C member 7	R.FREALGDAQQSVR.L	26.03	2.22718	492.922	9484	3	Q7Z784	DNAJC7	262206280	07046
DnaJ homolog subfamily C, member 8	R.ALDVIQAGKEYVEHTVK.E	55.98	1.4063	634.01	17711	3	O75937	DNAJC8	119628115	13236
Dodecenoyl CoA delta isomerase	R.DADVQNFVSFISKDSIQK.S	35.31	3.15233	1021.02	21410	2	Q96DC0	DCI	295842266	02628
Dodecenoyl CoA delta isomerase	R.YCIGLNETQLGIIAPFWLK.D	75.49	2.92642	1118.59	25815	2	Q96DC0	DCI	119605930	02628
Dodecenoyl-CoA delta-isomerase	K.ATEMLIFGK.K	28.83	4.71505	505.271	17028	2	A0A0C4DGA2	ECI2	260275230	16269
Dodecenoyl-CoA delta-isomerase	K.WDAWNALGSLPK.E	64.37	2.46007	679.347	21688	2	A0A0C4DGA2	ECI2	260275230	16269
Dodecenoyl-CoA delta-isomerase	R.WLSDECTNAVVNFLSR.K	101.91	0.243863	955.957	22876	2	A0A0C4DGA2	ECI2	260275230	16269
Dolichol phosphate mannose synthase	K.FIPEFIR.K	23.49	2.45031	461.262	17298	2	O60762	DPM1	123231663	04613
Dolichol phosphate mannose synthase	K.LGGNEIVSFLK.G	18.67	1.91899	588.834	19100	2	O60762	DPM1	123231663	04613
Dolichol phosphate mannose synthase	R.GANFLTQILLRPGASDLTGSFR.L	14.71	2.45047	1167.63	22981	2	O60762	DPM1	123231664	04613
Dolichyl pyrophosphate phosphatase 1	R.IAAWPVSEFFLIR.D	31.97	0.442907	774.932	25895	2	Q86YN1	DOLPP1	119608277	16835
Dolichyl-P-Glc:Man9GlcNAc2-PP-dolichylglucosyltransferase	K.FINPDWIALHTSR.G	21.92	0.412787	523.944	17363	3	Q9Y672	ALG6	123240957	05194
Down regulated in metastasis	K.NLSQEIIELLK.K	29.52	2.63589	650.378	24028	2	O75691	UTP20	296452999	09928
Down regulated in metastasis	R.KLLCTVFETLSDFESGLK.Y	50.07	2.99176	696.36	25000	3	O75691	UTP20	296452999	09928
Downregulator of transcription 1	K.KTISPEHVIQALESLGFGSYISEVK.E	25.18	0.434042	683.868	24896	4	Q01658	DR1	119593482	03284
Downregulator of transcription 1	K.TISPEHVIQALESLGFGSYISEVK.E	57.67	3.60049	868.793	26774	3	Q01658	DR1	119593482	03284
Dpy 30 like protein	K.QKVDLQSLPTR.A	35.19	1.60813	642.866	10583	2	Q9C005	DPY30	119620871	17434
Dpy 30 like protein	K.ERPPNPIEFLASYLLK.N	62.36	0.999451	944.021	27033	2	Q9C005	DPY30	242556512	17434
Dpy 30 like protein	R.AYLDQTVVPILLQGLAVLAK.E	51.7	1.11045	1063.14	29106	2	Q9C005	DPY30	119620871	17434
DRAP1	K.VAAAVPVIISR.A	33.16	1.02767	548.347	14195	2	Q14919	DRAP1	119594878	03796
DRAP1	R.ALELFLESLLK.K	46.9	1.80129	638.38	25953	2	Q14919	DRAP1	119594878	03796
Drebrin E	R.LREDENAEPVGTTYQK.T	20.93	7.09722	617.298	8517	3	Q16643	DBN1	215274247	00545
Drebrin E	R.MAPTPIPTR.S	13.97	1.55358	492.27	9901	2	Q16643	DBN1	215274247	00545
Duranin	K.FIPEITISDILR.G	33.61	6.42575	708.904	23727	2	Q9H9P8	L2HGDH	317373422	12640
dUTP pyrophosphatase	R.ARPAEVGGM#QLR.F	30.74	6.20449	434.228	7645	3	H0Y477	DUT	347595814	03165
Dynactin 1	K.DSPLLLQQISAMR.L	36.57	3.4312	736.398	21550	2	Q14203	DCTN1	299890875	07206
Dynamin 2	R.VYSPHVLNLTLIDLPGITK.V	24.39	1.85601	698.406	22432	3	H3BLY9	DNM2	299758394	03852
Dynamin like 120 kDa protein, mitochondrial	R.ESVEQQADSFK.A	61.72	5.79691	634.29	10906	2	E5KLJ5	OPA1	311346896	05596
Dynamin like 120 kDa protein, mitochondrial	R.MVLVDLPGVINTVTSGMAPDTK.E	52.8	2.80935	753.395	25337	3	E5KLJ5	OPA1	311346896	05596
Dynamin related protein 1	K.IFSPNVVNLTLVDLPGMTK.V	77.79	3.11447	1029.57	23917	2	G8JL97	DNM1L	171460918	04833
Dynamin related protein 1	K.LHDAIVEVVTCLLR.K	69.46	1.84749	819.454	24018	2	G8JL97	DNM1L	171460918	04833
Dynamin related protein 1	K.SSLLDDLLTESEDMAQR.R	110.11	4.37258	961.95	25610	2	G8JLD5	DNM1L	171460918	04833
Dynamin related protein 1	R.TLESVDPLGGLNTIDILTAIR.N	115.24	2.84368	1106.11	25937	2	G8JL97	DNM1L	171460918	04833
Dynamin related protein 1	K.LDLMDAGTDAMDVLMGR.V	56.72	0.588869	912.421	26831	2	G8JL97	DNM1L	171460918	04833
Dynamitin	R.LTELETAVR.C	44.88	1.93491	516.289	11371	2	Q13561	DCTN2	119617435	09568
Dynamitin	R.LLHEVQELTTEVEKIK.T	64.26	2.02875	637.025	18501	3	Q13561	DCTN2	119617435	09568
Dynein light chain 1	K.YNPTWHCIVGR.N	37.13	1.33603	468.227	12688	3	P63167	DYNLL1	345110787	03334
Dynein light chain A	K.AGATSEGVLANFFNSLLSK.K	142.05	2.33646	963.5	26541	2	Q9Y6G9	DYNC1LI1	166795297	10917
Dynein, axonemal heavy polypeptide 9	K.QTIELLK.T	26.51	2.33271	422.76	12719	2	Q9NYC9	DNAH9	311033454	04511
Dynein, axonemal, heavy polypeptide 8	K.TRKLISESSGEK.S	14.9	1.08412	445.581	11530	3	A0A075B6F3	DNAH8	332688227	04515
Dynein, cytoplasmic intermediate polypeptide 2	K.SVSTPSEAGSQDSGDGAVGSR.T	125.24	3.49487	975.932	8195	2	Q13409	DYNC1I2	119631614	04512
Dynein, cytoplasmic, heavy polypeptide 1	R.EYQTQLIQR.V	26.81	3.11213	589.81	10868	2	Q14204	DYNC1H1	166788526	02524
Dynein, cytoplasmic, heavy polypeptide 1	K.AISKDHLYGTLDPNTR.E	17.91	0.875106	600.98	11037	3	Q14204	DYNC1H1	166788526	02524
Dynein, cytoplasmic, heavy polypeptide 1	K.KYEFGESDLR.S	18.59	1.90898	415.202	11080	3	Q14204	DYNC1H1	211826822	02524
Dynein, cytoplasmic, heavy polypeptide 1	R.IFTIESTR.V	28.98	2.34656	483.765	12752	2	Q14204	DYNC1H1	166788526	02524
Dynein, cytoplasmic, heavy polypeptide 1	R.TPNGVVLAPVQLGK.W	58.39	2.24724	696.913	15468	2	Q14204	DYNC1H1	166788526	02524
Dynein, cytoplasmic, heavy polypeptide 1	R.LLNTFLER.L	31.81	2.12616	503.289	16141	2	Q14204	DYNC1H1	211826822	02524
Dynein, cytoplasmic, heavy polypeptide 1	K.ALEHAFQLEHIMDLTR.L	17.39	0.217259	962.491	19488	2	Q14204	DYNC1H1	166788526	02524
Dynein, cytoplasmic, heavy polypeptide 1	R.EWTDGLFTHVLR.K	31.38	3.0643	737.376	20492	2	Q14204	DYNC1H1	166788526	02524
Dynein, cytoplasmic, heavy polypeptide 1	R.MLSAVSQQVQCIQEALR.E	91.89	3.76953	980.997	20501	2	Q14204	DYNC1H1	166788526	02524
Dynein, cytoplasmic, heavy polypeptide 1	R.ILDDDTIITTLENLKR.E	47.95	1.46287	937.016	22637	2	Q14204	DYNC1H1	211826822	02524
Dynein, cytoplasmic, heavy polypeptide 1	K.VNFLPEIITLSK.E	29.94	1.84888	687.404	22658	2	Q14204	DYNC1H1	166788526	02524
Dynein, cytoplasmic, heavy polypeptide 1	K.LSLSNAISTALPLTQLR.W	46.87	3.63619	899.522	23091	2	Q14204	DYNC1H1	211826822	02524
Dynein, cytoplasmic, heavy polypeptide 1	R.FGNPLLVQDVESYDPVLNPVLNR.E	90.13	2.3361	866.788	24013	3	Q14204	DYNC1H1	166788526	02524
Dynein, cytoplasmic, heavy polypeptide 1	R.GIFEALRPLETLPVEGLIR.I	31.01	0.472395	708.413	24983	3	Q14204	DYNC1H1	166788526	02524
Dynein, cytoplasmic, heavy polypeptide 1	R.TYAEPLTAAMVEFYTMSQER.F	44.57	1.1873	780.028	25494	3	Q14204	DYNC1H1	166788526	02524
Dynein, cytoplasmic, heavy polypeptide 1	R.ENFIPTIVNFSAEEISDAIREK.M	31.02	2.64841	841.428	25892	3	Q14204	DYNC1H1	166788526	02524
Dyskerin	R.TTHYTPLACGSNPLKR.E	61.29	2.18623	454.734	10074	4	O60832	DKC1	323434335	02129
Dyskerin	R.EIGDYIR.T	20.19	2.20004	433.223	12770	2	O60832	DKC1	323434335	02129
Dyskerin	R.TGFINLDKPSNPSSHEVVAWIR.R	42.68	2.80067	823.093	17304	3	O60832	DKC1	323434335	02129
Dyskerin	R.ALETLTGALFQRPPLIAAVK.R	77.89	2.66542	1055.12	21662	2	O60832	DKC1	323434335	02129
Dyskerin	K.LDTSQWPLLLK.N	45.3	0.118744	657.377	21832	2	O60832	DKC1	323434335	02129
Dyskerin	K.AGLESGAEPGDGDSDTTK.K	72.94	2.66357	853.869	8416	2	O60832	DKC1	215599015	02129
Dyskerin	R.LHNAIEGGTQLSR.A	52.23	3.66977	698.368	8612	2	O60832	DKC1	323434335	02129
E2 induced gene 5	R.HETLTSLNLEK.K	64.18	1.5319	642.842	11345	2	Q96A26	FAM162A	119599892	06422
E2 induced gene 5	K.ILIWSGR.F	23.13	2.74481	422.754	15639	2	Q96A26	FAM162A	119599892	06422
E2-230K	K.SGYPDIGFPLFPLSK.G	53.72	5.01389	819.428	24112	2	Q9C0C9	UBE2O	209572710	10928
E2-230K	R.IGNTEDGAPHKEDEPSVGQVAR.V	53.81	1.1101	577.28	8843	4	Q9C0C9	UBE2O	209572710	10928
EBNA1 binding protein 2	R.GLLKPGLNVVLEGPK.K	48.14	1.1878	511.983	16151	3	H7C2Q8	EBNA1BP2	237649015	16849
EBNA1 binding protein 2	R.QAQAAVLAVLPR.L	55.96	3.8359	618.872	16264	2	H7C2Q8	EBNA1BP2	237649015	16849
EBNA1 binding protein 2	K.AVDPEDDFQREMSFYR.Q	13.64	1.7647	1002.94	18752	2	H7C2Q8	EBNA1BP2	237649015	16849
EBNA2 coactivator p100	R.QINLSNIR.A	36.25	1.89443	479.277	11634	2	Q7KZF4	SND1	119604043	03714
EBNA2 coactivator p100	R.SSHYDELLAAEAR.A	84.56	1.40795	731.351	12479	2	Q7KZF4	SND1	197305029	03714
EBNA2 coactivator p100	R.EADGSETPEPFAAEAK.F	69.73	3.45236	824.868	12819	2	Q7KZF4	SND1	119604043	03714
EBNA2 coactivator p100	R.LGTLSPAFSTR.V	64.73	0.0643687	575.317	13775	2	Q7KZF4	SND1	306992088	03714
EBNA2 coactivator p100	K.MVLSGCAIIVR.G	53.83	5.55199	609.835	15762	2	Q7KZF4	SND1	119604043	03714
EBNA2 coactivator p100	K.IHVFYIDYGNR.E	45.61	8.53576	698.86	16268	2	Q7KZF4	SND1	306992088	03714
EBNA2 coactivator p100	K.VMQVLNADAIVVK.L	44.38	1.89599	700.401	17094	2	Q7KZF4	SND1	197305029	03714
EBNA2 coactivator p100	K.LRPLYDIPYMFEAR.E	24.87	4.95092	892.459	21250	2	Q7KZF4	SND1	197305029	03714
EBNA2 coactivator p100	K.ETCLITFLLAGIECPR.G	107.62	0.912856	946.983	27130	2	Q7KZF4	SND1	197305029	03714
EBNA2 coactivator p100	R.ALLLPDYYLVTVMLSGIK.C	51.01	1.54792	670.386	28348	3	Q7KZF4	SND1	119604043	03714
EBNA2 coactivator p100	R.ANNPEQNRLSECEEQAK.A	26.49	1.97233	672.971	8242	3	Q7KZF4	SND1	119604043	03714
EBNA2 coactivator p100	R.HFVDSHHQKPVNAIIEHVR.D	54.33	1.44973	453.442	9320	5	Q7KZF4	SND1	119604043	03714
EEF1D protein	R.QSSGPGASSGTSGDHGELVVR.I	107.25	2.98651	662.314	8586	3	Q4VBZ6	EEF1D	194239729
eIF 4G1	K.NHDEESLECLCR.L	47.21	2.70102	781.32	10970	2	B9EGQ7	EIF4G3	311771716	06774
eIF 4G1	K.ITKPGSIDSNNQLFAPGGR.L	33.4	1.19573	658.012	12650	3	A0A0A0MR52	EIF4G1	302699247	06774
eIF 4G1	K.QKEM#DEAATAEER.G	82.28	0.817765	762.336	5273	2	A0A0A0MR52	EIF4G1	302699247	06774
eIF 4G1	K.GSSGGSGAKPSDAASEAARPATSTLNR.F	17.26	0.435441	626.558	8961	4	A0A0A0MR52	EIF4G1	302699247	06774
eIF2 alpha	K.VVTDTDETELAR.Q	63	8.65163	674.827	10236	2	P05198	EIF2S1	119601340	04881
eIF2 alpha	R.AGLNCSTENMPIK.I	87.6	2.80065	717.837	11409	2	P05198	EIF2S1	119601340	04881
eIF2 alpha	K.INLIAPPR.Y	28.53	1.5153	447.281	13310	2	P05198	EIF2S1	119601340	04881
eIF2beta	R.LYFLQCETCHSR.C	60.45	2.24575	807.362	13253	2	P20042	EIF2S2	205830882	04882
eIF2beta	K.TSFVNFTDICK.L	54.73	3.38534	666.316	17829	2	P20042	EIF2S2	205830882	04882
eIF2beta	R.YIKEYVTCHTCR.S	26.32	1.93281	408.192	8450	4	P20042	EIF2S2	205830882	04882
EIF3S3	K.NLQLLMDRVDEMSQDIVK.Y	74.26	2.81499	1074.04	22897	2	A0A087WZK9	EIF3H	119612365	04885
EIF3S3	K.ANITFEYMFEEVPIVIK.N	32.44	1.94513	1022.03	25287	2	A0A087WZK9	EIF3H	119612365	04885
EIF3S5	K.AYVSTLMGVPGR.T	54.3	0.458959	625.831	15306	2	B3KSH1	EIF3F	119620460	04887
EIF3S5	R.IGVDLIMK.T	35.68	7.6531	444.768	17173	2	B3KSH1	EIF3F	119589045	04887
EIF3S5	R.IQDALSTVLQYAEDVLSGKVSADNTVGR.F	65.59	2.81401	983.846	28574	3	B3KSH1	EIF3F	119620460	04887
EIF3S7	K.TQGNVFATDAILATLMSCTR.S	107.49	1.5889	1085.53	25182	2	O15371	EIF3D	168985154	04888
EIF3S8	K.DAHNALLDIQSSGR.A	34.06	8.31678	748.87	13539	2	H3BRV0	EIF3C	312433975	04889
EIF3S8	R.FEELTNLIR.T	29.2	2.69872	567.81	18224	2	H3BRV0	EIF3C	312433975	04889
EIF3S8	K.CLEEFELLGK.A	37.82	3.37425	619.308	19329	2	H3BRV0	EIF3C	312433975	04889
EIF3S8	K.ELLGQGLLLR.S	15.97	3.88781	556.343	19712	2	H3BRV0	EIF3C	312433975	04889
EIF4A1	K.GVAINMVTEEDKR.T	64.04	1.3915	731.371	11287	2	P60842	EIF4A1	224036361	04030
EIF4A1	R.DFTVSAMHGDMDQKER.D	92.56	2.94835	933.906	12045	2	J3KT12	EIF4A1	325197164	04030
EIF4A1	K.KEELTLEGIR.Q	52.99	2.10835	594.334	12397	2	J3KT12	EIF4A1	325197164	04030
EIF4A1	R.ILVKKEELTLEGIR.Q	50.17	1.60756	547.669	13216	3	J3KT12	EIF4A1	325197164	04030
EIF4A1	K.LQMEAPHIIVGTPGR.V	91.82	2.08541	809.939	14716	2	J3KT12	EIF4A1	325197164	04030
EIF4A1	K.LNSNTQVVLLSATMPSDVLEVTKK.F	63.62	1.06903	863.138	20252	3	J3KT12	EIF4A1	325197164	04030
EIF4A1	R.KGVAINMVTEEDKR.T	58.58	1.73541	530.614	9540	3	P60842	EIF4A1	224036361	04030
EIF4A2	K.GYDVIAQAQSGTGK.T	77.16	1.206	697.85	12053	2	J3KT12	EIF4A1	325197164	04030
EIF4A2	R.AIIPCIK.G	14.3	2.60042	407.745	13378	2	Q14240	EIF4A2	164414905	03062
EIF4A2	R.VFDMLNR.R	25.2	2.41713	447.728	14998	2	Q9NZE6	EIF4A2	325197164	04030
EIF4A2	R.VLITTDLLAR.G	26.69	5.25533	557.842	18236	2	Q9NZE6	EIF4A2	224036361	03062
EIF4A2	K.MFVLDEADEMLSR.G	76.64	5.40977	778.356	22301	2	Q9NZE6	EIF4A2	325197164	03062
EIF4G2	R.SDFFLEGPFMPPR.M	30.63	2.07959	770.367	22956	2	H0Y3P2	EIF4G2	289577116	09084
EIF4G2	K.GLSFLFPLLK.L	18.26	4.10157	567.847	25450	2	H0Y3P2	EIF4G2	295321865	09084
EIF4G3	R.FMLQDVIDLR.L	73.52	1.94773	625.333	23604	2	B9EGQ7	EIF4G3	311771716	06802
eIF5A-1	K.KYEDICPSTHNMDVPNIKR.N	54.84	1.80916	580.031	11165	4	I3L504	EIF5A	219555712	02555
eIF5A-1	K.KYEDICPSTHNMDVPNIK.R	66.42	3.30958	1081	12373	2	I3L504	EIF5A	219555712	02555
eIF5A-1	K.YEDICPSTHNMDVPNIK.R	24	4.35584	678.305	13526	3	I3L504	EIF5A	219555712	02555
eIF5A-1	R.EDLRLPEGDLGKEIEQK.Y	28.19	2.45502	657.014	15209	3	I3L504	EIF5A	219555712	02555
eIF5A-1	K.VHLVGIDIFTGKK.Y	27.12	1.11645	476.285	16196	3	I3L504	EIF5A	219555712	10426
eIF5A-1	K.VHLVGIDIFTGK.K	46.85	2.47624	649.875	19242	2	I3L504	EIF5A	219555712	10426
ELAC	R.LISSLLR.T	20.4	1.32249	401.263	14030	2	Q9BQ52	ELAC2	260166622	05641
ELAC	K.ADAPVALVVHMAPASVLVDSR.Y	41.18	1.50132	1059.57	21052	2	Q9BQ52	ELAC2	260166622	05641
Electron transfer flavoprotein beta polypeptide	K.EVIAVSCGPAQCQETIR.T	79.14	2.49542	959.459	12728	2	P38117	ETFB	119592410	00557
Electron transfer flavoprotein beta polypeptide	K.LAEKEKVDLVLLGK.Q	20.6	1.87981	518.986	13652	3	P38117	ETFB	119592410	00557
Electron transfer flavoprotein beta polypeptide	K.LSVISVEDPPQR.T	51.06	3.24397	670.362	13796	2	P38117	ETFB	119592410	00557
Electron transfer flavoprotein beta polypeptide	K.KIEVIKPGDLGVDLTSK.L	69.58	2.99055	604.686	15659	3	P38117	ETFB	119592410	00557
Electron transfer flavoprotein beta polypeptide	R.LKLPAVVTADLR.L	49.68	1.37675	648.405	16113	2	P38117	ETFB	119592410	00557
Electron transfer flavoprotein beta polypeptide	K.IEVIKPGDLGVDLTSK.L	60.84	2.45019	561.988	17689	3	P38117	ETFB	119592410	00557
Electron transfer flavoprotein dehydrogenase	R.ALNEGGFQSIPK.L	28.48	2.05449	630.831	12724	2	J3KND9	ETFDH	292495008	01978
Electron transfer flavoprotein, alpha polypeptide	K.LLYDLADQLHAAVGASR.A	83.64	1.87539	906.982	20330	2	H0YK49	ETFA	189181759	01979
Electron transfer flavoprotein, alpha polypeptide	K.GLLPEELTPLILATQK.Q	23.75	2.17855	868.512	23849	2	P13804	ETFA	189181759	01979
Electron transfer flavoprotein, alpha polypeptide	K.TIVAINKDPEAPIFQVADYGIVADLFK.V	74.21	2.71376	983.196	25673	3	H0YK49	ETFA	189181759	01979
ELG protein	K.KVDHRAPGAEEDDSELQR.A	53.82	4.19793	684.66	6939	3	Q53F19-2	C17orf85	166295179	17116
Elongation factor 1 alpha 1	R.QTVAVGVIK.A	20.94	1.58764	457.786	10537	2	Q6IQ15	EEF1A1	197692479	00559
Elongation factor 1 alpha 1	K.IGGIGTVPVGR.V	70.16	1.98321	513.308	12405	2	Q6IQ15	EEF1A1	197692479	00559
Elongation factor 1 alpha 1	K.THINIVVIGHVDSGK.S	77.51	1.38714	794.943	12423	2	Q6IQ15	EEF1A1	197692479	00559
Elongation factor 1 alpha 1	K.YYVTIIDAPGHR.D	68.21	3.07534	702.865	13645	2	Q6IQ15	EEF1A1	150182807	00559
Elongation factor 1 alpha 1	R.EHALLAYTLGVK.Q	62.8	2.19055	657.873	15595	2	A0A087WV01	EEF1A1	197692479	00559
Elongation factor 1 alpha 1	R.YEEIVKEVSTYIKK.I	48.18	5.23907	864.97	15646	2	Q6IQ15	EEF1A1	129395719	00559
Elongation factor 1 alpha 1	R.YEEIVKEVSTYIK.K	63.06	2.07765	800.925	17734	2	Q6IQ15	EEF1A1	129395719	00559
Elongation factor 1 alpha 1	R.VETGVLKPGMVVTFAPVNVTTEVK.S	85.69	3.58277	1258.19	19441	2	Q6IQ15	EEF1A1	129395719	00559
Elongation factor 1 alpha 1	K.SGDAAIVDMVPGKPMCVESFSDYPPLGR.F	62.97	5.99957	999.132	20809	3	Q6IQ15	EEF1A1	129395719	00559
Elongation factor 1 alpha 1	K.DGNASGTTLLEALDCILPPTRPTDKPLR.L	19.09	1.00643	1007.86	23453	3	Q6IQ15	EEF1A1	129395719	00559
Elongation factor 1 alpha 1	K.DGNASGTTLLEALDCILPPTRPTDKPLRLPLQDVYK.I	28.23	0.940148	1326.7	23993	3	Q6IQ15	EEF1A1		00559
Elongation factor 1 alpha 1	K.NMITGTSQADCAVLIVAAGVGEFEAGISK.N	92.19	1.68555	970.486	28428	3	Q6IQ15	EEF1A1	197692479	00559
Elongation factor 1 alpha 1	R.TIEKFEKEAAEM#GK.G	22.46	1.81092	407.456	9115	4	Q6IQ15	EEF1A1	197692479	00559
Elongation factor 1, alpha 2	R.VETGILRPGMVVTFAPVNITTEVK.S	29.1	0.215056	857.812	20961	3	Q05639	EEF1A2	197692479	04265
Elongation factor G 1	R.SFTPVFLGSALK.N	50.32	3.44042	633.856	19704	2	Q96RP9	GFM1	311347576	07365
Embryonic lethal abnormal vision like 1	R.SEAEEAITSFNGHKPPGSSEPITVK.F	35.58	1.64722	871.431	13320	3	B4DVB8	ELAVL1	119589356	16025
Embryonic lethal abnormal vision like 1	K.NVALLSQLYHSPAR.R	90.05	2.6631	784.929	15384	2	B4DVB8	ELAVL1	119589356	16025
Embryonic lethal abnormal vision like 1	K.DVEDMFSR.F	16.76	4.6854	499.714	16998	2	B4DVB8	ELAVL1	119589356	16025
Embryonic lethal abnormal vision like 1	K.DANLYISGLPR.T	38.93	2.1647	609.826	17502	2	B4DVB8	ELAVL1	119589356	16025
Embryonic lethal abnormal vision like 1	R.SLFSSIGEVESAK.L	34.98	6.0088	677.344	17864	2	B4DVB8	ELAVL1	292659624	16025
Embryonic lethal abnormal vision like 1	K.VSYARPSSEVIK.D	22.65	0.998708	668.366	9037	2	B4DVB8	ELAVL1	119589356	16025
Emerin	R.YNIPHGPVVGSTR.R	56.69	1.44265	466.249	11153	3	P50402	EMD	253723299	02309
Emerin	R.TYGEPESAGPSR.A	45.52	2.73157	625.784	7775	2	P50402	EMD	119593149	02309
Enabled homolog	R.GNGPLPLGGSGLMEEMSALLAR.R	79.99	0.605963	724.038	26238	3	A0A0U1RRM6	ENAH	166014265	12360
Enabled homolog	K.GSTIETEQKEDKGEDSEPVTSK.A	37.67	0.1086	599.284	7174	4	A0A0U1RRM6	ENAH	166014265	12360
Enabled homolog	R.ERLEQEQLERER.Q	20.9	3.25858	404.459	8085	4	A0A0U1RRM6	ENAH	166014265	12360
Endonuclease G like 1	R.SQGAEGALTGKQPDGSAEK.A	25.56	2.24045	610.964	7859	3	Q9Y2C4	EXOG	224451073	06813
Endothelial monocyte activating polypeptide 2	R.TVVSGLVNHVPLEQMQNR.M	66.05	3.43781	1011.03	15871	2	Q12904	AIMP1	215490011	04676
Endothelial monocyte activating polypeptide 2	K.KQQSIAGSADSKPIDVSR.L	29.56	2.04559	472.503	8417	4	Q12904	AIMP1	215490011	04676
Enolase 1	K.SCNCLLLK.V	38.63	0.424813	504.254	1046	2	P06733	ENO1	319996655	01400
Enolase 1	K.TIAPALVSK.K	14.37	4.26879	450.28	10716	2	P06733	ENO1	203282370	01400
Enolase 1	R.SGKYDLDFK.S	19.96	1.49553	536.768	11125	2	P06733	ENO1	319996655	01400
Enolase 1	R.SGKYDLDFKSPDDPSR.Y	39.85	5.51442	609.62	11947	3	P06733	ENO1	319996655	01400
Enolase 1	K.LAQANGWGVMVSHR.S	54.28	1.13386	509.261	12975	3	P06733	ENO1	319996655	01400
Enolase 1	R.YISPDQLADLYK.S	75.21	2.02985	713.365	19241	2	P06733	ENO1	319996655	01400
Enolase 1	K.YGKDATNVGDEGGFAPNILENKEGLELLK.T	66.55	1.87446	1031.19	19522	3	P06733	ENO1	319996655	01400
Enolase 1	R.EIFDSRGNPTVEVDLFTSK.G	32.7	2.63222	1077.54	20170	2	K7EN23	ENO1	203282370	01400
Enolase 1	R.HIADLAGNSEVILPVPAFNVINGGSHAGNK.L	123.18	2.07799	1506.29	20431	2	P06733	ENO1	319996655	01400
Enolase 1	K.DATNVGDEGGFAPNILENKEGLELLK.T	112.29	0.153096	1372.19	21308	2	P06733	ENO1	319996655	01400
Enolase 1	K.SFIKDYPVVSIEDPFDQDDWGAWQK.F	88.65	2.13976	1493.2	23202	2	P06733	ENO1	319996655	01400
Enolase 1	K.LAMQEFMILPVGAANFR.E	61.13	1.41825	954.496	24009	2	P06733	ENO1	319996655	01400
Enolase 1	R.IGAEVYHNLK.N	51.33	0.949621	572.311	9463	2	P06733	ENO1	319996655	01400
Enolase 2	R.AAVPSGASTGIYEALELR.D	91.32	2.42335	902.973	19708	2	B7Z2X9	ENO2	311771971	00573
Enolase 2	K.LAMQEFMILPVGAESFR.D	32.74	3.11711	969.991	24097	2	B7Z2X9	ENO2	119609117	00573
Enolase 2	R.SGETEDTFIADLVVGLCTGQIK.T	118.91	3.73202	1177.08	27030	2	B7Z2X9	ENO2	319996655	01400
Enolase 3	K.VNQIGSVTESIQACK.L	44.91	3.74216	817.411	16518	2	D3DTL2	ENO3	311771971	11746
Enoyl CoA hydratase 1	K.NNTVGLIQLNRPK.A	66.56	7.52506	733.92	11671	2	P30084	ECHS1	194097323	03799
Enoyl CoA hydratase 1	K.LFYSTFATDDRK.E	45.83	2.39118	488.576	13843	3	P30084	ECHS1	194097323	03799
Enoyl CoA hydratase 1	K.SLAMEMVLTGDRISAQDAK.Q	88.04	0.072691	1018.51	18346	2	P30084	ECHS1	194097323	03799
Enoyl CoA hydratase 1	K.AQFAQPEILIGTIPGAGGTQR.L	54.81	2.97675	1063.07	20121	2	P30084	ECHS1	194097323	03799
Enoyl CoA hydratase 1	K.ALNALCDGLIDELNQALK.T	85.63	1.75848	986.013	24680	2	P30084	ECHS1	194097323	03799
Enoyl CoA hydratase 1	K.ICPVETLVEEAIQCAEK.I	73.19	0.00201109	994.987	25743	2	P30084	ECHS1	194097323	03799
Enoyl CoA hydratase 1	K.ICPVETLVEEAIQCAEKIASNSK.I	55.29	0.294675	863.768	28264	3	P30084	ECHS1	194097323	03799
Enoyl CoA hydratase, peroxisomal	K.VNLLYSR.D	23.43	1.2007	432.75	11893	2	Q13011	ECH1	183448178	02825
Enoyl CoA hydratase, peroxisomal	R.YCAQDAFFQVK.E	33.63	2.37392	688.817	16246	2	Q13011	ECH1	183448178	02825
Enoyl CoA hydratase, peroxisomal	K.VIGNQSLVNELAFTAR.K	103.11	2.41811	866.471	19353	2	Q13011	ECH1	183448178	02825
Enoyl CoA hydratase, peroxisomal	R.VFPDKEVMLDAALALAAEISSK.S	43.12	4.95591	773.419	26835	3	Q13011	ECH1	183448178	02825
Enoyl CoA hydratase, peroxisomal	K.MFTAGIDLMDMASDILQPK.G	128.87	0.531233	1049.01	27574	2	Q13011	ECH1	183448178	02825
Epiplakin 1	R.GSAVHQLSEELR.C	33.77	9.61402	442.561	10479	3	A0A075B730	EPPK1	300669637	06500
Epiplakin 1	R.AGTLTVEELGATLTSLLAQAQAQAR.A	144.33	1.21431	1257.18	27974	2	A0A075B730	EPPK1	300669637	06500
Eplin	K.SEVQQPVHPKPLSPDSR.A	20.96	1.44031	476.002	8456	4	Q9UHB6	LIMA1	344313201	09755
Epoxide hydrolase	R.YLEDGGLER.K	39.72	1.10318	526.256	11044	2	P07099	EPHX1	209862837	00581
Epoxide hydrolase	R.EDDSIRPFKVETSDEEIHDLHQR.I	39.06	2.38685	699.585	12849	4	P07099	EPHX1	209862837	00581
Epoxide hydrolase	R.FLGLTER.D	15.78	6.53052	418.235	14618	2	P07099	EPHX1	209862837	00581
Epoxide hydrolase	R.GGHFAAFEEPELLAQDIR.K	73.09	1.13051	667.333	19314	3	P07099	EPHX1	209862837	00581
Epsin 4	K.HIHITQATETTTTR.H	49.5	0.355317	537.281	7593	3	Q14677	CLINT1	307078125	06273
Erbin	K.LSLPDNDLTTLPASIANLINLR.E	35.88	6.43185	788.781	27064	3	Q96RT1	ERBB2IP	219520192	06090
ERDJ5	K.AIAALISEKLETLR.N	21.38	2.74362	764.457	19103	2	Q8IXB1	DNAJC10	142981524	09722
ERH	R.ADTQTYQPYNKDWIK.E	46.75	1.63344	935.951	13073	2	P84090	ERH	119601396	09026
ERH	R.TYADYESVNECMEGVCK.M	88.01	6.42593	1027.9	15313	2	P84090	ERH	119601396	09026
ERK1	R.DLKPSNLLINTTCDLK.I	80.69	0.159351	922.993	18011	2	P27361	MAPK3	226438151	03479
ERO1-like	K.MLLLEILHEIK.S	40.08	1.77097	676.403	23707	2	Q96HE7	ERO1A	315364417	13278
ERP44	K.TPADCPVIAIDSFR.H	43.82	3.08111	781.39	18686	2	Q9BS26	ERP44	193885198	10290
ERP44	R.FSQMLHPIFEEASDVIKEEFPNENQVVFAR.V	79.28	2.24687	888.436	23942	4	Q9BS26	ERP44	119579326	10290
ERP72	K.IDATSASVLASR.F	44.38	1.57227	595.821	12608	2	P13667	PDIA4	300193164	06501
ERP72	K.RFDVSGYPTLK.I	29.32	1.67696	428.23	13292	3	P13667	PDIA4	300193164	06501
ERP72	K.MDATANDVPSDR.Y	65.27	0.865622	646.282	8469	2	P13667	PDIA4	119600472	06501
ERP72	K.VDATAETDLAK.R	33.3	1.07978	567.287	9583	2	P13667	PDIA4	300193164	06501
Esterase D	R.MSIFGHSMGGHGALICALK.N	65.58	3.58333	497.5	16248	4	P10768	ESD	217035508	00588
Esterase D	K.CPALYWLSGLTCTEQNFISK.S	51.61	0.954718	1194.57	24755	2	P10768	ESD	217035508	00588
Estrogen receptor binding protein	K.QIVGTPVNSEDSDTR.Q	69.33	0.767722	809.39	10043	2	J3KP30	DNTTIP2	166987398	09994
Estrogen receptor binding protein	R.TIVEELLADSEFR.R	41.95	4.63538	761.39	23798	2	Q5QJE6	DNTTIP2	166987398	09994
Euchromatic histone methyltransferase 1	K.ALQDSAPDRPSPVER.I	19.44	2.72252	546.611	8919	3	Q9H9B1	EHMT1	325511404	07383
Eukaryotic initiation factor 2 associated protein, 67KD	R.SALEDKERDEDDEDGDGDGDGATGK.K	21.15	0.599375	649.765	7275	4	B4DUX5	METAP2	157830411	03522
Eukaryotic initiation factor 2 associated protein, 67KD	K.SKGPSAAGEQEPDKESGASVDEVAR.Q	64.55	0.813218	626.049	8289	4	B4DUX5	METAP2	157830411	03522
Eukaryotic translation elongation factor 1 beta 2	K.SSILLDVKPWDDETDMAKLEECVR.S	62.19	0.941262	950.46	20959	3	P24534	EEF1B2	157830180	02804
Eukaryotic translation elongation factor 1 epsilon 1	K.AIVQQWLEYR.V	18.86	1.72169	653.35	18246	2	C9J1V9	EEF1E1-BLOC1S5	208879470	10931
Eukaryotic translation elongation factor 1 epsilon 1	R.QIPVLQTNNGPSLTGLTTIAAHLVK.Q	86.21	1.97722	862.824	22869	3	C9J1V9	EEF1E1-BLOC1S5	208879470	10931
Eukaryotic translation elongation factor 1 epsilon 1	K.QANKEYLLGSTAEEK.A	37.36	1.74258	560.952	9702	3	C9J1V9	EEF1E1-BLOC1S5	208879470	10931
Eukaryotic translation elongation factor 1 gamma	R.KLDPGSEETQTLVR.E	89.25	2.76574	786.913	10357	2	P26641	EEF1G	119594434	11745
Eukaryotic translation elongation factor 1 gamma	R.VLSAPPHFHFGQTNR.T	30.88	1.73901	854.438	11539	2	P26641	EEF1G	119594433	11745
Eukaryotic translation elongation factor 1 gamma	K.LDPGSEETQTLVR.E	55.04	1.96577	722.866	12312	2	P26641	EEF1G	119594434	11745
Eukaryotic translation elongation factor 1 gamma	K.ALIAAQYSGAQVR.V	59.85	2.08795	674.371	12366	2	P26641	EEF1G	119594433	11745
Eukaryotic translation elongation factor 1 gamma	K.KAAAPAPEEEMDECEQALAAEPK.A	67.81	0.507822	829.045	14086	3	P26641	EEF1G	119594432	11745
Eukaryotic translation elongation factor 1 gamma	K.STFVLDEFKR.K	31.58	1.73076	414.555	15274	3	P26641	EEF1G	119594432	11745
Eukaryotic translation elongation factor 1 gamma	R.EYFSWEGAFQHVGK.A	30.04	1.46607	842.89	18961	2	P26641	EEF1G	119594434	11745
Eukaryotic translation elongation factor 1 gamma	R.RILGLLDAYLK.T	37.2	1.69127	637.894	20212	2	P26641	EEF1G	119594431	11745
Eukaryotic translation elongation factor 1 gamma	R.WFLTCINQPQFR.A	61.4	0.147845	805.401	20402	2	P26641	EEF1G	119594432	11745
Eukaryotic translation elongation factor 1 gamma	R.GSTPEAAAQVVQWVSFADSDIVPPASTWVFPTLGIMHHNK.Q	37.8	0.636197	1073.54	26372	4	P26641	EEF1G	119594432	11745
Eukaryotic translation elongation factor 1 gamma	K.QATENAKEEVR.R	28.5	1.5424	425.55	4462	3	P26641	EEF1G	119594431	11745
Eukaryotic translation elongation factor 1, delta	K.SLAGSSGPGASSGTSGDHGELVVR.I	118.05	0.482369	729.02	10261	3	A0A087X1X7	EEF1D	304555583	00560
Eukaryotic translation elongation factor 1, delta	R.QENGASVILR.D	70.07	2.91555	543.797	10594	2	A0A087X1X7	EEF1D	304555588	00560
Eukaryotic translation elongation factor 1, delta	R.FYEQMNGPVAGASR.Q	74.28	3.56193	763.854	12114	2	Q4VBZ6	EEF1D	304555588	00560
Eukaryotic translation elongation factor 1, delta	R.GVVQELQQAISKLEAR.L	99.2	4.20128	884.996	23779	2	Q4VBZ6	EEF1D	304555583	00560
Eukaryotic translation elongation factor 2	K.KEDLYLKPIQR.T	29.83	1.64955	468.272	10197	3	P13639	EEF2	187953217	00561
Eukaryotic translation elongation factor 2	K.DLEEDHACIPIKK.S	66.67	0.848335	784.392	10283	2	P13639	EEF2	187953217	00561
Eukaryotic translation elongation factor 2	K.LIEKLDIK.L	28.95	2.29104	486.309	11534	2	P13639	EEF2	187953217	00561
Eukaryotic translation elongation factor 2	K.FSVSPVVR.V	14.74	4.09879	445.757	11881	2	P13639	EEF2	187953217	00561
Eukaryotic translation elongation factor 2	K.EDLYLKPIQR.T	42.92	2.19031	425.574	12446	3	P13639	EEF2	187953217	00561
Eukaryotic translation elongation factor 2	K.DLEEDHACIPIK.K	69.47	1.003	720.345	12708	2	P13639	EEF2	187953217	00561
Eukaryotic translation elongation factor 2	K.GVQYLNEIK.D	18.78	2.55929	532.291	12716	2	P13639	EEF2	187953217	00561
Eukaryotic translation elongation factor 2	K.STLTDSLVCK.A	61.33	2.18234	562.286	12955	2	P13639	EEF2	187953217	00561
Eukaryotic translation elongation factor 2	M.VNFTVDQIR.A	49.5	1.98244	546.295	13945	2	P13639	EEF2	60685056	00561
Eukaryotic translation elongation factor 2	R.ETVSEESNVLCLSK.S	67.23	7.2237	797.879	14637	2	P13639	EEF2	187953217	00561
Eukaryotic translation elongation factor 2	K.VFDAIMNFKKEETAK.L	34.77	1.47495	443.482	14776	4	P13639	EEF2	187953217	00561
Eukaryotic translation elongation factor 2	R.YLAEKYEWDVAEAR.K	83.55	3.24644	871.92	15016	2	P13639	EEF2	187953217	00561
Eukaryotic translation elongation factor 2	R.VFSGLVSTGLK.V	56.21	1.74245	554.323	15109	2	P13639	EEF2	187953217	00561
Eukaryotic translation elongation factor 2	K.ARPFPDGLAEDIDKGEVSAR.Q	78.43	2.64247	715.029	15141	3	P13639	EEF2	187953217	00561
Eukaryotic translation elongation factor 2	K.GPLMMYISK.M	24.72	2.08364	520.268	15522	2	P13639	EEF2	187953217	00561
Eukaryotic translation elongation factor 2	R.GHVFEESQVAGTPMFVVK.A	86.79	3.18965	981.49	16238	2	P13639	EEF2	187953217	00561
Eukaryotic translation elongation factor 2	R.CELLYEGPPDDEAAMGIK.S	77.71	3.15255	1004.45	18238	2	P13639	EEF2	187953217	00561
Eukaryotic translation elongation factor 2	R.KIWCFGPDGTGPNILTDITK.G	102.76	0.856197	1117.07	21190	2	P13639	EEF2	187953217	00561
Eukaryotic translation elongation factor 2	K.AYLPVNESFGFTADLR.S	77.3	2.22791	900.45	21468	2	P13639	EEF2	187953217	00561
Eukaryotic translation elongation factor 2	K.IWCFGPDGTGPNILTDITK.G	94.82	5.27784	1053.02	23281	2	P13639	EEF2	187953217	00561
Eukaryotic translation elongation factor 2	R.TFCQLILDPIFK.V	49.74	1.64035	747.904	23370	2	P13639	EEF2	187953217	00561
Eukaryotic translation elongation factor 2	K.GVQYLNEIKDSVVAGFQWATK.E	102.63	2.64914	1177.11	23762	2	P13639	EEF2	187953217	00561
Eukaryotic translation elongation factor 2	R.ALLELQLEPEELYQTFQR.I	74.01	2.67368	1110.58	23968	2	P13639	EEF2	187953217	00561
Eukaryotic translation elongation factor 2	R.YVEPIEDVPCGNIVGLVGVDQFLVK.T	88.17	0.853799	1380.22	24663	2	P13639	EEF2	187953217	00561
Eukaryotic translation elongation factor 2	R.LMEPIYLVEIQCPEQVVGGIYGVLNRK.R	40.61	0.631887	780.167	25558	4	P13639	EEF2	187953217	00561
Eukaryotic translation elongation factor 2	K.EGIPALDNFLDKL.-	34.78	1.29571	722.887	25700	2	P13639	EEF2	187953217	00561
Eukaryotic translation elongation factor 2	R.WLPAGDALLQMITIHLPSPVTAQK.Y	99.39	0.661429	1300.72	26598	2	P13639	EEF2	187953217	00561
Eukaryotic translation elongation factor 2	R.LMEPIYLVEIQCPEQVVGGIYGVLNR.K	110.12	0.733221	1495.28	26634	2	P13639	EEF2	187953217	00561
Eukaryotic translation elongation factor 2	K.FAAKGEGQLGPAER.A	49.28	1.83192	477.584	8462	3	P13639	EEF2	187953217	00561
Eukaryotic translation elongation factor 2	R.IM#GPNYTPGK.K	25.24	2.9263	547.269	8695	2	P13639	EEF2	187953217	00561
Eukaryotic translation elongation factor 2	K.EGALCEENMR.G	35.79	1.83864	604.754	9091	2	P13639	EEF2	187953217	00561
Eukaryotic translation elongation factor 2	K.TGTITTFEHAHNMR.V	116.51	1.04718	808.387	9287	2	P13639	EEF2	187953217	00561
Eukaryotic translation initiation factor 1A	R.DYQDNKADVILK.Y	41	3.98246	711.37	11717	2	O14602	EIF1AY	119632121	02174
Eukaryotic translation initiation factor 1A	R.LEAMCFDGVKR.L	59.01	2.65081	442.548	12258	3	P47813	EIF1AX	57162609	02174
Eukaryotic translation initiation factor 1A	R.LEAMCFDGVK.R	33.49	0.186399	585.27	14752	2	P47813	EIF1AX	57162609	02174
Eukaryotic translation initiation factor 1A	K.VWINTSDIILVGLR.D	63.56	1.0457	799.966	23634	2	O14602	EIF1AY	119632121	02174
Eukaryotic translation initiation factor 2, subunit 3	K.VGQEIEVRPGIVSK.D	46.89	1.98497	504.29	11264	3	P41091	EIF2S3	197692407	02155
Eukaryotic translation initiation factor 2, subunit 3	R.QATINIGTIGHVAHGK.S	45.67	1.68472	404.976	11284	4	P41091	EIF2S3	205830883	02155
Eukaryotic translation initiation factor 2, subunit 3	R.QDLTTLDVTK.L	29.95	2.77699	567.304	13423	2	P41091	EIF2S3	205830883	02155
Eukaryotic translation initiation factor 2, subunit 3	R.LIGWGQIR.R	13.62	5.26022	471.777	15504	2	P41091	EIF2S3	205830883	02155
Eukaryotic translation initiation factor 2, subunit 3	K.IVSLFAEHNDLQYAAPGGLIGVGTK.I	84.37	3.27659	1285.68	20424	2	P41091	EIF2S3	205830883	02155
Eukaryotic translation initiation factor 2, subunit 3	K.EQYEQILAFVQGTVAEGAPIIPISAQLK.Y	34.87	1.687	754.163	26872	4	P41091	EIF2S3	205830883	02155
Eukaryotic translation initiation factor 2A	K.GLLHSFDLLK.A	29.54	2.5152	571.831	18068	2	Q9BY44	EIF2A	209572747	11739
Eukaryotic translation initiation factor 2C, 2	K.SIEEQQKPLTDSQR.V	31.41	0.289963	553.616	7997	3	Q9UKV8	AGO2	257467482	06943
Eukaryotic translation initiation factor 3 subunit k	K.ALTNLPHTDFTLCK.C	65.9	0.391213	815.917	15219	2	A0A087WVB9	EIF3K	119577212	11740
Eukaryotic translation initiation factor 3, subunit 1	K.VLTPEEQLADKLR.L	44.73	6.63301	756.42	14919	2	O75822	EIF3J	119597677	04883
Eukaryotic translation initiation factor 3, subunit 10	K.VSTVFWK.S	26.82	5.02959	433.74	14333	2	Q14152	EIF3A	119569793	03618
Eukaryotic translation initiation factor 3, subunit 10	R.NQLTAMSSVLAK.A	34.7	2.4266	631.841	15376	2	Q14152	EIF3A	119569793	03618
Eukaryotic translation initiation factor 3, subunit 10	K.QPALDVLYDVMK.S	38.02	5.96817	696.361	22090	2	Q14152	EIF3A	119569793	03618
Eukaryotic translation initiation factor 3, subunit 10	R.FNVLQYVVPEVK.D	35.69	4.46615	717.9	22244	2	Q14152	EIF3A	119569793	03618
Eukaryotic translation initiation factor 3, subunit 10	K.NICQQVNIK.S	14.74	2.05986	558.794	9751	2	Q14152	EIF3A	119569793	03618
Eukaryotic translation initiation factor 3, subunit 6 48kDa	R.YLTTAVITNK.D	40.43	1.28867	562.322	11662	2	P60228	EIF3E	119612325	03734
Eukaryotic translation initiation factor 3, subunit 6 48kDa	R.LFIFETFCR.I	46.92	3.69623	616.808	22070	2	P60228	EIF3E	119612325	03734
Eukaryotic translation initiation factor 3, subunit 6 48kDa	K.LASEILMQNWDAAMEDLTR.L	52.74	2.56088	1104.03	25715	2	P60228	EIF3E	119612325	03734
Eukaryotic translation initiation factor 3, subunit 6 interacting protein	K.KSEEEIDFLR.S	28.37	3.51445	633.32	13672	2	G8JLH4	EIF3L	339275831	10932
Eukaryotic translation initiation factor 3, subunit 6 interacting protein	K.LAGFLDLTEQEFR.I	79.06	3.43519	769.893	22336	2	G8JLH4	EIF3L	339275831	10932
Eukaryotic translation initiation factor 3, subunit 6 interacting protein	K.IWNVHSVLNVLHSLVDK.S	62.82	0.9143	658.37	23974	3	G8JLH4	EIF3L	339275831	10932
Eukaryotic translation initiation factor 3, subunit 6 interacting protein	K.MLGYFSLVGLLR.L	34.78	0.786107	684.888	25538	2	G8JLH4	EIF3L	339275831	10932
Eukaryotic translation initiation factor 3, subunit 9 eta, 116kDa	R.VTLMQLPTR.Q	41.85	2.25014	529.804	15155	2	P55884	EIF3B	218512094	06795
Eukaryotic translation initiation factor 3, subunit 9 eta, 116kDa	R.NLFNVVDCK.L	41.82	0.98688	554.776	16183	2	P55884	EIF3B	218512094	06795
Eukaryotic translation initiation factor 3, subunit 9 eta, 116kDa	R.FSHQGVQLIDFSPCER.Y	53.41	4.83724	640.637	16276	3	P55884	EIF3B	218512094	06795
Eukaryotic translation initiation factor 3, subunit 9 eta, 116kDa	K.GYIFLEYASPAHAVDAVK.N	27.26	8.11182	975.994	19104	2	P55884	EIF3B	283135299	06795
Eukaryotic translation initiation factor 3, subunit 9 eta, 116kDa	K.GTQGVVTNFEIFR.M	39.04	4.83869	734.38	19139	2	P55884	EIF3B	218512094	06795
Eukaryotic translation initiation factor 3, subunit 9 eta, 116kDa	R.MTLDTLSIYETPSMGLLDKK.S	40.85	1.14975	1128.58	21008	2	P55884	EIF3B	218512094	06795
Eukaryotic translation initiation factor 4B	R.SILPTAPR.A	25.88	0.100643	427.758	11476	2	P23588	EIF4B	205371761	04892
Eukaryotic translation initiation factor 4E	R.WLITLNK.Q	20.5	3.16608	444.27	17518	2	P06730	EIF4E	345111042	00591
Eukaryotic translation initiation factor 4E like 3	R.TPGRPTSSQSYEQNIK.Q	26.87	1.3866	598.298	8050	3	O60573	EIF4E2	134104923	05798
Eukaryotic translation initiation factor 5	K.VLTLSDDLER.T	49.12	1.63879	580.811	15513	2	P55010	EIF5	119602217	03417
Eukaryotic translation initiation factor 5B	K.LLQAQGVEVPSKDSLPK.K	40.31	2.44499	603.674	13094	3	A0A087WUT6	EIF5B	269849752	07304
Eukaryotic translation initiation factor 5B	R.IPGMLIIDTPGHESFSNLR.N	44.7	1.10916	699.697	19166	3	A0A087WUT6	EIF5B	269849752	07304
Eukaryotic translation initiation factor 6	K.LNEAQPSTIATSMR.D	72.2	3.50156	759.88	11798	2	B7ZBG9	EIF6	220675563	04221
Eukaryotic translation initiation factor 6	R.NSLPDTVQIR.R	17.12	4.06612	571.81	12448	2	P56537	EIF6	220675564	04221
Eukaryotic translation initiation factor 6	R.HGLLVPNNTTDQELQHIR.N	107.77	1.63255	695.698	12598	3	P56537	EIF6	220675564	04221
Eukaryotic translation initiation factor 6	R.QTVADQVLVGSYCVFSNQGGLVHPK.T	94.85	0.657701	1352.18	20482	2	B7ZBG9	EIF6	220675563	04221
Eukaryotic translation termination factor 1	K.GFGGIGGILR.Y	32.73	0.54514	473.777	17088	2	Q96CG1	ETF1	297787498	02616
Eukaryotic translation termination factor 1	R.LSVLGAITSVQQR.L	83.44	2.45664	686.4	18609	2	Q96CG1	ETF1	237823785	02616
Ewing sarcoma breakpoint region 1	K.AAVEWFDGKDFQGSK.L	67.66	1.37109	842.901	15843	2	Q96FE8	EWSR1	253970504	00592
Ewing sarcoma breakpoint region 1	K.GDATVSYEDPPTAK.A	41.01	7.19535	725.833	9830	2	Q96FE8	EWSR1	253970504	00592
Exocyst complex component 1	K.LLSEIEFLVNHMDLAK.G	16.18	3.61221	936.497	24746	2	Q9NV70	EXOC1	119625881	07615
Exosomal core protein CSL4	R.LCNLEEGSPGSGTYTR.H	76.4	4.01656	870.9	11031	2	B1AMU3	EXOSC1	122920915	16223
Exosome component 10	R.TEDFIIDTLELR.S	34.23	2.31165	732.881	22951	2	Q01780	EXOSC10	339717676	16180
Exosome component 6	R.ELALALQEALEPAVR.L	108.91	4.01995	811.956	21783	2	Q5RKV6	EXOSC6	122920912	12107
Exportin 1	K.QMLPLNTNIR.L	32.2	2.01725	600.331	14295	2	O14980	XPO1	226192711	03975
Exportin 1	K.NLNTLCWAIGSISGAMHEEDEKR.F	24.36	1.06908	877.747	21923	3	O14980	XPO1	226192711	03975
Exportin 1	K.YYGLQILENVIK.T	60.33	2.25357	726.907	23448	2	O14980	XPO1	226192711	03975
Exportin 1	R.FLVTVIKDLLGLCEQK.R	79	3.43274	938.531	25965	2	O14980	XPO1	345100580	03975
Exportin 1	K.YMLLPNQVWDSIIQQATK.N	62.6	2.37882	1074.56	26208	2	O14980	XPO1	226192711	03975
Exportin 1	R.SNDPQMVAENFVPPLLDAVLIDYQR.N	94.74	1.13063	1422.72	27876	2	O14980	XPO1	226192711	03975
Exportin 5	R.IFSFLLNTLQENVNK.Y	58.01	0.586529	890.485	23458	2	Q9HAV4	XPO5	270346446	06385
Exportin 5	K.SAILGLPQPLLELNDSPVFK.T	42.01	6.1538	1076.1	24672	2	Q9HAV4	XPO5	270346446	06385
Exportin 5	K.VFLEELMAPVASIWLSQDMHR.V	62.68	3.52839	824.749	27496	3	Q9HAV4	XPO5	270346446	06385
Exportin 5	K.CALMEALVLISNQFK.N	60.3	0.565372	868.958	27523	2	Q9HAV4	XPO5	270346446	06385
Exportin 7	R.DSSLFDIFTLSCNLLK.Q	63.32	0.6375	936.974	28204	2	Q9UIA9	XPO7	154448892	05846
Expressed in T cells and eosinophils in atopic dermatitis	K.FQIEANFPR.R	17.42	2.26468	561.289	15974	2	Q96CS3	FAF2	127798507	16870
Expressed in T cells and eosinophils in atopic dermatitis	K.LLQFQDLTGIESMDQCR.H	96.99	1.38464	1027.49	21610	2	Q96CS3	FAF2	159164051	16870
Expressed in T cells and eosinophils in atopic dermatitis	R.ENTYPFLAMIMLK.D	27.43	2.24854	785.902	25572	2	Q96CS3	FAF2	127798507	16870
Expressed in T cells and eosinophils in atopic dermatitis	R.VTDPVGDIVSFMHSFEEK.Y	66.64	2.83855	1018.98	25764	2	Q96CS3	FAF2	127798507	16870
Ezrin	K.IALLEEAR.R	29.86	2.41872	457.77	13642	2	P15311	EZR	161702986	00475
Ezrin	K.QLFDQVVK.T	27.85	3.51854	488.775	14510	2	P15311	EZR	167887692	00475
Ezrin	K.SQEQLAAELAEYTAK.I	45.34	2.7715	826.41	17980	2	P15311	EZR	161702986	00475
Ezrin	K.FYPEDVAEELIQDITQK.L	85.82	3.67518	1019.5	27516	2	P15311	EZR	161702986	00475
F actin capping protein beta subunit	K.NLSDLIDLVPSLCEDLLSSVDQPLK.I	52.89	0.646323	928.485	28844	3	P47756	CAPZB	330864679	11872
F box and leucine rich repeat protein 11	R.LAGLDITDATLR.L	26.57	9.69422	629.848	18600	2	D4QA03	kdm2a	294979142	05741
F box and leucine rich repeat protein 11	K.ACVQGECGVCHYCR.D	26.92	0.798551	585.898	8111	3	D4QA03	kdm2a	294979142	05741
Factor VIII associated gene 1	R.AAQLQLPQLPLAALQALGEAASCQLLAR.D	79.59	2.65535	972.545	28384	3	P23610	F8A3	119593054	02374
FACTp140	K.ELAAQLNEEAK.R	47.66	1.06941	608.315	10378	2	Q9Y5B9	SUPT16H	119586791	16088
FACTp140	K.KAASITSEVFNK.F	61.55	1.08133	647.853	10582	2	Q9Y5B9	SUPT16H	119586791	16088
FACTp140	R.MQGSLEAHVNGFR.F	22.34	1.57018	482.569	11282	3	Q9Y5B9	SUPT16H	119586791	16088
FACTp140	R.VMEIVDADEK.V	27.68	0.935091	574.779	12102	2	Q9Y5B9	SUPT16H	119586791	16088
FACTp140	K.DLYIRPNIAQK.R	23.2	2.59253	665.876	12747	2	Q9Y5B9	SUPT16H	119586791	16088
FACTp140	K.AASITSEVFNK.F	42.22	0.927477	583.807	13207	2	Q9Y5B9	SUPT16H	119586791	16088
FACTp140	R.GDKVDILYNNIK.H	56.48	1.80492	696.379	13208	2	Q9Y5B9	SUPT16H	119586791	16088
FACTp140	K.YTEGVQSLNWTK.I	70.74	0.246896	713.354	14125	2	Q9Y5B9	SUPT16H	119586791	16088
FACTp140	R.DLGFNGAPYR.S	19.22	3.24641	555.271	14859	2	Q9Y5B9	SUPT16H	119586791	16088
FACTp140	R.INFYCPGSALGR.N	38.35	5.2043	677.829	16053	2	Q9Y5B9	SUPT16H	119586791	16088
FACTp140	R.NEGNIFPNPEATFVK.E	51.41	2.90549	838.915	18321	2	Q9Y5B9	SUPT16H	119586791	16088
FACTp140	K.APGEQTVPALNLQNAFR.I	53.15	5.55438	913.476	19030	2	Q9Y5B9	SUPT16H	119586791	16088
FACTp140	K.GNENANGAPAITLLIR.E	23.18	4.19121	812.441	19309	2	Q9Y5B9	SUPT16H	119586791	16088
FACTp140	K.ICDVYNAVMDVVKK.Q	48.74	2.25174	827.419	19332	2	Q9Y5B9	SUPT16H	119586791	16088
FACTp140	K.ICDVYNAVMDVVK.K	66.05	2.22188	763.371	21100	2	Q9Y5B9	SUPT16H	119586791	16088
FACTp140	K.KVTMINAIPVASLDPIKEWLNSCDLK.Y	60.88	0.786651	985.86	23570	3	Q9Y5B9	SUPT16H	119586791	16088
FACTp140	K.YETVIMPVFGIATPFHIATIK.N	66.23	0.0340676	1174.64	23920	2	Q9Y5B9	SUPT16H	119586791	16088
FACTp140	K.NFIEKVEALTKEELEFEVPFR.D	80.55	0.430407	856.451	25255	3	Q9Y5B9	SUPT16H	119586791	16088
FACTp140	K.VTMINAIPVASLDPIKEWLNSCDLK.Y	48.35	2.7728	943.16	25331	3	Q9Y5B9	SUPT16H	119586791	16088
FACTp140	R.TLMVDPSQEVQENYNFLLQLQEELLK.E	76.41	0.679785	1041.2	28093	3	Q9Y5B9	SUPT16H	119586791	16088
FACTp140	R.YEEEEEQSR.S	16.61	5.76724	599.75	5157	2	Q9Y5B9	SUPT16H	119586791	16088
FACTp140	K.HQHMHDRDDLYAEQMER.E	47.13	3.25066	737.651	8269	3	Q9Y5B9	SUPT16H	119586791	16088
FACTp140	K.ELAAQLNEEAKR.R	61.3	1.45073	686.364	9477	2	Q9Y5B9	SUPT16H	119586791	16088
Family with sequence similarity 136, member A	K.MQGLMFR.C	21.77	0.330903	441.72	14200	2	Q96C01	FAM136A	119614707	07866
Family with sequence similarity 136, member A	R.CHVPLAQAQALVTSELEKFQDR.L	35.31	2.97959	847.433	21721	3	Q96C01	FAM136A	74751785	07866
Family with sequence similarity 98, member B	K.MDLNSEQAEQLER.I	95.8	0.801171	781.86	12882	2	Q52LJ0	FAM98B	74735811	08786
Family with sequence similarity 98, member B	K.NSQLDKNSEVYQEVQAMFDTLGIPK.S	61.69	4.26958	952.132	25355	3	Q52LJ0	FAM98B	74735811	08786
Fanconi anemia group I protein	R.NSQLANSVMQTLLSQLK.Q	22.35	4.08962	938	24911	2	Q9NVI1	FANCI	219519668	13339
Fanconi anemia group I protein	K.FVSSLLTALFR.D	80.66	2.17432	627.365	24931	2	Q9NVI1	FANCI	219519668	13339
Fanconi anemia group I protein	K.SLELLPIILTALATK.K	39.84	0.0664161	798.503	28394	2	Q9NVI1	FANCI	219519668	13339
Fanconi anemia, complementation group D2	K.TSSSDTLSEEKNSECDPTPSHR.G	69.48	3.00481	822.02	7617	3	Q9BXW9	FANCD2	119584462	01968
Far upstream element binding protein	R.SCMLTGTPESVQSAK.R	62.21	3.66352	798.371	11201	2	Q96AE4	FUBP1	119626763	10349
Far upstream element binding protein	K.MVMIQDGPQNTGADKPLR.I	46.02	3.9615	657.662	11965	3	Q96AE4	FUBP1	119626763	10349
Far upstream element binding protein	K.IQIAPDSGGLPER.S	61.35	3.04425	676.86	13064	2	Q96AE4	FUBP1	119626763	10349
Far upstream element binding protein	R.IGGNEGIDVPIPR.F	47.89	2.71261	668.863	15821	2	Q96AE4	FUBP1	119626763	10349
Far upstream element binding protein	R.CQHAAEIITDLLR.S	60.97	3.75246	770.398	19124	2	Q96AE4	FUBP1	119626763	10349
Far upstream element binding protein	R.GTPQQIDYAR.Q	44.67	0.168906	574.788	9143	2	Q96AE4	FUBP1	159162537	10349
Far upstream element binding protein	R.IAQITGPPDR.C	48.44	1.8022	534.295	9692	2	Q96AE4	FUBP1	159162537	10349
Far upstream element binding protein	R.IQFKPDDGTTPER.I	62.71	3.25056	752.373	9798	2	Q96AE4	FUBP1	159162537	10349
Farnesyl pyrophosphate synthetase	K.CSWLVVQCLQR.A	32.81	1.96865	724.859	18425	2	P14324	FDPS	340708231	00606
Fascin 1	R.YLAPSGPSGTLK.A	38.69	1.76207	595.825	10539	2	J3KNT0	FSCN1	340707772	04068
Fascin 1	K.LINRPIIVFR.G	14.57	1.33302	620.897	14206	2	J3KNT0	FSCN1	340707772	04068
Fatty acid binding protein 5	K.MGAMAKPDCIITCDGK.N	31.43	9.57023	884.39	11952	2	I6L8B7	FABP5	315365061	05524
Fatty acid binding protein 5	K.LVVECVMNNVTCTR.I	27.58	3.44348	847.902	16950	2	I6L8B7	FABP5	315365061	05524
Fatty acid synthase	K.AQVADVVVSR.W	34.25	2.83064	522.294	10437	2	A0A0U1RQF0	FASN	269849686	02567
Fatty acid synthase	K.VVEVLAGHGHLYSR.I	25.7	4.81709	512.945	10489	3	P49327	FASN	269849686	02567
Fatty acid synthase	K.YSGTLNLDR.V	22.67	1.13816	519.765	11147	2	A0A0U1RQF0	FASN	269849686	02567
Fatty acid synthase	K.GLVQALQTK.V	41.08	1.69387	479.289	11710	2	A0A0U1RQF0	FASN	269849686	02567
Fatty acid synthase	K.VGDPQELNGITR.A	53.55	2.17299	649.84	11925	2	A0A0U1RQF0	FASN	288562975	02567
Fatty acid synthase	K.SNMGHPEPASGLAALAK.V	29.44	1.54347	550.946	12309	3	A0A0U1RQF0	FASN	288562975	02567
Fatty acid synthase	R.QEPLLIGSTK.S	37.74	1.43513	543.313	12518	2	A0A0U1RQF0	FASN	288562975	02567
Fatty acid synthase	R.GTPLISPLIK.W	24.84	0.231068	519.831	16056	2	A0A0U1RQF0	FASN	288562975	02567
Fatty acid synthase	R.LSIPTYGLQCTR.A	26.13	2.41212	704.865	16135	2	A0A0U1RQF0	FASN	269849686	02567
Fatty acid synthase	K.ACLDTAVENMPSLK.M	62.8	4.45396	774.87	16618	2	A0A0U1RQF0	FASN	269849686	02567
Fatty acid synthase	K.GILADEDSSRPVWLK.A	50.65	1.89218	843.445	16964	2	A0A0U1RQF0	FASN	269849686	02567
Fatty acid synthase	R.FDASFFGVHPK.Q	55.74	1.52923	626.311	17003	2	A0A0U1RQF0	FASN	288562975	02567
Fatty acid synthase	R.SLLVNPEGPTLMR.L	26.02	1.53353	713.889	17162	2	A0A0U1RQF0	FASN	269849686	02567
Fatty acid synthase	R.CVLLSNLSSTSHVPEVDPGSAELQK.V	37.03	0.128593	889.781	17189	3	A0A0U1RQF0	FASN	269849686	02567
Fatty acid synthase	R.LNSVQSSERPLFLVHPIEGSTTVFHSLASR.L	48.46	3.33965	827.937	18143	4	A0A0U1RQF0	FASN	269849686	02567
Fatty acid synthase	R.RPTPQDSPIFLPVDDTSFR.W	35.31	2.69458	1094.55	19031	2	A0A0U1RQF0	FASN	269849686	02567
Fatty acid synthase	R.VLEALLPLKGLEER.V	58.04	2.01274	790.473	20359	2	A0A0U1RQF0	FASN	269849686	02567
Fatty acid synthase	R.LHLSGIDANPNALFPPVEFPAPR.G	49.56	0.357966	824.772	21562	3	A0A0U1RQF0	FASN	288562975	02567
Fatty acid synthase	K.VLLSLEHGLWAPNLHFHSPNPEIPALLDGR.L	53.29	1.26183	836.448	21650	4	A0A0U1RQF0	FASN	288562975	02567
Fatty acid synthase	R.EGGFLLLHTLLR.G	41.2	1.55757	684.902	21661	2	A0A0U1RQF0	FASN	269849686	02567
Fatty acid synthase	R.LFDHPESPTPNPTEPLFLAQAEVYKELR.L	34.62	3.33104	810.413	22279	4	A0A0U1RQF0	FASN	269849686	02567
Fatty acid synthase	K.LPEDPLLSGLLDSPALK.A	56.37	2.89316	889.498	24039	2	A0A0U1RQF0	FASN	269849686	02567
Fatty acid synthase	R.HSQDLAFLSMLNDIAAVPATAMPFR.G	78.86	3.3545	906.121	26556	3	A0A0U1RQF0	FASN	288562975	02567
Fatty acid synthase	R.TLLEGSGLESIISIIHSSLAEPR.V	143.61	0.168434	1211.66	26945	2	A0A0U1RQF0	FASN	269849686	02567
Fatty acid synthase	K.LTPGCEAEAETEAICFFVQQFTDMEHNR.V	50.85	3.37641	1110.83	27086	3	A0A0U1RQF0	FASN	269849686	02567
Fatty acid synthase	R.ALGLGVEQLPVVFEDVVLHQATILPK.T	74.51	0.285039	1393.3	27138	2	A0A0U1RQF0	FASN	288562975	02567
[truncated: 4,442 more rows]
