# Supplementary material for: Impact of exosomal HIV-1 Tat expression on the human cellular proteome
Source: Oncotarget. 2019 Sep 24;10(54):5632–44. doi: 10.18632/oncotarget.27207 (PMC6771461; doi:10.18632/oncotarget.27207)
Supplement: Supplementary file 3 [file oncotarget-10-5632-s003.xlsx]

## Sheet: 293T cells-R2
293T cells-R2
Protein Name	Identified Peptide Sequence (#: methionine oxidation)	Mowse Score	Mass Error (ppm)	Isolated mass	Scan number	Charge state	UniProt Accession No	Gene Symbol	NCBI GI accession	HPRD accession
14-3-3 Beta	R.YDDMAAAMK.A	45.08	1.64857	508.216	11522	2	P61981	YWHAG	197692473	03184
14-3-3 Beta	K.LAEQAERYDDMAAAMK.A	73.51	0.711597	906.916	14037	2	P61981	YWHAG	197692473	03184
14-3-3 Beta	K.AVTEQGHELSNEER.N	55.04	0.605477	799.873	8412	2	A0A0J9YWE8	YWHAB	197692473	03184
14-3-3 Beta	R.YLSEVASGDNK.Q	39.95	0.576713	591.785	9742	2	P31946	YWHAB	197692473	03184
14-3-3 epsilon	R.YLAEFATGNDRK.E	58.65	1.45448	692.847	11666	2	P62258	YWHAE	119611035	05457
14-3-3 epsilon	K.LAEQAERYDEMVESMKK.V	15.75	0.251827	514.997	14566	4	B4DJF2	YWHAE	119611035	05457
14-3-3 epsilon	K.AASDIAMTELPPTHPIR.L	59.13	2.3891	910.47	15537	2	P62258	YWHAE	119611035	05457
14-3-3 epsilon	K.LICCDILDVLDK.H	54.92	0.0907402	738.875	23566	2	P62258	YWHAE	119611035	05457
14-3-3 epsilon	K.LICCDILDVLDKHLIPAANTGESK.V	81.07	0.119464	1348.19	23737	2	P62258	YWHAE	119611035	05457
14-3-3 epsilon	K.AAFDDAIAELDTLSEESYK.D	87.13	0.511502	1044.49	25392	2	P62258	YWHAE	119611035	05457
14-3-3 Eta	K.AVTELNEPLSNEDRNLLSVAYK.N	78.6	0.311885	1238.14	18897	2	Q04917	YWHAH	119580407	00215
14-3-3 Eta	K.NSVVEASEAAYKEAFEISK.E	87.05	2.63415	1036.51	21068	2	Q04917	YWHAH	123238850	00215
14-3-3 Eta	K.DSTLIMQLLR.D	48.04	0.94985	595.335	24476	2	Q04917	YWHAH	307776567	00215
14-3-3 Eta	K.ELETVCNDVLSLLDKFLIK.N	48.11	2.34793	750.41	29262	3	Q04917	YWHAH	123238850	00215
14-3-3 Eta	K.LAEQAER.Y	42.18	2.6261	408.713	5827	2	Q04917	YWHAH	307776567	00215
14-3-3 gamma	K.NVTELNEPLSNEER.N	51.68	3.43839	822.4	13512	2	P61981	YWHAG	119592210	05639
14-3-3 gamma	K.ELEAVCQDVLSLLDNYLIK.N	91.95	0.827681	1118.08	29213	2	P61981	YWHAG	119592210	05639
14-3-3 theta	R.YLAEVACGDDR.K	62.89	0.0788297	634.782	12122	2	P27348	YWHAQ	119621384	00886
14-3-3 theta	K.QTIDNSQGAYQEAFDISKK.E	49.45	1.20297	715.014	15139	3	P27348	YWHAQ	119621384	00886
14-3-3 theta	K.AVTEQGAELSNEERNLLSVAYK.N	17.51	1.92629	807.748	19398	3	P27348	YWHAQ	119621384	00886
14-3-3 theta	R.SICTTVLELLDKYLIANATNPESK.V	113.46	0.0853937	1347.21	28150	2	P27348	YWHAQ	119621384	00886
14-3-3 theta	R.YLAEVACGDDRK.Q	49.63	0.144632	698.83	9871	2	P27348	YWHAQ	119621384	00886
14-3-3 theta	K.AVTEQGAELSNEER.N	89.87	2.55625	766.861	9977	2	P27348	YWHAQ	119621384	00886
14-3-3 zeta	K.SVTEQGAELSNEER.N	90.79	0.0594041	774.86	10247	2	P63104	YWHAZ	306991839	03183
14-3-3 zeta	R.YDDMAACMK.S	43.1	1.58998	552.712	11182	2	P63104	YWHAZ	306991839	03183
14-3-3 zeta	K.FLIPNASQAESK.V	36.38	0.797127	652.846	14896	2	P63104	YWHAZ	306991839	03183
14-3-3 zeta	K.SVTEQGAELSNEERNLLSVAYK.N	71.8	2.46839	1219.11	19754	2	P63104	YWHAZ	306991839	03183
14-3-3 zeta	R.DICNDVLSLLEK.F	46.13	1.421	709.864	25871	2	P63104	YWHAZ	306991839	03183
14-3-3 zeta	K.TAFDEAIAELDTLSEESYK.D	116.38	0.332084	1066.5	26488	2	P63104	YWHAZ	306991839	03183
14-3-3 zeta	R.EKIETELRDICNDVLSLLEK.F	31.22	0.489811	806.424	27531	3	P63104	YWHAZ	306991839	03183
14-3-3 zeta	R.VVSSIEQKTEGAEK.K	34.94	0.169459	502.267	8775	3	P63104	YWHAZ	306991839	03183
14-3-3 zeta	R.YLAEVAAGDDKK.G	27.35	0.428241	427.223	9685	3	P63104	YWHAZ	306991839	03183
17 beta hydroxysteroid dehydrogenase 4	K.AVANYDSVEEGEKVVK.T	88.44	1.17222	868.938	12059	2	P51659	HSD17B4	313482810	03514
17 beta hydroxysteroid dehydrogenase 4	R.ATSTATSGFAGAIGQK.L	77.79	0.44967	734.375	12609	2	P51659	HSD17B4	313482810	03514
17 beta hydroxysteroid dehydrogenase 4	R.FAKPVYPGQTLQTEMWK.E	44.58	2.20154	675.35	16753	3	P51659	HSD17B4	313482810	03514
17 beta hydroxysteroid dehydrogenase 4	R.IDVVVNNAGILR.D	44.23	4.18475	641.88	17257	2	P51659	HSD17B4	313482810	03514
17 beta hydroxysteroid dehydrogenase 4	K.VAVAIPNRPPDAVLTDTTSLNQAALYR.L	73.82	2.23684	956.188	19919	3	P51659	HSD17B4	313482810	03514
17 beta hydroxysteroid dehydrogenase 4	K.LGLLGLANSLAIEGR.K	106.89	0.633317	748.944	23690	2	P51659	HSD17B4	313482810	03514
17 beta hydroxysteroid dehydrogenase 4	K.SMMGGGLAEIPGLSINFAK.V	40.43	6.2769	946.99	23766	2	P51659	HSD17B4	313482810	03514
2 hydroxyphytanoyl CoA lyase	K.FSARPSSIEAIPFVIEK.A	18.4	1.1729	946.021	19497	2	Q9UJ83	HACL1	119584655	09183
2`-5`-oligoadenylate synthetase 2	K.QFQDQKR.S	20.62	3.21226	475.248	3231	2	A0A087X0V5	OAS2	119618433	04518
2-Oxoglutarate and iron-dependent oxygenase domain containing 1	R.SEALFLLLSNFTGLK.L	83.51	1.41446	826.965	28261	2	A0A0A0MTR2	OGFOD1	119603268	08553
2,4-dienoyl-CoA reductase 1	K.EQWDTIEELIR.K	33.27	1.76991	716.361	23049	2	Q16698	DECR1	119612070	01959
28S ribosomal protein S27, mitochondrial	R.EALDVLGAVLK.A	38.56	0.0514336	564.337	22768	2	G5EA06	MRPS27	209572725	17596
3-ketoacyl-CoA reductase	K.IRKPTLDKPSPETFVK.S	32.09	1.17668	464.772	11160	4	Q53GQ0	HSD17B12		09989
3-ketoacyl-CoA reductase	R.KPTLDKPSPETFVK.S	23.93	0.215517	529.631	11202	3	Q53GQ0	HSD17B12	158931120	09989
3-ketoacyl-CoA reductase	R.TIAVDFASEDIYDKIK.T	66.77	1.14446	914.473	20005	2	Q53GQ0	HSD17B12	158931120	09989
3-ketoacyl-CoA reductase	K.MININILSVCK.M	61.21	1.29378	652.858	20638	2	Q53GQ0	HSD17B12	158931120	09989
3-ketoacyl-CoA reductase	K.TFVDFFSQCLHEEYR.S	81.36	2.1973	989.446	23371	2	Q53GQ0	HSD17B12	158931120	09989
3-ketoacyl-CoA reductase	K.GVFVQSVLPYFVATK.L	17.51	2.35178	827.962	23729	2	Q53GQ0	HSD17B12	158931120	09989
3-oxoacid CoA transferase	K.STGCDFAVSPK.L	36.75	2.06413	584.77	10994	2	P55809	OXCT1	196049889	02001
3-oxoacid CoA transferase	K.GMGGAMDLVSSAK.T	27.77	1.5561	612.291	15652	2	P55809	OXCT1	196049889	02001
3-oxoacid CoA transferase	K.GLTAVSNNAGVDNFGLGLLLR.S	110.6	1.26693	1051.07	24716	2	P55809	OXCT1	196049889	02001
5`-3` exoribonuclease 2	R.ELTMASLPFTFDVER.S	87.36	0.189081	878.435	24704	2	Q9H0D6	XRN2	119630592	10309
5`-3` exoribonuclease 2	K.YAWQGVALLPFVDER.R	38.98	2.44683	882.462	25047	2	Q9H0D6	XRN2	119630592	10309
5`-nucleotidase domain containing 2	R.QLFDVVIVQADKPSFFTDR.R	30.07	2.6533	1113.08	22993	2	Q9H857	NT5DC2	197116386	07770
5`-nucleotidase domain containing 2	K.QLFLITNSPFSFVDK.G	60.38	0.343977	878.47	25016	2	Q9H857	NT5DC2	197116386	07770
5`, 3`-Nucleotidase, cytosolic	R.VLVDMDGVLADFEAGLLR.G	24.93	0.556128	645.008	28168	3	J3KRC4	NT5C	159794820	11833
60 kDa Ro protein	K.ALLQEMPLTALLR.N	57.3	1.13149	734.932	24923	2	Q5LJ98	TROVE2	291084635	15964
7-dehydrocholesterol reductase	K.VIECSYTSADGQR.H	97.69	0.372897	743.335	10039	2	Q9UBM7	DHCR7	255308875	04174
A kinase (PRKA) anchor protein 1	R.VCQASQLQGQKEESCVPVHQK.T	37.75	1.55153	610.799	9344	4	Q92667	AKAP1	339275976	03905
A kinase anchor protein 12	K.LTASEQAHPQEPAESAHEPR.L	48.98	1.37756	547.013	8566	4	Q02952	AKAP12	317373554	05263
A kinase anchor protein 12	R.AEAERPEEQAEASGLKK.E	37.35	1.97188	614.977	8584	3	Q02952	AKAP12	317373554	05263
Abhydrolase domain containing 10	K.ALAIEEFCK.S	33.5	1.192	540.773	16293	2	Q9NUJ1	ABHD10	119600095	07751
Abhydrolase domain containing 10	K.SPGIIFIPGYLSYMNGTK.A	65.56	0.737483	979.509	24357	2	Q9NUJ1	ABHD10	119600095	07751
Abhydrolase domain containing protein 14B	R.AVAIDLPGLGHSK.E	19.69	6.63529	639.36	15914	2	Q96IU4	ABHD14B	226443152	17504
Acetyl coenzyme A acyltransferase 1	R.IAQFLSDIPETVPLSTVNR.Q	71.86	0.456162	1050.57	22394	2	G5E935	ACAA1	194353979	06815
Acetyl coenzyme A acyltransferase 1	K.AEELGLPILGVLR.S	18.11	3.52797	690.419	24865	2	P09110	ACAA1	119584922	06815
Acetyl coenzyme A acyltransferase 1	R.GGFKDTTPDELLSAVMTAVLK.D	80.86	1.91415	1097.08	28472	2	G5E935	ACAA1	194353979	06815
Acetyl coenzyme A acyltransferase 1	K.DTTPDELLSAVMTAVLK.D	17.31	0.554896	601.985	30213	3	G5E935	ACAA1	194353979	06815
Acetyl-CoA acetyltransferase	K.GQPDVVVKEDEEYK.R	16.76	0.905314	545.602	10745	3	P24752	ACAT1	145579625	01946
Acetyl-CoA acetyltransferase	R.LNVTPLAR.I	31.12	0.237681	442.272	12648	2	P24752	ACAT1	145579625	01946
Acetyl-CoA acetyltransferase	R.NEQDAYAINSYTR.S	68.14	1.36726	772.851	13351	2	P24752	ACAT1	145579625	01946
Acetyl-CoA acetyltransferase	K.VNINGGAVSLGHPIGMSGAR.I	88.36	1.69062	636.336	14800	3	P24752	ACAT1	145579625	01946
Acetyl-CoA acetyltransferase	R.QAVLGAGLPISTPCTTINK.V	66.81	1.90721	971.029	18569	2	P24752	ACAT1	145579625	01946
Acetyl-CoA acetyltransferase	K.MLEIDPQKVNINGGAVSLGHPIGMSGAR.I	61.19	1.99722	954.495	18868	3	P24752	ACAT1	145579625	01946
Acetyl-CoA acetyltransferase	K.AAWEAGKFGNEVIPVTVTVK.G	105.04	0.0765544	1058.58	18936	2	P24752	ACAT1	145579625	01946
Acetyl-CoA acetyltransferase	R.TPIGSFLGSLSLLPATK.L	50.45	1.93304	851.495	25811	2	P24752	ACAT1	145579625	01946
Acetyl-CoA acetyltransferase	R.IVAFADAAVEPIDFPIAPVYAASMVLK.D	32.11	2.69008	1409.75	28114	2	P24752	ACAT1	145579625	01946
Acetyl-CoA acetyltransferase	K.GQPDVVVKEDEEYKR.V	64.71	2.0783	895.948	9970	2	P24752	ACAT1	145579625	01946
Acetyl-CoA acetyltransferase 2	R.ILVTLLHTLER.M	79.88	1.00168	654.405	19227	2	Q9BWD1	ACAT2	148539872	00006
Acetyl-CoA acetyltransferase 2	K.IGEMPLTDSILCDGLTDAFHNCHMGITAENVAK.K	57.35	0.773961	908.424	23409	4	Q9BWD1	ACAT2	148539872	00006
Acetyl-CoA acetyltransferase 2	R.ATVAPEDVSEVIFGHVLAAGCGQNPVR.Q	56.64	0.970145	931.804	23708	3	Q9BWD1	ACAT2	148539872	00006
Acetyl-CoA acetyltransferase 2	R.IVSWSQVGVEPSIMGIGPIPAIK.Q	18.45	0.202665	793.443	24588	3	Q9BWD1	ACAT2	148539872	00006
Acid phosphatase 1	R.SPIAEAVFR.K	55.38	1.04897	495.274	15188	2	G5E9R5	ACP1	157837067	08881
Acidic (leucine-rich) nuclear phosphoprotein 32 family member E	K.DLSTVEALQNLK.N	45.65	0.9183	665.864	19777	2	Q9BTT0	ANP32E	210147571	16493
Acidic (leucine-rich) nuclear phosphoprotein 32 family member E	K.SLDLFNCEITNLEDYR.E	92.11	5.25093	1001.47	23876	2	Q9BTT0	ANP32E	210147571	16493
Acidic (leucine-rich) nuclear phosphoprotein 32 family member E	R.KLELSDNIISGGLEVLAEKCPNLTYLNLSGNK.I	113.88	0.0525287	1168.29	24813	3	Q9BTT0	ANP32E	210147571	16493
ACINUS	K.KPSISITTESLK.S	74.1	0.882072	652.378	11921	2	Q9UKV3	ACIN1	308153407	05191
ACINUS	K.LLDDLFRK.T	27.77	0.482547	510.298	18665	2	Q9UKV3	ACIN1	308153407	05191
ACINUS	K.ASLVALPEQTASEEETPPPLLTK.E	68.52	1.1655	1211.14	20233	2	Q9UKV3	ACIN1	308153407	05191
ACINUS	R.SAQPLPLKIEELALAK.G	43.43	0.32655	861.014	20488	2	Q9UKV3	ACIN1	308153407	05191
ACINUS	R.TGTLVEEAFWIDKIK.S	80	0.893743	875.475	21669	2	Q9UKV3	ACIN1	308153407	05191
ACINUS	K.AAPCIYWLPLTDSQIVQK.E	20.75	0.636206	1052.05	23467	2	Q9UKV3	ACIN1	308153407	05191
Aconitase, mitochondrial	K.IVYGHLDDPASQEIER.G	53.41	0.33878	614.639	13982	3	A2A274	ACO2	123231013	00012
Aconitase, mitochondrial	R.NDANPETHAFVTSPEIVTALAIAGTLK.F	57.55	3.22465	927.49	25468	3	A2A274	ACO2	123231013	00012
Aconitase, mitochondrial	K.DINQEVYNFLATAGAK.Y	78.04	0.713847	877.442	25572	2	A2A274	ACO2	123231013	00012
Aconitase, mitochondrial	R.VAMQDATAQMAMLQFISSGLSK.V	129.72	2.14421	1164.57	26359	2	A2A274	ACO2	123231013	00012
Actin alpha, cardiac muscle	R.HQGVMVGMGQKDSYVGDEAQSKR.G	118.37	0.904602	627.55	10319	4	P60709	ACTB	316659409	00015
Actin alpha, cardiac muscle	R.HQGVMVGMGQKDSYVGDEAQSK.R	95.68	0.0565699	784.363	11163	3	P60709	ACTB	316659409	00015
Actin alpha, cardiac muscle	K.IWHHTFYNELR.V	42.89	4.28301	758.381	12416	2	P60709	ACTB	316659409	00015
Actin alpha, cardiac muscle	R.AVFPSIVGRPR.H	51.33	0.951025	599.857	14159	2	P60709	ACTB	316659409	00015
Actin alpha, cardiac muscle	K.YPIEHGIITNWDDMEK.I	62.68	0.252944	980.959	18024	2	P62736	ACTA2	270048010	00015
Actin alpha, cardiac muscle	K.EITALAPSTMK.I	39.61	2.01271	581.314	18546	2	P60709	ACTB	323472339	00015
Actin alpha, cardiac muscle	K.RGILTLKYPIEHGIITNWDDMEK.I	19.31	0.877324	914.815	19076	3	P62736	ACTA2	270048010	00015
Actin alpha, cardiac muscle	K.SYELPDGQVITIGNER.F	94.34	0.35178	895.949	20301	2	P60709	ACTB	323472339	00015
Actin alpha, cardiac muscle	R.GILTLKYPIEHGIITNWDDMEK.I	34.73	0.0927957	1293.67	20831	2	P62736	ACTA2	270048010	00015
Actin alpha, cardiac muscle	R.LDLAGRDLTDYLMK.I	42.61	0.80796	812.425	21526	2	P60709	ACTB	316659409	00015
Actin alpha, cardiac muscle	K.YPIEHGIITNWDDMEKIWHHTFYNELR.V	68.04	0.440184	865.166	22985	4	P68133	ACTA1	119612724	00015
Actin alpha, cardiac muscle	R.GILTLKYPIEHGIITNWDDMEKIWHHTFYNELR.V	41.89	0.553261	817.418	23986	5	P68133	ACTA1	119612724	00015
Actin alpha, cardiac muscle	R.HQGVMVGM#GQK.D	26.92	5.66871	594.29	7294	2	P60709	ACTB	316659409	00015
Actin alpha, cardiac muscle	K.DSYVGDEAQSKR.G	40.39	1.30959	677.814	8209	2	P60709	ACTB	316659409	00015
Actin gamma 1	K.QEYDESGPSIVHR.K	93.95	1.62721	758.856	10644	2	P60709	ACTB	316659409	00017
Actin gamma 1	R.GYSFTTTAER.E	29.17	0.508597	566.767	11612	2	P60709	ACTB	316659409	00017
Actin gamma 1	R.VAPEEHPVLLTEAPLNPK.A	80.32	2.07056	977.534	15678	2	P60709	ACTB	316659409	00017
Actin gamma 1	R.KDLYANTVLSGGTTMYPGIADR.M	138.99	1.93755	1172.09	18395	2	P60709	ACTB	323472339	00017
Actin gamma 1	K.CDVDIRKDLYANTVLSGGTTMYPGIADR.M	85.72	0.897628	1034.51	20746	3	P60709	ACTB	323472339	00017
Actin gamma 1	R.TTGIVMDSGDGVTHTVPIYEGYALPHAILR.L	90.65	2.73401	1592.31	20748	2	P60709	ACTB	316659409	00017
Actin gamma 1	K.DLYANTVLSGGTTMYPGIADR.M	104.5	0.103834	1108.04	22233	2	P60709	ACTB	323472339	00017
Actin gamma 1	R.FRCPEALFQPSFLGMESCGIHETTFNSIMK.C	105.69	0.430597	1178.88	22356	3	P60709	ACTB	323472339	00017
Actin gamma 1	R.CPEALFQPSFLGMESCGIHETTFNSIMK.C	84.71	0.147921	1077.83	23236	3	P60709	ACTB	323472339	00017
Actin gamma 1	K.EKLCYVALDFEQEMATAASSSSLEK.S	84.91	2.09952	936.44	23545	3	P60709	ACTB	316659409	00017
Actin gamma 1	K.LCYVALDFEQEMATAASSSSLEK.S	95.84	1.36854	1275.59	24949	2	P60709	ACTB	316659409	00017
Actin gamma 1	K.QEYDESGPSIVHRK.C	76.38	1.38132	822.904	9313	2	P60709	ACTB	316659409	00017
Actin related protein 1A	R.TLFSNIVLSGGSTLFK.G	75.43	0.40738	842.47	24678	2	P61163	ACTR1A	119570073	05508
Actin related protein 2/3 complex subunit 4	K.ELLLQPVTISR.N	15.15	0.830733	634.883	19154	2	A0A0A6YYG9	ARPC4-TTLL3	311771694	10368
Actin related protein 2/3 complex subunit 4	R.AENFFILR.R	20.47	0.281315	505.277	19757	2	A0A0A6YYG9	ARPC4-TTLL3	311771694	10368
Actin related protein 2/3 complex subunit 5	K.ALAAGGVGSIVR.V	36.23	1.79707	535.82	13564	2	O15511	ARPC5	119611570	11969
Actin related protein 2/3 complex subunit 5	K.AVQSLDKNGVDLLMK.Y	70.91	0.0404689	815.945	16141	2	B1ALC0	ARPC5	119611570	11969
Actin related protein 2/3 complex subunit 5 like	K.ALAVGGLGSIIR.V	31.63	1.67215	563.852	19056	2	Q9BPX5	ARPC5L	119608010	12490
Actin related protein 2/3 complex, subunit 1A	K.DGVWKPTLVILR.I	22.92	2.58155	698.921	20539	2	Q92747	ARPC1A	300360515	07252
Actin related protein 3	R.FMEQVIFK.Y	25.74	1.63603	521.276	18453	2	P61158	ACTR3	119615587	05024
Actin related protein 3	R.HGIVEDWDLMER.F	45.02	0.0453426	750.351	19351	2	P61158	ACTR3	119615587	05024
Actin related protein 3	R.TLTGTVIDSGDGVTHVIPVAEGYVIGSCIK.H	37.02	1.30583	1020.2	22348	3	P61158	ACTR3	119615586	05024
Actinin alpha 1	R.LAILGIHNEVSK.I	27.56	2.2168	647.381	14510	2	H9KV75	ACTN1	212293358	00020
Actinin alpha 1	K.ALDFIASK.G	34.35	1.83925	432.744	15124	2	A0A087WSZ2	ACTN3	295321928	00020
Actinin alpha 1	R.TINEVENQILTR.D	37.75	3.06623	715.388	16568	2	H9KV75	ACTN1	295393786	00020
Actinin alpha 2	R.ISNRPAFMPSEGK.M	22.11	3.5753	478.58	11404	3	F6THM6	ACTN2	119590471	00019
Actinin alpha 2	K.TFTAWCNSHLR.K	27.21	5.54049	464.89	12736	3	O43707	ACTN4	295321928	00020
Actinin alpha 2	K.CQLEINFNTLQTK.L	57.73	1.89706	804.908	18893	2	A0A087WSZ2	ACTN3	295393786	00020
Actinin alpha 4	K.HRDYETATLSDIK.A	50.69	0.0232443	516.927	11066	3	O43707	ACTN4	295393786	05222
Actinin alpha 4	K.GISQEQMQEFR.A	39.99	4.83649	676.82	13149	2	O43707	ACTN4	295393786	05222
Actinin alpha 4	K.LSGSNPYTTVTPQIINSK.W	73.63	1.00625	960.508	16143	2	O43707	ACTN4	295393786	05222
Actinin alpha 4	R.TIPWLEDRVPQK.T	25.98	0.488591	741.41	16869	2	O43707	ACTN4	295393786	05222
Actinin alpha 4	K.NVNVQNFHISWK.D	43.92	4.71007	743.38	16993	2	O43707	ACTN4	167013291	05222
Actinin alpha 4	R.MAPYQGPDAVPGALDYK.S	58.11	2.62598	896.93	17088	2	O43707	ACTN4	295393786	05222
Actinin alpha 4	K.TIQEMQQKLEDFR.D	49.65	8.24703	833.41	17617	2	O43707	ACTN4	295393786	05222
Actinin alpha 4	K.AGTQIENIDEDFRDGLK.L	53.75	0.353995	960.969	17977	2	O43707	ACTN4	167013291	05222
Actinin alpha 4	R.KDDPVTNLNNAFEVAEK.Y	80	1.97065	952.475	18063	2	O43707	ACTN4	167013291	05222
Actinin alpha 4	R.QFASQANVVGPWIQTK.M	90.72	1.5491	887.469	18626	2	O43707	ACTN4	295393786	05222
Actinin alpha 4	K.DGLAFNALIHR.H	43.45	0.244566	613.835	18765	2	O43707	ACTN4	167013291	05222
Actinin alpha 4	R.ETTDTDTADQVIASFK.V	99.89	0.335283	871.41	20487	2	O43707	ACTN4	295393786	05222
Actinin alpha 4	R.KDDPVTNLNNAFEVAEKYLDIPK.M	69.63	3.88633	878.45	25449	3	O43707	ACTN4	167013291	05222
Activated RNA polymerase II transcriptional coactivator p15	K.ELVSSSSSGSDSDSEVDKK.L	88.91	6.73534	648.3	8488	3	P53999	SUB1	217330646	02737
Activity dependent neuroprotector	R.VLGQSSSKPAAAATGPPPGNTSSTQK.W	48.64	3.40024	813.751	9142	3	Q9H2P0	ADNP	119596018	09793
Acyl CoA dehydrogenase, short chain	R.IGIASQALGIAQTALDCAVNYAENR.M	124.42	1.70387	873.779	28940	3	P16219	ACADS	311349376	06053
Acyl CoA synthetase long chain family member 4	R.LSPEPWTPETGLVTDAFK.L	72.33	4.32292	994.509	22476	2	O60488	ACSL4	119623079	03845
Acyl-CoA dehydrogenase 9	K.VWITNGGLANIFTVFAK.T	99.77	3.18095	926.015	27254	2	Q9H845	ACAD9	119599702	12412
Acyl-CoA thioesterase 7	K.ATLWYVPLSLK.N	26.95	1.57118	645.877	22834	2	O00154	ACOT7	119591938	12517
Acyl-Coenzyme A dehydrogenase, medium chain	K.TRPVVAAGAVGLAQR.A	28.26	0.275606	489.292	11584	3	Q5T4U5	ACADM	187960098	08447
Acyl-Coenzyme A dehydrogenase, medium chain	K.IYQIYEGTSQIQR.L	36.62	1.69	799.914	14567	2	Q5T4U5	ACADM	187960098	08447
Acyl-Coenzyme A dehydrogenase, medium chain	K.ENVLIGDGAGFK.V	47.05	0.855995	610.32	16719	2	Q5T4U5	ACADM	187960098	08447
Acyl-Coenzyme A dehydrogenase, medium chain	R.EEIIPVAAEYDKTGEYPVPLIR.R	34.64	0.121488	834.776	21360	3	Q5T4U5	ACADM	187960098	08447
Acyl-Coenzyme A dehydrogenase, medium chain	K.AFAGDIANQLATDAVQILGGNGFNTEYPVEK.L	115.64	3.52525	1612.3	28822	2	Q5T4U5	ACADM	187960098	08447
Acylpeptide hydrolase	K.TPLLLMLGQEDR.R	43.21	0.565761	693.376	22269	2	P13798	APEH	119585402	00034
Acyltransferase like 2	R.TCLITFKPGAFIPGAPVQPVVLR.Y	20.89	0.250262	827.806	22361	3	Q8NF37	LPCAT1	119628561	08572
Adaptin, beta 1	K.LAPPLVTLLSAEPELQYVALR.N	52.65	1.35786	1147.16	27650	2	Q10567	AP1B1	290457628	02541
Adaptin, beta 1	R.LASQANIAQVLAELKEYATEVDVDFVR.K	52.82	3.03518	998.195	28162	3	A0A087X253	AP2B1	301015716	02541
Adaptin, beta 1	R.CAIKVEQSAER.C	50.66	0.55941	430.887	8632	3	A0A087X253	AP2B1	301015716	02541
Adaptin, delta	K.DVPVAEEVSALFAGELNPVAPK.A	51.19	5.22602	1126.6	27760	2	G5E988	AP3D1	119589823	06260
Adaptor related protein complex 2, alpha2 subunit	R.VVHLLNDQHLGVVTAATSLITTLAQKNPEEFK.T	48.1	0.238608	872.48	24284	4	O94973	AP2A2	338827685	06256
Adaptor related protein complex 2, alpha2 subunit	K.IIGFGSALLEEVDPNPANFVGAGIIHTK.T	87.09	0.699767	960.514	25024	3	O94973	AP2A2	338827685	06256
Adaptor related protein complex 2, alpha2 subunit	K.NAVLFEAISLIIHHDSEPNLLVR.A	34.29	3.48173	650.863	26646	4	O94973	AP2A2	338827685	06256
Adenine nucleotide translocator 3, Y-chromosomal	K.QIFLGGVDKHTQFWR.Y	72.93	4.09836	916.48	16832	2	P12236	SLC25A6	156071462	02461
Adenine nucleotide translocator 3, Y-chromosomal	K.DFLAGGIAAAISK.T	47.26	1.83353	617.347	22481	2	P12236	SLC25A6	156071462	02461
Adenine phosphoribosyltransferase	R.DISPVLKDPASFR.A	22.32	4.65679	722.89	16679	2	G5E9J2	APRT	119587165	00029
Adenine phosphoribosyltransferase	R.SFPDFPTPGVVFR.D	26.66	2.36739	733.379	22567	2	G5E9J2	APRT	119587165	00029
Adenine phosphoribosyltransferase	R.EKLAPVPFFSLLQYE.-	38.31	3.04331	890.982	26520	2	H3BQZ9	APRT	119587164	00029
Adenine phosphoribosyltransferase	R.GFLFGPSLAQELGLGCVLIR.K	99.49	1.4419	1074.09	27622	2	G5E9J2	APRT	119587165	00029
Adenine phosphoribosyltransferase	K.LAPVPFFSLLQYE.-	19.47	3.42823	762.413	28831	2	H3BQZ9	APRT	119587164	00029
Adenosine deaminase, RNA specific	K.FQVVINGR.E	41.92	0.28739	466.769	13540	2	P55265	ADAR	313104303	07528
Adenosine deaminase, RNA specific	R.TMLLLSR.S	22.04	1.69408	417.25	15636	2	P55265	ADAR	313104303	07528
Adenosine deaminase, RNA specific	K.TLPLTGSTFHDQIAMLSHR.C	21.22	4.91465	709.03	18722	3	P55265	ADAR	313104303	07528
Adenosine deaminase, RNA specific	K.SVTLGYLFSQGHLTR.A	65.94	2.1121	839.951	19291	2	P55265	ADAR	313104303	07528
Adenosine deaminase, RNA specific	R.CFNTLTNSFQPSLLGR.K	68.83	0.960691	927.961	20788	2	P55265	ADAR	313104303	07528
Adenylate kinase 1	K.GQLVPLETVLDMLR.D	103.91	0.2134	792.445	27890	2	Q5T9B7	AK1	134104062	00046
Adenylate kinase 2	M.APSVPAAEPEYPK.G	45.44	2.44894	678.347	12109	2	G3V213	AK2	59808289	00047
Adenylate kinase 2	R.LQAYHTQTTPLIEYYR.K	78.07	0.952924	666.342	15223	3	P54819	AK2	312836806	00047
Adenylate kinase 2	R.LAENFCVCHLATGDMLR.A	106.39	0.712534	1003.97	18426	2	G3V213	AK2	312836806	00047
Adenylate kinase 2	K.NGFLLDGFPR.T	28.22	0.685106	568.299	21320	2	G3V213	AK2	312836806	00047
Adenylate kinase 2	K.ATMDAGKLVSDEMVVELIEK.N	44.08	1.84013	1089.56	22987	2	G3V213	AK2	312836806	00047
Adenylate kinase 2	K.ATMDAGKLVSDEMVVELIEKNLETPLCK.N	42.83	0.180624	784.151	25602	4	G3V213	AK2	312836806	00047
Adenylate kinase 2	K.LVSDEMVVELIEKNLETPLCK.N	71.32	1.00761	1230.14	26278	2	G3V213	AK2	312836806	00047
Adenylate kinase 2	K.RGIHSAIDASQTPDVVFASILAAFSK.A	45.31	3.03024	676.115	26686	4	P54819	AK2	312836806	00047
Adenylate kinase 2	R.GIHSAIDASQTPDVVFASILAAFSK.A	113.08	0.799111	637.087	28062	4	P54819	AK2	312836806	00047
Adenylate kinase 3-like 1	K.SLLVPDHVITR.L	16.65	0.804976	625.367	15070	2	D3DQ64	AK4	299689350	00048
Adenylate kinase 3-like 1	K.DVAKPVIELYK.S	55.37	0.753098	637.871	15120	2	D3DQ64	AK4	299689350	00048
Adenylosuccinate lyase	R.ASLPTLGFTHFQPAQLTTVGK.R	62.7	1.23386	1107.6	20508	2	A0A0A6YY92	ADSL	220897534	00049
Adenylosuccinate lyase	R.QELPFMATENIIMAMVK.A	57.58	1.18211	983.495	27904	2	A0A0A6YY92	ADSL	183227688	00049
Adenylosuccinate lyase	R.HDVMAHVHTFGHCCPK.A	36.64	4.32112	483.964	9199	4	A0A096LNY4	ADSL	220897534	00049
Adenylyl cyclase-associated protein	R.ALLVTASQCQQPAENK.L	22.6	4.37001	879.45	11920	2	F5H6Z3	CAP1	308153681	09869
Adenylyl cyclase-associated protein	K.KEPAVLELEGK.K	21.98	1.69541	404.9	12554	3	E7ENY9	CAP1	308153681	09869
Adenylyl cyclase-associated protein	K.LFNHLSAVSESIQALGWVAMAPKPGPYVK.E	53.23	0.345908	1037.56	24047	3	E7ENY9	CAP1	308153681	09869
Adenylyl cyclase-associated protein	K.LSDLLAPISEQIKEVITFR.E	46.72	0.413861	724.748	26500	3	F5H6Z3	CAP1	308153681	09869
Adenylyl cyclase-associated protein	K.AGAAPYVQAFDSLLAGPVAEYLK.I	38.97	5.40316	784.41	27859	3	F5H6Z3	CAP1	308153681	09869
Adhesion regulating molecule 1	R.LFFWMQEPK.T	23.1	2.98463	613.309	22539	2	Q16186	ADRM1	296863308	06440
Adipocyte plasma membrane-associated protein	K.TRDDEPVCGRPLGIR.A	23.97	0.76398	435.976	10701	4	H0Y512	APMAP	123231954	09840
Adipocyte plasma membrane-associated protein	K.LLLSSETPIEGK.N	35.27	1.72687	643.863	15390	2	H0Y512	APMAP	123231954	09840
Adipocyte plasma membrane-associated protein	R.FPNGVQLSPAEDFVLVAETTMAR.I	115.9	1.73578	1246.63	27436	2	H0Y512	APMAP	123231954	09840
Adipocyte plasma membrane-associated protein	R.RPLRPQVVTDDDGQAPEAK.D	18.61	0.651984	523.775	9584	4	Q9HDC9	APMAP	119630518	09840
ADP ribosyl transferase	K.VVDRDSEEAEIIRK.Y	43	1.11039	829.94	10028	2	P09874	PARP1	315364440	01435
ADP ribosyl transferase	K.KPPLLNNADSVQAK.V	49.76	2.09121	498.948	10348	3	P09874	PARP1	315364440	01435
ADP ribosyl transferase	K.ASLCISTK.K	37.53	1.3622	440.234	10467	2	P09874	PARP1	159163816	01435
ADP ribosyl transferase	K.VVDRDSEEAEIIR.K	66.36	1.35487	765.893	11280	2	P09874	PARP1	315364440	01435
ADP ribosyl transferase	K.LQLLEDDKENR.Y	71.37	1.06505	686.858	12219	2	P09874	PARP1	159163891	01435
ADP ribosyl transferase	K.GGAAVDPDSGLEHSAHVLEK.G	66.9	7.27921	994.98	12932	2	P09874	PARP1	159163891	01435
ADP ribosyl transferase	K.QQVPSGESAILDR.V	57.56	0.574402	700.362	13028	2	P09874	PARP1	188036025	01435
ADP ribosyl transferase	K.NREELGFRPEYSASQLK.G	85.82	3.36362	1012.51	13112	2	P09874	PARP1	321159579	01435
ADP ribosyl transferase	K.KMVDPEKPQLGMIDR.W	40.89	2.45431	878.96	13122	2	P09874	PARP1	321159579	01435
ADP ribosyl transferase	K.SKLPKPVQDLIK.M	26.36	2.4439	683.429	13608	2	P09874	PARP1	315364440	01435
ADP ribosyl transferase	K.GFSLLATEDKEALKK.Q	76.19	0.259408	825.459	13705	2	P09874	PARP1	321159579	01435
ADP ribosyl transferase	K.MVDPEKPQLGMIDR.W	33.82	0.453091	814.91	14577	2	P09874	PARP1	321159579	01435
ADP ribosyl transferase	K.MIFDVESMKK.A	52.96	1.4793	614.308	15698	2	P09874	PARP1	315364440	01435
ADP ribosyl transferase	K.VPHWYHFSCFWK.V	26.19	1.08279	565.262	17467	3	P09874	PARP1	321159578	01435
ADP ribosyl transferase	K.AQNDLIWNIKDELKK.V	26.36	0.771336	610.004	17524	3	P09874	PARP1	188036025	01435
ADP ribosyl transferase	K.TLGDFAAEYAK.S	22.28	4.96638	593.29	17772	2	P09874	PARP1	321159579	01435
ADP ribosyl transferase	K.ELLIFNK.Q	23.67	0.205358	438.763	18113	2	P09874	PARP1	188036025	01435
ADP ribosyl transferase	K.KFYPLEIDYGQDEEAVK.K	96.63	0.604699	1022.5	18463	2	P09874	PARP1	156523968	01435
ADP ribosyl transferase	K.GIYFADMVSK.S	32.3	4.07586	565.783	18698	2	P09874	PARP1	315364440	01435
ADP ribosyl transferase	K.MIFDVESMK.K	31.62	0.0836732	550.262	19308	2	P09874	PARP1	315364440	01435
ADP ribosyl transferase	R.VVSEDFLQDVSASTK.S	72.22	0.146479	812.907	19332	2	P09874	PARP1	159163816	01435
ADP ribosyl transferase	R.MAIMVQSPMFDGK.V	72.46	7.77357	727.84	19493	2	P09874	PARP1	321159578	01435
ADP ribosyl transferase	K.AMVEYEIDLQKMPLGK.L	25.36	0.585537	622.323	19878	3	P09874	PARP1	315364440	01435
ADP ribosyl transferase	K.AQNDLIWNIKDELK.K	64.77	2.07306	850.456	19894	2	P09874	PARP1	188036025	01435
ADP ribosyl transferase	R.FYTLIPHDFGMK.K	14.27	0.885118	734.869	19924	2	P09874	PARP1	315364440	01435
ADP ribosyl transferase	K.VFSATLGLVDIVK.G	76.65	0.65795	681.406	22533	2	P09874	PARP1	159163891	01435
ADP ribosyl transferase	R.VADGMVFGALLPCEECSGQLVFK.S	45.57	1.59939	1264.11	24334	2	P09874	PARP1	188036025	01435
ADP ribosyl transferase	K.SLQELFLAHILSPWGAEVKAEPVEVVAPR.G	81.86	0.568785	797.19	25431	4	P09874	PARP1	156523968	01435
ADP ribosyl transferase	K.QQVPSGESAILDRVADGMVFGALLPCEECSGQLVFK.S	45.84	1.79636	1303.31	25974	3	P09874	PARP1	188036025	01435
ADP ribosyl transferase	K.SLQELFLAHILSPWGAEVK.A	100.74	1.11685	1069.58	26351	2	P09874	PARP1	156523968	01435
ADP ribosyl transferase	R.QIQAAYSILSEVQQAVSQGSSDSQILDLSNR.F	167.96	0.336664	1112.56	26833	3	P09874	PARP1	315364440	01435
ADP ribosyl transferase	K.VEMLDNLLDIEVAYSLLR.G	89.87	4.26661	1053.57	28569	2	P09874	PARP1	206581745	01435
ADP ribosyl transferase	R.KGDEVDGVDEVAK.K	62.68	9.54675	680.84	9628	2	P09874	PARP1	159163914	01435
ADP ribosylation factor 1	R.DAVLLVFANKQDLPNAMNAAEITDKLGLHSLR.H	51.79	1.06675	870.219	23609	4	P61204	ARF3	119590242	00054
ADP ribosylation factor 1	R.MLAEDELRDAVLLVFANKQDLPNAMNAAEITDK.L	57.6	4.10784	915.471	26741	4	P61204	ARF3	119590242	00054
ADP ribosylation factor 4	R.IQEVADELQK.M	24.37	2.55668	586.81	11816	2	P18085	ARF4	119585748	03107
ADP ribosyltransferase 3	R.KTQIFLPMNFK.D	14.7	9.04194	683.875	14529	2	Q13508	ART3	194097382	04363
ADP-dependent glucokinase	R.NDLEEAFIHFMGK.G	51.39	3.85236	775.872	24359	2	Q9BRR6	ADPGK	119598326	12429
ADP-ribosylation factor-like 1	R.ILILGLDGAGK.T	21.05	0.104706	535.334	20007	2	P40616	ARL1	119618065	04574
ADP-ribosylation factor-like 1	K.GTGLDEAMEWLVETLK.S	22.52	0.304149	597.966	29106	3	P40616	ARL1	119618064	04574
AF6	R.ITLDAQDVLAHLVQMAFK.Y	43.83	2.80365	671.701	28584	3	J3KN01	MLLT4	344179034	01164
AFG3L2	K.GAILTGPPGTGK.T	18.79	2.1018	534.807	11673	2	Q9Y4W6	AFG3L2	300192933	05205
AFG3L2	K.VGQISFDLPR.Q	41.16	2.44252	566.313	18137	2	Q9Y4W6	AFG3L2	300192933	05205
AH receptor-interacting protein	K.HVVLYPLVAK.S	22.95	4.90563	569.85	14572	2	O00170	AIP	294960122	10408
AHSA1	R.VFTTQELVQAFTHAPATLEADRGGK.F	72.53	1.75375	896.466	22785	3	O95433	AHSA1	159163554	09768
AHSA1	R.VFTTQELVQAFTHAPATLEADR.G	45.12	0.71404	815.752	24190	3	O95433	AHSA1	159163554	09768
AICAR transformylase, IMP cyclohydrolase	K.TLHPAVHAGILAR.N	25.5	1.18086	452.602	10709	3	P31939	ATIC	119590935	03434
AICAR transformylase, IMP cyclohydrolase	K.NGQVIGIGAGQQSR.I	27.82	2.57956	692.87	11092	2	P31939	ATIC	119590935	03434
AICAR transformylase, IMP cyclohydrolase	K.HVSPAGAAVGIPLSEDEAK.V	23.51	0.350659	616.655	14075	3	P31939	ATIC	119590935	03434
AICAR transformylase, IMP cyclohydrolase	R.YGMNPHQTPAQLYTLQPK.L	16.71	3.68224	696.353	14761	3	P31939	ATIC	119590935	03434
AICAR transformylase, IMP cyclohydrolase	K.SLFSNVVTK.N	14.27	0.261423	497.782	15279	2	P31939	ATIC	119590935	03434
AICAR transformylase, IMP cyclohydrolase	R.TLFGLHLSQK.R	19.58	0.578847	572.33	15429	2	P31939	ATIC	119590935	03434
AICAR transformylase, IMP cyclohydrolase	K.VCMVYDLYK.T	29.17	1.05161	595.783	17178	2	P31939	ATIC	119590935	03434
AICAR transformylase, IMP cyclohydrolase	R.VVACNLYPFVK.T	27.4	3.50311	655.35	17861	2	P31939	ATIC	119590935	03434
AICAR transformylase, IMP cyclohydrolase	M.APGQLALFSVSDKTGLVEFAR.N	45.79	0.33814	736.067	22081	3	P31939	ATIC	48425209	03434
AICAR transformylase, IMP cyclohydrolase	K.ALFEEVPELLTEAEKK.E	31.06	3.32288	616.002	22679	3	P31939	ATIC	119590935	03434
AICAR transformylase, IMP cyclohydrolase	R.DVSELTGFPEMLGGR.V	69.9	1.91072	804.389	23280	2	P31939	ATIC	119590935	03434
AICAR transformylase, IMP cyclohydrolase	R.EVSDGIIAPGYEEEALTILSK.K	37.77	1.3983	1117.57	24270	2	P31939	ATIC	119590935	03434
AICAR transformylase, IMP cyclohydrolase	R.SGVAYIAAPSGSAADKVVIEACDELGIILAHTNLR.L	86.72	1.40262	896.223	26801	4	P31939	ATIC	119590935	03434
AICAR transformylase, IMP cyclohydrolase	K.LPITVLNGAPGFINLCDALNAWQLVK.E	100.39	1.79099	1419.27	28470	2	P31939	ATIC	119590935	03434
Aladin	R.CQTGCWSPDGSR.L	46.43	0.449469	705.78	10571	2	Q9NRG9	AAAS	298359542	05646
Aladin	K.ILATTPSAVFR.V	28.95	2.32037	588.341	15438	2	Q9NRG9	AAAS	291045307	05646
Aladin	R.LLFTVLGEPLIYSLSFPER.C	65.37	3.95857	732.08	28375	3	Q9NRG9	AAAS	291045307	05646
Alanyl tRNA synthetase	K.AVYTQDCPLAAAK.A	44.71	0.370819	704.35	12512	2	P49588	AARS	119572224	03042
Alanyl tRNA synthetase	R.FIDFFKR.N	17.63	1.13518	486.769	17575	2	P49588	AARS	119572225	03042
Alanyl tRNA synthetase	K.MSNYDTDLFVPYFEAIQK.G	70.61	0.324619	1091.01	24681	2	P49588	AARS	119572224	03042
Alanyl tRNA synthetase	K.MALELLTQEFGIPIER.L	79.26	0.644089	930.5	25952	2	P49588	AARS	119572224	03042
Alanyl tRNA synthetase	K.NVGCLQEALQLATSFAQLR.L	126.73	0.182153	1060.05	27321	2	P49588	AARS	119572224	03042
Alanyl-tRNA synthetase like	K.APPGFLGSLVPVVVETLGDAYPELQR.N	60.5	0.354933	908.825	29233	3	Q5JTZ9	AARS2	119624673	12397
Albumin	K.KVPQVSTPTLVEVSR.N	60.2	1.06468	820.472	14067	2	Q8IUK7	ALB	332356380	00062
Albumin	K.YLYEIAR.R	17.49	1.21402	464.251	14192	2	A0A0C4DGB6	ALB	332356380	00062
Alcohol dehydrogenase 5, chi polypeptide	K.LVSEYMSK.K	16.2	0.522752	478.742	10851	2	P11766	ADH5	327533724	00064
Alcohol dehydrogenase 5, chi polypeptide	R.IIGVDINKDK.F	14.34	0.197372	557.827	11610	2	P11766	ADH5	327533724	00064
Aldehyde dehydrogenase 16 family, member A1	R.LLWTLESLVTGR.A	50.85	2.24096	694.402	25662	2	Q8IZ83	ALDH16A1	269849532	14394
Aldehyde dehydrogenase 2	R.VIQVAAGSSNLK.R	38.39	0.626959	593.844	10848	2	P05091	ALDH2	328877225	00003
Aldehyde dehydrogenase 2	K.LLCGGGIAADR.G	24.1	4.62917	551.79	11763	2	P05091	ALDH2	328877225	00003
Aldehyde dehydrogenase 2	K.LGPALATGNVVVMK.V	37.86	0.440945	685.397	16547	2	P05091	ALDH2	328877225	00003
Aldehyde dehydrogenase 2	R.AAFQLGSPWR.R	39.58	1.72878	566.8	18376	2	P05091	ALDH2	328877225	00003
Aldehyde dehydrogenase 2	K.TIPIDGDFFSYTR.H	47.15	1.38013	766.376	21970	2	P05091	ALDH2	328877225	00003
Aldehyde dehydrogenase 2	K.VAEQTPLTALYVANLIK.E	39.98	2.20058	922.532	24070	2	P05091	ALDH2	328877225	00003
Aldehyde dehydrogenase 2	R.HEPVGVCGQIIPWNFPLLMQAWK.L	57.52	0.417956	907.467	26485	3	P05091	ALDH2	328877225	00003
Aldehyde dehydrogenase 5	K.LAPALATGNTVVMK.V	56.4	0.577291	693.395	14773	2	P30837	ALDH1B1	311033472	00005
Aldehyde dehydrogenase 5	R.VLGYIQLGQK.E	25.39	0.0554236	559.832	16270	2	P30837	ALDH1B1	311033472	00005
Aldehyde dehydrogenase 5	K.VAEQTPLSALYLASLIK.E	82.39	0.905869	909.024	25116	2	P30837	ALDH1B1	311033472	00005
Aldehyde dehydrogenase 5 family, member A1 (succinate-semialdehyde dehydrogenase)	R.LAGLSAALLR.T	30.25	0.0934371	492.814	17739	2	P51649	ALDH5A1	239781667	08361
Aldehyde dehydrogenase 7 family, member A1	R.QASVADYEETVKK.A	62.67	1.15416	734.369	10711	2	A0A0J9YWF7	ALDH7A1	320202964	00124
Aldehyde dehydrogenase 7 family, member A1	R.MIGGPILPSER.S	44.68	1.67403	585.32	15445	2	A0A0J9YWF7	ALDH7A1	320202964	00124
Aldehyde dehydrogenase 7 family, member A1	R.VNLLSFTGSTQVGK.Q	56.19	0.857463	725.899	19454	2	A0A0J9YWF7	ALDH7A1	320202964	00124
Aldehyde dehydrogenase 7 family, member A1	R.VGNPWDPNVLYGPLHTK.Q	35.14	0.907194	636.331	20048	3	P49419	ALDH7A1	319655561	00124
Aldehyde dehydrogenase 7 family, member A1	K.VMDRPGNYVEPTIVTGLGHDASIAHTETFAPILYVFK.F	28.04	0.963028	812.62	23606	5	P49419	ALDH7A1	319655561	00124
Aldehyde dehydrogenase 9	K.IGDPLLEDTR.M	35.19	2.83716	564.8	15691	2	P49189	ALDH9A1	223462711	04109
Aldehyde dehydrogenase 9	R.VIATFTCSGEKEVNLAVQNAK.A	57.18	6.38131	760.39	15872	3	P49189	ALDH9A1	223462711	04109
Aldehyde dehydrogenase 9	K.EILDKFTEEVVK.Q	64.76	1.56713	725.397	18161	2	P49189	ALDH9A1	223462711	04109
Aldehyde dehydrogenase X, mitochondrial	R.LLNLLADLVER.D	80.54	2.4197	634.881	25197	2	P30837	ALDH1B1	311033472	00005
Aldolase 1	K.GILAADESTGSIAKR.L	95.05	0.472864	744.904	11537	2	H3BQN4	ALDOA	342187211	00070
Aldolase 1	K.GILAADESTGSIAK.R	46.17	0.247617	666.854	13313	2	H3BQN4	ALDOA	342187211	00070
Aldolase 1	K.ADDGRPFPQVIK.S	33.82	1.04118	671.86	13663	2	H3BQN4	ALDOA	342187211	00070
Aldolase 1	M.PYQYPALTPEQK.K	21.78	4.45519	717.87	13963	2	H3BQN4	ALDOA	157829946	00070
Aldolase 1	K.ALSDHHIYLEGTLLKPNMVTPGHACTQK.F	67.35	0.679529	783.65	15006	4	H3BQN4	ALDOA	342187211	00070
Aldolase 1	K.FSHEEIAMATVTALRR.T	22.85	0.184503	458.742	16321	4	H3BQN4	ALDOA	342187211	00070
Aldolase 1	K.FSHEEIAMATVTALR.R	71.09	0.683834	838.427	18011	2	H3BQN4	ALDOA	342187211	00070
Aldolase 1	K.IGEHTPSALAIMENANVLAR.Y	84.07	1.0645	703.036	20786	3	H3BQN4	ALDOA	342187211	00070
Aldolase 1	R.QLLLTADDRVNPCIGGVILFHETLYQK.A	38.98	1.83001	1038.56	22494	3	H3BQN4	ALDOA	342187211	00070
Aldolase 1	R.LQSIGTENTEENR.R	90.75	1.13905	745.859	9646	2	H3BQN4	ALDOA	342187211	00070
Aldose reductase	K.TLSDLKLDYLDLYLIHWPTGFKPGK.E	19	1.024	734.151	24477	4	P15121	AKR1B1	344189582	00071
ALEX3	K.MAEGGSGDVDDAGDCSGAR.Y	119.59	0.0985388	913.849	8906	2	Q9UH62	ARMCX3	119623289	02294
ALG2 interacting protein 1	K.KTSEVDLAKPLVK.F	43.51	1.05543	476.621	10819	3	Q8WUM4	PDCD6IP	310942615	06425
ALG2 interacting protein 1	K.STPVNVPISQK.F	37.18	1.53379	585.331	11419	2	Q8WUM4	PDCD6IP	310942615	06425
ALG2 interacting protein 1	K.TSEVDLAKPLVK.F	23.01	0.952489	650.38	13242	2	Q8WUM4	PDCD6IP	310942615	06425
ALG2 interacting protein 1	R.AAVGRPLDKHEGALETLLR.Y	43.2	2.00767	512.293	14295	4	Q8WUM4	PDCD6IP	310942615	06425
ALG2 interacting protein 1	K.FTDLFEK.M	21.4	0.891656	450.229	16425	2	Q8WUM4	PDCD6IP	310942615	06425
ALG2 interacting protein 1	K.ELPELLQR.N	24.23	0.443078	499.288	17081	2	Q8WUM4	PDCD6IP	310942615	06425
ALG2 interacting protein 1	K.MVPVSVQQSLAAYNQR.K	74.11	0.519286	895.964	17157	2	Q8WUM4	PDCD6IP	310942615	06425
ALG2 interacting protein 1	K.NLATAYDNFVELVANLKEGTK.F	78.12	2.7898	770.74	26261	3	Q8WUM4	PDCD6IP	310942615	06425
ALG2 interacting protein 1	K.NLATAYDNFVELVANLK.E	72.02	0.807392	947.998	28124	2	Q8WUM4	PDCD6IP	310942615	06425
AlkB, alkylation repair homolog 5	R.KSYESSEDCSEAAGSPAR.K	131.58	2.30059	965.91	7883	2	K7ER58	ALKBH5	148539642	08621
AlkB, alkylation repair homolog 5	K.SYESSEDCSEAAGSPAR.K	84.31	1.38347	901.862	8842	2	K7ER58	ALKBH5	148539642	08621
Alkylglycerone phosphate synthase	K.FGGLAAGEDNGQR.G	28.15	0.870236	646.305	11219	2	O00116	AGPS	146327787	04337
Alkylglycerone phosphate synthase	R.TIISLDTSQMNR.I	49.84	4.89449	689.85	16693	2	O00116	AGPS	146327787	04337
Alkylglycerone phosphate synthase	K.ESISDVGFGMLK.S	24.8	1.7464	641.822	21144	2	O00116	AGPS	146327787	04337
Alpha 1B glycoprotein	K.LLELTGPK.S	19.21	1.81728	435.769	13538	2	P04217	A1BG	317373553	00726
Alpha glucosidase II alpha subunit	R.SIRPGLSPYR.A	14.58	1.43675	573.326	10500	2	Q14697	GANAB	119594456	03516
Alpha glucosidase II alpha subunit	R.KLVAIVDPHIK.V	14.88	1.02046	411.596	12179	3	Q14697	GANAB	119594456	03516
Alpha glucosidase II alpha subunit	R.SGGMERPFVLAR.A	29	0.351598	660.348	13546	2	Q14697	GANAB	119594456	03516
Alpha glucosidase II alpha subunit	K.LVAIVDPHIK.V	44.28	1.77246	552.843	13792	2	Q14697	GANAB	119594456	03516
Alpha glucosidase II alpha subunit	R.VVIIGAGKPAAVVLQTK.G	84.69	1.03603	832.526	15089	2	Q14697	GANAB	119594456	03516
Alpha glucosidase II alpha subunit	R.SLLLSVNAR.G	23.89	0.528489	486.796	15257	2	Q14697	GANAB	119594456	03516
Alpha glucosidase II alpha subunit	K.MMDYLQGSGETPQTDVR.W	67	1.83521	964.428	16387	2	Q14697	GANAB	119594456	03516
Alpha glucosidase II alpha subunit	R.YRVPDVLVADPPIAR.L	35.07	3.12562	840.978	18062	2	Q14697	GANAB	119594456	03516
Alpha glucosidase II alpha subunit	R.LSFQHDPETSVLVLR.K	64.32	1.51069	870.969	18085	2	Q14697	GANAB	119594456	03516
Alpha glucosidase II alpha subunit	K.HHGPQTLYLPVTLSSIPVFQR.G	81.26	0.129691	1195.65	21661	2	Q14697	GANAB	119594456	03516
Alpha glucosidase II alpha subunit	R.ALLDSLQLGPDSLTVHLIHEVTK.V	108.39	1.91247	1250.2	24515	2	Q14697	GANAB	119594456	03516
Alpha glucosidase II alpha subunit	R.LYNLDVFQYELYNPMALYGSVPVLLAHNPHR.D	36.48	0.269822	730.176	26295	5	Q14697	GANAB	119594456	03516
Alpha glucosidase II alpha subunit	R.YSLLPFWYTLLYQAHR.E	64.19	0.809722	691.032	26573	3	Q14697	GANAB	119594456	03516
Alpha glucosidase II alpha subunit	R.QGSKDPAEGDGAQPEETPR.D	60.62	0.693792	656.968	7983	3	Q14697-2	GANAB	119594454	03516
Alpha glucosidase II alpha subunit	R.VSQGSKDPAEGDGAQPEETPRDGDKPEETQGK.A	39.79	3.18729	835.633	7998	4	Q14697	GANAB		03516
Alpha glucosidase II alpha subunit	R.VSQGSKDPAEGDGAQPEETPR.D	106.85	0.266359	1078	8229	2	Q14697	GANAB	119594456	03516
Alternative protein SLC35A4	K.LKDLAFLK.N	15.61	0.249052	474.3	14496	2	L0R6Q1	SLC35A4
Aminopeptidase puromycin sensitive	K.AFFESHPAPSAER.T	15.34	1.92919	482.566	11235	3	P55786	NPEPPS	158937236	07366
Aminopeptidase puromycin sensitive	R.LGWDPKPGEGHLDALLR.G	22.45	0.660621	625.336	18147	3	P55786	NPEPPS	158937236	07366
Aminopeptidase puromycin sensitive	R.VLGATLLPDLIQK.V	64.46	0.363545	690.927	22224	2	P55786	NPEPPS	158937236	07366
Aminopeptidase puromycin sensitive	R.TIQQCCENILLNAAWLK.R	87.16	0.597579	1038.02	22790	2	P55786	NPEPPS	158937236	07366
Aminopeptidase puromycin sensitive	R.TQYSSAMLESLLPGIR.D	66.17	1.11784	883.46	23468	2	P55786	NPEPPS	158937236	07366
Aminopeptidase puromycin sensitive	K.NAATEDLWESLENASGKPIAAVMNTWTK.Q	91.3	1.71584	1016.5	26035	3	P55786	NPEPPS	158937236	07366
AMMECR1 protein	K.LSSSPPSGSGGGGGASSSSHCSGESQCR.A	28.85	1.59066	875.36	7244	3	Q9Y4X0	AMMECR1	119623068	02182
Androgen induced proliferation inhibitor	R.LLVACCLADIFR.I	76.82	0.21506	725.881	24683	2	Q29RF7	PDS5A	344179022	05624
Androgen induced proliferation inhibitor	K.LLSLLPEYVVPYTIHLLAHDPDYVK.V	23.2	1.39312	727.901	26872	4	Q9NTI5	PDS5B	123242646	05624
Androgen induced proliferation inhibitor	K.KSGPPAPEEEEEEERQSGNTEQK.S	23.21	2.43853	647.047	8288	4	Q9NTI5	PDS5B	162857467	05624
Androgen induced proliferation inhibitor	K.SGPPAPEEEEEEERQSGNTEQK.S	35.29	1.82698	819.692	9089	3	Q9NTI5	PDS5B	162857467	05624
ANKFY1	R.FQLQLLR.E	14.43	0.00871881	459.282	19048	2	I3L2C5	ANKFY1	119610856	09717
Annexin A11	K.NTPAFFAER.L	31.57	0.978607	526.762	14495	2	P50995	ANXA11	119600811	03983
Annexin A11	R.SETDLLDIR.S	30.29	4.15995	531.279	18116	2	P50995	ANXA11	119600811	03983
Annexin A11	K.GFGTDEQAIIDCLGSR.S	90.37	3.49321	869.904	21177	2	P50995	ANXA11	119600811	03983
Annexin A11	K.GVGTDEACLIEILASR.S	116.71	6.17894	852.43	23784	2	P50995	ANXA11	119600811	03983
Annexin A7	R.LGTDESCFNMILATR.S	78.93	2.60676	864.41	21241	2	P20073	ANXA7	215274186	01720
Annexin AV	K.NFATSLYSMIK.G	32.07	0.284001	637.826	22144	2	P08758	ANXA5	157833780	00568
Annexin AV	R.DLLDDLKSELTGKFEK.L	37.9	0.724483	617.663	24748	3	P08758	ANXA5	342350778	00568
Annexin AV	K.GLGTDEESILTLLTSR.S	108.46	1.19772	852.955	25521	2	P08758	ANXA5	342350778	00568
Annexin AV	R.SIPAYLAETLYYAMK.G	82.49	1.4061	867.443	26015	2	P08758	ANXA5	157831406	00568
Annexin II	K.TPAQYDASELK.A	59.95	1.84689	611.8	11052	2	H0YLV6	ANXA2	209862831	01061
Annexin II	K.SYSPYDMLESIRK.E	35.69	3.03003	794.885	19642	2	P07355	ANXA2	209862831	01061
Annexin II	K.AYTNFDAERDALNIETAIK.T	14.73	0.942895	1078.04	19895	2	H0YLV6	ANXA2	209862831	01061
Annexin II	K.GVDEVTIVNILTNR.S	58.21	0.86593	771.929	23667	2	H0YLV6	ANXA2	209862831	01061
Annexin II	K.SALSGHLETVILGLLK.T	89.68	1.20656	825.992	24833	2	H0YLV6	ANXA2	209862831	01061
Annexin II	K.SALSGHLETVILGLLKTPAQYDASELK.A	49.91	3.37845	714.397	24963	4	H0YLV6	ANXA2	209862831	01061
Annexin II	K.GDLENAFLNLVQCIQNKPLYFADR.L	57.69	1.39549	946.812	27624	3	P07355	ANXA2	209862831	01061
Annexin IV	K.GLGTDDNTLIR.V	56.41	0.144729	587.807	13895	2	P09525	ANXA4	228311884	00112
Annexin IV	K.GAGTDEGCLIEILASR.T	62.49	2.19157	831.414	22410	2	P09525	ANXA4	228311884	00112
Annexin IV	K.GLGTDEDAIISVLAYR.N	82.65	2.01786	846.945	23998	2	B4E1S2	ANXA4	228311884	00112
Annexin VI	K.GTVRPANDFNPDADAK.A	49.52	0.372081	844.406	10280	2	P08133	ANXA6	302129652	00231
Annexin VI	R.RVFQEFIK.M	15.79	0.802546	533.806	13390	2	P08133	ANXA6	302129652	00231
Annexin VI	K.SLHQAIEGDTSGDFLK.A	97.9	3.74192	859.42	14709	2	P08133	ANXA6	302129652	00231
Annexin VI	R.SEIDLLNIRR.E	17.97	2.09408	410.239	16472	3	P08133	ANXA6	302129652	00231
Annexin VI	K.ALIEILATR.T	22.45	0.122046	500.313	19747	2	P08133	ANXA6	302129652	00231
Annexin VI	R.SEIDLLNIR.R	31.64	0.268507	536.803	19898	2	P08133	ANXA6	302129652	00231
Annexin VI	R.LILGLMMPPAHYDAK.Q	52.44	3.86014	835.447	20547	2	P08133	ANXA6	302129652	00231
Annexin VI	K.GLGTDEDTIIDIITHR.S	27.46	0.552319	590.307	23574	3	P08133	ANXA6	302129652	00231
Annexin VI	R.GELSGDFEKLMLAVVK.C	85.89	1.11179	868.47	24656	2	P08133	ANXA6	302129652	00231
Antigen identified by monoclonal antibody Ki-67	R.ASQPDLVDTPTSSKPQPK.R	17.84	2.87663	632.66	10233	3	A0A087WV66	MKI67	225543215	08902
Antigen identified by monoclonal antibody Ki-67	K.FTQTSGETTDADKEPAGEDKGIK.A	30.05	0.680374	607.04	8929	4	A0A087WV66	MKI67	225543215	08902
Apex nuclease	K.GAVAEDGDELRTEPEAK.K	19.08	5.66134	596.29	10261	3	P27695	APEX1	346644849	00136
Apex nuclease	K.KNDKEAAGEGPALYEDPPDQK.T	35.33	1.94536	568.775	10379	4	P27695	APEX1	346644849	00136
Apex nuclease	K.VSYGIGDEEHDQEGR.V	72.21	0.997793	564.249	10519	3	P27695	APEX1	346644849	00136
Apex nuclease	K.GLDWVKEEAPDILCLQETK.C	81.95	0.167549	1122.56	21944	2	P27695	APEX1	346644849	00136
Apex nuclease	R.LDYFLLSHSLLPALCDSK.I	51.67	1.40148	1046.54	24459	2	P27695	APEX1	346644849	00136
Apex nuclease	R.QGFGELLQAVPLADSFR.H	57.97	3.16239	616.662	25039	3	P27695	APEX1	346644849	00136
Apex nuclease	K.KGAVAEDGDELRTEPEAK.K	24.86	5.15893	638.982	9218	3	P27695	APEX1	346644849	00136
APG7 autophagy 7 like	K.LQFAPFSSALDVGFWHELTQK.K	36.34	1.65412	807.747	25998	3	O95352	ATG7	222144229	12293
ApoB mRNA editing enzyme, catalytic polypeptide like 3C	R.CFLSWFCDDILSPNTK.Y	69.2	1.63862	1001.95	25784	2	Q9NRW3	APOBEC3C	119580688	09671
Apoptosis inhibitor 5	M.PTVEELYR.N	24.03	0.677581	503.764	13335	2	Q9BZZ5	API5	62510459	16500
Apoptosis inhibitor 5	K.ITNNINVLIK.D	35.47	0.357364	571.351	15218	2	B4E283	API5	344217752	16500
Apoptosis inhibitor 5	K.ELPQFATGENLPR.V	27.82	5.42343	736.385	17123	2	B4E283	API5	344217752	16500
Apoptosis inhibitor 5	K.GTLGGLFSQILQGEDIVR.E	121.84	1.4335	952.019	26255	2	B4E283	API5	219283155	16500
APRIL	K.SLDLFNCEVTNLNDYRESVFK.L	60.06	0.197018	855.076	23446	3	Q92688	ANP32B	297787509	09803
APRIL	R.IFGGLDMLAEKLPNLTHLNLSGNK.L	99.53	0.19419	1298.2	24340	2	Q92688	ANP32B	297787509	09803
araCALC	K.GLTFQEVENFFTFLK.N	41.92	0.421995	910.467	28292	2	A0A0U1RRK1	MICU1	306922384	05471
ARD1	R.HVVLGAIENKVESK.G	44.7	1.2923	508.292	11573	3	P41227-2	NAA10	119593182	02056
Arginine/serine-rich splicing factor 10	R.VDFSITK.R	25.41	1.12423	405.224	13734	2	P62995	TRA2B	345197228	04097
Arginyl aminopeptidase	R.AFFPCFDTPAVK.Y	24.07	0.281495	700.34	20802	2	Q9H4A4	RNPEP	119611792	04055
Arginyl-tRNA synthetase	R.LLQQEEEIK.S	34.13	0.258496	565.309	10811	2	P54136	RARS	119581911	00142
Arginyl-tRNA synthetase	R.LMDLLGEGLKR.S	44.44	7.73833	622.86	17607	2	P54136	RARS	119581911	00142
ARL 6 interacting protein 1	R.FHEICSNLVK.T	20.94	0.243056	416.213	11415	3	Q15041	ARL6IP1	119570644	09641
ARP2 actin-related protein 2 homolog	R.KVVVCDNGTGFVK.C	17.19	8.24599	711.88	10826	2	P61160	ACTR2	119620319	05023
ARP2 actin-related protein 2 homolog	K.ILLTEPPMNPTK.N	72.81	5.51806	677.372	15953	2	P61160	ACTR2	119620320	05023
ARPP19	K.YFDSGDYNMAK.A	25.35	2.1518	655.77	14076	2	O43768	ENSA	119622244	09264
Arsenite resistance protein 2	K.LTPLLSVR.E	24.37	0.781239	449.79	15454	2	Q9BXP5	SRRT	192807336	10665
Arsenite resistance protein 2	R.GWVTFDR.S	20.25	0.374816	440.719	16396	2	Q9BXP5	SRRT	192807336	10665
Arsenite resistance protein 2	K.VLDKLLLYLR.I	34.17	0.345162	623.4	21389	2	Q9BXP5	SRRT	192807336	10665
Arsenite resistance protein 2	R.ILEQEEEEEQAGKPGEPSKKEEGR.A	46.06	4.18919	909.438	9141	3	Q9BXP5	SRRT		10665
ASNA1	K.WIFVGGK.G	23.04	0.466238	403.731	17167	2	A0A087WXS7	ASNA1	119604709	03555
Asparagine synthetase	R.ADWLSHYWMPK.W	29.15	1.68101	717.336	20587	2	P08243	ASNS	296010852	00153
Asparagine synthetase	R.LAVVDPLFGMQPIR.V	56.64	1.36773	778.436	23126	2	P08243	ASNS	296010848	00153
Asparagine synthetase	R.ELYLFDVLR.A	47.63	5.00323	584.327	24924	2	P08243	ASNS	296010852	00153
Asparaginyl tRNA synthetase	R.DVCLYPR.F	15.7	8.25191	461.73	13967	2	O43776	NARS	119583453	00154
Asparaginyl tRNA synthetase	R.IFDSEEILAGYKR.E	44.48	0.603583	770.903	18103	2	O43776	NARS	119583453	00154
Asparaginyl tRNA synthetase	R.LMTDTINEPILLCR.F	30.24	0.654875	844.94	20605	2	O43776	NARS	119583453	00154
Aspartyl-tRNA synthetase	R.IHDPQLLTER.A	31.88	0.514055	611.333	11276	2	P14868	DARS	119632025	04361
Aspartyl-tRNA synthetase	R.FQTEIQTVNK.Q	46.3	5.11246	604.323	11380	2	P14868	DARS	119632025	04361
Aspartyl-tRNA synthetase	R.YGISSMIQSQEKPDR.V	105.49	0.561293	869.925	14116	2	P14868	DARS	119632025	04361
Aspartyl-tRNA synthetase	R.LQSGICHLFR.E	25.26	1.37814	410.886	14215	3	P14868	DARS	119632025	04361
Aspartyl-tRNA synthetase	K.QCFLVLR.Q	35.38	1.13948	468.26	16561	2	P14868	DARS	119632025	04361
Aspartyl-tRNA synthetase	K.FAANINKESIVDVEGVVR.K	49.48	1.49078	980.53	17694	2	P14868	DARS	119632025	04361
Aspartyl-tRNA synthetase	K.IYVISLAEPR.L	23.16	1.58529	580.838	18451	2	P14868	DARS	119632025	04361
Aspartyl-tRNA synthetase	R.LEYCEALAMLR.E	34.9	0.825621	684.837	21179	2	P14868	DARS	119632025	04361
Aspartyl-tRNA synthetase 2, mitochondrial	R.QNTFLVLR.D	43.27	0.371502	495.79	16577	2	Q6PI48	DARS2	119611368	07677
Aspartyl-tRNA synthetase 2, mitochondrial	R.LICLVTGSPSIR.D	29.58	5.70633	658.37	17078	2	Q6PI48	DARS2	119611368	07677
Aspartyl-tRNA synthetase 2, mitochondrial	R.NTEIGFLQDALSKPHGTVK.A	39.79	1.08365	685.701	17146	3	Q6PI48	DARS2	119611368	07677
Aspartyl-tRNA synthetase 2, mitochondrial	R.NFAADHFNQEILPVFLNANR.N	93.03	3.31134	1165.59	22644	2	Q6PI48	DARS2	119611368	07677
Aspartyl-tRNA synthetase 2, mitochondrial	R.NWNSPVANFIMESQRLELIR.L	28.15	0.80174	806.419	24946	3	Q6PI48	DARS2	119611368	07677
Ataxin 1 ubiquitin like interacting protein	R.LQLPVFLQQMQNPESLSILTNPR.A	35.57	3.52417	889.486	26235	3	Q9NRR5	UBQLN4	119573393	05670
Ataxin 10	R.LSGVMVPAPIQDLEALR.A	34.7	0.199006	905	23707	2	Q9UBB4	ATXN10	266453278	04624
Ataxin 2 domain protein	R.IAMENDDGRTEEEKHSAVQR.Q	37.92	2.21246	579.524	8464	4	Q63ZY4	ATXN2L	223459664	06394
ATP binding cassette 50	R.FTFPDPPPLSPPVLGLHGVTFGYQGQKPLFK.N	24.08	4.15102	846.21	23417	4	Q8NE71	ABCF1	168986080	09139
ATP binding cassette subfamily B member 7	R.QALIDMNTLFTLLK.V	87.83	0.855078	810.956	27582	2	A0A087WW65	ABCB7	119619043	02137
ATP binding cassette, sub family F, member 2	K.LVDEEPQLTKR.T	22.5	2.13297	443.246	10402	3	Q75MJ1	ABCF2	119574402	12403
ATP binding cassette, sub family F, member 2	R.ILHGLGFTPAMQR.K	36.92	0.669083	720.892	15073	2	Q75MJ1	ABCF2	119574402	12403
ATP binding cassette, sub family F, member 2	K.IPPPVIMVQNVSFK.Y	47.34	0.253683	784.947	20729	2	Q75MJ1	ABCF2	119574402	12403
ATP binding cassette, sub family F, member 2	K.LLTGELLPTDGMIR.K	46.77	1.70979	764.925	21348	2	Q75MJ1	ABCF2	119574402	12403
ATP citrate lyase	R.SMGFIGHYLDQK.R	32.6	0.412704	698.34	17184	2	P53396	ACLY	119581185	00155
ATP citrate lyase	K.GVTIIGPATVGGIKPGCFK.I	40.45	0.724343	624.686	17321	3	P53396	ACLY	298508702	00155
ATP citrate lyase	K.IGNTGGMLDNILASK.L	109.89	0.195507	752.396	20275	2	P53396	ACLY	298508702	00155
ATP citrate lyase	R.LLQDHPWLLSQNLVVKPDQLIK.R	57.27	0.0488935	866.499	21668	3	P53396	ACLY	298508701	00155
ATP citrate lyase	R.TIAIIAEGIPEALTR.K	61.44	3.75149	784.459	22083	2	P53396	ACLY	298508702	00155
ATP citrate lyase	K.AFDSGIIPMEFVNK.M	51.3	1.8153	784.396	22320	2	P53396	ACLY	119581185	00155
ATP citrate lyase	K.DLVSSLTSGLLTIGDR.F	93.54	1.68195	823.953	27671	2	P53396	ACLY	119581185	00155
ATP synthase H+ transporting mitochondrial F0 complex subunit d	R.IVEYEKEMEK.M	32.7	0.494747	649.321	10269	2	O75947	ATP5H	119609635	16519
ATP synthase H+ transporting mitochondrial F0 complex subunit d	R.IVEYEKEMEKMK.N	67.49	1.86411	778.89	11926	2	O75947	ATP5H	119609635	16519
ATP synthase H+ transporting mitochondrial F0 complex subunit d	K.SCAEWVSLSK.A	40.43	2.41566	583.781	14797	2	O75947	ATP5H	119609635	16519
ATP synthase H+ transporting mitochondrial F0 complex subunit d	K.TIDWVAFAEIIPQNQK.A	37.89	0.895895	936.997	24887	2	O75947	ATP5H	119609635	16519
ATP synthase H+ transporting mitochondrial F0 complex subunit d	K.NLIPFDQMTIEDLNEAFPETK.L	60.98	1.55322	822.403	25512	3	O75947	ATP5H	119609635	16519
ATP synthase protein 8	K.MLNTNYHLPPSPKPMK.M	21.95	1.91118	467.745	12391	4	P03928	MT-ATP8	346682809
ATP synthase, beta	K.AHGGYSVFAGVGER.T	53.81	3.8104	703.842	13285	2	H0YH81	ATP5B	119617358	00044
ATP synthase, beta	K.IPVGPETLGR.I	21.73	0.683616	519.801	13636	2	H0YH81	ATP5B	119617358	00044
ATP synthase, beta	R.IMNVIGEPIDERGPIKTK.Q	42.23	2.17998	670.708	14506	3	H0YH81	ATP5B	119617358	00044
ATP synthase, beta	R.IMDPNIVGSEHYDVAR.G	110	0.0352448	908.438	14850	2	H0YH81	ATP5B	119617358	00044
ATP synthase, beta	K.VALVYGQMNEPPGAR.A	65.11	0.223497	801.409	14983	2	H0YH81	ATP5B	119617358	00044
ATP synthase, beta	R.IMNVIGEPIDERGPIK.T	54.47	0.21786	890.985	16315	2	H0YH81	ATP5B	119617358	00044
ATP synthase, beta	K.IGLFGGAGVGK.T	40.62	1.35511	488.285	16489	2	H0YH81	ATP5B	119617358	00044
ATP synthase, beta	R.LVLEVAQHLGESTVR.T	72.72	0.288325	825.962	17747	2	P06576	ATP5B	119617358	00044
ATP synthase, beta	K.VVDLLAPYAK.G	15.41	1.17395	544.822	18507	2	H0YH81	ATP5B	119617358	00044
ATP synthase, beta	R.IPSAVGYQPTLATDMGTMQER.I	85.32	1.94608	1133.55	18565	2	H0YH81	ATP5B	119617358	00044
ATP synthase, beta	K.VLDSGAPIKIPVGPETLGR.I	57.89	0.383514	960.051	18724	2	H0YH81	ATP5B	119617358	00044
ATP synthase, beta	R.TREGNDLYHEMIESGVINLK.D	69.57	0.967154	1159.57	20335	2	H0YH81	ATP5B	119617358	00044
ATP synthase, beta	R.AIAELGIYPAVDPLDSTSR.I	85.98	0.913465	994.521	22186	2	H0YH81	ATP5B	119617358	00044
ATP synthase, beta	R.EGNDLYHEMIESGVINLK.D	107.63	0.822903	1031	22257	2	H0YH81	ATP5B	119617358	00044
ATP synthase, beta	R.FLSQPFQVAEVFTGHMGK.L	76.63	0.557585	1012.01	22633	2	P06576	ATP5B	119617358	00044
ATP synthase, beta	K.TVLIM#ELINNVAK.A	83.42	0.553658	737.421	23100	2	H0YH81	ATP5B	119617358	00044
ATP synthase, beta	R.FTQAGSEVSALLGRIPSAVGYQPTLATDMGTMQER.I	53.19	1.04811	1228.28	23640	3	H0YH81	ATP5B	119617358	00044
ATP synthase, beta	K.QFAPIHAEAPEFMEMSVEQEILVTGIK.V	68.3	1.22614	1015.51	24447	3	H0YH81	ATP5B	119617358	00044
ATP synthase, beta	K.GFQQILAGEYDHLPEQAFYMVGPIEEAVAK.A	35.46	3.14954	1117.56	26215	3	P06576	ATP5B	119617358	00044
ATP synthase, beta	K.GFQQILAGEYDHLPEQAFYMVGPIEEAVAKADKLAEEHSS.-	50.52	0.36305	1105.29	27126	4	P06576	ATP5B	119617358	00044
ATP synthase, beta	K.SLQDIIAILGMDELSEEDKLTVSR.A	122.2	1.32617	1338.19	27463	2	P06576	ATP5B	119617358	00044
ATP synthase, beta	R.DQEGQDVLLFIDNIFR.F	90.03	0.598345	961.487	29594	2	H0YH81	ATP5B	119617358	00044
ATP synthase, H+ transporting, mitochondrial F0 complex, subunit f, isoform 2	K.LGELPSWILMR.D	76.98	1.31587	657.865	23727	2	P56134	ATP5J2	311893396	16520
ATP synthase, H+ transporting, mitochondrial F0 complex, subunit f, isoform 2	R.DFSPSGIFGAFQR.G	56.39	1.59726	714.85	24073	2	P56134	ATP5J2	311893396	16520
ATP synthase, H+ transporting, mitochondrial F1 complex, alpha subunit 1, cardiac muscle	R.ISVREPMQTGIK.A	21.52	1.22024	679.877	11425	2	A8K092	ATP5A1	127798841	01258
ATP synthase, H+ transporting, mitochondrial F1 complex, alpha subunit 1, cardiac muscle	K.LELAQYR.E	35.65	0.311488	446.748	12577	2	A8K092	ATP5A1	127798841	01258
ATP synthase, H+ transporting, mitochondrial F1 complex, alpha subunit 1, cardiac muscle	K.GIRPAINVGLSVSR.V	51.83	2.03774	480.289	14394	3	A8K092	ATP5A1	127798841	01258
ATP synthase, H+ transporting, mitochondrial F1 complex, alpha subunit 1, cardiac muscle	R.VVDALGNAIDGK.G	77.8	0.436997	586.32	14409	2	A8K092	ATP5A1	127798841	01258
ATP synthase, H+ transporting, mitochondrial F1 complex, alpha subunit 1, cardiac muscle	R.VLSIGDGIAR.V	35.04	0.553679	500.793	14856	2	A8K092	ATP5A1	127798841	01258
ATP synthase, H+ transporting, mitochondrial F1 complex, alpha subunit 1, cardiac muscle	R.VVDALGNAIDGKGPIGSK.T	96.2	0.045589	855.973	14953	2	A8K092	ATP5A1	127798841	01258
ATP synthase, H+ transporting, mitochondrial F1 complex, alpha subunit 1, cardiac muscle	R.DNGKHALIIYDDLSK.Q	66.43	1.88379	567.966	15021	3	A8K092	ATP5A1	127798841	01258
ATP synthase, H+ transporting, mitochondrial F1 complex, alpha subunit 1, cardiac muscle	R.QMSLLLR.R	45.4	0.248692	430.755	15668	2	A8K092	ATP5A1	119621876	01258
ATP synthase, H+ transporting, mitochondrial F1 complex, alpha subunit 1, cardiac muscle	K.HALIIYDDLSK.Q	54.03	0.691158	644.35	15767	2	A8K092	ATP5A1	127798841	01258
ATP synthase, H+ transporting, mitochondrial F1 complex, alpha subunit 1, cardiac muscle	K.AVDSLVPIGR.G	45.97	0.650696	513.8	15985	2	A8K092	ATP5A1	127798841	01258
ATP synthase, H+ transporting, mitochondrial F1 complex, alpha subunit 1, cardiac muscle	K.TGTAEMSSILEER.I	121.85	0.0280963	712.34	16342	2	K7ENP3	ATP5A1	127798841	01258
ATP synthase, H+ transporting, mitochondrial F1 complex, alpha subunit 1, cardiac muscle	R.EAYPGDVFYLHSR.L	50.52	3.5965	777.37	16913	2	A8K092	ATP5A1	127798841	01258
ATP synthase, H+ transporting, mitochondrial F1 complex, alpha subunit 1, cardiac muscle	R.ILGADTSVDLEETGR.V	83.36	4.23406	788.4	17749	2	A8K092	ATP5A1	127798841	01258
ATP synthase, H+ transporting, mitochondrial F1 complex, alpha subunit 1, cardiac muscle	K.TSIAIDTIINQK.R	80.38	0.159485	658.875	18092	2	A8K092	ATP5A1	127798841	01258
ATP synthase, H+ transporting, mitochondrial F1 complex, alpha subunit 1, cardiac muscle	K.RTGAIVDVPVGEELLGR.V	45.19	0.829874	891	19106	2	A8K092	ATP5A1	127798841	01258
ATP synthase, H+ transporting, mitochondrial F1 complex, alpha subunit 1, cardiac muscle	K.ITKFENAFLSHVVSQHQALLGTIR.A	108.94	1.44234	1355.25	19957	2	A8K092	ATP5A1	127798841	01258
ATP synthase, H+ transporting, mitochondrial F1 complex, alpha subunit 1, cardiac muscle	K.FENAFLSHVVSQHQALLGTIR.A	126.99	0.340478	1184.13	20399	2	A8K092	ATP5A1	127798841	01258
ATP synthase, H+ transporting, mitochondrial F1 complex, alpha subunit 1, cardiac muscle	K.GMSLNLEPDNVGVVVFGNDKLIK.E	60.15	1.36842	1229.66	22578	2	A8K092	ATP5A1	127798841	01258
ATP synthase, H+ transporting, mitochondrial F1 complex, alpha subunit 1, cardiac muscle	K.LKEIVTNFLAGFEA.-	21.41	3.86507	776.427	24397	2	A8K092	ATP5A1	127798841	01258
ATP synthase, H+ transporting, mitochondrial F1 complex, alpha subunit 1, cardiac muscle	K.QGQYSPMAIEEQVAVIYAGVR.G	99.52	0.563842	1155.08	24451	2	A8K092	ATP5A1	127798841	01258
ATP synthase, H+ transporting, mitochondrial F1 complex, alpha subunit 1, cardiac muscle	R.EVAAFAQFGSDLDAATQQLLSR.G	143.19	0.201867	1169.59	27038	2	A8K092	ATP5A1	127798841	01258
ATP synthase, H+ transporting, mitochondrial F1 complex, alpha subunit 1, cardiac muscle	R.TGAIVDVPVGEELLGRVVDALGNAIDGKGPIGSK.T	20.03	0.8273	1106.28	28602	3	A8K092	ATP5A1	127798841	01258
ATP synthase, H+ transporting, mitochondrial F1 complex, delta subunit	R.IEANEALVK.A	41.06	2.33135	493.781	10797	2	P30049	ATP5D	119589940	04397
ATP synthase, H+ transporting, mitochondrial F1 complex, delta subunit	R.QVDVPTLTGAFGILAAHVPTLQVLRPGLVVVHAEDGTTSK.Y	18.59	3.12957	1027.57	26214	4	P30049	ATP5D	119589940	04397
ATP-binding cassette, subfamily B member 10	R.LRPAAAGLPEAR.K	18.2	0.482112	407.907	10330	3	Q9NRK6	ABCB10	171184400	09263
ATP-dependent RNA helicase A	R.VAFERGEEPGKSCGYSVR.F	43.1	0.505927	507.745	10291	4	Q08211	DHX9	295982409	04386
ATP-dependent RNA helicase A	R.LSMSQLNEK.E	41.22	1.11478	525.269	11682	2	Q08211	DHX9	187952519	04386
ATP-dependent RNA helicase A	K.SSVNCPFSSQDMK.Y	54.48	0.0901368	743.819	12422	2	Q08211	DHX9	187952519	04386
ATP-dependent RNA helicase A	R.GISHVIVDEIHER.D	56.39	0.0325843	501.935	13191	3	Q08211	DHX9	295982409	04386
ATP-dependent RNA helicase A	R.KVFDPVPVGVTK.V	67.07	2.03927	643.381	13635	2	Q08211	DHX9	187952519	04386
ATP-dependent RNA helicase A	R.LETHMTPEMFR.T	37.24	0.430426	464.553	14406	3	Q08211	DHX9	187952519	04386
ATP-dependent RNA helicase A	K.LQISHEAAACITGLR.A	92.69	0.776286	547.291	14756	3	Q08211	DHX9	197692445	04386
ATP-dependent RNA helicase A	R.TPLHEIALSIK.L	64.38	4.14496	611.366	14981	2	Q08211	DHX9	187952519	04386
ATP-dependent RNA helicase A	R.YQILPLHSQIPR.E	39.41	1.04176	732.919	15060	2	Q08211	DHX9	187952519	04386
ATP-dependent RNA helicase A	K.LAAQSCALSLVR.Q	75.53	0.799253	644.855	15107	2	Q08211	DHX9	187952519	04386
ATP-dependent RNA helicase A	R.QISRPSAAGINLMIGSTR.Y	81.07	0.933756	936.509	16081	2	Q08211	DHX9	197692445	04386
ATP-dependent RNA helicase A	K.VFDPVPVGVTK.V	40.89	0.271238	579.332	16248	2	Q08211	DHX9	187952519	04386
ATP-dependent RNA helicase A	R.LGGIGQFLAK.A	39.57	0.765251	502.3	17665	2	Q08211	DHX9	187952519	04386
ATP-dependent RNA helicase A	R.QLYHLGVVEAYSGLTK.K	96.57	0.186732	889.478	18045	2	Q08211	DHX9	187952519	04386
ATP-dependent RNA helicase A	K.NFLYAWCGK.R	18.66	1.20842	579.774	19139	2	Q08211	DHX9	187952519	04386
ATP-dependent RNA helicase A	R.ELDALDANDELTPLGR.I	108.99	1.7223	871.432	20755	2	Q08211	DHX9	187952519	04386
ATP-dependent RNA helicase A	K.AIEPPPLDAVIEAEHTLR.E	43.26	4.94864	986.026	21704	2	Q08211	DHX9	187952519	04386
ATP-dependent RNA helicase A	K.NELMYQLEQDHDLQAILQER.E	74.16	1.66237	829.406	22247	3	Q08211	DHX9	187952519	04386
ATP-dependent RNA helicase A	K.YPSPFFVFGEK.I	33.75	1.02303	659.33	22574	2	Q08211	DHX9	197692445	04386
ATP-dependent RNA helicase A	R.AAMEALVVEVTKQPAIISQLDPVNER.M	68.87	0.102782	1411.26	23688	2	Q08211	DHX9	197692445	04386
ATP-dependent RNA helicase A	K.TTQVPQFILDDFIQNDR.A	59.76	5.72673	1025.52	24239	2	Q08211	DHX9	295982409	04386
ATP-dependent RNA helicase A	R.FSDHVALLSVFQAWDDAR.M	42.77	1.53634	693.011	24925	3	Q08211	DHX9	187952519	04386
ATP-dependent RNA helicase A	K.AIEPPPLDAVIEAEHTLRELDALDANDELTPLGR.I	28.19	1.71526	924.231	26699	4	Q08211	DHX9	187952519	04386
ATP-dependent RNA helicase A	R.DINTDFLLVVLR.D	66.79	3.05403	709.404	27533	2	Q08211	DHX9	295982409	04386
ATP-dependent RNA helicase A	K.GM#TLVTPLQLLLFASK.K	67.66	2.98627	874.502	27618	2	Q08211	DHX9	197692445	04386
ATP-dependent RNA helicase A	K.ETPFELIEALLK.Y	49.78	0.785582	701.894	29540	2	Q08211	DHX9	187952519	04386
ATP1A1	R.IISANGCKVDNSSLTGESEPQTR.S	103.48	2.80491	821.733	11667	3	H7BXX5	ATP1A1	237681111	01662
ATP1A1	R.GIVVYTGDR.T	32.16	2.21742	490.263	12088	2	H7BXX5	ATP1A1	237681111	01662
ATP1A1	K.CIELCCGSVK.E	24.29	3.8008	613.27	12136	2	H7BXX5	ATP1A1	237681111	01662
ATP1A1	K.NPNTSEPQHLLVMK.G	76.09	2.47043	804.412	12646	2	H7BXX5	ATP1A1	237681111	01662
ATP1A1	R.AVAGDASESALLK.C	38.6	2.33833	616.329	12717	2	H7BXX5	ATP1A1	237681111	01662
ATP1A1	R.QGAIVAVTGDGVNDSPALKK.A	20.52	4.78548	647.35	13328	3	M0R116	ATP1A3	237681111	01662
ATP1A1	R.LNIPVSQVNPR.D	46.2	1.00428	618.857	14163	2	M0R116	ATP1A3	237681111	01662
ATP1A1	R.AVFQANQENLPILK.R	52.5	2.45445	792.943	18294	2	H7BXX5	ATP1A1	237681111	01662
ATP1A1	K.ACVVHGSDLKDMTSEQLDDILK.Y	47.12	0.0788137	825.401	19354	3	P05023	ATP1A1	237681111	01662
ATP1A1	R.CSSILLHGKEQPLDEELKDAFQNAYLELGGLGER.V	26.25	1.82093	766.789	24877	5	H7BXX5	ATP1A1	237681111	01662
ATP1A1	K.EQPLDEELKDAFQNAYLELGGLGER.V	78.42	0.681982	945.467	27173	3	H7BXX5	ATP1A1	237681111	01662
ATP1B3	R.IIGLKPEGVPR.I	19.18	1.45411	589.867	12451	2	P54709	ATP1B3	119599395	03521
ATP1B3	R.SDPTSYAGYIEDLKK.F	40.34	5.54774	843.91	17848	2	P54709	ATP1B3	119599395	03521
ATP1B3	K.LFIYNPTTGEFLGR.T	50.82	1.42642	814.429	22187	2	P54709	ATP1B3	4502281	03521
ATP1B3	R.DQIPSPGLMVFPKPVTALEYTFSR.S	66.63	0.838345	1347.21	24831	2	P54709	ATP1B3	119599394	03521
ATP51	M.VPPVQVSPLIK.L	31.42	1.72851	588.87	15476	2	P56385	ATP5I	30582683	03308
ATP51	-.MVPPVQVSPLIK.L	34.09	0.552082	654.392	17613	2	P56385	ATP5I	114205599	03308
ATP5F1	R.RKEQEHMINWVEK.H	27.4	1.89823	432.474	10479	4	P24539	ATP5F1	119576900	04467
ATP5F1	K.QASIQHIQNAIDTEK.S	93.53	1.91996	848.438	12178	2	P24539	ATP5F1	119576900	04467
ATP5F1	R.HYLFDVQR.N	18.9	1.28811	539.278	14333	2	P24539	ATP5F1	119576900	04467
ATP5F1	R.LDYHISVQNMMR.R	50.29	0.0716789	502.911	17135	3	P24539	ATP5F1	119576900	04467
ATP5F1	R.YGLIPEEFFQFLYPK.T	34.07	1.32525	945.986	28490	2	P24539	ATP5F1	119576900	04467
ATP5F1	K.HVVQSISTQQEKETIAK.C	61.23	1.73725	963.52	9328	2	P24539	ATP5F1	119576900	04467
ATP5J	K.FEDPKFEVIEKPQA.-	33.89	0.159823	838.93	15511	2	J3KQ83	ATP5J	119630380	04399
ATP5L	K.TPALVNAAVTYSKPR.L	36.76	0.290953	529.966	14250	3	O75964	ATP5L	119587780	09815
ATP5L	K.VELVPPTPAEIPR.A	45.33	5.49579	709.41	17823	2	O75964	ATP5L	119587780	09815
ATP5L	R.LATFWYYAK.V	14.77	1.04938	581.801	19656	2	O75964	ATP5L	119587780	09815
ATP5O	K.YVDMSVK.T	15.53	0.791526	421.21	10568	2	P48047	ATP5O	119630209	02899
ATP5O	K.VAASVLNPYVK.R	37.51	0.437679	580.838	14483	2	P48047	ATP5O	119630208	02899
ATP5O	K.SFLSQGQVLK.L	41.4	0.553035	553.814	14838	2	P48047	ATP5O	119630209	02899
ATP5O	K.LVRPPVQVYGIEGR.Y	44.86	0.897083	791.958	14869	2	P48047	ATP5O	119630208	02899
ATP5O	K.TDPSILGGMIVR.I	42.47	1.21556	629.846	20079	2	P48047	ATP5O	119630209	02899
ATP5O	R.LSNTQGVVSAFSTMMSVHR.G	62.95	4.39865	1026.5	20716	2	P48047	ATP5O	119630208	02899
ATP5O	K.ERFSPLTTNLINLLAENGR.L	48.44	0.104255	720.059	23886	3	P48047	ATP5O	119630208	02899
ATP5O	R.FSPLTTNLINLLAENGR.L	129	0.224237	937.012	25398	2	P48047	ATP5O	119630208	02899
ATP6V1A1	R.TALVANTSNMPVAAR.E	78.73	1.33527	758.402	13411	2	P38606	ATP6V1A	119600034	06120
ATP6V1A1	K.FTMVQVWPVR.Q	35.39	0.32154	631.84	21028	2	P38606	ATP6V1A	119600034	06120
ATP6V1B2	R.NFIAQGPYENR.T	16.82	0.288851	654.82	13361	2	P21281	ATP6V1B2	119584163	06088
ATP6V1B2	R.IYPEEMIQTGISAIDGMNSIAR.G	42.92	0.953023	803.73	26345	3	P21281	ATP6V1B2	119584163	06088
ATPase family, AAA domain containing 1	K.LQPSIIFIDEIDSFLR.N	72.59	0.827897	953.52	28939	2	Q8NBU5	ATAD1	119570565	12499
ATPase family, AAA domain containing 3A	R.NILMYGPPGTGK.T	35.15	3.48498	624.324	15965	2	Q9NVI7	ATAD3A	283436224	12500
ATPase family, AAA domain containing 3B	K.QQQLLNEENLR.K	45.13	3.72496	692.86	13101	2	Q5T9A4	ATAD3B	283436224	10679
ATPase family, AAA domain containing 3B	R.TAGTLFGEGFR.A	25.18	1.58016	578.294	17325	2	Q5T9A2	ATAD3B	283436224	12500
ATPase family, AAA domain containing 3B	R.ITVLEALRHPIQVSR.R	23.99	5.7343	866.52	17532	2	Q5T9A4	ATAD3B	283436224	12500
ATPase inhibitory factor 1	R.EQAEEERYFR.A	25.26	0.935414	452.878	10547	3	A0A0B4J230	ATPIF1	119628109	16529
Autoantigen La	R.RSPSKPLPEVTDEYKNDVK.N	28.02	1.12345	551.291	10598	4	P05455	SSB		00168
Autoantigen La	K.FSGDLDDQTCR.E	63.43	1.16327	657.276	11179	2	P05455	SSB	253723045	00168
Autoantigen La	R.SPSKPLPEVTDEYKNDVK.N	24.29	0.181815	512.265	11769	4	P05455	SSB	197692403	00168
Autoantigen La	K.EGIILFK.E	19.7	0.856622	410.253	18333	2	P05455	SSB	253723045	00168
Autoantigen La	K.WIDFVR.G	24	0.397392	418.227	18587	2	P05455	SSB	253723045	00168
Autoantigen La	R.NKEVTWEVLEGEVEKEALK.K	73.98	2.3209	1115.59	20348	2	P05455	SSB	253723045	00168
Autoantigen La	K.ICHQIEYYFGDFNLPR.D	66.17	1.58304	1036.49	21091	2	P05455	SSB	197692403	00168
Autoantigen La	K.GSIFVVFDSIESAKK.F	59.54	1.22321	813.94	21675	2	P05455	SSB	197692403	00168
Autoantigen La	K.GSIFVVFDSIESAK.K	45.79	0.118763	749.893	24295	2	P05455	SSB	197692403	00168
Autoantigen La	K.EQIKLDEGWVPLEIMIK.F	45.47	2.53098	1021.06	24418	2	P05455	SSB	197692403	00168
Autoantigen La	R.LTTDFNVIVEALSK.S	95.39	3.56937	775.43	25328	2	P05455	SSB	197692403	00168
Autoantigen La	K.LDEGWVPLEIMIK.F	26.01	7.05076	771.91	25360	2	P05455	SSB	197692403	00168
Autoantigen La	K.GFPTDATLDDIKEWLEDKGQVLNIQMR.R	75.1	1.22328	783.898	25851	4	P05455	SSB	197692403	00168
Autoantigen La	K.FASDDEHDEHDENGATGPVKR.A	70.25	1.73646	776.002	8045	3	P05455	SSB	197692403	00168
Autoantigen La	K.IIEDQQESLNK.W	20.92	2.67492	658.84	9866	2	P05455	SSB	253723045	00168
AYP1 protein	R.FTLWGLETIPGPDAK.V	21.17	2.18255	822.937	23925	2	Q8TDP1	RNASEH2C	315364780	16531
Band 4.1 like protein 3	K.GKEGSALTEGAKEEGGEEVAK.A	23.83	2.12909	519.757	9087	4	A0A0A0MRA8	EPB41L3	119622050	05622
BAP28	R.GLVGNPLPSVR.R	37.68	1.04091	554.828	15281	2	Q5T3Q7	HEATR1	187956497	17569
BAP28	K.LVPDLLAIVQR.K	61.18	1.26782	618.888	23410	2	Q5T3Q7	HEATR1	187956497	17569
BAP28	K.AYDLLDKVNALLPTETFIPVIR.G	43.1	0.396578	834.472	26452	3	Q5T3Q7	HEATR1	187956497	17569
BAP28	K.VVETLPHFISPYLEGILSQVIHLEK.I	49.25	0.0153761	954.532	27585	3	Q5T3Q7	HEATR1	187956497	17569
BAP28	R.AQHSENDLEEVGKTENCIIDCLVAMVVK.L	77.63	2.8474	1067.84	27586	3	Q5T3Q7	HEATR1	187956497	17569
BAP28	K.NTSELVSSEVYLLSALAALQK.V	92.02	2.86824	1118.61	28001	2	Q5T3Q7	HEATR1	187956497	17569
BAP28	R.LLETVLGYISAVAQSMER.N	91.24	0.966645	990.526	29892	2	Q5T3Q7	HEATR1	187956497	17569
BAP31	K.LQAAVDGPMDKKEE.-	42.59	0.250858	765.877	10149	2	P51572	BCAP31	213511508	02319
BAP31	K.EYDRLLEEHAK.L	18.33	1.13852	468.237	10698	3	P51572	BCAP31	213511508	02319
BAP31	K.VNLQNNPGAMEHFHMK.L	47.02	0.675996	622.963	12444	3	P51572	BCAP31	213511508	02319
BAP31	K.YMEENDQLK.K	22.52	1.33218	585.26	9860	2	P51572	BCAP31	213511508	02319
Basic leucine zipper and W2 domain-containing protein 1	K.NNIPEPVVIGIVWSSVMSTVEWNKKEELVAEQAIK.H	33.2	0.651244	985.026	28363	4	Q7L1Q6	BZW1	333470721
Basic leucine zipper and W2 domains 1	K.ERFDPTQFQDCIIQGLTETGTDLEAVAK.F	75.97	1.66534	1061.52	26974	3	Q7L1Q6	BZW1	333470721	16570
Basic leucine zipper and W2 domains 1	R.FDPTQFQDCIIQGLTETGTDLEAVAK.F	69.87	1.42819	966.466	28432	3	Q7L1Q6	BZW1	333470721	16570
Basic transcription factor 3	K.QLTEMLPSILNQLGADSLTSLR.R	59.78	1.38025	800.766	27192	3	P20290	BTF3	119616133	03966
BAT2 domain containing 1	K.NADLNAQTVVK.V	14.69	0.260952	586.817	10794	2	Q9Y520	PRRC2C	341942262	16539
Bcl XL binding protein v68	R.NVESGEEELASK.L	47.47	2.08423	646.306	10072	2	Q96HS1	PGAM5	281604151	14681
Bcl XL binding protein v68	R.EQAELTGLR.L	38.47	0.220356	508.772	11699	2	Q96HS1	PGAM5	308198614	14681
Bcl XL binding protein v68	K.VSTDLLR.E	38.97	1.11019	402.235	12287	2	Q96HS1	PGAM5	308198614	14681
Bcl XL binding protein v68	R.AIETTDIISR.H	48.62	1.2605	559.807	13603	2	Q96HS1	PGAM5	308198614	14681
Bcl XL binding protein v68	R.NVESGEEELASKLDHYK.A	67.2	0.707931	649.982	14868	3	Q96HS1	PGAM5	281604151	14681
Bcl XL binding protein v68	R.EPLSLINVR.K	29.53	1.46068	520.809	17337	2	Q96HS1	PGAM5	281604151	14681
Bcl XL binding protein v68	R.HSQYHVDGSLEKDR.T	62.92	2.57124	418.454	8455	4	Q96HS1	PGAM5	308198614	14681
Bcl-2 inhibitor of transcription	K.VAAQCSHAAVSAYK.Q	29.66	2.13371	488.241	8375	3	J3KQ48	PTRH2	119614800	12273
BCL2 associated transcription factor 1	R.SSFYPDGGDQETAKTGK.F	43.78	0.227094	894.408	10306	2	Q9NYF8	BCLAF1	219520423	16544
BCL2 associated transcription factor 1	K.RPKEEEWDPEYTPK.S	35.72	5.92395	601.96	11047	3	Q9NYF8	BCLAF1	219520423	16544
BCL2 associated transcription factor 1	R.SIFDHIKLPQASK.S	45.11	1.52713	742.418	17216	2	Q9NYF8	BCLAF1	219520423	16544
BCL2 associated transcription factor 1	K.STSESFIQHIVSLVHHVK.E	63.48	2.93931	1024.55	21258	2	Q9NYF8	BCLAF1	219520423	16544
BCL2 associated transcription factor 1	K.STSESFIQHIVSLVHHVKEQYFK.S	51.19	0.373621	915.145	25351	3	Q9NYF8	BCLAF1	219520423	16544
BCS1L	R.LTFSGLLNALDGVASTEAR.I	124.4	1.74572	968.011	26623	2	Q9Y276	BCS1L	119964730	04708
Benzodiazapine receptor peripheral	M.APPWVPAMGFTLAPSLGCFVGSR.F	78	2.97411	1209.6	26394	2	P30536	TSPO	47678349	15913
Beta galactosidase 1	K.TVGAALDILCPSGPIK.S	80.02	4.03131	806.446	20633	2	P16278	GLB1	215273939	01975
Beta galactosidase 1	R.SSDPDYLAAVDKWLGVLLPK.M	64.23	0.060352	1094.09	28304	2	P16278	GLB1	215273939	01975
BHC110	K.CDAVLCTLPLGVLK.Q	29.08	3.93883	779.923	22371	2	O60341	KDM1A	323462830	09800
BIP	R.MVNDAEKFAEEDKK.L	98.82	0.657888	827.393	10043	2	P11021	HSPA5	168984549	00682
BIP	K.EFFNGKEPSR.G	43.44	1.3795	605.797	10449	2	P11021	HSPA5	320089793	00682
BIP	K.MKETAEAYLGK.K	63.19	1.15748	620.816	10551	2	P11021	HSPA5	320089793	00682
BIP	R.VEIIANDQGNR.I	58.18	0.984837	614.818	10599	2	P11021	HSPA5	320089807	00682
BIP	K.TKPYIQVDIGGGQTK.T	59.09	0.233041	802.936	13127	2	P11021	HSPA5	320089793	00682
BIP	K.KKELEEIVQPIISK.L	91.58	1.43895	827.494	14759	2	P11021	HSPA5	168984549	00682
BIP	K.VTHAVVTVPAYFNDAQR.Q	26.2	8.33918	629.99	15361	3	P11021	HSPA5	320089793	00682
BIP	K.SQIFSTASDNQPTVTIK.V	78.98	3.45359	918.967	15447	2	P11021	HSPA5	168984549	00682
BIP	R.ITPSYVAFTPEGER.L	47.63	4.5431	783.89	16576	2	P11021	HSPA5	320089793	00682
BIP	R.IINEPTAAAIAYGLDKR.E	99.2	2.52533	908.504	17233	2	P11021	HSPA5	320089793	00682
BIP	R.IINEPTAAAIAYGLDK.R	77.06	1.07597	830.45	18985	2	P11021	HSPA5	320089807	00682
BIP	K.ELEEIVQPIISK.L	31.55	1.51239	699.399	19426	2	P11021	HSPA5	168984549	00682
BIP	R.AKFEELNMDLFR.S	65.93	0.51165	756.88	20154	2	P11021	HSPA5	320089793	00682
BIP	K.TFAPEEISAMVLTK.M	75.15	1.08017	768.902	21867	2	P11021	HSPA5	320089793	00682
BIP	K.NGRVEIIANDQGNR.I	25.86	1.41664	778.399	9666	2	P11021	HSPA5	320089793	00682
Bleomycin hydrolase	K.IGPITPLEFYR.E	18.07	0.843978	653.364	21139	2	Q13867	BLMH	119571609	03870
Block of proliferation 1	R.SFIPSLVEKEK.V	36.04	0.76133	638.861	15066	2	Q96Q25	KM-PA-2	119602539	16558
Block of proliferation 1	R.DLGVLDVIFHPTQPWVFSSGADGTVR.L	77.26	1.52518	938.482	27891	3	Q96Q25	KM-PA-2	71051299	16558
BMS1 like ribosome assembly protein	K.IMGVLTHLDSFK.H	17.58	0.440205	454.248	18227	3	Q14692	BMS1	224589071	10689
BMS1 like ribosome assembly protein	R.KILALLDALSTVHSQK.M	41.01	3.36896	869.02	19901	2	Q14692	BMS1	224589071	10689
BolA-like protein 2	K.TLTPDQWAR.E	21.47	0.248264	544.28	14137	2	A0A087WZT3	BOLA2	219519177	18842
Brain abundant, membrane attached signal protein 1	K.ETPAATEAPSSTPK.A	60.49	1.83316	693.842	8532	2	P80723	BASP1	119628418	08389
Brain protein 44 like protein	R.NWLLFACHATNEVAQLIQGGR.L	104.04	1.26761	800.075	26414	3	Q5TI65	BRP44L	119567916	07091
Branched chain keto acid dehydrogenase E1, alpha polypeptide	R.GPGYGIMSIR.V	20.85	0.521637	525.773	15421	2	M0R0C8	BCKDHA	258645172	02009
Branched chain keto acid dehydrogenase E1, beta polypeptide	R.TIIPWDVDTICK.S	15.24	4.46482	730.88	21479	2	P21953	BCKDHB	134104672	02011
Branched chain keto acid dehydrogenase E1, beta polypeptide	K.GLLLSCIEDKNPCIFFEPK.I	53.59	0.789424	1140.57	22297	2	P21953	BCKDHB	134104672	02011
Branched-chain amino acid aminotransferase	R.ATLPVFDKEELLECIQQLVK.L	91.51	3.87944	791.766	26072	3	F5H5E4	BCAT1	296010906	00216
BRCA2 and CDKN1A interacting protein	R.FINVPPQIALPMYQQLQK.E	25.45	2.48759	1064.59	22763	2	Q9P287	BCCIP	119569605	16542
BRCA2 and CDKN1A interacting protein	K.SMVEQLDKFLNDTTKPVGLLLSER.F	93.32	1.088	684.118	26282	4	Q9P287	BCCIP	119569605	16542
Breakpoint cluster region protein 1	R.DCFGCLR.E	23.6	0.687958	464.195	13274	2	O75531	BANF1	221316573	04817
Breakpoint cluster region protein 1	K.HRDFVAEPMGEKPVGSLAGIGEVLGK.K	32.08	4.46199	674.11	18175	4	O75531	BANF1	221316573	04817
Breakpoint cluster region protein 1	K.KDEDLFREWLK.D	49.32	1.23346	739.886	19375	2	O75531	BANF1	221316573	04817
Breakpoint cluster region protein 1	R.DFVAEPMGEKPVGSLAGIGEVLGK.K	89.01	1.74482	1200.63	21956	2	O75531	BANF1	221316573	04817
Breakpoint cluster region protein 1	K.DEDLFREWLK.D	18.88	2.90227	675.836	22514	2	O75531	BANF1	221316573	04817
Breakpoint cluster region protein 1	K.AYVVLGQFLVLK.K	40.57	1.47131	675.414	24253	2	O75531	BANF1	221316573	04817
Breast carcinoma amplified sequence 2	K.HIQDLNWQR.K	17.56	0.332338	605.31	12274	2	O75934	BCAS2	197692439	05777
Breast carcinoma amplified sequence 2	R.QPIELLSMK.R	48.21	0.0585684	529.799	17639	2	O75934	BCAS2	197692439	05777
Breast carcinoma amplified sequence 2	R.TIVQLENEIYQIK.Q	31.57	0.0352008	795.941	20674	2	O75934	BCAS2	197692439	05777
Breast carcinoma amplified sequence 2	K.NDITAWQECVNNSMAQLEHQAVR.I	82.15	3.79187	905.415	23279	3	O75934	BCAS2	197692439	05777
BRI3 binding protein	R.SSPSGPSNPSNPSVEEK.L	80.52	2.47563	850.39	8719	2	Q8WY22	BRI3BP	119618877	09829
BRIX	R.ILIFSSR.G	23.35	0.94793	418.256	16567	2	Q8TDN6	BRIX1	119576314	16563
BRIX	K.DKLFVINEVCEMK.N	32.71	1.43402	812.906	18831	2	Q8TDN6	BRIX1	119576314	16563
BRIX	K.TLLPHDPTADVFVTPAEEKPIEIQWVKPEPK.V	46.78	1.70219	881.971	20565	4	Q8TDN6	BRIX1	119576313	16563
Brix domain containing 1	K.NISHDTFGTTYGR.I	31.43	0.360868	490.232	11112	3	Q9H7B2	RPF2	119568689	12552
Brix domain containing 1	R.LAGLEYVLHFTALNGK.I	34.28	0.772641	582.658	23550	3	Q5VXM9	RPF2	119568689	12552
Bromodomain adjacent to zinc finger domain 1A	K.SALSAVASLAAAWPQLHQGCSLK.S	14.35	7.16156	789.42	23484	3	Q9NRL2	BAZ1A	119586309	12034
Bromodomain adjacent to zinc finger domain 1A	R.DFIEDYVDILR.Q	47.29	2.3553	699.353	25792	2	Q9NRL2	BAZ1A	119586309	12034
Bromodomain adjacent to zinc finger domain 1A	R.QNLQSFPEPLIIPVLYLTSLTHR.S	56.9	2.42322	893.836	28671	3	Q9NRL2	BAZ1A	119586309	12034
Bromodomain adjacent to zinc finger domain, 1B	K.TEQCLVALLHK.H	30.99	1.42105	656.357	15404	2	Q9UIG0	BAZ1B	223460860	10416
Bromodomain adjacent to zinc finger domain, 1B	K.QMTLLDMAK.G	38.34	0.1504	525.77	18468	2	Q9UIG0	BAZ1B	223460860	10416
Bromodomain adjacent to zinc finger domain, 1B	K.LSEIPLTLHSVSELVR.L	69.08	2.69489	897.014	21109	2	Q9UIG0	BAZ1B	223460860	10416
Bromodomain adjacent to zinc finger domain, 1B	K.SCDGNQELLNFLR.S	50.66	1.70143	783.374	22000	2	Q9UIG0	BAZ1B	223460860	10416
Bromodomain adjacent to zinc finger domain, 1B	R.YWLFSDEVPGLFIEK.G	51.18	2.19107	921.971	26398	2	Q9UIG0	BAZ1B	223460860	10416
Bromodomain adjacent to zinc finger domain, 1B	K.QGQNLWFLCDSQKELDELLNCLHPQGIR.E	23.14	0.712263	853.67	26419	4	Q9UIG0	BAZ1B	223460860	10416
Bromodomain adjacent to zinc finger domain, 1B	R.FNHHCKDHTVSGDEDYCPR.S	79.62	3.52994	791.998	7805	3	Q9UIG0	BAZ1B	223460860	10416
Butyrate induced transcript 1	R.LESEGSPETLTNLR.K	61.88	0.323462	773.392	14420	2	H3BPZ1	HACD3	166199462	11037
Butyrate induced transcript 1	R.VELSDVQNPAISITENVLHFK.A	81.15	2.80166	785.087	24454	3	Q9P035	HACD3	166199462	11037
BWD	R.YIHLENLLAR.S	16.86	1.13715	414.572	18325	3	Q2TAY7	SMU1	119578927	11588
BWD	R.LMALLGQALK.W	31.04	0.746943	529.326	19371	2	Q2TAY7	SMU1	119578927	11588
BWD	K.WQQHQGLLPPGMTIDLFR.G	47.78	1.56754	1069.06	22675	2	Q2TAY7	SMU1	119578927	11588
Bystin	R.QQQEELEAEHGTGDKPAAPR.E	61.17	3.68135	731.02	8753	3	Q13895	BYSL	119624474	04848
c-Mpl binding protein	K.LTTDPDLILEVLR.S	78.56	2.65045	749.432	24994	2	Q6P4E2	LARP4	283046710	17289
C10orf117 protein	R.FAAHLIAGAPSEGSGALKPELSR.R	43.48	1.73744	570.56	14659	4	Q8WTT2	NOC3L	119570426	12562
C10orf58 protein	K.SMLDQLGVPLYAVVK.E	39.8	1.88743	816.957	24429	2	Q9BRX8	FAM213A	344925836	12580
C10orf69 protein	K.SVQTTLQTDEVK.N	34.23	1.89368	674.853	11304	2	O75477	ERLIN1	168984282	08502
C10orf70 protein	K.HNEETGDNVGPLIIK.K	75.04	0.573408	818.42	13861	2	Q9NZ45	CISD1	334359146	12587
C12orf5 protein	R.FALTVVR.H	15.08	1.2092	403.251	16100	2	Q9NQ88	TIGAR	194320090	12610
C14orf114 protein	R.TLLDILADGTILK.V	36.25	1.77223	693.417	26579	2	G5E947	EXD2	301129161	16592
C14orf124 protein	R.VLVGGGTGFIGTALTQLLNAR.G	198.63	3.28642	1029.59	27475	2	Q9NRG7-2	SDR39U1	119586416	16598
C14orf124 protein	R.AFIPLPSAVVQAVFGR.Q	33.96	0.693797	836.483	27752	2	Q9NRG7	SDR39U1	269849556	16598
C14orf156 protein	R.RIPWTAASSQLK.E	63.88	0.835199	679.384	12625	2	A0A087WUN7	SLIRP	119601710	12639
C14orf156 protein	R.SINQPVAFVR.R	44.57	0.673959	565.82	14252	2	A0A087WUN7	SLIRP	119601710	12639
C14orf156 protein	R.CILPFDKETGFHR.G	72.54	0.891467	810.404	15011	2	A0A087WUN7	SLIRP	119601710	12639
C14orf166 protein	R.HDDYLVMLK.A	19.09	1.69377	567.288	16797	2	Q9Y224	C14orf166	119586065	16615
C14orf166 protein	K.NAEPLINLDVNNPDFK.A	81.95	1.10871	906.959	20389	2	Q9Y224	C14orf166	119586065	16615
C14orf166 protein	R.NFIVWLEDQK.I	18.57	1.056	646.338	22783	2	Q9Y224	C14orf166	119586065	16615
C14orf166 protein	K.INEAIVAVQAIIADPK.T	43.88	2.9334	832.985	23403	2	Q9Y224	C14orf166	119586064	16615
C14orf166 protein	K.AGVMALANLLQIQR.H	52.35	1.69976	749.431	23776	2	Q9Y224	C14orf166	119586065	16615
C14orf166 protein	K.HILGFDTGDAVLNEAAQILR.L	118.15	2.91388	1077.07	25524	2	Q9Y224	C14orf166	119586065	16615
C14orf166 protein	K.EGLPVALDKHILGFDTGDAVLNEAAQILR.L	74.83	0.0198332	1025.89	25926	3	Q9Y224	C14orf166	119586065	16615
C19orf32 protein	R.NLVTEVLGALEAK.T	70.52	1.24707	678.891	27721	2	Q96HR9	REEP6	119589899	16629
C1orf31 protein	K.CLDENLEDASQCKK.L	25.46	1.38149	570.588	10741	3	Q5JTJ3-2	C1orf31	119590398	18535
C20orf108 protein	R.GHQDPSQATGTTGSSVSCTEEK.K	76.67	0.657252	755.329	8042	3	Q96KR6	FAM210B	119595971	12737
C20orf11 protein	R.TLALLAFDSPEESPFGDLLHTMQR.Q	70.23	1.27514	896.782	26430	3	Q9NWU2	GID8	119595725	12738
C20orf116 protein	K.FIYITPEELAAVANFIR.Q	91.49	4.23472	984.04	28105	2	Q96HY6	DDRGK1	119630949	12741
C20orf116 protein	R.LRLEEEQKEEEER.K	35.04	3.68819	572.949	9097	3	A0A0A0MRX2	DDRGK1	119630949	12741
C20orf14 protein	R.ETNPHHPPAWIASAR.L	26.91	1.10224	421.715	10636	4	O94906	PRPF6	119595585	10729
C20orf6 protein	K.DLLALFNSFKPK.G	52.57	2.6752	696.9	25723	2	A0A087WX71	ESF1	119630718	10732
C20orf72 protein	K.QQVFLLER.W	18.6	3.18036	516.797	16506	2	Q5QPE7	MGME1	119630667	12783
C20orf72 protein	K.NQNIQKPEYSE.-	38.5	0.850601	675.321	9393	2	Q5QPE8	MGME1	119630666	12783
C20ORF77 protein	K.IASLPQEVQDVSLLEK.I	46.08	2.68291	884.991	20653	2	Q9NQG5	RPRD1B	123233655	08513
C20ORF77 protein	R.KLTFLYLANDVIQNSK.R	24.64	2.58164	934.017	21663	2	A0A0C4DGQ6	RPRD1A	119596451	08513
C2f protein	R.ELVPSSDPIVFVVGAFAHGK.V	58.15	1.07486	690.374	25480	3	Q92979	EMG1	194328699	12803
C6orf66 protein	K.DHHFDMINIK.S	42.14	0.672651	423.873	13825	3	Q9P032	NDUFAF4	119568886	10795
C6orf66 protein	K.ISIVEALTLLNNHK.L	62.14	4.49993	782.96	23870	2	Q9P032	NDUFAF4	119568886	10795
C6orf66 protein	K.ISIVEALTLLNNHKLFPETWTAEK.I	33.88	2.56115	692.633	25791	4	Q9P032	NDUFAF4	119568886	10795
C9orf105 protein	R.KMREDVISSIR.N	17.99	2.37005	445.248	10634	3	Q8N4H5	TOMM5	197333732	16672
CABC1	K.VALLDFGATR.E	30.85	1.16507	531.8	19752	2	Q8NI60	ADCK3	119590209	07375
Cadherin 2	K.VCQCDSNGDCTDVDR.I	135.11	3.04778	900.83	7914	2	P19022	CDH2	167887532	00226
Calcium-binding mitochondrial carrier protein Aralar1	K.LTVNDFVR.D	28.73	1.46338	482.266	17342	2	Q546F9	SLC25A13	237649019	04719
Calcium-binding mitochondrial carrier protein Aralar1	R.GLIPQLIGVAPEK.A	25.43	8.59909	667.9	21729	2	O75746	SLC25A12	206729858	04719
Calgizzarin	R.CIESLIAVFQK.Y	36.01	0.477172	654.355	22509	2	P31949	S100A11	119617525	04385
Calgizzarin	K.TEFLSFMNTELAAFTK.N	39.05	4.74081	925.451	26466	2	P31949	S100A11	119603728	04385
Calmodulin 1	R.VFDKDGNGYISAAELR.H	53.51	2.66458	585.63	15520	3	P62158	CALM3	333360987	00241
Calmodulin 1	K.EAFSLFDKDGDGTITTK.E	77.3	2.35406	615.637	18216	3	M0QZ52	CALM3	333360987	00241
Calnexin	R.EIEDPEDRKPEDWDERPK.I	22.96	1.3298	761.69	11369	3	B4DGP8	CANX		00252
Calnexin	R.CESAPGCGVWQRPVIDNPNYK.G	21.14	1.1916	816.38	14861	3	B4DGP8	CANX	119574190	00252
Calnexin	K.LHFIFR.H	16.09	0.845662	416.745	14980	2	B4DGP8	CANX	194578888	00252
Calnexin	K.CGEDYKLHFIFR.H	52.26	6.29238	792.89	17111	2	B4DGP8	CANX	194578888	00252
Calnexin	K.WKPPMIDNPSYQGIWKPR.K	47.5	3.14668	738.38	17898	3	B4DGP8	CANX	119574190	00252
Calnexin	R.IVDDWANDGWGLKK.A	89.8	0.0878274	808.907	18014	2	B4DGP8	CANX	119574190	00252
Calnexin	R.GTLSGWILSK.A	30.23	2.19104	531.302	19078	2	B4DGP8	CANX	119574190	00252
Calnexin	R.KIPNPDFFEDLEPFR.M	44.77	1.27526	621.981	23009	3	B4DGP8	CANX	119574190	00252
Calnexin	K.QKSDAEEDGGTVSQEEEDRKPK.A	40.64	1.47352	616.288	7635	4	B4DGP8	CANX		00252
Calnexin	K.SDAEEDGGTVSQEEEDRKPK.A	46.93	2.15325	552.248	8236	4	B4DGP8	CANX	119574190	00252
Calpactin I, light chain	K.FAGDKGYLTKEDLR.V	29.97	9.15168	403.96	11485	4	P60903	S100A10	119573784	00232
Calreticulin	K.FYGDEEKDKGLQTSQDAR.F	109.38	3.38289	522.499	10244	4	P27797	CALR	325533986	00169
Calreticulin	K.IKDPDASKPEDWDER.A	46.09	1.12614	450.966	10597	4	P27797	CALR	197692517	00169
Calreticulin	K.KIKDPDASKPEDWDER.A	77.93	1.32716	482.99	9576	4	P27797	CALR		00169
Calumenin	K.TFDQLTPEESKER.L	44.11	4.49311	790.38	11447	2	O43852	CALU	314122181	04569
Calumenin	R.EQFVEFR.D	37.97	0.877975	477.738	14875	2	O43852	CALU	314122183	04569
Calumenin	K.IDGDKDGFVTVDELKDWIK.F	62.94	1.77966	731.709	22468	3	O43852	CALU	314122181	04569
Cancer susceptibility candidate 3	K.SEANDAVNSSTKEEKGEEKPDTK.S	45.19	4.24761	624.048	7474	4	O15234	CASC3		16225
Capping protein, muscle Z line, alpha 1	R.LLLNNDNLLR.E	60.09	4.73574	599.354	18155	2	A0A0D9SET8	CAPZA2	119603921	03347
Capping protein, muscle Z line, alpha 1	K.TIDGQQTIIACIESHQFQPK.N	50.77	2.36026	772.057	20098	3	P52907	CAPZA1	119576930	03347
Capping protein, muscle Z line, alpha 1	K.FTITPPTAQVVGVLK.I	54.27	2.18217	785.962	20477	2	P52907	CAPZA1	119576930	03347
Carbamoyl phosphate synthetase I	R.SIFSAVLDELK.V	41.68	1.34078	611.341	25646	2	H0YGP4	CPS1	187955019	01995
Carbonic anhydrase II	K.SADFTNFDPR.G	24.86	0.434366	585.264	16412	2	P00918	CA2	347447441	02023
Carbonic anhydrase II	K.AVQQPDGLAVLGIFLK.V	54.17	1.49793	834.989	26313	2	P00918	CA2	347447441	02023
Carbonyl reductase 1	R.DVCTELLPLIKPQGR.V	61.15	2.50725	869.982	21234	2	P16152	CBR1	209870397	00267
Carnitine palmitoyltransferase 2	K.ALEDMFDALEGK.S	89.16	0.927817	669.817	24189	2	P23786	CPT2	119627158	02802
Carnitine palmitoyltransferase 2	K.LSPDAVAQLAFQMAFLR.Q	47.65	0.521301	626.67	28116	3	P23786	CPT2	119627158	02802
Casein kinase II, alpha 1	R.FNDILGR.H	37.67	1.1984	417.728	14210	2	Q5U5J2	CSNK2A1	345531736	00277
Casein kinase II, alpha 1	R.GGPNIITLADIVKDPVSR.T	68.65	0.699177	933.029	21861	2	Q5U5J2	CSNK2A1	345531736	00277
Casein kinase II, alpha 1	R.LIDWGLAEFYHPGQEYNVR.V	31.11	0.975675	769.712	22437	3	Q5U5J2	CSNK2A1	345531736	00277
Casein kinase II, alpha 2	R.VYAEVNSLR.S	37.03	0.713906	525.783	11574	2	P19784	CSNK2A2	319443634	00279
Casein kinase II, alpha 2	R.HLVSPEALDLLDKLLR.Y	33.64	0.50162	611.359	24290	3	P19784	CSNK2A2	319443634	00279
Casein kinase II, beta	R.VYCENQPMLPIGLSDIPGEAMVK.L	52.36	3.06022	1281.13	23341	2	P67870	CSNK2B	203282562	00278
Cat eye syndrome chromosome region candidate 5	R.NVVTVDELR.M	34.25	1.01477	522.788	13563	2	Q9BXW7	CECR5	119578152	16703
Cat eye syndrome chromosome region candidate 5	R.VPVVFVTNAGNILQHSK.A	15.75	6.56279	608.34	17940	3	Q9BXW7	CECR5	119578152	16703
Cat eye syndrome chromosome region candidate 5	K.AQELSALLGCEVDADQVILSHSPMK.L	121.35	0.748708	1356.17	22990	2	Q9BXW7	CECR5	119578152	16703
Cat eye syndrome chromosome region candidate 5	R.DLCFSPGLMEASHVVNDVNEAVQLVFRK.E	79.52	0.510305	794.399	28272	4	Q9BXW7	CECR5	119578152	16703
Catalase	K.LVNANGEAVYCK.F	16.66	0.165962	669.33	10501	2	P04040	CAT	119588577	00282
Catechol-O-methyltransferase	R.KGTVLLADNVICPGAPDFLAHVR.G	51.28	0.820438	821.778	20326	3	P21964	COMT	306991591	00284
Catechol-O-methyltransferase	K.GTVLLADNVICPGAPDFLAHVR.G	52.36	1.06028	779.08	22074	3	P21964	COMT	306991591	00284
Catenin alpha 1	K.ALKPEVDKLNIMAAK.R	43.66	0.843418	410.991	14126	4	P35221	CTNNA1	119582527	00285
Catenin alpha 1	K.AEVQNLGGELVVSGVDSAMSLIQAAK.N	104.96	1.90732	862.788	28333	3	Q8N1C0	CTNNA1	333411218	00285
Catenin alpha 1	R.VLTDAVDDITSIDDFLAVSENHILEDVNK.C	109.17	1.57346	1067.53	28393	3	Q8N1C0	CTNNA1	333411218	00285
Catenin beta	R.LVQLLVR.A	35.11	2.88616	420.786	15380	2	P35222	CTNNB1	197692485	00286
Catenin beta	R.GLNTIPLFVQLLYSPIENIQR.V	61	4.36013	810.128	28925	3	P35222	CTNNB1	197692485	00286
Catenin, delta 1	R.QPELPEVIAMLGFR.L	47.56	1.57264	800.433	26662	2	O60716	CTNND1	332688222	03026
Catenin, delta 1	R.DMDLTEVITGTLWNLSSHDSIK.M	95.32	1.20232	1238.11	28549	2	O60716	CTNND1	332688222	03026
Catenin, gamma	K.TLVTQNSGVEALIHAILR.A	82.44	2.07482	645.707	25481	3	P14923	JUP	258588653	01414
Catenin, gamma	R.LNTIPLFVQLLYSSVENIQR.V	73.45	5.67286	783.11	29613	3	P14923	JUP	258588653	01414
Catenin, gamma	R.HVAAGTQQPYTDGVR.M	43.48	2.14341	533.933	9179	3	P14923	JUP	258588653	01414
Catenin, gamma	R.TMQNTSDLDTAR.C	53.89	1.73295	676.808	9543	2	P14923	JUP	258588653	01414
Cathepsin D	K.VSTLPAITLK.L	35.57	0.784538	521.829	16391	2	P07339	CTSD	157879212	00291
Cathepsin D	K.FDGILGMAYPR.I	46.55	1.13099	620.312	21255	2	P07339	CTSD	157879212	00291
Cathepsin D	K.AIGAVPLIQGEYMIPCEK.V	40.15	0.471589	995.013	21347	2	P07339	CTSD	157879212	00291
Cathepsin D	R.ISVNNVLPVFDNLMQQK.L	38.11	2.06734	980.024	24613	2	P07339	CTSD	157879212	00291
CBP80	R.ILDIVPPTFSALCPANPTCIYK.Y	65.14	1.90019	1245.64	24179	2	Q09161	NCBP1	255917906	02717
CCAAT binding factor	K.HLVAEFVQVLETLSHDTLVTTK.T	75.98	2.24042	827.45	28462	3	A0A087X1N2	CEBPZ	308153621	09875
CCCTC binding factor	R.HADNCAGPDGVEGENGGETK.K	58.57	7.52594	671.95	7966	3	P49711	CTCF	300388142	05005
CCT8	K.VADMALHYANK.Y	19.34	0.0900529	411.541	11173	3	P50990	CCT8	119630331	10816
CCT8	K.AIADTGANVVVTGGK.V	46.44	2.00621	686.874	12732	2	P50990	CCT8	119630331	10816
CCT8	K.HFSGLEEAVYR.N	22.48	1.15016	436.551	13596	3	P50990	CCT8	119630330	10816
CCT8	R.LVPGGGATEIELAK.Q	34.79	1.33456	677.882	14768	2	P50990	CCT8	119630331	10816
CCT8	K.AHEILPNLVCCSAK.N	24.41	0.000620425	537.938	14828	3	P50990	CCT8	119630331	10816
CCT8	K.KFAEAFEAIPR.A	74.76	1.78621	639.847	15004	2	P50990	CCT8	119630331	10816
CCT8	K.APGFAQMLK.E	17	1.4005	481.759	15346	2	P50990	CCT8	119630330	10816
CCT8	K.ILGSGISSSSVLHGMVFK.K	48.07	0.255638	606.997	19004	3	P50990	CCT8	119630331	10816
CCT8	K.LFVTNDAATILR.E	73.47	3.97525	667.38	19129	2	P50990	CCT8	119630331	10816
CCT8	K.TAEELMNFSKGEENLMDAQVK.A	69.63	0.510043	795.376	19506	3	P50990	CCT8	119630331	10816
CCT8	K.IAVYSCPFDGMITETK.G	56.4	0.500038	916.434	20133	2	P50990	CCT8	119630331	10816
CCT8	K.DMLEAGILDTYLGKYWAIK.L	75.47	1.6299	1100.57	26375	2	P50990	CCT8	119630331	10816
CCT8	R.GSTDNLMDDIERAVDDGVNTFK.V	72.48	0.907924	1206.55	27163	2	P50990	CCT8	119630331	10816
CD147	R.FFVSSSQGR.S	31.75	1.4273	507.755	11373	2	A0A087WUV8	BSG	290543627	00176
CD147	K.GGVVLKEDALPGQK.T	23.95	0.490503	470.937	12230	3	I3L4S8	BSG	260656346	00176
CD147	K.SSEHINEGETAMLVCK.S	89.17	0.165113	902.914	12315	2	A0A087WUV8	BSG	290543627	00176
CD147	R.SELHIENLNMEADPGQYR.C	59.39	1.77837	705.998	17266	3	A0A087WUV8	BSG	290543627	00176
CD147	K.SESVPPVTDWAWYK.I	45.54	0.782077	832.902	21214	2	A0A087WUV8	BSG	290543627	00176
CD59	R.LRENELTYYCCK.K	22.47	1.22032	824.878	12131	2	P13987	CD59	187829185	00117
CD9	K.AIHYALNCCGLAGGVEQFISDICPK.K	41.17	2.02699	931.775	24567	3	P21926	CD9	119609219	00880
CDC like kinase 3	R.ITLAEALLHPFFAGLTPEER.S	60.04	0.777909	742.403	27456	3	G5E959	CLK3	332138288	04290
CDC2	R.DLKPQNLLIDDKGTIK.L	51.28	3.01596	906.02	15912	2	A0A087WZZ9	CDK1	334302921	00302
CDC2	K.MALNHPYFNDLDNQIK.K	25.49	4.32041	644.978	16837	3	P06493	CDK1	334302921	00302
CDC2	K.NLDENGLDLLSK.M	50.99	5.44829	665.85	19305	2	P06493	CDK1	334302921	00302
CDC37	R.CIDSGLWVPNSK.A	31.21	3.82504	688.34	17065	2	Q16543	CDC37	146424348	05456
CDC37	K.SMVNTKPEKTEEDSEEVREQK.H	61.65	1.92685	831.732	8466	3	Q16543	CDC37		05456
CDC37	K.SMVNTKPEKTEEDSEEVR.E	69.52	2.5503	527.752	8755	4	Q16543	CDC37	119604509	05456
CDC42	K.YVECSALTQK.G	37.84	3.26386	599.794	10398	2	P60953	CDC42	322510015	00309
CDC42	K.WVPEITHHCPK.T	18.16	1.1541	468.568	10507	3	P60953	CDC42	322510015	00309
CDC42	K.NVFDEAILAALEPPEPK.K	45.83	0.106316	618.328	26084	3	P60953	CDC42	322510015	00309
CDC5	R.YADLLLEKETLK.S	51.55	1.39573	718.407	16083	2	Q99459	CDC5L	119624675	04184
CDC5	R.LGLLGLPAPK.N	28.08	0.700976	489.821	19313	2	Q99459	CDC5L	119624675	04184
CDC5	R.WYEWLDPSIK.K	33.23	1.03392	668.832	22234	2	Q99459	CDC5L	159164125	04184
CDC5	R.RLECLKEDVQR.Q	23.79	2.38145	482.59	9464	3	Q99459	CDC5L	119624675	04184
CDCA8	R.LLASDLQR.H	18.67	1.70831	458.267	11765	2	Q53HL2	CDCA8	242556146	13017
CDK2 associated protein 1	K.YAELLAIIEELGKEIRPTYAGSK.S	27.02	1.76727	641.856	27075	4	O14519	CDK2AP1	296863317	03726
CDK2 associated protein 1	K.YAELLAIIEELGK.E	61.61	0.41592	731.413	27594	2	O14519	CDK2AP1	296863317	03726
CDKN2A	R.EGFLDTLVVLHR.A	43.8	1.40123	699.892	22606	2	A5X2G7	CDKN2A	304376272	02696
Cell death regulatory protein GRIM 19	R.LQIEDFEAR.I	38.77	1.29756	560.785	17986	2	J3KN00	NDUFA13	260763955	09452
Cell death regulatory protein GRIM 19	R.WVPPLIGELYGLR.T	43.85	0.00925401	756.932	26461	2	J3KN00	NDUFA13	260763955	09452
Cell division cycle 10	K.DVTNNVHYENYR.S	65.98	9.58736	762.34	11000	2	H0YFF6	SEPT7	344189850	04398
Cell division cycle 2 like 2	K.FLTYFPGR.R	15.52	7.63793	500.77	17586	2	A0A0D9SEI3	CDK11B	317373559	08909
Centaurin beta 2	R.ASAQSSVR.S	17.03	0.265701	403.212	6182	2	A0A087X1H5	ACAP2	187608516	09681
CGI-09 protein	K.SNASTLESHETEEPAAK.K	88.85	0.0666361	900.916	8863	2	Q9UJA5	TRMT6	119630811	13027
CGI-100 protein	K.YITGTDILDMKLEDILESINSIK.S	117.54	1.05549	1312.69	28265	2	Q9Y3A6	TMED5	282165814	13028
CGI-49 protein	R.NVSNLKPVPLIGPK.L	26.44	1.91748	738.452	14290	2	Q8NBX0	SCCPDH	55665834	13038
Chaperonin containing T complex polypeptide 1 subunit 4	R.TLSGMESYCVR.A	44.26	0.813768	651.795	13436	2	B7Z2F4	CCT4	119620393	05506
Chaperonin containing T complex polypeptide 1 subunit 4	R.MLVELSK.A	20.45	1.65962	410.237	13630	2	B7Z9L0	CCT4	119620393	05506
Chaperonin containing T complex polypeptide 1 subunit 4	R.SIHDALCVIR.C	32.48	1.0037	592.317	14173	2	B7Z2F4	CCT4	119620393	05506
Chaperonin containing T complex polypeptide 1 subunit 4	K.VIDPATATSVDLR.D	72.63	0.932436	679.37	15748	2	B7Z2F4	CCT4	119620393	05506
Chaperonin containing T complex polypeptide 1 subunit 4	R.AYILNLVK.Q	25.17	4.31461	467.29	17621	2	B7Z2F4	CCT4	119620393	05506
Chaperonin containing T complex polypeptide 1 subunit 4	R.ALIAGGGAPEIELALR.L	57.01	1.83378	775.95	20813	2	B7Z2F4	CCT4	119620393	05506
Chaperonin containing T complex polypeptide 1 subunit 4	K.VVSQYSSLLSPMSVNAVMK.V	99.89	0.834294	1020.53	21166	2	B7Z2F4	CCT4	119620393	05506
Chaperonin containing T complex polypeptide 1 subunit 4	K.IGLIQFCLSAPK.T	43.47	1.48803	673.878	21376	2	B7Z2F4	CCT4	119620393	05506
Chaperonin containing T complex polypeptide 1 subunit 4	K.GIEILTDMSRPVELSDRETLLNSATTSLNSK.V	25.66	1.79429	1130.92	21926	3	B7Z9L0	CCT4	119620393	05506
Chaperonin containing T complex polypeptide 1 subunit 4	K.LGGTIDDCELVEGLVLTQK.V	83.43	1.06599	1030.53	22968	2	B7Z2F4	CCT4	119620393	05506
Chaperonin containing T complex polypeptide 1 subunit 4	R.DALSDLALHFLNK.M	71.29	0.244375	728.894	25089	2	B7Z2F4	CCT4	119620393	05506
Chaperonin containing T complex polypeptide 1 subunit 4	R.AFADAMEVIPSTLAENAGLNPISTVTELR.N	114.53	0.0683045	1010.85	26583	3	B7Z2F4	CCT4	119620393	05506
Chaperonin containing T complex polypeptide 1, subunit 1	K.SMIEISR.T	27.12	0.373458	418.221	12270	2	P49368	CCT3	127796120	08969
Chaperonin containing T complex polypeptide 1, subunit 1	R.NLQDAMQVCR.N	35.93	0.50058	617.787	13486	2	P49368	CCT3	127796120	08969
Chaperonin containing T complex polypeptide 1, subunit 1	K.TIADIIR.T	17.75	0.895839	401.245	15368	2	P49368	CCT3	127796120	08969
Chaperonin containing T complex polypeptide 1, subunit 1	K.AMTGVEQWPYR.A	59.2	1.62526	669.318	15994	2	P49368	CCT3	127796120	08969
Chaperonin containing T complex polypeptide 1, subunit 1	R.AVAQALEVIPR.T	81.41	0.233138	583.848	16253	2	P49368	CCT3	127796120	08969
Chaperonin containing T complex polypeptide 1, subunit 1	R.VEKIPGGIIEDSCVLR.G	29.15	2.67122	892.98	16655	2	P49368	CCT3	127796120	08969
Chaperonin containing T complex polypeptide 1, subunit 1	R.IVSRPEELREDDVGTGAGLLEIK.K	29.41	1.97651	832.78	17530	3	P49368	CCT3	127796120	08969
Chaperonin containing T complex polypeptide 1, subunit 1	R.IVLLDSSLEYK.K	72.9	0.326635	640.361	19382	2	P49368	CCT3	127796120	08969
Chaperonin containing T complex polypeptide 1, subunit 1	R.WSSLACNIALDAVK.M	90.07	0.239051	774.398	19917	2	P49368	CCT3	127796120	08969
Chaperonin containing T complex polypeptide 1, subunit 1	K.TAVETAVLLLR.I	35.85	1.41855	593.363	20546	2	P49368	CCT3	127796120	08969
Chaperonin containing T complex polypeptide 1, subunit 1	K.ELGIWEPLAVK.L	35.65	0.290107	627.858	21887	2	P49368	CCT3	127796120	08969
Chaperonin containing T complex polypeptide 1, subunit 1	K.MLLDPMGGIVMTNDGNAILR.E	87.03	0.426077	1066.04	24183	2	P49368	CCT3	127796120	08969
Chaperonin containing T complex polypeptide 1, subunit 1	K.ISIPVDISDSDMMLNIINSSITTK.A	110.98	1.2135	1304.17	26969	2	P49368	CCT3	127796120	08969
Chaperonin containing T complex polypeptide 1, subunit 1	R.ILQMEEEYIQQLCEDIIQLKPDVVITEK.G	84.5	1.21396	1139.92	27131	3	P49368	CCT3	127796120	08969
Chaperonin containing T complex polypeptide 1, subunit 2	K.EAVAMESYAK.A	30.18	0.440595	549.761	11154	2	P78371	CCT2	311771535	06895
Chaperonin containing T complex polypeptide 1, subunit 2	K.HGINCFINR.Q	40.88	1.80619	565.781	11290	2	P78371	CCT2	311771535	06895
Chaperonin containing T complex polypeptide 1, subunit 2	R.EALLSSAVDHGSDEVK.F	35.75	1.09729	552.941	13441	3	P78371	CCT2	311771535	06895
Chaperonin containing T complex polypeptide 1, subunit 2	K.GSGNLEAIHIIK.K	28.08	0.192537	417.907	13756	3	P78371	CCT2	311771535	06895
Chaperonin containing T complex polypeptide 1, subunit 2	R.GATQQILDEAER.S	44.45	2.32666	665.835	13767	2	P78371	CCT2	311771535	06895
Chaperonin containing T complex polypeptide 1, subunit 2	K.ILIANTGMDTDKIK.I	69.82	0.0482765	766.921	14619	2	P78371	CCT2	311771535	06895
Chaperonin containing T complex polypeptide 1, subunit 2	K.IHPQTIIAGWR.E	30.02	0.620874	646.368	14974	2	P78371	CCT2	311771535	06895
Chaperonin containing T complex polypeptide 1, subunit 2	K.LAVEAVLR.L	33.45	1.50022	435.773	15069	2	P78371	CCT2	311771535	06895
Chaperonin containing T complex polypeptide 1, subunit 2	R.QDLMNIAGTTLSSK.L	82.36	0.555874	739.88	18618	2	P78371	CCT2	311771535	06895
Chaperonin containing T complex polypeptide 1, subunit 2	R.TVYGGGCSEMLMAHAVTQLANR.T	150.86	0.680444	1183.56	19396	2	P78371	CCT2	311771535	06895
Chaperonin containing T complex polypeptide 1, subunit 2	R.LALVTGGEIASTFDHPELVK.L	54.02	3.43519	699.71	20861	3	P78371	CCT2	311771535	06895
Chaperonin containing T complex polypeptide 1, subunit 2	R.SLHDALCVLAQTVKDSR.T	57.33	4.09514	957.003	21295	2	P78371	CCT2	311771535	06895
Chaperonin containing T complex polypeptide 1, subunit 2	R.SLHDALCVLAQTVK.D	82.95	1.21042	777.92	21404	2	P78371	CCT2	311771535	06895
Chaperonin containing T complex polypeptide 1, subunit 2	K.LGGSLADSYLDEGFLLDKK.I	116.54	0.483085	1021.03	21509	2	P78371	CCT2	311771535	06895
Chaperonin containing T complex polypeptide 1, subunit 2	R.VQDDEVGDGTTSVTVLAAELLR.E	130.97	2.14757	1144.59	25744	2	P78371	CCT2	311771535	06895
Chaperonin containing T complex polypeptide 1, subunit 2	K.LIEEVMIGEDKLIHFSGVALGEACTIVLR.G	57	0.43826	803.932	26812	4	P78371	CCT2	311771535	06895
Chaperonin containing T complex polypeptide 1, subunit 2	R.QVLLSAAEAAEVILRVDNIIK.A	15.7	0.0331079	755.777	27184	3	P78371	CCT2	311771535	06895
Chaperonin containing T complex polypeptide 1, subunit 7	R.GKATISNDGATILK.L	75.99	0.207377	694.891	10696	2	Q99832	CCT7	261399877	06896
Chaperonin containing T complex polypeptide 1, subunit 7	K.ATISNDGATILK.L	51.25	0.774306	602.333	12629	2	Q99832	CCT7	261399877	06896
Chaperonin containing T complex polypeptide 1, subunit 7	R.GGAEQFMEETER.S	40.37	3.52272	692.298	14015	2	Q99832	CCT7	261399877	06896
Chaperonin containing T complex polypeptide 1, subunit 7	K.ALEIIPR.Q	27.13	0.115834	406.255	14824	2	Q99832	CCT7	261399877	06896
Chaperonin containing T complex polypeptide 1, subunit 7	R.SLHDAIMIVR.R	32.98	2.10282	577.822	14897	2	Q99832	CCT7	261399877	06896
Chaperonin containing T complex polypeptide 1, subunit 7	R.TMMACGGSIQTSVNALSADVLGR.C	130.94	0.472828	1170.06	22770	2	Q99832	CCT7	261399877	06896
Chaperonin containing T complex polypeptide 1, subunit 7	R.VHTVEDYQAIVDAEWNILYDKLEK.I	110.7	0.374899	964.487	24805	3	Q99832	CCT7	261399877	06896
Chaperonin containing T complex polypeptide 1, subunit 7	K.SQDAEVGDGTTSVTLLAAEFLK.Q	106.94	1.54165	1126.57	25750	2	Q99832	CCT7	261399877	06896
Chaperonin containing T complex polypeptide 1, subunit 7	R.INALTAASEAACLIVSVDETIKNPR.S	126.89	0.833084	886.137	27102	3	Q99832	CCT7	261399877	06896
Chaperonin containing T complex polypeptide 1, subunit 7	K.MVVDAVMMLDDLLQLK.M	86.61	4.73511	917.484	29601	2	Q99832	CCT7	261399877	06896
Chaperonin containing T-complex polypeptide 1 subunit 6A	R.IITEGFEAAKEK.A	44.96	0.0913368	668.361	11389	2	P40227	CCT6A	121490543	00089
Chaperonin containing T-complex polypeptide 1 subunit 6A	R.IITEGFEAAK.E	33.8	0.365296	539.793	13258	2	P40227	CCT6A	121490543	00089
Chaperonin containing T-complex polypeptide 1 subunit 6A	K.QADLYISEGLHPR.I	54.55	0.713921	749.887	14209	2	P40227	CCT6A	327478610	09873
Chaperonin containing T-complex polypeptide 1 subunit 6A	R.GLQDVLR.T	51.33	1.5541	400.735	14911	2	P40227	CCT6A	327478610	09873
Chaperonin containing T-complex polypeptide 1 subunit 6A	R.EMDRETLIDVAR.T	40.05	3.95793	724.367	14957	2	P40227	CCT6A	121490543	00089
Chaperonin containing T-complex polypeptide 1 subunit 6A	K.DGNVLLHEMQIQHPTASLIAK.V	88.95	2.49566	1158.12	18382	2	P40227	CCT6A	121490543	00089
Chaperonin containing T-complex polypeptide 1 subunit 6A	K.GIDPFSLDALSK.E	56.25	1.60454	631.836	22026	2	P40227	CCT6A	121490543	00089
Chaperonin containing T-complex polypeptide 1 subunit 6A	K.NAIDDGCVVPGAGAVEVAMAEALIK.H	87.66	1.33429	1235.62	26293	2	P40227	CCT6A	121490543	00089
Chaperonin containing T-complex polypeptide 1 subunit 6A	R.TKVHAELADVLTEAVVDSILAIKK.Q	56.8	0.292572	641.623	26665	4	P40227	CCT6A	119628379	00089
Chaperonin containing T-complex polypeptide 1 subunit 6A	R.AQLGVQAFADALLIIPK.V	41.49	0.989799	884.521	28110	2	P40227	CCT6A	121490543	00089
Chaperonin containing T-complex polypeptide 1 subunit 6A	K.VHAELADVLTEAVVDSILAIKK.Q	44.99	4.27102	778.784	28196	3	P40227	CCT6A	119628379	00089
Chaperonin containing T-complex polypeptide 1 subunit 6A	R.TKVHAELADVLTEAVVDSILAIK.K	78.77	2.73633	812.466	28413	3	P40227	CCT6A	119628379	00089
Chaperonin containing T-complex polypeptide 1 subunit 6A	K.VHAELADVLTEAVVDSILAIK.K	43.21	5.51253	736.087	29821	3	P40227	CCT6A	119628379	00089
Chloride intracellular channel 1	K.NSNPALNDNLEK.G	46.56	0.931776	664.826	10490	2	O00299	CLIC1	345531894	04188
Chloride intracellular channel 1	R.KFLDGNELTLADCNLLPK.L	71.75	1.35269	1031.04	21218	2	O00299	CLIC1	345531894	04188
Chondroitin sulfate proteoglycan 6	K.RVDALNDEIR.Q	37.44	0.136595	600.82	10756	2	Q9UQE7	SMC3	119569943	05829
Chondroitin sulfate proteoglycan 6	R.LALLHEGTGPR.V	32.81	1.35779	582.331	11390	2	Q9UQE7	SMC3	119569943	05829
Chondroitin sulfate proteoglycan 6	R.GALTGGYYDTR.K	26.52	1.14865	587.281	12155	2	Q9UQE7	SMC3	119569943	05829
Chondroitin sulfate proteoglycan 6	R.IKLEGIITR.V	14.95	0.117008	521.835	14041	2	Q9UQE7	SMC3	119569943	05829
Chondroitin sulfate proteoglycan 6	K.NDVMNLLESAGFSR.S	85.05	1.5946	776.874	23921	2	Q9UQE7	SMC3	119569943	05829
Chondroitin sulfate proteoglycan 6	K.CDPAPFYLFDEIDQALDAQHR.K	98.39	1.31924	841.052	26901	3	Q9UQE7	SMC3	119569943	05829
Chondroitin sulfate proteoglycan 6	K.GDVEGSQSQDEGEGSGESER.G	124.06	2.90463	1019.91	7375	2	Q9UQE7	SMC3	119569943	05829
Chondroitin sulfate proteoglycan 6	K.ISAMKEEKEQLSAER.Q	34.12	1.64219	437.977	9371	4	Q9UQE7	SMC3	119569943	05829
Chondroitin sulfate proteoglycan 6	R.QIAAIHKDLEDTEANKEK.N	20.02	1.81583	514.02	9517	4	Q9UQE7	SMC3	119569943	05829
Chromatin assembly factor 1 subunit B	K.AIVEFLSNLAR.H	34.14	1.5754	616.854	22874	2	Q13112	CHAF1B	119630146	03147
Chromatin assembly factor 1 subunit B	R.LASAGVDTNVR.I	62.5	0.812636	551.796	9737	2	Q13112	CHAF1B	119630146	03147
Chromobox homolog 3	K.KVEEAEPEEFVVEK.V	60.31	0.255141	831.417	13218	2	Q13185	CBX3	119614252	05130
Chromobox homolog 3	R.VVNGKVEYFLK.W	53.82	0.947723	648.372	13473	2	Q13185	CBX3	302148597	05130
Chromobox homolog 3	K.WKDSDEADLVLAK.E	59.46	0.598757	745.381	14819	2	Q13185	CBX3	270346821	05130
Chromobox homolog 3	R.IIGATDSSGELMFLMK.W	69.99	2.73694	856.936	23026	2	K7ELA4	CBX1	270346821	05149
Chromodomain helicase DNA binding protein 4	R.YAILNEPFKGEMNR.G	49.67	2.30582	841.42	15766	2	A0A0C4DGG9	CHD4	311033360	04472
Chromodomain helicase DNA binding protein 4	R.VLIFSQMTK.M	29.09	1.45697	533.803	17338	2	A0A0C4DGG9	CHD4	311033360	09071
Chromodomain helicase DNA binding protein 4	K.QLEELLSDMKADVTRLPATIAR.I	35.95	0.299555	824.116	23227	3	A0A0C4DGG9	CHD4	311033360	04472
Chromosome 1 open reading frame 25	R.MLFESLHHGLDDIQTLIK.T	29.45	1.52599	704.039	22893	3	Q7Z2T5	TRMT1L	320461686	12722
Chromosome 1 open reading frame 33	R.QLGLPTALKR.G	27.14	2.59144	548.847	12795	2	Q9UKD2	MRTO4	119615281	12725
Chromosome 1 open reading frame 33	K.VMMVALGR.S	24.86	0.606973	438.744	14959	2	Q9UKD2	MRTO4	119615281	12725
Chromosome 1 open reading frame 33	K.QNLIEELR.K	40.17	0.04534	507.783	16347	2	Q9UKD2	MRTO4	119615281	12725
Chromosome 1 open reading frame 33	K.YLFIFSVANMR.N	38.26	0.202836	680.858	24713	2	Q9UKD2	MRTO4	119615281	12725
Chromosome 1 open reading frame 33	R.SPSDEYKDNLHQVSKR.L	40.96	2.77362	634.98	9151	3	Q9UKD2	MRTO4	119615281	12725
Chromosome 1 open reading frame 33	R.SPSDEYKDNLHQVSK.R	28.28	0.921669	582.948	9457	3	Q9UKD2	MRTO4	119615281	12725
Chromosome 1 open reading frame 69	R.LLTQDEGPALVPGGR.L	52.48	6.34221	761.91	15857	2	G5EA38	IBA57	119590268	17318
Chromosome 1 open reading frame 69	R.VRGPDAAPFLLGLLTNELPLPSPAAAGAPPAAR.A	52.03	2.05446	1074.27	26985	3	Q5T440	IBA57	55959201	17318
Chromosome 10 open reading frame 7	K.TLSDIFLLFK.S	44.83	1.26849	598.851	26692	2	O75794	CDC123	221316620	12586
Chromosome 11 open reading frame 59	R.KLLLDPSSPPTK.A	23.53	3.94829	648.38	12681	2	Q6IAA8	LAMTOR1	125863645	07933
Chromosome 11 open reading frame 59	R.TDEQALLSSILAK.T	68.05	0.181456	694.885	22096	2	Q6IAA8	LAMTOR1	125863645	07933
Chromosome 12 open reading frame 30	K.SLLDQLKDVFSK.C	45.51	1.6959	696.889	24735	2	Q14CX7	NAA25	121948761	08578
Chromosome 12 open reading frame 31	K.SILKLDGDVLMKDVQEIATVVVPKPK.H	15.56	1.73083	709.663	26428	4	Q9BRT6	LLPH		11308
Chromosome 16 open reading frame 34	K.TSDIFGSPVTATSR.L	36.5	2.55088	719.864	15671	2	Q9H910	HN1L	123231651	12674
Chromosome 17 open reading frame 25 protein	K.ILTPLVSLDTPGK.A	66.91	0.311715	677.403	20008	2	F6TLX2	GLOD4	217330598	12678
Chromosome 19 open reading frame 29	K.FNIFYPDLIDK.R	26.98	7.01078	692.866	21050	2	J3KMW8	CACTIN	126723149	18930
Chromosome 19 open reading frame 43	R.QRQEEPPPGPQRPDQSAAAAGPGDPK.R	17.98	4.47094	671.084	9013	4	K7ELS0	C19orf43	189055124	14528
chromosome 19 open reading frame 7	R.HVEASGGSGPGDSGPSDPR.L	82.06	3.10345	883.393	7434	2	Q9UPT8	ZC3H4	126723060	19314
chromosome 19 open reading frame 7	K.TVNATGSSAAPGSSDKPSDPR.V	78.84	2.75831	1001.48	8142	2	Q9UPT8	ZC3H4	126723060	19314
Chromosome 21 open reading frame 33	K.NLSTFAVDGKDCK.V	85.92	0.384961	727.851	11646	2	A0A096LNH5	LOC102724023	296531406	09044
Chromosome 21 open reading frame 33	K.VVTTPAFMCETALHYIHDGIGAMVR.K	56.92	1.73803	930.459	24461	3	A0A096LNH5	LOC102724023	296531408	09044
Chromosome 22 open reading frame 28	K.GQVCVMIHSGSR.G	22.45	0.683884	444.216	10152	3	Q9Y3I0	RTCB	74753486	13695
Chromosome 22 open reading frame 28	R.SSMTFLTR.Q	24.17	2.71838	471.741	14435	2	Q9Y3I0	RTCB	74753486	13695
Chromosome 22 open reading frame 28	K.GMAAAGNYAWVNR.S	39.61	0.10285	690.828	14781	2	Q9Y3I0	RTCB	74753486	13695
Chromosome 22 open reading frame 28	K.QIGNVAALPGIVHR.S	58.29	0.413887	722.923	15148	2	Q9Y3I0	RTCB	321173828	13695
Chromosome 22 open reading frame 28	R.GLGHQVATDALVAMEK.A	92.5	1.20987	820.426	15986	2	Q9Y3I0	RTCB	74753486	13695
Chromosome 22 open reading frame 28	K.LMFEELR.N	33.36	1.83897	469.243	17535	2	Q9Y3I0	RTCB	321173828	13695
Chromosome 22 open reading frame 28	R.GGGVGGFLPAMK.Q	38.34	1.22138	545.79	17634	2	Q9Y3I0	RTCB	321173828	13695
Chromosome 22 open reading frame 28	R.MLQADPNKVSAR.A	43.3	0.385051	665.351	9502	2	Q9Y3I0	RTCB	74753486	13695
Chromosome 3 open reading frame 31, isoform CRA_f	R.LGLSAIVRPSSIR.Q	14.95	1.4012	684.919	15091	2	C9J2U4	C3orf31	119584518
Chromosome 6 open reading frame 74	R.NVQRPESVSDHMYR.M	16.27	1.18174	430.208	9518	4	Q7Z4H3	HDDC2	119568523	12897
Chromosome 8 open reading frame 45	K.EAALIYLDR.S	18.16	0.58858	532.292	19467	2	Q4G0Z9-2	C8orf45	209954825	08072
Chromosome 9 open reading frame 86	K.FFNIPFLQLQR.E	26.37	2.28846	711.9	25525	2	G8JLF3	C9orf86	186700623	12984
Chromosome condensation 1	K.SIPTLISR.L	30.52	0.401563	443.771	14523	2	P18754	RCC1	119628100	01559
Chromosome condensation 1	R.DNNGVIGLLEPMKK.S	32.3	4.70477	764.41	19682	2	P18754	RCC1	119628100	01559
Chromosome condensation 1	K.SMVPVQVQLDVPVVK.V	73.64	0.0464	819.468	20564	2	P18754	RCC1	119628100	01559
Chromosome condensation protein G	K.LLSDFLDSEVSELR.T	42.25	2.04951	811.916	24197	2	Q9BPX3	NCAPG	119613191	12097
Chromosome condensation related SMC associated protein 1	K.QTLAAFVPLLLK.V	49.19	0.791586	657.413	24769	2	F5GZJ1	NCAPD2	259016362	06472
Chromosome segregation 1like protein	K.EHDPVGQMVNNPK.I	64.34	1.87207	732.85	10164	2	P55060	CSE1L	126507451	03217
Chromosome segregation 1like protein	R.DLEGSDIDTR.R	32.2	0.938856	560.76	12014	2	P55060	CSE1L	126507451	03217
Chromosome segregation 1like protein	K.SANVNEFPVLK.A	31.61	1.24666	609.329	15418	2	P55060	CSE1L	126507451	03217
Chromosome segregation 1like protein	K.IIIPEIQK.V	16.14	1.401	477.306	15791	2	P55060	CSE1L	126507451	03217
Chromosome segregation 1like protein	K.HKDAAIYLVTSLASK.A	82.57	0.573938	808.953	16526	2	P55060	CSE1L	126507451	03217
Chromosome segregation 1like protein	K.VIVPNMEFR.A	49.96	2.57833	552.799	17214	2	P55060	CSE1L	126507451	03217
Chromosome segregation 1like protein	R.FQSGDFHVINGVLR.T	73.74	2.92039	794.917	17394	2	P55060	CSE1L	126507451	03217
Chromosome segregation 1like protein	K.ANIVHLMLSSPEQIQK.Q	66.81	0.402661	904.49	17471	2	P55060	CSE1L	126507451	03217
Chromosome segregation 1like protein	K.EHLLVSIPLLINHLQAESIVVHTYAAHALER.L	41.29	1.84518	698.191	25503	5	P55060	CSE1L	126507451	03217
Chromosome segregation 1like protein	K.FFEGPVTGIFSGYVNSMLQEYAK.N	86.66	3.16844	1292.62	28094	2	P55060	CSE1L	126507451	03217
Chromosome segregation 1like protein	K.FLESVEGNQNYPLLLLTLLEK.S	123.32	1.6874	1217.17	28440	2	P55060	CSE1L	126507451	03217
Chromosome segregation 1like protein	K.LVLDAFALPLTNLFK.A	52.76	0.703291	837.994	28501	2	P55060	CSE1L	126507451	03217
Chromosome X open reading frame 33	K.HSVPLPTELSSEAK.T	29.45	1.98157	747.892	13241	2	A0A087WUX8	APOOL	119618974	16775
Cirhin	K.IYKPLLFMDLLDER.T	19.72	2.37604	883.484	24579	2	Q969X6	CIRH1A	186928847	08468
Cisplatin resistance associated overexpressed protein	R.STTSTIESFAAQEK.Q	84.14	1.12554	750.366	14854	2	O95232	LUC7L3	119614993	16759
Cisplatin resistance associated overexpressed protein	R.YLQSLLAEVERR.I	15.68	1.67794	738.911	18658	2	O95232	LUC7L3	119614993	16759
Cisplatin resistance associated overexpressed protein	R.YLQSLLAEVER.R	47.4	0.75565	660.862	20502	2	O95232	LUC7L3	119614993	16759
Cisplatin resistance associated overexpressed protein	K.YYLCGFCPAELFTNTR.S	71.78	1.02092	1006.46	24087	2	O95232	LUC7L3	119614993	16759
Cisplatin resistance associated overexpressed protein	R.LALSQNQQSSGAAGPTGKNEEK.I	64.3	2.89063	739.034	9146	3	O95232	LUC7L3	119614993	16759
Cisplatin resistance associated overexpressed protein	R.LALSQNQQSSGAAGPTGK.N	104.18	0.514324	857.94	9803	2	O95232	LUC7L3	119614993	16759
Citrate synthase	R.VVPGYGHAVLR.K	51.62	0.981446	584.336	10787	2	A0A0C4DGI3	CS	119617330	00349
Citrate synthase	R.GFSIPECQK.L	36.59	1.87517	533.256	12747	2	A0A0C4DGI3	CS	119617330	00349
Citrate synthase	K.IVPNVLLEQGK.A	39.75	1.41685	605.365	16250	2	A0A0C4DGI3	CS	119617330	00349
Citrate synthase	R.DYIWNTLNSGR.V	33.31	0.485566	669.826	20908	2	A0A0C4DGI3	CS	119617330	00349
Citrate synthase	R.ALGVLAQLIWSR.A	37.53	0.652703	663.899	24899	2	A0A0C4DGI3	CS	119617330	00349
Citrate synthase	R.AALPSHVVTMLDNFPTNLHPMSQLSAAVTALNSESNFAR.A	62.65	2.28416	831.221	24967	5	A0A0C4DGI3	CS	119617330	00349
Citrate synthase	R.TKYWELIYEDSMDLIAKLPCVAAK.I	78.07	0.600536	953.155	27114	3	A0A0C4DGI3	CS	119617330	00349
Clathrin, heavy polypeptide	K.IYIDSNNNPER.F	73.59	1.28874	667.821	10739	2	A0A087WVQ6	CLTC	119614805	00350
Clathrin, heavy polypeptide	R.VMEYINR.L	27.1	1.67449	462.735	11326	2	A0A087WVQ6	CLTC	119614805	00350
Clathrin, heavy polypeptide	R.RPISADSAIMNPASK.V	34.5	1.29477	519.941	11409	3	A0A087WVQ6	CLTC	343781033	00350
Clathrin, heavy polypeptide	K.VIQCFAETGQVQK.I	45.72	3.77248	754.385	12314	2	A0A087WVQ6	CLTC	119614805	00350
Clathrin, heavy polypeptide	K.VSQPIEGHAASFAQFK.M	45.28	1.11831	572.962	13744	3	A0A087WVQ6	CLTC	343781033	00350
Clathrin, heavy polypeptide	R.KFNALFAQGNYSEAAK.V	25.71	0.803351	586.966	14234	3	A0A087WVQ6	CLTC	119614805	00350
Clathrin, heavy polypeptide	K.QLPLVKPYLR.S	22.54	0.753202	613.885	14801	2	A0A087WVQ6	CLTC	119614805	00350
Clathrin, heavy polypeptide	K.LLYNNVSNFGR.L	46.15	0.604626	648.838	15707	2	A0A087WVQ6	CLTC	119614805	00350
Clathrin, heavy polypeptide	K.NLILVVR.G	20.2	1.1058	413.779	15769	2	A0A087WVQ6	CLTC	119614805	00350
Clathrin, heavy polypeptide	R.ALEHFTDLYDIKR.A	32.6	1.14879	810.924	16235	2	A0A087WVQ6	CLTC	119614805	00350
Clathrin, heavy polypeptide	R.CNEPAVWSQLAK.A	54.54	0.881172	701.842	16423	2	A0A087WVQ6	CLTC	119614805	00350
Clathrin, heavy polypeptide	K.AHTMTDDVTFWK.W	28.48	6.66688	726.33	16749	2	A0A087WVQ6	CLTC	343781033	00350
Clathrin, heavy polypeptide	R.NNLAGAEELFAR.K	50.53	0.729692	652.834	18079	2	A0A087WVQ6	CLTC	119614805	00350
Clathrin, heavy polypeptide	R.GQFSTDELVAEVEKR.N	136.05	2.45571	854.433	18388	2	A0A087WVQ6	CLTC	242247001	00350
Clathrin, heavy polypeptide	R.LAELEEFINGPNNAHIQQVGDR.C	143.04	1.08919	1232.61	19516	2	A0A087WVQ6	CLTC	119614805	00350
Clathrin, heavy polypeptide	R.TSIDAYDNFDNISLAQR.L	22.66	0.0792624	971.961	20297	2	A0A087WVQ6	CLTC	119614805	00350
Clathrin, heavy polypeptide	K.TLQIFNIEMK.S	35.19	0.362265	618.836	21350	2	A0A087WVQ6	CLTC	343781033	00350
Clathrin, heavy polypeptide	K.WLLLTGISAQQNR.V	22.31	1.01745	750.421	21664	2	A0A087WVQ6	CLTC	343781033	00350
Clathrin, heavy polypeptide	R.NLQNLLILTAIKADR.T	49.2	0.607307	848.51	21877	2	A0A087WVQ6	CLTC	242247001	00350
Clathrin, heavy polypeptide	R.NLQNLLILTAIK.A	58.36	1.09318	677.428	23567	2	A0A087WVQ6	CLTC	242247001	00350
Clathrin, heavy polypeptide	R.LLEMNLMHAPQVADAILGNQMFTHYDR.A	96.63	0.446218	782.884	24166	4	A0A087WVQ6	CLTC	119614805	00350
Clathrin, heavy polypeptide	R.KFDVNTSAVQVLIEHIGNLDR.A	98.01	1.8161	790.094	24333	3	A0A087WVQ6	CLTC	119614805	00350
Clathrin, heavy polypeptide	R.FQEHLQLQNLGINPANIGFSTLTMESDKFICIR.E	86.01	2.14762	959.49	24408	4	A0A087WVQ6	CLTC	343781033	00350
Clathrin, heavy polypeptide	K.VGYTPDWIFLLR.G	52.42	0.777132	740.404	25882	2	A0A087WVQ6	CLTC	242247001	00350
Clathrin, heavy polypeptide	R.HNIMDFAMPYFIQVMK.E	57.69	2.10988	992.976	26503	2	A0A087WVQ6	CLTC	119614805	00350
Clathrin, heavy polypeptide	K.AFMTADLPNELIELLEK.I	49.68	2.43244	649.678	28142	3	A0A087WVQ6	CLTC	242247001	00350
Cleavage and polyadenylation specificity factor 2	R.VLELAQLLDQIWR.T	75.64	0.921779	798.96	28551	2	Q9P2I0	CPSF2	119601889	05824
Cleavage and polyadenylation specificity factor 5	K.EPLYEKDSSVAAR.F	39.49	0.721633	488.916	10047	3	O43809	NUDT21	323463109	05400
Cleavage and polyadenylation specificity factor 5	R.MREEFDKIGMR.R	24.38	1.06964	706.345	11611	2	O43809	NUDT21	323463109	05400
Cleavage and polyadenylation specificity factor 5	K.KLFLVQLQEK.A	35.8	5.06999	623.385	15499	2	O43809	NUDT21	323463109	05400
Cleavage and polyadenylation specificity factor 5	R.LMTEILGR.Q	37.59	0.257366	466.765	16242	2	O43809	NUDT21	323463109	05400
Cleavage and polyadenylation specificity factor 5	R.LPHVLLLQLGTTFFKLPGGELNPGEDEVEGLKR.L	40.18	1.21344	724.201	24619	5	O43809	NUDT21	323463109	05400
Cleavage and polyadenylation specificity factor 5	K.LVAAPLFELYDNAPGYGPIISSLPQLLSR.F	131.35	0.231163	1557.85	28558	2	O43809	NUDT21	323463109	05400
Cleavage and polyadenylation specificity factor 6	K.VLISSLQDCLHGIESK.S	111.42	0.728208	899.971	19075	2	Q16630	CPSF6	162329583	05401
Cleavage and polyadenylation specificity factor 6	R.TPLSEAEFEEIMNR.N	54.85	1.58844	833.394	20778	2	Q16630	CPSF6	162329583	05401
Cleavage and polyadenylation specificity factor 6	R.AVSDASAGDYGSAIETLVTAISLIKQSK.V	75.39	1.85836	932.496	27863	3	Q16630	CPSF6	162329583	05401
Cleavage and polyadenylation specificity factor 6	R.AVSDASAGDYGSAIETLVTAISLIK.Q	108.15	4.93416	1226.65	29690	2	Q16630	CPSF6	162329583	05401
Cleavage stimulation factor subunit 2	R.QSILILK.E	28.9	0.0417414	407.773	15255	2	P33240	CSTF2	192764310	02652
Cleavage stimulation factor subunit 2	K.AALIMQVLQLTADQIAMLPPEQR.Q	50.71	2.14046	850.799	29056	3	P33240	CSTF2	192764310	02652
ClpP caseinolytic protease	K.QSLQVIESAMER.D	74.98	0.870065	695.854	17071	2	M0R208	CLPP	119589509	03074
ClpX caseinolytic protease X	K.LAFQQKPPPPPK.K	35.87	0.946	449.931	10470	3	H0YM48	CLPX	223460850	07478
ClpX caseinolytic protease X	K.SIIKEPESAAEAVK.L	21.23	3.42708	491.273	11394	3	H0YM48	CLPX	223460850	07478
CMP-Neu5Ac synthatase	R.GVEKPPHLAALILAR.G	38.28	1.85747	528.99	15604	3	Q8NFW8	CMAS	119616872	04501
CND2	R.VFPMPLPR.K	30.29	0.643989	478.773	17616	2	E9PHA2	NCAPH	119591776	03820
CND2	K.QSMWSLLTALSGK.E	39.08	1.00862	711.377	25596	2	E9PHA2	NCAPH	119591776	03820
CND2	R.SLPPVMAQNLSIPLAFACLLHLANEK.N	53.66	0.911318	949.846	28303	3	E9PHA2	NCAPH	119591776	03820
Coactosin like 1	K.FALITWIGENVSGLQR.A	28.97	2.71732	902.494	25915	2	H3BT58	COTL1	119615883	09482
Coatomer protein complex, subunit alpha	R.GHYNNVSCAVFHPR.Q	39.44	1.24927	553.261	10559	3	P53621	COPA	205371746	03564
Coatomer protein complex, subunit alpha	R.QELILSNSEDK.S	33.44	7.89557	638.33	12552	2	P53621	COPA	205371746	03564
Coatomer protein complex, subunit alpha	R.LLELGPKPEVAQQTR.K	36.4	0.628965	560.321	13554	3	P53621	COPA	205371746	03564
Coatomer protein complex, subunit alpha	R.VTTVTEIGKDVIGLR.I	60.4	1.69527	800.968	18702	2	P53621	COPA	205371746	03564
Coatomer protein complex, subunit alpha	K.LVGQSIIAYLQK.K	54.56	3.13777	666.9	20925	2	P53621	COPA	205371746	03564
Coatomer protein complex, subunit alpha	K.NFDKLSFLYLITGNLEK.L	33.02	2.53487	672.368	25961	3	P53621	COPA	205371746	03564
Coatomer protein complex, subunit alpha	K.LLQPPAPIMPLDTNWPLLTVSK.G	74.59	0.317465	1222.68	26299	2	P53621	COPA	205371746	03564
Coatomer protein complex, subunit beta	R.VLQDLVMDILR.V	73.51	2.72143	657.878	25741	2	P53618	COPB1	221316632	02981
Coatomer protein complex, subunit beta	K.EVIKTNNVSEHEDTDKYR.Q	28.29	1.43681	545.018	8865	4	P53618	COPB1	221316632	02981
Coatomer protein complex, subunit beta 2	K.LGREEPAMSMDANGK.I	23.16	2.12924	535.918	10361	3	P35606	COPB2	119599446	06103
Coatomer protein complex, subunit beta 2	R.NVMEEGKDFQPSR.S	61.82	1.0555	768.86	11321	2	P35606	COPB2	119599446	06103
Coatomer protein complex, subunit beta 2	K.AAESLADPTEYENLFPGLK.E	50.02	1.99902	1033.01	23393	2	P35606	COPB2	119599446	06103
Coatomer protein complex, subunit gamma 1	K.FGAQNEEMLPSILVLLK.R	19.91	1.10933	951.525	26560	2	Q9Y678	COPG1	119599676	09887
Coatomer protein complex, subunit gamma 1	R.SLEELPVDIILASVG.-	27.12	4.4068	777.938	29602	2	Q9Y678	COPG1	119599676	09887
Coatomer protein complex, subunit gamma 2	R.ELAPAVSVLQLFCSSPKPALR.Y	41.95	2.88272	761.758	24341	3	Q9UBF2	COPG2	119604175	05074
Coatomer protein complex, subunit gamma 2	R.SIATLAITTLLK.T	38.49	0	622.895	24355	2	Q9Y678	COPG1	119604175	05074
Coatomer protein complex, subunit gamma 2	K.ELAPAVSVLQLFCSSPK.A	64.15	2.79961	923.49	25609	2	Q9Y678	COPG1	119604175	05074
Coatomer protein complex, subunit gamma 2	K.FGAQNESLLPSILVLLQR.C	70.27	1.1801	999.572	27504	2	Q9UBF2	COPG2	119604175	05074
Coatomer protein complex, subunit zeta 1	K.AILILDNDGDRLFAK.Y	45.25	2.03714	837.463	20293	2	P61923	COPZ1	253723261	16738
Coenzyme Q9 homolog	K.QQPPNSFSQQHSETQGAEKPDPESSHSPPR.Y	27.7	0.971185	663.708	8927	5	H3BPC6	COQ9	119603337	13157
Cofilin 1	K.LTGIKHELQANCYEEVKDR.C	105.65	4.61367	768.39	10889	3	P23528	CFL1	119594858	03261
Cofilin 1	K.KAVLFCLSEDKK.N	38.64	1.11283	719.393	11984	2	P23528	CFL1	119594858	03261
Cofilin 1	K.AVLFCLSEDKK.N	31.55	0.774997	437.233	14778	3	P23528	CFL1	119594858	03261
Cofilin 1	R.YALYDATYETK.E	45.32	0.417157	669.317	14796	2	P23528	CFL1	343887344	03261
Cofilin 1	K.LGGSAVISLEGKPL.-	15.74	1.10384	670.894	18236	2	P23528	CFL1	119594858	03261
Cofilin 1	K.ESKKEDLVFIFWAPESAPLK.S	111.31	0.612619	1167.62	22796	2	P23528	CFL1	343887344	03261
Cofilin 1	K.NIILEEGKEILVGDVGQTVDDPYATFVK.M	94.86	1.18331	1021.54	23647	3	P23528	CFL1	119594858	03261
Cofilin 1	K.KEDLVFIFWAPESAPLK.S	66.92	1.99792	995.54	24256	2	P23528	CFL1	343887344	03261
Cofilin 1	K.HELQANCYEEVKDR.C	60.85	0.219453	597.609	9448	3	P23528	CFL1	119594858	03261
Cofilin 2	K.AVLFCLSDDKR.Q	52.35	0.137496	662.34	15300	2	Q9Y281	CFL2	343887344	03262
Cofilin 2	K.QILVGDIGDTVEDPYTSFVK.L	113.93	3.20384	1098.56	22536	2	Q9Y281	CFL2	343887344	03262
Coiled-coil domain containing 124	R.LLEEEDSKLK.G	17.08	2.82308	602.329	10428	2	Q96CT7	CCDC124	209969700	14008
Coiled-coil domain containing 124	R.AAFTAFEEAQLPR.L	57.75	0.450807	725.87	18687	2	Q96CT7	CCDC124	209969700	14008
Coiled-coil domain containing 124	R.VLEEGSVEAR.T	66.93	0.19659	544.783	9676	2	Q96CT7	CCDC124	209969700	14008
Coiled-coil domain containing 51	K.ALLLEAQKGPVSLQEAIR.E	88.43	3.01839	968.568	18265	2	Q96ER9	CCDC51	152032342	08571
Coiled-coil domain containing 51	R.GLVHAAGPGQDSGSQAGSPPTR.D	68.58	3.0083	683.005	9389	3	Q96ER9	CCDC51	152032342	08571
Coiled-coil domain containing 64	R.VTSEDKEPKEQLQK.A	20.93	2.45891	553.626	9207	3	Q6ZP65	CCDC64	313104078	14292
Coiled-coil domain containing 86	R.FSQMLQDKPLR.T	45.47	5.20139	681.86	12276	2	Q9H6F5	CCDC86	119594307	08322
Coiled-coil domain containing 86	R.DTLALLQK.Q	18.97	0.0621163	451.271	16471	2	Q9H6F5	CCDC86	119594307	08322
Coiled-coil-helix-coiled-coil-helix domain containing 3	R.YESHPVCADLQAK.I	64.96	2.39835	759.358	9779	2	Q9NX63	CHCHD3	119604209	13044
Coiled-coil-helix-coiled-coil-helix domain containing 5	K.MSIAQCTSSHPIIR.Q	38.49	0.0743381	534.269	11873	3	Q9BSY4	CHCHD5	119594001	13046
Coiled-coil-helix-coiled-coil-helix domain containing 6	K.ASLPTGEGSISHEEQK.S	43.37	0.360521	557.273	10035	3	Q9BRQ6	CHCHD6	119599758	13047
Cold inducible RNA binding protein	R.SSGGSYRDSYDSYATHNE.-	62.1	0.438923	998.402	10418	2	Q14011	CIRBP	197692397	08375
Cold inducible RNA binding protein	R.DSYDSYATHNE.-	39.56	0.00922019	651.249	10699	2	Q14011	CIRBP	197692397	08375
Cold inducible RNA binding protein	K.YGQISEVVVVKDRETQR.S	23.86	2.21478	669.362	12195	3	K7ELT6	CIRBP	197692397	08375
Cold inducible RNA binding protein	K.YGQISEVVVVKDR.E	49.85	0.432359	497.944	13367	3	K7ELT6	CIRBP	197692397	08375
Cold inducible RNA binding protein	R.SRGFGFVTFENIDDAKDAMMAMNGK.S	84.25	2.41583	918.091	22180	3	K7ELT6	CIRBP	197692397	08375
Cold inducible RNA binding protein	R.GFGFVTFENIDDAKDAMMAMNGK.S	90.73	3.12621	837.042	23756	3	K7ELT6	CIRBP	197692397	08375
Cold shock domain protein A	K.DGVPEGAQLQGPVHR.N	40.43	0.148738	780.4	12038	2	P16989	YBX3	224586884	10347
Collagen binding protein 2	K.GVVEVTHDLQK.H	20.83	0.303758	408.891	11171	3	P50454	SERPINH1	333360851	02968
Collagen binding protein 2	K.AVLSAEQLRDEEVHAGLGELLR.S	22.61	0.194156	802.431	20267	3	P50454	SERPINH1	333360851	02968
Collagen binding protein 2	R.LYGPSSVSFADDFVR.S	84.41	0.0156645	830.404	20835	2	P50454	SERPINH1	333360851	02968
Collagen binding protein 2	K.DQAVENILVSPVVVASSLGLVSLGGK.A	94.93	5.21939	851.154	28891	3	P50454	SERPINH1	333360851	02968
Collapsin response mediator protein 5	K.LLNLYPR.K	28.4	2.91717	444.77	15485	2	Q9BPU6	DPYSL5	119621073	10522
Collectin sub family member 11	R.KAIGEM#DNQVSQLTSELK.F	15.8	5.92919	502.51	12013	4	J3KQY9	COLEC11	156765940	10847
Comparative gene identification transcript 37	K.LVSLGTCFGK.F	28.75	0.593581	541.289	15437	2	J3QLW7	NIP7	313661502	16709
Comparative gene identification transcript 37	K.VWIKPGAEQSFLYGNHVLK.S	22.86	1.52275	729.398	16795	3	Q9Y221	NIP7	119603677	16709
Comparative gene identification transcript 37	R.LHVTALDYLAPYAK.Y	42.17	1.60523	787.931	20248	2	J3QLW7	NIP7	313661502	16709
Comparative gene identification transcript 94	K.LFVIAQK.I	27.62	0.637742	409.76	13811	2	Q9Y3A2	UTP11L	156415994	16711
Complement component 5	R.VFQFLEK.S	17.72	0.246018	455.755	15251	2	P01031	C5	319443783	00405
Complement component C1q binding protein	K.ALVLDCHYPEDEVGQEDEAESDIFSIR.E	97.18	1.31679	1046.14	21915	3	I3L3B0	C1QBP	332639951	03168
Conserved nuclear protein NHN1	K.AGVQSVGEKESLEAAKEK.K	49.68	2.00433	620.663	9422	3	H7BXJ7	ZC3H18	269849528	11232
Conserved nuclear protein NHN1	K.AGVQSVGEKESLEAAK.E	25.1	8.30661	534.945	9702	3	H7BXJ7	ZC3H18	269849528	11232
COP9 constitutive photomorphogenic homolog subunit 6	K.TCNTMNQFVNK.F	30.32	6.81256	678.81	11470	2	Q7L5N1	COPS6	119597008	16735
COP9 constitutive photomorphogenic homolog subunit 7A	R.QLEDLVIEAVYADVLR.G	48.99	3.68797	923.505	28019	2	Q9UBW8	COPS7A	255760066	16736
COP9 signalosome subunit 4	R.AVIEHNLLSASK.L	42.77	4.96363	641.365	11669	2	Q9BT78	COPS4	119626327	09888
COP9 signalosome subunit 4	K.LYNNITFEELGALLEIPAAK.A	66.09	2.14221	1110.1	27258	2	Q9BT78	COPS4	119626327	09888
COP9, subunit 3	K.SMGSQEDDSGNKPSSYS.-	77.94	1.75367	888.356	8686	2	Q9UNS2	COPS3	312284090	07262
COP9, subunit 5	K.TTIEAIHGLMSQVIKDKLFNQINIS.-	16.52	2.9287	938.515	24530	3	Q92905	COPS5	119607337	06888
Copine 3	R.SPLGEVAIR.D	22	0.286764	471.274	13715	2	O75131	CPNE3	119612049	05016
Copine 3	K.QTSDGNWLMVHR.T	51.68	1.1914	481.899	14376	3	O75131	CPNE3	119612048	05016
Copine 3	R.SSPVEFECINEK.K	24.07	1.50696	719.831	14395	2	O75131	CPNE3	119612049	05016
Copine 3	K.NNLNPVWRPFK.I	28.66	0.283084	692.878	15147	2	O75131	CPNE3	119612048	05016
Copine 3	K.FGVYDIDNK.T	28.54	0.216718	535.761	15790	2	O75131	CPNE3	119612048	05016
Copine 3	K.VALNVSCANLLDKDIGSK.S	65.91	0.87532	639.676	17010	3	O75131	CPNE3	119612048	05016
Copine 3	K.LYGPTNFSPIINHVAR.F	73.24	1.02226	600.324	17435	3	O75131	CPNE3	119612049	05016
Copine 3	K.EALAQCVLAEIPQQVVGYFNTYK.L	103.26	1.34402	1321.17	27455	2	O75131	CPNE3	119612049	05016
Copine I	R.EALAQTVLAEVPTQLVSYFR.A	95.17	1.47548	1118.11	27203	2	A6PVH9	CPNE1	311893345	05014
COPS7B	K.TLHEWCDGCEAVLLGIEQQVLR.A	34.94	4.43744	876.1	24590	3	A0A087X1P5	COPS7B	119591388	09889
COPS7B	K.KDINNIVK.T	31.6	0.0105982	472.282	3532	2	A0A087X1P5	COPS7B	119591388	09889
Coronin 1C	K.SIKDTICNQDER.I	62.75	1.97877	739.85	10012	2	A7MAP1	CORO1C	156556178	09244
Coronin 1C	R.VGIVAWHPTAR.N	42.17	1.23314	603.84	12836	2	A7MAP1	CORO1C	156556178	09244
Coronin 6	R.KCEPIIMTVPR.K	49.98	3.45907	672.36	12844	2	A7MAP1	CORO1C	156556178	09244
Coronin-1B	R.AGEAGKLEEVMQELR.A	72.26	2.57737	830.42	19552	2	Q9BR76	CORO1B	119595032	16743
COX15 homolog, cytochrome c oxidase assembly protein	K.MGESWIPEDLFTFSPILR.N	58.14	1.09725	1069.54	28131	2	Q7KZN9	COX15	119570243	04707
CRDBP	R.DQTPDENDQVIVK.I	49	0.418467	750.862	12079	2	Q9NZI8	IGF2BP1	296434536	09752
CRDBP	K.IRDILAQVK.Q	16.64	1.46449	528.333	12582	2	Q9NZI8	IGF2BP1	296434536	09752
CRDBP	K.IIGHFYASQMAQR.K	40.97	8.13261	507.93	12586	3	Q9NZI8	IGF2BP1	296434536	09752
CRDBP	K.LKEENFFGPK.E	25.5	0.747954	403.548	12730	3	Q9NZI8	IGF2BP1	296434536	09752
CRDBP	K.QQQVDIPLR.L	49.6	0.60003	548.809	13437	2	Q9NZI8	IGF2BP1	296434536	09752
CRDBP	K.MILEIMHK.E	42.51	1.5258	507.778	14997	2	Q9NZI8	IGF2BP1	296434536	09752
CRDBP	R.MVIITGPPEAQFK.A	41.55	1.41602	715.888	17734	2	O00425	IGF2BP3	296434536	09752
CRDBP	K.LYIGNLNESVTPADLEK.V	78	1.52135	938.487	19719	2	Q9NZI8	IGF2BP1	296434536	09752
CRDBP	K.TVNELQNLTAAEVVVPR.D	70.67	0.365891	927.01	20104	2	Q9NZI8	IGF2BP1	296434536	09752
CRDBP	R.LLVPTQYVGAIIGK.E	71.49	1.36967	736.449	22188	2	Q9NZI8	IGF2BP1	296434536	09752
CRDBP	K.LYIGNLNESVTPADLEKVFAEHK.I	49.9	2.22892	863.12	22218	3	Q9NZI8	IGF2BP1	296434536	09752
CRDBP	K.ITISSLQDLTLYNPER.T	100.54	1.07032	931.998	22349	2	Q9NZI8	IGF2BP1	296434536	09752
CRDBP	K.KVEQDTETK.I	25.36	0.0185608	539.275	3079	2	Q9NZI8	IGF2BP1	296434536	09752
Creatine kinase brain type	R.HGGYKPSDEHKTDLNPDNLQGGDDLDPNYVLSSR.V	33.54	4.43453	751.55	15606	5	P12277	CKB	225698035	00423
Creatine kinase brain type	K.LLIEMEQR.L	29.78	2.54762	516.28	15794	2	P12277	CKB	225698035	00423
Creatine kinase brain type	K.LRFPAEDEFPDLSAHNNHMAK.V	66.07	0.422688	813.722	16190	3	P12277	CKB	225698035	00423
Creatine kinase brain type	R.LEQGQAIDDLMPAQK.-	61.13	2.93814	828.919	17278	2	P12277	CKB	225698035	00423
Creatine kinase brain type	K.TFLVWVNEEDHLR.V	51.55	0.0880668	829.42	20393	2	P12277	CKB	225698035	00423
Creatine kinase brain type	K.LAVEALSSLDGDLAGR.Y	76.61	1.62588	793.922	21291	2	P12277	CKB	225698035	00423
Creatine kinase brain type	K.SKDYEFMWNPHLGYILTCPSNLGTGLR.A	64.25	0.0492188	1057.18	22307	3	P12277	CKB	225698035	00423
Creatine kinase brain type	R.FCTGLTQIETLFK.S	70.16	0.019258	779.403	23576	2	P12277	CKB	225698035	00423
Creatine kinase brain type	K.SMTEAEQQQLIDDHFLFDKPVSPLLLASGMAR.D	72.72	0.044317	1196.6	23698	3	P12277	CKB	225698035	00423
Creatine kinase brain type	R.AIEKLAVEALSSLDGDLAGR.Y	59.07	5.75617	676.7	23809	3	P12277	CKB	225698035	00423
Creatine kinase brain type	R.LGFSEVELVQMVVDGVK.L	113.58	0.670641	924.992	26910	2	P12277	CKB	225698035	00423
Creatine kinase mitochondrial	R.VVVDALSGLK.G	37.22	1.02738	500.805	16426	2	J3KQ93	CKMT1B	111309176	00424
Creatine kinase mitochondrial	R.VVVDALSGLKGDLAGR.Y	44.75	0.973314	785.451	18209	2	J3KQ93	CKMT1B	111309176	00424
Creatine kinase mitochondrial	R.LGYILTCPSNLGTGLR.A	68.39	1.37989	867.965	19647	2	P12532	CKMT1B	153252003	00425
Creatine kinase mitochondrial	R.LSEMTEAEQQQLIDDHFLFDKPVSPLLTAAGMAR.D	59.45	0.416636	951.226	23276	4	J3KQ93	CKMT1B	111309176	00424
CUGBP1	K.AMHQAQTMEGCSSPMVVK.F	50.18	3.66386	664.634	10816	3	Q92879	CELF1	310689909	03046
Culin 4B	K.ETVEEQASTTER.V	69.67	1.52939	690.319	8795	2	Q13620	CUL4B	296439468	02251
Cullin 3	K.YVNSIWDLLK.N	24.21	0.0879523	625.843	24884	2	Q13618	CUL3	119591236	09123
Cullin-associated and neddylation-dissociated 2	R.DLLDDILPLLYQETK.I	47.69	3.32706	894.988	29374	2	O75155	CAND2	317040116	19120
CutA divalent cation tolerance homolog	K.TQSSLVPALTDFVR.S	46.99	3.49582	767.42	22248	2	O60888	CUTA	123295550	12902
CutA divalent cation tolerance homolog	R.SVHPYEVAEVIALPVEQGNFPYLQWVR.Q	86.8	0.675662	1047.55	25702	3	O60888	CUTA	123295550	12902
Cutaneous T cell lymphoma tumor antigen se70-2	K.YVLALVK.K	26.76	6.77581	403.26	15481	2	A0A087X0H9	RBM26	124021002	12611
Cyclin dependent kinase 2	R.DLKPQNLLINTEGAIK.L	64.54	0.32824	884.004	18962	2	P24941	CDK2	340780628	00310
Cyclin K	K.DPQQPAQQQQPAQQPK.K	53.41	0.505258	908.95	7607	2	O75909	CCNK	218511966	10352
Cyclophilin A	K.KITIADCGQLE.-	32.99	1.06762	624.319	13900	2	B4DM82	PPIA	323463041	00457
Cyclophilin A	K.TEWLDGKHVVFGK.V	41.63	2.05172	758.403	14905	2	B4DM82	PPIA	323463041	00457
Cyclophilin A	K.VKEGMNIVEAMER.F	93.99	0.244397	753.376	15083	2	B4DM82	PPIA	323463041	00457
Cyclophilin A	K.SIYGEKFEDENFILK.H	69.93	2.09726	916.461	18446	2	C9J5S7	PPIA	323463041	00457
Cyclophilin A	R.VSFELFADKVPK.T	39.31	3.42523	690.384	18694	2	B4DM82	PPIA	323463041	00457
Cyclophilin A	R.IIPGFMCQGGDFTR.H	45.67	0.0763098	799.876	19353	2	A0A075B767	LOC105371242	323463041	00457
Cyclophilin A	K.HTGPGILSMANAGPNTNGSQFFICTAK.T	106.02	0.208503	1396.17	19425	2	C9J5S7	PPIA	323463041	00457
Cyclophilin A	M.VNPTVFFDIAVDGEPLGR.V	54.24	2.11613	973.507	25493	2	B4DM82	PPIA	75766275	00457
Cystathionine beta synthase	R.VQELGLSAPLTVLPTITCGHTIEILR.E	43.29	0.352455	944.528	24006	3	P35520	CBS	295821202	01994
Cystathionine beta synthase	M.PSETPQAEVGPTGCPHR.S	47.95	1.41935	607.285	9346	3	C9JMA6	CBS	30583147	01994
Cystatin B	R.VFQSLPHENKPLTLSNYQTNK.A	22.6	0.593913	615.324	13597	4	P04080	CSTB	119629879	03091
Cytidine 5-prime triphosphate synthetase	K.FSDSYASVIK.A	56.39	1.14638	558.783	14282	2	P17812	CTPS1	148491070	00465
Cytidine 5-prime triphosphate synthetase	K.LCSAHGVLVPGGFGVR.G	57.13	3.30165	813.43	15199	2	P17812	CTPS1	148491070	00465
Cytidine 5-prime triphosphate synthetase	R.GLGLSPDLVVCR.C	38.47	1.42647	643.351	18909	2	P17812	CTPS1	169791765	00465
Cytidine 5-prime triphosphate synthetase	K.TVQVVPHITDAIQEWVMR.Q	62.3	1.92497	708.043	23637	3	P17812	CTPS1	169791765	00465
Cytochrome b5 reductase 1	K.LGMIAGGTGITPMLQLIR.A	65.74	2.71655	921.523	24538	2	Q9UHQ9	CYB5R1	119611860	06434
Cytochrome bc1	R.IAEVDASVVR.E	48.91	1.06935	529.796	12307	2	P31930	UQCRC1	119585302	01875
Cytochrome bc1	R.RIPLAEWESR.I	18.23	2.59018	419.562	14490	3	P31930	UQCRC1	119585302	01875
Cytochrome bc1	R.NALVSHLDGTTPVCEDIGR.S	90.07	2.15093	1027.5	15521	2	P31930	UQCRC1	119585302	01875
Cytochrome bc1	R.ADLTEYLSTHYKAPR.M	63.55	3.78492	441.98	15812	4	P31930	UQCRC1	119585302	01875
Cytochrome bc1	R.ADLTEYLSTHYK.A	53.03	0.731589	480.905	17044	3	P31930	UQCRC1	119585302	01875
Cytochrome bc1	K.NRPGSALEKEVESMGAHLNAYSTR.E	88.48	1.18329	873.097	17275	3	P31930	UQCRC1	119585302	01875
Cytochrome bc1	R.MVLAAAGGVEHQQLLDLAQK.H	39.86	0.358488	698.045	18158	3	P31930	UQCRC1	119585302	01875
Cytochrome bc1	K.HLGGIPWTYAEDAVPTLTPCR.F	105.49	1.80106	1177.59	21546	2	P31930	UQCRC1	119585302	01875
Cytochrome bc1	R.DVVFNYLHATAFQGTPLAQAVEGPSENVR.K	82.27	1.33714	1044.19	23991	3	P31930	UQCRC1	119585302	01875
Cytochrome bc1	R.LCTSATESEVAR.G	89.5	0.318822	662.314	9536	2	P31930	UQCRC1	119585302	01875
Cytochrome C	K.MIFVGIK.K	25.44	8.64178	404.24	16643	2	P99999	CYCS	325533941	00479
Cytochrome C	R.ADLIAYLK.K	31.05	0.80527	453.768	18986	2	P99999	CYCS	325533941	00479
Cytochrome C	K.NKGIIWGEDTLMEYLENPKK.Y	49.21	3.97189	793.41	22284	3	P99999	CYCS	325533941	00479
Cytochrome C	K.NKGIIWGEDTLMEYLENPK.K	58.86	0.634191	750.708	23828	3	P99999	CYCS	325533941	00479
Cytochrome C	K.GIIWGEDTLMEYLENPKK.Y	104.04	1.82484	1068.54	24258	2	P99999	CYCS	325533941	00479
Cytochrome C	K.GIIWGEDTLMEYLENPK.K	123.34	0.4014	1004.49	26021	2	P99999	CYCS	325533941	00479
Cytochrome C	K.TGQAPGYSYTAANK.N	50.82	0.963129	714.842	9629	2	P99999	CYCS	159162530	00479
Cytochrome c oxidase assembly protein COX17	M.PGLVDSNPAPPESQEK.K	50.31	2.2513	832.912	11560	2	C9J8T6	COX17	80478662	05314
Cytochrome c oxidase polypeptide II	R.VVLPIEAPIR.M	47.22	3.01438	553.852	18297	2	P00403	MT-CO2	346682808	02470
Cytochrome c oxidase polypeptide II	R.MMITSQDVLHSWAVPTLGLK.T	57.17	0.66138	743.058	23303	3	P00403	MT-CO2	346682808	02470
Cytochrome c oxidase subunit 5A, mitochondrial	R.RLNDFASTVR.I	41.26	2.13638	589.819	11114	2	H3BNX8	COX5A	218511986	04799
Cytochrome c oxidase subunit VI b	R.NCWQNYLDFHR.C	62.7	3.4869	776.838	18023	2	J3KPM8	COX6B1	49457270	00493
Cytochrome c oxidase subunit VIIc	K.MCLYFGSAFATPFLVVR.H	39.91	0.480043	989.999	26664	2	P15954	COX7C	119616330	04800
Cytochrome c oxidase, subunit 4, isoform 1	K.SEDFSLPAYMDRR.D	17.09	1.69658	793.866	17000	2	Q86WV2	COX4I1	119615844	00466
Cytochrome c oxidase, subunit 4, isoform 1	R.DHPLPEVAHVK.H	22.32	1.41423	414.56	9872	3	Q86WV2	COX4I1	119615844	00466
Cytochrome c oxidase, subunit 5b	K.GASGTREDPNLVPSISNKR.I	24.01	1.9359	500.265	10758	4	P10606	COX5B	119622335	00467
Cytochrome c oxidase, subunit 5b	K.LVPQQLAH.-	27.83	0.0507995	453.264	11012	2	P10606	COX5B	119622335	00467
Cytochrome c oxidase, subunit 5b	R.EDPNLVPSISNKR.I	23.42	1.62993	734.893	12464	2	P10606	COX5B	119622335	00467
Cytochrome c oxidase, subunit 5b	K.KGLDPYNVLAPK.G	38.46	2.93289	438.92	15204	3	P10606	COX5B	119622335	00467
Cytochrome c oxidase, subunit 5b	K.GLDPYNVLAPK.G	54.65	1.9534	593.828	18224	2	P10606	COX5B	119622335	00467
Cytochrome c oxidase, subunit Va	R.KGINTLVTYDMVPEPK.I	78.98	0.4809	902.979	16857	2	H3BNX8	COX5A	218511986	04799
Cytochrome c oxidase, subunit Va	R.WVTYFNKPDIDAWELR.K	82.58	0.574764	1027.01	21916	2	H3BNX8	COX5A	218511986	04799
Cytochrome c oxidase, subunit Va	K.EIYPYVIQELRPTLNELGISTPEELGLDKV.-	46.04	0.539836	1143.61	26656	3	H3BRM5	COX5A	218511986	04799
Cytochrome c oxidase, subunit VIc	R.NYDVMKDFEEMRK.A	28.38	1.59846	568.928	16849	3	P09669	COX6C	119612199	00494
Cytochrome c oxidase, subunit VIIa, polypeptide 2	K.GGVADALLYR.A	51.13	2.16324	517.784	17158	2	H0UI06	COX7A2	262118227	00482
Cytochrome c-type heme lyase	K.MKGCPVNTEPSGPTCEK.K	45.38	3.38876	631.285	8996	3	P53701	HCCS	285002259	02085
Cytochrome c-type heme lyase	K.GCPVNTEPSGPTCEK.K	73.68	2.15839	816.851	9099	2	P53701	HCCS	285002259	02085
Cytochrome C1	R.GLLSSLDHTSIR.R	45.43	8.34222	433.57	15351	3	P08574	CYC1	311033458	00480
Cytochrome C1	K.DVCTFLR.W	23.04	0.307542	455.726	16448	2	P08574	CYC1	311033458	00480
Cytochrome C1	K.LFDYFPKPYPNSEAAR.A	18.59	0.381213	638.984	18588	3	P08574	CYC1	311033458	00480
Cytochrome C1	R.AANNGALPPDLSYIVR.A	30.53	0.896531	835.946	19645	2	P08574	CYC1	311033458	00480
Cytochrome C1	R.HGGEDYVFSLLTGYCEPPTGVSLR.E	89.44	2.46472	1327.63	24008	2	P08574	CYC1	311033458	00480
Cytochrome P-450 reductase	K.ATTPVIMVGPGTGVAPFIGFIQER.A	76.84	0.037424	1229.66	25499	2	P16435	POR	343781131	00485
Cytochrome P-450 reductase	R.DVQNTFYDIVAELGAMEHAQAVDYIKK.L	88.69	0.346423	1023.51	27226	3	P16435	POR	343781131	00485
Cytochrome P450 51A1	K.IDDILQTLLDATYK.D	71.83	0.720158	811.437	27183	2	A0A0C4DFL7	CYP51A1	290560263	03381
Cytochrome-b5 reductase	R.GPSGLLVYQGK.G	55.89	1.26048	559.815	14313	2	P00387	CYB5R3	284448553	08942
Cytochrome-b5 reductase	K.DILLRPELEELR.N	22.48	0.339607	748.428	20087	2	P00387	CYB5R3	284448553	08942
Cytochrome-b5 reductase	R.FALPSPQHILGLPVGQHIYLSAR.I	39.97	0.851893	629.355	21319	4	P00387	CYB5R3	284448553	08942
Cytochrome-b5 reductase	K.SVGMIAGGTGITPMLQVIR.A	72.69	1.57914	951.022	22067	2	P00387	CYB5R3	284448553	08942
Cytokine induced protein 29 kDa	K.ITSEIPQTER.M	46.01	1.32923	587.31	10338	2	Q567R9	CIP29	119617245	16716
Cytokine induced protein 29 kDa	K.LAELKQECLAR.G	32.42	1.46613	444.244	10728	3	P82979	SARNP	159164268	16716
Cytokine induced protein 29 kDa	R.FGLNVSSISR.K	56.47	2.12674	540.297	16183	2	Q567R9	CIP29	119617245	16716
Cytokine like nuclear factor n-pac	K.DLVLGPSGVLQGIRPGK.C	88.97	1.88629	853.5	20193	2	Q49A26	GLYR1	151568074	17625
Cytokine like nuclear factor n-pac	R.FQQAVDAVEEFLR.R	62.77	0.498782	776.393	23275	2	Q49A26	GLYR1	119605663	17625
Cytokine like nuclear factor n-pac	K.IGFLGLGLMGSGIVSNLLK.M	71.69	2.81828	945.053	28942	2	Q49A26	GLYR1	151568074	17625
Cytoplasmic FMR1 interacting protein 1	K.YAPLHLVPLIER.L	47.47	3.48107	710.917	19098	2	H7C229	CYFIP2	313103961	05890
Cytoplasmic FMR1 interacting protein 1	K.NVIQSVLQAIR.K	39.28	1.01069	620.873	24165	2	Q7L576	CYFIP1	313103961	05890
Cytoskeleton associated protein 1	R.YDEPLGKNDGSVNGKR.Y	36.68	1.13789	437.97	8922	4	Q6FGY5	CKAP1	50428925	03196
Cytoskeleton associated protein 4	R.QREELGQGLQGVEQK.V	56.74	1.28791	566.965	11153	3	Q07065	CKAP4	119618179	16717
Cytoskeleton associated protein 4	K.VQEQVHTLLSQDQAQAAR.L	93.56	0.268047	674.684	12412	3	Q07065	CKAP4	119618179	16717
Cytoskeleton associated protein 4	R.SEESVSRLPEEIR.R	15.38	1.99768	765.89	12873	2	Q07065	CKAP4	119618179	16717
Cytoskeleton associated protein 4	R.LALQALTEK.L	45.34	1.38051	493.798	14968	2	Q07065	CKAP4	119618179	16717
Cytoskeleton associated protein 4	R.SVGELPSTVESLQK.V	37.46	1.96365	737.395	15641	2	Q07065	CKAP4	119618179	16717
Cytoskeleton associated protein 4	K.VQSLQATFGTFESILR.S	60.05	2.51537	898.978	24708	2	Q07065	CKAP4	119618179	16717
Cytoskeleton associated protein 4	K.KPPPAPQQPPPPPAPHPQQHPQQHPQNQAHGK.G	15.48	3.57034	699.563	7808	5	Q07065	CKAP4	119618179	16717
Cytoskeleton associated protein 5	K.TTGEVVSGVVSK.V	25.75	1.05279	581.819	10765	2	Q14008	CKAP5	212276513	10830
Cytoskeleton associated protein 5	K.ILVQQTLNILQQLAVAMGPNIK.Q	108.96	1.56481	1203.2	29036	2	Q14008	CKAP5	212276513	10830
Cytoskeleton associated protein 5	K.VNMPAKPAPPTK.A	15.87	0.91869	417.569	9463	3	Q14008	CKAP5	212276513	10830
D-dopachrome tautomerase	R.LCAAAASILGKPADR.V	85.39	1.8285	757.41	13652	2	J3KQ18	DDT	329666049	04126
D-dopachrome tautomerase	R.SHSAHFFEFLTK.E	38.12	0.297785	484.242	15987	3	J3KQ18	DDT	329666049	04126
Damage-specific DNA binding protein 1, 127kDa	K.ALVSEWKEPQAK.N	44	6.91187	693.37	11945	2	Q16531	DDB1	270346588	10952
Damage-specific DNA binding protein 1, 127kDa	R.TVPLYESPR.K	29.57	0.222314	531.285	12021	2	Q16531	DDB1	270346588	10952
Damage-specific DNA binding protein 1, 127kDa	R.QGQGQLVTCSGAFK.E	107.1	1.12783	740.865	12405	2	Q16531	DDB1	270346588	10952
Damage-specific DNA binding protein 1, 127kDa	K.VTLGTQPTVLR.T	35.3	0.523339	592.854	13698	2	Q16531	DDB1	270346588	10952
Damage-specific DNA binding protein 1, 127kDa	K.LVFSNVNLK.E	17.33	8.38999	517.31	15542	2	Q16531	DDB1	270346588	10952
Damage-specific DNA binding protein 1, 127kDa	R.LYDGLFK.V	20.86	0.41615	428.234	17283	2	Q16531	DDB1	270346588	10952
Damage-specific DNA binding protein 1, 127kDa	K.IAVMELFRPK.G	45.87	1.71805	602.349	19006	2	Q16531	DDB1	270346588	10952
Damage-specific DNA binding protein 1, 127kDa	R.IGRPSETGIIGIIDPECR.M	29.45	0.00252139	661.682	19652	3	Q16531	DDB1	270346588	10952
Damage-specific DNA binding protein 1, 127kDa	R.SVLLLAYKPMEGNFEEIAR.D	42.61	0.433917	1090.58	21195	2	Q16531	DDB1	270346588	10952
Damage-specific DNA binding protein 1, 127kDa	R.KTEPATGFIDGDLIESFLDISRPK.M	62.33	2.11521	663.101	25542	4	Q16531	DDB1	270346588	10952
Damage-specific DNA binding protein 1, 127kDa	R.EATADDLIKVVEELTR.I	78.85	2.38407	901.483	26904	2	Q16531	DDB1	270346588	10952
Daz associated protein 1	K.SQAPGQPGASQWGSR.V	65.13	0.157229	757.361	10328	2	Q96EP5	DAZAP1	119589910	08462
Daz associated protein 1	K.FKDPNCVGTVLASRPHTLDGR.N	31.58	2.29084	780.736	13378	3	Q96EP5	DAZAP1	159164101	08462
Daz associated protein 1	K.IFVGGIPHNCGETELR.E	49.12	2.21026	899.947	14281	2	Q96EP5	DAZAP1	159164092	08462
DB83 protein	R.SVLDKLSANQQNILK.F	68.69	0.423713	835.975	16845	2	P57088	TMEM33	224589127	07680
DB83 protein	R.IVVEHIIMKPACPLFVR.R	41.49	1.20368	1011.57	17511	2	P57088	TMEM33	224589127	07680
DB83 protein	R.ALLANALTSALR.L	68.09	0.372407	607.367	20302	2	P57088	TMEM33	224589127	07680
DBC1	R.VVTQNICQYR.S	55.95	3.06878	640.822	11111	2	A0A087X2B6	CCAR2	41351350	09159
DBC1	K.VQTLSNQPLLK.S	23.19	3.21585	620.869	12897	2	Q8N163	CCAR2	41351350	09159
DBC1	K.SPAPPLLHVAALGQK.Q	30.03	0.320907	500.296	15588	3	Q8N163	CCAR2	41351350	09159
DBC1	K.VLLLSSPGLEELYR.C	66.43	1.23734	794.952	22386	2	Q8N163	CCAR2	41351350	09159
DC2 protein	R.VPFLVLECPNLK.L	68.05	3.88858	714.902	21351	2	A0A087WUD3	OSTC	119626639	00205
DC6	K.GLEHVTVDDLVAEITPK.G	53.35	3.43304	612.665	22731	3	Q9NPA8	ENY2	302148485	13121
DDX1	R.ELAEQTLNNIK.Q	38.99	2.65424	636.845	13972	2	A0A087X2G1	DDX1	326205205	03158
DDX1	R.GSAFAIGSDGLCCQSR.E	60.61	1.97658	843.374	15975	2	A0A087X2G1	DDX1	326205205	03158
DDX1	K.MDQAIIFCR.T	23.55	1.13043	577.278	16888	2	A0A087X2G1	DDX1	326205205	03158
DDX1	K.ALIVEPSRELAEQTLNNIK.Q	87.42	5.24836	1069.6	19469	2	A0A087X2G1	DDX1	326205205	03158
DDX1	K.GHVDILAPTVQELAALEK.E	52.54	0.193798	635.355	21603	3	A0A087X2G1	DDX1	326205205	03158
DDX1	K.EAQTSFLHLGYLPNQLFR.T	68.02	2.99984	1067.56	22818	2	A0A087X2G1	DDX1	326205205	03158
DDX1	R.FLVLDEADGLLSQGYSDFINR.M	62.87	0.80053	791.398	27160	3	A0A087X2G1	DDX1	326205205	03158
DDX1	K.TGAFSIPVIQIVYETLKDQQEGK.K	75.99	1.40932	1282.68	27614	2	Q92499	DDX1	326205205	03158
DDX1	K.GHVDILAPTVQELAALEKEAQTSFLHLGYLPNQLFR.T	45.71	0.318725	804.633	28111	5	A0A087X2G1	DDX1	326205205	03158
DDX1	K.GKHYYEVSCHDQGLCR.V	43.02	3.89175	502.972	9117	4	A0A087X2G1	DDX1	326205205	03158
DDX1	K.HYYEVSCHDQGLCR.V	57.18	0.101439	608.591	9966	3	A0A087X2G1	DDX1	326205205	03158
DDX10	K.SAIKDAEEDDDTGGINLHK.A	23.4	7.96081	676.65	11096	3	Q13206	DDX10	119587527	03138
DDX15	R.HRLDLGEDYPSGK.K	34.17	0.870367	496.248	10534	3	O43143	DHX15	119613227	04553
DDX15	R.IFEPPPPK.K	19.26	1.08381	462.764	11031	2	O43143	DHX15	119613227	04553
DDX15	R.EAMNDPLLER.Y	25.43	2.88152	594.288	15068	2	O43143	DHX15	119613227	04553
DDX15	R.YGVIILDEAHER.T	39.48	1.45328	707.869	15284	2	O43143	DHX15	119613227	04553
DDX15	R.FTDILVR.H	24.47	6.72617	432.25	15330	2	O43143	DHX15	119613227	04553
DDX15	K.DRFTDILVR.H	22.82	5.53665	567.814	17318	2	O43143	DHX15	119613227	04553
DDX15	R.SNLGSVVLQLK.K	32.63	3.35322	579.35	17606	2	O43143	DHX15	119613227	04553
DDX15	R.IRVESLLVTAISK.A	22.98	1.884	714.941	19237	2	O43143	DHX15	119613227	04553
DDX15	R.FAHIDGDHLTLLNVYHAFK.Q	67.78	0.826726	1106.07	19809	2	O43143	DHX15	119613227	04553
DDX15	R.ASTNAMLISAGLPPLK.A	71.88	1.69583	792.446	20114	2	O43143	DHX15	119613227	04553
DDX15	R.TLATDILMGVLK.E	54.29	0.920972	637.874	25888	2	O43143	DHX15	119613227	04553
DDX15	K.LGIDDLVHFDFMDPPAPETLMR.A	24.21	1.37236	843.744	26965	3	O43143	DHX15	119613227	04553
DDX18	K.ELMTHHVHTYGLIMGGSNR.S	66.37	6.89347	1077.03	13157	2	Q9NVP1	DDX18	295982427	05894
DDX18	R.QTMLFSATQTR.K	42.99	0.420678	642.325	14434	2	Q9NVP1	DDX18	295982427	05894
DDX18	R.LLDHMQNTPGFMYK.N	64.73	1.67925	847.904	16101	2	Q9NVP1	DDX18	295982427	05894
DDX18	K.LGNGINIIVATPGR.L	82.43	1.117	697.909	17525	2	Q9NVP1	DDX18	295982427	05894
DDX18	R.ELAMQTFGVLK.E	41.73	0.118059	618.836	19923	2	Q9NVP1	DDX18	295982427	05894
DDX18	R.GHALLILRPEELGFLR.Y	34.27	0.0872377	917.538	20798	2	Q9NVP1	DDX18	119615600	05894
DDX18	K.NLQCLVIDEADRILDVGFEEELK.Q	31.42	1.31292	906.795	27754	3	Q9NVP1	DDX18	295982427	05894
DDX18	K.TLAFLIPAVELIVK.L	20.37	1.51543	763.983	27810	2	Q9NVP1	DDX18	295982427	05894
DDX19	K.FQALCNLYGAITIAQAMIFCHTR.K	83.57	8.1973	900.439	28444	3	F6QDS0	hCG_2043426	237823853	07732
DDX21	R.SDAGLESDTAMK.K	59.59	1.05345	612.775	10341	2	Q3SWU7	DDX21	119574691	05895
DDX21	K.EQLGEEIDSK.V	20.06	4.38498	574.28	10942	2	Q9NR30	DDX21	119574692	05895
DDX21	K.STYEQVDLIGKK.T	47.36	1.84105	690.871	12439	2	Q9NR30	DDX21	119574692	05895
DDX21	K.TAITVEHLAIK.C	24.7	6.89296	598.36	12910	2	Q9NR30	DDX21	119574692	05895
DDX21	K.RIGVPSATEIIK.A	21.53	1.37408	642.389	13858	2	Q9NR30	DDX21	119574692	05895
DDX21	R.APQVLVLAPTR.E	41.32	3.20768	582.857	15478	2	Q9NR30	DDX21	119574692	05895
DDX21	R.LLDSVPPTAISHFK.Q	25.49	3.26459	762.927	16025	2	Q9NR30	DDX21	119574692	05895
DDX21	R.IGVPSATEIIK.A	37.02	0.482412	564.337	16209	2	Q9NR30	DDX21	119574692	05895
DDX21	R.RWQLSVATEQPELEGPR.E	48.62	1.57012	998.518	16522	2	Q9NR30	DDX21	119574692	05895
DDX21	R.NGIDILVGTPGR.I	35.89	2.71689	606.342	18397	2	Q9NR30	DDX21	119574692	05895
DDX21	K.EGAFSNFPISEETIK.L	24.69	1.28715	834.908	19717	2	Q9NR30	DDX21	119574692	05895
DDX21	K.LSVACFYGGTPYGGQFER.M	83.88	0.521673	1004.96	19966	2	Q9NR30	DDX21	119574692	05895
DDX21	K.LGVCFDVPTASVTEIQEK.W	47.03	0.0301054	997.001	20649	2	Q9NR30	DDX21	119574692	05895
DDX21	R.GLDIPEVDLVIQSSPPKDVESYIHR.S	31.47	0.274367	702.371	22318	4	Q9NR30	DDX21	119574692	05895
DDX21	K.DSEDNPQTLLFSATCPHWVFNVAKK.Y	32.54	0.878667	726.856	22560	4	Q9NR30	DDX21	119574692	05895
DDX21	K.TFSFAIPLIEK.L	16.77	1.00181	633.36	23264	2	Q9NR30	DDX21	119574692	05895
DDX21	K.TFSFAIPLIEKLHGELQDR.K	43.96	6.20358	738.74	23493	3	Q9NR30	DDX21	119574692	05895
DDX21	K.LIEEKGAVEALAAALAHISGATSVDQR.S	26.8	3.65452	680.872	24974	4	Q9NR30	DDX21	119574692	05895
DDX21	K.GAVEALAAALAHISGATSVDQR.S	96.75	0.0711538	1054.56	25383	2	Q9NR30	DDX21	119574692	05895
DDX21	K.KVTKNEEPSEEEIDAPKPK.K	21.08	4.5616	542.78	8699	4	Q9NR30	DDX21		05895
DDX21	K.QDAQSLHGDIPQKQR.E	45.65	1.55502	430.974	8704	4	Q9NR30	DDX21	119574692	05895
DDX21	K.QDAQSLHGDIPQK.Q	71.33	0.288158	718.86	9443	2	Q9NR30	DDX21	119574692	05895
DDX21	R.IKDHIQNGKLDLTK.L	56.57	0.460897	406.486	9568	4	Q9NR30	DDX21	119574692	05895
DDX21	K.EAQELSQNSAIK.Q	41.63	0.957754	659.336	9661	2	Q9NR30	DDX21	119574692	05895
DDX21	K.NEEPSEEEIDAPKPK.K	81.82	1.04685	856.406	9984	2	Q9NR30	DDX21	119574692	05895
DDX23	R.QAIPIGLQNR.D	22.19	0.704731	555.325	13790	2	Q9BUQ8	DDX23	119578420	09908
DDX24	R.ALSFLGFSAPTPIQALTLAPAIR.D	89.96	0.482308	1178.17	27433	2	Q9GZR7	DDX24	119601958	05860
DDX24	K.KPKEPQPEQPQPSTSAN.-	39	3.13377	931.969	7603	2	Q4V9L5	DDX24	119601958	05860
DDX24	K.AQAVSEEEEEEEGKSSSPK.K	74.25	0.180008	683.975	8306	3	Q4V9L5	DDX24	119601958	05860
DDX27	R.ELGIQVHSVTR.Q	21.52	8.3039	413.57	11823	3	B7Z6D5	DDX27	224593278	10859
DDX27	R.VLVLVPTR.E	38.03	0.254296	448.8	15399	2	B7Z6D5	DDX27	224593278	10859
DDX27	R.IFVNSNTDVAPFLR.Q	95.53	2.27267	796.923	20509	2	B7Z6D5	DDX27	224593278	10859
DDX29	K.ALDPPQLQVISNAMNLLR.K	33.82	2.00895	997.047	26870	2	A0A087WYN9	DHX29	119575313	10882
DDX3	K.VVWVEESDKR.S	18.29	2.26688	416.22	10918	3	A0A0D9SF53	DDX3X	301171475	02154
DDX3	R.DLMACAQTGSGK.T	46.13	0.348795	619.779	11534	2	A0A0D9SF53	DDX3X	301171475	02154
DDX3	K.SPILVATAVAAR.G	31.44	1.92007	584.857	15276	2	A0A0D9SF53	DDX3X	301171475	02154
DDX3	K.IGLDFCK.Y	36.54	0.211161	426.718	15680	2	A0A0D9SF53	DDX3X	301171475	02154
DDX3	K.QYPISLVLAPTR.E	71.73	0.301963	679.395	20553	2	A0A0D9SF53	DDX3X	301171475	02154
DDX3	R.VGNLGLATSFFNER.N	56.29	2.08948	762.895	21251	2	A0A0D9SF53	DDX3X	301171475	02154
DDX3	R.HVINFDLPSDIEEYVHR.I	75.79	2.81129	1042.02	21361	2	A0A0D9SF53	DDX3X	301171475	02154
DDX3	K.YLVLDEADRMLDMGFEPQIR.R	43.14	1.98161	1206.09	24581	2	A0A0D9SF53	DDX3X	301171475	02154
DDX3	R.NINITKDLLDLLVEAK.Q	87.7	0.932646	906.528	26301	2	A0A0D9SF53	DDX3X	301171475	02154
DDX3	K.TAAFLLPILSQIYSDGPGEALR.A	97.97	2.48214	778.092	27930	3	A0A0D9SF53	DDX3X	301171475	02154
DDX3	R.IVEQDTMPPKGVR.H	15.95	2.41601	490.599	9588	3	A0A0D9SF53	DDX3X	301171475	02154
DDX39	R.CMALAQLLVEQNFPAIAIHR.G	139.48	1.4125	1148.11	24609	2	O00148	DDX39A	119604824	10861
DDX40	R.TLTTDILFGLLK.K	36.94	4.41714	667.903	26764	2	Q8IX18	DHX40	119614812	06346
DDX42	K.ELLDLAMQNAWFR.K	58.63	2.99849	803.908	25065	2	A0A0A0MSJ0	DDX42	119614684	09909
DDX42	K.TAAFIWPMLIHIMDQK.E	38.8	1.13577	639.005	26628	3	A0A0A0MSJ0	DDX42	119614684	09909
DDX46	R.ILSKPIEVQVGGR.S	25.87	1.04669	465.949	12500	3	A0A0C4DG89	DDX46	119582646	10862
DDX46	R.GGTILAPTVSAK.T	29.49	0.522139	557.827	12501	2	A0A0C4DG89	DDX46	119582645	10862
DDX46	R.ELALQITK.E	25.04	0.0830101	458.279	14486	2	D6RJA6	DDX46	119582646	10862
DDX46	K.TIAFLLPMFR.H	29.67	3.18527	604.849	25804	2	D6RJA6	DDX46	119582646	10862
DDX48	R.KLDYGQHVVAGTPGR.V	96.11	0.808589	799.427	10103	2	P38919	EIF4A3	295982194	06482
DDX48	K.LDYGQHVVAGTPGR.V	52.91	3.99794	490.59	11205	3	P38919	EIF4A3	295982194	06482
DDX48	R.EANFTVSSMHGDMPQKER.E	65.16	0.636165	688.648	11594	3	P38919	EIF4A3	295982194	06482
DDX48	R.ELAVQIQK.G	20.07	0.0258469	464.777	11692	2	P38919	EIF4A3	295982194	06482
DDX48	K.EQIYDVYR.Y	27.15	0.924896	543.267	14046	2	P38919	EIF4A3	295982194	06482
DDX48	K.GVAINFVK.N	15.93	0.483774	424.256	14379	2	P38919	EIF4A3	295982194	06482
DDX48	K.GFKEQIYDVYR.Y	43.09	0.826684	473.242	14890	3	P38919	EIF4A3	295982194	06482
DDX48	K.MLVLDEADEMLNK.G	65.88	0.635219	760.871	21977	2	P38919	EIF4A3	295982194	06482
DDX48	R.YLPPATQVVLISATLPHEILEMTNK.F	109.73	2.3113	1389.76	27135	2	P38919	EIF4A3	295982194	06482
DDX48	K.FDTLCDLYDTLTITQAVIFCNTK.R	70.16	0.73756	918.111	29370	3	P38919	EIF4A3	295982194	06482
DDX5	K.NFYQEHPDLAR.R	39.97	1.32983	695.33	11782	2	B4DLW8	DDX5	197692465	01615
DDX5	R.LMEEIMSEKENK.T	33.33	0.803672	740.855	13233	2	B4DLW8	DDX5	197692465	01615
DDX5	K.TIVFVETK.R	20.19	0.585132	468.774	14022	2	B4DLW8	DDX5	197692465	01615
DDX5	R.GVEICIATPGR.L	49.16	2.5874	586.807	15048	2	Q59F66		218681961	01615
DDX5	K.LLQLVEDR.G	49.73	0.580376	493.288	15248	2	B4DLW8	DDX5	197692465	01615
DDX5	K.APILIATDVASR.G	48.93	0.461396	613.859	16215	2	Q59F66		197692465	10532
DDX5	K.FVINYDYPNSSEDYIHR.I	84.37	0.366796	1066.49	17957	2	B4DLW8	DDX5	197692465	01615
DDX5	R.MLDMGFEPQIR.R	54.95	0.68979	668.823	19764	2	A0A0D9SF53	DDX3X	301171475	01615
DDX5	R.GDGPICLVLAPTR.E	54.41	0.318543	684.869	19886	2	Q59F66		218681961	10532
DDX5	R.QTLMWSATWPK.E	55.2	1.08106	674.84	20144	2	Q59F66		218681961	01615
DDX5	K.TLSYLLPAIVHINHQPFLER.G	52.1	0.367593	787.774	21386	3	J3KTA4	DDX5	218681961	01615
DDX5	R.QNFTEPTAIQAQGWPVALSGLDMVGVAQTGSGK.T	84.57	0.0821753	1120.23	24649	3	J3KTA4	DDX5	218681961	01615
DDX5	R.TTYLVLDEADRMLDMGFEPQIR.K	28.67	6.12187	1307.13	25145	2	B4DLW8	DDX5	218681961	01615
DDX50	K.TFSFAIPLIER.L	21.14	0.159231	647.364	23704	2	A0A087WVC1	DDX50	119574689	09910
DDX50	K.GAVDALAAALAHISGASSFEPR.S	87.3	0.019895	1056.05	26229	2	A0A087WVC1	DDX50	119574689	09910
DDX6	R.GPVKPTGGPGGGGTQTQQQMNQLK.N	86.81	0.293721	789.401	9976	3	Q8IV96	DDX6	164664518	02638
DEAD (Asp-Glu-Ala-Asp) box polypeptide 17	R.SSQSSSQQFSGIGR.S	80.92	0.421795	728.345	10694	2	Q9UQL5	DDX17	169145046	10532
DEAD (Asp-Glu-Ala-Asp) box polypeptide 17	R.TTSSANNPNLMYQDECDRR.L	31.54	0.477118	757.996	10786	3	Q9UQL5	DDX17	169145046	10532
DEAD (Asp-Glu-Ala-Asp) box polypeptide 17	K.VLEEANQAINPK.L	27.45	7.30473	663.361	11543	2	Q59F66		169145046	10532
DEAD (Asp-Glu-Ala-Asp) box polypeptide 17	K.NFYVEHPEVAR.L	26.94	2.40618	454.225	11853	3	Q59F66		169145047	10532
DEAD (Asp-Glu-Ala-Asp) box polypeptide 17	R.DMVGIAQTGSGK.T	57.63	0.403928	582.29	12354	2	Q59F66		169145047	10532
DEAD (Asp-Glu-Ala-Asp) box polypeptide 17	R.LTPYEVDELRR.K	31.58	0.463065	464.249	13505	3	Q59F66		169145047	10532
DEAD (Asp-Glu-Ala-Asp) box polypeptide 17	R.SGKAPILIATDVASR.G	35.09	0.852648	749.934	14235	2	Q59F66		169145046	10532
DEAD (Asp-Glu-Ala-Asp) box polypeptide 17	R.QLAEDFLR.D	48.52	0.831047	496.264	16914	2	Q59F66		169145046	10532
DEAD (Asp-Glu-Ala-Asp) box polypeptide 17	R.CTYLVLDEADR.M	51.27	1.47051	677.82	17732	2	Q59F66		169145046	10532
DEAD (Asp-Glu-Ala-Asp) box polypeptide 17	R.LIDFLESGK.T	28.78	1.88732	511.281	19429	2	Q59F66		169145046	10532
DEAD (Asp-Glu-Ala-Asp) box polypeptide 17	K.TLAYLLPAIVHINHQPYLER.G	64.32	0.652181	787.774	20795	3	Q59F66		169145047	10532
DEAD (Asp-Glu-Ala-Asp) box polypeptide 17	K.LIQLMEEIMAEKENK.T	58.99	0.65313	909.97	21055	2	Q59F66		169145046	10532
DEAD (Asp-Glu-Ala-Asp) box polypeptide 17	R.APLPDLYPFGTMR.G	35.21	2.53357	739.381	22078	2	Q59F66		148613856	10532
DEAD (Asp-Glu-Ala-Asp) box polypeptide 17	R.CTYLVLDEADRMLDMGFEPQIR.K	34.46	0.125737	1336.63	25009	2	Q59F66		169145046	10532
DEAD-box protein 47	R.NLGFTAIPLHGQMSQSK.R	53.76	0.690018	914.973	16251	2	Q9H0S4	DDX47	119616691	10863
DEAD-box protein 47	K.TGAFALPILNALLETPQR.L	73.4	2.93493	963.049	28011	2	G5E955	DDX47	161761223	10863
DEAD-box protein 54	K.TACFLLPMFER.L	25.14	0.121328	692.841	23730	2	Q8TDD1	DDX54	164419743	13129
DEAD-box protein 54	R.GLDIPLLDNVINYSFPAK.G	81.64	4.03001	995.042	27613	2	Q8TDD1	DDX54	164419743	13129
DEAH (Asp-Glu-Ala-His) box polypeptide 30	R.QAAAAACQLFK.G	65.33	0.118785	589.803	12916	2	H7BXY3	DHX30	119585240	13142
DEAH (Asp-Glu-Ala-His) box polypeptide 30	K.ALLSHDSGSDHLAFVR.A	27.96	1.26038	431.974	14146	4	H7BXY3	DHX30	119585240	13142
DEAH (Asp-Glu-Ala-His) box polypeptide 30	R.RPCTIQVPEPILR.K	18.63	1.36806	789.942	15071	2	H7BXY3	DHX30	119585240	13142
DEAH (Asp-Glu-Ala-His) box polypeptide 30	R.IPQLLLER.Y	26.19	1.0493	491.308	17387	2	H7BXY3	DHX30	119585240	13142
DEAH (Asp-Glu-Ala-His) box polypeptide 30	K.YLILPVHSNIPMMDQK.A	23.41	0.568197	633.667	19648	3	H7BXY3	DHX30	119585240	13142
DEAH (Asp-Glu-Ala-His) box polypeptide 30	K.MVPFQVPEILR.T	34.23	1.78515	664.875	22561	2	H7BXY3	DHX30	119585240	13142
DEAH (Asp-Glu-Ala-His) box polypeptide 30	K.GVLMAGLYPNLIQVR.Q	27.25	0.877165	822.469	22880	2	H7BXY3	DHX30	119585240	13142
DEAH (Asp-Glu-Ala-His) box polypeptide 30	K.LSTLTLLWPCPMTFVAK.G	27.13	0.657212	989.53	26346	2	H7BXY3	DHX30	119585240	13142
DEAH (Asp-Glu-Ala-His) box polypeptide 30	R.DVNTDFLLILLK.G	21.76	0.522861	702.41	28295	2	H7BXY3	DHX30	119585240	13142
Death associated protein 3	K.NTSFAYPAIR.Y	21.34	0.703765	570.296	14829	2	P51398	DAP3	315434216	03646
Death associated protein 3	K.NDWHGGAIVSALSQTGSLFKPR.K	70.61	5.13755	1171.1	21423	2	P51398	DAP3	315434216	03646
Death associated protein 3	K.ELLFLSNANPSLLER.H	71.05	0.639885	858.47	22838	2	P51398	DAP3	315434216	03646
Dehydrogenase E1 and transketolase domain containing 1	R.YGGEGAESMMGFFHELLK.M	39.51	0.920163	668.307	25049	3	Q96HY7	DHTKD1	119606733	09917
Dehydrogenase E1 and transketolase domain containing 1	R.QDGDYSPDNSAQPGDR.V	96.91	2.02009	861.355	8976	2	Q96HY7	DHTKD1	119606733	09917
Dehydrogenase/reductase SDR family member 7	K.IVTVNSILGIISVPLSIGYCASK.H	54.09	2.50711	1202.68	28804	2	A0A087X0Z7	DHRS7	119601176	16802
DEK Oncogene	K.LKKPPTDEELKETIK.K	71.25	0.4104	443.007	10048	4	P35659	DEK		00503
DEK Oncogene	K.LLYNRPGTVSSLK.K	20.88	0.461381	724.417	11590	2	P35659	DEK	197927454	00503
DEK Oncogene	R.EPFTIAQGK.G	37.09	0.286716	495.767	12581	2	P35659	DEK	123231494	00503
DEK Oncogene	K.KVYENYPTYDLTER.K	31.35	4.4269	895.937	13728	2	P35659	DEK	197927454	00503
DEK Oncogene	R.IHFFLSK.K	21.87	0.134603	446.258	14995	2	P35659	DEK	197927454	00503
DEK Oncogene	K.NVGQFSGFPFEK.G	24.15	2.66538	678.831	19595	2	P35659	DEK	197927454	00503
DEK Oncogene	K.KPPTDEELKETIK.K	20.53	5.90116	509.95	9840	3	P35659	DEK	197927454	00503
Dendrin	R.AGRGWARTPGPYAGALR.E	22.47	4.31549	439.987	9499	4	O94850	DDN	223590231	10294
Desmin	R.TNEKVELQELNDR.F	64.07	2.69303	794.404	11597	2	P17661	DES	167887751	00514
Desmin	R.HLREYQDLLNVK.M	32.11	1.10353	764.418	14010	2	P17661	DES	281185500	05628
Destrin (actin depolymerizing factor)	K.HFVGMLPEKDCR.Y	33.96	4.59188	496.91	10952	3	P60981	DSTN	119630681	16446
Destrin (actin depolymerizing factor)	K.FQGIKHECQANGPEDLNR.A	61.47	2.45008	705.003	9987	3	P60981	DSTN	119630681	16446
Developmentally regulated GTP binding protein 1	K.IQLLDLPGIIEGAK.D	52.87	0.943322	740.442	24727	2	Q9Y295	DRG1	119580380	16034
DHX36	R.DCAVLSAIIDLIK.T	39.89	0.553539	715.9	29223	2	A0A0G2JQU7	DHX36	167830436	09918
Dicarboxylate ion carrier	R.NYAHALDGLYR.V	43.39	5.20953	646.819	14546	2	F6RGN5	SLC25A10	119610088	08424
Dicarboxylate ion carrier	K.LGPLAFYK.G	58.67	1.04565	454.766	17268	2	Q9UBX3	SLC25A10	119610088	08424
Dihydrofolate reductase	R.IMQDFESDTFFPEIDLEKYK.L	26.18	0.00440852	832.394	23328	3	P00374	DHFR	342350937	00519
Dihydrolipoamide S-acetyltransferase	K.GIDLTQVK.G	19	1.2799	437.256	13386	2	P10515	DLAT	215274207	10578
Dihydrolipoamide S-acetyltransferase	R.VFVSPLAK.K	18.76	0.0209175	430.766	13775	2	P10515	DLAT	215274207	10578
Dihydrolipoamide S-acetyltransferase	K.LQPHEFQGGTFTISNLGMFGIK.N	36.81	0.421514	808.079	22510	3	P10515	DLAT	215274207	10578
Dihydrolipoamide s-succinyl transferase	R.GLVVPVIR.N	18.87	0.539548	426.787	16348	2	P36957	DLST	317373578	00520
DIS3	R.IDMVPELLSSNLCSLK.C	60.32	0.889533	909.97	23645	2	Q9Y2L1	DIS3	190014625	06338
DIS3	R.ETYVEQEQGENANDRNDR.A	27.05	1.28015	722.98	8759	3	Q9Y2L1	DIS3	190014623	06338
DKFZp434K1815	R.SLDLSGLELLSEHLDPK.L	20.91	3.86175	622.669	24101	3	Q9UFC0	LRWD1	74761931	10904
DKFZP547E1010 protein	R.LAQQMENRPSVQAALK.L	66.45	0.367724	892.478	11370	2	A0A087X1B7	CHTOP	331028739	13163
DKFZP547E1010 protein	K.EQLDNQLDAYMSK.T	77.67	4.31079	777.855	17950	2	Q9Y3Y2	CHTOP	331028739	13163
DKFZP564B167 protein	K.WGLVCAGLADMARPAEK.L	38.64	2.00442	922.963	19417	2	O95563	MPC2	219521872	08525
DKFZP564B167 protein	R.TVFFWAPIMK.W	23.75	0.814739	620.334	23974	2	O95563	MPC2	219521872	08525
DKFZP564C186 protein	R.VLSTAGPSEALQPLVYPLAQVIIGCIK.L	30.81	0.776012	946.534	28264	3	Q9Y3T9	NOC2L	317373580	13166
DKFZP564F0522 protein	K.HQGGWTDGGSGGGGGYQDGGYR.D	37.24	1.17975	709.296	10574	3	Q8NCA5	FAM98A	74715180	16808
DKFZP564J0863 protein	K.DIAGEFKEQLQALIPYVLNPSK.L	61.28	1.72399	1237.17	28319	2	Q6DD88	ATL3	119594569	13170
DKFZP564O0463 protein	R.VFAKPFLASLDGHR.D	22.79	1.11307	519.957	15078	3	A0A087WT20	DCAF13	229892270	08528
DKFZP586B1621 protein	R.VAPAEPQEAPDSTAAGGSASKR.M	65.92	0.140199	699.678	8829	3	A0A087WUL0	TKFC	311033370	13180
DNA 3 methyladenine glycosylase	R.LGLEFFDQPAVPLAR.A	45.84	2.61999	836.959	23631	2	Q5J9I4	PIG16	325534045	06766
DNA dependent protein kinase catalytic subunit	K.QGNLSSQVPLKR.L	48.83	0.461278	442.921	10185	3	P78527	PRKDC	126032350	02941
DNA dependent protein kinase catalytic subunit	R.LQETLSAADR.C	68.61	0.630681	552.289	10358	2	P78527	PRKDC	126032350	02941
DNA dependent protein kinase catalytic subunit	R.CGAALAGHQLIR.G	82.48	0.388419	633.84	10850	2	P78527	PRKDC	126032350	02941
DNA dependent protein kinase catalytic subunit	R.SLGPPQGEEDSVPR.D	42.55	3.61924	734.36	11941	2	P78527	PRKDC	126032350	02941
DNA dependent protein kinase catalytic subunit	K.INQVFHGSCITEGNELTK.T	83.43	1.37715	683.001	13557	3	P78527	PRKDC	126032350	02941
DNA dependent protein kinase catalytic subunit	K.QITQSALLAEAR.S	74.86	0.575065	650.865	14345	2	P78527	PRKDC	126032350	02941
DNA dependent protein kinase catalytic subunit	K.LSLMYAR.K	25.36	0.283552	427.234	14433	2	P78527	PRKDC	126032350	02941
DNA dependent protein kinase catalytic subunit	K.LLSITVR.N	27.53	0.192135	401.263	14513	2	P78527	PRKDC	126032350	02941
DNA dependent protein kinase catalytic subunit	R.SPNLWLK.D	30.31	0.883978	429.247	15110	2	P78527	PRKDC	126032350	02941
DNA dependent protein kinase catalytic subunit	R.GYGLFAGPCK.V	29.42	0.108461	535.26	15273	2	P78527	PRKDC	126032350	02941
DNA dependent protein kinase catalytic subunit	R.LYSLALHPNAFK.R	52.44	0.778886	687.382	15358	2	P78527	PRKDC	126032350	02941
DNA dependent protein kinase catalytic subunit	K.VFLALAAK.G	18.03	4.3746	416.77	15909	2	P78527	PRKDC	126032350	02941
DNA dependent protein kinase catalytic subunit	K.SLGTIQQCCDAIDHLCR.I	69.73	1.30831	1023.96	15929	2	P78527	PRKDC	126032350	02941
DNA dependent protein kinase catalytic subunit	K.FVPLLPGNR.S	19.76	2.2951	506.799	16763	2	P78527	PRKDC	126032350	02941
DNA dependent protein kinase catalytic subunit	K.HSSLITPLQAVAQRDPIIAK.Q	38.35	0.656091	720.083	17458	3	P78527	PRKDC	126032350	02941
DNA dependent protein kinase catalytic subunit	R.DQNILLGTTYR.I	19.56	1.83199	647.342	17502	2	P78527	PRKDC	126032350	02941
DNA dependent protein kinase catalytic subunit	R.TFPVLLR.L	19.98	1.41687	423.265	17547	2	P78527	PRKDC	126032350	02941
DNA dependent protein kinase catalytic subunit	R.LLEEALLR.L	40.71	0.522697	478.793	18112	2	P78527	PRKDC	126032350	02941
DNA dependent protein kinase catalytic subunit	K.CLMDQATDPNILGR.T	45.93	0.311768	802.382	18205	2	P78527	PRKDC	126032350	02941
DNA dependent protein kinase catalytic subunit	R.LLALNSLYSPK.I	43.26	2.79803	609.86	18858	2	P78527	PRKDC	126032350	02941
DNA dependent protein kinase catalytic subunit	K.LAGANPAVITCDELLLGHEKAPAFR.D	68.09	1.33626	888.472	18895	3	P78527	PRKDC	126032350	02941
DNA dependent protein kinase catalytic subunit	R.MSTSPEAFLALR.S	49.77	0.678926	661.842	20117	2	P78527	PRKDC	126032350	02941
DNA dependent protein kinase catalytic subunit	K.TVSLLDENNVSSYLSK.N	81.12	0.834419	884.951	20184	2	P78527	PRKDC	126032350	02941
DNA dependent protein kinase catalytic subunit	R.VLEQLIVAHFPMQSR.E	81.75	0.0667437	884.482	20756	2	P78527	PRKDC	126032350	02941
DNA dependent protein kinase catalytic subunit	K.GLSSLLCNFTK.S	48.13	6.0163	620.32	20873	2	P78527	PRKDC	126032350	02941
DNA dependent protein kinase catalytic subunit	R.ELLNPVVEFVSHPSTTCR.E	37.43	0.868087	1043.03	21058	2	P78527	PRKDC	126032350	02941
DNA dependent protein kinase catalytic subunit	R.QFINLMLPMK.E	25.8	2.47839	617.839	22051	2	P78527	PRKDC	126032350	02941
DNA dependent protein kinase catalytic subunit	R.LLQIIERYPEETLSLMTK.E	50.11	2.34247	1089.1	22230	2	P78527	PRKDC	126032350	02941
DNA dependent protein kinase catalytic subunit	R.AGLLHNILPSQSTDLHHSVGTELLSLVYK.G	35.12	1.45703	629.345	22391	5	P78527	PRKDC	126032350	02941
DNA dependent protein kinase catalytic subunit	K.QLFSSLFSGILK.E	58.65	1.02257	670.384	25117	2	P78527	PRKDC	126032350	02941
DNA dependent protein kinase catalytic subunit	K.YYIQNGIQSFMQNYSSIDVLLHQSR.L	49.35	1.10036	1002.16	25270	3	P78527	PRKDC	126032350	02941
DNA dependent protein kinase catalytic subunit	R.MKLSDFNDITNMLLLK.M	36.29	0.0838609	632.671	25355	3	P78527	PRKDC	126032350	02941
DNA dependent protein kinase catalytic subunit	K.LSDFNDITNMLLLK.M	89.66	0.158841	818.934	25461	2	P78527	PRKDC	126032350	02941
DNA dependent protein kinase catalytic subunit	K.AVAFFLESIAMHDIIAAEK.C	48.4	2.14827	692.701	25854	3	P78527	PRKDC	126032350	02941
DNA dependent protein kinase catalytic subunit	K.MDPMNIWDDIITNR.C	61.1	2.17673	867.401	26390	2	P78527	PRKDC	126032350	02941
DNA dependent protein kinase catalytic subunit	K.LLLQGEADQSLLTFIDKAMHGELQK.A	22.91	3.71844	700.377	26535	4	P78527	PRKDC	126032350	02941
DNA dependent protein kinase catalytic subunit	R.GSCVTQVGLLESVYEMFR.K	69.19	2.29206	1038	27343	2	P78527	PRKDC	126032350	02941
DNA dependent protein kinase catalytic subunit	K.VYELLGLLGEVHPSEMINNAENLFR.A	44.43	5.8143	953.151	27532	3	P78527	PRKDC	126032350	02941
DNA dependent protein kinase catalytic subunit	K.GQAVTLLPFFTSLTGGSLEELR.R	38.6	5.20918	1168.63	27605	2	P78527	PRKDC	126032350	02941
DNA dependent protein kinase catalytic subunit	K.VAACELLHSMVMFMLGK.A	74.64	1.25868	646.321	28446	3	P78527	PRKDC	126032350	02941
DNA dependent protein kinase catalytic subunit	R.LGLIEWLENTVTLK.D	61.31	2.12042	814.965	28565	2	P78527	PRKDC	119607089	02941
DNA dependent protein kinase catalytic subunit	K.LQSVQALTEIQEFISFISK.Q	119.68	0.260409	1091.09	29441	2	P78527	PRKDC	126032350	02941
DNA fragmentation factor 45	R.LQHTLQQVLDQR.E	18.52	5.44084	493.61	13985	3	O00273	DFFA	119592064	03531
DNA polymerase delta interacting protein 3	K.FAASGGFLHHMAGLSSSK.L	20.01	0.0243784	451.975	14207	4	Q8WUT1	POLDIP3	169145255	17875
DNA polymerase delta interacting protein 3	R.VGIQQGLLSQSTR.T	45.71	0.702351	693.889	14447	2	Q8WUT1	POLDIP3	169145255	17875
DNA polymerase delta subunit 2	R.VILAGNLLSHSTQSR.D	18.33	8.54579	798.44	14685	2	A0A087WWF6	POLD2	218681787	15982
DNA polymerase epsilon subunit 3	R.KTLNASDVLSAMEEMEFQR.F	32.42	0.833091	733.685	24030	3	Q9NRF9	POLE3	224586804	06274
DNA replication licensing factor MCM4	R.LSNKVEAIDVEEAKR.L	54.8	1.1335	425.985	10609	4	J3KPV4	MCM4	119607092	09094
DNA replication licensing factor MCM4	R.LASALAPSIYEHEDIKK.G	39.6	3.30077	943.01	13183	2	J3KPV4	MCM4	119607092	09094
DNA replication licensing factor MCM4	K.TTIENIQLPHTLLSR.F	50.31	1.25693	868.49	18911	2	J3KPV4	MCM4	119607092	09094
DNA replication licensing factor MCM4	R.ALADDDFLTVTGK.T	60.35	0.55796	683.348	19343	2	J3KPV4	MCM4	133920157	09094
DNA replication licensing factor MCM4	R.LGEINVIGEPFLNVNCEHIK.S	23.34	1.83951	765.73	21081	3	J3KPV4	MCM4	119607092	09094
DNA replication licensing factor MCM4	R.NLNPEDIDQLITISGMVIR.T	88.08	2.12318	1071.07	26594	2	J3KPV4	MCM4	119607092	09094
DNA topoisomerase I	R.AGNEKEEGETADTVGCCSLR.V	94.95	1.64733	1091.97	10143	2	P11387	TOP1	223460080	00535
DNA topoisomerase I	K.LEVQATDREENKQIALGTSK.L	16.1	0.314774	558.297	11145	4	P11387	TOP1	223460080	00535
DNA topoisomerase I	R.ITVAWCK.K	33.18	2.85368	439.235	13416	2	P11387	TOP1	223460080	00535
DNA topoisomerase I	K.AEEVATFFAK.M	46.56	1.49924	556.786	16917	2	P11387	TOP1	223460080	00535
DNA topoisomerase I	K.HLQDLMEGLTAK.V	86.57	0.193258	678.353	18114	2	P11387	TOP1	223460080	00535
DNA topoisomerase I	K.GPVFAPPYEPLPENVK.F	49.15	1.82905	877.46	18991	2	P11387	TOP1	223460080	00535
DNA topoisomerase I	K.NLQLFMENKQPEDDLFDRLNTGILNK.H	42.65	1.17821	1035.86	22840	3	P11387	TOP1	223460080	00535
DNA topoisomerase II alpha	R.EVTFVPGLYK.I	17.92	0.709681	576.819	18586	2	C9J4C3	TOP2A	187954517	00536
DNA topoisomerase II alpha	K.IFDEILVNAADNK.Q	56.04	1.20403	731.384	20864	2	C9J4C3	TOP2A	187954517	00536
DNA topoisomerase II alpha	R.FLEEFITPIVK.V	44.56	1.28916	668.381	23238	2	C9J4C3	TOP2A	187954517	00536
DNA topoisomerase II alpha	K.MYVPALIFGQLLTSSNYDDDEKKVTGGR.N	72.85	1.60831	780.143	24969	4	C9J4C3	TOP2A	187954517	00536
DNA topoisomerase II alpha	K.AAIGCGIVESILNWVK.F	100	0.275156	865.469	28120	2	C9J5P2	TOP2A	187954517	00536
DNA topoisomerase II alpha	K.RDPALNSGVSQKPDPAK.T	51.95	0.243267	593.983	8388	3	C9J4C3	TOP2A	187954517	00536
DnaJ homolog subfamily C member 7	K.ILGVDKNASEDEIKK.A	20	0.965702	415.48	10509	4	Q7Z784	DNAJC7	262206280	07046
DnaJ homolog subfamily C member 7	R.FREALGDAQQSVR.L	38.93	1.56965	492.924	10510	3	Q7Z784	DNAJC7	262206280	07046
DnaJ homolog subfamily C member 7	R.MDSTNADALYVR.G	77.4	4.9807	678.32	13902	2	Q7Z784	DNAJC7	262206280	07046
DnaJ homolog subfamily C member 7	R.EALGDAQQSVR.L	43.2	2.10467	587.295	9539	2	Q7Z784	DNAJC7	262206280	07046
DnaJ homolog subfamily C, member 8	R.ALDVIQAGKEYVEHTVK.E	54.75	1.24157	634.011	18824	3	O75937	DNAJC8	119628115	13236
DnaJ homolog subfamily C, member 9	M.GLLDLCEEVFGTADLYR.V	64.06	2.70225	985.977	26634	2	Q8WXX5	DNAJC9	52782787	13237
Dodecenoyl CoA delta isomerase	R.DADVQNFVSFISKDSIQK.S	44.11	4.12732	1021.02	22467	2	Q96DC0	DCI	295842266	02628
Dodecenoyl CoA delta isomerase	R.DADVQNFVSFISK.D	38.34	4.17766	735.364	23299	2	Q96DC0	DCI	295842266	02628
Dodecenoyl CoA delta isomerase	R.YCIGLNETQLGIIAPFWLKDTLENTIGHR.A	44.7	1.80506	843.939	26360	4	Q96DC0	DCI	119605930	02628
Dodecenoyl CoA delta isomerase	R.YCIGLNETQLGIIAPFWLK.D	87.15	0.7003	1118.6	26669	2	Q96DC0	DCI	119605930	02628
Dodecenoyl-CoA delta-isomerase	K.ATEMLIFGK.K	61.1	0.211978	505.273	18146	2	A0A0C4DGA2	ECI2	260275230	16269
Dodecenoyl-CoA delta-isomerase	K.WDAWNALGSLPK.E	71.83	1.56295	679.35	22748	2	A0A0C4DGA2	ECI2	260275230	16269
Dodecenoyl-CoA delta-isomerase	R.WLSDECTNAVVNFLSR.K	105.48	1.80228	955.959	23913	2	A0A0C4DGA2	ECI2	260275230	16269
Dolichol phosphate mannose synthase	K.FIPEFIR.K	25.55	1.37816	461.264	18392	2	O60762	DPM1	123231663	04613
Dolichyl phosphate mannosyltransferase 3	R.ELQSQIQEAR.A	30.68	1.04359	601.313	10147	2	Q9P2X0	DPM3	125987822	16179
Dolichyl pyrophosphate phosphatase 1	R.IAAWPVSEFFLIR.D	26.19	0.539753	774.932	26761	2	Q86YN1	DOLPP1	119608277	16835
Downregulator of transcription 1	R.ELVVNCCTEFIHLISSEANEICNK.S	61.38	4.00959	960.454	24104	3	Q01658	DR1	119593482	03284
Downregulator of transcription 1	K.TISPEHVIQALESLGFGSYISEVK.E	68.54	1.65722	868.791	27645	3	Q01658	DR1	119593482	03284
Dpy 30 like protein	K.QKVDLQSLPTR.A	44.46	0.688083	642.868	11640	2	Q9C005	DPY30	119620871	17434
Dpy 30 like protein	K.ERPPNPIEFLASYLLK.N	66.05	0.862727	944.023	27941	2	Q9C005	DPY30	242556512	17434
Dpy 30 like protein	R.AYLDQTVVPILLQGLAVLAK.E	67.62	1.52875	709.094	30290	3	Q9C005	DPY30	119620871	17434
DRAP1	R.ALELFLESLLK.K	54.29	0.128551	638.382	26876	2	Q14919	DRAP1	119594878	03796
Drebrin E	R.MAPTPIPTR.S	23.07	1.55358	492.27	10988	2	Q16643	DBN1	215274247	00545
Drebrin E	K.LAASGEGGLQELSGHFENQK.V	58.85	0.553087	691.34	15772	3	Q16643	DBN1	215274247	00545
Drebrin E	K.KSESEVEEAAAIIAQRPDNPR.E	35.1	0.331145	770.728	16175	3	Q16643	DBN1	215274247	00545
Duranin	K.FIPEITISDILR.G	34.59	1.33681	708.908	24724	2	Q9H9P8	L2HGDH	317373422	12640
dUTP pyrophosphatase	R.IAQLICER.I	49.13	0.853832	501.773	12047	2	A0A0C4DGL3	DUT	347595814	03165
Dynamin 2	R.VYSPHVLNLTLIDLPGITK.V	44.27	1.75998	698.406	23404	3	H3BLY9	DNM2	299758394	03852
Dynamin 2	K.CVDLVIQELINTVR.Q	68.42	1.13762	836.458	26595	2	K7ESI9	DNM2	299758394	03852
Dynamin like 120 kDa protein, mitochondrial	K.AKNEILDEVISLSQVTPK.H	91.56	3.50183	992.555	22949	2	E5KLJ5	OPA1	311346896	05596
Dynamin related protein 1	K.LHDAIVEVVTCLLR.K	73.73	0.953659	819.455	25063	2	G8JL97	DNM1L	171460918	04833
Dynamin related protein 1	K.SSLLDDLLTESEDMAQR.R	104.84	1.66936	961.953	26514	2	G8JLD5	DNM1L	171460918	04833
Dynamitin	R.LLHEVQELTTEVEKIK.T	68.22	5.97462	637.03	19586	3	Q13561	DCTN2	119617435	09568
Dynein light chain 1	K.YNPTWHCIVGR.N	26.79	1.39947	468.228	13755	3	P63167	DYNLL1	345110787	03334
Dynein light chain A	K.AGATSEGVLANFFNSLLSK.K	134.35	0.995849	963.501	27442	2	Q9Y6G9	DYNC1LI1	166795297	10917
Dynein, axonemal heavy polypeptide 9	K.QTIELLK.T	36.26	0.00473645	422.761	13777	2	Q9NYC9	DNAH9	311033454	04511
Dynein, cytoplasmic intermediate polypeptide 2	K.SVSTPSEAGSQDSGDGAVGSR.T	115.95	5.55039	975.93	9261	2	Q13409	DYNC1I2	119631614	04512
Dynein, cytoplasmic, heavy polypeptide 1	K.AISKDHLYGTLDPNTR.E	21.03	0.875106	600.98	12085	3	Q14204	DYNC1H1	166788526	02524
Dynein, cytoplasmic, heavy polypeptide 1	R.IFTIESTR.V	30.76	0.217273	483.766	13826	2	Q14204	DYNC1H1	166788526	02524
Dynein, cytoplasmic, heavy polypeptide 1	R.NTISLLVAGLKK.E	20.17	0.714517	628.9	17587	2	Q14204	DYNC1H1	166788526	02524
Dynein, cytoplasmic, heavy polypeptide 1	K.ALEHAFQLEHIMDLTR.L	57.48	1.83578	962.493	20559	2	Q14204	DYNC1H1	166788526	02524
Dynein, cytoplasmic, heavy polypeptide 1	R.MLSAVSQQVQCIQEALR.E	99.19	1.44009	980.999	21586	2	Q14204	DYNC1H1	166788526	02524
Dynein, cytoplasmic, heavy polypeptide 1	R.EWTDGLFTHVLR.K	30.5	5.25596	737.382	21630	2	Q14204	DYNC1H1	166788526	02524
Dynein, cytoplasmic, heavy polypeptide 1	K.WAIAQLNYADMLK.R	83.93	2.44666	768.899	22806	2	Q14204	DYNC1H1	166788526	02524
Dynein, cytoplasmic, heavy polypeptide 1	R.ILDDDTIITTLENLKR.E	40.03	2.36835	625.016	23684	3	Q14204	DYNC1H1	211826822	02524
Dynein, cytoplasmic, heavy polypeptide 1	K.VNFLPEIITLSK.E	18.9	0.231474	687.406	23694	2	Q14204	DYNC1H1	166788526	02524
Dynein, cytoplasmic, heavy polypeptide 1	K.LSLSNAISTALPLTQLR.W	43.98	0.92545	899.526	24080	2	Q14204	DYNC1H1	211826822	02524
Dynein, cytoplasmic, heavy polypeptide 1	R.ENFIPTIVNFSAEEISDAIREK.M	40.89	0.493998	841.431	26790	3	Q14204	DYNC1H1	166788526	02524
Dynein, cytoplasmic, light intermediate polypeptide 2	K.NNAASEGVLASFFNSLLSK.K	92.09	1.38344	985.006	27484	2	O43237	DYNC1LI2	119603446	09923
Dyskerin	K.EYVGIVR.L	14.39	1.02218	418.237	11828	2	O60832	DKC1	323434335	02129
Dyskerin	R.EIGDYIR.T	17.8	0.605471	433.225	13871	2	O60832	DKC1	323434335	02129
Dyskerin	R.TGFINLDKPSNPSSHEVVAWIR.R	25.91	2.36698	823.098	18355	3	O60832	DKC1	323434335	02129
Dyskerin	R.ALETLTGALFQRPPLIAAVK.R	78.84	0.160247	1055.13	22689	2	O60832	DKC1	323434335	02129
Dyskerin	K.LDTSQWPLLLK.N	29.38	1.89991	657.378	22896	2	O60832	DKC1	323434335	02129
Dyskerin	R.LHNAIEGGTQLSR.A	52.67	0.684945	698.37	9726	2	O60832	DKC1	323434335	02129
Dystrobrevin alpha	R.NLRNDLLVAADSITNTMSSLVK.E	31.86	3.60928	792.428	27414	3	G5E9F6	DTNB	312147282	09091
E2 induced gene 5	R.HETLTSLNLEK.K	53.79	0.249089	642.843	12438	2	Q96A26	FAM162A	119599892	06422
E2-230K	K.SGYPDIGFPLFPLSK.G	43.15	0.685041	819.433	25137	2	Q9C0C9	UBE2O	209572710	10928
EBNA1 binding protein 2	K.AVDPEDDFQR.E	16.26	1.30924	596.268	12666	2	H7C2Q8	EBNA1BP2	237649015	16849
EBNA1 binding protein 2	K.RPTDYFAEMAK.S	39.82	0.960387	664.819	14834	2	H7C2Q8	EBNA1BP2	237649015	16849
EBNA1 binding protein 2	R.GLLKPGLNVVLEGPK.K	73.93	0.848144	511.984	17227	3	H7C2Q8	EBNA1BP2	237649015	16849
EBNA1 binding protein 2	R.QAQAAVLAVLPR.L	49.45	1.19023	618.874	17353	2	H7C2Q8	EBNA1BP2	237649015	16849
EBNA2 coactivator p100	R.HFVDSHHQKPVNAIIEHVR.D	58.47	0.978267	453.443	10347	5	Q7KZF4	SND1	119604043	03714
EBNA2 coactivator p100	R.NDIASHPPVEGSYAPR.R	40.82	1.83644	570.614	11344	3	Q7KZF4	SND1	306992088	03714
EBNA2 coactivator p100	R.QINLSNIR.A	34.16	0.810403	479.278	12769	2	Q7KZF4	SND1	119604043	03714
EBNA2 coactivator p100	R.SSHYDELLAAEAR.A	80.79	1.58994	731.351	13547	2	Q7KZF4	SND1	197305029	03714
EBNA2 coactivator p100	R.EADGSETPEPFAAEAK.F	69.55	0.742387	824.871	13880	2	Q7KZF4	SND1	119604043	03714
EBNA2 coactivator p100	R.LGTLSPAFSTR.V	58.99	2.5069	575.318	14876	2	Q7KZF4	SND1	306992088	03714
EBNA2 coactivator p100	K.VMQVLNADAIVVK.L	42.97	2.77468	700.404	18177	2	Q7KZF4	SND1	197305029	03714
EBNA2 coactivator p100	K.LRPLYDIPYMFEAR.E	28.15	2.85438	892.466	22331	2	Q7KZF4	SND1	197305029	03714
EBNA2 coactivator p100	R.VLPAQATEYAFAFIQVPQDDDARTDAVDSVVR.D	30.09	0.907993	1169.92	24259	3	Q7KZF4	SND1	306992088	03714
EBNA2 coactivator p100	K.ETCLITFLLAGIECPR.G	34.91	1.77605	631.66	27982	3	Q7KZF4	SND1	197305029	03714
EBNA2 coactivator p100	R.ALLLPDYYLVTVMLSGIK.C	57.16	0.039818	670.385	29351	3	Q7KZF4	SND1	119604043	03714
EBNA2 coactivator p100	R.ANNPEQNRLSECEEQAK.A	39.88	2.50335	672.971	9275	3	Q7KZF4	SND1	119604043	03714
EEF1D protein	R.QSSGPGASSGTSGDHGELVVR.I	107.17	0.586418	662.315	9697	3	Q4VBZ6	EEF1D	194239729
eIF 4G1	K.ITKPGSIDSNNQLFAPGGR.L	25.59	1.36306	658.014	13716	3	A0A0A0MR52	EIF4G1	302699247	06774
eIF 4G1	K.EAVQCVQELASPSLLFIFVR.H	35.62	3.82619	1153.61	27523	2	A0A0A0MR52	EIF4G1	302699247	06774
eIF 4G1	K.QKEMDEAATAEER.G	31.8	1.17201	503.229	8404	3	A0A0A0MR52	EIF4G1	302699247	06774
eIF2 alpha	K.VVTDTDETELAR.Q	52.03	0.750376	674.833	11333	2	P05198	EIF2S1	119601340	04881
eIF2 alpha	K.RPGYGAYDAFK.H	21.28	0.308532	415.54	11561	3	P05198	EIF2S1	119601340	04881
eIF2 alpha	R.AGLNCSTENMPIK.I	82.09	0.245352	717.84	12494	2	P05198	EIF2S1	119601340	04881
eIF2 alpha	R.YVMTTTTLER.T	45.25	0.503866	607.808	12739	2	P05198	EIF2S1	119601340	04881
eIF2 alpha	K.INLIAPPR.Y	37.71	0.268589	447.282	14375	2	P05198	EIF2S1	119601340	04881
eIF2 alpha	K.HAVSDPSILDSLDLNEDEREVLINNINR.R	52.26	0.993543	1064.21	22354	3	P05198	EIF2S1	119601340	04881
eIF2beta	R.LYFLQCETCHSR.C	51.16	0.798156	807.363	14321	2	P20042	EIF2S2	205830882	04882
eIF2beta	K.KTSFVNFTDICK.L	36.96	3.24172	730.364	15375	2	P20042	EIF2S2	205830882	04882
EIF3S3	K.NLQLLMDRVDEMSQDIVK.Y	72.99	2.37066	1074.04	23918	2	A0A087WZK9	EIF3H	119612365	04885
EIF3S3	R.ALLDSQFSYQHAIEESVVLIYDPIKTAQGSLSLK.A	31.26	0.0260363	941.75	26489	4	A0A087WZK9	EIF3H	119612365	04885
EIF3S4	K.GFAFISFHR.R	30.41	1.39983	541.283	17595	2	O75821	EIF3G	159163852	04886
EIF3S5	K.YAYYDTER.I	21.13	0.671934	540.736	10685	2	B3KSH1	EIF3F	119620460	04887
EIF3S5	R.IGVDLIMK.T	38.68	1.92229	444.766	18299	2	B3KSH1	EIF3F	119589045	04887
EIF3S5	R.FLMSLVNQVPK.I	39.82	0.470325	638.36	19668	2	B3KSH1	EIF3F	119589045	04887
EIF3S5	R.IQDALSTVLQYAEDVLSGKVSADNTVGR.F	110.17	4.27967	983.848	29600	3	B3KSH1	EIF3F	119620460	04887
EIF3S5	R.IQDALSTVLQYAEDVLSGK.V	108.99	2.49846	1025.54	30745	2	B3KSH1	EIF3F	119620460	04887
EIF3S7	K.TQGNVFATDAILATLMSCTR.S	107.32	1.57691	1085.54	26184	2	O15371	EIF3D	168985154	04888
EIF3S8	K.DAHNALLDIQSSGR.A	22.34	6.86552	499.59	14631	3	H3BRV0	EIF3C	312433975	04889
EIF3S8	R.FEELTNLIR.T	47.52	0.747389	567.812	19336	2	H3BRV0	EIF3C	312433975	04889
EIF3S8	K.CLEEFELLGK.A	52.18	0.924359	619.311	20432	2	H3BRV0	EIF3C	312433975	04889
EIF3S8	R.ILADLEDYLNELWEDKEGK.K	87.41	2.01079	765.048	25891	3	Q99613	EIF3C	312433975	04889
EIF4A1	R.KGVAINMVTEEDKR.T	71.17	1.21962	530.616	10577	3	P60842	EIF4A1	224036361	04030
EIF4A1	K.GVAINMVTEEDKR.T	64.89	0.952293	731.371	12364	2	P60842	EIF4A1	224036361	04030
EIF4A1	R.DFTVSAMHGDMDQKER.D	85.66	0.970638	933.91	13189	2	J3KT12	EIF4A1	325197164	04030
EIF4A1	K.KEELTLEGIR.Q	46.26	0.48667	594.335	13484	2	J3KT12	EIF4A1	325197164	04030
EIF4A1	K.LQMEAPHIIVGTPGR.V	92.08	3.53457	809.937	15799	2	J3KT12	EIF4A1	325197164	04030
EIF4A1	K.LNSNTQVVLLSATMPSDVLEVTKK.F	69.04	0.480018	863.139	21334	3	J3KT12	EIF4A1	325197164	04030
EIF4A1	R.TLRDIETFYNTSIEEMPLNVADLI.-	51.87	1.66512	1399.2	28626	2	P60842	EIF4A1	224036361	04030
EIF4A2	K.GYDVIAQAQSGTGK.T	78.23	2.56544	697.851	13184	2	J3KT12	EIF4A1	325197164	04030
EIF4A2	R.AIIPCIK.G	15.12	0.0736661	407.746	14472	2	Q14240	EIF4A2	164414905	03062
EIF4A2	R.GIYAYGFEKPSAIQQR.A	69.35	0.856702	914.474	14595	2	J3KT12	EIF4A1	325197164	06482
EIF4A2	R.VFDMLNR.R	37.48	0.313041	447.729	16187	2	Q9NZE6	EIF4A2	325197164	04030
EIF4A2	R.VLITTDLLAR.G	18.86	1.63813	557.846	19355	2	Q9NZE6	EIF4A2	224036361	03062
EIF4A2	K.MFVLDEADEMLSR.G	76.84	0.914049	778.361	23339	2	Q9NZE6	EIF4A2	325197164	03062
EIF4G2	K.GLSFLFPLLK.L	32.91	2.03227	567.849	26436	2	H0Y3P2	EIF4G2	295321865	09084
EIF4G3	R.FMLQDVIDLR.L	69.44	1.26114	625.335	24628	2	B9EGQ7	EIF4G3	311771716	06802
eIF5A-1	K.KYEDICPSTHNMDVPNIKR.N	63.22	0.709505	580.032	12210	4	I3L504	EIF5A	219555712	02555
eIF5A-1	K.KYEDICPSTHNMDVPNIK.R	82.54	1.66774	1081.01	13425	2	I3L504	EIF5A	219555712	02555
eIF5A-1	K.YEDICPSTHNMDVPNIK.R	29.49	1.20615	1016.96	14630	2	I3L504	EIF5A	219555712	02555
eIF5A-1	R.EDLRLPEGDLGKEIEQK.Y	25.15	2.57133	657.011	16337	3	I3L504	EIF5A	219555712	02555
eIF5A-1	K.VHLVGIDIFTGK.K	45.18	1.12262	649.878	20356	2	I3L504	EIF5A	219555712	10426
ELAC	R.LISSLLR.T	16.41	2.12347	401.262	15130	2	Q9BQ52	ELAC2	260166622	05641
ELAC	K.ADAPVALVVHMAPASVLVDSR.Y	39.69	2.13772	1059.57	22098	2	Q9BQ52	ELAC2	260166622	05641
ELAC	K.EMGLPVGTAAIAPIIAAVK.D	26.87	1.93298	911.531	24651	2	Q9BQ52	ELAC2	260166622	05641
Electron transfer flavoprotein beta polypeptide	K.LAEKEKVDLVLLGK.Q	30.76	5.76608	518.99	14711	3	P38117	ETFB	119592410	00557
Electron transfer flavoprotein beta polypeptide	K.KIEVIKPGDLGVDLTSK.L	64.4	1.44643	604.688	16856	3	P38117	ETFB	119592410	00557
Electron transfer flavoprotein beta polypeptide	R.LKLPAVVTADLR.L	39.89	0.52477	432.607	17190	3	P38117	ETFB	119592410	00557
Electron transfer flavoprotein beta polypeptide	K.IEVIKPGDLGVDLTSK.L	55.37	2.34388	561.99	18799	3	P38117	ETFB	119592410	00557
Electron transfer flavoprotein beta polypeptide	K.HSMNPFCEIAVEEAVR.L	69.96	0.560124	944.938	18905	2	P38117	ETFB	119592410	00557
Electron transfer flavoprotein dehydrogenase	K.GIATNDVGIQK.D	18.77	2.58155	558.308	10700	2	J3KND9	ETFDH	292495008	01978
Electron transfer flavoprotein, alpha polypeptide	R.TIYAGNALCTVK.C	39.8	0.657675	655.843	13503	2	H0YK49	ETFA	189181759	01979
Electron transfer flavoprotein, alpha polypeptide	K.ASSTSPVEISEWLDQKLTK.S	34.63	0.831488	1060.05	21388	2	H0YK49	ETFA	189181759	01979
Electron transfer flavoprotein, alpha polypeptide	K.LLYDLADQLHAAVGASR.A	92.38	1.43412	906.982	21417	2	H0YK49	ETFA	189181759	01979
Electron transfer flavoprotein, alpha polypeptide	K.GLLPEELTPLILATQK.Q	22.27	0.232716	868.514	24866	2	P13804	ETFA	189181759	01979
Electron transfer flavoprotein, alpha polypeptide	K.TIVAINKDPEAPIFQVADYGIVADLFK.V	89.84	1.01643	983.2	26542	3	H0YK49	ETFA	189181759	01979
ELG protein	K.KVDHRAPGAEEDDSELQR.A	62.34	1.97614	684.664	8035	3	Q53F19-2	C17orf85	166295179	17116
ELG protein	R.APGAEEDDSELQR.A	78.63	0.0550605	708.816	9416	2	Q53F19-2	C17orf85	166295179	17116
Elongation factor 1 alpha 1	R.QTVAVGVIK.A	33	0.623245	457.787	11552	2	Q6IQ15	EEF1A1	197692479	00559
Elongation factor 1 alpha 1	R.TIEKFEKEAAEMGK.G	32.57	3.69689	537.61	12888	3	Q6IQ15	EEF1A1	197692479	00559
Elongation factor 1 alpha 1	K.IGGIGTVPVGR.V	67.13	0.68057	513.309	13464	2	Q6IQ15	EEF1A1	197692479	00559
Elongation factor 1 alpha 1	K.THINIVVIGHVDSGK.S	68.76	1.17064	794.943	13490	2	Q6IQ15	EEF1A1	197692479	00559
Elongation factor 1 alpha 1	K.YYVTIIDAPGHR.D	59.6	0.293296	702.867	14717	2	Q6IQ15	EEF1A1	150182807	00559
Elongation factor 1 alpha 1	R.EHALLAYTLGVK.Q	44.85	0.3012	657.875	16757	2	A0A087WV01	EEF1A1	197692479	00559
Elongation factor 1 alpha 1	R.YEEIVKEVSTYIK.K	70.42	1.43799	800.928	18845	2	Q6IQ15	EEF1A1	129395719	00559
Elongation factor 1 alpha 1	R.VETGVLKPGMVVTFAPVNVTTEVK.S	82.33	0.940613	1258.19	20506	2	Q6IQ15	EEF1A1	129395719	00559
Elongation factor 1 alpha 1	K.SGDAAIVDMVPGKPMCVESFSDYPPLGR.F	63.77	1.61281	999.137	21865	3	Q6IQ15	EEF1A1	129395719	00559
Elongation factor 1 alpha 1	R.KDGNASGTTLLEALDCILPPTRPTDKPLRLPLQDVYK.I	38.13	2.30774	1027.3	23706	4	Q6IQ15	EEF1A1		00559
Elongation factor 1 alpha 1	K.DGNASGTTLLEALDCILPPTRPTDKPLR.L	22.57	0.118482	1007.86	24468	3	Q6IQ15	EEF1A1	129395719	00559
Elongation factor 1 alpha 1	K.DGNASGTTLLEALDCILPPTRPTDKPLRLPLQDVYK.I	28.84	0.185013	1326.71	25000	3	Q6IQ15	EEF1A1		00559
Elongation factor 1 alpha 1	K.NMITGTSQADCAVLIVAAGVGEFEAGISKNGQTR.E	82.86	0.689613	1155.91	26930	3	Q6IQ15	EEF1A1	197692479	00559
Elongation factor 1 alpha 1	K.NMITGTSQADCAVLIVAAGVGEFEAGISK.N	160.72	3.26316	1455.23	28845	2	Q6IQ15	EEF1A1	197692479	00559
Elongation factor 1, alpha 2	R.VETGILRPGMVVTFAPVNITTEVK.S	28.17	0.485723	857.812	22017	3	Q05639	EEF1A2	197692479	04265
Elongation factor G 1	R.SFTPVFLGSALK.N	45.02	0.467352	633.859	20791	2	Q96RP9	GFM1	311347576	07365
Embryonic lethal abnormal vision like 1	R.SEAEEAITSFNGHKPPGSSEPITVK.F	41.51	1.26365	871.432	14371	3	B4DVB8	ELAVL1	119589356	16025
Embryonic lethal abnormal vision like 1	K.DANLYISGLPR.T	53.47	4.12915	609.83	18612	2	B4DVB8	ELAVL1	119589356	16025
Embryonic lethal abnormal vision like 1	R.SLFSSIGEVESAK.L	33.02	0.991366	677.348	18997	2	B4DVB8	ELAVL1	292659624	16025
Embryonic lethal abnormal vision like 1	K.VSYARPSSEVIK.D	30.65	4.45153	668.364	9778	2	B4DVB8	ELAVL1	119589356	16025
Emerin	R.DSAYQSITHYRPVSASR.S	29.17	1.60841	646.653	12999	3	P50402	EMD	119593149	02309
Emerin	R.TYGEPESAGPSR.A	54.47	0.714878	625.786	8831	2	P50402	EMD	119593149	02309
EML4	R.WFVLDAETR.D	17.06	0.429361	568.791	23519	2	Q9HC35	EML4	296439364	06310
Enabled homolog	K.LKEELIDAIRQELSK.S	55.1	1.92267	893.011	21354	2	A0A0U1RRM6	ENAH	166014265	12360
Enabled homolog	K.TDTGRGNGPLPLGGSGLMEEMSALLAR.R	57.08	0.965431	900.787	25913	3	A0A0U1RRM6	ENAH	166014265	12360
Enabled homolog	K.GSTIETEQKEDKGEDSEPVTSK.A	48.93	0.835382	798.709	8226	3	A0A0U1RRM6	ENAH	166014265	12360
Endonuclease G like 1	R.SQGAEGALTGKQPDGSAEK.A	22.11	6.91246	610.97	8889	3	Q9Y2C4	EXOG	224451073	06813
Endothelial monocyte activating polypeptide 2	K.KQQSIAGSADSKPIDVSR.L	22.05	2.03286	472.505	9466	4	Q12904	AIMP1	215490011	04676
Enolase 1	R.IGAEVYHNLK.N	35.29	2.89607	572.313	10604	2	P06733	ENO1	319996655	01400
Enolase 1	K.TIAPALVSK.K	19.32	0.838192	450.281	11790	2	P06733	ENO1	203282370	01400
Enolase 1	K.LAQANGWGVM#VSHR.S	55.08	5.55335	771.39	11899	2	P06733	ENO1	319996655	01400
Enolase 1	R.SGKYDLDFK.S	21.33	1.95425	536.77	12198	2	P06733	ENO1	319996655	01400
Enolase 1	R.SGKYDLDFKSPDDPSR.Y	31.58	5.51442	609.62	13097	3	P06733	ENO1	319996655	01400
Enolase 1	K.YGKDATNVGDEGGFAPNILENK.E	101.63	0.70417	1155.06	17053	2	P06733	ENO1	319996655	01400
Enolase 1	K.DATNVGDEGGFAPNILENK.E	87.97	0.310058	980.966	19999	2	P06733	ENO1	319996655	01400
Enolase 1	R.YISPDQLADLYK.S	64.23	0.865523	713.367	20292	2	P06733	ENO1	319996655	01400
Enolase 1	K.YGKDATNVGDEGGFAPNILENKEGLELLK.T	72.27	0.251653	1031.19	20634	3	P06733	ENO1	319996655	01400
Enolase 1	R.EIFDSRGNPTVEVDLFTSK.G	26.93	4.29325	1077.54	21227	2	K7EN23	ENO1	203282370	01400
Enolase 1	R.HIADLAGNSEVILPVPAFNVINGGSHAGNK.L	94.37	1.00147	753.649	21448	4	P06733	ENO1	319996655	01400
Enolase 1	K.DATNVGDEGGFAPNILENKEGLELLK.T	115.83	1.09937	1372.19	22359	2	P06733	ENO1	319996655	01400
Enolase 1	K.SFIKDYPVVSIEDPFDQDDWGAWQK.F	88.9	0.245864	1493.2	24201	2	P06733	ENO1	319996655	01400
Enolase 1	K.LAMQEFMILPVGAANFR.E	59.14	2.25473	954.499	25015	2	P06733	ENO1	319996655	01400
Enolase 1	K.AGYTDKVVIGMDVAASEFFR.S	38.88	0.517445	726.03	33368	3	P06733	ENO1	319996655	01400
Enolase 2	R.AAVPSGASTGIYEALELR.D	95.97	1.39173	902.974	20763	2	B7Z2X9	ENO2	311771971	00573
Enolase 2	R.SGETEDTFIADLVVGLCTGQIK.T	129.96	2.24975	1177.08	27962	2	B7Z2X9	ENO2	319996655	01400
Enoyl CoA hydratase 1	K.NNTVGLIQLNRPK.A	62.46	0.980337	733.925	12797	2	P30084	ECHS1	194097323	03799
Enoyl CoA hydratase 1	K.LFYSTFATDDRK.E	49.08	1.82275	488.578	14943	3	P30084	ECHS1	194097323	03799
Enoyl CoA hydratase 1	K.SLAMEMVLTGDRISAQDAK.Q	56.87	1.48918	1018.51	19416	2	P30084	ECHS1	194097323	03799
Enoyl CoA hydratase 1	K.AQFAQPEILIGTIPGAGGTQR.L	51.79	3.32589	1063.08	21176	2	P30084	ECHS1	194097323	03799
Enoyl CoA hydratase 1	K.ALNALCDGLIDELNQALK.T	57.48	0.961939	657.678	25622	3	P30084	ECHS1	194097323	03799
Enoyl CoA hydratase 1	K.ICPVETLVEEAIQCAEK.I	93.38	0.0985436	994.987	26621	2	P30084	ECHS1	194097323	03799
Enoyl CoA hydratase 1	K.ICPVETLVEEAIQCAEKIASNSK.I	112.6	0.703668	1295.15	29272	2	P30084	ECHS1	194097323	03799
Enoyl CoA hydratase, peroxisomal	R.YCAQDAFFQVK.E	36.31	1.72304	688.82	17392	2	Q13011	ECH1	183448178	02825
Enoyl CoA hydratase, peroxisomal	K.VIGNQSLVNELAFTAR.K	83.27	0.722889	866.474	20445	2	Q13011	ECH1	183448178	02825
Enoyl CoA hydratase, peroxisomal	K.MFTAGIDLMDMASDILQPKGDDVAR.I	59.22	2.27872	904.103	27365	3	Q13011	ECH1	183448178	02825
Enoyl CoA hydratase, peroxisomal	R.VFPDKEVMLDAALALAAEISSK.S	51.5	6.15034	773.42	27732	3	Q13011	ECH1	183448178	02825
Enoyl CoA hydratase, peroxisomal	K.MFTAGIDLMDMASDILQPK.G	94.48	1.17405	1049.01	28498	2	Q13011	ECH1	183448178	02825
Epiplakin 1	R.GSAVHQLSEELR.C	40.4	4.26651	442.563	11554	3	A0A075B730	EPPK1	300669637	06500
Epiplakin 1	R.AGTLTVEELGATLTSLLAQAQAQAR.A	133.21	0.774263	1257.18	28941	2	A0A075B730	EPPK1	300669637	06500
Epoxide hydrolase	R.YLEDGGLER.K	22.76	0.494529	526.257	12152	2	P07099	EPHX1	209862837	00581
Epoxide hydrolase	R.FLGLTER.D	18.42	3.77754	418.236	15784	2	P07099	EPHX1	209862837	00581
Epoxide hydrolase	R.GGHFAAFEEPELLAQDIR.K	64.97	6.02	667.338	20412	3	P07099	EPHX1	209862837	00581
Erbin	K.LSLPDNDLTTLPASIANLINLR.E	33.92	5.49163	788.78	27990	3	Q96RT1	ERBB2IP	219520192	06090
ERDJ5	K.TASSREIR.Q	20.01	3.06473	460.25	6713	2	Q3B7W8	DNAJC10	142981524	09722
ERDJ5	K.LHPDKNPNNPNAHGDFLK.I	34.73	2.06804	406.408	9356	5	Q3B7W8	DNAJC10	142981524	09722
ERH	R.ADTQTYQPYNKDWIK.E	58.75	2.70244	935.955	14127	2	P84090	ERH	119601396	09026
ERK1	R.DLKPSNLLINTTCDLK.I	57.29	0.107318	922.993	19122	2	P27361	MAPK3	226438151	03479
ERP44	K.TPADCPVIAIDSFR.H	55.82	2.16038	781.386	19726	2	Q9BS26	ERP44	193885198	10290
ERP72	K.KGQAVDYEGSRTQEEIVAK.V	23.98	0.0327315	703.359	10050	3	P13667	PDIA4	300193164	06501
ERP72	K.VDATAETDLAK.R	27.32	1.37265	567.289	10648	2	P13667	PDIA4	300193164	06501
ERP72	K.RFDVSGYPTLK.I	30.84	0.924626	641.844	14350	2	P13667	PDIA4	300193164	06501
ERP72	K.FAMEPEEFDSDTLREFVTAFK.K	42.23	0.183328	837.058	25911	3	P13667	PDIA4	119600472	06501
ERP72	K.MDATANDVPSDR.Y	58.62	1.06538	646.282	9537	2	P13667	PDIA4	119600472	06501
ERP72	K.VDATAETDLAKR.F	59.73	0.825792	430.562	9999	3	P13667	PDIA4	300193164	06501
Esterase D	K.SGYHQSASEHGLVVIAPDTSPR.G	18.46	0.313674	577.789	12442	4	P10768	ESD	217035508	00588
Esterase D	R.MSIFGHSMGGHGALICALK.N	84.8	0.841481	993.99	17358	2	P10768	ESD	217035508	00588
Esterase D	R.LQEGYDHSYYFIATFITDHIR.H	29.29	2.36748	648.067	24829	4	P10768	ESD	119629173	00588
Esterase D	R.MYSYVTEELPQLINANFPVDPQR.M	22.08	4.02045	908.779	24871	3	P10768	ESD	217035508	00588
Estrogen receptor binding protein	K.QIVGTPVNSEDSDTR.Q	65.36	0.767722	809.39	11072	2	J3KP30	DNTTIP2	166987398	09994
Estrogen receptor binding protein	R.TIVEELLADSEFR.R	78.47	1.31557	761.392	24801	2	Q5QJE6	DNTTIP2	166987398	09994
Eukaryotic initiation factor 2 associated protein, 67KD	K.SKGPSAAGEQEPDKESGASVDEVAR.Q	78.96	3.54632	626.051	9308	4	B4DUX5	METAP2	157830411	03522
Eukaryotic translation elongation factor 1 beta 2	R.SIQADGLVWGSSK.L	51.07	0.507535	674.348	17042	2	P24534	EEF1B2	157830180	02804
Eukaryotic translation elongation factor 1 beta 2	K.SSILLDVKPWDDETDMAKLEECVR.S	43.23	1.71125	713.099	22027	4	P24534	EEF1B2	157830180	02804
Eukaryotic translation elongation factor 1 gamma	R.KLDPGSEETQTLVR.E	85.13	0.460319	786.915	11426	2	P26641	EEF1G	119594434	11745
Eukaryotic translation elongation factor 1 gamma	R.VLSAPPHFHFGQTNR.T	21.18	0.494182	427.724	12647	4	P26641	EEF1G	119594433	11745
Eukaryotic translation elongation factor 1 gamma	K.LDPGSEETQTLVR.E	43.27	2.73824	722.866	13372	2	P26641	EEF1G	119594434	11745
Eukaryotic translation elongation factor 1 gamma	K.ALIAAQYSGAQVR.V	40.77	0.319053	674.373	13434	2	P26641	EEF1G	119594433	11745
Eukaryotic translation elongation factor 1 gamma	K.KAAAPAPEEEMDECEQALAAEPK.A	51.92	0.162567	829.045	15187	3	P26641	EEF1G	119594432	11745
Eukaryotic translation elongation factor 1 gamma	K.STFVLDEFKR.K	27.51	0.339064	414.556	16428	3	P26641	EEF1G	119594432	11745
Eukaryotic translation elongation factor 1 gamma	R.RILGLLDAYLK.T	24.41	0.497339	637.895	21306	2	P26641	EEF1G	119594431	11745
Eukaryotic translation elongation factor 1 gamma	R.WFLTCINQPQFR.A	63.91	0.310599	805.401	21516	2	P26641	EEF1G	119594432	11745
Eukaryotic translation elongation factor 1 gamma	R.GSTPEAAAQVVQWVSFADSDIVPPASTWVFPTLGIMHHNK.Q	35.67	2.1351	1073.54	27211	4	P26641	EEF1G	119594432	11745
Eukaryotic translation elongation factor 1 gamma	K.QATENAKEEVR.R	23.67	0.985382	425.549	5839	3	P26641	EEF1G	119594431	11745
Eukaryotic translation elongation factor 1, delta	K.SLAGSSGPGASSGTSGDHGELVVR.I	102.34	1.16885	729.02	11319	3	A0A087X1X7	EEF1D	304555583	00560
Eukaryotic translation elongation factor 1, delta	R.QENGASVILR.D	60.36	1.00314	543.798	11675	2	A0A087X1X7	EEF1D	304555588	00560
Eukaryotic translation elongation factor 1, delta	R.FYEQMNGPVAGASR.Q	50.58	1.91786	763.855	13206	2	Q4VBZ6	EEF1D	304555588	00560
Eukaryotic translation elongation factor 1, delta	R.GVVQELQQAISKLEAR.L	128.75	0.341437	885	24823	2	Q4VBZ6	EEF1D	304555583	00560
Eukaryotic translation elongation factor 2	K.EGALCEENMR.G	45.9	0.690109	604.756	10137	2	P13639	EEF2	187953217	00561
Eukaryotic translation elongation factor 2	K.TGTITTFEHAHNMR.V	109.23	1.05585	808.387	10325	2	P13639	EEF2	187953217	00561
Eukaryotic translation elongation factor 2	R.IMGPNYTPGK.K	36.51	0.447315	539.274	11172	2	P13639	EEF2	187953217	00561
Eukaryotic translation elongation factor 2	K.KEDLYLKPIQR.T	31.1	1.19902	468.274	11244	3	P13639	EEF2	187953217	00561
Eukaryotic translation elongation factor 2	K.DLEEDHACIPIKK.S	37.6	2.25414	784.395	11361	2	P13639	EEF2	187953217	00561
Eukaryotic translation elongation factor 2	K.FSVSPVVR.V	16.78	1.27792	445.758	13011	2	P13639	EEF2	187953217	00561
Eukaryotic translation elongation factor 2	K.DLEEDHACIPIK.K	24.89	0.175039	720.345	13810	2	P13639	EEF2	187953217	00561
Eukaryotic translation elongation factor 2	R.NMSVIAHVDHGKSTLTDSLVCK.A	88.28	1.09361	603.806	13865	4	P13639	EEF2	187953217	00561
Eukaryotic translation elongation factor 2	K.STLTDSLVCK.A	45.08	1.11787	562.287	14092	2	P13639	EEF2	187953217	00561
Eukaryotic translation elongation factor 2	M.VNFTVDQIR.A	71.13	0.33346	546.296	15056	2	P13639	EEF2	60685056	00561
Eukaryotic translation elongation factor 2	K.VFDAIMNFKKEETAK.L	76.34	9.44608	885.95	15899	2	P13639	EEF2	187953217	00561
Eukaryotic translation elongation factor 2	R.YLAEKYEWDVAEAR.K	88.33	1.98527	871.921	16139	2	P13639	EEF2	187953217	00561
Eukaryotic translation elongation factor 2	R.VFSGLVSTGLK.V	56.34	0.568776	554.324	16241	2	P13639	EEF2	187953217	00561
Eukaryotic translation elongation factor 2	K.ARPFPDGLAEDIDKGEVSAR.Q	67.83	0.81705	715.03	16365	3	P13639	EEF2	187953217	00561
Eukaryotic translation elongation factor 2	R.CELLYEGPPDDEAAMGIK.S	79.79	0.311768	1004.46	19321	2	P13639	EEF2	187953217	00561
Eukaryotic translation elongation factor 2	R.KIWCFGPDGTGPNILTDITK.G	115.24	1.12936	1117.07	22240	2	P13639	EEF2	187953217	00561
Eukaryotic translation elongation factor 2	K.AYLPVNESFGFTADLR.S	95.82	1.37786	900.453	22534	2	P13639	EEF2	187953217	00561
Eukaryotic translation elongation factor 2	K.IWCFGPDGTGPNILTDITK.G	82.73	1.44416	1053.02	24279	2	P13639	EEF2	187953217	00561
Eukaryotic translation elongation factor 2	R.TFCQLILDPIFK.V	53.08	1.88921	747.906	24386	2	P13639	EEF2	187953217	00561
Eukaryotic translation elongation factor 2	K.GVQYLNEIKDSVVAGFQWATK.E	111.58	1.13377	1177.11	24766	2	P13639	EEF2	187953217	00561
Eukaryotic translation elongation factor 2	R.ALLELQLEPEELYQTFQR.I	63.91	4.74469	1110.59	24959	2	P13639	EEF2	187953217	00561
Eukaryotic translation elongation factor 2	R.YVEPIEDVPCGNIVGLVGVDQFLVK.T	88.02	1.51915	1380.22	25630	2	P13639	EEF2	187953217	00561
Eukaryotic translation elongation factor 2	R.RWLPAGDALLQMITIHLPSPVTAQK.Y	39.07	2.56772	689.889	25742	4	P13639	EEF2	187953217	00561
Eukaryotic translation elongation factor 2	R.LMEPIYLVEIQCPEQVVGGIYGVLNRK.R	60.69	0.821133	1039.89	26439	3	P13639	EEF2	187953217	00561
Eukaryotic translation elongation factor 2	K.EGIPALDNFLDKL.-	35.5	0.985624	722.888	26540	2	P13639	EEF2	187953217	00561
Eukaryotic translation elongation factor 2	R.WLPAGDALLQMITIHLPSPVTAQK.Y	123.85	3.08412	1300.71	27473	2	P13639	EEF2	187953217	00561
Eukaryotic translation elongation factor 2	R.LMEPIYLVEIQCPEQVVGGIYGVLNR.K	104.86	1.85781	1495.28	27514	2	P13639	EEF2	187953217	00561
Eukaryotic translation elongation factor 2	R.NMSVIAHVDHGK.S	43.86	0.988796	436.555	9528	3	P13639	EEF2	187953217	00561
Eukaryotic translation elongation factor 2	K.FAAKGEGQLGPAER.A	84	1.17422	715.874	9547	2	P13639	EEF2	187953217	00561
Eukaryotic translation initiation factor 1A	R.LEAMCFDGVKR.L	39.16	0.700796	442.55	13374	3	P47813	EIF1AX	57162609	02174
Eukaryotic translation initiation factor 2, subunit 3	K.VGQEIEVRPGIVSK.D	50.94	0.417643	504.291	12337	3	P41091	EIF2S3	197692407	02155
Eukaryotic translation initiation factor 2, subunit 3	R.QATINIGTIGHVAHGK.S	43.33	0.865861	404.977	12361	4	P41091	EIF2S3	205830883	02155
Eukaryotic translation initiation factor 2, subunit 3	R.QDLTTLDVTK.L	55.01	0.187014	567.306	14516	2	P41091	EIF2S3	205830883	02155
Eukaryotic translation initiation factor 2, subunit 3	K.IVLTNPVCTEVGEK.I	68.31	1.15986	779.91	15771	2	P41091	EIF2S3	205830883	02155
Eukaryotic translation initiation factor 2, subunit 3	R.QDLTTLDVTKLTPLSHEVISR.Q	44.87	1.10806	789.437	20766	3	P41091	EIF2S3	205830883	02155
Eukaryotic translation initiation factor 2A	K.GLLHSFDLLK.A	18.43	0.301053	571.832	19177	2	Q9BY44	EIF2A	209572747	11739
Eukaryotic translation initiation factor 3 subunit k	K.ALTNLPHTDFTLCK.C	67.75	2.01125	815.918	16343	2	A0A087WVB9	EIF3K	119577212	11740
Eukaryotic translation initiation factor 3, subunit 10	K.VSTVFWK.S	38.1	5.02959	433.74	15455	2	Q14152	EIF3A	119569793	03618
Eukaryotic translation initiation factor 3, subunit 10	R.FNVLQYVVPEVK.D	39.8	1.3075	717.904	23249	2	Q14152	EIF3A	119569793	03618
Eukaryotic translation initiation factor 3, subunit 6 48kDa	R.YLTTAVITNK.D	24.96	2.79983	562.323	12788	2	P60228	EIF3E	119612325	03734
Eukaryotic translation initiation factor 3, subunit 6 48kDa	R.LFIFETFCR.I	15.11	0.0243385	616.81	23131	2	P60228	EIF3E	119612325	03734
Eukaryotic translation initiation factor 3, subunit 6 48kDa	K.LASEILMQNWDAAMEDLTR.L	27.1	2.56088	1104.03	26610	2	P60228	EIF3E	119612325	03734
Eukaryotic translation initiation factor 3, subunit 6 interacting protein	K.VLENIELNKK.S	41.67	2.49312	400.572	11424	3	G8JLH4	EIF3L	339275831	10932
Eukaryotic translation initiation factor 3, subunit 6 interacting protein	K.KSEEEIDFLR.S	32.83	2.6864	633.321	14749	2	G8JLH4	EIF3L	339275831	10932
Eukaryotic translation initiation factor 3, subunit 6 interacting protein	K.LAGFLDLTEQEFR.I	42.95	2.50587	769.898	23375	2	G8JLH4	EIF3L	339275831	10932
Eukaryotic translation initiation factor 3, subunit 6 interacting protein	K.IWNVHSVLNVLHSLVDK.S	74.64	1.28833	658.37	24980	3	G8JLH4	EIF3L	339275831	10932
Eukaryotic translation initiation factor 3, subunit 6 interacting protein	K.MLGYFSLVGLLR.L	51.3	3.81801	684.892	26515	2	G8JLH4	EIF3L	339275831	10932
Eukaryotic translation initiation factor 3, subunit 9 eta, 116kDa	R.WTETYVR.W	15.49	1.1399	477.737	11714	2	P55884	EIF3B	218512094	06795
Eukaryotic translation initiation factor 3, subunit 9 eta, 116kDa	R.VTLMQLPTR.Q	46.46	0.674474	529.805	16280	2	P55884	EIF3B	218512094	06795
Eukaryotic translation initiation factor 3, subunit 9 eta, 116kDa	R.NLFNVVDCK.L	44.42	1.08971	554.777	17314	2	P55884	EIF3B	218512094	06795
Eukaryotic translation initiation factor 3, subunit 9 eta, 116kDa	K.GTQGVVTNFEIFR.M	14.95	0.162152	734.383	20258	2	P55884	EIF3B	218512094	06795
Eukaryotic translation initiation factor 3, subunit 9 eta, 116kDa	R.MTLDTLSIYETPSMGLLDKK.S	23.39	0.609888	752.722	22037	3	P55884	EIF3B	218512094	06795
Eukaryotic translation initiation factor 4B	R.AASIFGGAKPVDTAAR.E	23.62	0.525517	511.279	12488	3	P23588	EIF4B	205371761	04892
Eukaryotic translation initiation factor 4B	R.SILPTAPR.A	26.67	2.06902	427.759	12580	2	P23588	EIF4B	205371761	04892
Eukaryotic translation initiation factor 4B	K.SPPYTAFLGNLPYDVTEESIKEFFR.G	62.87	3.71555	974.148	27503	3	P23588	EIF4B	210060723	04892
Eukaryotic translation initiation factor 4B	R.STPKEDDSSASTSQSTR.A	18.18	0.782601	595.27	5575	3	P23588	EIF4B	205371761	04892
Eukaryotic translation initiation factor 4E like 3	R.TPGRPTSSQSYEQNIK.Q	25.09	4.3684	598.296	9076	3	O60573	EIF4E2	134104923	05798
Eukaryotic translation initiation factor 5	K.TVIVNMVDVAK.A	17.3	0.831185	594.836	16548	2	P55010	EIF5	165760829	03417
Eukaryotic translation initiation factor 5	K.VLTLSDDLER.T	55.46	0.944325	580.812	16671	2	P55010	EIF5	119602217	03417
Eukaryotic translation initiation factor 5B	K.LLQAQGVEVPSKDSLPK.K	38.57	1.14703	603.676	14125	3	A0A087WUT6	EIF5B	269849752	07304
Eukaryotic translation initiation factor 5B	R.HFEATDILVSK.I	35.23	0.919294	630.335	15638	2	A0A087WUT6	EIF5B	269849752	07304
Eukaryotic translation initiation factor 5B	R.IFSAEIIYHLFDAFTK.Y	34.45	1.31958	639.004	28482	3	A0A087WUT6	EIF5B	269849752	07304
Eukaryotic translation initiation factor 6	K.LNEAQPSTIATSMR.D	58.68	3.50156	759.88	12832	2	B7ZBG9	EIF6	220675563	04221
Eukaryotic translation initiation factor 6	R.NSLPDTVQIR.R	27.5	1.54208	571.811	13514	2	P56537	EIF6	220675564	04221
Eukaryotic translation initiation factor 6	R.HGLLVPNNTTDQELQHIR.N	83.41	0.811957	695.7	13666	3	P56537	EIF6	220675564	04221
Eukaryotic translation initiation factor 6	R.QTVADQVLVGSYCVFSNQGGLVHPK.T	93.8	3.32475	1352.19	21558	2	B7ZBG9	EIF6	220675563	04221
Eukaryotic translation initiation factor 6	K.TSIEDQDELSSLLQVPLVAGTVNR.G	115.75	0.629947	1292.68	25363	2	B7ZBG9	EIF6	220675563	04221
Eukaryotic translation termination factor 1	K.GFGGIGGILR.Y	31.12	2.96445	473.778	18202	2	Q96CG1	ETF1	297787498	02616
Eukaryotic translation termination factor 1	R.GNGTSMISLIIPPKDQISR.V	66.06	0.930396	1014.05	19671	2	P62495	ETF1	237823785	02616
Eukaryotic translation termination factor 1	R.LSVLGAITSVQQR.L	60.8	0.225981	686.402	19687	2	Q96CG1	ETF1	237823785	02616
Ewing sarcoma breakpoint region 1	K.GDATVSYEDPPTAK.A	31.73	2.81802	725.836	10882	2	Q96FE8	EWSR1	253970504	00592
Ewing sarcoma breakpoint region 1	K.AAVEWFDGKDFQGSK.L	62.39	0.734807	842.901	17031	2	Q96FE8	EWSR1	253970504	00592
Exocyst complex component 7	K.YGVEQVGDMIDRLFDTSA.-	49.86	0.10913	1008.47	27306	2	A0A0A0MSB8	EXOC7	223718053	16292
Exosomal core protein CSL4	R.LCNLEEGSPGSGTYTR.H	73.33	2.65052	870.899	12110	2	B1AMU3	EXOSC1	122920915	16223
Exosome component 4	R.QTFEAAILTQLHPR.S	28.11	1.17978	542.298	20092	3	Q9NPD3	EXOSC4	122920908	16221
Exosome component 6	R.GGGPAGAGGEAPAALR.G	37.21	0.60214	654.837	10610	2	Q5RKV6	EXOSC6	122920912	12107
Exosome component 6	R.ELALALQEALEPAVR.L	59.2	2.76171	811.957	22795	2	Q5RKV6	EXOSC6	122920912	12107
Exportin 1	K.NVDILKDPETVK.Q	42.04	0.118183	685.88	13278	2	O14980	XPO1	226192711	03975
Exportin 1	R.MAQEVLTHLKEHPDAWTR.V	16.16	0.816805	721.366	14596	3	O14980	XPO1	226192711	03975
Exportin 1	K.AVGHPFVIQLGR.I	23.8	0.265895	647.375	15264	2	O14980	XPO1	226192711	03975
Exportin 1	K.QMLPLNTNIR.L	40.73	0.790227	600.331	15426	2	O14980	XPO1	226192711	03975
Exportin 1	K.YYGLQILENVIK.T	36.78	0.868661	726.909	24441	2	O14980	XPO1	226192711	03975
Exportin 1	R.QLLDFSQKLDINLLDNVVNCLYHGEGAQQR.M	48.45	1.04492	875.944	26593	4	O14980	XPO1	226192711	03975
Exportin 1	R.FLVTVIKDLLGLCEQK.R	79.42	2.46581	938.532	26874	2	O14980	XPO1	345100580	03975
Exportin 1	K.YMLLPNQVWDSIIQQATK.N	69.39	0.359385	1074.56	27122	2	O14980	XPO1	226192711	03975
Exportin 1	R.SNDPQMVAENFVPPLLDAVLIDYQR.N	74.48	4.72712	1422.72	28782	2	O14980	XPO1	226192711	03975
Exportin 5	R.IFSFLLNTLQENVNK.Y	67.3	2.73376	890.488	24444	2	Q9HAV4	XPO5	270346446	06385
Exportin 5	K.SAILGLPQPLLELNDSPVFK.T	46.89	0.297508	1076.11	25645	2	Q9HAV4	XPO5	270346446	06385
Exportin 7	R.DSSLFDIFTLSCNLLK.Q	60.06	0.606532	936.975	29212	2	Q9UIA9	XPO7	154448892	05846
Expressed in T cells and eosinophils in atopic dermatitis	R.NTLCAPEVISLINTR.M	72.78	1.74496	850.955	21340	2	Q96CS3	FAF2	127798507	16870
Expressed in T cells and eosinophils in atopic dermatitis	R.ENTYPFLAMIMLK.D	29.19	2.06391	785.906	26512	2	Q96CS3	FAF2	127798507	16870
Expressed in T cells and eosinophils in atopic dermatitis	R.VTDPVGDIVSFMHSFEEKYGR.A	32.68	1.05588	604.043	26602	4	Q96CS3	FAF2	127798507	16870
Expressed in T cells and eosinophils in atopic dermatitis	R.VTDPVGDIVSFMHSFEEK.Y	66.24	0.837522	1018.98	26629	2	Q96CS3	FAF2	127798507	16870
Eyes absent 3	K.VLLYGLGEIFPIENIYSATK.I	46.69	1.20078	1120.61	27128	2	Q8IVX7	EYA3	239938901	09042
Ezrin	K.IALLEEAR.R	29.89	2.41872	457.77	14699	2	P15311	EZR	161702986	00475
Ezrin	K.QLFDQVVK.T	37.24	6.66835	488.78	15656	2	P15311	EZR	167887692	00475
Ezrin	R.AKFYPEDVAEELIQDITQK.L	102.53	1.20154	1119.07	26468	2	P15311	EZR	161702986	00475
Ezrin	K.FYPEDVAEELIQDITQK.L	85.61	2.18057	1019.5	28465	2	P15311	EZR	161702986	00475
F actin capping protein beta subunit	K.NLSDLIDLVPSLCEDLLSSVDQPLKIAR.D	59.91	3.17639	1041.9	29385	3	P47756	CAPZB	330864679	11872
F actin capping protein beta subunit	K.NLSDLIDLVPSLCEDLLSSVDQPLK.I	71.03	2.86408	1392.23	29966	2	P47756	CAPZB	330864679	11872
F box and leucine rich repeat protein 11	R.LAGLDITDATLR.L	25.55	7.25198	629.849	19663	2	D4QA03	kdm2a	294979142	05741
F box and leucine rich repeat protein 11	K.ACVQGECGVCHYCR.D	58.86	2.64741	585.897	9129	3	D4QA03	kdm2a	294979142	05741
Factor VIII associated gene 1	R.AAQLQLPQLPLAALQALGEAASCQLLAR.D	90.13	1.52146	972.544	29355	3	P23610	F8A3	119593054	02374
FACTp140	K.ELAAQLNEEAKR.R	64.01	2.06164	686.366	10506	2	Q9Y5B9	SUPT16H	119586791	16088
FACTp140	K.ELAAQLNEEAK.R	38.75	9.23141	608.32	11449	2	Q9Y5B9	SUPT16H	119586791	16088
FACTp140	K.KAASITSEVFNK.F	17.93	1.99582	432.239	11655	3	Q9Y5B9	SUPT16H	119586791	16088
FACTp140	R.VMEIVDADEKVR.H	50.3	9.14847	702.37	13054	2	Q9Y5B9	SUPT16H	119586791	16088
FACTp140	K.DLYIRPNIAQK.R	26.76	2.15818	665.879	13778	2	Q9Y5B9	SUPT16H	119586791	16088
FACTp140	R.GDKVDILYNNIK.H	16.63	1.35656	464.59	14273	3	Q9Y5B9	SUPT16H	119586791	16088
FACTp140	K.AASITSEVFNK.F	49.82	2.31097	583.808	14292	2	Q9Y5B9	SUPT16H	119586791	16088
FACTp140	K.FSVVSDKNHMHFGAITCAMGIR.F	45.98	8.69016	826.74	17009	3	Q9Y5B9	SUPT16H	119586791	16088
FACTp140	R.INFYCPGSALGR.N	42.08	1.85287	677.831	17165	2	Q9Y5B9	SUPT16H	119586791	16088
FACTp140	R.NEGNIFPNPEATFVK.E	47.3	1.56963	838.916	19465	2	Q9Y5B9	SUPT16H	119586791	16088
FACTp140	K.APGEQTVPALNLQNAFR.I	61.27	0.194966	913.481	20145	2	Q9Y5B9	SUPT16H	119586791	16088
FACTp140	K.GNENANGAPAITLLIR.E	20.6	3.6961	812.441	20414	2	Q9Y5B9	SUPT16H	119586791	16088
FACTp140	K.ICDVYNAVMDVVKK.Q	77.27	0.249118	827.421	20454	2	Q9Y5B9	SUPT16H	119586791	16088
FACTp140	K.AASITSEVFNKFFK.E	33.67	1.72957	794.921	21119	2	Q9Y5B9	SUPT16H	119586791	16088
FACTp140	K.ICDVYNAVMDVVK.K	78.58	0.913655	763.374	22193	2	Q9Y5B9	SUPT16H	119586791	16088
FACTp140	K.KVTMINAIPVASLDPIKEWLNSCDLK.Y	57.2	1.93803	739.649	24577	4	Q9Y5B9	SUPT16H	119586791	16088
FACTp140	K.YETVIMPVFGIATPFHIATIK.N	55.69	1.97421	1174.64	24910	2	Q9Y5B9	SUPT16H	119586791	16088
FACTp140	K.NFIEKVEALTKEELEFEVPFR.D	46.42	1.28771	642.591	26196	4	Q9Y5B9	SUPT16H	119586791	16088
FACTp140	R.TLMVDPSQEVQENYNFLLQLQEELLK.E	45.48	4.74534	1041.2	29046	3	Q9Y5B9	SUPT16H	119586791	16088
FACTp140	K.HQHMHDRDDLYAEQMER.E	45.19	1.10767	737.654	9336	3	Q9Y5B9	SUPT16H	119586791	16088
FAD synthetase	R.SISPFPELEQFLQDTIKR.Y	45.63	0.480417	716.716	26446	3	Q8NFF5	FLAD1	296434309	17887
Family with sequence similarity 136, member A	K.MQGLMFR.C	20.67	2.62457	441.719	15328	2	Q96C01	FAM136A	119614707	07866
Family with sequence similarity 136, member A	R.CHVPLAQAQALVTSELEKFQDR.L	79.02	2.2332	847.438	22719	3	Q96C01	FAM136A	74751785	07866
Family with sequence similarity 98, member B	K.NSQLDKNSEVYQEVQAMFDTLGIPK.S	57.26	0.203546	952.136	26324	3	Q52LJ0	FAM98B	74735811	08786
Fanconi anemia group I protein	R.NSQLANSVMQTLLSQLK.Q	22.51	3.02881	625.67	25895	3	Q9NVI1	FANCI	219519668	13339
Fanconi anemia group I protein	K.FVSSLLTALFR.D	63.35	0.110072	627.366	25943	2	Q9NVI1	FANCI	219519668	13339
Fanconi anemia group I protein	K.SLELLPIILTALATK.K	24.42	1.7005	798.504	29356	2	Q9NVI1	FANCI	219519668	13339
Far upstream element binding protein	R.GTPQQIDYAR.Q	42.21	1.19627	574.789	10125	2	Q96AE4	FUBP1	159162537	10349
Far upstream element binding protein	R.IAQITGPPDR.C	45.92	1.34509	534.297	10769	2	Q96AE4	FUBP1	159162537	10349
Far upstream element binding protein	R.IQFKPDDGTTPER.I	41.72	0.869163	501.92	10778	3	Q96AE4	FUBP1	159162537	10349
Far upstream element binding protein	R.SCMLTGTPESVQSAK.R	72.67	1.78475	798.372	12281	2	Q96AE4	FUBP1	119626763	10349
Far upstream element binding protein	K.MVMIQDGPQNTGADKPLR.I	36.81	6.68911	657.66	13061	3	Q96AE4	FUBP1	119626763	10349
Far upstream element binding protein	K.IQIAPDSGGLPER.S	61.27	3.04425	676.86	14120	2	Q96AE4	FUBP1	119626763	10349
Far upstream element binding protein	R.CQHAAEIITDLLR.S	55.29	0.992341	770.4	20254	2	Q96AE4	FUBP1	119626763	10349
Far upstream element binding protein	R.SVMTEEYKVPDGMVGFIIGR.G	38.14	3.15782	1114.56	22835	2	Q96AE4	FUBP1	119626763	10349
Farnesyl pyrophosphate synthetase	K.CSWLVVQCLQR.A	39.52	0.767578	724.86	19517	2	P14324	FDPS	340708231	00606
Fascin 1	R.YLAPSGPSGTLK.A	30.8	1.92837	595.826	11615	2	J3KNT0	FSCN1	340707772	04068
Fascin 1	R.LVARPEPATGYTLEFR.S	50.53	0.778584	607.329	15662	3	J3KNT0	FSCN1	340707772	04068
Fascin 1	R.YLAADKDGNVTCER.E	42.79	0.225222	537.919	9435	3	J3KNT0	FSCN1	340707772	04068
Fatty acid binding protein 5	K.LVVECVMNNVTCTR.I	71.49	1.03257	847.904	18049	2	I6L8B7	FABP5	315365061	05524
Fatty acid synthase	K.AQVADVVVSR.W	29.68	0.218478	522.296	11484	2	A0A0U1RQF0	FASN	269849686	02567
Fatty acid synthase	K.YSGTLNLDR.V	29.83	4.92621	519.767	12268	2	A0A0U1RQF0	FASN	269849686	02567
Fatty acid synthase	K.GLVQALQTK.V	40.12	0.0292406	479.29	12849	2	A0A0U1RQF0	FASN	269849686	02567
Fatty acid synthase	K.VGDPQELNGITR.A	59.98	2.17299	649.84	13065	2	A0A0U1RQF0	FASN	288562975	02567
Fatty acid synthase	K.SNMGHPEPASGLAALAK.V	38.05	3.03968	550.949	13397	3	A0A0U1RQF0	FASN	288562975	02567
Fatty acid synthase	R.QEPLLIGSTK.S	31.52	1.33011	543.314	13626	2	A0A0U1RQF0	FASN	288562975	02567
Fatty acid synthase	R.GTPLISPLIK.W	28.09	2.19129	519.833	17202	2	A0A0U1RQF0	FASN	288562975	02567
Fatty acid synthase	R.LSIPTYGLQCTR.A	19.29	2.16933	704.868	17253	2	A0A0U1RQF0	FASN	269849686	02567
Fatty acid synthase	R.FPQLDSTSFANSR.D	24.55	7.34293	735.36	17292	2	A0A0U1RQF0	FASN	269849686	02567
Fatty acid synthase	K.ACLDTAVENMPSLK.M	67.71	2.92368	774.871	17705	2	A0A0U1RQF0	FASN	269849686	02567
Fatty acid synthase	K.GILADEDSSRPVWLK.A	28.59	0.887368	843.446	18077	2	A0A0U1RQF0	FASN	269849686	02567
Fatty acid synthase	R.FDASFFGVHPK.Q	40.43	1.39979	626.312	18115	2	A0A0U1RQF0	FASN	288562975	02567
Fatty acid synthase	R.RPTPQDSPIFLPVDDTSFR.W	69.08	2.28418	1094.55	20137	2	A0A0U1RQF0	FASN	269849686	02567
Fatty acid synthase	R.IPGLLSPHPLLQLSYTATDR.H	82.78	0.400053	731.408	21367	3	A0A0U1RQF0	FASN	269849686	02567
Fatty acid synthase	R.VLEALLPLKGLEER.V	52.63	1.17473	790.475	21427	2	A0A0U1RQF0	FASN	269849686	02567
Fatty acid synthase	K.VLLSLEHGLWAPNLHFHSPNPEIPALLDGR.L	17.69	1.07366	669.361	22517	5	A0A0U1RQF0	FASN	288562975	02567
Fatty acid synthase	R.LHLSGIDANPNALFPPVEFPAPR.G	96.95	1.85737	1236.66	22599	2	A0A0U1RQF0	FASN	288562975	02567
Fatty acid synthase	R.EGGFLLLHTLLR.G	43.04	1.37493	684.904	22715	2	A0A0U1RQF0	FASN	269849686	02567
Fatty acid synthase	R.AAPLDSIHSLAAYYIDCIR.Q	67.01	1.37175	717.031	25053	3	A0A0U1RQF0	FASN	269849686	02567
Fatty acid synthase	K.LPEDPLLSGLLDSPALK.A	36.79	0.410575	889.501	25071	2	A0A0U1RQF0	FASN	269849686	02567
Fatty acid synthase	R.HSQDLAFLSMLNDIAAVPATAMPFR.G	80.54	2.57146	906.122	27441	3	A0A0U1RQF0	FASN	288562975	02567
Fatty acid synthase	R.TLLEGSGLESIISIIHSSLAEPR.V	119.31	1.31362	1211.66	27821	2	A0A0U1RQF0	FASN	269849686	02567
Fatty acid synthase	R.ALGLGVEQLPVVFEDVVLHQATILPK.T	80.05	0.617464	1393.3	28043	2	A0A0U1RQF0	FASN	288562975	02567
Fatty aldehyde dehydrogenase	K.VMQEEIFGPILPIVPVK.N	51.16	1.26343	955.048	24798	2	J3QRD1	ALDH3A2	119571285	07188
FAU	R.RFVNVVPTFGK.K	35.84	2.10015	632.363	15096	2	P62861	FAU	119594759	00002
FAU	R.FVNVVPTFGK.K	14.82	6.32712	554.31	17791	2	P62861	FAU	119594759	00002
FBP3	R.GVPQQIEVAR.Q	40.93	1.60859	548.81	11559	2	Q96I24	FUBP3	187951661	04640
FBP3	R.MGGGSIEVSVPR.F	59.91	7.22018	594.81	13841	2	Q96I24	FUBP3	187951661	04640
FBP3	K.RPLDDGVGNQLGALVHQR.T	33.57	4.73305	649.02	15905	3	Q96I24	FUBP3	187951661	04640
FBP3	K.MVMIQDGPLPTGADKPLR.I	76.34	1.23774	970.009	16346	2	Q96I24	FUBP3	187951661	04640
FBP3	R.CQHAAHIISELILTAQER.D	90.31	1.73582	1045.54	18915	2	Q96I24	FUBP3	187951661	04640
FBP3	K.SINQQSGAHVELQR.N	91.46	0.342099	783.903	9538	2	Q96I24	FUBP3	187951661	04640
Ferrochelatase	K.TGILMLNMGGPETLGDVHDFLLR.L	64.84	0.506147	833.763	25362	3	K7EJM8	FECH	266618617	01509
Fetal Alzheimer antigen	K.LPGNTNVNYR.K	26.29	0.22482	574.296	10386	2	Q12830	BPTF	215274183	03490
FHL1	K.AIVAGDQNVEYK.G	35.2	1.9301	653.837	11216	2	Q5JXI2	FHL1	268607694	02157
Fibrillarin	K.NVMVEPHRHEGVFICR.G	19.94	0.322227	660.661	11045	3	P22087	FBL	197692469	00617
Fibrillarin	R.VSISEGDDKIEYR.A	67.44	0.959795	755.874	12356	2	P22087	FBL	197692469	00617
Fibrillarin	R.IVALNAHTFLR.N	85.95	0.274162	627.869	15396	2	P22087	FBL	197692469	00617
Fibrillarin	K.LAAAILGGVDQIHIKPGAK.V	76.47	0.0245713	936.557	16192	2	P22087	FBL	197692469	00617
Filamin A, alpha	R.TGVELGKPTHFTVNAK.A	53.27	1.9171	566.978	11525	3	A0A087WWY3	FLNA	326205158	02060
Filamin A, alpha	K.VEPGLGADNSVVR.F	23.87	4.12283	656.849	12465	2	A0A087WWY3	FLNA	326205158	02060
Filamin A, alpha	K.TGVAVNKPAEFTVDAK.H	69.93	2.23817	823.943	12475	2	A0A087WWY3	FLNA	326205158	02060
Filamin A, alpha	R.VQVQDNEGCPVEALVK.D	63.43	6.72765	892.94	16003	2	A0A087WWY3	FLNA	326205158	02060
Filamin A, alpha	R.LSPFMADIR.D	14.86	7.53845	525.28	17713	2	A0A087WWY3	FLNA	326205158	02060
Filamin B	K.HVGNQQYNVTYVVK.E	27.57	2.76679	824.923	11529	2	A0A0A0MT44	FLNB	296434507	04543
Filamin B	K.VLFASQEIPASPFR.V	59.57	2.57901	781.424	20542	2	B2ZZ83	FLNB	296434507	04543
Filamin B	K.IPYLPITNFNQNWQDGK.A	76.86	2.14451	1024.51	22528	2	B2ZZ83	FLNB	296434507	04543
Filamin C	R.LIALLEVLSQK.R	44.05	0.350514	613.889	24706	2	A0A087WWY3	FLNA	326205158	02060
FK506 binding protein 1A	K.RGQTCVVHYTGMLEDGKK.F	63.13	0.647424	416.608	10595	5	Q5W0X3	FKBP1A	296278516	01741
FK506 binding protein 1A	M.GVQVETISPGDGR.T	36.6	1.37525	657.837	11892	2	Q1JUQ3	FKBP12-Exin	197724894	01741
FK506 binding protein 1A	K.FMLGKQEVIR.G	26.9	1.07399	407.566	13421	3	Q5VVH2	FKBP1C	296278516	01741
FK506 binding protein 3	K.TANKDHLVTAYNHLFETK.R	43.83	0.833941	701.361	13752	3	Q00688	FKBP3	241913087	01743
FK506 binding protein 3	R.GWDEALLTMSK.G	43.85	1.12265	625.807	20941	2	Q00688	FKBP3	157833438	01743
FK506 binding protein 4	R.RGEAHLAVNDFELAR.A	48.15	0.482958	566.628	14144	3	Q02790	FKBP4	119609296	11794
FK506 binding protein 4	K.LQAFSAAIESCNK.A	54.01	1.11906	719.854	14720	2	Q02790	FKBP4	119609296	11794
FK506 binding protein 4	K.LYANMFER.L	16	2.68519	522.254	15739	2	Q02790	FKBP4	119609296	11794
FK506 binding protein 4	K.DKFSFDLGKGEVIK.A	64.04	0.531952	791.928	16260	2	Q02790	FKBP4	119609296	11794
FK506 binding protein 4	K.AWDIAIATMK.V	28.38	1.15936	560.298	19689	2	Q02790	FKBP4	119609296	11794
FK506 binding protein 8	R.SCSLVLEHQPDNIK.A	43.7	1.15989	820.41	12182	2	C8C9T5	FKBP8	256259626	05327
FK506 binding protein 8	K.TAVDGPDLEMLTGQER.V	84.59	0.689448	866.414	20046	2	J3KQ73	FKBP8	193806337	05327
FK506 binding protein 8	R.EFLAAMEPEPAPAPAPEEWLDILGNGLLR.K	72.17	3.28037	1049.54	28986	3	J3KQ73	FKBP8	211938947	05327
Flap endonuclease 1	K.QLQQAQAAGAEQEVEK.F	71.9	1.79876	864.43	10207	2	P39748	FEN1	330689556	02670
Flap endonuclease 1	K.LIADVAPSAIR.E	29.87	0.968318	563.335	14898	2	P39748	FEN1	330689556	02670
Flap endonuclease 1	R.MMENGIKPVYVFDGKPPQLK.S	24.2	6.31553	573.55	17097	4	P39748	FEN1	330689556	02670
Flap endonuclease 1	R.QGGDVLQNEEGETTSHLMGMFYR.T	54.27	0.746012	867.056	21897	3	P39748	FEN1	330689556	02670
Flap endonuclease 1	K.EAHQLFLEPEVLDPESVELK.W	58.24	4.20636	1161.6	22007	2	P39748	FEN1	330689556	02670
Flap endonuclease 1	K.HLLSLMGIPYLDAPSEAEASCAALVK.A	67.03	8.26288	919.479	23980	3	P39748	FEN1	330689556	02670
Flavocytochrome b-558 alpha polypeptide	K.QPPSNPPPRPPAEAR.K	14.56	0.883389	537.619	8445	3	P13498	CYBA	311033459	01989
FLJ10634	R.AAELFHQLSQALEVLTDAAAR.A	61.81	1.42091	752.067	28103	3	H0YK99	DNAJC17	119612851	07111
FLJ12525	K.AQQQEEQGSVNDVKEEEKEEK.E	48.81	0.182843	616.039	8458	4	Q9Y4W2	LAS1L	282403493	06519
FLJ14936	K.MLQIQPEKDIIVEFIKNEDFK.Y	48.47	0.432225	859.792	23573	3	Q8NAV1	PRPF38A	119627187	10972
FLJ14936	R.NGEFELMHVDEFIDELLHSER.V	39.09	0.188341	640.551	27180	4	Q8NAV1	PRPF38A	119627187	10972
FLJ16517 protein	R.QEAESQPCTSTLPR.E	85.35	1.04506	802.373	10134	2	Q6ZN17	LIN28B	223459806	13366
FLJ16517 protein	R.VTGPGGSPCLGSER.R	72.33	4.47129	687.331	10384	2	Q6ZN17	LIN28B	223459806	13366
FLJ20095	K.SSQSSVTVENASKPDFTK.N	41.92	0.391228	637.982	10950	3	Q8ND82	ZNF280C	119632211	06526
FLJ20095	R.CRDPPSNPVAASPR.F	35.79	0.136506	508.584	8877	3	Q8ND82	ZNF280C	119632211	06526
FLJ20095	K.QNNESWENHTTCQHCYR.Q	15.46	0.459385	566.73	9023	4	Q8ND82	ZNF280C	119632212	06526
FLJ44635 protein	R.VKPFMTGAAEQIK.H	51.81	3.96683	710.39	12305	2	Q8TBK7	TPT1	242556423	15979
Fodrin beta	K.TALPAQSAATLPAR.T	60.46	0.669707	684.385	12502	2	Q01082	SPTBN1	190192202	01683
Fodrin beta	K.FATDGEGYKPCDPQVIR.D	26.34	0.785491	651.644	13348	3	Q01082	SPTBN1	190192202	01683
Fodrin beta	K.HLLGVEDLLQK.H	55.43	1.41216	632.868	19378	2	Q01082	SPTBN1	190192202	01683
Fodrin beta	K.HQILEQAVEDYAETVHQLSK.T	93.23	0.846389	780.061	21965	3	Q01082	SPTBN1	190192202	01683
Fodrin beta	K.FMELLEPLNER.K	38.12	1.3432	695.856	22030	2	Q01082	SPTBN1	190192202	01683
Fodrin beta	R.LAEISDVWEEMKTTLK.N	54.1	1.03647	946.986	22741	2	Q01082	SPTBN1	190192202	01683
Fragile X mental retardation 1 protein	R.EDLMGLAIGTHGANIQQAR.K	72.38	6.40094	998.014	18257	2	Q8IXW7	FMR1	297374791	02398
Fragile X mental retardation 1 protein	R.SFLEFAEDVIQVPR.N	53.07	0.374579	825.43	25810	2	Q8IXW7	FMR1	297374791	02398
FtsJ homolog 3	R.TSVTDFLR.A	47.1	2.01173	469.752	18821	2	Q8IY81	FTSJ3	194097365	17024
FtsJ homolog 3	R.ILDPEGLALGAVIASSK.K	78.45	1.04236	827.476	23660	2	Q8IY81	FTSJ3	194097365	17024
Fumarase	R.THTQDAVPLTLGQEFSGYVQQVK.Y	73.55	5.15419	849.43	20895	3	P07954	FH	196049945	00652
Fumarase	K.LMNESLMLVTALNPHIGYDK.A	73.04	1.58909	1130.08	22799	2	P07954	FH	196049945	00652
Fumarase	K.ETAIELGYLTAEQFDEWVKPK.D	86.71	2.47766	823.087	26058	3	P07954	FH	196049945	00652
Fumarase	K.NGSTLKETAIELGYLTAEQFDEWVKPK.D	107.09	0.443023	1023.19	26309	3	P07954	FH	196049945	00652
Fumarase	K.VAALTGLPFVTAPNKFEALAAHDALVELSGAMNTTACSLMK.I	71.47	2.83327	1058.54	27511	4	P07954	FH	196049945	00652
FUS	K.TGQPMINLYTDRETGK.L	46.48	0.187511	912.451	14117	2	H3BPE7	FUS	332138053	00660
FUS	K.AAIDWFDGK.E	22.91	0.13692	511.751	19705	2	H3BPE7	FUS	332138053	00660
FUS	K.AAIDWFDGKEFSGNPIK.V	51.37	0.347242	947.97	21175	2	H3BPE7	FUS	332138053	00660
FUS	K.AAIDWFDGKEFSGNPIKVSFATR.R	63.12	2.35223	852.77	22045	3	H3BPE7	FUS	283135201	00660
FUS	K.APKPDGPGGGPGGSHMGGNYGDDRR.G	29.42	1.51469	482.622	8316	5	H3BPE7	FUS	283135201	00660
FUS	R.NECNQCKAPKPDGPGGGPGGSHMGGNYGDDR.R	89.91	0.826031	797.335	8826	4	H3BPE7	FUS	283135201	00660
FUS	K.APKPDGPGGGPGGSHMGGNYGDDR.R	55.26	1.14959	564	8844	4	H3BPE7	FUS	283135201	00660
Fuse binding protein interacting repressor	K.QTIAHQQQQLTNLQMAAQR.Q	59.03	6.67266	736.71	12684	3	A0A0J9YVP6	PUF60	119602600	18051
Fuse binding protein interacting repressor	R.QAFAPFGPIK.S	57.2	2.03609	538.299	17564	2	Q9UHX1	PUF60	303324712	18051
Fuse binding protein interacting repressor	K.LGLPPLTPEQQEALQK.A	61.88	0.359823	881.491	18119	2	Q9UHX1	PUF60	209862867	18051
Fuse binding protein interacting repressor	K.VGRPSNIGQAQPIIDQLAEEAR.A	66.71	0.0774686	788.087	18808	3	Q9UHX1	PUF60	303324712	18051
Fuse binding protein interacting repressor	K.SIDMSWDSVTMK.H	29.81	0.174333	700.315	20022	2	Q9UHX1	PUF60	303324712	18051
Fuse binding protein interacting repressor	K.AQSSQDAVSSMNLFDLGGQYLR.V	148.98	0.64345	1194.07	23955	2	Q9UHX1	PUF60	303324712	18051
Fuse binding protein interacting repressor	K.AVTPPMPLLTPATPGGLPPAAAVAAAAATAK.I	102.62	1.09355	1397.78	24228	2	Q9UHX1	PUF60	209862867	18051
FXR1	K.VIQEIVDKSGVVR.V	59.12	0.833659	721.422	13838	2	P51114	FXR1	259013556	02892
[truncated: 4,260 more rows]
