# Supplementary material for: Impact of exosomal HIV-1 Tat expression on the human cellular proteome
Source: Oncotarget. 2019 Sep 24;10(54):5632–44. doi: 10.18632/oncotarget.27207 (PMC6771461; doi:10.18632/oncotarget.27207)
Supplement: Supplementary file 4 [file oncotarget-10-5632-s004.xlsx]

## Sheet: 293T cells-R3
293T cells-R3
Protein Name	Identified Peptide Sequence (#: methionine oxidation)	Mowse Score	Mass Error (ppm)	Isolated mass	Scan number	Charge state	UniProt Accession No	Gene Symbol	NCBI GI accession	HPRD accession
14-3-3 Beta	R.YDDMAAAMK.A	27.04	0.10636	508.215	11892	2	P61981	YWHAG	197692473	03184
14-3-3 Beta	K.LAEQAERYDDMAAAMK.A	72.55	1.20696	906.915	14387	2	P61981	YWHAG	197692473	03184
14-3-3 Beta	K.QTTVSNSQQAYQEAFEISKK.E	86.85	0.499755	763.045	14732	3	P31946	YWHAB	197692473	03184
14-3-3 Beta	K.AVTEQGHELSNEER.N	65.08	1.44489	799.873	8640	2	A0A0J9YWE8	YWHAB	197692473	03184
14-3-3 epsilon	R.YLAEFATGNDRK.E	50.84	0.261431	692.847	12044	2	P62258	YWHAE	119611035	05457
14-3-3 epsilon	K.EAAENSLVAYK.A	61.48	0.870585	597.803	12320	2	P62258	YWHAE	119611035	05457
14-3-3 epsilon	K.LAEQAERYDEMVESMKK.V	23.9	0.828891	686.327	14881	3	B4DJF2	YWHAE	119611035	05457
14-3-3 epsilon	K.AASDIAMTELPPTHPIR.L	69.3	2.3891	910.47	15478	2	P62258	YWHAE	119611035	05457
14-3-3 epsilon	K.LICCDILDVLDK.H	73.97	0.161165	738.876	24008	2	P62258	YWHAE	119611035	05457
14-3-3 epsilon	K.LICCDILDVLDKHLIPAANTGESK.V	24	0.124658	674.6	24128	4	P62258	YWHAE	119611035	05457
14-3-3 epsilon	K.AAFDDAIAELDTLSEESYK.D	84	0.456904	1044.49	26008	2	P62258	YWHAE	119611035	05457
14-3-3 epsilon	R.IISSIEQKEENK.G	47.2	1.14547	709.381	9592	2	B4DJF2	YWHAE	119611035	05457
14-3-3 Eta	K.DSTLIMQLLR.D	61.34	0.785097	595.335	25058	2	Q04917	YWHAH	307776567	00215
14-3-3 Eta	K.ELETVCNDVLSLLDKFLIK.N	19.29	0.90076	750.409	30389	3	Q04917	YWHAH	123238850	00215
14-3-3 gamma	K.ELEAVCQDVLSLLDNYLIK.N	71.87	0.175379	1118.08	30325	2	P61981	YWHAG	119592210	05639
14-3-3 theta	R.YLAEVACGDDRK.Q	65.89	0.925068	698.831	10259	2	P27348	YWHAQ	119621384	00886
14-3-3 theta	R.YLAEVACGDDR.K	45.44	0.433563	634.782	12476	2	P27348	YWHAQ	119621384	00886
14-3-3 theta	K.QTIDNSQGAYQEAFDISKK.E	37.76	2.18569	715.013	15454	3	P27348	YWHAQ	119621384	00886
14-3-3 theta	K.TAFDEAIAELDTLNEDSYK.D	44.49	3.95152	715.67	25971	3	P27348	YWHAQ	119621384	00886
14-3-3 theta	R.SICTTVLELLDKYLIANATNPESK.V	119.48	4.05359	1347.21	29111	2	P27348	YWHAQ	119621384	00886
14-3-3 zeta	R.YLAEVAAGDDKK.G	70.79	1.34411	640.331	10025	2	P63104	YWHAZ	306991839	03183
14-3-3 zeta	K.SVTEQGAELSNEER.N	80.13	0.617286	774.861	10621	2	P63104	YWHAZ	306991839	03183
14-3-3 zeta	R.YDDMAACMK.S	26.52	0.182902	552.712	11571	2	P63104	YWHAZ	306991839	03183
14-3-3 zeta	K.FLIPNASQAESK.V	42.1	0.691354	652.846	15232	2	P63104	YWHAZ	306991839	03183
14-3-3 zeta	R.DICNDVLSLLEK.F	61.75	1.38434	709.864	26560	2	P63104	YWHAZ	306991839	03183
14-3-3 zeta	K.TAFDEAIAELDTLSEESYK.D	120.09	0.381802	1066.5	27278	2	P63104	YWHAZ	306991839	03183
14-3-3 zeta	R.EKIETELRDICNDVLSLLEK.F	40.45	6.7332	806.43	28457	3	P63104	YWHAZ	306991839	03183
14-3-3 zeta	R.VVSSIEQKTEGAEK.K	46.55	0.378791	502.267	8982	3	P63104	YWHAZ	306991839	03183
17 beta hydroxysteroid dehydrogenase 4	R.ATSTATSGFAGAIGQK.L	66.79	1.20321	734.376	12925	2	P51659	HSD17B4	313482810	03514
17 beta hydroxysteroid dehydrogenase 4	R.FAKPVYPGQTLQTEMWK.E	49.97	0.855717	1012.52	17016	2	P51659	HSD17B4	313482810	03514
17 beta hydroxysteroid dehydrogenase 4	K.VAVAIPNRPPDAVLTDTTSLNQAALYR.L	77.7	1.83915	956.187	20113	3	P51659	HSD17B4	313482810	03514
17 beta hydroxysteroid dehydrogenase 4	K.LGLLGLANSLAIEGR.K	109.88	0.416867	748.944	24157	2	P51659	HSD17B4	313482810	03514
17 beta hydroxysteroid dehydrogenase 4	K.IDSEGGVSANHTSR.A	29.86	1.77594	477.228	7305	3	P51659	HSD17B4	313482810	03514
17 Beta hydroxysteroid dehydrogenase type XI	K.MIFIPSSIAFLTTLER.I	78.94	2.49808	613.676	28053	3	Q8NBQ5	HSD17B11	296439374	10881
2 hydroxyphytanoyl CoA lyase	K.FSARPSSIEAIPFVIEK.A	14.8	1.05551	946.019	19704	2	Q9UJ83	HACL1	119584655	09183
2`,3` cyclic nucleotide, 3`-phosphodiesterase	K.DFLPLYFGWFLTK.K	35.74	2.09732	823.936	30632	2	P09543	CNP	119581191	00448
2-Oxoglutarate and iron-dependent oxygenase domain containing 1	R.SEALFLLLSNFTGLK.L	41.85	1.23296	826.968	29262	2	A0A0A0MTR2	OGFOD1	119603268	08553
2-oxoglutarate dehydrogenase E1 component	R.SMSCPSTGLTEDILTHIGNVASSVPVENFTIHGGLSR.I	15.71	0.665826	971.73	25606	4	A0A0D9SFS3	OGDH	259013553	08938
2,4-dienoyl-CoA reductase 1	K.EQWDTIEELIR.K	44.24	2.31332	716.358	23426	2	Q16698	DECR1	119612070	01959
3-ketoacyl-CoA reductase	K.IRKPTLDKPSPETFVK.S	31.52	3.13568	464.77	11534	4	Q53GQ0	HSD17B12		09989
3-ketoacyl-CoA reductase	R.KPTLDKPSPETFVK.S	21.14	0.778888	529.631	11563	3	Q53GQ0	HSD17B12	158931120	09989
3-ketoacyl-CoA reductase	R.TIAVDFASEDIYDKIK.T	99.26	1.24293	914.473	20192	2	Q53GQ0	HSD17B12	158931120	09989
3-ketoacyl-CoA reductase	K.TFVDFFSQCLHEEYR.S	94.6	1.27813	989.445	23759	2	Q53GQ0	HSD17B12	158931120	09989
3-ketoacyl-CoA reductase	K.GAILNISSGSGMLPVPLLTIYSATK.T	74.32	2.22578	1252.2	27420	2	Q53GQ0	HSD17B12	158931120	09989
3-oxoacid CoA transferase	K.GLTAVSNNAGVDNFGLGLLLR.S	110.6	1.30786	1051.08	25321	2	P55809	OXCT1	196049889	02001
5`-3` exoribonuclease 2	R.ELTMASLPFTFDVER.S	78.15	0.460173	878.435	25287	2	Q9H0D6	XRN2	119630592	10309
5`-nucleotidase domain containing 2	R.QGNLFDFLR.L	24.66	1.82412	555.292	24017	2	Q9H857	NT5DC2	197116386	07770
5`-nucleotidase domain containing 2	R.IINTEQYMHSLTWQQALTGLLER.M	83.35	0.919354	915.807	25469	3	Q9H857	NT5DC2	197116386	07770
5`-nucleotidase domain containing 2	K.QLFLITNSPFSFVDK.G	50.75	0.348533	878.47	25619	2	Q9H857	NT5DC2	197116386	07770
5`, 3`-Nucleotidase, cytosolic	R.VLVDMDGVLADFEAGLLR.G	35.39	1.29228	645.009	29137	3	J3KRC4	NT5C	159794820	11833
60 kDa Ro protein	K.LGLENAEALIR.L	44.76	0.909334	599.844	19873	2	Q5LJ98	TROVE2	291084635	15964
60 kDa Ro protein	K.ALLQEMPLTALLR.N	56.81	2.25073	734.933	25531	2	Q5LJ98	TROVE2	291084635	15964
7-dehydrocholesterol reductase	K.VIECSYTSADGQR.H	80.21	5.98517	743.34	10420	2	Q9UBM7	DHCR7	255308875	04174
8-oxo-dGTPase	K.VQEGETIEDGARR.E	23.65	0.041104	487.243	8966	3	P36639	NUDT1	345101118	02634
A kinase (PRKA) anchor protein 1	R.VCQASQLQGQKEESCVPVHQK.T	19.42	0.57455	610.798	9686	4	Q92667	AKAP1	339275976	03905
Abhydrolase domain containing 10	K.SPGIIFIPGYLSYMNGTK.A	49.8	3.03675	979.511	24929	2	Q9NUJ1	ABHD10	119600095	07751
Acetyl coenzyme A acyltransferase 1	R.GGFKDTTPDELLSAVMTAVLK.D	38.04	3.15436	731.723	29415	3	G5E935	ACAA1	194353979	06815
Acetyl-CoA acetyltransferase	R.LNVTPLAR.I	26.47	1.23821	442.271	12976	2	P24752	ACAT1	145579625	01946
Acetyl-CoA acetyltransferase	R.NEQDAYAINSYTR.S	61.55	2.67107	772.854	13683	2	P24752	ACAT1	145579625	01946
Acetyl-CoA acetyltransferase	K.VNINGGAVSLGHPIGMSGAR.I	72.1	0.546934	636.336	15138	3	P24752	ACAT1	145579625	01946
Acetyl-CoA acetyltransferase	K.LGSIAIQGAIEK.A	61.02	3.19246	600.355	15243	2	P24752	ACAT1	145579625	01946
Acetyl-CoA acetyltransferase	K.FGNEVIPVTVTVK.G	26.15	0.953812	701.9	17915	2	P24752	ACAT1	145579625	01946
Acetyl-CoA acetyltransferase	R.QAVLGAGLPISTPCTTINK.V	63.01	0.344144	971.028	18770	2	P24752	ACAT1	145579625	01946
Acetyl-CoA acetyltransferase	R.GSTPYGGVKLEDLIVK.D	42.46	1.23753	838.466	18922	2	P24752	ACAT1	145579625	01946
Acetyl-CoA acetyltransferase	K.MLEIDPQKVNINGGAVSLGHPIGMSGAR.I	71.19	0.727596	954.498	19053	3	P24752	ACAT1	145579625	01946
Acetyl-CoA acetyltransferase	R.TPIGSFLGSLSLLPATK.L	38.22	1.34197	851.494	26498	2	P24752	ACAT1	145579625	01946
Acetyl-CoA acetyltransferase	R.IVAFADAAVEPIDFPIAPVYAASMVLK.D	24.06	2.26005	1409.76	29079	2	P24752	ACAT1	145579625	01946
Acetyl-CoA acetyltransferase 2	R.ILVTLLHTLER.M	57.03	1.64245	654.405	19413	2	Q9BWD1	ACAT2	148539872	00006
Acetyl-CoA acetyltransferase 2	K.IGEMPLTDSILCDGLTDAFHNCHMGITAENVAK.K	54	0.105215	908.423	23859	4	Q9BWD1	ACAT2	148539872	00006
Acetyl-CoA acetyltransferase 2	R.ATVAPEDVSEVIFGHVLAAGCGQNPVR.Q	54.15	1.20964	931.803	24177	3	Q9BWD1	ACAT2	148539872	00006
Acetyl-CoA acetyltransferase 2	R.IVSWSQVGVEPSIMGIGPIPAIK.Q	17.08	3.64458	793.446	25187	3	Q9BWD1	ACAT2	148539872	00006
Acidic (leucine-rich) nuclear phosphoprotein 32 family member E	K.SLDLFNCEITNLEDYR.E	115.96	4.73947	1001.46	24392	2	Q9BTT0	ANP32E	210147571	16493
ACINUS	R.GLLVDRPSETK.T	15.86	0.709655	405.563	10812	3	Q9UKV3	ACIN1	308153407	05191
ACINUS	K.KVTLGDTLTR.R	22.48	0.228335	552.325	11133	2	Q9UKV3	ACIN1	308153407	05191
ACINUS	K.KPSISITTESLK.S	62.3	2.00038	652.378	12242	2	Q9UKV3	ACIN1	308153407	05191
ACINUS	R.SAQPLPLKIEELALAK.G	60.53	0.803012	861.013	20671	2	Q9UKV3	ACIN1	308153407	05191
ACINUS	R.TGTLVEEAFWIDKIK.S	71.34	3.13383	875.472	21905	2	Q9UKV3	ACIN1	308153407	05191
ACINUS	K.GVPAGNSDTEGGQPGR.K	58.67	3.09069	749.85	8012	2	Q9UKV3	ACIN1	308153407	05191
Aconitase, mitochondrial	K.IVYGHLDDPASQEIER.G	38.99	2.14669	614.64	14318	3	A2A274	ACO2	123231013	00012
Aconitase, mitochondrial	K.DINQEVYNFLATAGAK.Y	79.57	0.408239	877.441	26229	2	A2A274	ACO2	123231013	00012
Aconitase, mitochondrial	R.VAMQDATAQMAMLQFISSGLSK.V	102.78	0.571271	776.718	27099	3	A2A274	ACO2	123231013	00012
Aconitase, mitochondrial	K.DSSGQHVDVSPTSQR.L	21.75	3.67434	533.919	8958	3	A2A274	ACO2	123231013	00012
Aconitase, soluble	R.VILQDFTGVPAVVDFAAMR.D	60.64	3.48154	1025.05	26177	2	Q5VZA6	ACO1	119578956	00013
Actin alpha, cardiac muscle	R.HQGVMVGMGQKDSYVGDEAQSKR.G	112.16	1.79165	627.551	10658	4	P60709	ACTB	316659409	00015
Actin alpha, cardiac muscle	R.HQGVMVGMGQKDSYVGDEAQSK.R	99.48	0.795805	784.364	11530	3	P60709	ACTB	316659409	00015
Actin alpha, cardiac muscle	K.IWHHTFYNELR.V	46.9	3.55598	758.381	12724	2	P60709	ACTB	316659409	00015
Actin alpha, cardiac muscle	K.EITALAPSTMK.I	48.81	0.745511	581.313	14121	2	P60709	ACTB	323472339	00015
Actin alpha, cardiac muscle	R.AVFPSIVGRPR.H	23.87	0.752478	599.857	14580	2	P60709	ACTB	316659409	00015
Actin alpha, cardiac muscle	K.YPIEHGIITNWDDMEK.I	64.03	0.563003	980.96	18242	2	P62736	ACTA2	270048010	00015
Actin alpha, cardiac muscle	K.RGILTLKYPIEHGIITNWDDMEK.I	15.09	3.69747	686.36	19256	4	P62736	ACTA2	270048010	00015
Actin alpha, cardiac muscle	K.SYELPDGQVITIGNER.F	92.93	1.82144	895.951	20241	2	P60709	ACTB	323472339	00015
Actin alpha, cardiac muscle	R.GILTLKYPIEHGIITNWDDMEK.I	34.24	1.04009	1293.67	21005	2	P62736	ACTA2	270048010	00015
Actin alpha, cardiac muscle	R.LDLAGRDLTDYLMK.I	27.32	5.12861	812.42	22050	2	P60709	ACTB	316659409	00015
Actin alpha, cardiac muscle	K.YPIEHGIITNWDDMEKIWHHTFYNELR.V	51.66	1.15512	865.165	23327	4	P68133	ACTA1	119612724	00015
Actin alpha, cardiac muscle	R.GILTLKYPIEHGIITNWDDMEKIWHHTFYNELR.V	37.97	1.39209	817.419	24558	5	P68133	ACTA1	119612724	00015
Actin alpha, cardiac muscle	K.DSYVGDEAQSKR.G	44.59	0.348436	677.816	8500	2	P60709	ACTB	316659409	00015
Actin gamma 1	K.QEYDESGPSIVHR.K	95.62	0.501087	758.855	10988	2	P60709	ACTB	316659409	00017
Actin gamma 1	R.GYSFTTTAER.E	35.85	0.432661	566.767	11995	2	P60709	ACTB	316659409	00017
Actin gamma 1	R.VAPEEHPVLLTEAPLNPK.A	71.15	0.652998	977.535	16266	2	P60709	ACTB	316659409	00017
Actin gamma 1	R.KDLYANTVLSGGTTMYPGIADR.M	95.77	1.64521	781.728	18612	3	P60709	ACTB	323472339	00017
Actin gamma 1	K.CDVDIRKDLYANTVLSGGTTMYPGIADR.M	71.56	0.186684	1034.51	20909	3	P60709	ACTB	323472339	00017
Actin gamma 1	R.TTGIVMDSGDGVTHTVPIYEGYALPHAILR.L	95.64	1.90349	1592.31	20913	2	P60709	ACTB	316659409	00017
Actin gamma 1	K.DLYANTVLSGGTTMYPGIADR.M	135.87	1.24691	1108.04	22167	2	P60709	ACTB	323472339	00017
Actin gamma 1	R.FRCPEALFQPSFLGMESCGIHETTFNSIMK.C	101.4	0.170881	1178.88	22649	3	P60709	ACTB	323472339	00017
Actin gamma 1	R.CPEALFQPSFLGMESCGIHETTFNSIMK.C	84.65	0.277274	1077.83	23688	3	P60709	ACTB	323472339	00017
Actin gamma 1	K.EKLCYVALDFEQEMATAASSSSLEK.S	57.23	1.27097	936.443	23939	3	P60709	ACTB	316659409	00017
Actin gamma 1	K.LCYVALDFEQEMATAASSSSLEK.S	90.85	2.57158	1275.59	24903	2	P60709	ACTB	316659409	00017
Actin gamma 1	K.QEYDESGPSIVHRK.C	55.61	1.44212	822.904	9623	2	P60709	ACTB	316659409	00017
Actin related protein 1A	R.TLFSNIVLSGGSTLFK.G	94.23	1.51906	842.471	25282	2	P61163	ACTR1A	119570073	05508
Actin related protein 2/3 complex subunit 4	R.AENFFILR.R	15.08	1.6027	505.276	19974	2	A0A0A6YYG9	ARPC4-TTLL3	311771694	10368
Actin related protein 2/3 complex subunit 5	R.QGNMTAALQAALK.N	71.43	1.72857	658.852	17497	2	B1ALC0	ARPC5	119611570	11969
Actin related protein 3	R.FMEQVIFK.Y	24.02	0.236188	521.276	18669	2	P61158	ACTR3	119615587	05024
Actin related protein 3	R.HGIVEDWDLMER.F	24.98	4.29419	750.354	19536	2	P61158	ACTR3	119615587	05024
Actin-like 6A	R.STGLILDSGATHTTAIPVHDGYVLQQGIVK.S	28.2	0.398494	773.666	18685	4	O96019	ACTL6A	119598807	05389
Actin-like 6A	K.LIANNTTVER.R	33	0.997687	565.811	9887	2	O96019	ACTL6A	119598807	05389
Actinin alpha 1	K.ALDFIASK.G	25	2.9752	432.744	15445	2	A0A087WSZ2	ACTN3	295321928	00020
Actinin alpha 1	R.TINEVENQILTR.D	38.09	0.412656	715.386	16847	2	H9KV75	ACTN1	295393786	00020
Actinin alpha 1	K.AIMTYVSSFYHAFSGAQK.A	54.36	0.870533	1004.49	23108	2	H9KV75	ACTN1	212293358	00020
Actinin alpha 2	R.ISNRPAFMPSEGK.M	14.62	0.943	478.579	11790	3	F6THM6	ACTN2	119590471	00019
Actinin alpha 4	K.HRDYETATLSDIK.A	45.26	6.58972	516.93	11450	3	O43707	ACTN4	295393786	05222
Actinin alpha 4	K.GISQEQMQEFR.A	48.57	4.74039	676.82	13464	2	O43707	ACTN4	295393786	05222
Actinin alpha 4	K.NVNVQNFHISWK.D	51.38	4.71007	743.38	17248	2	O43707	ACTN4	167013291	05222
Actinin alpha 4	R.MAPYQGPDAVPGALDYK.S	54.88	0.611315	896.932	17387	2	O43707	ACTN4	295393786	05222
Actinin alpha 4	K.AGTQIENIDEDFRDGLK.L	51.56	0.845423	960.969	18203	2	O43707	ACTN4	167013291	05222
Actinin alpha 4	R.QFASQANVVGPWIQTK.M	76.52	1.38901	887.467	18875	2	O43707	ACTN4	295393786	05222
Actinin alpha 4	K.DGLAFNALIHR.H	39.95	0.609784	613.836	18991	2	O43707	ACTN4	167013291	05222
Actinin alpha 4	K.RDHALLEEQSKQQSNEHLR.R	58.26	0.00474514	464.438	8882	5	O43707	ACTN4	295393786	05222
Activated leukocyte cell adhesion molecule	K.EMDPVTQLYTMTSTLEYK.T	49.9	0.574883	1075.51	26178	2	Q13740	ALCAM	343168772	03389
Activated RNA polymerase II transcriptional coactivator p15	K.ELVSSSSSGSDSDSEVDKK.L	69.52	0.946536	648.296	8788	3	P53999	SUB1	217330646	02737
Activity dependent neuroprotector	R.VLGQSSSKPAAAATGPPPGNTSSTQK.W	35.55	1.11346	813.755	9454	3	Q9H2P0	ADNP	119596018	09793
Acyl CoA dehydrogenase, short chain	R.IGIASQALGIAQTALDCAVNYAENR.M	83.23	3.33024	873.781	30008	3	P16219	ACADS	311349376	06053
Acyl CoA dehydrogenase, very long chain	K.LWISNGGLADIFTVFAK.T	118.64	1.26782	926.505	29033	2	G3V1M7	ACADVL	167745034	01940
Acyl CoA synthetase long chain family member 4	K.LQAGEYVSLGKVEAALK.N	58.76	1.05631	888.5	18738	2	O60488	ACSL4	119623079	03845
Acyl CoA synthetase long chain family member 4	R.LSPEPWTPETGLVTDAFK.L	92.34	2.55432	994.507	22779	2	O60488	ACSL4	119623079	03845
Acyl-CoA dehydrogenase 9	K.VWITNGGLANIFTVFAK.T	114.38	2.60829	926.014	28078	2	Q9H845	ACAD9	119599702	12412
Acyl-CoA synthetase long-chain family member 3	R.IGYSSPQTLADQSSK.I	64.79	1.50211	791.39	12890	2	O95573	ACSL3	119591215	03845
Acyl-CoA synthetase long-chain family member 3	R.LLLCGGAPLSATTQR.F	48.82	0.31197	779.424	16735	2	O95573	ACSL3	119591215	03845
Acyl-CoA synthetase long-chain family member 3	R.NTPLCDSFVFR.K	23.23	0.600453	678.325	19429	2	O95573	ACSL3	119591215	03845
Acyl-CoA synthetase long-chain family member 3	R.SVNSLDGLASVLYPGCDTLDKVFTYAK.N	51.58	0.784058	978.491	25938	3	O95573	ACSL3	119591215	03845
Acyl-CoA thioesterase 7	K.TNIVTASVDAINFHDKIR.K	15.67	6.67309	504.27	18550	4	O00154	ACOT7	157836250	12517
Acyl-CoA thioesterase 7	K.ATLWYVPLSLK.N	37.68	0.42611	645.877	23183	2	O00154	ACOT7	119591938	12517
Acyl-Coenzyme A dehydrogenase, medium chain	K.IYQIYEGTSQIQR.L	36.5	2.84461	799.91	14911	2	Q5T4U5	ACADM	187960098	08447
Acyl-Coenzyme A dehydrogenase, medium chain	R.EEIIPVAAEYDKTGEYPVPLIR.R	45.9	2.83697	834.778	21527	3	Q5T4U5	ACADM	187960098	08447
Acyl-Coenzyme A dehydrogenase, medium chain	K.AFAGDIANQLATDAVQILGGNGFNTEYPVEK.L	95.02	0.300286	806.653	29819	4	Q5T4U5	ACADM	187960098	08447
Acyltransferase like 2	R.LPADTCLLEFAR.L	49.56	2.81566	703.359	20859	2	A0A0G2JRI7	LPCAT1	119628561	08572
Acyltransferase like 2	K.TALGVAELTVTDLFR.A	90.3	5.02649	803.45	26992	2	A0A0G2JRI7	LPCAT1	119628561	08572
Adaptin, beta 1	R.LASQANIAQVLAELKEYATEVDVDFVRK.A	42.75	1.58044	780.919	27799	4	A0A087X253	AP2B1	301015716	02541
Adaptin, beta 1	R.LASQANIAQVLAELKEYATEVDVDFVR.K	67.35	4.35745	998.197	29106	3	A0A087X253	AP2B1	301015716	02541
Adaptin, beta 1	R.CAIKVEQSAER.C	64.61	1.29858	430.887	8874	3	A0A087X253	AP2B1	301015716	02541
Adaptin, delta	R.VTTLPGHIQAVYVQNVVK.L	15.16	4.457	656.045	16522	3	G5E988	AP3D1	119589823	06260
Adaptin, delta	K.DVPVAEEVSALFAGELNPVAPK.A	83.05	1.38976	751.4	28701	3	G5E988	AP3D1	119589823	06260
Adaptor related protein complex 2 alpha 1 subunit	K.VGGYILGEFGNLIAGDPR.S	24.89	3.11046	924.483	25381	2	O94973	AP2A2	338827685	03016
Adaptor related protein complex 2, alpha2 subunit	K.QLSNPQQEVQNIFK.A	38.72	1.35098	836.935	19075	2	O94973	AP2A2	338827685	06256
Adaptor related protein complex 2, alpha2 subunit	R.VVHLLNDQHLGVVTAATSLITTLAQKNPEEFK.T	47.64	1.83659	698.186	24831	5	O94973	AP2A2	338827685	06256
Adaptor related protein complex 2, alpha2 subunit	K.NAVLFEAISLIIHHDSEPNLLVR.A	44.12	0.0915237	650.86	27460	4	O94973	AP2A2	338827685	06256
Adaptor related protein complex 3 mu 2 subunit	K.IQQLAISGLK.V	25.46	0.409095	535.832	15360	2	P53677	AP3M2	197209857	16496
Adenine nucleotide translocator 3, Y-chromosomal	K.DFLAGGIAAAISK.T	42.13	1.04727	617.346	22685	2	P12236	SLC25A6	156071462	02461
Adenine phosphoribosyltransferase	R.DISPVLKDPASFR.A	21.4	4.65679	722.89	16955	2	G5E9J2	APRT	119587165	00029
Adenine phosphoribosyltransferase	R.EKLAPVPFFSLLQYE.-	28.9	2.73224	890.982	27311	2	H3BQZ9	APRT	119587164	00029
Adenine phosphoribosyltransferase	R.GFLFGPSLAQELGLGCVLIR.K	97.95	4.5958	1074.09	28572	2	G5E9J2	APRT	119587165	00029
Adenosine deaminase, RNA specific	K.TLPLTGSTFHDQIAMLSHR.C	18.21	4.91465	709.03	18926	3	P55265	ADAR	313104303	07528
Adenosine deaminase, RNA specific	R.CFNTLTNSFQPSLLGR.K	70.73	2.17691	927.964	20955	2	P55265	ADAR	313104303	07528
Adenosine deaminase, RNA specific	R.WNVLGLQGALLTHFLQPIYLK.S	65.85	1.94029	1212.7	28713	2	P55265	ADAR	313104303	07528
Adenosine deaminase, RNA specific	K.LVDQSGPPHEPK.F	20.35	0.449502	435.226	8589	3	P55265	ADAR	313104303	07528
Adenylate kinase 1	K.GQLVPLETVLDMLR.D	90.28	0.58969	792.445	28849	2	Q5T9B7	AK1	134104062	00046
Adenylate kinase 2	M.APSVPAAEPEYPK.G	46.14	6.3451	678.35	12461	2	G3V213	AK2	59808289	00047
Adenylate kinase 2	R.LQAYHTQTTPLIEYYR.K	61.69	0.972952	666.343	15553	3	P54819	AK2	312836806	00047
Adenylate kinase 2	R.LAENFCVCHLATGDMLR.A	88.62	0.965656	1003.97	18673	2	G3V213	AK2	312836806	00047
Adenylate kinase 2	R.QAEMLDDLMEK.R	59.25	0.189022	661.802	19004	2	P54819	AK2	312836806	00047
Adenylate kinase 2	K.LVSDEMVVELIEK.N	44.78	4.2838	752.406	23416	2	G3V213	AK2	312836806	00047
Adenylate kinase 2	K.LDSVIEFSIPDSLLIR.R	42.9	2.62959	909.009	26737	2	P54819	AK2	197692489	00047
Adenylate kinase 2	K.RGIHSAIDASQTPDVVFASILAAFSK.A	43.65	2.34025	676.112	27461	4	P54819	AK2	312836806	00047
Adenylate kinase 2	R.GIHSAIDASQTPDVVFASILAAFSK.A	96.91	0.0644317	849.115	29008	3	P54819	AK2	312836806	00047
Adenylate kinase 3-like 1	K.DVAKPVIELYK.S	45.3	2.07416	637.87	15416	2	D3DQ64	AK4	299689350	00048
Adenylate kinase 3-like 1	R.IAQNFGLQHLSSGHFLR.E	42.31	2.15063	482.01	16248	4	P27144	AK4	299689350	00048
Adenylosuccinate lyase	R.QELPFMATENIIMAMVK.A	63.46	0.979661	983.497	28891	2	A0A0A6YY92	ADSL	183227688	00049
Adenylyl cyclase-associated protein	R.ALLVTASQCQQPAENK.L	19.78	4.37001	879.45	12299	2	F5H6Z3	CAP1	308153681	09869
Adenylyl cyclase-associated protein	K.LSDLLAPISEQIKEVITFR.E	44.23	1.51825	1086.62	27286	2	F5H6Z3	CAP1	308153681	09869
Adenylyl cyclase-associated protein	K.AGAAPYVQAFDSLLAGPVAEYLK.I	66.21	3.66786	1176.12	28711	2	F5H6Z3	CAP1	308153681	09869
Adhesion regulating molecule 1	R.LFFWMQEPK.T	23.47	0.0326369	613.307	22851	2	Q16186	ADRM1	296863308	06440
Adipocyte plasma membrane-associated protein	K.TRDDEPVCGRPLGIR.A	16.2	1.41422	435.976	11023	4	H0Y512	APMAP	123231954	09840
Adipocyte plasma membrane-associated protein	K.LFSQETVMK.F	25.99	1.45212	541.78	13618	2	Q9HDC9	APMAP	119630518	09840
Adipocyte plasma membrane-associated protein	R.LLEYDTVTR.E	13.93	0.789485	555.296	14163	2	H0Y512	APMAP	123231954	09840
Adipocyte plasma membrane-associated protein	K.LLLSSETPIEGK.N	43.27	0.301542	643.864	15641	2	H0Y512	APMAP	123231954	09840
Adipocyte plasma membrane-associated protein	R.LFENQLVGPESIAHIGDVMFTGTADGR.V	42.19	1.5812	958.806	25353	3	H0Y512	APMAP	123231954	09840
Adipocyte plasma membrane-associated protein	R.FPNGVQLSPAEDFVLVAETTMAR.I	104.15	1.60417	1246.63	28272	2	H0Y512	APMAP	123231954	09840
Adipocyte plasma membrane-associated protein	R.RPLRPQVVTDDDGQAPEAK.D	33.29	1.03055	523.776	9939	4	Q9HDC9	APMAP	119630518	09840
ADP ribosyl transferase	K.VVDRDSEEAEIIRK.Y	43.35	0.20737	553.628	10403	3	P09874	PARP1	315364440	01435
ADP ribosyl transferase	K.KPPLLNNADSVQAK.V	70.32	0.595386	747.918	10701	2	P09874	PARP1	315364440	01435
ADP ribosyl transferase	K.VVDRDSEEAEIIR.K	75.37	1.05176	765.891	11645	2	P09874	PARP1	315364440	01435
ADP ribosyl transferase	K.AEPVEVVAPR.G	40.87	3.37711	533.8	12039	2	P09874	PARP1	156523968	01435
ADP ribosyl transferase	R.GGSDDSSKDPIDVNYEK.L	21.85	7.22644	609.27	12330	3	P09874	PARP1	315364440	01435
ADP ribosyl transferase	K.LQLLEDDKENR.Y	65.99	1.92903	686.858	12561	2	P09874	PARP1	159163891	01435
ADP ribosyl transferase	K.GGAAVDPDSGLEHSAHVLEK.G	84.53	7.27921	994.98	13242	2	P09874	PARP1	159163891	01435
ADP ribosyl transferase	K.QQVPSGESAILDR.V	57.18	3.46357	700.36	13338	2	P09874	PARP1	188036025	01435
ADP ribosyl transferase	K.NREELGFRPEYSASQLK.G	20.98	7.8635	675.35	13379	3	P09874	PARP1	321159579	01435
ADP ribosyl transferase	K.KMVDPEKPQLGMIDR.W	46.99	4.63031	586.305	13416	3	P09874	PARP1	321159579	01435
ADP ribosyl transferase	R.WYHPGCFVK.N	15.6	2.80507	597.28	13420	2	P09874	PARP1	321159579	01435
ADP ribosyl transferase	K.VGHSIRHPDVEVDGFSELR.W	16.32	1.0907	430.622	13911	5	P09874	PARP1	321159578	01435
ADP ribosyl transferase	K.SKLPKPVQDLIK.M	31.86	0.34118	683.427	13969	2	P09874	PARP1	315364440	01435
ADP ribosyl transferase	K.GFSLLATEDKEALKK.Q	71.46	1.00975	825.46	14066	2	P09874	PARP1	321159579	01435
ADP ribosyl transferase	K.MVDPEKPQLGMIDR.W	43.25	1.0523	814.911	14903	2	P09874	PARP1	321159579	01435
ADP ribosyl transferase	K.LPKPVQDLIK.M	29.76	0.46232	575.863	15280	2	P09874	PARP1	315364440	01435
ADP ribosyl transferase	K.MIFDVESMKK.A	48.61	5.10099	614.306	15971	2	P09874	PARP1	315364440	01435
ADP ribosyl transferase	K.TLGDFAAEYAK.S	21.73	0.818167	593.292	17443	2	P09874	PARP1	321159579	01435
ADP ribosyl transferase	K.AQNDLIWNIKDELKK.V	75.13	0.995627	914.501	17733	2	P09874	PARP1	188036025	01435
ADP ribosyl transferase	K.VPHWYHFSCFWK.V	20.38	0.462872	565.262	17753	3	P09874	PARP1	321159578	01435
ADP ribosyl transferase	K.SDAYYCTGDVTAWTK.C	50.8	5.62112	869.37	18189	2	P09874	PARP1	188036025	01435
ADP ribosyl transferase	K.ELLIFNK.Q	23.42	0.216767	438.763	18326	2	P09874	PARP1	188036025	01435
ADP ribosyl transferase	K.KFYPLEIDYGQDEEAVK.K	76.34	2.2417	1022.5	18626	2	P09874	PARP1	156523968	01435
ADP ribosyl transferase	K.MIFDVESMK.K	15.16	0.185536	550.262	19479	2	P09874	PARP1	315364440	01435
ADP ribosyl transferase	R.MAIMVQSPMFDGK.V	70.38	0.020623	727.846	19715	2	P09874	PARP1	321159578	01435
ADP ribosyl transferase	K.AMVEYEIDLQKMPLGK.L	67.07	0.505106	622.323	19860	3	P09874	PARP1	315364440	01435
ADP ribosyl transferase	K.AQNDLIWNIKDELK.K	80.96	1.14359	850.455	20090	2	P09874	PARP1	188036025	01435
ADP ribosyl transferase	R.FYTLIPHDFGMK.K	13.87	1.02674	734.869	20111	2	P09874	PARP1	315364440	01435
ADP ribosyl transferase	K.LQLLEDDKENRYWIFR.S	18.27	0.423273	713.372	20843	3	P09874	PARP1	159163891	01435
ADP ribosyl transferase	K.VFSATLGLVDIVK.G	66.72	1.72712	681.407	22789	2	P09874	PARP1	159163891	01435
ADP ribosyl transferase	R.VADGMVFGALLPCEECSGQLVFK.S	52.85	1.65202	843.074	24916	3	P09874	PARP1	188036025	01435
ADP ribosyl transferase	K.SLQELFLAHILSPWGAEVKAEPVEVVAPR.G	47.06	0.144708	1062.58	26058	3	P09874	PARP1	156523968	01435
ADP ribosyl transferase	K.QQVPSGESAILDRVADGMVFGALLPCEECSGQLVFK.S	24.59	1.15714	977.732	26640	4	P09874	PARP1	188036025	01435
ADP ribosyl transferase	K.SLQELFLAHILSPWGAEVK.A	98.73	0.343285	1069.59	27047	2	P09874	PARP1	156523968	01435
ADP ribosyl transferase	R.QIQAAYSILSEVQQAVSQGSSDSQILDLSNR.F	178.3	0.890075	1668.34	27667	2	P09874	PARP1	315364440	01435
ADP ribosyl transferase	K.VEMLDNLLDIEVAYSLLR.G	103.6	1.03033	1053.56	29533	2	P09874	PARP1	206581745	01435
ADP ribosyl transferase	K.MEEVKEANIR.V	30.29	0.0377478	406.876	9645	3	P09874	PARP1	159163816	01435
ADP ribosyl transferase	K.CSESIPKDSLR.M	62.28	1.88444	646.32	9885	2	P09874	PARP1	321159578	01435
ADP ribosyl transferase	R.KGDEVDGVDEVAK.K	73.23	1.96816	680.835	9999	2	P09874	PARP1	159163914	01435
ADP ribosylation factor 1	K.QDLPNAMNAAEITDKLGLHSLR.H	73.74	0.00581579	803.085	20821	3	P61204	ARF3	119590242	00054
ADP ribosylation factor 1	R.DAVLLVFANK.Q	26.39	1.18572	545.319	21866	2	P61204	ARF3	119604036	00054
ADP ribosylation factor 1	R.DAVLLVFANKQDLPNAMNAAEITDKLGLHSLR.H	63.78	0.106387	870.219	24079	4	P61204	ARF3	119590242	00054
ADP ribosylation factor 1	R.MLAEDELRDAVLLVFANK.Q	44.73	3.22408	1024.05	28158	2	P61204	ARF3	119590242	00054
ADP ribosylation factor like 10B	K.NELHNLLDKPQLQGIPVLVLGNKR.D	45.29	1.12606	677.895	20635	4	Q96BM9	ARL8A	119611805	12483
ADP ribosylation factor like 10B	K.EKDNIDITLQWLIQHSK.S	25.77	2.72019	694.374	22722	3	Q96BM9	ARL8A	119611805	12483
ADP ribosylation factor like 6 interacting protein 2	R.NLVPLLLAPENLVEK.E	16.87	0.66186	831.495	24910	2	Q8NHH9	ATL2	208610002	10662
ADP ribosylation factor like 6 interacting protein 2	R.NLVPLLLAPENLVEKEISGSK.V	73.28	0.220034	755.102	25706	3	Q8NHH9	ATL2	208610002	10662
ADP-ribosylation factor-like 1	R.ILILGLDGAGK.T	39.87	0.261765	535.335	20178	2	P40616	ARL1	119618065	04574
ADP-ribosylation factor-like 1	K.GTGLDEAMEWLVETLK.S	75.65	0.225461	896.445	30208	2	P40616	ARL1	119618064	04574
AF6	R.ITLDAQDVLAHLVQMAFK.Y	79.13	0.157967	1007.05	29602	2	J3KN01	MLLT4	344179034	01164
AFG3L2	R.GMGGLFSVGETTAK.V	44.86	4.12055	677.84	17888	2	Q9Y4W6	AFG3L2	300192933	05205
AFG3L2	K.VGQISFDLPR.Q	62.98	2.21983	566.313	18340	2	Q9Y4W6	AFG3L2	300192933	05205
AFG3L2	K.VALLLLEKEVLDKNDMVELLGPRPFAEK.S	27.54	1.93787	795.701	24498	4	Q9Y4W6	AFG3L2		05205
AH receptor-interacting protein	K.VLELDPALAPVVSR.E	49.01	0.100077	739.932	20844	2	O00170	AIP	294960122	10408
AHSA1	R.VFTTQELVQAFTHAPATLEADRGGK.F	72.52	0.92432	896.465	23148	3	O95433	AHSA1	159163554	09768
AHSA1	R.VFTTQELVQAFTHAPATLEADR.G	44.42	1.41704	815.753	24789	3	O95433	AHSA1	159163554	09768
AICAR transformylase, IMP cyclohydrolase	K.TLHPAVHAGILAR.N	13.91	1.55776	678.4	11039	2	P31939	ATIC	119590935	03434
AICAR transformylase, IMP cyclohydrolase	K.NGQVIGIGAGQQSR.I	48.22	2.57234	692.87	11533	2	P31939	ATIC	119590935	03434
AICAR transformylase, IMP cyclohydrolase	K.HVSPAGAAVGIPLSEDEAK.V	28	0.207798	616.655	14392	3	P31939	ATIC	119590935	03434
AICAR transformylase, IMP cyclohydrolase	K.SLFSNVVTK.N	14.71	0.581163	497.782	15593	2	P31939	ATIC	119590935	03434
AICAR transformylase, IMP cyclohydrolase	K.VCMVYDLYK.T	22.05	2.65758	595.781	17433	2	P31939	ATIC	119590935	03434
AICAR transformylase, IMP cyclohydrolase	K.EALGIPAAASFK.H	18.41	0.592518	587.827	17549	2	P31939	ATIC	119590935	03434
AICAR transformylase, IMP cyclohydrolase	K.ALFEEVPELLTEAEKK.E	53.7	0.910083	923.497	23049	2	P31939	ATIC	119590935	03434
AICAR transformylase, IMP cyclohydrolase	R.DVSELTGFPEMLGGR.V	55.54	2.47672	804.388	23658	2	P31939	ATIC	119590935	03434
AICAR transformylase, IMP cyclohydrolase	R.EVSDGIIAPGYEEEALTILSK.K	37.54	0.017904	1117.58	24832	2	P31939	ATIC	119590935	03434
AICAR transformylase, IMP cyclohydrolase	R.SGVAYIAAPSGSAADKVVIEACDELGIILAHTNLR.L	56.03	0.201013	896.221	27560	4	P31939	ATIC	119590935	03434
AICAR transformylase, IMP cyclohydrolase	K.LPITVLNGAPGFINLCDALNAWQLVK.E	85.29	0.582194	1419.27	29448	2	P31939	ATIC	119590935	03434
Aladin	K.ILATTPSAVFR.V	28.9	4.72751	588.34	15710	2	Q9NRG9	AAAS	291045307	05646
Aladin	R.LLFTVLGEPLIYSLSFPER.C	50.69	5.24649	732.081	29337	3	Q9NRG9	AAAS	291045307	05646
Alanyl tRNA synthetase	K.MALELLTQEFGIPIER.L	88.39	5.51612	930.506	26643	2	P49588	AARS	119572224	03042
Alanyl tRNA synthetase	K.NVGCLQEALQLATSFAQLR.L	115.24	5.60802	1060.06	28187	2	P49588	AARS	119572224	03042
Alanyl-tRNA synthetase like	K.APPGFLGSLVPVVVETLGDAYPELQR.N	42.6	0.654809	908.824	30326	3	Q5JTZ9	AARS2	119624673	12397
Albumin	K.KVPQVSTPTLVEVSR.N	59.08	0.956135	820.472	14426	2	Q8IUK7	ALB	332356380	00062
Albumin	K.YLYEIAR.R	19.87	1.14933	464.251	14565	2	A0A0C4DGB6	ALB	332356380	00062
Aldehyde dehydrogenase 16 family, member A1	R.LLWTLESLVTGR.A	57.35	3.90834	694.404	26303	2	Q8IZ83	ALDH16A1	269849532	14394
Aldehyde dehydrogenase 2	K.LGPALATGNVVVMK.V	52.48	0.826406	685.397	16829	2	P05091	ALDH2	328877225	00003
Aldehyde dehydrogenase 2	K.VAEQTPLTALYVANLIK.E	67.42	2.17564	922.532	24658	2	P05091	ALDH2	328877225	00003
Aldehyde dehydrogenase 2	R.HEPVGVCGQIIPWNFPLLMQAWK.L	58.78	0.918621	907.465	27259	3	P05091	ALDH2	328877225	00003
Aldehyde dehydrogenase 5	K.VAEQTPLSALYLASLIK.E	90.92	2.21019	909.023	25749	2	P30837	ALDH1B1	311033472	00005
Aldehyde dehydrogenase 5 family, member A1 (succinate-semialdehyde dehydrogenase)	R.LAGLSAALLR.T	62.65	7.4019	492.81	17991	2	P51649	ALDH5A1	239781667	08361
Aldehyde dehydrogenase 7 family, member A1	R.MIGGPILPSER.S	34.13	0.212032	585.321	15721	2	A0A0J9YWF7	ALDH7A1	320202964	00124
Aldehyde dehydrogenase 7 family, member A1	R.VGNPWDPNVLYGPLHTK.Q	28.73	2.05876	636.331	20245	3	P49419	ALDH7A1	319655561	00124
Aldehyde dehydrogenase 9	K.EILDKFTEEVVK.Q	48.86	1.08844	725.396	18358	2	P49189	ALDH9A1	223462711	04109
Aldehyde dehydrogenase X, mitochondrial	R.LLNLLADLVER.D	80.73	3.5531	634.88	25821	2	P30837	ALDH1B1	311033472	00005
Aldo-keto reductase 7	R.QVETELFPCLR.H	27.72	1.51038	696.354	19929	2	O43488	AKR7A2	294862545	04567
Aldolase 1	R.LQSIGTENTEENR.R	90.46	1.39128	745.859	10010	2	H3BQN4	ALDOA	342187211	00070
Aldolase 1	K.GILAADESTGSIAKR.L	81.69	0.280763	744.904	11882	2	H3BQN4	ALDOA	342187211	00070
Aldolase 1	K.GILAADESTGSIAK.R	62.8	0.789374	666.854	13607	2	H3BQN4	ALDOA	342187211	00070
Aldolase 1	K.ADDGRPFPQVIK.S	14.86	3.48997	671.857	13962	2	H3BQN4	ALDOA	342187211	00070
Aldolase 1	M.PYQYPALTPEQK.K	51.25	0.370802	717.867	14363	2	H3BQN4	ALDOA	157829946	00070
Aldolase 1	K.ALSDHHIYLEGTLLKPNMVTPGHACTQK.F	63.47	0.662924	783.65	15311	4	H3BQN4	ALDOA	342187211	00070
Aldolase 1	K.FSHEEIAMATVTALRR.T	19.36	0.0098256	458.743	16628	4	H3BQN4	ALDOA	342187211	00070
Aldolase 1	K.FSHEEIAMATVTALR.R	74.71	1.52043	838.426	18235	2	H3BQN4	ALDOA	342187211	00070
Aldolase 1	K.IGEHTPSALAIMENANVLAR.Y	84.61	0.366856	703.037	20960	3	H3BQN4	ALDOA	342187211	00070
Aldolase 1	R.QLLLTADDRVNPCIGGVILFHETLYQK.A	46.41	2.47426	779.169	22771	4	H3BQN4	ALDOA	342187211	00070
Aldolase 1	R.LQSIGTENTEENRR.F	41.25	0.468786	823.908	9252	2	H3BQN4	ALDOA	342187211	00070
Aldose reductase	K.YKPAVNQIECHPYLTQEK.L	20.26	0.202877	555.279	12467	4	P15121	AKR1B1	344189582	00071
Aldose reductase	K.TLSDLKLDYLDLYLIHWPTGFKPGK.E	23.64	1.12354	734.15	25028	4	P15121	AKR1B1	344189582	00071
ALEX3	K.MAEGGSGDVDDAGDCSGAR.Y	120.7	3.00323	913.852	9258	2	Q9UH62	ARMCX3	119623289	02294
ALG2 interacting protein 1	K.KTSEVDLAKPLVK.F	23.6	0.622615	476.621	11166	3	Q8WUM4	PDCD6IP	310942615	06425
ALG2 interacting protein 1	K.STPVNVPISQK.F	26.27	0.911381	585.33	11753	2	Q8WUM4	PDCD6IP	310942615	06425
ALG2 interacting protein 1	R.AAVGRPLDKHEGALETLLR.Y	38.04	1.51504	512.293	14646	4	Q8WUM4	PDCD6IP	310942615	06425
ALG2 interacting protein 1	K.FTDLFEK.M	30.46	0.684863	450.229	16717	2	Q8WUM4	PDCD6IP	310942615	06425
ALG2 interacting protein 1	K.ELPELLQR.N	23.52	5.09437	499.29	17312	2	Q8WUM4	PDCD6IP	310942615	06425
ALG2 interacting protein 1	K.FYNELTEILVR.F	54.46	1.661	698.878	22888	2	Q8WUM4	PDCD6IP	310942615	06425
ALG2 interacting protein 1	K.NLATAYDNFVELVANLKEGTK.F	68.82	2.49891	770.739	26959	3	Q8WUM4	PDCD6IP	310942615	06425
ALG2 interacting protein 1	K.NLATAYDNFVELVANLK.E	124.11	0.81689	948	29115	2	Q8WUM4	PDCD6IP	310942615	06425
ALG8	K.AILLAILPMSLLSVGK.A	20.58	2.97005	820.017	29510	2	A6NDW6	ALG8	119595457	10480
AlkB, alkylation repair homolog 5	R.KSYESSEDCSEAAGSPAR.K	102.03	8.05783	965.9	8112	2	K7ER58	ALKBH5	148539642	08621
AlkB, alkylation repair homolog 5	K.SYESSEDCSEAAGSPAR.K	108.2	0.337269	901.86	9164	2	K7ER58	ALKBH5	148539642	08621
Alkylglycerone phosphate synthase	K.FGGLAAGEDNGQR.G	23.71	4.87299	646.308	11579	2	O00116	AGPS	146327787	04337
Alkylglycerone phosphate synthase	R.TIISLDTSQMNR.I	23.37	4.89449	689.85	16980	2	O00116	AGPS	146327787	04337
Alkylglycerone phosphate synthase	R.GISDPLTVFEQTEAAAR.E	58.23	3.69879	902.961	23502	2	O00116	AGPS	146327787	04337
Alpha 1B glycoprotein	K.LLELTGPK.S	18.36	1.22914	435.769	13869	2	P04217	A1BG	317373553	00726
Alpha glucosidase II alpha subunit	R.NLGLYVK.T	23.6	5.36658	403.74	13367	2	Q14697	GANAB	119594456	03516
Alpha glucosidase II alpha subunit	K.LVAIVDPHIK.V	44.41	0.349423	552.843	14136	2	Q14697	GANAB	119594456	03516
Alpha glucosidase II alpha subunit	R.VVIIGAGKPAAVVLQTK.G	84.67	1.31607	832.526	15383	2	Q14697	GANAB	119594456	03516
Alpha glucosidase II alpha subunit	R.SLLLSVNAR.G	26.06	0.0390712	486.795	15564	2	Q14697	GANAB	119594456	03516
Alpha glucosidase II alpha subunit	K.MMDYLQGSGETPQTDVR.W	86.63	0.151464	964.43	16651	2	Q14697	GANAB	119594456	03516
Alpha glucosidase II alpha subunit	R.YRVPDVLVADPPIAR.L	25.22	0.30697	840.975	18275	2	Q14697	GANAB	119594456	03516
Alpha glucosidase II alpha subunit	R.LSFQHDPETSVLVLR.K	44.91	0.259057	580.981	18293	3	Q14697	GANAB	119594456	03516
Alpha glucosidase II alpha subunit	R.EPWLLPSQHNDIIR.D	25.96	3.1486	573.307	18670	3	Q14697	GANAB	119594456	03516
Alpha glucosidase II alpha subunit	R.QYASLTGTQALPPLFSLGYHQSR.W	47.19	0.532481	845.772	21868	3	Q14697	GANAB	119594456	03516
Alpha glucosidase II alpha subunit	K.HHGPQTLYLPVTLSSIPVFQR.G	73.6	0.819981	1195.65	21887	2	Q14697	GANAB	119594456	03516
Alpha glucosidase II alpha subunit	R.WYQMGAYQPFFR.A	42.08	0.449261	797.369	21918	2	Q14697	GANAB	119594456	03516
Alpha glucosidase II alpha subunit	K.VLLVLELQGLQK.N	31.42	1.26104	676.928	23267	2	Q14697	GANAB	119594456	03516
Alpha glucosidase II alpha subunit	R.ALLDSLQLGPDSLTVHLIHEVTK.V	96.15	0.0280069	1250.19	25067	2	Q14697	GANAB	119594456	03516
Alpha glucosidase II alpha subunit	R.LYNLDVFQYELYNPMALYGSVPVLLAHNPHR.D	41.49	0.578856	730.176	27036	5	Q14697	GANAB	119594456	03516
Alpha glucosidase II alpha subunit	R.YSLLPFWYTLLYQAHR.E	50.42	1.421	691.032	27397	3	Q14697	GANAB	119594456	03516
Alpha glucosidase II alpha subunit	R.QGSKDPAEGDGAQPEETPR.D	36.86	0.689729	656.968	8205	3	Q14697-2	GANAB	119594454	03516
Alpha glucosidase II alpha subunit	R.VSQGSKDPAEGDGAQPEETPR.D	106.65	2.24687	1078	8519	2	Q14697	GANAB	119594456	03516
Alpha-2-HS glycoprotein	K.CDSSPDSAEDVR.K	59.7	0.40074	669.267	8585	2	P02765	AHSG	156523970	00727
Aminopeptidase puromycin sensitive	R.VLGATLLPDLIQK.V	50.73	0.463484	690.927	22498	2	P55786	NPEPPS	158937236	07366
Aminopeptidase puromycin sensitive	R.TIQQCCENILLNAAWLK.R	96.16	0.302645	1038.02	23185	2	P55786	NPEPPS	158937236	07366
AMPK-gamma1	K.GIVSLSDILQALVLTGGEK.K	114.98	2.40552	957.054	30052	2	P54619	PRKAG1	332000017	04118
Amyloid beta A4 protein	R.EVCSEQAETGPCR.A	48.51	0.441343	761.817	8531	2	H7C0V9	APP	324021738	00100
Androgen induced proliferation inhibitor	K.TTNVLGAVNKPLSSAGK.Q	30.77	1.48106	552.98	13038	3	Q9NTI5	PDS5B	162857467	05624
Androgen induced proliferation inhibitor	K.STTYSLESPKDPVLPAR.F	29.29	1.40303	620.994	14466	3	Q9NTI5	PDS5B	162857467	05624
Androgen induced proliferation inhibitor	R.LLVACCLADIFR.I	90.99	1.97966	725.882	25270	2	Q29RF7	PDS5A	344179022	05624
Angiomotin	R.HIEIRDQALSNAQAK.V	13.89	8.71473	847.46	13215	2	Q4VCS5	AMOT	166064029	02327
ANKFY1	R.FQLQLLR.E	15.72	4.33545	459.28	19225	2	I3L2C5	ANKFY1	119610856	09717
Ankyrin repeat domain protein 17	R.LTSSVSCALDEAAAALTR.M	57.91	4.80852	918.458	23993	2	Q8IWZ2	ANKHD1	308044526	10648
Annexin A11	K.NTPAFFAER.L	21.73	0.912099	526.762	14841	2	P50995	ANXA11	119600811	03983
Annexin A11	K.EAIKGVGTDEACLIEILASR.S	20.61	1.72391	715.713	23020	3	P50995	ANXA11	119600811	03983
Annexin A11	K.GVGTDEACLIEILASR.S	116.8	6.17894	852.43	24269	2	P50995	ANXA11	119600811	03983
Annexin AV	R.LYDAYELK.H	23.7	1.17692	507.761	14544	2	P08758	ANXA5	342350778	00568
Annexin AV	R.DLLDDLKSELTGKFEK.L	53.08	1.69694	617.664	25290	3	P08758	ANXA5	342350778	00568
Annexin AV	K.GLGTDEESILTLLTSR.S	29.55	0.568361	568.972	26161	3	P08758	ANXA5	342350778	00568
Annexin II	K.TPAQYDASELK.A	58.08	3.44676	611.803	11387	2	H0YLV6	ANXA2	209862831	01061
Annexin II	K.TDLEKDIISDTSGDFRK.L	42.17	0.585579	647.325	16943	3	H0YMU9	ANXA2	209862831	01061
Annexin II	K.SYSPYDMLESIRK.E	38.49	1.87945	794.886	19865	2	P07355	ANXA2	209862831	01061
Annexin II	K.GVDEVTIVNILTNR.S	73.29	1.00723	771.929	24118	2	H0YLV6	ANXA2	209862831	01061
Annexin II	K.SALSGHLETVILGLLK.T	41.17	1.01031	825.992	25366	2	H0YLV6	ANXA2	209862831	01061
Annexin II	K.SALSGHLETVILGLLKTPAQYDASELK.A	45.72	0.316687	714.394	25566	4	H0YLV6	ANXA2	209862831	01061
Annexin II	K.GDLENAFLNLVQCIQNKPLYFADR.L	143.03	3.43006	1419.72	28592	2	P07355	ANXA2	209862831	01061
Annexin IV	K.GLGTDDNTLIR.V	56.4	2.61024	587.805	14224	2	P09525	ANXA4	228311884	00112
Annexin IV	K.GAGTDEGCLIEILASR.T	63.3	2.47801	831.414	22707	2	P09525	ANXA4	228311884	00112
Annexin IV	K.GLGTDEDAIISVLAYR.N	77.3	2.84248	846.946	24542	2	B4E1S2	ANXA4	228311884	00112
Annexin VI	K.GTVRPANDFNPDADAK.A	46.48	3.91872	844.402	10632	2	P08133	ANXA6	302129652	00231
Annexin VI	K.EIKDAISGIGTDEK.C	17.7	2.23885	492.59	13644	3	P08133	ANXA6	302129652	00231
Annexin VI	K.SLHQAIEGDTSGDFLK.A	74.04	3.74192	859.42	14997	2	P08133	ANXA6	302129652	00231
Annexin VI	K.NKPLFFADKLYK.S	18.59	1.51634	742.42	15150	2	P08133	ANXA6	302129652	00231
Annexin VI	R.VFQEFIK.M	18.26	0.344864	455.755	15574	2	P08133	ANXA6	302129652	00231
Annexin VI	R.SEIDLLNIR.R	38.75	2.47996	536.802	20079	2	P08133	ANXA6	302129652	00231
Annexin VI	R.SELDMLDIR.E	19.79	3.00125	546.275	20289	2	P08133	ANXA6	302129652	00231
Annexin VI	R.LILGLMMPPAHYDAK.Q	54.7	4.21466	835.447	20735	2	P08133	ANXA6	302129652	00231
Annexin VI	K.GLGTDEDTIIDIITHR.S	111.33	0.167335	884.957	24020	2	P08133	ANXA6	302129652	00231
Annexin VI	R.DLMTDLKSEISGDLAR.L	20.14	0.1423	588.633	24823	3	P08133	ANXA6	302129652	00231
Annexin VI	R.GELSGDFEKLMLAVVK.C	59.65	1.28	868.47	25259	2	P08133	ANXA6	302129652	00231
Antigen identified by monoclonal antibody Ki-67	R.ASQPDLVDTPTSSKPQPK.R	14.44	2.87663	632.66	10568	3	A0A087WV66	MKI67	225543215	08902
Antigen identified by monoclonal antibody Ki-67	K.AM#DTPKPAGGDEKDMK.A	19.43	7.65533	569.6	7180	3	A0A087WV66	MKI67	225543215	08902
Antigen identified by monoclonal antibody Ki-67	K.FTQTSGETTDADKEPAGEDKGIK.A	15.31	1.53476	607.041	9295	4	A0A087WV66	MKI67	225543215	08902
Apex nuclease	K.GAVAEDGDELRTEPEAK.K	85.04	1.03758	893.925	10615	2	P27695	APEX1	346644849	00136
Apex nuclease	K.VSYGIGDEEHDQEGR.V	88.65	0.829227	845.87	10914	2	P27695	APEX1	346644849	00136
Apex nuclease	K.GLDWVKEEAPDILCLQETK.C	59.51	2.05782	748.714	22212	3	P27695	APEX1	346644849	00136
Apex nuclease	R.LDYFLLSHSLLPALCDSK.I	51.37	5.78895	698.035	25038	3	P27695	APEX1	346644849	00136
Apex nuclease	R.QGFGELLQAVPLADSFR.H	45.44	2.42699	616.661	25642	3	P27695	APEX1	346644849	00136
ApoB mRNA editing enzyme, catalytic polypeptide like 3C	R.CFLSWFCDDILSPNTK.Y	57.36	0.393429	1001.96	26449	2	Q9NRW3	APOBEC3C	119580688	09671
Apoptosis inhibitor 5	K.ITNNINVLIK.D	38.63	1.0318	571.35	15509	2	B4E283	API5	344217752	16500
Apoptosis inhibitor 5	K.GTLGGLFSQILQGEDIVR.E	121.88	0.444554	952.018	26936	2	B4E283	API5	219283155	16500
APRIL	K.LPNLTHLNLSGNK.L	37.13	3.36854	474.27	15489	3	Q92688	ANP32B	297787509	09803
APRIL	R.IFGGLDMLAEKLPNLTHLNLSGNK.L	70.47	1.75657	865.805	24829	3	Q92688	ANP32B	297787509	09803
Aquarius homolog	R.QDIEDSVSR.M	38.4	1.04341	524.748	10428	2	O60306	AQR	148491482	12468
Aquarius homolog	K.TDVAVQIISNIYHNFPEQR.T	86.55	0.00311923	748.718	25218	3	O60306	AQR	148491482	12468
Aquarius homolog	K.FFGPLSSNTLHQVASYLCLLPTLPK.N	50.57	3.28984	935.163	27870	3	O60306	AQR	148491482	12468
araCALC	K.GLTFQEVENFFTFLK.N	39.63	3.40782	910.47	29256	2	A0A0U1RRK1	MICU1	306922384	05471
ARD1	R.DLTQMADELRR.H	23.02	1.54637	674.339	18220	2	P41227-2	NAA10	119593182	02056
Arginine/serine-rich splicing factor 10	R.GYDDRDYYSR.S	19.43	0.0213815	655.276	10175	2	P62995	TRA2B	345197228	04097
Arginyl aminopeptidase	K.ETFASTASQLHSNVVNYVQQIVAPK.G	21.88	2.42622	911.142	23969	3	Q9H4A4	RNPEP	119611793	04055
Arginyl-tRNA synthetase	R.LLQQEEEIK.S	34.16	0.734766	565.309	11144	2	P54136	RARS	119581911	00142
Arginyl-tRNA synthetase	R.LMDLLGEGLKR.S	40.49	8.32977	622.85	17876	2	P54136	RARS	119581911	00142
Arginyl-tRNA synthetase	K.FGDYQCNSAMGISQMLK.T	43.52	0.527219	975.431	20276	2	P54136	RARS	119581911	00142
Arginyl-tRNA synthetase	K.IVFVPGCSIPLTIVK.S	17.75	0.413887	821.983	22507	2	P54136	RARS	119581911	00142
Arginyl-tRNA synthetase-like	R.VGLAALIIQDFK.G	45.63	1.08405	644.388	25365	2	Q5T160	RARS2	197100773	15209
ARL 6 interacting protein 1	R.FHEICSNLVK.T	17.36	1.27304	416.214	11782	3	Q15041	ARL6IP1	119570644	09641
ARP2 actin-related protein 2 homolog	K.ILLTEPPMNPTK.N	64.05	8.78903	677.37	16197	2	P61160	ACTR2	119620320	05023
ARP2/3 complex 41 kDa subunit	K.ASSEGGTAAGAGLDSLHK.N	26.69	0.505898	543.6	10913	3	O15143	ARPC1B	119597086	10366
ARPP19	K.YFDSGDYNMAK.A	32.85	1.52457	655.771	14408	2	O43768	ENSA	119622244	09264
Arsenite resistance protein 2	R.LRECELSPGVNR.D	31.13	1.05056	715.364	10266	2	Q9BXP5	SRRT	192807336	10665
Arsenite resistance protein 2	K.LTPLLSVR.E	15.39	0.645469	449.789	15712	2	Q9BXP5	SRRT	192807336	10665
Arsenite resistance protein 2	R.RQQMQDFFLAHKDEEWFR.S	27.67	0.654463	603.54	18620	4	Q9BXP5	SRRT	192807336	10665
Arsenite resistance protein 2	K.VLDKLLLYLR.I	16.43	1.06759	623.401	21593	2	Q9BXP5	SRRT	192807336	10665
Arsenite resistance protein 2	R.ILEQEEEEEQAGKPGEPSKKEEGR.A	42.09	1.47525	682.334	9460	4	Q9BXP5	SRRT		10665
Arsenite resistance protein 2	R.VALSEPQPERR.F	21.23	0.123275	427.902	9678	3	Q9BXP5	SRRT	192807336	10665
Asparagine synthetase	R.LAVVDPLFGMQPIR.V	60.09	0.676151	778.436	23549	2	P08243	ASNS	296010848	00153
Asparagine synthetase	R.ELYLFDVLR.A	35.05	2.73885	584.326	25518	2	P08243	ASNS	296010852	00153
Asparagine synthetase	R.IGCLLSGGLDSSLVAATLLK.Q	83.47	0.62572	994.558	25722	2	P08243	ASNS	296010852	00153
Aspartate beta-hydroxylase	K.VLIFDDSFEHEVWQDASSFR.L	18.31	2.92609	809.716	25547	3	Q12797	ASPH	332138294	08996
Aspartyl-tRNA synthetase	R.IHDPQLLTER.A	26.68	0.273399	407.891	11649	3	P14868	DARS	119632025	04361
Aspartyl-tRNA synthetase	R.FQTEIQTVNK.Q	46.94	3.91177	604.322	11748	2	P14868	DARS	119632025	04361
Aspartyl-tRNA synthetase	R.LQSGICHLFR.E	46.07	3.66474	410.887	14627	3	P14868	DARS	119632025	04361
Aspartyl-tRNA synthetase	K.QCFLVLR.Q	51.04	1.02831	468.26	16849	2	P14868	DARS	119632025	04361
Aspartyl-tRNA synthetase	K.IYVISLAEPR.L	38.78	1.05801	580.838	18694	2	P14868	DARS	119632025	04361
Aspartyl-tRNA synthetase	K.VFSIGPVFR.A	29.66	0.109634	511.295	20006	2	P14868	DARS	119632025	04361
Aspartyl-tRNA synthetase	R.LEYCEALAMLR.E	35.85	0.20604	684.836	21383	2	P14868	DARS	119632025	04361
Aspartyl-tRNA synthetase 2, mitochondrial	R.NTEIGFLQDALSKPHGTVK.A	43.07	1.10409	685.701	17380	3	Q6PI48	DARS2	119611368	07677
Aspartyl-tRNA synthetase 2, mitochondrial	R.LICLVTGSPSIR.D	21.7	1.70094	658.375	17416	2	Q6PI48	DARS2	119611368	07677
Aspartyl-tRNA synthetase 2, mitochondrial	R.NWNSPVANFIMESQRLELIR.L	17.37	1.41235	806.419	25571	3	Q6PI48	DARS2	119611368	07677
Ataxin 1 ubiquitin like interacting protein	R.LQLPVFLQQMQNPESLSILTNPR.A	41.31	0.408786	889.483	26909	3	Q9NRR5	UBQLN4	119573393	05670
Ataxin 10	R.LSGVMVPAPIQDLEALR.A	55.44	0.018795	905.001	24158	2	Q9UBB4	ATXN10	266453278	04624
Ataxin 2	R.MGQPGSGSM#PSR.S	14.62	1.98589	604.265	7162	2	Q99700	ATXN2	215273941	03307
Ataxin 2 domain protein	R.IAMENDDGRTEEEKHSAVQR.Q	26.88	4.25475	579.52	8765	4	Q63ZY4	ATXN2L	223459664	06394
ATP binding cassette 50	R.LQGQLEQGDDTAAERLEK.V	49.36	3.56623	667.67	12304	3	Q8NE71	ABCF1	168986080	09139
ATP binding cassette 50	R.ICIVGPNGVGK.S	16.92	2.36709	557.307	13925	2	Q8NE71	ABCF1	168986080	09139
ATP binding cassette 50	K.IGFFNQQYAEQLR.M	71.87	1.08811	807.406	19523	2	Q8NE71	ABCF1	168986080	09139
ATP binding cassette 50	R.FTFPDPPPLSPPVLGLHGVTFGYQGQKPLFK.N	21.43	1.98533	846.208	23840	4	Q8NE71	ABCF1	168986080	09139
ATP binding cassette 50	K.AKKAEQGSEEEGEGEEEEEEGGESK.A	28.53	7.54157	671.04	7229	4	Q8NE71	ABCF1	168986080	09139
ATP binding cassette subfamily B member 7	R.QALIDMNTLFTLLK.V	82.48	2.60842	810.957	28518	2	A0A087WW65	ABCB7	119619043	02137
ATP binding cassette subfamily C member1	R.DGAFAEFLR.T	15.38	0.0975129	513.256	21702	2	A0A0A0MS99	ABCC1	296439301	01153
ATP binding cassette, sub family F, member 2	K.LVDEEPQLTKR.T	17.21	3.20849	443.247	10738	3	Q75MJ1	ABCF2	119574402	12403
ATP binding cassette, sub family F, member 2	R.ILHGLGFTPAMQR.K	32.45	1.58109	720.894	15386	2	Q75MJ1	ABCF2	119574402	12403
ATP binding cassette, sub family F, member 2	R.YGLIGLNGIGK.S	22.61	0.0506952	552.824	19055	2	Q75MJ1	ABCF2	119574402	12403
ATP binding cassette, sub family F, member 2	K.IPPPVIMVQNVSFK.Y	43.68	0.196317	784.947	20894	2	Q75MJ1	ABCF2	119574402	12403
ATP binding cassette, sub family F, member 2	K.LLTGELLPTDGMIR.K	42.88	5.11889	764.928	21542	2	Q75MJ1	ABCF2	119574402	12403
ATP citrate lyase	K.FICTTSAIQNR.F	37.34	0.444054	655.83	12228	2	P53396	ACLY	298508701	00155
ATP citrate lyase	K.EAGVFVPR.S	34.2	0.699845	437.743	12774	2	P53396	ACLY	298508702	00155
ATP citrate lyase	R.SMGFIGHYLDQK.R	34.9	1.83998	698.339	17426	2	P53396	ACLY	119581185	00155
ATP citrate lyase	K.GVTIIGPATVGGIKPGCFK.I	51.77	0.618577	624.685	17681	3	P53396	ACLY	298508702	00155
ATP citrate lyase	R.LLQDHPWLLSQNLVVKPDQLIK.R	46.26	0.0408088	866.499	21902	3	P53396	ACLY	298508701	00155
ATP citrate lyase	K.AFDSGIIPMEFVNK.M	30.17	0.702903	784.395	22601	2	P53396	ACLY	119581185	00155
ATP citrate lyase	R.AGKDLVSSLTSGLLTIGDR.F	39.52	1.65891	635.022	24791	3	P53396	ACLY	119581185	00155
ATP citrate lyase	K.DLVSSLTSGLLTIGDR.F	96.76	2.90364	823.954	28620	2	P53396	ACLY	119581185	00155
ATP synthase H+ transporting mitochondrial F0 complex subunit d	R.IVEYEKEMEK.M	21.36	1.30237	433.216	10584	3	O75947	ATP5H	119609635	16519
ATP synthase H+ transporting mitochondrial F0 complex subunit d	K.SCAEWVSLSK.A	43.64	1.21898	583.78	15152	2	O75947	ATP5H	119609635	16519
ATP synthase H+ transporting mitochondrial F0 complex subunit d	R.LAALPENPPAIDWAYYK.A	26.36	2.43584	966.496	21698	2	O75947	ATP5H	119609635	16519
ATP synthase H+ transporting mitochondrial F0 complex subunit d	K.TIDWVAFAEIIPQNQK.A	33.51	1.77791	625.001	25538	3	O75947	ATP5H	119609635	16519
ATP synthase H+ transporting mitochondrial F0 complex subunit d	K.NLIPFDQMTIEDLNEAFPETK.L	111.22	0.925688	1233.1	26156	2	O75947	ATP5H	119609635	16519
ATP synthase H+ transporting mitochondrial F1 complex epsilon subunit	R.QAGLSYIR.Y	37.81	1.86226	454.253	12123	2	P56381	ATP5E	119595852	05856
ATP synthase, beta	K.LVPLKETIK.G	36.06	0.5016	520.839	11181	2	P06576	ATP5B	119617358	00044
ATP synthase, beta	K.AHGGYSVFAGVGER.T	47.26	5.99144	703.84	13595	2	H0YH81	ATP5B	119617358	00044
ATP synthase, beta	K.IPVGPETLGR.I	22.09	1.51743	519.802	13983	2	H0YH81	ATP5B	119617358	00044
ATP synthase, beta	R.IMDPNIVGSEHYDVAR.G	102.64	0.696085	908.439	15159	2	H0YH81	ATP5B	119617358	00044
ATP synthase, beta	K.VALVYGQMNEPPGAR.A	68	0.0799096	801.409	15242	2	H0YH81	ATP5B	119617358	00044
ATP synthase, beta	R.IMNVIGEPIDERGPIK.T	55.05	1.60812	890.986	16583	2	H0YH81	ATP5B	119617358	00044
ATP synthase, beta	R.IMNVIGEPIDER.G	35.03	3.83917	693.361	17356	2	H0YH81	ATP5B	119617358	00044
ATP synthase, beta	R.LVLEVAQHLGESTVR.T	60.33	0.757155	825.962	18060	2	P06576	ATP5B	119617358	00044
ATP synthase, beta	K.VVDLLAPYAK.G	29.92	1.87207	544.822	18731	2	H0YH81	ATP5B	119617358	00044
ATP synthase, beta	R.IPSAVGYQPTLATDMGTMQER.I	80.52	1.21531	1133.55	18774	2	H0YH81	ATP5B	119617358	00044
ATP synthase, beta	K.VLDSGAPIKIPVGPETLGR.I	39.43	0.514825	640.371	18873	3	H0YH81	ATP5B	119617358	00044
ATP synthase, beta	R.TREGNDLYHEMIESGVINLK.D	85.34	0.457262	1159.58	20492	2	H0YH81	ATP5B	119617358	00044
ATP synthase, beta	R.EGNDLYHEMIESGVINLK.D	92.26	0.721495	687.671	22488	3	H0YH81	ATP5B	119617358	00044
ATP synthase, beta	R.AIAELGIYPAVDPLDSTSR.I	76.6	0.282691	663.349	22508	3	H0YH81	ATP5B	119617358	00044
ATP synthase, beta	R.FLSQPFQVAEVFTGHMGK.L	78.76	2.73107	675.01	22880	3	P06576	ATP5B	119617358	00044
ATP synthase, beta	K.QFAPIHAEAPEFMEMSVEQEILVTGIK.V	72.18	0.447691	1015.51	25361	3	H0YH81	ATP5B	119617358	00044
ATP synthase, beta	K.TVLIMELINNVAK.A	72.1	0.701037	729.424	26605	2	H0YH81	ATP5B	119617358	00044
ATP synthase, beta	K.SLQDIIAILGMDELSEEDKLTVSR.A	114.5	2.33088	1338.2	28370	2	P06576	ATP5B	119617358	00044
ATP synthase, beta	R.DQEGQDVLLFIDNIFR.F	88.25	0.319465	961.487	30928	2	H0YH81	ATP5B	119617358	00044
ATP synthase, H+ transporting, mitochondrial F0 complex, subunit f, isoform 2	K.LGELPSWILMR.D	81.78	0.914261	657.865	24181	2	P56134	ATP5J2	311893396	16520
ATP synthase, H+ transporting, mitochondrial F0 complex, subunit f, isoform 2	R.DFSPSGIFGAFQR.G	51.47	2.06202	714.85	24600	2	P56134	ATP5J2	311893396	16520
ATP synthase, H+ transporting, mitochondrial F1 complex, alpha subunit 1, cardiac muscle	R.ISVREPMQTGIK.A	16.13	0.206808	453.587	11721	3	A8K092	ATP5A1	127798841	01258
ATP synthase, H+ transporting, mitochondrial F1 complex, alpha subunit 1, cardiac muscle	K.LELAQYR.E	27.83	0.185997	446.748	12896	2	A8K092	ATP5A1	127798841	01258
ATP synthase, H+ transporting, mitochondrial F1 complex, alpha subunit 1, cardiac muscle	K.GIRPAINVGLSVSR.V	67.36	0.901414	480.288	14724	3	A8K092	ATP5A1	127798841	01258
ATP synthase, H+ transporting, mitochondrial F1 complex, alpha subunit 1, cardiac muscle	R.VLSIGDGIAR.V	33.6	0.00799537	500.793	15182	2	A8K092	ATP5A1	127798841	01258
ATP synthase, H+ transporting, mitochondrial F1 complex, alpha subunit 1, cardiac muscle	R.VVDALGNAIDGKGPIGSK.T	99.53	0.424329	855.973	15288	2	A8K092	ATP5A1	127798841	01258
ATP synthase, H+ transporting, mitochondrial F1 complex, alpha subunit 1, cardiac muscle	R.QMSLLLR.R	42.7	3.06334	430.753	15978	2	A8K092	ATP5A1	119621876	01258
ATP synthase, H+ transporting, mitochondrial F1 complex, alpha subunit 1, cardiac muscle	K.HALIIYDDLSK.Q	48.15	5.2186	644.354	16525	2	A8K092	ATP5A1	127798841	01258
ATP synthase, H+ transporting, mitochondrial F1 complex, alpha subunit 1, cardiac muscle	R.EAYPGDVFYLHSR.L	47.19	3.5965	777.37	17168	2	A8K092	ATP5A1	127798841	01258
ATP synthase, H+ transporting, mitochondrial F1 complex, alpha subunit 1, cardiac muscle	R.ILGADTSVDLEETGR.V	52.8	8.45807	788.39	17834	2	A8K092	ATP5A1	127798841	01258
ATP synthase, H+ transporting, mitochondrial F1 complex, alpha subunit 1, cardiac muscle	K.TSIAIDTIINQK.R	86.63	0.0987285	658.875	18301	2	A8K092	ATP5A1	127798841	01258
ATP synthase, H+ transporting, mitochondrial F1 complex, alpha subunit 1, cardiac muscle	K.ITKFENAFLSHVVSQHQALLGTIR.A	118.3	2.55399	1355.25	20139	2	A8K092	ATP5A1	127798841	01258
ATP synthase, H+ transporting, mitochondrial F1 complex, alpha subunit 1, cardiac muscle	K.FENAFLSHVVSQHQALLGTIR.A	116.8	0.321891	1184.13	20542	2	A8K092	ATP5A1	127798841	01258
ATP synthase, H+ transporting, mitochondrial F1 complex, alpha subunit 1, cardiac muscle	R.TGAIVDVPVGEELLGR.V	58.42	0.509573	812.949	21568	2	A8K092	ATP5A1	127798841	01258
ATP synthase, H+ transporting, mitochondrial F1 complex, alpha subunit 1, cardiac muscle	K.GMSLNLEPDNVGVVVFGNDKLIK.E	52.66	2.7222	820.107	22831	3	A8K092	ATP5A1	127798841	01258
ATP synthase, H+ transporting, mitochondrial F1 complex, alpha subunit 1, cardiac muscle	K.LKEIVTNFLAGFEA.-	41.3	0.545158	776.425	25005	2	A8K092	ATP5A1	127798841	01258
ATP synthase, H+ transporting, mitochondrial F1 complex, alpha subunit 1, cardiac muscle	K.QGQYSPMAIEEQVAVIYAGVR.G	125.66	1.42562	1155.08	25081	2	A8K092	ATP5A1	127798841	01258
ATP synthase, H+ transporting, mitochondrial F1 complex, alpha subunit 1, cardiac muscle	R.EVAAFAQFGSDLDAATQQLLSR.G	153.04	0.619288	1169.59	27419	2	A8K092	ATP5A1	127798841	01258
ATP synthase, H+ transporting, mitochondrial F1 complex, alpha subunit 1, cardiac muscle	R.TGAIVDVPVGEELLGRVVDALGNAIDGKGPIGSK.T	24.82	1.72455	829.96	29571	4	A8K092	ATP5A1	127798841	01258
ATP synthase, H+ transporting, mitochondrial F1 complex, delta subunit	R.IEANEALVK.A	36.66	2.71855	493.781	11132	2	P30049	ATP5D	119589940	04397
ATP-binding cassette, subfamily B member 10	K.LPFNEGVILNEK.S	60.62	3.03334	686.875	18698	2	Q9NRK6	ABCB10	339961213	09263
ATP-binding cassette, subfamily B member 10	K.STVLSLLLR.L	14.88	2.17045	501.322	22852	2	Q9NRK6	ABCB10	339961213	09263
ATP-dependent RNA helicase A	R.ISAVSVAER.V	21.4	6.04392	466.261	10851	2	Q08211	DHX9	295982409	04386
ATP-dependent RNA helicase A	R.GANLKDYYSR.K	44.33	0.771964	593.796	10924	2	Q08211	DHX9	187952519	04386
ATP-dependent RNA helicase A	R.LSMSQLNEK.E	67.28	0.699361	525.268	12061	2	Q08211	DHX9	187952519	04386
ATP-dependent RNA helicase A	K.SSVNCPFSSQDMK.Y	62.88	1.3238	743.82	12741	2	Q08211	DHX9	187952519	04386
ATP-dependent RNA helicase A	R.LNMATLR.M	43.76	0.869931	409.732	12758	2	Q08211	DHX9	187952519	04386
ATP-dependent RNA helicase A	R.GISHVIVDEIHER.D	42.39	0.872461	752.4	13501	2	Q08211	DHX9	295982409	04386
ATP-dependent RNA helicase A	R.KVFDPVPVGVTK.V	38.24	1.9335	643.381	13995	2	Q08211	DHX9	187952519	04386
ATP-dependent RNA helicase A	R.LETHMTPEMFR.T	29.66	0.320484	464.553	14735	3	Q08211	DHX9	187952519	04386
ATP-dependent RNA helicase A	K.LQISHEAAACITGLR.A	89.84	0.679326	547.291	15071	3	Q08211	DHX9	197692445	04386
ATP-dependent RNA helicase A	R.TPLHEIALSIK.L	51	1.33582	611.365	15302	2	Q08211	DHX9	187952519	04386
ATP-dependent RNA helicase A	R.YQILPLHSQIPR.E	44.38	0.0177495	732.92	15352	2	Q08211	DHX9	187952519	04386
ATP-dependent RNA helicase A	K.LAAQSCALSLVR.Q	75.64	2.17583	644.854	15411	2	Q08211	DHX9	187952519	04386
ATP-dependent RNA helicase A	R.QISRPSAAGINLMIGSTR.Y	60.37	0.0646363	624.676	16378	3	Q08211	DHX9	197692445	04386
ATP-dependent RNA helicase A	K.VFDPVPVGVTK.V	14.09	3.5883	579.33	16605	2	Q08211	DHX9	187952519	04386
ATP-dependent RNA helicase A	R.LGGIGQFLAK.A	28.74	0.765251	502.3	17929	2	Q08211	DHX9	187952519	04386
ATP-dependent RNA helicase A	R.QLYHLGVVEAYSGLTK.K	84.28	1.14851	889.479	18261	2	Q08211	DHX9	187952519	04386
ATP-dependent RNA helicase A	R.ELDALDANDELTPLGR.I	108.36	1.80612	871.432	20896	2	Q08211	DHX9	187952519	04386
ATP-dependent RNA helicase A	K.AIEPPPLDAVIEAEHTLR.E	45.96	0.917276	986.03	21946	2	Q08211	DHX9	187952519	04386
ATP-dependent RNA helicase A	K.NELMYQLEQDHDLQAILQER.E	97.89	0.991875	1243.6	22557	2	Q08211	DHX9	187952519	04386
ATP-dependent RNA helicase A	K.YPSPFFVFGEK.I	49.69	4.07238	659.332	22866	2	Q08211	DHX9	197692445	04386
ATP-dependent RNA helicase A	R.AAMEALVVEVTKQPAIISQLDPVNER.M	71.67	1.02002	1411.26	24191	2	Q08211	DHX9	197692445	04386
ATP-dependent RNA helicase A	K.TTQVPQFILDDFIQNDR.A	67.4	1.40535	684.014	24830	3	Q08211	DHX9	295982409	04386
ATP-dependent RNA helicase A	K.AIEPPPLDAVIEAEHTLRELDALDANDELTPLGR.I	44.61	1.3211	924.231	27548	4	Q08211	DHX9	187952519	04386
ATP-dependent RNA helicase A	R.DINTDFLLVVLR.D	90.95	2.54054	709.408	28428	2	Q08211	DHX9	295982409	04386
ATP-dependent RNA helicase A	K.GM#TLVTPLQLLLFASK.K	76.45	0.724256	874.504	29752	2	Q08211	DHX9	197692445	04386
ATP-dependent RNA helicase A	K.ETPFELIEALLK.Y	49.79	0.73568	701.896	30808	2	Q08211	DHX9	187952519	04386
ATP1A1	K.LSLDELHRK.Y	17.73	2.7804	555.818	11165	2	H7BXX5	ATP1A1	237681111	01662
ATP1A1	R.IISANGCKVDNSSLTGESEPQTR.S	108.85	1.03281	821.73	12003	3	H7BXX5	ATP1A1	237681111	01662
ATP1A1	K.CIELCCGSVK.E	36.25	3.8008	613.27	12465	2	H7BXX5	ATP1A1	237681111	01662
ATP1A1	R.GIVVYTGDR.T	32.45	1.32922	490.265	12496	2	H7BXX5	ATP1A1	237681111	01662
ATP1A1	K.NPNTSEPQHLLVMK.G	69.53	0.832182	804.415	12960	2	H7BXX5	ATP1A1	237681111	01662
ATP1A1	R.AVAGDASESALLK.C	46.5	0.0876871	616.33	13033	2	H7BXX5	ATP1A1	237681111	01662
ATP1A1	K.YQLSIHKNPNTSEPQHLLVMK.G	14.01	0.385097	496.265	13636	5	H7BXX5	ATP1A1	237681111	01662
ATP1A1	R.LNIPVSQVNPR.D	37.75	0.151208	412.907	14551	3	M0R116	ATP1A3	237681111	01662
ATP1A1	R.AVFQANQENLPILKR.A	34.37	5.7186	581	16350	3	H7BXX5	ATP1A1	237681111	01662
ATP1A1	K.NLEAVETLGSTSTICSDKTGTLTQNR.M	117.22	1.52841	932.796	16782	3	M0R116	ATP1A3	237681111	01662
ATP1A1	R.SPDFTNENPLETR.N	47.42	1.18576	760.354	16896	2	H7BXX5	ATP1A1	237681111	01662
ATP1A1	R.AVFQANQENLPILK.R	39.71	2.06073	792.942	18412	2	H7BXX5	ATP1A1	237681111	01662
ATP1A1	R.CSSILLHGKEQPLDEELKDAFQNAYLELGGLGER.V	24.45	1.58594	766.788	25441	5	H7BXX5	ATP1A1	237681111	01662
ATP1A1	K.EQPLDEELKDAFQNAYLELGGLGER.V	109.85	1.32092	1417.7	28002	2	H7BXX5	ATP1A1	237681111	01662
ATP1B3	R.SDPTSYAGYIEDLKK.F	43.93	5.54774	843.91	18072	2	P54709	ATP1B3	119599395	03521
ATP1B3	K.LFIYNPTTGEFLGR.T	47.05	1.1377	814.428	22420	2	P54709	ATP1B3	4502281	03521
ATP51	M.VPPVQVSPLIK.L	29.24	1.37499	588.87	15748	2	P56385	ATP5I	30582683	03308
ATP51	-.MVPPVQVSPLIK.L	43.03	0.082583	654.391	17890	2	P56385	ATP5I	114205599	03308
ATP5F1	R.RKEQEHMINWVEK.H	17.56	2.28274	432.474	10804	4	P24539	ATP5F1	119576900	04467
ATP5F1	K.QASIQHIQNAIDTEK.S	96.77	0.354981	848.436	12507	2	P24539	ATP5F1	119576900	04467
ATP5F1	R.HYLFDVQR.N	32.78	0.621782	539.278	14703	2	P24539	ATP5F1	119576900	04467
ATP5F1	R.LDYHISVQNMMR.R	40.13	0.710816	502.911	17372	3	P24539	ATP5F1	119576900	04467
ATP5F1	R.YGLIPEEFFQFLYPK.T	35.95	0.191436	630.994	29466	3	P24539	ATP5F1	119576900	04467
ATP5F1	K.HVVQSISTQQEKETIAK.C	74.32	2.36496	642.683	9612	3	P24539	ATP5F1	119576900	04467
ATP5L	K.TPALVNAAVTYSKPR.L	53.82	1.14492	529.967	14577	3	O75964	ATP5L	119587780	09815
ATP5L	K.VELVPPTPAEIPR.A	38.73	1.92552	709.405	18043	2	O75964	ATP5L	119587780	09815
ATP5L	R.LATFWYYAK.V	16.52	0.811977	581.801	19900	2	O75964	ATP5L	119587780	09815
ATP5O	R.YATALYSAASK.Q	68.24	0.572634	573.295	11944	2	P48047	ATP5O	119630208	02899
ATP5O	K.LVRPPVQVYGIEGR.Y	48.08	1.68866	528.308	15172	3	P48047	ATP5O	119630208	02899
ATP5O	K.SFLSQGQVLK.L	41.42	0.654244	553.814	15192	2	P48047	ATP5O	119630209	02899
ATP5O	K.TDPSILGGMIVR.I	44.6	0.131884	629.845	20266	2	P48047	ATP5O	119630209	02899
ATP5O	R.LSNTQGVVSAFSTMMSVHR.G	157.87	0.742691	1026.5	20884	2	P48047	ATP5O	119630208	02899
ATP5O	K.ERFSPLTTNLINLLAENGR.L	77.74	4.0442	1079.58	24369	2	P48047	ATP5O	119630208	02899
ATP5O	R.FSPLTTNLINLLAENGR.L	129.2	0.0331017	937.013	25965	2	P48047	ATP5O	119630208	02899
ATP6V1A1	R.TALVANTSNMPVAAR.E	40.22	1.35111	758.4	13756	2	P38606	ATP6V1A	119600034	06120
ATP6V1B2	R.IYPEEMIQTGISAIDGMNSIAR.G	42.94	0.929363	803.73	27110	3	P21281	ATP6V1B2	119584163	06088
ATPase family, AAA domain containing 1	R.DAALLCVR.E	49.12	5.90958	459.25	15035	2	Q8NBU5	ATAD1	119570564	12499
ATPase family, AAA domain containing 1	K.LQPSIIFIDEIDSFLR.N	72.64	2.43542	953.522	30001	2	Q8NBU5	ATAD1	119570565	12499
ATPase family, AAA domain containing 3A	R.NILMYGPPGTGK.T	25.16	8.38226	624.321	16250	2	Q9NVI7	ATAD3A	283436224	12500
ATPase family, AAA domain containing 3A	R.ATLNAFLYR.T	15.83	3.23792	534.797	17751	2	Q5T2N8	ATAD3C	283436224	12500
ATPase family, AAA domain containing 3B	K.QQQLLNEENLR.K	24.86	3.72496	692.86	13410	2	Q5T9A4	ATAD3B	283436224	10679
ATPase family, AAA domain containing 3B	R.QTVLESIR.T	13.82	0.355354	473.272	13421	2	Q5T9A2	ATAD3B	283436224	12500
ATPase family, AAA domain containing 3B	K.LKEYEAAVEQLKSEQIR.A	45.88	0.532918	678.7	15613	3	Q5T9A4	ATAD3B	283436224	10679
ATPase family, AAA domain containing 3B	R.ITVLEALRHPIQVSR.R	26.43	4.24015	578.01	17803	3	Q5T9A4	ATAD3B	283436224	12500
ATPase family, AAA domain containing 3B	K.DKWSNFDPTGLER.A	19.97	2.05273	782.875	18240	2	Q5T9A4	ATAD3B	283436222	10679
ATPase H+ transporting lysosomal noncatalytic accessory protein 1A	R.DMIDLEANFEKIENELK.E	52.89	1.43832	684.339	26122	3	Q93050	ATP6V0A1	194097403	01886
ATPase H+ transporting lysosomal noncatalytic accessory protein 1A	R.MQTNQTPPTYNK.T	49.21	2.05529	711.839	9360	2	B7Z2A9	ATP6V0A1	194097403	01886
ATPase inhibitory factor 1	R.EQAEEERYFR.A	28.6	0.809365	452.878	10902	3	A0A0B4J230	ATPIF1	119628109	16529
ATPase, Class VI, type 11C	R.YGFTFLGNR.N	23.78	4.35907	537.774	19539	2	A0A067XG54	ATP11C	119608830	09814
Autoantigen La	K.FSGDLDDQTCR.E	62.82	4.05775	657.272	11518	2	P05455	SSB	253723045	00168
Autoantigen La	R.SPSKPLPEVTDEYKNDVK.N	32.84	0.00977498	682.685	12037	3	P05455	SSB	197692403	00168
Autoantigen La	K.WIDFVR.G	16.4	1.68054	418.226	18820	2	P05455	SSB	253723045	00168
Autoantigen La	K.ICHQIEYYFGDFNLPR.D	62.41	2.26452	1036.49	21283	2	P05455	SSB	197692403	00168
Autoantigen La	K.GSIFVVFDSIESAKK.F	50.53	0.143834	813.941	21923	2	P05455	SSB	197692403	00168
Autoantigen La	K.GSIFVVFDSIESAK.K	37.76	2.08836	749.895	24701	2	P05455	SSB	197692403	00168
Autoantigen La	R.LTTDFNVIVEALSK.S	78.12	1.1485	775.428	25689	2	P05455	SSB	197692403	00168
Autoantigen La	K.LDEGWVPLEIMIK.F	39.27	5.9125	771.92	25920	2	P05455	SSB	197692403	00168
Autoantigen La	K.GFPTDATLDDIKEWLEDKGQVLNIQMR.R	56.24	2.28311	783.899	26519	4	P05455	SSB	197692403	00168
Autoantigen La	K.FASDDEHDEHDENGATGPVKR.A	64.06	1.00688	776.005	8296	3	P05455	SSB	197692403	00168
Autoantigen RCD8	R.GLVSTLQSATEQMAATVAGSVR.A	102.17	2.36368	1089.06	27200	2	Q6P2E9	EDC4	119603589	06911
BAP28	R.GLVGNPLPSVR.R	18.26	1.1744	554.828	15533	2	Q5T3Q7	HEATR1	187956497	17569
BAP28	K.IFLFDTQHFISK.E	21.65	0.862417	748.401	21555	2	Q5T3Q7	HEATR1	187956497	17569
BAP28	K.LVPDLLAIVQR.K	66.28	1.26782	618.888	23812	2	Q5T3Q7	HEATR1	187956497	17569
BAP28	K.AYDLLDKVNALLPTETFIPVIR.G	52.93	0.117934	834.472	27228	3	Q5T3Q7	HEATR1	187956497	17569
BAP28	K.VVETLPHFISPYLEGILSQVIHLEK.I	79.69	2.23967	954.534	28548	3	Q5T3Q7	HEATR1	187956497	17569
BAP28	K.NTSELVSSEVYLLSALAALQK.V	97.48	1.4614	1118.61	28969	2	Q5T3Q7	HEATR1	187956497	17569
BAP28	R.LLETVLGYISAVAQSMER.N	22.16	0.669682	990.526	31393	2	Q5T3Q7	HEATR1	187956497	17569
BAP31	K.YMEENDQLK.K	14.51	1.82127	585.26	10295	2	P51572	BCAP31	213511508	02319
BAP31	K.LQAAVDGPMDKKEE.-	47.51	1.72203	765.878	10503	2	P51572	BCAP31	213511508	02319
BAP31	K.AENQVLAMR.K	56.98	0.41104	516.269	12035	2	P51572	BCAP31	213511508	02319
BAP31	K.VNLQNNPGAMEHFHMK.L	37.11	1.0006	622.963	12738	3	P51572	BCAP31	213511508	02319
BAP31	K.GAAVDGGKLDVGNAEVKLEEENR.S	54.23	1.40579	593.304	14618	4	P51572	BCAP31	213511508	02319
Basic leucine zipper and W2 domains 1	R.LMELFPANK.Q	34.74	2.10998	531.787	18346	2	Q7L1Q6	BZW1	333470721	16570
Basic leucine zipper and W2 domains 1	R.FDPTQFQDCIIQGLTETGTDLEAVAK.F	107.06	1.03749	1449.2	29430	2	Q7L1Q6	BZW1	333470721	16570
Basic transcription factor 3	K.QLTEMLPSILNQLGADSLTSLR.R	57.44	3.19003	800.767	28018	3	P20290	BTF3	119616133	03966
BCDIN3 domain containing	K.QTIETHPIPESLIEK.G	18.76	8.35085	867.96	16904	2	Q7Z5W3	BCDIN3D	74738762	14065
Bcl XL binding protein v68	R.EQAELTGLR.L	32.45	4.27728	508.77	12022	2	Q96HS1	PGAM5	308198614	14681
Bcl XL binding protein v68	K.VSTDLLR.E	51.67	1.60804	402.235	12579	2	Q96HS1	PGAM5	308198614	14681
Bcl XL binding protein v68	R.NVESGEEELASKLDHYK.A	36.9	1.91074	649.983	15205	3	Q96HS1	PGAM5	281604151	14681
Bcl XL binding protein v68	R.EPLSLINVR.K	33.36	1.47221	520.809	17581	2	Q96HS1	PGAM5	281604151	14681
Bcl XL binding protein v68	R.HSQYHVDGSLEKDR.T	29.73	1.76922	418.453	8792	4	Q96HS1	PGAM5	308198614	14681
BCL2 associated athanogene 2	R.IIDEVVNKFLDDLGNAK.S	48.13	3.42087	952.015	24902	2	A2A296	BAG2	123240857	04859
BCL2 associated transcription factor 1	K.RPKEEEWDPEYTPK.S	27.96	5.92395	601.96	11425	3	Q9NYF8	BCLAF1	219520423	16544
BCL2 associated transcription factor 1	K.MAPVPLDDSNRPASLTK.D	45.65	0.25608	906.47	13764	2	Q9NYF8	BCLAF1	219520423	16544
BCL2 associated transcription factor 1	R.SIFDHIKLPQASK.S	53.5	1.12547	742.416	17462	2	Q9NYF8	BCLAF1	219520423	16544
BCL2 associated transcription factor 1	K.STSESFIQHIVSLVHHVK.E	66.37	1.2392	1024.55	21483	2	Q9NYF8	BCLAF1	219520423	16544
BCL2L13	K.ILVPLVLLR.Q	15.76	1.14123	518.367	24332	2	A0A087WX97	BCL2L13	119578172	09822
BCS1L	R.FYPGQAPSLAENFAEHVLR.A	57.05	1.18589	716.03	23120	3	Q9Y276	BCS1L	119964730	04708
BCS1L	R.LTFSGLLNALDGVASTEAR.I	112.86	0.367955	968.012	27452	2	Q9Y276	BCS1L	119964730	04708
BCS1L	R.SYAWLLSWLTR.H	19.81	6.25327	698.379	28226	2	Q9Y276	BCS1L	119964730	04708
Benzodiazapine receptor peripheral	M.APPWVPAMGFTLAPSLGCFVGSR.F	69.66	0.0959388	1209.61	27170	2	P30536	TSPO	47678349	15913
Beta 1,4 galactosyltransferase 6	K.VAVLIPFR.N	18.11	4.12427	457.797	30562	2	Q9UBX8	B4GALT6	190570165	06808
Beta galactosidase 1	R.SSDPDYLAAVDKWLGVLLPK.M	31.31	0.451725	729.728	29219	3	P16278	GLB1	215273939	01975
Beta-1,4 mannosyl transferase	K.VVDMFGCCLPVCAVNFK.C	57.92	1.22723	1008.46	23160	2	Q9BT22	ALG1	119605647	10437
BH3 interacting domain death agonist	R.DLATALEQLLQAYPR.D	48.34	3.53306	567.979	30020	3	P55957	BID	347300423	03590
Biliverdin reductase A	R.NPHPSSAFLNLIGFVSR.R	30.47	0.0738154	619.332	23523	3	P53004	BLVRA	119614577	11229
BIN2	R.ASLGTGTASPR.T	15.38	0.375418	509.27	11128	2	A0A087X188	BIN2	143811367	05805
BIP	K.NGRVEIIANDQGNR.I	24.36	1.57476	778.399	10032	2	P11021	HSPA5	320089793	00682
BIP	R.MVNDAEKFAEEDKK.L	78.5	2.04623	827.391	10426	2	P11021	HSPA5	168984549	00682
BIP	K.EFFNGKEPSR.G	34.44	0.0512149	605.796	10724	2	P11021	HSPA5	320089793	00682
BIP	K.MKETAEAYLGK.K	54.59	0.0128967	620.816	10895	2	P11021	HSPA5	320089793	00682
BIP	R.VEIIANDQGNR.I	56.18	0.0895308	614.818	10956	2	P11021	HSPA5	320089807	00682
BIP	K.NQLTSNPENTVFDAKR.L	86.59	8.84894	917.45	13257	2	P11021	HSPA5	320089793	00682
BIP	K.TKPYIQVDIGGGQTK.T	65.55	7.18321	802.93	13417	2	P11021	HSPA5	320089793	00682
BIP	K.NQLTSNPENTVFDAK.R	81.01	2.90974	839.41	14921	2	P11021	HSPA5	320089793	00682
BIP	K.KKELEEIVQPIISK.L	79.21	0.436523	827.493	15099	2	P11021	HSPA5	168984549	00682
BIP	K.VTHAVVTVPAYFNDAQR.Q	45.41	0.117587	629.995	15552	3	P11021	HSPA5	320089793	00682
BIP	K.SQIFSTASDNQPTVTIK.V	84.36	3.71708	918.967	15742	2	P11021	HSPA5	168984549	00682
BIP	R.ITPSYVAFTPEGER.L	46.02	0.158286	783.893	16795	2	P11021	HSPA5	320089793	00682
BIP	R.IINEPTAAAIAYGLDKR.E	35.67	0.350221	606.004	17509	3	P11021	HSPA5	320089793	00682
BIP	R.IDTRNELESYAYSLK.N	31.06	2.16328	901.45	18145	2	P11021	HSPA5	168984549	00682
BIP	R.IINEPTAAAIAYGLDK.R	63.75	1.47479	830.45	19158	2	P11021	HSPA5	320089807	00682
BIP	K.ELEEIVQPIISK.L	30.34	2.32653	699.4	19633	2	P11021	HSPA5	168984549	00682
BIP	R.AKFEELNMDLFR.S	66.1	0.0237977	756.879	20331	2	P11021	HSPA5	320089793	00682
BIP	K.TFAPEEISAMVLTK.M	73.84	0.577825	768.902	22110	2	P11021	HSPA5	320089793	00682
Bleomycin hydrolase	K.IGPITPLEFYR.E	38.72	2.80917	653.366	21342	2	Q13867	BLMH	119571609	03870
Block of proliferation 1	R.SFIPSLVEKEK.V	39.16	0.358733	638.861	15370	2	Q96Q25	KM-PA-2	119602539	16558
Block of proliferation 1	R.DLGVLDVIFHPTQPWVFSSGADGTVR.L	62.15	1.06205	1407.22	28872	2	Q96Q25	KM-PA-2	71051299	16558
BMS1 like ribosome assembly protein	K.IMGVLTHLDSFK.H	32.07	4.44392	454.25	18456	3	Q14692	BMS1	224589071	10689
BolA-like protein 2	K.TLTPDQWAR.E	25.16	1.25419	544.281	14475	2	A0A087WZT3	BOLA2	219519177	18842
BolA-like protein 2	R.LVNACLAEELPHIHAFEQK.T	28.38	1.50509	555.538	18675	4	A0A087WZT3	BOLA2	219519177	18842
Brain abundant, membrane attached signal protein 1	K.ETPAATEAPSSTPK.A	51.42	1.97162	693.842	8804	2	P80723	BASP1	119628418	08389
Brain abundant, membrane attached signal protein 1	K.AEPPKAPEQEQAAPGPAAGGEAPK.A	23.9	1.46771	766.718	9882	3	P80723	BASP1	119628418	08389
Brain protein 16	R.ALLAGQAALLQALMELAPASAPAR.D	67.12	0.635619	783.111	29222	3	P0CB43	FAM203B	261263117	17423
Brain protein 44 like protein	R.NWLLFACHATNEVAQLIQGGR.L	94	1.96564	1199.61	27227	2	Q5TI65	BRP44L	119567916	07091
Branched chain keto acid dehydrogenase E1, alpha polypeptide	R.GPGYGIMSIR.V	18.15	2.17221	525.775	15714	2	M0R0C8	BCKDHA	258645172	02009
BRCA2 and CDKN1A interacting protein	K.SMVEQLDKFLNDTTKPVGLLLSER.F	55.51	2.77817	911.824	26961	3	Q9P287	BCCIP	119569605	16542
Breakpoint cluster region protein 1	R.DCFGCLR.E	19.85	0.709525	464.194	13609	2	O75531	BANF1	221316573	04817
Breakpoint cluster region protein 1	K.KDEDLFREWLK.D	49.79	1.07658	739.885	19592	2	O75531	BANF1	221316573	04817
Breakpoint cluster region protein 1	R.DFVAEPMGEKPVGSLAGIGEVLGK.K	88.7	0.549943	1200.63	22219	2	O75531	BANF1	221316573	04817
Breakpoint cluster region protein 1	K.AYVVLGQFLVLK.K	38.73	0.254849	675.413	24532	2	O75531	BANF1	221316573	04817
Breast carcinoma amplified sequence 2	R.IENLELMSQHGCNAWK.V	33.84	0.942021	965.45	15911	2	O75934	BCAS2	197692439	05777
Breast carcinoma amplified sequence 2	R.QPIELLSMK.R	50.57	1.23938	529.8	17903	2	O75934	BCAS2	197692439	05777
Breast carcinoma amplified sequence 2	R.TIVQLENEIYQIK.Q	42.75	1.88701	795.942	20865	2	O75934	BCAS2	197692439	05777
Breast carcinoma amplified sequence 2	K.NDITAWQECVNNSMAQLEHQAVR.I	90.44	0.430692	905.418	23773	3	O75934	BCAS2	197692439	05777
BRG1 associated factor 180 KD	K.EILEQLLEAIVVATNPSGR.L	25.13	0.269963	684.716	32287	3	Q86U86	PBRM1	296278495	07302
BRI3 binding protein	R.SSPSGPSNPSNPSVEEK.L	84.1	2.54387	850.39	8965	2	Q8WY22	BRI3BP	119618877	09829
BRIX	K.LFVINEVCEMK.N	39.12	2.24943	691.345	19495	2	Q8TDN6	BRIX1	119576314	16563
BRIX	K.GSRPLLSFDPAFDELPHYALLK.E	31.15	2.04721	622.334	22918	4	Q8TDN6	BRIX1	119576313	16563
BRIX	K.SQPFVDHVFTFTILDNR.I	85.26	0.312374	1018.52	23412	2	Q8TDN6	BRIX1	119576313	16563
Brix domain containing 1	R.LAGLEYVLHFTALNGK.I	70.64	0.767486	873.484	23991	2	Q5VXM9	RPF2	119568689	12552
Bromodomain adjacent to zinc finger domain 1A	K.SLDLDSCTLSEILR.L	72.98	2.04957	811.407	23588	2	Q9NRL2	BAZ1A	119586309	12034
Bromodomain adjacent to zinc finger domain 1A	R.DFIEDYVDILR.Q	44.56	1.42234	699.35	26452	2	Q9NRL2	BAZ1A	119586309	12034
Bromodomain adjacent to zinc finger domain 1A	R.ESLLSSASLSQVFLHLSTLDR.S	87.58	4.22319	768.416	26721	3	Q9NRL2	BAZ1A	119586309	12034
Bromodomain adjacent to zinc finger domain 1A	R.QNLQSFPEPLIIPVLYLTSLTHR.S	64.43	2.06606	893.836	29681	3	Q9NRL2	BAZ1A	119586309	12034
Bromodomain adjacent to zinc finger domain 1A	R.IHISQEDNVANK.Q	15.2	3.00213	456.57	9573	3	Q9NRL2	BAZ1A	119586309	12034
Bromodomain adjacent to zinc finger domain, 1B	K.LILCDECNK.A	18.87	5.16774	582.77	12199	2	Q9UIG0	BAZ1B	223460860	10416
Bromodomain adjacent to zinc finger domain, 1B	K.TEQCLVALLHK.H	31.31	1.86322	656.357	15685	2	Q9UIG0	BAZ1B	223460860	10416
Bromodomain adjacent to zinc finger domain, 1B	K.LSEIPLTLHSVSELVR.L	69.13	3.32288	897.015	21316	2	Q9UIG0	BAZ1B	223460860	10416
Bromodomain adjacent to zinc finger domain, 1B	R.YWLFSDEVPGLFIEK.G	58.83	0.544784	921.97	27180	2	Q9UIG0	BAZ1B	223460860	10416
Bromodomain adjacent to zinc finger domain, 1B	R.FNHHCKDHTVSGDEDYCPR.S	43.81	0.320138	791.996	8056	3	Q9UIG0	BAZ1B	223460860	10416
Butyrate induced transcript 1	R.LESEGSPETLTNLR.K	71.67	1.98994	773.39	14741	2	H3BPZ1	HACD3	166199462	11037
Butyrate induced transcript 1	K.RPLFLAPDFDR.W	26.45	0.478941	449.579	18360	3	H3BPZ1	HACD3	166199462	11037
Butyrate induced transcript 1	K.GDNVYEFHLEFLDLVKPEPVYK.L	19.94	0.377168	663.59	24222	4	H3BPZ1	HACD3	166199462	11037
Butyrate induced transcript 1	K.RPLFLAPDFDRWLDESDAEMELR.A	23.25	2.45838	706.098	24618	4	H3BPZ1	HACD3	166199462	11037
Butyrate induced transcript 1	R.VELSDVQNPAISITENVLHFK.A	98.83	1.60544	1177.13	25022	2	Q9P035	HACD3	166199462	11037
BWD	R.QTDPMIMLK.Q	32.98	0.256375	538.778	16566	2	Q2TAY7	SMU1	119578927	11588
BWD	R.YIHLENLLAR.S	22.72	0.0136909	414.572	18578	3	Q2TAY7	SMU1	119578927	11588
BWD	R.LMALLGQALK.W	15.08	3.26385	529.327	19569	2	Q2TAY7	SMU1	119578927	11588
BWD	K.WQQHQGLLPPGMTIDLFR.G	38.3	5.01892	1069.06	23003	2	Q2TAY7	SMU1	119578927	11588
Bystin	R.QQQEELEAEHGTGDKPAAPR.E	52.96	3.68135	731.02	9055	3	Q13895	BYSL	119624474	04848
c-Mpl binding protein	K.LTTDPDLILEVLR.S	74.97	1.10558	749.431	25586	2	Q6P4E2	LARP4	283046710	17289
C10orf117 protein	R.FAAHLIAGAPSEGSGALKPELSR.R	39.75	1.73744	570.56	14942	4	Q8WTT2	NOC3L	119570426	12562
C10orf117 protein	K.FLQGDSFLNEDLNQLIKR.Y	68.76	4.31694	1075.57	22897	2	Q8WTT2	NOC3L	119570426	12562
C10orf117 protein	R.SPLLPAVLEGLAK.F	47.81	0.21563	654.4	23551	2	Q8WTT2	NOC3L	119570426	12562
C10orf117 protein	K.LVIVSLMELFK.D	35.53	1.45382	646.389	28633	2	Q8WTT2	NOC3L	119570426	12562
C10orf69 protein	K.SVQTTLQTDEVK.N	39.26	8.7595	674.857	11723	2	O75477	ERLIN1	168984282	08502
C10orf69 protein	K.ISEIEDAAFLAR.E	49.28	1.72174	667.85	18840	2	O75477	ERLIN1	168984282	08502
C10orf70 protein	K.HNEETGDNVGPLIIK.K	29.6	0.231686	545.95	14204	3	Q9NZ45	CISD1	334359146	12587
C10orf86 protein	R.MEESHQEATEKEVER.I	28.57	1.07435	458.708	7774	4	Q9NXX6	NSMCE4A	269846910	16585
C12orf5 protein	R.FALTVVR.H	20.09	0.186221	403.25	16368	2	Q9NQ88	TIGAR	194320090	12610
C12orf5 protein	R.SLFDYFLTDLK.C	44.83	1.06191	681.352	27831	2	A0A0U1RQD1	TIGAR	194320090	12610
C14orf114 protein	R.TLLDILADGTILK.V	65.76	0.53975	693.417	27328	2	G5E947	EXD2	301129161	16592
C14orf124 protein	R.AFIPLPSAVVQAVFGR.Q	30.41	2.41154	836.485	28739	2	Q9NRG7	SDR39U1	269849556	16598
C14orf156 protein	R.SINQPVAFVR.R	48.82	0.284796	565.82	14625	2	A0A087WUN7	SLIRP	119601710	12639
C14orf156 protein	R.CILPFDKETGFHR.G	61.73	0.114829	405.705	15309	4	A0A087WUN7	SLIRP	119601710	12639
C14orf166 protein	R.HDDYLVMLK.A	18.77	6.124	567.29	17042	2	Q9Y224	C14orf166	119586065	16615
C14orf166 protein	R.NFIVWLEDQK.I	17.1	0.517161	646.337	23101	2	Q9Y224	C14orf166	119586065	16615
C14orf166 protein	K.INEAIVAVQAIIADPK.T	51.14	2.58985	832.985	23869	2	Q9Y224	C14orf166	119586064	16615
C14orf166 protein	K.AGVMALANLLQIQR.H	104.68	1.45942	749.431	24189	2	Q9Y224	C14orf166	119586065	16615
C14orf166 protein	K.HILGFDTGDAVLNEAAQILR.L	96.92	1.72214	1077.07	26148	2	Q9Y224	C14orf166	119586065	16615
C14orf166 protein	K.EGLPVALDKHILGFDTGDAVLNEAAQILR.L	88.87	2.52467	1025.89	26582	3	Q9Y224	C14orf166	119586065	16615
C19orf32 protein	R.NLVTEVLGALEAK.T	61.64	3.74564	678.893	28670	2	Q96HR9	REEP6	119589899	16629
C20orf11 protein	R.TLALLAFDSPEESPFGDLLHTMQR.Q	22.91	1.13676	896.782	27182	3	Q9NWU2	GID8	119595725	12738
C20orf116 protein	R.VSIAELAQASNSLIAWGR.E	49.57	4.00529	629.34	25977	3	Q96HY6	DDRGK1	119630949	12741
C20orf116 protein	K.FIYITPEELAAVANFIR.Q	99.32	2.14227	984.038	29062	2	Q96HY6	DDRGK1	119630949	12741
C20orf116 protein	R.LRLEEEQKEEEER.K	37.27	4.4739	572.954	9430	3	A0A0A0MRX2	DDRGK1	119630949	12741
C20orf14 protein	R.ETNPHHPPAWIASAR.L	34.37	0.0546372	421.714	10978	4	O94906	PRPF6	119595585	10729
C20orf14 protein	K.LEEANGNTQMVEK.I	58.79	0.922962	731.845	9859	2	O94906	PRPF6	119595585	10729
C20orf6 protein	K.DLLALFNSFKPK.G	51.66	2.94085	696.9	26389	2	A0A087WX71	ESF1	119630718	10732
C20ORF77 protein	R.EFESVLVDAFSHVAR.E	69.06	0.508836	853.431	23989	2	Q9NQG5	RPRD1B	119596451	08513
C2f protein	K.NVLIEVNPQTR.I	49.29	0.746855	641.86	14768	2	Q92979	EMG1	194328699	12803
C2f protein	R.FCGLMVQLLHK.L	43.95	4.31446	673.357	19058	2	Q92979	EMG1	194328699	12803
C2f protein	K.VGTSFSIPVVSDVR.E	64.96	0.217393	731.899	20213	2	Q92979	EMG1	194328699	12803
C2f protein	R.ELVPSSDPIVFVVGAFAHGK.V	37.9	0.895556	690.373	26048	3	Q92979	EMG1	194328699	12803
C4orf9 protein	K.HMSADDLNDGFVLDKDDRR.L	24.23	1.67461	555.51	14410	4	P78316	NOP14	119602899	12827
C4orf9 protein	R.MQLSEIMER.D	18.75	7.85005	568.78	17300	2	P78316	NOP14	119602898	12827
C6orf66 protein	K.IMQEYQLEQK.D	37.43	3.47116	655.329	12704	2	Q9P032	NDUFAF4	119568886	10795
C6orf66 protein	K.DHHFDMINIK.S	35.99	0.464712	423.873	14175	3	Q9P032	NDUFAF4	119568886	10795
C6orf66 protein	K.ISIVEALTLLNNHK.L	81.58	4.49993	782.96	24291	2	Q9P032	NDUFAF4	119568886	10795
Cadherin 2	K.VCQCDSNGDCTDVDR.I	31.63	0.136061	600.891	8221	3	P19022	CDH2	167887532	00226
Calcium binding protein 39	K.DVAQIFNNILR.R	24.93	0.856671	651.862	25587	2	A0A087X0K1	CAB39	281306927	10091
Calcium-binding mitochondrial carrier protein Aralar1	R.AGQTTYSGVIDCFR.K	14.67	0.856021	787.868	17422	2	Q546F9	SLC25A13	237649019	04719
Calcium-binding mitochondrial carrier protein Aralar1	R.GLIPQLIGVAPEK.A	57.26	0.837577	667.905	21968	2	O75746	SLC25A12	206729858	04719
Caldesmon 1	R.MQNDTAENETTEKEEKSESR.Q	75.97	2.11968	786.01	7411	3	Q05682	CALD1	338817891	00251
Calgizzarin	R.CIESLIAVFQK.Y	48.99	3.33714	654.357	22791	2	P31949	S100A11	119617525	04385
Calgizzarin	K.TEFLSFMNTELAAFTK.N	70.79	1.8001	925.454	27250	2	P31949	S100A11	119603728	04385
Calmodulin 1	K.MKDTDSEEEIREAFR.V	17.08	0.758143	619.288	14253	3	P62158	CALM3	333360987	00241
Calmodulin 1	R.VFDKDGNGYISAAELR.H	96.92	5.22434	877.934	15814	2	P62158	CALM3	333360987	00241
Calmodulin 1	K.EAFSLFDKDGDGTITTK.E	111.27	0.880268	922.95	18392	2	M0QZ52	CALM3	333360987	00241
Calmodulin like 3	R.KM#KDTDNEEEIR.E	25.41	3.36288	508.57	9162	3	P27482	CALML3	119606849	00244
Calnexin	K.AEEDEILNR.S	51.62	0.503435	544.765	12570	2	B4DGP8	CANX	119574190	00252
Calnexin	R.CESAPGCGVWQRPVIDNPNYK.G	15.85	1.63539	816.381	15173	3	B4DGP8	CANX	119574190	00252
Calnexin	K.LHFIFR.H	24.29	0.266672	416.745	15328	2	B4DGP8	CANX	194578888	00252
Calnexin	K.CGEDYKLHFIFR.H	37.47	6.3278	792.88	17377	2	B4DGP8	CANX	194578888	00252
Calnexin	K.WKPPMIDNPSYQGIWKPR.K	45.48	3.14668	738.38	18193	3	B4DGP8	CANX	119574190	00252
Calnexin	R.IVDDWANDGWGLKK.A	85.46	1.90499	808.905	18236	2	B4DGP8	CANX	119574190	00252
Calnexin	R.GTLSGWILSK.A	32.27	1.20385	531.302	19272	2	B4DGP8	CANX	119574190	00252
Calnexin	R.KIPNPDFFEDLEPFR.M	95.49	1.82196	932.466	23338	2	B4DGP8	CANX	119574190	00252
Calnexin	K.LNKPFLFDTKPLIVQYEVNFQNGIECGGAYVK.L	51.87	1.35065	926.233	23843	4	B4DGP8	CANX	119574190	00252
Calnexin	K.IPNPDFFEDLEPFR.M	30.11	1.51512	868.421	25418	2	B4DGP8	CANX	119574190	00252
Calnexin	K.QKSDAEEDGGTVSQEEEDRKPK.A	70.14	0.919531	821.38	7887	3	B4DGP8	CANX		00252
Calreticulin	K.FYGDEEKDKGLQTSQDAR.F	78.92	3.7643	696.33	10586	3	P27797	CALR	325533986	00169
Calreticulin	K.IKDPDASKPEDWDER.A	57.2	0.42147	600.952	11004	3	P27797	CALR	197692517	00169
Calreticulin	K.HEQNIDCGGGYVK.L	78.56	0.582398	738.831	9516	2	P27797	CALR	325533986	06339
Calreticulin	K.KIKDPDASKPEDWDER.A	74.21	0.3546	482.989	9955	4	P27797	CALR		00169
Caltractin	K.MNFGDFLTVMTQK.M	56.8	2.84776	766.37	26205	2	P41208	CETN2	158429218	02051
Calumenin	K.MADKDGDLIATK.E	38.7	1.06133	639.323	10271	2	O43852	CALU	314122183	04569
Calumenin	R.EQFVEFR.D	31.15	0.704057	477.738	15215	2	O43852	CALU	314122183	04569
Calumenin	K.IDGDKDGFVTVDELKDWIK.F	73.11	2.33093	731.709	22738	3	O43852	CALU	314122181	04569
CaM kinase II gamma subunit	R.DLKPENLLLASK.C	45.82	0.469877	670.892	17809	2	Q8WU40	CAMK2G	334302890	06532
CaMK II delta subunit	K.ICDPGLTAFEPEALGNLVEGMDFHR.F	57.65	0.673169	930.107	26128	3	Q13557	CAMK2D	218766544	09653
Capping protein, muscle Z line, alpha 1	R.LLLNNDNLLR.E	45.33	3.90081	599.353	18359	2	A0A0D9SET8	CAPZA2	119603921	03347
Capping protein, muscle Z line, alpha 1	K.TIDGQQTIIACIESHQFQPK.N	21.56	1.65503	772.056	20279	3	P52907	CAPZA1	119576930	03347
Capping protein, muscle Z line, alpha 1	K.FTITPPTAQVVGVLK.I	42.03	1.73147	785.962	20665	2	P52907	CAPZA1	119576930	03347
Carbonic anhydrase II	R.QSPVDIDTHTAK.Y	53.95	1.0643	437.89	10036	3	P00918	CA2	347447441	02023
Carbonic anhydrase II	K.AVQQPDGLAVLGIFLK.V	44.23	1.64772	834.989	27049	2	P00918	CA2	347447441	02023
Carbonyl reductase 1	R.VVNVSSIMSVR.A	25.48	5.11485	595.829	17452	2	P16152	CBR1	209870397	00267
Carbonyl reductase 1	R.FHQLDIDDLQSIR.A	18.16	1.107	533.943	18780	3	O75828	CBR3	209870397	07222
Carbonyl reductase 1	R.DVCTELLPLIKPQGR.V	31.55	5.34227	869.984	21430	2	P16152	CBR1	209870397	00267
Carnitine palmitoyltransferase 2	K.ALEDMFDALEGK.S	65.76	1.8646	669.817	24723	2	P23786	CPT2	119627158	02802
Casein kinase II, alpha 1	R.GGPNIITLADIVKDPVSR.T	74.5	1.95276	933.03	22137	2	Q5U5J2	CSNK2A1	345531736	00277
Casein kinase II, alpha 1	K.VLGTEDLYDYIDKYNIELDPR.F	40.56	5.87367	848.75	24371	3	Q5U5J2	CSNK2A1	345531736	00277
Casein kinase II, alpha 2	R.HLVSPEALDLLDKLLR.Y	78.21	1.94643	611.361	24792	3	P19784	CSNK2A2	319443634	00279
Casein kinase II, beta	R.VYCENQPMLPIGLSDIPGEAMVK.L	49.58	0.275647	1281.13	23790	2	P67870	CSNK2B	203282562	00278
Cat eye syndrome chromosome region candidate 5	R.NVVTVDELR.M	33.19	0.461434	522.788	13895	2	Q9BXW7	CECR5	119578152	16703
Cat eye syndrome chromosome region candidate 5	R.MLVSGQGPVMENAQGLGFR.N	132.25	1.17229	995.994	19311	2	Q9BXW7	CECR5	119578152	16703
Cat eye syndrome chromosome region candidate 5	K.AQELSALLGCEVDADQVILSHSPMK.L	70.92	0.289894	1356.17	23396	2	Q9BXW7	CECR5	119578152	16703
Catechol-O-methyltransferase	R.KGTVLLADNVICPGAPDFLAHVR.G	51.62	1.27105	821.778	20478	3	P21964	COMT	306991591	00284
Catechol-O-methyltransferase	R.YLPDTLLLEECGLLR.K	51.84	1.50918	902.978	24381	2	P21964	COMT	306991591	00284
Catechol-O-methyltransferase	R.MVDFAGVKDKVTLVVGASQDIIPQLK.K	22.19	0.816153	924.518	24516	3	P21964	COMT	306991591	00284
Catenin alpha 1	K.ALKPEVDKLNIMAAK.R	36.49	0.321767	410.99	14435	4	P35221	CTNNA1	119582527	00285
Catenin alpha 1	K.NLMNAVVQTVK.M	43.76	0.626298	608.84	17569	2	Q8N1C0	CTNNA1	333411218	00285
Catenin alpha 1	K.ESQFLKEELVAAVEDVRK.Q	55.76	0.321992	697.376	20485	3	P35221	CTNNA1	119582527	00285
Catenin alpha 1	R.LLEPLVTQVTTLVNTNSK.G	83.54	1.39179	985.563	24133	2	P35221	CTNNA1	119582527	00285
Catenin alpha 1	K.AEVQNLGGELVVSGVDSAMSLIQAAK.N	138.53	2.53175	1293.68	29322	2	Q8N1C0	CTNNA1	333411218	00285
Catenin alpha 1	R.VLTDAVDDITSIDDFLAVSENHILEDVNK.C	108.06	2.66919	1067.54	29340	3	Q8N1C0	CTNNA1	333411218	00285
Catenin beta	R.LVQLLVR.A	37.44	2.04386	420.786	15663	2	P35222	CTNNB1	197692485	00286
Catenin beta	R.GLNTIPLFVQLLYSPIENIQR.V	59.59	3.80749	1214.69	29989	2	P35222	CTNNB1	197692485	00286
Catenin, delta 1	R.DMDLTEVITGTLWNLSSHDSIK.M	82.83	2.38929	1238.11	29523	2	O60716	CTNND1	332688222	03026
Catenin, gamma	K.TLVTQNSGVEALIHAILR.A	66.01	6.86057	645.71	26131	3	P14923	JUP	258588653	01414
Catenin, gamma	R.LNTIPLFVQLLYSSVENIQR.V	91.12	5.73677	783.11	30909	3	P14923	JUP	258588653	01414
Cathepsin D	K.VSTLPAITLK.L	14.93	0.293483	521.829	16689	2	P07339	CTSD	157879212	00291
Cathepsin D	K.FDGILGMAYPR.I	44.03	2.2878	620.312	21456	2	P07339	CTSD	157879212	00291
Cathepsin D	K.AIGAVPLIQGEYMIPCEK.V	40.42	1.69531	995.014	21552	2	P07339	CTSD	157879212	00291
Cathepsin D	R.ISVNNVLPVFDNLMQQK.L	44.43	1.07553	653.684	25176	3	P07339	CTSD	157879212	00291
CBP80	R.LDTMNTTCVDR.F	55.46	7.31608	663.29	11279	2	Q09161	NCBP1	255917906	02717
CBP80	R.NHPQMIAVLVDK.M	19.78	0.528308	455.583	14821	3	Q09161	NCBP1	255917906	02717
CBP80	R.ILDIVPPTFSALCPANPTCIYK.Y	49.2	1.17979	1245.64	24751	2	Q09161	NCBP1	255917906	02717
CCAAT binding factor	R.ALTVAHELLCNKPEEEK.A	26.3	1.23069	661.006	13529	3	A0A087X1N2	CEBPZ	308153621	09875
CCAAT binding factor	K.ALLVQVVNK.L	17.88	0.455458	492.316	14756	2	A0A087X1N2	CEBPZ	308153621	09875
CCAAT binding factor	K.MLSALLTGVNR.A	52.95	5.49949	587.831	18514	2	A0A087X1N2	CEBPZ	308153621	09875
CCAAT binding factor	K.HLVAEFVQVLETLSHDTLVTTK.T	115.83	2.65447	1240.68	29492	2	A0A087X1N2	CEBPZ	308153621	09875
CCCTC binding factor	R.HADNCAGPDGVEGENGGETK.K	107.11	6.1733	1007.42	8167	2	P49711	CTCF	300388142	05005
CCR4 NOT transcription complex subunit 10	K.IILNTAVAEFFK.S	43.23	1.49072	683.393	24107	2	Q9H9A5	CNOT10	119584840	16731
CCT8	K.VADMALHYANK.Y	13.93	0.620635	411.541	11543	3	P50990	CCT8	119630331	10816
CCT8	K.AIADTGANVVVTGGK.V	52.12	7.54553	686.87	13053	2	P50990	CCT8	119630331	10816
CCT8	K.HFSGLEEAVYR.N	18.38	1.28552	436.551	13945	3	P50990	CCT8	119630330	10816
CCT8	K.LATNAAVTVLR.V	65.9	0.722972	564.841	14072	2	P50990	CCT8	119630331	10816
CCT8	K.QYGNEVFLAK.L	30.82	2.92315	584.805	14603	2	P50990	CCT8	119630331	10816
CCT8	K.QITSYGETCPGLEQYAIKK.F	35.82	0.436855	729.365	15052	3	P50990	CCT8	119630331	10816
CCT8	R.LVPGGGATEIELAK.Q	33.59	0.589036	677.882	15101	2	P50990	CCT8	119630331	10816
CCT8	K.KFAEAFEAIPR.A	57.06	1.04952	639.846	15310	2	P50990	CCT8	119630331	10816
CCT8	K.FAEAFEAIPR.A	52.34	4.10226	575.796	17769	2	P50990	CCT8	119630331	10816
CCT8	K.ILGSGISSSSVLHGMVFK.K	100.77	0.169326	909.993	19191	2	P50990	CCT8	119630331	10816
CCT8	K.LFVTNDAATILR.E	76.69	3.97525	667.38	19312	2	P50990	CCT8	119630331	10816
CCT8	K.NVGLDIEAEVPAVK.D	14.47	1.52154	727.397	19544	2	P50990	CCT8	119630331	10816
CCT8	K.TAEELMNFSKGEENLMDAQVK.A	92.56	0.275994	1192.56	19716	2	P50990	CCT8	119630331	10816
CCT8	K.IAVYSCPFDGMITETK.G	55.35	0.208531	916.434	20323	2	P50990	CCT8	119630331	10816
CCT8	K.DMLEAGILDTYLGK.Y	17.88	3.60807	769.889	24950	2	P50990	CCT8	119630331	10816
CCT8	K.DMLEAGILDTYLGKYWAIK.L	68.84	1.40355	1100.57	27157	2	P50990	CCT8	119630331	10816
CCT8	R.GSTDNLMDDIERAVDDGVNTFK.V	74.68	1.31504	1206.55	27975	2	P50990	CCT8	119630331	10816
CD-MPR	R.AVVMISCNR.H	35.91	0.815609	525.265	11743	2	P20645	M6PR	333440434	01106
CD147	R.FFVSSSQGR.S	37.07	1.07836	507.754	11720	2	A0A087WUV8	BSG	290543627	00176
CD147	K.SSEHINEGETAMLVCK.S	76.65	0.899812	902.915	12639	2	A0A087WUV8	BSG	290543627	00176
CD147	R.SELHIENLNMEADPGQYR.C	70.14	1.72781	1058.49	17554	2	A0A087WUV8	BSG	290543627	00176
CD147	K.SESVPPVTDWAWYK.I	55.81	0.236666	832.902	21435	2	A0A087WUV8	BSG	290543627	00176
CD2 antigen binding protein 2	R.DSWLDNIDWVK.I	33.88	0.553692	695.836	25131	2	O95400	CD2BP2	343887347	05127
CD81 antigen	K.QFYDQALQQAVVDDDANNAK.A	114	4.03811	1127.02	19216	2	P60033	CD81	119622913	08924
CD9	K.AIHYALNCCGLAGGVEQFISDICPK.K	78.63	0.848813	931.776	25128	3	P21926	CD9	119609219	00880
CDC2	K.NLDENGLDLLSK.M	38.58	2.99845	665.848	19524	2	P06493	CDK1	334302921	00302
CDC2	K.SYLYQILQGIVFCHSR.R	56.33	1.09122	662.009	26681	3	A0A087WZZ9	CDK1	334302921	00302
CDC2	R.YSTPVDIWSIGTIFAELATK.K	81.9	0.0433966	1106.58	31010	2	A0A087WZZ9	CDK1	334302921	00302
CDC2 related protein kinase 7	R.SNEETDDYGKAQVAK.S	43.18	1.38993	552.257	8722	3	Q9NYV4	CDK12	308153421	10849
CDC37	R.CIDSGLWVPNSK.A	31.52	2.6867	688.336	17360	2	Q16543	CDC37	146424348	05456
CDC37	K.SMVNTKPEKTEEDSEEVREQK.H	77.76	0.194531	831.73	8780	3	Q16543	CDC37		05456
CDC37	K.SMVNTKPEKTEEDSEEVR.E	61.27	1.22392	527.75	9081	4	Q16543	CDC37	119604509	05456
CDC42	K.YVECSALTQK.G	38.06	1.0429	599.793	10734	2	P60953	CDC42	322510015	00309
CDC42	K.NVFDEAILAALEPPEPK.K	64.21	1.00595	926.989	26740	2	P60953	CDC42	322510015	00309
CDC45	R.SKFLDALISLLS.-	24.39	2.61256	653.886	30658	2	O75419	CDC45	295821207	09145
CDC5	R.YADLLLEKETLK.S	53.33	5.91442	718.41	16361	2	Q99459	CDC5L	119624675	04184
CDC5	R.LGLLGLPAPK.N	30.96	0.866513	489.821	19502	2	Q99459	CDC5L	119624675	04184
CDC5	R.WYEWLDPSIK.K	50.01	1.0818	668.832	22502	2	Q99459	CDC5L	159164125	04184
CDC5	K.QLNDLWDQIEQAHLELR.T	61.97	6.19306	707.7	23910	3	Q99459	CDC5L	119624675	04184
CDC5	R.SGTTPKPVINSTPGR.T	38.21	1.2012	756.413	9603	2	Q99459	CDC5L	119624675	04184
CDCA5	R.LETLGSASTSTPGR.R	37.83	6.44152	688.85	11474	2	Q96FF9	CDCA5	119594749	13016
CDK2 associated protein 1	K.YAELLAIIEELGKEIRPTYAGSK.S	24.05	0.385276	641.855	27843	4	O14519	CDK2AP1	296863317	03726
CDK2 associated protein 1	K.YAELLAIIEELGK.E	58.72	1.26828	731.414	28540	2	O14519	CDK2AP1	296863317	03726
CDKN2A	R.EGFLDTLVVLHR.A	45.31	3.24998	699.893	22847	2	A5X2G7	CDKN2A	304376272	02696
Cell death regulatory protein GRIM 19	R.LQIEDFEAR.I	34.77	1.38323	560.785	18214	2	J3KN00	NDUFA13	260763955	09452
Cell division cycle 10	K.DVTNNVHYENYR.S	50.08	3.53877	762.35	11357	2	H0YFF6	SEPT7	344189850	04398
Cell division cycle 91 like 1 protein	K.LLLELDQYAPDVAELIR.T	95.05	1.00757	986.044	26990	2	Q9H490	PIGU	119596668	12250
Centaurin beta 2	R.ASAQSSVR.S	14.58	0.573616	403.212	6164	2	A0A087X1H5	ACAP2	187608516	09681
CGI 51 protein	K.VTGQFPWSSLR.E	24.66	1.86747	639.337	19455	2	Q9Y512	SAMM50	225543166	10826
CGI-09 protein	K.SFLSGLYEFPLNKVDSLLHGTFSAK.M	33.46	1.30232	693.368	26749	4	Q9UJA5	TRMT6	119630812	13027
CGI-09 protein	K.SNASTLESHETEEPAAK.K	49.25	0.398151	600.947	9215	3	Q9UJA5	TRMT6	119630811	13027
CGI-100 protein	K.YITGTDILDMKLEDILESINSIK.S	107.48	0.521267	1312.69	29207	2	Q9Y3A6	TMED5	282165814	13028
CGI-141 protein	R.VPVLGSLLNLPGIR.S	105.1	0.0331515	724.453	25340	2	Q9Y3E0	GOLT1B	119616849	13035
CGI-49 protein	R.NVSNLKPVPLIGPK.L	27.7	0.631481	492.637	14635	3	Q8NBX0	SCCPDH	55665834	13038
CGI-49 protein	K.QATVVLNCVGPYR.F	29.22	0.708307	738.884	15286	2	Q8NBX0	SCCPDH	55665834	13038
CGI-49 protein	K.LGRPTLSSEVGIIICDIANPASLDEMAK.Q	71.56	0.321155	990.848	27233	3	Q8NBX0	SCCPDH	55665834	13038
Chaperonin containing T complex polypeptide 1 subunit 4	R.TLSGMESYCVR.A	48.18	0.529717	651.795	13792	2	B7Z2F4	CCT4	119620393	05506
Chaperonin containing T complex polypeptide 1 subunit 4	R.MLVELSK.A	20.27	4.28083	410.238	13932	2	B7Z9L0	CCT4	119620393	05506
Chaperonin containing T complex polypeptide 1 subunit 4	K.VIDPATATSVDLR.D	72.2	0.40656	679.37	15989	2	B7Z2F4	CCT4	119620393	05506
Chaperonin containing T complex polypeptide 1 subunit 4	R.AYILNLVK.Q	16.32	4.31461	467.29	17878	2	B7Z2F4	CCT4	119620393	05506
Chaperonin containing T complex polypeptide 1 subunit 4	R.ALIAGGGAPEIELALR.L	51.67	0.349477	775.948	21006	2	B7Z2F4	CCT4	119620393	05506
Chaperonin containing T complex polypeptide 1 subunit 4	K.VVSQYSSLLSPMSVNAVMK.V	83.56	1.5931	1020.53	21381	2	B7Z2F4	CCT4	119620393	05506
Chaperonin containing T complex polypeptide 1 subunit 4	K.IGLIQFCLSAPK.T	40.31	0.13217	673.879	21588	2	B7Z2F4	CCT4	119620393	05506
Chaperonin containing T complex polypeptide 1 subunit 4	K.LGGTIDDCELVEGLVLTQK.V	44.62	3.37465	1030.54	23363	2	B7Z2F4	CCT4	119620393	05506
Chaperonin containing T complex polypeptide 1 subunit 4	R.DALSDLALHFLNK.M	66.79	0.792158	728.894	25700	2	B7Z2F4	CCT4	119620393	05506
Chaperonin containing T complex polypeptide 1 subunit 4	R.AFADAMEVIPSTLAENAGLNPISTVTELR.N	98.66	0.537197	1515.78	27472	2	B7Z2F4	CCT4	119620393	05506
Chaperonin containing T complex polypeptide 1, subunit 1	R.GASKEILSEVER.N	27.47	3.80965	659.357	12514	2	P49368	CCT3	127796120	08969
Chaperonin containing T complex polypeptide 1, subunit 1	K.AMTGVEQWPYR.A	54.31	1.59387	669.318	16303	2	P49368	CCT3	127796120	08969
Chaperonin containing T complex polypeptide 1, subunit 1	R.AVAQALEVIPR.T	81.6	0.209139	583.848	16560	2	P49368	CCT3	127796120	08969
Chaperonin containing T complex polypeptide 1, subunit 1	R.KALDDMISTLK.K	28.1	1.29751	617.84	17071	2	P49368	CCT3	127796120	08969
Chaperonin containing T complex polypeptide 1, subunit 1	K.KIGDEYFTFITDCKDPK.A	23.31	2.1584	693.005	18633	3	P49368	CCT3	127796120	08969
Chaperonin containing T complex polypeptide 1, subunit 1	R.IVLLDSSLEYK.K	68.6	0.834561	640.361	19516	2	P49368	CCT3	127796120	08969
Chaperonin containing T complex polypeptide 1, subunit 1	K.GISDLAQHYLMR.A	66.28	1.96052	702.36	19743	2	P49368	CCT3	127796120	08969
Chaperonin containing T complex polypeptide 1, subunit 1	K.ALDDMISTLK.K	26.96	0.370512	553.792	19864	2	P49368	CCT3	127796120	08969
Chaperonin containing T complex polypeptide 1, subunit 1	R.WSSLACNIALDAVK.M	82.48	0.608611	774.397	20143	2	P49368	CCT3	127796120	08969
Chaperonin containing T complex polypeptide 1, subunit 1	K.ELGIWEPLAVK.L	26	0.280543	627.858	22158	2	P49368	CCT3	127796120	08969
Chaperonin containing T complex polypeptide 1, subunit 1	R.NVLLDPQLVPGGGASEMAVAHALTEK.S	62.12	0.257511	873.127	22439	3	P49368	CCT3	127796120	08969
Chaperonin containing T complex polypeptide 1, subunit 1	K.MLLDPMGGIVMTNDGNAILR.E	75.06	3.85908	1066.04	24757	2	P49368	CCT3	127796120	08969
Chaperonin containing T complex polypeptide 1, subunit 1	K.ISIPVDISDSDMMLNIINSSITTK.A	112.88	1.33623	1304.17	27702	2	P49368	CCT3	127796120	08969
Chaperonin containing T complex polypeptide 1, subunit 1	R.ILQMEEEYIQQLCEDIIQLKPDVVITEK.G	57.33	1.19552	1139.92	27911	3	P49368	CCT3	127796120	08969
Chaperonin containing T complex polypeptide 1, subunit 2	K.HGINCFINR.Q	38.29	1.76727	565.781	11672	2	P78371	CCT2	311771535	06895
Chaperonin containing T complex polypeptide 1, subunit 2	R.EALLSSAVDHGSDEVK.F	79.17	6.34107	828.913	13765	2	P78371	CCT2	311771535	06895
Chaperonin containing T complex polypeptide 1, subunit 2	K.GSGNLEAIHIIK.K	21.15	0.303586	417.907	14114	3	P78371	CCT2	311771535	06895
Chaperonin containing T complex polypeptide 1, subunit 2	R.GATQQILDEAER.S	48.53	0.71844	665.834	14141	2	P78371	CCT2	311771535	06895
Chaperonin containing T complex polypeptide 1, subunit 2	K.ILIANTGMDTDKIK.I	50.21	0.347069	511.617	14880	3	P78371	CCT2	311771535	06895
Chaperonin containing T complex polypeptide 1, subunit 2	K.IHPQTIIAGWR.E	27.89	0.65184	646.368	15326	2	P78371	CCT2	311771535	06895
Chaperonin containing T complex polypeptide 1, subunit 2	K.LAVEAVLR.L	42.08	0.799504	435.774	15382	2	P78371	CCT2	311771535	06895
Chaperonin containing T complex polypeptide 1, subunit 2	R.QDLMNIAGTTLSSK.L	92.21	1.76501	739.878	18822	2	P78371	CCT2	311771535	06895
Chaperonin containing T complex polypeptide 1, subunit 2	R.SLHDALCVLAQTVK.D	94.37	0.744775	777.92	21638	2	P78371	CCT2	311771535	06895
Chaperonin containing T complex polypeptide 1, subunit 2	K.LGGSLADSYLDEGFLLDKK.I	101.83	0.491904	681.021	21732	3	P78371	CCT2	311771535	06895
Chaperonin containing T complex polypeptide 1, subunit 2	R.VQDDEVGDGTTSVTVLAAELLR.E	132.17	0.00699251	1144.58	26412	2	P78371	CCT2	311771535	06895
Chaperonin containing T complex polypeptide 1, subunit 2	R.QLIYNYPEQLFGAAGVMAIEHADFAGVER.L	84.77	1.74135	1070.53	26572	3	P78371	CCT2	311771535	06895
Chaperonin containing T complex polypeptide 1, subunit 2	R.AAHSEGNTTAGLDM#R.E	47	4.02276	773.852	8005	2	P78371	CCT2	311771535	06895
Chaperonin containing T complex polypeptide 1, subunit 7	R.GKATISNDGATILK.L	67.48	0.36723	694.891	11026	2	Q99832	CCT7	261399877	06896
Chaperonin containing T complex polypeptide 1, subunit 7	K.ATISNDGATILK.L	32.77	1.61507	602.334	12929	2	Q99832	CCT7	261399877	06896
Chaperonin containing T complex polypeptide 1, subunit 7	R.GGAEQFMEETER.S	49.04	1.45853	692.297	14376	2	Q99832	CCT7	261399877	06896
Chaperonin containing T complex polypeptide 1, subunit 7	K.ALEIIPR.Q	15.57	0.94639	406.256	15062	2	Q99832	CCT7	261399877	06896
Chaperonin containing T complex polypeptide 1, subunit 7	R.SLHDAIMIVR.R	33.13	2.26911	577.822	15233	2	Q99832	CCT7	261399877	06896
Chaperonin containing T complex polypeptide 1, subunit 7	R.YNFFTGCPK.A	36.49	0.0370531	567.258	16515	2	Q99832	CCT7	261399877	06896
Chaperonin containing T complex polypeptide 1, subunit 7	R.VHTVEDYQAIVDAEWNILYDKLEK.I	93.39	0.408446	964.486	25409	3	Q99832	CCT7	261399877	06896
Chaperonin containing T complex polypeptide 1, subunit 7	K.SQDAEVGDGTTSVTLLAAEFLK.Q	105.77	0.687349	1126.57	26398	2	Q99832	CCT7	261399877	06896
Chaperonin containing T complex polypeptide 1, subunit 7	R.INALTAASEAACLIVSVDETIKNPR.S	78.38	1.52989	886.136	27868	3	Q99832	CCT7	261399877	06896
Chaperonin containing T complex polypeptide 1, subunit 7	K.MVVDAVMMLDDLLQLK.M	86.56	0.935685	917.479	30889	2	Q99832	CCT7	261399877	06896
Chaperonin containing T-complex polypeptide 1 subunit 6A	R.IITEGFEAAKEK.A	48.07	1.91508	668.36	11752	2	P40227	CCT6A	121490543	00089
Chaperonin containing T-complex polypeptide 1 subunit 6A	K.QADLYISEGLHPR.I	26.27	1.47321	500.261	14553	3	P40227	CCT6A	327478610	09873
Chaperonin containing T-complex polypeptide 1 subunit 6A	R.GLQDVLR.T	52.03	0.112435	400.735	15295	2	P40227	CCT6A	327478610	09873
Chaperonin containing T-complex polypeptide 1 subunit 6A	K.DGNVLLHEMQIQHPTASLIAK.V	52.56	2.9116	772.413	18616	3	P40227	CCT6A	121490543	00089
Chaperonin containing T-complex polypeptide 1 subunit 6A	K.GIDPFSLDALSK.E	78.38	1.42397	631.836	22288	2	P40227	CCT6A	121490543	00089
Chaperonin containing T-complex polypeptide 1 subunit 6A	K.VATAQDDITGDGTTSNVLIIGELLK.Q	86.92	0.224027	1272.67	25391	2	P40227	CCT6A	121490543	00089
Chaperonin containing T-complex polypeptide 1 subunit 6A	K.NAIDDGCVVPGAGAVEVAMAEALIK.H	89.7	2.53661	1235.62	27019	2	P40227	CCT6A	121490543	00089
Chaperonin containing T-complex polypeptide 1 subunit 6A	R.TKVHAELADVLTEAVVDSILAIKK.Q	61.48	1.09461	641.624	27475	4	P40227	CCT6A	119628379	00089
Chaperonin containing T-complex polypeptide 1 subunit 6A	R.AQLGVQAFADALLIIPK.V	43.78	1.93095	884.524	27769	2	P40227	CCT6A	121490543	00089
Chaperonin containing T-complex polypeptide 1 subunit 6A	R.TKVHAELADVLTEAVVDSILAIK.K	45.97	2.17954	812.465	29310	3	P40227	CCT6A	119628379	00089
Chaperonin containing T-complex polypeptide 1 subunit 6A	K.VHAELADVLTEAVVDSILAIK.K	37.38	0.281475	736.082	31278	3	P40227	CCT6A	119628379	00089
Chitinase domain containing 1	R.VGLIHMLTHLAEALHQAR.L	86.63	3.99679	670.71	24106	3	J3KNL3	CHID1	221046598	14550
Chloride intracellular channel 1	K.NSNPALNDNLEK.G	57.68	0.367292	664.826	10854	2	O00299	CLIC1	345531894	04188
Chloride intracellular channel 1	K.FLDGNELTLADCNLLPK.L	49.02	0.756347	966.991	22951	2	O00299	CLIC1	345531894	04188
Choline/ethanolamine phosphotransferase 1	K.LFQLPTPPLSR.H	21.99	2.19431	634.87	20794	2	A0A0C4DGS9	CEPT1	119576876	13024
Chondroitin sulfate proteoglycan 6	R.SLQSLEASLHAMESTR.E	22.72	4.79694	880.44	19674	2	Q9UQE7	SMC3	119569943	05829
Chondroitin sulfate proteoglycan 6	R.INNEIDQLMNQMQQIETQQR.K	40.36	0.107511	825.397	24511	3	Q9UQE7	SMC3	119569942	05829
Chondroitin sulfate proteoglycan 6	K.CDPAPFYLFDEIDQALDAQHR.K	85.63	0.84287	841.054	27700	3	Q9UQE7	SMC3	119569943	05829
Chondroitin sulfate proteoglycan 6	K.INQM#ATAPDSQR.L	51.97	0.235969	674.32	7650	2	Q9UQE7	SMC3	119569943	05829
Chondroitin sulfate proteoglycan 6	K.GDVEGSQSQDEGEGSGESER.G	140.55	2.90463	1019.91	7662	2	Q9UQE7	SMC3	119569943	05829
Chondroitin sulfate proteoglycan 6	K.ISAMKEEKEQLSAER.Q	27.79	0.777638	437.977	9708	4	Q9UQE7	SMC3	119569943	05829
Chr2 synaptotagmin	R.LEWLTLMPNASNLDK.V	45.23	0.0435557	872.95	24163	2	A0A087WXU3	ESYT2	211825727	13053
Chromatin assembly factor 1 subunit B	R.LASAGVDTNVR.I	43.02	6.90373	551.8	10124	2	Q13112	CHAF1B	119630146	03147
Chromatin assembly factor 1 subunit B	K.AIVEFLSNLAR.H	47.94	0.924799	616.854	23230	2	Q13112	CHAF1B	119630146	03147
Chromatin assembly factor 1 subunit B	R.TQDPSSPGTTPPQAR.Q	61.42	0.0974191	770.373	8833	2	Q13112	CHAF1B	119630146	03147
Chromobox homolog 3	R.VVNGKVEYFLK.W	50.46	1.01718	648.372	13842	2	Q13185	CBX3	302148597	05130
Chromobox homolog 3	R.IIGATDSSGELMFLMK.W	43.78	0.708757	856.933	23767	2	K7ELA4	CBX1	270346821	05149
Chromobox homolog 3	K.WKGFTDADNTWEPEENLDCPELIEAFLNSQK.A	44.27	1.64688	924.927	26110	4	Q13185	CBX3	302148597	05130
Chromodomain helicase DNA binding protein 1	K.MVLDHLVIQR.M	50.69	0.258235	612.35	16740	2	O14646	CHD1	269849549	03668
Chromodomain helicase DNA binding protein 4	K.AFLNAIMR.Y	21.91	0.404057	468.26	18032	2	A0A0C4DGG9	CHD4	311033360	04472
Chromodomain helicase DNA binding protein 4	K.MLDLLEDFLEHEGYKYER.I	21.34	1.5982	575.779	25499	4	A0A0C4DGG9	CHD4	311033360	04472
Chromodomain helicase DNA binding protein 4	K.GPFLVSAPLSTIINWER.E	35.34	2.3168	950.522	26673	2	A0A0C4DGG9	CHD4	311033360	09071
Chromosome 1 open reading frame 163	K.FNCEENQHSDSCYK.L	89.22	1.832	909.345	8424	2	Q96BR5	COA7	282396088	07769
Chromosome 1 open reading frame 25	R.QLIFCTLAALAEER.K	51.28	2.62898	817.93	25859	2	Q7Z2T5	TRMT1L	320461686	12722
Chromosome 1 open reading frame 33	R.QLGLPTALKR.G	46.32	0.955607	548.846	13116	2	Q9UKD2	MRTO4	119615281	12725
Chromosome 1 open reading frame 33	R.TKEEVNEWFTK.Y	21.04	3.19277	470.9	14229	3	Q9UKD2	MRTO4	119615281	12725
Chromosome 1 open reading frame 33	K.VMMVALGR.S	26.62	0.668583	438.744	15330	2	Q9UKD2	MRTO4	119615281	12725
Chromosome 1 open reading frame 33	R.SPSDEYKDNLHQVSKR.L	35.91	3.58288	476.49	9490	4	Q9UKD2	MRTO4	119615281	12725
Chromosome 1 open reading frame 33	R.SPSDEYKDNLHQVSK.R	15.32	1.00639	437.463	9826	4	Q9UKD2	MRTO4	119615281	12725
Chromosome 1 open reading frame 58	K.HAPGLIAALAYETANFYQK.A	39.69	4.28665	1039.54	23983	2	B7Z9G5	BROX	346651977	08725
Chromosome 11 open reading frame 59	R.TDEQALLSSILAK.T	71.92	0.839595	694.886	22351	2	Q6IAA8	LAMTOR1	125863645	07933
Chromosome 12 open reading frame 30	K.SLLDQLKDVFSK.C	39.08	0.366176	696.891	25316	2	Q14CX7	NAA25	121948761	08578
Chromosome 17 open reading frame 57	K.AQVSKKQYNM#NIK.Q	14.42	0.385247	523.28	13482	3	Q8IY85	EFCAB13	304555610	08278
Chromosome 19 open reading frame 43	R.QRQEEPPPGPQRPDQSAAAAGPGDPK.R	23.88	2.37048	671.083	9368	4	K7ELS0	C19orf43	189055124	14528
chromosome 19 open reading frame 7	R.HVEASGGSGPGDSGPSDPR.L	106.4	0.508559	883.39	7675	2	Q9UPT8	ZC3H4	126723060	19314
chromosome 19 open reading frame 7	K.TVNATGSSAAPGSSDKPSDPR.V	32.17	0.590925	667.987	8393	3	Q9UPT8	ZC3H4	126723060	19314
Chromosome 22 open reading frame 28	R.SSMTFLTR.Q	46.12	1.05892	471.739	14790	2	Q9Y3I0	RTCB	74753486	13695
Chromosome 22 open reading frame 28	K.GMAAAGNYAWVNR.S	34.98	0.166588	690.828	15115	2	Q9Y3I0	RTCB	74753486	13695
Chromosome 22 open reading frame 28	K.QIGNVAALPGIVHR.S	48.71	1.87703	722.921	15443	2	Q9Y3I0	RTCB	321173828	13695
Chromosome 22 open reading frame 28	R.GLGHQVATDALVAMEK.A	68.53	8.83505	820.42	16291	2	Q9Y3I0	RTCB	74753486	13695
Chromosome 22 open reading frame 28	K.LMFEELR.N	35.09	0.539744	469.244	17829	2	Q9Y3I0	RTCB	321173828	13695
Chromosome 22 open reading frame 28	R.SYNDELQFLEK.I	16.05	1.58047	693.334	19466	2	Q9Y3I0	RTCB	74753486	13695
Chromosome 22 open reading frame 28	R.GLPQLGTLGAGNHYAEIQVVDEIFNEYAAKK.M	40.58	1.90692	837.185	24969	4	Q9Y3I0	RTCB	74753486	13695
Chromosome 22 open reading frame 28	R.NLDFQDVLDKLADMGIAIR.V	97.06	1.75957	1074.06	29153	2	Q9Y3I0	RTCB	74753486	13695
Chromosome 22 open reading frame 28	R.MLQADPNKVSAR.A	38.9	0.999477	443.903	9829	3	Q9Y3I0	RTCB	74753486	13695
Chromosome 3 open reading frame 26	K.ANDLTHSLSSYLK.E	54.1	0.467994	724.872	17460	2	Q9BQ75-2	CMSS1	119600238	11351
Chromosome 3 open reading frame 59	R.LTLELQR.R	18.63	0.373631	436.763	14765	2	Q8IYB1	MB21D2	119598489	14092
Chromosome 5 open reading frame 33	R.VATQAVEDVLNIAK.R	20.39	2.53736	735.914	20366	2	A0A0C4DGV3	NADK2	156630863	08088
Chromosome 7 open reading frame 21	K.FLNDSEQVAR.A	15.8	1.71562	589.795	11708	2	Q9BVT8	TMUB1	209862889	12910
Chromosome 8 open reading frame 33	R.AAAYSAQVQPVDGATR.K	86.57	0.492273	802.905	11597	2	Q9H7E9	C8orf33	119602429	07951
Chromosome 8 open reading frame 41	K.YAAPSKEEEGGGDGHSEAAEK.A	88.95	1.73721	706.977	7403	3	E5RH83	C8orf41	119583803	13390
Chromosome 9 open reading frame 114 protein	K.RLEEEEAAAEKEDR.G	43.06	0.346311	558.936	9073	3	A0A087WYA7	C9orf114	119608245	12935
Chromosome associated kinesin KIF4A	R.GQVSESEDSITK.Q	58.3	1.0175	640.305	9428	2	O95239	KIF4A	119625748	06606
Chromosome condensation 1	K.SIPTLISR.L	27.91	0.620393	443.771	14864	2	P18754	RCC1	119628100	01559
Chromosome condensation 1	K.SMVPVQVQLDVPVVK.V	57.26	0.387074	819.468	20730	2	P18754	RCC1	119628100	01559
Chromosome condensation protein G	K.LLSDFLDSEVSELR.T	44.72	0.913222	811.916	24722	2	Q9BPX3	NCAPG	119613191	12097
Chromosome condensation protein G	K.AIFDQLMTFGIEPFK.T	54.57	3.47202	878.956	28022	2	Q9BPX3	NCAPG	119613191	12097
Chromosome condensation protein G	K.DLLVLLNEILEQVKDR.T	50.51	1.33082	637.371	31362	3	Q9BPX3	NCAPG	119613191	12097
Chromosome condensation related SMC associated protein 1	K.QTLAAFVPLLLK.V	51.09	1.41877	657.412	25352	2	F5GZJ1	NCAPD2	259016362	06472
Chromosome condensation related SMC associated protein 1	R.GICEMELLDGKQTLAAFVPLLLK.V	36.28	1.42612	853.801	27752	3	F5GZJ1	NCAPD2	259016362	06472
Chromosome condensation related SMC associated protein 1	K.NAIQLLASFLANNPFSCK.L	59.81	3.85799	670.018	30649	3	F5GZJ1	NCAPD2	259016362	06472
Chromosome segregation 1like protein	K.EHDPVGQMVNNPK.I	55.69	1.87207	732.85	10556	2	P55060	CSE1L	126507451	03217
Chromosome segregation 1like protein	R.DLEGSDIDTR.R	23.9	0.938856	560.76	12396	2	P55060	CSE1L	126507451	03217
Chromosome segregation 1like protein	K.SANVNEFPVLK.A	36.49	0.223381	609.33	15696	2	P55060	CSE1L	126507451	03217
Chromosome segregation 1like protein	K.VIVPNMEFR.A	37.96	2.37554	552.798	17469	2	P55060	CSE1L	126507451	03217
Chromosome segregation 1like protein	R.FQSGDFHVINGVLR.T	35.86	1.59741	530.278	17673	3	P55060	CSE1L	126507451	03217
Chromosome segregation 1like protein	K.ANIVHLMLSSPEQIQK.Q	68.67	0.078541	904.49	17736	2	P55060	CSE1L	126507451	03217
Chromosome segregation 1like protein	K.QLSDAISIIGR.E	28.98	3.34283	586.833	19416	2	P55060	CSE1L	126507451	03217
Chromosome segregation 1like protein	R.GSNTIASAAADKIPGLLGVFQK.L	46.82	2.82273	1079.6	22562	2	P55060	CSE1L	126507451	03217
Chromosome segregation 1like protein	K.LLQTDDEEEAGLLELLK.S	125.46	3.36027	965.01	25132	2	P55060	CSE1L	119596083	03217
Chromosome segregation 1like protein	K.YGALALQEIFDGIQPK.M	26.18	0.866736	881.972	25326	2	P55060	CSE1L	126507451	03217
Chromosome segregation 1like protein	K.EHLLVSIPLLINHLQAESIVVHTYAAHALER.L	35.17	0.791816	698.19	26121	5	P55060	CSE1L	126507451	03217
Chromosome segregation 1like protein	K.FFEGPVTGIFSGYVNSMLQEYAK.N	104.36	3.06007	1292.63	29041	2	P55060	CSE1L	126507451	03217
Chromosome segregation 1like protein	K.FLESVEGNQNYPLLLLTLLEK.S	107.34	2.34904	1217.17	29399	2	P55060	CSE1L	126507451	03217
Chromosome segregation 1like protein	K.LVLDAFALPLTNLFK.A	46.52	1.77196	837.997	29468	2	P55060	CSE1L	126507451	03217
Chromosome segregation 1like protein	R.SFSLLQEAIIPYIPTLITQLTQK.L	58.12	0.748047	1309.25	31020	2	P55060	CSE1L	126507451	03217
Chromosome segregation 1like protein	K.IIIPEIQK.V	14.48	1.7869	477.306	34499	2	P55060	CSE1L	126507451	03217
Cilia- and flagella-associated protein 99	R.RISERAAER.S	22.96	3.53809	544.3	27492	2	A0A087WWY8	CFAP99	300797344
Cirhin	R.LNYEHDNISLK.R	63.1	3.19095	673.343	12494	2	Q969X6	CIRH1A	186928847	08468
Cirhin	K.LFQITPDKIQFER.N	38.42	1.22638	545.634	19073	3	Q969X6	CIRH1A	186928847	08468
Cirhin	K.IYKPLLFMDLLDER.T	36	1.62858	883.483	25129	2	Q969X6	CIRH1A	186928847	08468
Cisplatin resistance associated overexpressed protein	R.STTSTIESFAAQEK.Q	65.6	0.0493425	750.365	15190	2	O95232	LUC7L3	119614993	16759
Cisplatin resistance associated overexpressed protein	R.YLQSLLAEVERR.I	24.87	1.07258	738.913	18872	2	O95232	LUC7L3	119614993	16759
Cisplatin resistance associated overexpressed protein	K.YYLCGFCPAELFTNTR.S	86.47	0.599432	1006.46	24632	2	O95232	LUC7L3	119614993	16759
Cisplatin resistance associated overexpressed protein	K.IQVLTDKIDVLLQQIEELGSEGKVEEAQGMMK.L	78.91	1.58069	893.722	27379	4	O95232	LUC7L3	119614993	16759
Cisplatin resistance associated overexpressed protein	R.LALSQNQQSSGAAGPTGKNEEK.I	31.1	1.39046	739.038	9489	3	O95232	LUC7L3	119614993	16759
Citrate synthase	R.VVPGYGHAVLR.K	48.53	2.97003	584.337	11108	2	A0A0C4DGI3	CS	119617330	00349
Citrate synthase	K.SMSTEGLMK.F	22.79	1.58624	492.231	11792	2	A0A0C4DGI3	CS	119617330	00349
Citrate synthase	K.LVAQLYK.I	23.67	0.908318	417.758	12112	2	A0A0C4DGI3	CS	119617330	00349
Citrate synthase	R.GFSIPECQK.L	25.44	0.531204	533.256	13076	2	A0A0C4DGI3	CS	119617330	00349
Citrate synthase	K.IVPNVLLEQGK.A	45.05	6.12377	605.36	16557	2	A0A0C4DGI3	CS	119617330	00349
Citrate synthase	K.GLVYETSVLDPDEGIR.F	90.38	2.84988	881.944	19866	2	A0A0C4DGI3	CS	119617330	00349
Citrate synthase	R.DYIWNTLNSGR.V	32.4	6.76202	669.83	21103	2	A0A0C4DGI3	CS	119617330	00349
Citrate synthase	R.ALGVLAQLIWSR.A	39.25	0.174858	663.898	25456	2	A0A0C4DGI3	CS	119617330	00349
Citrate synthase	R.EGSGIGAIDSNLDWSHNFTNMLGYTDHQFTELTR.L	47.72	0.0799636	957.44	25478	4	A0A0C4DGI3	CS	119617330	00349
Citrate synthase	R.AALPSHVVTMLDNFPTNLHPMSQLSAAVTALNSESNFAR.A	64.62	0.40799	1038.77	25570	4	A0A0C4DGI3	CS	119617330	00349
Clathrin, heavy polypeptide	K.VDKLDASESLR.K	36.02	0.444571	411.554	10723	3	A0A087WVQ6	CLTC	119614805	00350
Clathrin, heavy polypeptide	K.IYIDSNNNPER.F	79.22	0.49152	667.821	11158	2	A0A087WVQ6	CLTC	119614805	00350
Clathrin, heavy polypeptide	R.VMEYINR.L	29.5	2.74105	462.735	11707	2	A0A087WVQ6	CLTC	119614805	00350
Clathrin, heavy polypeptide	R.RPISADSAIMNPASK.V	28	0.698419	519.94	11774	3	A0A087WVQ6	CLTC	343781033	00350
Clathrin, heavy polypeptide	K.VIQCFAETGQVQK.I	45.45	3.06947	754.38	12644	2	A0A087WVQ6	CLTC	119614805	00350
Clathrin, heavy polypeptide	R.KFNALFAQGNYSEAAK.V	51.35	1.52483	586.966	14606	3	A0A087WVQ6	CLTC	119614805	00350
Clathrin, heavy polypeptide	K.QLPLVKPYLR.S	20.6	0.242916	613.884	15189	2	A0A087WVQ6	CLTC	119614805	00350
Clathrin, heavy polypeptide	K.LHIIEVGTPPTGNQPFPK.K	24.96	0.170689	973.031	16597	2	A0A087WVQ6	CLTC	343781033	00350
Clathrin, heavy polypeptide	R.CNEPAVWSQLAK.A	49.54	1.95626	701.841	16705	2	A0A087WVQ6	CLTC	119614805	00350
Clathrin, heavy polypeptide	R.LASTLVHLGEYQAAVDGAR.K	73.34	0.30441	986.018	17257	2	A0A087WVQ6	CLTC	119614805	00350
Clathrin, heavy polypeptide	R.NNLAGAEELFAR.K	49.24	0.366379	652.834	18298	2	A0A087WVQ6	CLTC	119614805	00350
Clathrin, heavy polypeptide	R.EHLELFWSR.V	27.95	1.06854	608.81	19018	2	A0A087WVQ6	CLTC	119614805	00350
Clathrin, heavy polypeptide	R.ISGETIFVTAPHEATAGIIGVNR.K	99.93	0.333156	1177.13	19689	2	A0A087WVQ6	CLTC	343781033	00350
Clathrin, heavy polypeptide	R.TSIDAYDNFDNISLAQR.L	34.74	2.42008	971.958	20452	2	A0A087WVQ6	CLTC	119614805	00350
Clathrin, heavy polypeptide	K.TLQIFNIEMK.S	36.33	0.412399	618.836	21571	2	A0A087WVQ6	CLTC	343781033	00350
Clathrin, heavy polypeptide	K.WLLLTGISAQQNR.V	40.05	0.292032	750.42	21893	2	A0A087WVQ6	CLTC	343781033	00350
Clathrin, heavy polypeptide	K.KVGYTPDWIFLLR.G	38.74	1.2053	804.452	23508	2	A0A087WVQ6	CLTC	242247001	00350
Clathrin, heavy polypeptide	K.VNPSRLPVVIGGLLDVDCSEDVIK.N	84.47	1.46702	865.466	23751	3	A0A087WVQ6	CLTC	119614805	00350
Clathrin, heavy polypeptide	R.NLQNLLILTAIK.A	39.07	1.16852	677.428	24146	2	A0A087WVQ6	CLTC	242247001	00350
Clathrin, heavy polypeptide	R.LLEMNLMHAPQVADAILGNQMFTHYDR.A	96.86	1.15966	782.882	24709	4	A0A087WVQ6	CLTC	119614805	00350
Clathrin, heavy polypeptide	R.KFDVNTSAVQVLIEHIGNLDR.A	91.26	1.23846	790.093	24867	3	A0A087WVQ6	CLTC	119614805	00350
Clathrin, heavy polypeptide	R.LPVVIGGLLDVDCSEDVIK.N	37.45	5.38239	1021.05	24940	2	A0A087WVQ6	CLTC	119614805	00350
Clathrin, heavy polypeptide	R.FQEHLQLQNLGINPANIGFSTLTMESDKFICIR.E	94.33	0.286837	959.488	24960	4	A0A087WVQ6	CLTC	343781033	00350
Clathrin, heavy polypeptide	K.VGYTPDWIFLLR.G	40.73	0.481146	740.404	26561	2	A0A087WVQ6	CLTC	242247001	00350
Clathrin, heavy polypeptide	R.HNIMDFAMPYFIQVMK.E	62.68	3.07918	992.975	27272	2	A0A087WVQ6	CLTC	119614805	00350
Clathrin, heavy polypeptide	K.AFMTADLPNELIELLEK.I	57.78	4.93471	974.016	29078	2	A0A087WVQ6	CLTC	242247001	00350
Clathrin, heavy polypeptide	R.IHEGCEEPATHNALAK.I	68.9	0.236376	888.921	8559	2	A0A087WVQ6	CLTC	119614805	00350
Cleavage and polyadenylation specificity factor 2	R.VLELAQLLDQIWR.T	75.23	2.67015	798.961	29541	2	Q9P2I0	CPSF2	119601889	05824
Cleavage and polyadenylation specificity factor 5	R.LMTEILGR.Q	33.36	2.29055	466.766	16550	2	O43809	NUDT21	323463109	05400
Cleavage and polyadenylation specificity factor 5	R.LPHVLLLQLGTTFFKLPGGELNPGEDEVEGLKR.L	49.45	0.480788	724.201	25191	5	O43809	NUDT21	323463109	05400
Cleavage and polyadenylation specificity factor 5	K.LVAAPLFELYDNAPGYGPIISSLPQLLSR.F	110.92	5.49266	1557.86	29612	2	O43809	NUDT21	323463109	05400
Cleavage and polyadenylation specificity factor 6	K.VLISSLQDCLHGIESK.S	23.46	0.357433	600.317	19274	3	Q16630	CPSF6	162329583	05401
Cleavage and polyadenylation specificity factor 6	R.TPLSEAEFEEIMNR.N	76.14	3.13128	833.39	20926	2	Q16630	CPSF6	162329583	05401
Cleavage and polyadenylation specificity factor 6	R.AVSDASAGDYGSAIETLVTAISLIK.Q	128.12	0.668764	1226.65	31060	2	Q16630	CPSF6	162329583	05401
Cleavage and polyadenylation specificity factor 6	K.RELHGQNPVVTPCNK.Q	33.45	1.10127	437.977	8669	4	Q16630	CPSF6	162329583	05401
Cleavage stimulation factor, 3 Prime pre-RNA, subunit 3, 77kDa	R.GCVNPMINIEQLWR.D	61.64	0.767697	865.429	24590	2	Q12996	CSTF3	119588609	02651
CLNS1A	R.QQPDTEAVLNGK.G	38.85	0.91409	650.33	11558	2	J3KN38	CLNS1A	119595438	03694
ClpP caseinolytic protease	K.QSLQVIESAMER.D	64.46	4.84507	695.85	17342	2	M0R208	CLPP	119589509	03074
CLPTM1	R.GPAPQDQAGPGGAPR.V	83.85	1.48436	688.34	8616	2	O96005	CLPTM1	119577719	07544
ClpX caseinolytic protease X	K.LAFQQKPPPPPK.K	24.99	0.616571	449.931	10783	3	H0YM48	CLPX	223460850	07478
ClpX caseinolytic protease X	K.LLQDANYNVEK.A	16.41	6.88925	653.84	12594	2	O76031	CLPX	223460850	07478
CMP-Neu5Ac synthatase	R.VGLSGAPADACSTAQK.A	49.62	0.241398	766.872	10890	2	Q8NFW8	CMAS	119616870	04501
CND2	K.NAFGLHLIDFMSEILK.Q	32.44	1.27816	924.489	29220	2	E9PHA2	NCAPH	119591776	03820
CND2	R.SLPPVMAQNLSIPLAFACLLHLANEK.N	69.45	4.04139	949.851	29279	3	E9PHA2	NCAPH	119591776	03820
Coactosin like 1	K.FALITWIGENVSGLQR.A	29.95	3.95569	902.495	26610	2	H3BT58	COTL1	119615883	09482
Coatomer protein complex, subunit alpha	K.NLSPGAVESDVR.G	52.2	2.33831	622.319	12670	2	P53621	COPA	205371746	03564
Coatomer protein complex, subunit alpha	R.LLELGPKPEVAQQTR.K	32.77	0.259091	560.321	13894	3	P53621	COPA	205371746	03564
Coatomer protein complex, subunit alpha	R.ISPLQFR.-	28.4	0.31842	430.753	15399	2	P53621	COPA	205371746	03564
Coatomer protein complex, subunit alpha	R.VTTVTEIGKDVIGLR.I	73.61	0.662117	800.967	18932	2	P53621	COPA	205371746	03564
Coatomer protein complex, subunit alpha	K.LVGQSIIAYLQK.K	42.98	0.0615251	666.898	21122	2	P53621	COPA	205371746	03564
Coatomer protein complex, subunit alpha	R.CLFTLLGHLDYIR.T	47.21	4.47046	810.936	23531	2	P53621	COPA	205371746	03564
Coatomer protein complex, subunit alpha	K.NFDKLSFLYLITGNLEK.L	26.34	2.36516	672.368	26577	3	P53621	COPA	205371746	03564
Coatomer protein complex, subunit alpha	K.LLQPPAPIMPLDTNWPLLTVSK.G	75.79	1.84261	1222.68	27023	2	P53621	COPA	205371746	03564
Coatomer protein complex, subunit beta	K.LKEAELLEPLMPAIR.A	25.6	1.25132	861.994	21436	2	P53618	COPB1	221316632	02981
Coatomer protein complex, subunit beta	R.VLQDLVMDILR.V	74.2	2.35178	657.878	26409	2	P53618	COPB1	221316632	02981
Coatomer protein complex, subunit beta	K.EVIKTNNVSEHEDTDKYR.Q	26.49	1.03764	436.216	9197	5	P53618	COPB1	221316632	02981
Coatomer protein complex, subunit beta 2	K.QLAELAISK.C	53.44	1.64101	486.791	14102	2	P35606	COPB2	119599446	06103
Coatomer protein complex, subunit beta 2	K.AAESLADPTEYENLFPGLK.E	30.56	0.773845	1033.01	23847	2	P35606	COPB2	119599446	06103
Coatomer protein complex, subunit epsilon	R.MQDLDEDATLTQLATAWVSLATGGEK.L	94.75	0.219583	922.116	30751	3	A0A087X0I4	COPE	119605162	06089
Coatomer protein complex, subunit gamma 1	K.FGAQNEEMLPSILVLLK.R	35.42	0.872746	951.525	27369	2	Q9Y678	COPG1	119599676	09887
Coatomer protein complex, subunit gamma 1	R.SLEELPVDIILASVG.-	29.76	1.95773	777.936	30948	2	Q9Y678	COPG1	119599676	09887
Coatomer protein complex, subunit gamma 2	R.ELAPAVSVLQLFCSSPKPALR.Y	60.24	1.65159	761.757	24881	3	Q9UBF2	COPG2	119604175	05074
Coatomer protein complex, subunit gamma 2	R.SIATLAITTLLK.T	43.5	0.279567	622.895	24931	2	Q9Y678	COPG1	119604175	05074
Coatomer protein complex, subunit gamma 2	K.ELAPAVSVLQLFCSSPK.A	79.6	5.7411	923.498	26242	2	Q9Y678	COPG1	119604175	05074
Coatomer protein complex, subunit gamma 2	K.FGAQNESLLPSILVLLQR.C	79.32	1.79367	999.575	28429	2	Q9UBF2	COPG2	119604175	05074
Coenzyme A synthase	K.ILTDIMWPIIAK.L	42.07	0.578575	707.413	25430	2	Q13057	COASY	205277394	13080
Coenzyme A synthase	R.HTENEEDKVSSSSFR.Q	24.79	1.35062	584.6	9242	3	Q13057	COASY	205277394	13080
Cofilin 1	K.LTGIKHELQANCYEEVKDR.C	117.62	2.88736	576.54	11258	4	P23528	CFL1	119594858	03261
Cofilin 1	R.YALYDATYETK.E	53.91	0.194374	669.316	15122	2	P23528	CFL1	343887344	03261
Cofilin 1	K.AVLFCLSEDKK.N	32.84	3.242	655.347	15183	2	P23528	CFL1	119594858	03261
Cofilin 1	K.LGGSAVISLEGKPL.-	20.55	0.507168	670.893	18799	2	P23528	CFL1	119594858	03261
Cofilin 1	K.ESKKEDLVFIFWAPESAPLK.S	76.02	0.544075	1167.62	23118	2	P23528	CFL1	343887344	03261
Cofilin 1	K.NIILEEGKEILVGDVGQTVDDPYATFVK.M	102.87	1.67799	1021.54	24129	3	P23528	CFL1	119594858	03261
Cofilin 1	K.KEDLVFIFWAPESAPLK.S	86.33	0.0924591	995.538	24828	2	P23528	CFL1	343887344	03261
Cofilin 1	K.HELQANCYEEVKDR.C	71.34	1.54957	597.61	9816	3	P23528	CFL1	119594858	03261
Cofilin 2	K.QILVGDIGDTVEDPYTSFVK.L	108.48	0.92163	1098.56	22843	2	Q9Y281	CFL2	343887344	03262
Coiled coil helix coiled coil helix domain containing 2	R.AAPRPAPVAQPPAAAPPSAVGSSAAAPR.Q	57.02	5.85384	634.1	12136	4	Q9Y6H1	CHCHD2	119628395	09879
Coiled-coil domain containing 124	R.VLEEGSVEAR.T	52.11	1.04174	544.783	10029	2	Q96CT7	CCDC124	209969700	14008
Coiled-coil domain containing 124	R.AAFTAFEEAQLPR.L	58.3	0.224714	725.87	18885	2	Q96CT7	CCDC124	209969700	14008
Coiled-coil domain containing 51	R.GLVHAAGPGQDSGSQAGSPPTR.D	54.63	4.7504	683	9772	3	Q96ER9	CCDC51	152032342	08571
Coiled-coil domain containing 64	R.VTSEDKEPKEQLQK.A	16.21	8.34904	415.474	9538	4	Q6ZP65	CCDC64	313104078	14292
Coiled-coil domain containing 81	K.AFERASDK.L	14.12	5.8238	462.23	34733	2	Q6ZN84	CCDC81	226528772	08032
Coiled-coil domain containing 86	R.FSQMLQDKPLR.T	39.3	2.29467	454.912	12598	3	Q9H6F5	CCDC86	119594307	08322
Coiled-coil-helix-coiled-coil-helix domain containing 3	R.YESHPVCADLQAK.I	45.99	2.01093	759.358	10166	2	Q9NX63	CHCHD3	119604209	13044
Coiled-coil-helix-coiled-coil-helix domain containing 3	K.RYESHPVCADLQAK.I	36.21	0.874055	558.607	9496	3	Q9NX63	CHCHD3	119604209	13044
Cold inducible RNA binding protein	R.SSGGSYRDSYDSYATHNE.-	62.16	1.3779	998.403	10808	2	Q14011	CIRBP	197692397	08375
Cold inducible RNA binding protein	K.YGQISEVVVVKDRETQR.S	17.36	1.43863	502.273	12519	4	K7ELT6	CIRBP	197692397	08375
Cold inducible RNA binding protein	K.YGQISEVVVVKDR.E	19.82	0.424315	497.944	13739	3	K7ELT6	CIRBP	197692397	08375
Cold inducible RNA binding protein	R.GFGFVTFENIDDAKDAMMAMNGK.S	83.44	4.05044	837.041	24248	3	K7ELT6	CIRBP	197692397	08375
Cold shock domain protein A	K.DGVPEGAQLQGPVHR.N	63.53	0.148738	780.4	12376	2	P16989	YBX3	224586884	10347
Collagen binding protein 2	K.LSSLIILMPHHVEPLER.L	56.65	0.436469	662.04	19062	3	P50454	SERPINH1	333360851	02968
Collagen binding protein 2	R.LYGPSSVSFADDFVR.S	102.95	0.957947	830.404	21014	2	P50454	SERPINH1	333360851	02968
Collagen binding protein 2	R.SAGLAFSLYQAMAK.D	49.01	0.637972	729.376	21950	2	P50454	SERPINH1	333360851	02968
Collagen binding protein 2	K.DQAVENILVSPVVVASSLGLVSLGGK.A	56.3	5.09946	851.154	29947	3	P50454	SERPINH1	333360851	02968
Comparative gene identification transcript 37	K.VWIKPGAEQSFLYGNHVLK.S	30.82	0.345352	729.397	17032	3	Q9Y221	NIP7	119603677	16709
Comparative gene identification transcript 94	K.LFVIAQK.I	35.91	1.10689	409.76	14178	2	Q9Y3A2	UTP11L	156415994	16711
Complement component C1q binding protein	K.MSGGWELELNGTEAK.L	48.64	2.1779	811.378	19504	2	I3L3B0	C1QBP	332639951	03168
Complement component C1q binding protein	K.ALVLDCHYPEDEVGQEDEAESDIFSIR.E	90.19	3.96631	1046.14	22233	3	I3L3B0	C1QBP	332639951	03168
COP9 constitutive photomorphogenic homolog subunit 7A	R.QLEDLVIEAVYADVLR.G	79.74	2.4247	923.504	29020	2	Q9UBW8	COPS7A	255760066	16736
COP9 signalosome subunit 4	K.LYNNITFEELGALLEIPAAK.A	50.34	1.10671	1110.1	28090	2	Q9BT78	COPS4	119626327	09888
COP9, subunit 3	K.SMGSQEDDSGNKPSSYS.-	85.94	1.43267	888.356	8986	2	Q9UNS2	COPS3	312284090	07262
Copine 3	K.GSITISAEEIKDNR.V	60.81	0.836382	766.9	13219	2	O75131	CPNE3	119612048	05016
Copine 3	R.SPLGEVAIR.D	23.38	0.395097	471.275	14065	2	O75131	CPNE3	119612049	05016
Copine 3	K.QTSDGNWLMVHR.T	32.42	1.39089	481.899	14726	3	O75131	CPNE3	119612048	05016
Copine 3	R.SSPVEFECINEK.K	21.09	0.0152921	719.83	14730	2	O75131	CPNE3	119612049	05016
Copine 3	K.NNLNPVWRPFK.I	34.75	0.450624	692.878	15442	2	O75131	CPNE3	119612048	05016
Copine 3	K.FGVYDIDNK.T	30.5	2.40819	535.76	16079	2	O75131	CPNE3	119612048	05016
Copine 3	K.LYGPTNFSPIINHVAR.F	85.65	1.40415	600.324	17710	3	O75131	CPNE3	119612049	05016
Copine 3	K.EALAQCVLAEIPQQVVGYFNTYK.L	99.14	1.69005	1321.17	28371	2	O75131	CPNE3	119612049	05016
Copine I	R.EALAQTVLAEVPTQLVSYFR.A	35.82	8.36978	1118.1	27987	2	A6PVH9	CPNE1	311893345	05014
COPS7B	K.KDINNIVK.T	22.16	0.739753	472.283	5536	2	A0A087X1P5	COPS7B	119591388	09889
Coronin 1C	K.SIKDTICNQDER.I	34.77	1.59736	739.85	10400	2	A7MAP1	CORO1C	156556178	09244
Coronin 1C	R.VGIVAWHPTAR.N	43.08	1.23314	603.84	13165	2	A7MAP1	CORO1C	156556178	09244
Coronin 6	R.KCEPIIMTVPR.K	57.55	3.45907	672.36	13184	2	A7MAP1	CORO1C	156556178	09244
COX15 homolog, cytochrome c oxidase assembly protein	K.MGESWIPEDLFTFSPILR.N	58.38	2.62667	1069.54	29107	2	Q7KZN9	COX15	119570243	04707
CRDBP	R.DQTPDENDQVIVK.I	47.66	3.28377	750.86	12454	2	Q9NZI8	IGF2BP1	296434536	09752
CRDBP	K.IIGHFYASQMAQR.K	37.83	0.196483	507.926	12876	3	Q9NZI8	IGF2BP1	296434536	09752
CRDBP	K.LKEENFFGPK.E	34.65	1.14675	604.818	13058	2	Q9NZI8	IGF2BP1	296434536	09752
CRDBP	K.QQQVDIPLR.L	36.48	2.0536	548.81	13752	2	Q9NZI8	IGF2BP1	296434536	09752
CRDBP	K.AIETFSGKVELQGK.R	16.59	0.457255	502.944	13785	3	Q9NZI8	IGF2BP1	296434536	09752
CRDBP	K.LYIGNLNESVTPADLEK.V	74.58	1.28253	938.49	19853	2	Q9NZI8	IGF2BP1	296434536	09752
CRDBP	K.TVNELQNLTAAEVVVPR.D	95.87	0.570962	927.011	20301	2	Q9NZI8	IGF2BP1	296434536	09752
CRDBP	R.LLVPTQYVGAIIGK.E	71.34	0.979695	736.447	22479	2	Q9NZI8	IGF2BP1	296434536	09752
CRDBP	K.ITISSLQDLTLYNPER.T	133.97	2.40259	931.999	22651	2	Q9NZI8	IGF2BP1	296434536	09752
CRDBP	K.AISVHSTPEGCSSACK.M	75	3.04836	845.877	8881	2	Q9NZI8	IGF2BP1	296434536	09752
Creatine kinase brain type	K.LLIEMEQR.L	44.06	0.385825	516.282	15994	2	P12277	CKB	225698035	00423
Creatine kinase brain type	K.LRFPAEDEFPDLSAHNNHMAK.V	79.31	1.25003	813.721	16461	3	P12277	CKB	225698035	00423
Creatine kinase brain type	R.LEQGQAIDDLMPAQK.-	63.17	8.08661	828.91	17366	2	P12277	CKB	225698035	00423
Creatine kinase brain type	K.VLTPELYAELR.A	57.46	0.579877	652.366	19041	2	P12277	CKB	225698035	00423
Creatine kinase brain type	R.GIWHNDNKTFLVWVNEEDHLR.V	46.6	0.593757	874.767	19994	3	P12277	CKB	225698035	00423
Creatine kinase brain type	K.TFLVWVNEEDHLR.V	78.99	1.6986	829.422	20519	2	P12277	CKB	225698035	00423
Creatine kinase brain type	K.LAVEALSSLDGDLAGR.Y	76.09	1.54647	793.924	21738	2	P12277	CKB	225698035	00423
Creatine kinase brain type	K.DLFDPIIEDR.H	41.51	0.795057	616.812	22862	2	P12277	CKB	225698035	00423
Creatine kinase brain type	R.FCTGLTQIETLFK.S	63.73	0.18616	779.403	24058	2	P12277	CKB	225698035	00423
Creatine kinase brain type	K.SMTEAEQQQLIDDHFLFDKPVSPLLLASGMAR.D	68.91	0.290151	1196.6	24167	3	P12277	CKB	225698035	00423
Creatine kinase brain type	R.AIEKLAVEALSSLDGDLAGR.Y	95.06	2.16854	1014.55	24303	2	P12277	CKB	225698035	00423
Creatine kinase brain type	R.LGFSEVELVQMVVDGVK.L	119.42	0.72797	924.992	27756	2	P12277	CKB	225698035	00423
Creatine kinase mitochondrial	R.LYPPSAEYPDLR.K	27.96	1.44435	710.86	16204	2	P12532	CKMT1B	111309176	00424
Creatine kinase mitochondrial	R.VVVDALSGLK.G	48.26	0.0199879	500.806	16702	2	J3KQ93	CKMT1B	111309176	00424
Creatine kinase mitochondrial	R.VVVDALSGLKGDLAGR.Y	32.41	1.06886	785.452	18443	2	J3KQ93	CKMT1B	111309176	00424
Creatine kinase mitochondrial	R.LGYILTCPSNLGTGLR.A	53.69	1.13319	867.965	19885	2	P12532	CKMT1B	153252003	00425
CRNKL1	R.LDMPEVLWK.S	29.41	0.803119	565.8	21722	2	Q9BZJ0	CRNKL1	147744555	09898
CUGBP1	R.KAALEAQNALHNMK.V	20.25	0.521831	513.609	10099	3	Q92879	CELF1	310689915	03046
CUGBP1	K.AMHQAQTMEGCSSPMVVK.F	60.64	2.57747	664.63	11206	3	Q92879	CELF1	310689909	03046
CUGBP1	K.MFVGQVPR.T	29.52	0.499198	467.252	13085	2	Q92879	CELF1	310689915	03046
Culin 4B	K.TIDGILLLIER.E	39.35	0.121042	628.385	25778	2	A0A0A0MR50	CUL4A	296439468	07218
Culin 4B	K.ETVEEQASTTER.V	65.35	3.08198	690.32	9145	2	Q13620	CUL4B	296439468	02251
Culin 4B	K.SSTTVSSFANSKPGSAK.K	14.16	2.82155	552.614	9926	3	Q13620	CUL4B	296439468	02251
Cullin 2	K.DTPQEM#EQTR.S	24.65	1.14511	625.77	6622	2	A0A0A0MTN0	CUL2	311771641	06786
Cullin 3	K.YVNSIWDLLK.N	33.34	0.625261	625.843	25455	2	Q13618	CUL3	119591236	09123
Cullin 3	K.ALVSEEGEGKNPVDYIQGLLDLK.S	30.08	0.771117	829.771	25978	3	Q13618	CUL3	119591236	09123
Cullin-associated and neddylation-dissociated 2	R.DLLDDILPLLYQETK.I	61.5	1.87818	894.987	30591	2	O75155	CAND2	317040116	19120
CutA divalent cation tolerance homolog	K.TQSSLVPALTDFVR.S	52.38	1.82028	767.419	22522	2	O60888	CUTA	123295550	12902
CutA divalent cation tolerance homolog	R.LAACVNLIPQITSIYEWK.G	34.85	2.9446	1060.07	25603	2	O60888	CUTA	123295550	12902
CutA divalent cation tolerance homolog	R.SVHPYEVAEVIALPVEQGNFPYLQWVR.Q	65.94	2.89241	785.913	26340	4	O60888	CUTA	123295550	12902
Cutaneous T cell lymphoma tumor antigen se70-2	K.YVLALVK.K	23.9	6.77581	403.26	15763	2	A0A087X0H9	RBM26	124021002	12611
Cyclin dependent kinase 4	R.ALQHSYLHKDEGNPE.-	15.44	0.562774	579.945	8875	3	P11802	CDK4	224983655	00447
Cyclin T1	R.IKVHAAADKHNSVEDSVTK.S	13.75	0.695925	410.62	8335	5	O60563	CCNT1	119578402	03938
Cyclophilin A	K.KITIADCGQLE.-	49.83	0.634803	624.319	13922	2	B4DM82	PPIA	323463041	00457
Cyclophilin A	K.TEWLDGKHVVFGK.V	22.68	0.098958	505.937	15225	3	B4DM82	PPIA	323463041	00457
Cyclophilin A	K.VKEGMNIVEAMER.F	69.75	1.64171	753.375	15408	2	B4DM82	PPIA	323463041	00457
Cyclophilin A	K.SIYGEKFEDENFILK.H	71.36	1.44876	916.461	18683	2	C9J5S7	PPIA	323463041	00457
Cyclophilin A	R.VSFELFADKVPK.T	56.1	4.41815	690.385	18882	2	B4DM82	PPIA	323463041	00457
Cyclophilin A	K.EGMNIVEAMER.F	28.67	0.12201	639.795	19002	2	B4DM82	PPIA	323463041	00457
Cyclophilin A	R.IIPGFMCQGGDFTR.H	60.64	0.768103	799.876	19552	2	A0A075B767	LOC105371242	323463041	00457
Cyclophilin A	K.HTGPGILSMANAGPNTNGSQFFICTAK.T	109.06	0.139002	1396.17	19661	2	C9J5S7	PPIA	323463041	00457
Cyclophilin A	M.VNPTVFFDIAVDGEPLGR.V	62.02	4.68039	973.5	25955	2	B4DM82	PPIA	75766275	00457
Cystathionine beta synthase	R.VQELGLSAPLTVLPTITCGHTIEILR.E	41.53	1.03582	944.529	24559	3	P35520	CBS	295821202	01994
Cystathionine gamma lyase	K.LLEAAITPETK.L	20.44	0.187235	593.34	14412	2	P32929	CTH	299473759	09633
Cystathionine gamma lyase	K.QGAPGQHSGFEYSR.S	29.6	5.10687	507.57	9813	3	P32929	CTH	299473759	09633
Cysteine string protein	K.YHPDKNPDNPEAADKFK.E	43.84	0.149048	662.65	9209	3	Q9H3Z4	DNAJC5	119595599	08539
Cysteinyl-tRNA synthetase	R.EKRPEAAQLLEDVQAALKPFSVK.L	13.99	3.0069	642.612	24677	4	P49589	CARS		00464
Cytidine 5-prime triphosphate synthetase	K.FSDSYASVIK.A	34.26	0.462135	558.782	14647	2	P17812	CTPS1	148491070	00465
Cytidine 5-prime triphosphate synthetase	K.LCSAHGVLVPGGFGVR.G	64.15	1.07635	813.434	15475	2	P17812	CTPS1	148491070	00465
Cytidine 5-prime triphosphate synthetase	K.GIIASSVGTILK.S	33.86	0.0241648	579.858	18735	2	P17812	CTPS1	169791765	00465
Cytidine 5-prime triphosphate synthetase	K.TVQVVPHITDAIQEWVMR.Q	51.15	0.622964	1061.56	24083	2	P17812	CTPS1	169791765	00465
Cytidine 5-prime triphosphate synthetase	R.VPLLLEEQGVVDYFLR.R	60.16	1.12379	945.523	27629	2	P17812	CTPS1	169791765	00465
Cytochrome b5 reductase 1	K.MSQYLDSLK.V	26.33	0.433366	542.771	14672	2	Q9UHQ9	CYB5R1	119611860	06434
Cytochrome b5 reductase 1	K.LGMIAGGTGITPMLQLIR.A	64.31	2.96953	921.523	25121	2	Q9UHQ9	CYB5R1	119611860	06434
Cytochrome bc1	R.IAEVDASVVR.E	51.67	0.508226	529.796	12646	2	P31930	UQCRC1	119585302	01875
Cytochrome bc1	R.RIPLAEWESR.I	21.68	0.401058	419.563	14780	3	P31930	UQCRC1	119585302	01875
Cytochrome bc1	R.NALVSHLDGTTPVCEDIGR.S	87.03	3.82962	1027.5	15827	2	P31930	UQCRC1	119585302	01875
Cytochrome bc1	R.ADLTEYLSTHYKAPR.M	40.68	3.78492	441.98	16102	4	P31930	UQCRC1	119585302	01875
Cytochrome bc1	R.ADLTEYLSTHYK.A	75.79	0.444229	480.905	17308	3	P31930	UQCRC1	119585302	01875
Cytochrome bc1	K.NRPGSALEKEVESMGAHLNAYSTR.E	94.92	0.806562	873.098	17562	3	P31930	UQCRC1	119585302	01875
Cytochrome bc1	R.MVLAAAGGVEHQQLLDLAQK.H	51.36	2.44345	698.047	18369	3	P31930	UQCRC1	119585302	01875
Cytochrome bc1	R.SGMFWLR.F	18.34	8.93745	448.73	20035	2	P31930	UQCRC1	119585302	01875
Cytochrome bc1	K.NNGAGYFLEHLAFK.G	64.97	1.38412	790.895	20703	2	P31930	UQCRC1	119585302	01875
Cytochrome bc1	K.YIYDQCPAVAGYGPIEQLPDYNR.I	126.04	1.44842	1351.63	21370	2	P31930	UQCRC1	119585302	01875
Cytochrome bc1	K.HLGGIPWTYAEDAVPTLTPCR.F	93.79	2.50874	1177.59	21753	2	P31930	UQCRC1	119585302	01875
Cytochrome bc1	R.DVVFNYLHATAFQGTPLAQAVEGPSENVR.K	83.9	1.58917	1044.19	24540	3	P31930	UQCRC1	119585302	01875
Cytochrome bc1	R.LCTSATESEVAR.G	89.44	0.482011	662.314	9899	2	P31930	UQCRC1	119585302	01875
Cytochrome C	R.ADLIAYLKK.A	28.39	8.0241	517.82	15900	2	P99999	CYCS	325533941	00479
Cytochrome C	K.MIFVGIK.K	19.84	8.64178	404.24	16919	2	P99999	CYCS	325533941	00479
Cytochrome C	R.ADLIAYLK.K	18.66	0.141198	453.768	19192	2	P99999	CYCS	325533941	00479
Cytochrome C	K.GIIWGEDTLMEYLENPKK.Y	147.2	1.55426	1068.54	24811	2	P99999	CYCS	325533941	00479
Cytochrome C	K.GIIWGEDTLMEYLENPK.K	113.3	0.294825	1004.49	26708	2	P99999	CYCS	325533941	00479
Cytochrome C	K.TGQAPGYSYTAANK.N	64.56	1.04292	714.842	9997	2	P99999	CYCS	159162530	00479
Cytochrome c oxidase polypeptide II	R.LLDVDNR.V	20.54	1.37841	422.729	11469	2	P00403	MT-CO2	346682808	02470
Cytochrome c oxidase polypeptide II	R.VVLPIEAPIR.M	37.85	1.69694	553.851	18464	2	P00403	MT-CO2	346682808	02470
Cytochrome c oxidase polypeptide II	R.MMITSQDVLHSWAVPTLGLK.T	70.01	0.569784	743.058	23685	3	P00403	MT-CO2	346682808	02470
Cytochrome c oxidase subunit 5A, mitochondrial	R.RLNDFASTVR.I	36.67	4.31178	589.82	11409	2	H3BNX8	COX5A	218511986	04799
Cytochrome c oxidase subunit VI b	R.NCWQNYLDFHR.C	33.98	0.137827	518.23	18266	3	J3KPM8	COX6B1	49457270	00493
Cytochrome c oxidase subunit VIIc	K.NLPFSVENK.W	26.05	0.521218	524.277	15424	2	P15954	COX7C	119616329	04800
Cytochrome c oxidase, subunit 4, isoform 1	R.DHPLPEVAHVK.H	35.6	0.191678	621.335	10294	2	Q86WV2	COX4I1	119615844	00466
Cytochrome c oxidase, subunit 4, isoform 1	K.ESFAEMNR.G	44.77	0.250146	492.216	11122	2	H3BN72	COX4I1	119615844	00466
Cytochrome c oxidase, subunit 4, isoform 1	K.VNPIQGLASK.W	21.25	1.43971	513.8	13198	2	P13073	COX4I1	119615844	00466
Cytochrome c oxidase, subunit 5b	K.LVPQQLAH.-	28.39	0.413022	453.264	11372	2	P10606	COX5B	119622335	00467
Cytochrome c oxidase, subunit 5b	R.EDPNLVPSISNKR.I	15.92	5.16482	734.895	12841	2	P10606	COX5B	119622335	00467
Cytochrome c oxidase, subunit 5b	K.KGLDPYNVLAPK.G	34.68	3.44099	657.872	15420	2	P10606	COX5B	119622335	00467
Cytochrome c oxidase, subunit Va	K.GINTLVTYDMVPEPK.I	35.73	2.4367	838.934	19823	2	H3BNX8	COX5A	218511986	04799
Cytochrome c oxidase, subunit Va	R.WVTYFNKPDIDAWELR.K	77.37	1.92887	1027.01	22169	2	H3BNX8	COX5A	218511986	04799
Cytochrome c oxidase, subunit Va	K.AGPHKEIYPYVIQELRPTLNELGISTPEELGLDKV.-	23.33	1.5473	980.528	24711	4	H3BRM5	COX5A		04799
Cytochrome c oxidase, subunit Va	K.EIYPYVIQELRPTLNELGISTPEELGLDKV.-	56.77	0.213484	1143.61	27462	3	H3BRM5	COX5A	218511986	04799
Cytochrome c oxidase, subunit VIIa, polypeptide 2	K.GGVADALLYR.A	67.84	1.10965	517.786	17410	2	H0UI06	COX7A2	262118227	00482
Cytochrome c-type heme lyase	K.MKGCPVNTEPSGPTCEKK.T	39.16	0.301496	673.982	8448	3	P53701	HCCS	285002259	02085
Cytochrome c-type heme lyase	K.MKGCPVNTEPSGPTCEK.K	20.12	1.89657	631.284	9349	3	P53701	HCCS	285002259	02085
Cytochrome c-type heme lyase	K.GCPVNTEPSGPTCEK.K	76.83	3.18	816.856	9423	2	P53701	HCCS	285002259	02085
Cytochrome C1	R.GLLSSLDHTSIR.R	58.41	0.696078	433.573	15632	3	P08574	CYC1	311033458	00480
Cytochrome C1	K.DVCTFLR.W	21.78	0.0527215	455.726	16738	2	P08574	CYC1	311033458	00480
Cytochrome C1	K.LFDYFPKPYPNSEAAR.A	32.95	0.594797	638.985	18756	3	P08574	CYC1	311033458	00480
Cytochrome C1	R.AANNGALPPDLSYIVR.A	35.63	0.281288	835.947	19871	2	P08574	CYC1	311033458	00480
Cytochrome C1	R.HGGEDYVFSLLTGYCEPPTGVSLR.E	69.27	0.647262	1327.63	24547	2	P08574	CYC1	311033458	00480
Cytochrome oxidase deficient homolog 1	R.HIGKPLLGGPFSLTTHTGER.K	51.89	0.965938	530.292	14486	4	J3QL56	SCO1	119610403	04705
Cytochrome oxidase deficient homolog 2	R.QAAVGQGDFHLLDHR.G	18.21	2.701	555.28	14328	3	O43819	SCO2	281182727	05042
Cytochrome P-450 reductase	K.ATTPVIMVGPGTGVAPFIGFIQER.A	65.09	1.76625	1229.66	26150	2	P16435	POR	343781131	00485
Cytochrome P450 51A1	K.IDDILQTLLDATYK.D	92.12	2.15553	811.44	27979	2	A0A0C4DFL7	CYP51A1	290560263	03381
Cytochrome-b5 reductase	R.LIDREIISHDTR.R	16.81	4.62325	734.403	11118	2	P00387	CYB5R3	284448553	08942
Cytochrome-b5 reductase	R.GPSGLLVYQGK.G	50.04	0.666892	559.814	14674	2	P00387	CYB5R3	284448553	08942
Cytochrome-b5 reductase	R.AIMKDPDDHTVCHLLFANQTEK.D	43.57	0.625959	861.75	16445	3	P00387	CYB5R3	284448553	08942
Cytochrome-b5 reductase	K.DILLRPELEELR.N	18.54	4.46705	748.424	20265	2	P00387	CYB5R3	284448553	08942
Cytochrome-b5 reductase	R.AIMKDPDDHTVCHLLFANQTEKDILLRPELEELR.N	27.19	0.457874	812.819	20863	5	P00387	CYB5R3		08942
Cytochrome-b5 reductase	R.FALPSPQHILGLPVGQHIYLSAR.I	27.69	2.40932	629.356	21459	4	P00387	CYB5R3	284448553	08942
Cytochrome-b5 reductase	K.SVGMIAGGTGITPMLQVIR.A	82.79	1.25511	951.02	22328	2	P00387	CYB5R3	284448553	08942
Cytokine induced protein 29 kDa	K.ITSEIPQTER.M	45.73	1.5627	587.31	10694	2	Q567R9	CIP29	119617245	16716
Cytokine induced protein 29 kDa	K.GLSSDNKPMVNLDKLK.E	18.25	3.03989	586.987	13535	3	Q567R9	CIP29	119617245	16716
Cytokine induced protein 29 kDa	R.FGLNVSSISR.K	37.93	1.43203	540.297	16510	2	Q567R9	CIP29	119617245	16716
Cytokine like nuclear factor n-pac	R.LAIALGDAVNHPTPMAAAANEVYKR.A	34.1	6.66708	649.09	17654	4	Q49A26	GLYR1	151568074	17625
Cytokine like nuclear factor n-pac	K.DLVLGPSGVLQGIRPGK.C	63.08	0.862838	853.502	20394	2	Q49A26	GLYR1	151568074	17625
Cytokine like nuclear factor n-pac	R.FQQAVDAVEEFLR.R	54.13	2.28769	776.396	23702	2	Q49A26	GLYR1	119605663	17625
Cytokine like nuclear factor n-pac	K.IGFLGLGLMGSGIVSNLLK.M	64.53	2.06554	945.052	30016	2	Q49A26	GLYR1	151568074	17625
Cytoplasmic FMR1 interacting protein 1	K.YAPLHLVPLIER.L	38.35	0.326569	710.919	19276	2	H7C229	CYFIP2	313103961	05890
Cytoplasmic FMR1 interacting protein 1	K.NVIQSVLQAIR.K	48.9	2.14066	620.874	24702	2	Q7L576	CYFIP1	313103961	05890
Cytoplasmic linker associated protein 2	R.AGGDATDSSQTALDNK.A	99.78	1.44709	775.851	8935	2	A0A0U1RQI6	CLASP2	333440451	12054
Cytoskeleton associated protein 1	R.YDEPLGKNDGSVNGKR.Y	42.18	0.252737	437.969	9248	4	Q6FGY5	CKAP1	50428925	03196
Cytoskeleton associated protein 2	R.VVTSEDQVQEGTK.V	43	1.00444	710.352	8913	2	Q8WWK9	CKAP2	187950333	10832
Cytoskeleton associated protein 4	R.QREELGQGLQGVEQK.V	72.44	0.373188	566.964	11560	3	Q07065	CKAP4	119618179	16717
Cytoskeleton associated protein 4	K.SSSSSSASAAAAAAAASSSASCSR.R	35.39	0.393319	697.307	11822	3	Q07065	CKAP4	119618179	16717
Cytoskeleton associated protein 4	K.VQEQVHTLLSQDQAQAAR.L	85.65	1.88819	674.685	12699	3	Q07065	CKAP4	119618179	16717
Cytoskeleton associated protein 4	K.ASVSQVEADLK.M	16.2	3.21648	573.802	13616	2	Q07065	CKAP4	119618179	16717
Cytoskeleton associated protein 4	R.LALQALTEK.L	48.14	1.2082	493.798	15324	2	Q07065	CKAP4	119618179	16717
Cytoskeleton associated protein 4	R.ERDFTSLENTVEER.L	32.33	9.18255	862.9	15860	2	Q07065	CKAP4	119618179	16717
Cytoskeleton associated protein 4	R.SVGELPSTVESLQK.V	35.66	4.24756	737.397	15940	2	Q07065	CKAP4	119618179	16717
Cytoskeleton associated protein 4	K.LQNEILKDLSDGIHVVK.D	27.23	2.26019	641.031	20291	3	Q07065	CKAP4	119618179	16717
Cytoskeleton associated protein 4	K.VQSLQATFGTFESILR.S	49.53	0.814713	898.98	25330	2	Q07065	CKAP4	119618179	16717
Cytoskeleton associated protein 4	K.IETNENNLESAK.G	106.08	0.633054	681.33	9742	2	Q07065	CKAP4	119618179	16717
Cytoskeleton associated protein 5	K.TTGEVVSGVVSK.V	47.26	2.19674	581.821	11060	2	Q14008	CKAP5	212276513	10830
Cytoskeleton associated protein 5	K.IILLKPIIK.V	18.9	0.239825	525.886	15856	2	Q14008	CKAP5	212276513	10830
Cytoskeleton associated protein 5	R.NAALNTIVTVYNVHGDQVFK.L	94.83	1.03125	1102.08	20093	2	Q14008	CKAP5	212276513	10830
Cytoskeleton associated protein 5	K.ILVQQTLNILQQLAVAMGPNIK.Q	106.37	1.18401	1203.2	30099	2	Q14008	CKAP5	212276513	10830
Cytoskeleton associated protein 5	R.SMSGHPEAAQMVR.R	14.33	1.82774	467.551	9687	3	Q14008	CKAP5	212276513	10830
D-dopachrome tautomerase	R.LCAAAASILGKPADR.V	97.93	1.48499	757.413	14015	2	J3KQ18	DDT	329666049	04126
D-dopachrome tautomerase	R.SHSAHFFEFLTK.E	29.61	0.483901	484.242	16285	3	J3KQ18	DDT	329666049	04126
Damage-specific DNA binding protein 1, 127kDa	K.TYEVSLR.E	15.8	4.97779	434.23	12169	2	Q16531	DDB1	270346588	10952
Damage-specific DNA binding protein 1, 127kDa	K.ALVSEWKEPQAK.N	60.34	2.74655	693.373	12337	2	Q16531	DDB1	270346588	10952
Damage-specific DNA binding protein 1, 127kDa	R.QGQGQLVTCSGAFK.E	79.5	1.72213	740.866	12753	2	Q16531	DDB1	270346588	10952
Damage-specific DNA binding protein 1, 127kDa	K.VTLGTQPTVLR.T	32.26	0.805267	592.854	14059	2	Q16531	DDB1	270346588	10952
Damage-specific DNA binding protein 1, 127kDa	K.EMLGGEIIPR.S	23.31	3.12759	557.802	17414	2	Q16531	DDB1	270346588	10952
Damage-specific DNA binding protein 1, 127kDa	R.LYDGLFK.V	20.95	0.30393	428.234	17551	2	Q16531	DDB1	270346588	10952
Damage-specific DNA binding protein 1, 127kDa	R.ALYYLQIHPQELR.Q	15.67	1.59074	548.636	17677	3	Q16531	DDB1	270346588	10952
Damage-specific DNA binding protein 1, 127kDa	K.IAVMELFRPK.G	33.65	2.273	602.351	19185	2	Q16531	DDB1	270346588	10952
Damage-specific DNA binding protein 1, 127kDa	R.IGRPSETGIIGIIDPECR.M	34.21	0.277857	661.683	19890	3	Q16531	DDB1	270346588	10952
Damage-specific DNA binding protein 1, 127kDa	R.SVLLLAYKPMEGNFEEIAR.D	36.92	1.55036	1090.58	21390	2	Q16531	DDB1	270346588	10952
Damage-specific DNA binding protein 1, 127kDa	R.EATADDLIKVVEELTR.I	98.78	1.00779	901.482	27713	2	Q16531	DDB1	270346588	10952
Daz associated protein 1	K.FKDPNCVGTVLASRPHTLDGR.N	38.36	0.677723	585.803	13723	4	Q96EP5	DAZAP1	159164101	08462
Daz associated protein 1	K.IFVGGIPHNCGETELR.E	22.52	2.4365	600.303	14613	3	Q96EP5	DAZAP1	159164092	08462
Daz associated protein 1	K.LFVGGLDWSTTQETLR.S	43.58	0.420202	911.97	22732	2	Q96EP5	DAZAP1	159164101	08462
Daz associated protein 1	R.GFGFITFEDEQSVDQAVNMHFHDIMGK.K	47.01	0.511067	775.605	24805	4	Q96EP5	DAZAP1	159164092	08462
DB83 protein	R.SVLDKLSANQQNILK.F	63.52	0.828275	835.975	17081	2	P57088	TMEM33	224589127	07680
DB83 protein	R.IVVEHIIMKPACPLFVR.R	53.54	3.14915	1011.57	17763	2	P57088	TMEM33	224589127	07680
DB83 protein	R.ALLANALTSALR.L	45.35	0.283425	607.367	20480	2	P57088	TMEM33	224589127	07680
DB83 protein	R.LCLQSIAFISR.L	49.37	0.717283	654.36	20934	2	P57088	TMEM33	224589127	07680
DBC1	R.VVTQNICQYR.S	60.12	3.51388	640.822	11477	2	A0A087X2B6	CCAR2	41351350	09159
DBC1	K.VQTLSNQPLLK.S	24.96	5.45807	620.87	13217	2	Q8N163	CCAR2	41351350	09159
DBC1	K.VLLLSSPGLEELYR.C	50.29	2.846	794.953	22680	2	Q8N163	CCAR2	41351350	09159
DC2 protein	R.VPFLVLECPNLK.L	72.26	0.551515	714.899	21570	2	A0A087WUD3	OSTC	119626639	00205
DC6	K.LIECGWKDQLK.A	44.62	0.489307	695.364	13776	2	J3KNT2	ENY2	302148485	13121
DC6	K.GLEHVTVDDLVAEITPK.G	48.73	0.352946	612.663	23011	3	Q9NPA8	ENY2	302148485	13121
DDX1	K.HYYEVSCHDQGLCR.V	75.14	1.06703	912.384	10378	2	A0A087X2G1	DDX1	326205205	03158
DDX1	R.ELAEQTLNNIK.Q	51.06	0.0408587	636.843	14330	2	A0A087X2G1	DDX1	326205205	03158
DDX1	R.GSAFAIGSDGLCCQSR.E	76.6	9.3086	843.38	16267	2	A0A087X2G1	DDX1	326205205	03158
DDX1	K.ALIVEPSRELAEQTLNNIK.Q	75.09	1.55272	1069.6	19712	2	A0A087X2G1	DDX1	326205205	03158
DDX1	K.GHVDILAPTVQELAALEK.E	65.76	0.345054	635.355	21811	3	A0A087X2G1	DDX1	326205205	03158
DDX1	K.EAQTSFLHLGYLPNQLFR.T	67.43	1.10397	1067.56	23190	2	A0A087X2G1	DDX1	326205205	03158
DDX1	K.TGAFSIPVIQIVYETLKDQQEGKK.G	13.93	1.89863	673.871	27145	4	Q92499	DDX1	326205205	03158
DDX1	R.FLVLDEADGLLSQGYSDFINR.M	16.7	1.53488	475.24	8224	5	A0A087X2G1	DDX1	326205205	03158
DDX1	K.GKHYYEVSCHDQGLCR.V	46.18	0.237944	502.974	9475	4	A0A087X2G1	DDX1	326205205	03158
DDX15	R.HQSFVLVGETGSGK.T	19.44	0.267683	482.584	12764	3	O43143	DHX15	119613227	04553
DDX15	K.DRFTDILVR.H	25.65	0.311997	567.817	17594	2	O43143	DHX15	119613227	04553
DDX15	R.SNLGSVVLQLK.K	28.33	0.222858	579.348	17859	2	O43143	DHX15	119613227	04553
DDX15	K.TTQIPQWCVEYMR.S	46.64	0.366867	856.4	19082	2	O43143	DHX15	119613227	04553
DDX15	R.LQLPVWEYK.D	29.38	1.25208	588.327	20128	2	O43143	DHX15	119613227	04553
DDX15	R.ASTNAMLISAGLPPLK.A	54.98	2.0999	792.447	20325	2	O43143	DHX15	119613227	04553
DDX15	R.TLATDILMGVLK.E	51.15	1.19083	637.874	26568	2	O43143	DHX15	119613227	04553
DDX15	K.LGIDDLVHFDFMDPPAPETLMR.A	30.59	0.175548	843.743	27718	3	O43143	DHX15	119613227	04553
DDX16	R.ELLVLPIYANLPSDMQAR.I	70.08	1.35578	1022.05	25322	2	Q5JP46	DHX16	169158332	04555
DDX18	K.ISDIQSQLEK.L	48.5	1.25623	580.811	13006	2	Q9NVP1	DDX18	119615600	05894
DDX18	R.QTMLFSATQTR.K	44.8	1.49263	642.325	14787	2	Q9NVP1	DDX18	295982427	05894
DDX18	K.LGNGINIIVATPGR.L	70.24	0.940628	697.91	17796	2	Q9NVP1	DDX18	295982427	05894
DDX18	R.ELAMQTFGVLK.E	40.96	0.873315	618.837	20092	2	Q9NVP1	DDX18	295982427	05894
DDX18	R.GHALLILRPEELGFLR.Y	59.89	0.194104	917.538	20962	2	Q9NVP1	DDX18	119615600	05894
DDX18	K.NLQCLVIDEADRILDVGFEEELK.Q	35.26	1.32506	906.795	28708	3	Q9NVP1	DDX18	295982427	05894
DDX19	R.GLAVNMVDSK.H	24.27	1.26363	517.27	13131	2	F6QDS0	hCG_2043426	237823853	07732
DDX20	K.NSVQTPVENSTNSQHQVK.E	58.21	0.567861	666.327	8805	3	Q9UHI6	DDX20	119576912	05859
DDX21	K.EAQELSQNSAIK.Q	51.55	1.96408	659.337	10015	2	Q9NR30	DDX21	119574692	05895
DDX21	K.NEEPSEEEIDAPKPK.K	95.03	6.24017	856.41	10361	2	Q9NR30	DDX21	119574692	05895
DDX21	R.SDAGLESDTAMK.K	56.76	0.0653306	612.774	10686	2	Q3SWU7	DDX21	119574691	05895
DDX21	K.EQLGEEIDSK.V	25.82	0.385169	574.278	11350	2	Q9NR30	DDX21	119574692	05895
DDX21	K.STYEQVDLIGKK.T	46.82	3.02593	690.87	12803	2	Q9NR30	DDX21	119574692	05895
DDX21	K.TAITVEHLAIK.C	28.16	3.36704	598.358	13210	2	Q9NR30	DDX21	119574692	05895
DDX21	R.GRAPQVLVLAPTR.E	49.51	0.16838	689.42	13234	2	Q9NR30	DDX21	119574692	05895
DDX21	R.AAVIGDVIR.V	40.31	0.693998	457.277	14683	2	Q9NR30	DDX21	119574692	05895
DDX21	R.APQVLVLAPTR.E	41.18	2.50192	582.857	15758	2	Q9NR30	DDX21	119574692	05895
DDX21	R.LLDSVPPTAISHFK.Q	37.88	1.54376	762.926	16333	2	Q9NR30	DDX21	119574692	05895
DDX21	R.IGVPSATEIIK.A	35.44	0.172037	564.337	16479	2	Q9NR30	DDX21	119574692	05895
DDX21	R.RWQLSVATEQPELEGPR.E	48.97	2.09215	998.518	16786	2	Q9NR30	DDX21	119574692	05895
DDX21	R.NGIDILVGTPGR.I	40.73	0.889677	606.341	18621	2	Q9NR30	DDX21	119574692	05895
DDX21	K.EGAFSNFPISEETIK.L	32.67	0.569268	834.909	19912	2	Q9NR30	DDX21	119574692	05895
DDX21	K.LSVACFYGGTPYGGQFER.M	98.96	0.727754	1004.96	20165	2	Q9NR30	DDX21	119574692	05895
DDX21	K.DSEDNPQTLLFSATCPHWVFNVAKK.Y	40.59	0.615618	726.856	22865	4	Q9NR30	DDX21	119574692	05895
DDX21	K.DSEDNPQTLLFSATCPHWVFNVAK.K	64.61	0.423945	926.106	24728	3	Q9NR30	DDX21	119574692	05895
DDX21	K.GAVEALAAALAHISGATSVDQR.S	95.94	1.56159	1054.56	25967	2	Q9NR30	DDX21	119574692	05895
DDX21	K.QDAQSLHGDIPQKQR.E	51.29	0.113896	430.974	8943	4	Q9NR30	DDX21	119574692	05895
DDX21	K.QDAQSLHGDIPQK.Q	70.38	1.72755	718.861	9820	2	Q9NR30	DDX21	119574692	05895
DDX21	R.IKDHIQNGKLDLTK.L	66.72	1.35804	406.487	9910	4	Q9NR30	DDX21	119574692	05895
DDX24	R.ALSFLGFSAPTPIQALTLAPAIR.D	87.71	0.945933	1178.18	28269	2	Q9GZR7	DDX24	119601958	05860
DDX24	K.KPKEPQPEQPQPSTSAN.-	26.46	1.72954	621.645	7744	3	Q4V9L5	DDX24	119601958	05860
DDX24	K.AQAVSEEEEEEEGKSSSPK.K	78.21	0.276598	683.975	8583	3	Q4V9L5	DDX24	119601958	05860
DDX27	K.AITAMGFK.Q	20.24	4.29601	419.73	13651	2	B7Z6D5	DDX27	224593278	10859
DDX27	R.VLVLVPTR.E	23.24	0.080304	448.8	15673	2	B7Z6D5	DDX27	224593278	10859
DDX27	R.AAPDILIATPGR.L	16.86	0.224327	597.846	16750	2	B7Z6D5	DDX27	224593278	10859
DDX27	R.IFVNSNTDVAPFLR.Q	60.61	2.99717	796.923	20670	2	B7Z6D5	DDX27	224593278	10859
DDX29	K.KLQDLYMALQAFSFK.T	73.77	2.04442	901.981	25703	2	A0A087WYN9	DHX29	119575313	10882
DDX29	K.ALDPPQLQVISNAMNLLR.K	39.5	1.38679	997.05	27659	2	A0A087WYN9	DHX29	119575313	10882
DDX3	K.VVWVEESDKR.S	17.29	2.26688	416.22	11237	3	A0A0D9SF53	DDX3X	301171475	02154
DDX3	R.DLMACAQTGSGK.T	47.55	0.142102	619.779	11900	2	A0A0D9SF53	DDX3X	301171475	02154
DDX3	R.GLDISNVK.H	23.67	2.53587	423.239	12347	2	A0A0D9SF53	DDX3X	301171475	02154
DDX3	R.HTMMFSATFPK.E	23.76	0.184956	649.307	15338	2	A0A0D9SF53	DDX3X	301171475	02154
DDX3	K.IGLDFCK.Y	27.87	0.741411	426.718	15976	2	A0A0D9SF53	DDX3X	301171475	02154
DDX3	K.QYPISLVLAPTR.E	71.98	0.505235	679.395	20732	2	A0A0D9SF53	DDX3X	301171475	02154
DDX3	R.VGNLGLATSFFNER.N	52.81	1.72484	762.895	21469	2	A0A0D9SF53	DDX3X	301171475	02154
DDX3	R.HVINFDLPSDIEEYVHR.I	75.42	0.483912	695.013	21540	3	A0A0D9SF53	DDX3X	301171475	02154
DDX3	K.DLLDLLVEAK.Q	42.08	2.08744	564.83	26940	2	A0A0D9SF53	DDX3X	301171475	02154
DDX3	R.NINITKDLLDLLVEAK.Q	70.85	2.03637	906.526	27018	2	A0A0D9SF53	DDX3X	301171475	02154
DDX3	K.TAAFLLPILSQIYSDGPGEALR.A	85.64	3.19732	778.092	28898	3	A0A0D9SF53	DDX3X	301171475	02154
DDX39	R.CMALAQLLVEQNFPAIAIHR.G	123.96	0.369465	1148.11	25217	2	O00148	DDX39A	119604824	10861
DDX39	K.NCPHVVVGTPGR.I	47.55	0.127644	431.556	9767	3	Q8N5M0	DDX39	171702402	10861
DDX40	R.LGLDILEVVPISK.S	56.33	0.213491	698.426	25346	2	Q8IX18	DHX40	119614812	06346
DDX40	R.TLTTDILFGLLK.K	52.94	1.35152	667.901	27523	2	Q8IX18	DHX40	119614812	06346
DDX42	K.TAAFIWPMLIHIMDQK.E	29.76	2.19008	639.005	27399	3	A0A0A0MSJ0	DDX42	119614684	09909
DDX46	K.TIAFLLPMFR.H	30.08	0.728063	604.847	26482	2	D6RJA6	DDX46	119582646	10862
DDX48	R.KLDYGQHVVAGTPGR.V	41.34	0.752889	533.287	10441	3	P38919	EIF4A3	295982194	06482
DDX48	K.LDYGQHVVAGTPGR.V	56.77	0.539548	490.588	11572	3	P38919	EIF4A3	295982194	06482
DDX48	R.EANFTVSSMHGDMPQKER.E	83.38	3.93714	688.65	11933	3	P38919	EIF4A3	295982194	06482
DDX48	R.ELAVQIQK.G	21.33	0.566477	464.776	12055	2	P38919	EIF4A3	295982194	06482
DDX48	K.FMTDPIR.I	26.11	0.720913	440.224	13784	2	P38919	EIF4A3	295982194	06482
DDX48	K.GVAINFVK.N	18.79	0.375219	424.256	14748	2	P38919	EIF4A3	295982194	06482
DDX48	K.GFKEQIYDVYR.Y	34.41	0.956472	709.358	15219	2	P38919	EIF4A3	295982194	06482
DDX48	R.ETQALILAPTR.E	51.58	0.573929	606.851	15392	2	P38919	EIF4A3	295982194	06482
DDX48	K.MLVLDEADEMLNK.G	60.2	0.0644426	760.87	22268	2	P38919	EIF4A3	295982194	06482
DDX48	R.YLPPATQVVLISATLPHEILEMTNK.F	97.59	0.262731	1389.76	27836	2	P38919	EIF4A3	295982194	06482
DDX48	K.FDTLCDLYDTLTITQAVIFCNTK.R	47.38	2.55311	918.114	30552	3	P38919	EIF4A3	295982194	06482
DDX5	K.NFYQEHPDLAR.R	40.25	0.437519	695.331	12173	2	B4DLW8	DDX5	197692465	01615
DDX5	K.HGKAPILIATDVASR.G	22.97	6.33742	516.97	12413	3	B4DLW8	DDX5	197692465	01615
DDX5	K.TIVFVETK.R	16.57	0.211416	468.774	14393	2	B4DLW8	DDX5	197692465	01615
DDX5	R.RTTYLVLDEADR.M	30.37	0.256243	484.588	14525	3	B4DLW8	DDX5	218681961	01615
DDX5	R.GVEICIATPGR.L	45.22	2.21728	586.807	15346	2	Q59F66		218681961	01615
DDX5	K.APILIATDVASR.G	48.95	0.463027	613.858	16482	2	Q59F66		197692465	10532
DDX5	K.WNLDELPK.F	34.62	0.250363	507.766	18614	2	B4DLW8	DDX5	197692465	01615
DDX5	R.ELAQQVQQVAAEYCR.A	87.21	0.923661	896.937	18741	2	B4DLW8	DDX5	218681961	01615
DDX5	K.WNLDELPKFEK.N	28.03	0.924769	709.87	19785	2	B4DLW8	DDX5	197692465	01615
DDX5	R.LIDFLECGK.T	35.56	1.03787	547.781	19904	2	B4DLW8	DDX5	218681961	01615
DDX5	R.MLDMGFEPQIR.R	52.05	0.270829	668.823	20018	2	A0A0D9SF53	DDX3X	301171475	01615
DDX5	R.GDGPICLVLAPTR.E	64.71	1.06084	684.87	20071	2	Q59F66		218681961	10532
DDX5	R.QTLMWSATWPK.E	62.7	1.70686	674.841	20302	2	Q59F66		218681961	01615
DDX5	K.TLSYLLPAIVHINHQPFLER.G	43.05	0.522592	787.775	21569	3	J3KTA4	DDX5	218681961	01615
DDX50	K.TFSFAIPLIER.L	32.33	0.814704	647.364	24166	2	A0A087WVC1	DDX50	119574689	09910
DDX50	K.GAVDALAAALAHISGASSFEPR.S	80.94	1.94024	1056.05	26881	2	A0A087WVC1	DDX50	119574689	09910
DDX50	K.QNAQCLHGDIAQSQR.E	54.58	1.44106	575.942	9285	3	A0A087WVC1	DDX50	119574689	09910
DDX8	K.YMTDGMLLR.E	29.26	5.70242	550.27	17592	2	Q14562	DHX8	169158332	04553
DEAD (Asp-Glu-Ala-Asp) box polypeptide 17	R.SSQSSSQQFSGIGR.S	87.6	0.441031	728.344	10986	2	Q9UQL5	DDX17	169145046	10532
DEAD (Asp-Glu-Ala-Asp) box polypeptide 17	K.LMQLVDHR.G	28.5	1.86646	506.275	11441	2	Q59F66		169145046	10532
DEAD (Asp-Glu-Ala-Asp) box polypeptide 17	K.NFYVEHPEVAR.L	29.56	3.55048	454.225	12206	3	Q59F66		169145047	10532
DEAD (Asp-Glu-Ala-Asp) box polypeptide 17	R.DMVGIAQTGSGK.T	64.36	0.245795	582.29	12711	2	Q59F66		169145047	10532
DEAD (Asp-Glu-Ala-Asp) box polypeptide 17	R.LTPYEVDELRR.K	19.85	0.164661	464.249	13854	3	Q59F66		169145047	10532
DEAD (Asp-Glu-Ala-Asp) box polypeptide 17	R.QLAEDFLR.D	45.22	0.82903	496.264	17142	2	Q59F66		169145046	10532
DEAD (Asp-Glu-Ala-Asp) box polypeptide 17	R.ELAQQVQQVADDYGK.C	22.63	6.37068	846.41	18117	2	Q59F66		169145046	10532
DEAD (Asp-Glu-Ala-Asp) box polypeptide 17	K.GTAYTFFTPGNLK.Q	21.95	4.70245	708.858	19163	2	Q59F66		169145046	10532
DEAD (Asp-Glu-Ala-Asp) box polypeptide 17	K.TLAYLLPAIVHINHQPYLER.G	67.13	0.912206	1181.16	20943	2	Q59F66		169145047	10532
DEAD (Asp-Glu-Ala-Asp) box polypeptide 17	R.APLPDLYPFGTMR.G	40.86	3.70156	739.382	22318	2	Q59F66		148613856	10532
DEAD (Asp-Glu-Ala-Asp) box polypeptide 17	R.CTYLVLDEADRMLDMGFEPQIR.K	34.91	0.777622	1336.63	25613	2	Q59F66		169145046	10532
DEAD-box protein 47	R.NLGFTAIPLHGQMSQSK.R	49.1	0.747976	914.972	16553	2	Q9H0S4	DDX47	119616691	10863
DEAD-box protein 47	K.TGAFALPILNALLETPQR.L	70.77	3.41906	963.05	28980	2	G5E955	DDX47	161761223	10863
DEAD-box protein 52	R.ALIISPTR.E	30.86	9.17599	435.77	13185	2	Q9Y2R4	DDX52	196049877	09911
DEAD-box protein 52	K.AITFFTEDDKPLLR.S	57.37	0.866806	833.447	19894	2	Q9Y2R4	DDX52	119578005	09911
DEAD-box protein 52	K.TLAFSIPILMQLK.Q	56.56	0.513943	737.939	26919	2	Q9Y2R4	DDX52	196049877	09911
DEAD-box protein 54	K.TACFLLPMFER.L	21.69	1.5166	692.84	24198	2	Q8TDD1	DDX54	164419743	13129
DEAD-box protein 54	R.GLDIPLLDNVINYSFPAK.G	82.1	2.38201	995.041	28582	2	Q8TDD1	DDX54	164419743	13129
DEAD-box protein 54	R.VADNAQQQYVR.S	66.33	1.80855	646.324	9522	2	Q8TDD1	DDX54	164419743	13129
DEAD-box protein 56	R.LFLEQFSIPTCVLNGELPLR.S	68.23	1.26414	782.757	27143	3	G3V0G3	DDX56	119581499	12154
DEAH (Asp-Glu-Ala-His) box polypeptide 30	K.SVEVEGYGSK.K	44.93	0.98245	527.757	10473	2	H7BXY3	DHX30	119585240	13142
DEAH (Asp-Glu-Ala-His) box polypeptide 30	R.LVLMSATGDNER.F	20.17	3.12794	653.329	14407	2	H7BXY3	DHX30	119585240	13142
DEAH (Asp-Glu-Ala-His) box polypeptide 30	K.ALLSHDSGSDHLAFVR.A	28.76	0.291036	431.973	14497	4	H7BXY3	DHX30	119585240	13142
DEAH (Asp-Glu-Ala-His) box polypeptide 30	R.RPCTIQVPEPILR.K	32.34	0.806901	789.943	15380	2	H7BXY3	DHX30	119585240	13142
DEAH (Asp-Glu-Ala-His) box polypeptide 30	R.CQSGFAYHLFPR.S	65	2.01256	741.849	16521	2	H7BXY3	DHX30	119585240	13142
DEAH (Asp-Glu-Ala-His) box polypeptide 30	R.IPQLLLER.Y	43.64	1.56274	491.307	17593	2	H7BXY3	DHX30	119585240	13142
DEAH (Asp-Glu-Ala-His) box polypeptide 30	K.YLILPVHSNIPMMDQK.A	53.8	3.8294	950.001	19886	2	H7BXY3	DHX30	119585240	13142
DEAH (Asp-Glu-Ala-His) box polypeptide 30	R.LSQSLLELWR.R	53.88	1.80766	622.855	22387	2	H7BXY3	DHX30	119585240	13142
DEAH (Asp-Glu-Ala-His) box polypeptide 30	K.MVPFQVPEILR.T	32.93	3.72231	664.876	22869	2	H7BXY3	DHX30	119585240	13142
DEAH (Asp-Glu-Ala-His) box polypeptide 30	K.GVLMAGLYPNLIQVR.Q	40.88	1.1801	822.47	23213	2	H7BXY3	DHX30	119585240	13142
DEAH (Asp-Glu-Ala-His) box polypeptide 30	R.GEPGGILCFLPGWQEIK.G	42.31	1.63285	950.986	26359	2	H7BXY3	DHX30	119585240	13142
DEAH (Asp-Glu-Ala-His) box polypeptide 30	K.LSTLTLLWPCPMTFVAK.G	31.55	0.0778543	989.531	27043	2	H7BXY3	DHX30	119585240	13142
DEAH (Asp-Glu-Ala-His) box polypeptide 30	K.AVDEAVILLQEIGVLDQR.E	72.44	0.66327	991.051	27852	2	H7BXY3	DHX30	119585240	13142
DEAH (Asp-Glu-Ala-His) box polypeptide 30	R.SELAALPPSVQEEHGQLLALLAELLR.G	45.85	0.444318	933.186	29229	3	H7BXY3	DHX30	119585239	13142
DEAH (Asp-Glu-Ala-His) box polypeptide 30	R.DVNTDFLLILLK.G	73.85	3.57168	702.413	29270	2	H7BXY3	DHX30	119585240	13142
Death associated protein 3	R.FDQPLEASTWLK.N	34.83	1.73274	717.866	20860	2	P51398	DAP3	315434216	03646
Death associated protein 3	K.ELLFLSNANPSLLER.H	72.39	0.229613	858.47	23202	2	P51398	DAP3	315434216	03646
Death associated protein 3	K.EGFDALDPFIPILVSNYNPK.E	21.11	7.44365	750.393	28193	3	P51398	DAP3	315434216	03646
Dehydrogenase E1 and transketolase domain containing 1	R.YGGEGAESMMGFFHELLK.M	72.68	0.738927	1001.96	25675	2	Q96HY7	DHTKD1	119606733	09917
Dehydrogenase E1 and transketolase domain containing 1	R.QDGDYSPDNSAQPGDR.V	79.42	1.59842	861.355	9414	2	Q96HY7	DHTKD1	119606733	09917
Dehydrogenase/reductase SDR family member 7	K.AVLQEFGR.I	24.8	7.45846	460.25	13839	2	A0A087X0Z7	DHRS7	119601176	16802
Dehydrogenase/reductase SDR family member 7	R.IDILVNNGGMSQR.S	45.92	9.62651	708.86	16216	2	A0A087X0Z7	DHRS7	119601176	16802
Dehydrogenase/reductase SDR family member 7	K.DILVLPLDLTDTGSHEAATK.A	73.49	0.3831	1055.06	23237	2	A0A087X0Z7	DHRS7	119601176	16802
Dehydrogenase/reductase SDR family member 7	K.IVTVNSILGIISVPLSIGYCASK.H	91.78	0.72036	1202.68	29829	2	A0A087X0Z7	DHRS7	119601176	16802
DEK Oncogene	K.KPPTDEELKETIK.K	25.13	5.90116	509.95	10210	3	P35659	DEK	197927454	00503
DEK Oncogene	K.LLYNRPGTVSSLK.K	15.93	0.647868	724.417	11934	2	P35659	DEK	197927454	00503
DEK Oncogene	R.EPFTIAQGK.G	42.68	0.565356	495.767	12926	2	P35659	DEK	123231494	00503
DEK Oncogene	K.KLLASANLEEVTMK.Q	40.82	0.538513	516.289	15164	3	P35659	DEK	197927454	00503
DEK Oncogene	R.IHFFLSK.K	21.31	0.0358942	446.258	15342	2	P35659	DEK	197927454	00503
DEK Oncogene	K.NVGQFSGFPFEK.G	27.34	1.28699	678.832	19808	2	P35659	DEK	197927454	00503
DEK Oncogene	K.KPPTDEELKETIKK.L	37.89	0.887723	414.736	9586	4	P35659	DEK		00503
Delangin	R.QLILEEIFTSLAR.L	47.49	0.884617	766.937	29188	2	Q6KC79	NIPBL	119576354	10560
Density regulated protein	K.QEAGISEGQGTAGEEEEKKK.Q	94.8	2.94346	702.34	7786	3	O43583	DENR	119618749	05182
Dephospho-CoA kinase domain containing	R.INAQLPLTDK.A	34.71	1.35894	556.82	14434	2	Q8WVC6	DCAKD	191252797	08012
Dephospho-CoA kinase domain containing	R.YVILDIPLLFETK.K	38.09	0.844041	782.456	28051	2	Q8WVC6	DCAKD	191252797	08012
Der1 like domain family, member 1	R.NFLSTPQFLYR.W	21.66	1.08391	693.365	20906	2	Q9BUN8	DERL1	197927278	12302
Desmin	R.TNEKVELQELNDR.F	67.95	2.78374	794.4	11963	2	P17661	DES	167887751	00514
Desmin	R.HLREYQDLLNVK.M	35.54	0.17934	764.417	14352	2	P17661	DES	281185500	05628
Desmin	R.EYQDLLNVK.M	22.62	0.638383	561.295	17019	2	P17661	DES	281185500	05628
Desmoglein 2	R.VIQPHGGGSNPLEGTQHLQDVPYVMVR.E	26.05	6.94563	732.87	17388	4	Q14126	DSG2	148876773	00516
Developmentally regulated GTP binding protein 1	R.IGFVGFPSVGK.S	41.62	0.088478	554.314	20078	2	Q9Y295	DRG1	119580380	16034
Developmentally regulated GTP binding protein 1	K.IQLLDLPGIIEGAK.D	47.37	0.535179	740.443	25317	2	Q9Y295	DRG1	119580380	16034
Developmentally regulated GTP binding protein 2	K.GANIQLLDLPGIIEGAAQGK.G	33.42	6.29086	660.041	26533	3	J3QKW7	DRG2	119576073	04286
DHX36	R.DCAVLSAIIDLIK.T	34.14	1.12805	715.901	30339	2	A0A0G2JQU7	DHX36	167830436	09918
DHX36	R.AESCGSGNSTGYQIR.L	95.56	0.574782	793.847	9970	2	Q9H2U1	DHX36	167830436	09918
DHX37	R.ARPQEKDDDQKDSVEEM#R.K	17.91	3.35676	548.754	6499	4	Q8IY37	DHX37		10883
Diacylglycerol kinase, epsilon	R.ILLNPVQVFDVTK.T	40.42	2.31515	743.436	23569	2	P52429	DGKE	120660298	03259
Dicarboxylate ion carrier	K.LGPLAFYK.G	38.35	0.383039	454.766	17524	2	Q9UBX3	SLC25A10	119610088	08424
Dicarboxylate ion carrier	R.LIPHTVLTFVFLEQLR.K	30.18	1.02486	642.713	25663	3	Q9UBX3	SLC25A10	119610088	08424
Dicer1, Dcr-1 homolog	K.LCENCPSCPR.I	30.76	0.0340421	646.763	8625	2	E0AD28	DICER1	307133775	05875
Dihydrofolate reductase	K.QNLVIMGK.K	23.66	0.064265	451.76	13161	2	P00374	DHFR	342350937	00519
Dihydrofolate reductase	R.INLVLSR.E	28.02	0.471447	407.761	14805	2	P00374	DHFR	342350937	00519
Dihydrofolate reductase	K.LLPEYPGVLSDVQEEK.G	70.96	0.672931	908.472	20031	2	P00374	DHFR	342350937	00519
Dihydrolipoamide S-acetyltransferase	K.GIDLTQVK.G	19.38	1.25243	437.256	13744	2	P10515	DLAT	215274207	10578
Dihydrolipoamide S-acetyltransferase	R.VFVSPLAK.K	17.9	0.2789	430.766	14120	2	P10515	DLAT	215274207	10578
Dihydrolipoamide S-acetyltransferase	R.SKISVNDFIIK.A	32.12	1.00338	632.368	16533	2	P10515	DLAT	215274207	10578
Dihydrolipoamide S-acetyltransferase	K.ASALACLKVPEANSSWMDTVIR.Q	53.46	1.45419	1210.11	21330	2	P10515	DLAT	215274207	10578
Dihydrolipoamide S-acetyltransferase	K.LQPHEFQGGTFTISNLGMFGIK.N	34.82	1.35949	808.08	22889	3	P10515	DLAT	215274207	10578
Dihydrolipoamide s-succinyl transferase	R.GLVVPVIR.N	19	7.23927	426.79	16653	2	P36957	DLST	317373578	00520
Dihydrolipoamide s-succinyl transferase	K.ASAFALQEQPVVNAVIDDTTKEVVYR.D	44.72	2.06217	955.168	23742	3	P36957	DLST	317373578	00520
DIS3	R.IDMVPELLSSNLCSLK.C	64.05	1.6966	909.972	24110	2	Q9Y2L1	DIS3	190014625	06338
Disrupter of silencing 10	K.ESPELLELIEDLKVK.L	21.11	0.260972	585.665	25142	3	Q9NQZ2	UTP3	119626032	18016
DKFZP547E1010 protein	R.LAQQMENRPSVQAALK.L	66.51	0.00896887	892.478	11729	2	A0A087X1B7	CHTOP	331028739	13163
DKFZP547E1010 protein	R.ASMQQQQQLASAR.N	65.72	0.282019	723.86	9627	2	A0A087X1B7	CHTOP	331028739	13163
DKFZP564B167 protein	R.TVFFWAPIMK.W	20.38	0.909926	620.334	24450	2	O95563	MPC2	219521872	08525
DKFZP564C186 protein	K.NSVPVTVAMVER.W	35.55	1.52418	651.347	15365	2	Q9Y3T9	NOC2L	317373580	13166
DKFZP564C186 protein	R.LEDLNFPEIK.R	18.25	1.09228	609.324	19419	2	Q9Y3T9	NOC2L	317373580	13166
DKFZP564F0522 protein	K.IEAINQAIANEYEVR.R	75.42	3.65978	866.95	18130	2	Q8NCA5	FAM98A	74715180	16808
DKFZP564F0522 protein	K.NCLLLLTYLISELEAAR.M	26.93	3.68056	664.702	31751	3	Q8NCA5	FAM98A	116283653	16808
DKFZP564J0863 protein	R.YQQELEEEIKELYENFCK.H	71.7	0.948956	798.039	25489	3	Q6DD88	ATL3	119594569	13170
DKFZP564J0863 protein	K.DIAGEFKEQLQALIPYVLNPSK.L	46.83	3.84338	825.119	29269	3	Q6DD88	ATL3	119594569	13170
DKFZP564O0463 protein	R.IWNLTQR.N	14.61	0.487902	465.761	15088	2	A0A087WT20	DCAF13	229892270	08528
DKFZP564O0463 protein	K.FNPIETFLLGSCASDR.N	48.24	1.1911	913.942	26329	2	A0A087WT20	DCAF13	229892270	08528
Dmx like 1	R.KNDPLDAAIFYLAM#K.K	17.93	4.32587	575.97	10311	3	Q9Y485	DMXL1	326205403	09294
DNA crosslink repair 1B	K.QIHTLYLDNTNCNPALVLPSR.Q	17.12	9.83347	488.65	6382	5	Q9H816	DCLRE1B	119576987	16785
DNA dependent protein kinase catalytic subunit	K.QGNLSSQVPLKR.L	45.6	0.734879	442.921	10483	3	P78527	PRKDC	126032350	02941
DNA dependent protein kinase catalytic subunit	R.LQETLSAADR.C	69.06	1.50783	552.289	10695	2	P78527	PRKDC	126032350	02941
DNA dependent protein kinase catalytic subunit	K.AAYLSDPR.A	39.7	0.623002	446.73	10733	2	P78527	PRKDC	119607089	02941
DNA dependent protein kinase catalytic subunit	R.CGAALAGHQLIR.G	101.79	0.637892	633.84	11170	2	P78527	PRKDC	126032350	02941
DNA dependent protein kinase catalytic subunit	R.YAVPSAGLR.L	43.51	1.04765	467.262	12686	2	P78527	PRKDC	126032350	02941
DNA dependent protein kinase catalytic subunit	K.DILETHLR.E	27.74	3.66065	498.775	13579	2	P78527	PRKDC	126032350	02941
DNA dependent protein kinase catalytic subunit	R.LLNTWTNRYPDAK.M	47.79	0.452312	796.415	13788	2	P78527	PRKDC	126032350	02941
DNA dependent protein kinase catalytic subunit	K.INQVFHGSCITEGNELTK.T	101.3	0.0537374	683.002	13912	3	P78527	PRKDC	126032350	02941
DNA dependent protein kinase catalytic subunit	R.NCISTVVHQGLIR.I	47.65	1.72501	748.905	14585	2	P78527	PRKDC	126032350	02941
DNA dependent protein kinase catalytic subunit	K.QITQSALLAEAR.S	77.13	0.548926	650.865	14695	2	P78527	PRKDC	126032350	02941
DNA dependent protein kinase catalytic subunit	K.LLSITVR.N	31.88	0.299431	401.263	14853	2	P78527	PRKDC	126032350	02941
DNA dependent protein kinase catalytic subunit	K.LATTILQHWK.K	27.5	1.76593	404.237	15012	3	P78527	PRKDC	126032350	02941
DNA dependent protein kinase catalytic subunit	R.GIFTSEIGTK.Q	31.8	0.15201	526.785	15393	2	P78527	PRKDC	126032350	02941
DNA dependent protein kinase catalytic subunit	R.SQGCSEQVLTVLK.T	66.05	0.57153	724.875	15398	2	P78527	PRKDC	126032350	02941
DNA dependent protein kinase catalytic subunit	R.GYGLFAGPCK.V	35.81	0.349692	535.26	15575	2	P78527	PRKDC	126032350	02941
DNA dependent protein kinase catalytic subunit	R.LYSLALHPNAFK.R	47.62	0.762871	687.383	15623	2	P78527	PRKDC	126032350	02941
DNA dependent protein kinase catalytic subunit	K.HDVGAYMLMYK.G	42.47	1.81378	664.311	16507	2	P78527	PRKDC	126032350	02941
DNA dependent protein kinase catalytic subunit	K.FVPLLPGNR.S	20.25	0.588588	506.8	17031	2	P78527	PRKDC	126032350	02941
DNA dependent protein kinase catalytic subunit	K.NLSSNEAISLEEIR.I	96.81	1.07696	787.905	17359	2	P78527	PRKDC	126032350	02941
DNA dependent protein kinase catalytic subunit	K.HSSLITPLQAVAQRDPIIAK.Q	96.53	1.23527	1079.62	17742	2	P78527	PRKDC	126032350	02941
DNA dependent protein kinase catalytic subunit	R.TFPVLLR.L	17.29	0.584253	423.266	17800	2	P78527	PRKDC	126032350	02941
DNA dependent protein kinase catalytic subunit	R.LLEEALLR.L	47.02	4.9531	478.79	17814	2	P78527	PRKDC	126032350	02941
DNA dependent protein kinase catalytic subunit	K.CLMDQATDPNILGR.T	46.37	0.678408	802.381	18373	2	P78527	PRKDC	126032350	02941
DNA dependent protein kinase catalytic subunit	K.LGNPIVPLNIR.L	17.67	0.408049	603.372	18404	2	P78527	PRKDC	126032350	02941
DNA dependent protein kinase catalytic subunit	R.EQQHVMEELFQSSFRR.I	20.57	1.5066	684.331	18553	3	P78527	PRKDC	126032350	02941
DNA dependent protein kinase catalytic subunit	R.RYNFPVEVEVPMER.K	22.74	1.7072	588.964	18582	3	P78527	PRKDC	126032350	02941
DNA dependent protein kinase catalytic subunit	R.DLPSWMK.F	14.21	0.698288	438.718	18954	2	P78527	PRKDC	126032350	02941
DNA dependent protein kinase catalytic subunit	K.LAGANPAVITCDELLLGHEKAPAFR.D	53.34	0.594729	666.604	19052	4	P78527	PRKDC	126032350	02941
DNA dependent protein kinase catalytic subunit	R.LLALNSLYSPK.I	43.59	0.187083	609.858	19099	2	P78527	PRKDC	126032350	02941
DNA dependent protein kinase catalytic subunit	K.KAALSALESFLK.Q	40.77	0.799845	639.377	19815	2	P78527	PRKDC	126032350	02941
DNA dependent protein kinase catalytic subunit	R.AYVPALQMAFK.L	35.91	2.07482	619.835	19972	2	P78527	PRKDC	126032350	02941
DNA dependent protein kinase catalytic subunit	R.MSTSPEAFLALR.S	65.15	0.117943	661.842	20314	2	P78527	PRKDC	126032350	02941
DNA dependent protein kinase catalytic subunit	K.TVSLLDENNVSSYLSK.N	78.41	2.48291	884.95	20412	2	P78527	PRKDC	126032350	02941
DNA dependent protein kinase catalytic subunit	K.TLVECWKDCLSIPYR.L	55.7	6.32077	970.48	20770	2	P78527	PRKDC	126032350	02941
DNA dependent protein kinase catalytic subunit	R.VLEQLIVAHFPMQSR.E	65.27	0.292994	884.482	20912	2	P78527	PRKDC	126032350	02941
DNA dependent protein kinase catalytic subunit	K.GLSSLLCNFTK.S	55.44	6.0163	620.32	21068	2	P78527	PRKDC	126032350	02941
DNA dependent protein kinase catalytic subunit	R.TVGALQVLGTEAQSSLLK.A	83.16	0.468314	908.015	21769	2	P78527	PRKDC	126032350	02941
DNA dependent protein kinase catalytic subunit	R.QFINLMLPMK.E	24.87	2.65982	617.84	22341	2	P78527	PRKDC	126032350	02941
DNA dependent protein kinase catalytic subunit	K.ETGLMYSIMVHALR.A	41.97	1.69296	810.917	22345	2	P78527	PRKDC	126032350	02941
DNA dependent protein kinase catalytic subunit	R.LLQIIERYPEETLSLMTK.E	70.63	0.155246	1089.1	22492	2	P78527	PRKDC	126032350	02941
DNA dependent protein kinase catalytic subunit	R.AGLLHNILPSQSTDLHHSVGTELLSLVYK.G	43.08	2.01706	629.345	22700	5	P78527	PRKDC	126032350	02941
DNA dependent protein kinase catalytic subunit	K.AALSALESFLK.Q	53.63	0.934195	575.33	22798	2	P78527	PRKDC	126032350	02941
DNA dependent protein kinase catalytic subunit	K.ECSPWMSDFKVEFLR.N	36.99	0.255842	644.299	22881	3	P78527	PRKDC	126032350	02941
DNA dependent protein kinase catalytic subunit	R.IMEFTTTLLNTSPEGWK.L	73.81	1.47562	984.494	23352	2	P78527	PRKDC	126032350	02941
DNA dependent protein kinase catalytic subunit	R.SDPGLLTNTMDVFVKEPSFDWK.N	42.92	0.20782	842.745	24660	3	P78527	PRKDC	126032350	02941
DNA dependent protein kinase catalytic subunit	K.NLLIFENLIDLKR.R	69.92	0.866989	800.975	24710	2	P78527	PRKDC	126032350	02941
DNA dependent protein kinase catalytic subunit	K.NKLQYFMEQFYGIIR.N	68.8	3.62666	975.504	25113	2	P78527	PRKDC	126032350	02941
DNA dependent protein kinase catalytic subunit	R.VEQLFQVMNGILAQDSACSQR.A	116.36	2.0809	798.725	25169	3	P78527	PRKDC	126032350	02941
DNA dependent protein kinase catalytic subunit	K.QLFSSLFSGILK.E	62.9	1.142	670.384	25748	2	P78527	PRKDC	126032350	02941
DNA dependent protein kinase catalytic subunit	R.GFPPSASLCLLDLVK.W	48.29	0.862159	808.939	25765	2	P78527	PRKDC	126032350	02941
DNA dependent protein kinase catalytic subunit	R.MKLSDFNDITNMLLLK.M	47.88	1.06013	632.67	25958	3	P78527	PRKDC	126032350	02941
DNA dependent protein kinase catalytic subunit	K.LSDFNDITNMLLLK.M	93.18	0.331121	818.935	26125	2	P78527	PRKDC	126032350	02941
DNA dependent protein kinase catalytic subunit	K.NLDLAVLELMQSSVDNTK.M	114.54	0.606025	995.512	26193	2	P78527	PRKDC	126032350	02941
DNA dependent protein kinase catalytic subunit	K.AVAFFLESIAMHDIIAAEK.C	59.84	2.61935	1038.55	26508	2	P78527	PRKDC	126032350	02941
DNA dependent protein kinase catalytic subunit	K.MDPMNIWDDIITNR.C	51.14	0.724421	867.402	27138	2	P78527	PRKDC	126032350	02941
DNA dependent protein kinase catalytic subunit	R.GSCVTQVGLLESVYEMFR.K	88.04	0.437592	1038	28172	2	P78527	PRKDC	126032350	02941
DNA dependent protein kinase catalytic subunit	K.DFSAFINLVEFCR.E	68.14	2.16717	809.392	28413	2	P78527	PRKDC	126032350	02941
DNA dependent protein kinase catalytic subunit	R.YKEVYAAAAEVLGLILR.Y	66.42	0.327822	627.028	28520	3	P78527	PRKDC	126032350	02941
DNA dependent protein kinase catalytic subunit	K.GQAVTLLPFFTSLTGGSLEELR.R	69.89	3.59293	1168.63	28528	2	P78527	PRKDC	126032350	02941
DNA dependent protein kinase catalytic subunit	K.VAACELLHSMVMFMLGK.A	91.6	3.1472	968.982	29427	2	P78527	PRKDC	126032350	02941
DNA dependent protein kinase catalytic subunit	R.LGLIEWLENTVTLK.D	58.3	1.72752	814.968	29561	2	P78527	PRKDC	119607089	02941
DNA dependent protein kinase catalytic subunit	K.LQSVQALTEIQEFISFISK.Q	102.11	0.513483	1091.09	30679	2	P78527	PRKDC	126032350	02941
DNA Ligase III	R.VLHNAQEVEKEPGQR.R	25.99	3.04516	434.23	8272	4	P49916	LIG3	311346496	02966
DNA methyltransferase 1	R.AIILAAAPGEKLPLFPEPLHVFAPR.A	41.19	0.133456	667.64	23486	4	F5GX68	DNMT1	343197726	00532
DNA methyltransferase 1	R.VARPLPAEEPER.A	18.25	0.307978	455.249	9689	3	F5GX68	DNMT1	219521538	00532
DNA polymerase beta	R.KAPQETLNGGITDMLTELANFEK.N	48.94	3.63294	840.763	26555	3	P06746	POLB	339717646	07517
DNA polymerase delta interacting protein 3	R.VGIQQGLLSQSTR.T	46.09	0.872532	693.888	14788	2	Q8WUT1	POLDIP3	169145255	17875
DNA polymerase delta interacting protein 3	R.LVHPGVAEVVFVK.K	17.13	5.37949	697.41	15510	2	F6VRR5	POLDIP3	169145255	17875
DNA polymerase delta interacting protein 3	K.VVQNDAYTAPALPSSIR.T	62.17	4.69047	901.48	16222	2	Q8WUT1	POLDIP3	169145255	17875
DNA polymerase, delta	R.LLEQGIR.V	30.45	1.06458	414.751	11642	2	E7EVW0	POLD1	156616275	08882
DNA replication licensing factor MCM4	R.LSNKVEAIDVEEAKR.L	33.86	0.686688	425.985	10942	4	J3KPV4	MCM4	119607092	09094
DNA replication licensing factor MCM4	R.LASALAPSIYEHEDIKK.G	49.54	3.30077	943.01	13476	2	J3KPV4	MCM4	119607092	09094
DNA replication licensing factor MCM4	K.TTIENIQLPHTLLSR.F	42.5	0.138251	868.489	19038	2	J3KPV4	MCM4	119607092	09094
DNA replication licensing factor MCM4	R.NLNPEDIDQLITISGMVIR.T	72.88	2.80879	1071.07	27410	2	J3KPV4	MCM4	119607092	09094
DNA topoisomerase I	R.AGNEKEEGETADTVGCCSLR.V	80.27	5.27544	728.32	10456	3	P11387	TOP1	223460080	00535
DNA topoisomerase I	R.LEEQLMK.L	22.17	8.51458	445.74	11281	2	P11387	TOP1	223460080	00535
DNA topoisomerase I	K.LEVQATDREENKQIALGTSK.L	16.68	1.26896	558.297	11531	4	P11387	TOP1	223460080	00535
DNA topoisomerase I	K.ELTAPDENIPAK.I	27.16	3.02389	649.337	12651	2	P11387	TOP1	223460080	00535
DNA topoisomerase I	R.ITVAWCK.K	16.7	8.32865	439.23	13705	2	P11387	TOP1	223460080	00535
DNA topoisomerase I	K.YIMLNPSSR.I	30.2	2.33769	540.78	14105	2	P11387	TOP1	223460080	00535
DNA topoisomerase I	R.TYNASITLQQQLK.E	30.34	0.836974	754.41	15005	2	P11387	TOP1	157838062	00535
DNA topoisomerase I	K.NFFKDWR.K	14.45	5.51108	506.756	15484	2	P11387	TOP1	223460080	00535
DNA topoisomerase I	K.IEPPGLFR.G	16.36	0.596645	464.766	16701	2	P11387	TOP1	311347056	16214
DNA topoisomerase I	K.AEEVATFFAK.M	35.92	0.630976	556.784	17152	2	P11387	TOP1	223460080	00535
DNA topoisomerase I	K.HLQDLMEGLTAK.V	74.96	0.393893	678.353	18321	2	P11387	TOP1	223460080	00535
DNA topoisomerase I	K.GPVFAPPYEPLPENVK.F	38.85	1.29425	877.46	19133	2	P11387	TOP1	223460080	00535
DNA topoisomerase I	K.LEVQATDREENK.Q	24.91	0.112453	477.907	8632	3	P11387	TOP1	223460080	00535
DNA topoisomerase II alpha	K.NYEDEDSLK.T	17.79	1.31958	556.74	10080	2	C9J4C3	TOP2A	187954517	00536
DNA topoisomerase II alpha	K.SFGSTCQLSEK.F	49.23	5.36204	622.281	10905	2	C9J5P2	TOP2A	187954517	00536
DNA topoisomerase II alpha	K.IVGLQYK.K	16.49	0.177942	410.75	12509	2	C9J4C3	TOP2A	339717599	00536
DNA topoisomerase II alpha	K.IPNFDVR.E	19.56	0.251028	430.735	14652	2	C9J4C3	TOP2A	187954517	00536
DNA topoisomerase II alpha	K.LCNIFSTK.F	23.44	1.04631	491.755	14973	2	C9J4C3	TOP2A	187954517	00536
DNA topoisomerase II alpha	K.VLFTCFK.R	17.62	0.798268	457.743	16716	2	C9J4C3	TOP2A	339717599	00536
DNA topoisomerase II alpha	R.EVTFVPGLYK.I	25.22	1.15909	576.819	18783	2	C9J4C3	TOP2A	187954517	00536
DNA topoisomerase II alpha	K.MQSLDKDIVALMVR.R	56.64	1.91245	809.938	21971	2	C9J4C3	TOP2A	187954517	00536
DNA topoisomerase II alpha	R.FLEEFITPIVK.V	53.77	0.651316	668.382	23558	2	C9J4C3	TOP2A	187954517	00536
DNA topoisomerase II alpha	K.GLLINFIHHNWPSLLR.H	30.88	2.86206	644.03	23656	3	C9J4C3	TOP2A	187954517	00536
DNA topoisomerase II alpha	K.MYVPALIFGQLLTSSNYDDDEKKVTGGR.N	54.52	1.60318	780.146	25579	4	C9J4C3	TOP2A	187954517	00536
DNA topoisomerase II alpha	K.MYVPALIFGQLLTSSNYDDDEKK.V	58.49	0.528086	883.104	26880	3	C9J4C3	TOP2A	187954517	00536
DNA topoisomerase II alpha	K.AAIGCGIVESILNWVK.F	98.06	1.75729	865.47	29088	2	C9J5P2	TOP2A	187954517	00536
DNA topoisomerase II alpha	K.RDPALNSGVSQKPDPAK.T	42.26	1.55961	593.984	8631	3	C9J4C3	TOP2A	187954517	00536
DNA topoisomerase II alpha	K.MTEEKLAEAER.V	39.2	0.228833	436.215	9672	3	C9J4C3	TOP2A	187954517	00536
DnaJ (Hsp40) homolog, subfamily B, member 6	R.HAPHCLSEEEGEQDRPR.A	20.11	1.59949	512.482	8084	4	A0A0J9YX62	DNAJB6	119624976	07107
DnaJ homolog subfamily C member 7	R.FREALGDAQQSVR.L	26.92	0.12866	492.923	10858	3	Q7Z784	DNAJC7	262206280	07046
DnaJ homolog subfamily C, member 8	R.ALDVIQAGKEYVEHTVK.E	28.76	0.0131578	634.011	19013	3	O75937	DNAJC8	119628115	13236
DnaJ homolog subfamily C, member 8	R.LTRPGSSYFNLNPFEVLQIDPEVTDEEIKKR.F	36.86	0.229994	727.781	23481	5	O75937	DNAJC8		13236
DnaJ homolog subfamily C, member 9	R.NIIQQAIDAGEVPSYNAFVK.E	52.4	2.66958	1089.06	23341	2	Q8WXX5	DNAJC9	187952391	13237
Dodecenoyl CoA delta isomerase	R.DADVQNFVSFISKDSIQK.S	66.03	3.47863	1021.02	22778	2	Q96DC0	DCI	295842266	02628
Dodecenoyl CoA delta isomerase	R.YCIGLNETQLGIIAPFWLK.D	87.92	1.3219	1118.59	27491	2	Q96DC0	DCI	119605930	02628
Dodecenoyl-CoA delta-isomerase	K.ATEMLIFGK.K	31.29	0.701311	505.273	18353	2	A0A0C4DGA2	ECI2	260275230	16269
Dodecenoyl-CoA delta-isomerase	K.WDAWNALGSLPK.E	67.11	0.758641	679.349	23079	2	A0A0C4DGA2	ECI2	260275230	16269
Dodecenoyl-CoA delta-isomerase	R.WLSDECTNAVVNFLSR.K	101.68	4.2116	955.961	24419	2	A0A0C4DGA2	ECI2	260275230	16269
Dolichol phosphate mannose synthase	K.FIPEFIR.K	28.32	0.368956	461.263	18700	2	O60762	DPM1	123231663	04613
Dolichol phosphate mannose synthase	R.QLNYTIGEVPISFVDR.V	46.97	0.358732	925.986	22511	2	O60762	DPM1	123231663	04613
Dolichol phosphate mannose synthase	R.ENLPLIVWLLVK.S	22.86	3.05938	718.95	29609	2	O60762	DPM1	123231664	04613
Dolichyl phosphate mannosyltransferase 3	R.ELQSQIQEAR.A	37.74	0.141476	601.312	10492	2	Q9P2X0	DPM3	125987822	16179
Dolichyl pyrophosphate phosphatase 1	R.IAAWPVSEFFLIR.D	24.19	0.113632	774.932	27541	2	Q86YN1	DOLPP1	119608277	16835
Double stranded RNA binding zinc finger protein	K.NQCLFTNTQCK.V	42.9	2.5721	707.318	11659	2	Q9UL40	ZNF346	119605446	05606
Double stranded RNA binding zinc finger protein	K.TVASSLGQIPMQR.Q	67	0.707628	694.371	15369	2	Q9UL40	ZNF346	119605446	05606
Double stranded RNA binding zinc finger protein	K.IVLNSIEQYQAHVSGFK.H	18.05	1.20227	645.01	17606	3	Q9UL40	ZNF346	119605446	05606
Down regulated in metastasis	K.NLSQEIIELLK.K	42.6	0.941717	650.38	25651	2	O75691	UTP20	296452999	09928
Down regulated in metastasis	K.NSFAYQPLLDLVVQLAR.D	73.71	0.737519	974.038	30171	2	O75691	UTP20	296452999	09928
Downregulator of transcription 1	R.ELVVNCCTEFIHLISSEANEICNK.S	70.66	4.03563	960.454	24673	3	Q01658	DR1	119593482	03284
Downregulator of transcription 1	K.TISPEHVIQALESLGFGSYISEVK.E	73.93	5.92619	868.795	28590	3	Q01658	DR1	119593482	03284
Dpy 30 like protein	K.QKVDLQSLPTR.A	48.51	1.76225	642.866	12007	2	Q9C005	DPY30	119620871	17434
Dpy 30 like protein	K.ERPPNPIEFLASYLLK.N	52.3	2.00632	944.02	28900	2	Q9C005	DPY30	242556512	17434
Dpy 30 like protein	R.AYLDQTVVPILLQGLAVLAK.E	49.57	1.19232	1063.13	31938	2	Q9C005	DPY30	119620871	17434
DRAP1	R.ALELFLESLLK.K	46.72	0.59886	638.382	27662	2	Q14919	DRAP1	119594878	03796
Drebrin E	R.MAPTPIPTR.S	16.36	1.55358	492.27	11321	2	Q16643	DBN1	215274247	00545
Drebrin E	R.LREDENAEPVGTTYQK.T	51.77	0.238933	925.45	9973	2	Q16643	DBN1	215274247	00545
Duranin	K.FIPEITISDILR.G	33.83	3.43731	708.906	25337	2	Q9H9P8	L2HGDH	317373422	12640
dUTP pyrophosphatase	M.PCSEETPAISPSKR.A	55.23	1.37995	520.257	9359	3	H0Y477	DUT	60115828	03165
Dynamin 2	R.VYSPHVLNLTLIDLPGITK.V	28.1	2.47802	698.407	23791	3	H3BLY9	DNM2	299758394	03852
Dynamin like 120 kDa protein, mitochondrial	R.MVLVDLPGVINTVTSGMAPDTK.E	24.45	5.44513	753.393	26981	3	E5KLJ5	OPA1	311346896	05596
Dynamin related protein 1	K.SSLLDDLLTESEDMAQR.R	90.63	4.37258	961.95	27327	2	G8JLD5	DNM1L	171460918	04833
Dynamitin	R.LLHEVQELTTEVEKIK.T	46.59	2.97634	955.033	19803	2	Q13561	DCTN2	119617435	09568
Dynamitin	R.WSPIASTLPELVQR.L	23.04	1.0508	798.94	21956	2	Q13561	DCTN2	119617435	09568
Dynein light chain A	K.AGATSEGVLANFFNSLLSK.K	99.91	1.5109	963.503	28326	2	Q9Y6G9	DYNC1LI1	166795297	10917
Dynein light chain A	K.QPPTAAGRPVDASPR.V	25.17	1.566	507.271	8761	3	Q9Y6G9	DYNC1LI1	166795297	10917
Dynein, axonemal heavy polypeptide 9	K.QTIELLK.T	30.36	0.490223	422.761	14133	2	Q9NYC9	DNAH9	311033454	04511
Dynein, cytoplasmic intermediate polypeptide 2	K.SVSTPSEAGSQDSGDGAVGSR.T	112.56	0.358815	975.936	9640	2	Q13409	DYNC1I2	119631614	04512
Dynein, cytoplasmic, heavy polypeptide 1	K.KYEFGESDLR.S	55.52	1.14989	622.302	12490	2	Q14204	DYNC1H1	211826822	02524
Dynein, cytoplasmic, heavy polypeptide 1	R.IFTIESTR.V	30.91	0.132433	483.766	14211	2	Q14204	DYNC1H1	166788526	02524
Dynein, cytoplasmic, heavy polypeptide 1	R.TPNGVVLAPVQLGK.W	52.7	5.89311	696.91	16890	2	Q14204	DYNC1H1	166788526	02524
Dynein, cytoplasmic, heavy polypeptide 1	R.IQGLTVEQAEAVVR.L	42.88	1.45422	756.924	17516	2	Q14204	DYNC1H1	211826822	02524
Dynein, cytoplasmic, heavy polypeptide 1	R.VLLTTQGVDMISK.M	44.58	2.81754	702.89	17818	2	Q14204	DYNC1H1	211826822	02524
Dynein, cytoplasmic, heavy polypeptide 1	R.NTISLLVAGLKK.E	26.52	0.0986638	628.9	17822	2	Q14204	DYNC1H1	166788526	02524
Dynein, cytoplasmic, heavy polypeptide 1	K.NVHLAPGWLMQLEK.K	19.87	2.34432	545.962	20206	3	Q14204	DYNC1H1	211826822	02524
Dynein, cytoplasmic, heavy polypeptide 1	R.EWTDGLFTHVLR.K	40.55	0.572689	737.378	21827	2	Q14204	DYNC1H1	166788526	02524
Dynein, cytoplasmic, heavy polypeptide 1	R.MLSAVSQQVQCIQEALR.E	94.78	1.44825	980.999	21847	2	Q14204	DYNC1H1	166788526	02524
Dynein, cytoplasmic, heavy polypeptide 1	K.WAIAQLNYADMLK.R	70.05	1.12833	768.898	23168	2	Q14204	DYNC1H1	166788526	02524
Dynein, cytoplasmic, heavy polypeptide 1	K.ASVVTLPVYLNFTR.A	25.23	0.534217	790.445	23259	2	Q14204	DYNC1H1	211826822	02524
Dynein, cytoplasmic, heavy polypeptide 1	R.LGEDLNKWQALLVQIR.K	28.84	0.285854	632.695	23951	3	Q14204	DYNC1H1	166788526	02524
Dynein, cytoplasmic, heavy polypeptide 1	R.ILDDDTIITTLENLKR.E	73.16	2.27439	937.02	24155	2	Q14204	DYNC1H1	211826822	02524
Dynein, cytoplasmic, heavy polypeptide 1	K.LSLSNAISTALPLTQLR.W	43.99	2.02998	899.527	24656	2	Q14204	DYNC1H1	211826822	02524
Dynein, cytoplasmic, heavy polypeptide 1	R.FGNPLLVQDVESYDPVLNPVLNR.E	83.44	1.80729	1299.68	25615	2	Q14204	DYNC1H1	166788526	02524
Dynein, cytoplasmic, heavy polypeptide 1	R.ENFIPTIVNFSAEEISDAIREK.M	60.42	1.60846	841.432	27549	3	Q14204	DYNC1H1	166788526	02524
Dynein, cytoplasmic, heavy polypeptide 1	R.ENFIPTIVNFSAEEISDAIR.E	98.53	1.14916	755.719	28467	3	Q14204	DYNC1H1	166788526	02524
Dynein, cytoplasmic, heavy polypeptide 1	R.CVLNWFGDWSTEALYQVGKEFTSK.M	69.55	4.12129	955.794	28960	3	Q14204	DYNC1H1	166788526	02524
Dyskerin	R.LHNAIEGGTQLSR.A	59.76	1.38063	465.917	10087	3	O60832	DKC1	323434335	02129
Dyskerin	K.EYVGIVR.L	16.14	1.72119	418.238	12176	2	O60832	DKC1	323434335	02129
Dyskerin	K.EVVAEVVKAPQVVAEAAK.T	58.49	1.37503	613.02	16949	3	O60832	DKC1	215599015	02129
Dyskerin	K.IMLPGVLR.Y	21.33	1.71164	449.78	18137	2	O60832	DKC1	323434335	02129
Dyskerin	R.ALETLTGALFQRPPLIAAVK.R	53.34	2.70904	1055.12	23005	2	O60832	DKC1	323434335	02129
Dyskerin	K.LDTSQWPLLLK.N	48.86	0.75357	657.377	23262	2	O60832	DKC1	323434335	02129
Dyskerin	K.QEYVDYSESAKK.E	26.52	1.59607	482.897	9798	3	O60832	DKC1	119593069	02129
E2 induced gene 5	R.HETLTSLNLEK.K	64.73	0.490394	642.844	12770	2	Q96A26	FAM162A	119599892	06422
E2-230K	K.SGYPDIGFPLFPLSK.G	53.36	0.602006	819.432	25762	2	Q9C0C9	UBE2O	209572710	10928
E2-230K	R.IMSCSPDTQCSR.D	44.41	4.07327	721.3	9232	2	Q9C0C9	UBE2O	209572710	10928
E2F transcription factor 7	K.TPGSLGDPVLKR.R	24.85	8.09057	620.361	9688	2	Q96AV8	E2F7	311033456	10929
E6 targeted protein 1	K.FPFISLASK.K	15.13	2.38518	505.288	32765	2	J3KP19	SIPA1L1	148921583	11559
EBNA1 binding protein 2	R.GLLKPGLNVVLEGPK.K	49.9	0.337041	511.983	17493	3	H7C2Q8	EBNA1BP2	237649015	16849
EBNA2 coactivator p100	R.HFVDSHHQKPVNAIIEHVR.D	50.96	0.84792	453.443	10712	5	Q7KZF4	SND1	119604043	03714
EBNA2 coactivator p100	R.NDIASHPPVEGSYAPR.R	40.99	1.04163	570.613	11701	3	Q7KZF4	SND1	306992088	03714
EBNA2 coactivator p100	R.QINLSNIR.A	34.34	0.472039	479.278	13105	2	Q7KZF4	SND1	119604043	03714
EBNA2 coactivator p100	R.SSHYDELLAAEAR.A	84.42	0.961897	731.351	13898	2	Q7KZF4	SND1	197305029	03714
EBNA2 coactivator p100	R.EADGSETPEPFAAEAK.F	62.94	0.562857	824.87	14220	2	Q7KZF4	SND1	119604043	03714
EBNA2 coactivator p100	R.LGTLSPAFSTR.V	53.45	3.98737	575.319	15201	2	Q7KZF4	SND1	306992088	03714
EBNA2 coactivator p100	K.IHVFYIDYGNR.E	31.63	8.53576	698.86	17667	2	Q7KZF4	SND1	306992088	03714
EBNA2 coactivator p100	K.VMQVLNADAIVVK.L	51.96	1.54308	700.404	18382	2	Q7KZF4	SND1	197305029	03714
EBNA2 coactivator p100	K.LRPLYDIPYMFEAR.E	34.27	0.241603	595.312	22686	3	Q7KZF4	SND1	197305029	03714
EBNA2 coactivator p100	K.ETCLITFLLAGIECPR.G	89.81	0.555743	946.984	28928	2	Q7KZF4	SND1	197305029	03714
EBNA2 coactivator p100	R.ALLLPDYYLVTVMLSGIK.C	49.53	1.89534	1005.07	30493	2	Q7KZF4	SND1	119604043	03714
EBNA2 coactivator p100	R.ANNPEQNRLSECEEQAK.A	30.93	4.19159	672.97	9649	3	Q7KZF4	SND1	119604043	03714
eIF 4G1	K.GSSGGSGAKPSDAASEAARPATSTLNR.F	38.62	2.0174	626.56	10368	4	A0A0A0MR52	EIF4G1	302699247	06774
eIF 4G1	K.NHDEESLECLCR.L	37.1	2.70102	781.32	12416	2	B9EGQ7	EIF4G3	311771716	06774
eIF 4G1	K.VPTTEKPTVTVNFR.K	15.66	1.19015	530.295	12818	3	D3DNT2	EIF4G1	302699247	06774
eIF 4G1	K.ITKPGSIDSNNQLFAPGGR.L	31.52	1.84227	658.014	14056	3	A0A0A0MR52	EIF4G1	302699247	06774
eIF 4G1	K.LTPQMFQQLMK.Q	23.81	0.573017	682.856	20293	2	A0A0A0MR52	EIF4G1	302699247	06774
eIF 4G1	R.GLPLVDDGGWNTVPISK.G	29.36	2.50803	884.465	22071	2	D3DNT2	EIF4G1	302699247	06774
eIF 4G1	K.QKEMDEAATAEER.G	85.06	0.474905	754.338	8713	2	A0A0A0MR52	EIF4G1	302699247	06774
eIF 4G1	K.EMDEAATAEER.G	43.81	2.40349	626.26	9338	2	A0A0A0MR52	EIF4G1	302699247	06774
eIF2 alpha	K.VVTDTDETELAR.Q	84.54	3.42119	674.831	11665	2	P05198	EIF2S1	119601340	04881
eIF2 alpha	R.AGLNCSTENMPIK.I	86.82	0.381969	717.84	12823	2	P05198	EIF2S1	119601340	04881
eIF2 alpha	R.YVMTTTTLER.T	49.54	1.98417	607.809	13069	2	P05198	EIF2S1	119601340	04881
eIF2 alpha	K.INLIAPPR.Y	31.08	0.353643	447.282	14734	2	P05198	EIF2S1	119601340	04881
eIF2beta	K.TSFVNFTDICK.L	45.19	1.36525	666.318	19139	2	P20042	EIF2S2	205830882	04882
eIF2beta	K.IFDIDEAEEGVKDLK.I	56.74	2.15474	860.934	19844	2	P20042	EIF2S2	205830882	04882
EIF3S3	K.NLQLLMDRVDEMSQDIVK.Y	81.37	4.30443	1074.05	24476	2	A0A087WZK9	EIF3H	119612365	04885
EIF3S3	R.ALLDSQFSYQHAIEESVVLIYDPIKTAQGSLSLK.A	30.92	1.04836	941.751	27280	4	A0A087WZK9	EIF3H	119612365	04885
EIF3S5	K.AYVSTLMGVPGR.T	46.96	1.7079	625.833	16737	2	B3KSH1	EIF3F	119620460	04887
EIF3S5	R.IGVDLIMK.T	31.55	1.46986	444.764	18485	2	B3KSH1	EIF3F	119589045	04887
EIF3S5	R.IQDALSTVLQYAEDVLSGK.V	109.47	2.7765	1025.54	32340	2	B3KSH1	EIF3F	119620460	04887
EIF3S7	K.TQGNVFATDAILATLMSCTR.S	107.65	2.75292	1085.53	26852	2	O15371	EIF3D	168985154	04888
EIF3S8	K.DAHNALLDIQSSGR.A	42.72	8.31678	748.87	14940	2	H3BRV0	EIF3C	312433975	04889
EIF3S8	R.FEELTNLIR.T	50.77	0.518237	567.812	19522	2	H3BRV0	EIF3C	312433975	04889
EIF3S8	K.CLEEFELLGK.A	48.81	0.0824167	619.31	20598	2	H3BRV0	EIF3C	312433975	04889
EIF3S8	R.TEPTAQQNLALQLAEKLGSLVENNER.V	33.3	0.0209315	956.168	26651	3	H3BRV0	EIF3C	312433975	04889
EIF4A1	R.KGVAINMVTEEDKR.T	67.54	0.55163	530.616	10931	3	P60842	EIF4A1	224036361	04030
EIF4A1	K.GVAINMVTEEDKR.T	64.65	0.485724	731.372	12705	2	P60842	EIF4A1	224036361	04030
EIF4A1	R.DFTVSAMHGDMDQKER.D	18.13	2.92693	622.94	13500	3	J3KT12	EIF4A1	325197164	04030
EIF4A1	K.KEELTLEGIR.Q	36.59	0.550661	594.335	13831	2	J3KT12	EIF4A1	325197164	04030
EIF4A1	K.LQMEAPHIIVGTPGR.V	68.13	6.85049	809.935	16064	2	J3KT12	EIF4A1	325197164	04030
EIF4A1	K.LNSNTQVVLLSATMPSDVLEVTKK.F	81.93	3.91086	863.142	21489	3	J3KT12	EIF4A1	325197164	04030
EIF4A2	K.GYDVIAQAQSGTGK.T	70.93	1.206	697.85	13496	2	J3KT12	EIF4A1	325197164	04030
EIF4A2	R.AIIPCIK.G	17.19	0.0171888	407.746	14834	2	Q14240	EIF4A2	164414905	03062
EIF4A2	R.VFDMLNR.R	40.44	0.185589	447.729	16491	2	Q9NZE6	EIF4A2	325197164	04030
EIF4A2	R.VLITTDLLAR.G	31.19	0.791256	557.846	19543	2	Q9NZE6	EIF4A2	224036361	03062
EIF4A2	K.MFVLDEADEMLSR.G	83.81	0.718641	778.361	23769	2	Q9NZE6	EIF4A2	325197164	03062
EIF4G2	K.GLSFLFPLLK.L	37.99	0.0176259	567.85	27150	2	H0Y3P2	EIF4G2	295321865	09084
EIF4G3	R.FMLQDVIDLR.L	69.28	1.46279	625.335	25190	2	B9EGQ7	EIF4G3	311771716	06802
eIF5A-1	K.KYEDICPSTHNMDVPNIKR.N	70.39	0.966722	580.033	12530	4	I3L504	EIF5A	219555712	02555
eIF5A-1	K.KYEDICPSTHNMDVPNIK.R	69.55	1.95372	1081	13766	2	I3L504	EIF5A	219555712	02555
eIF5A-1	R.EDLRLPEGDLGKEIEQK.Y	38.81	0.481965	657.013	16587	3	I3L504	EIF5A	219555712	02555
eIF5A-1	K.VHLVGIDIFTGKK.Y	28.42	2.00793	476.286	17576	3	I3L504	EIF5A	219555712	10426
eIF5A-1	K.VHLVGIDIFTGK.K	44.15	1.42445	649.878	20515	2	I3L504	EIF5A	219555712	10426
ELAC	K.CVLSGPPQLEK.Y	20.27	4.4264	614.321	14160	2	Q9BQ52	ELAC2	260166622	05641
ELAC	R.LISSLLR.T	20.09	8.13212	401.26	15450	2	Q9BQ52	ELAC2	260166622	05641
ELAC	K.ADAPVALVVHMAPASVLVDSR.Y	50.71	2.67121	706.719	22356	3	Q9BQ52	ELAC2	260166622	05641
Electron transfer flavoprotein beta polypeptide	R.LKLPAVVTADLR.L	60.64	1.55425	648.405	17408	2	P38117	ETFB	119592410	00557
Electron transfer flavoprotein beta polypeptide	K.IEVIKPGDLGVDLTSK.L	55.56	4.31249	842.476	18973	2	P38117	ETFB	119592410	00557
Electron transfer flavoprotein dehydrogenase	R.IPVPILPGLPMNNHGNYIVR.L	23.72	0.59163	738.745	21326	3	J3KND9	ETFDH	292495008	01978
Electron transfer flavoprotein, alpha polypeptide	K.LLYDLADQLHAAVGASR.A	87.51	4.15234	906.98	21625	2	H0YK49	ETFA	189181759	01979
Electron transfer flavoprotein, alpha polypeptide	K.LEVAPISDIIAIK.S	27.64	3.4418	691.421	22726	2	H0YK49	ETFA	189181759	01979
Electron transfer flavoprotein, alpha polypeptide	K.TIVAINKDPEAPIFQVADYGIVADLFK.V	112.83	2.45557	1474.3	27360	2	H0YK49	ETFA	189181759	01979
ELG protein	R.APGAEEDDSELQR.A	85.07	1.66029	708.814	9792	2	Q53F19-2	C17orf85	166295179	17116
Elongation factor 1 alpha 1	R.QTVAVGVIK.A	37.75	0.656048	457.787	11829	2	Q6IQ15	EEF1A1	197692479	00559
Elongation factor 1 alpha 1	K.QLIVGVNK.M	24.96	0.016082	435.774	11924	2	A0A087WV01	EEF1A1	197692479	00559
Elongation factor 1 alpha 1	R.VETGVLKPGM#VVTFAPVNVTTEVK.S	64.05	5.34652	844.46	1250	3	Q6IQ15	EEF1A1	129395719	00559
Elongation factor 1 alpha 1	R.TIEKFEKEAAEMGK.G	76.02	2.07473	805.91	13180	2	Q6IQ15	EEF1A1	197692479	00559
Elongation factor 1 alpha 1	K.IGGIGTVPVGR.V	56.9	0.181355	513.309	13791	2	Q6IQ15	EEF1A1	197692479	00559
Elongation factor 1 alpha 1	K.THINIVVIGHVDSGK.S	69.28	0.728816	794.943	13835	2	Q6IQ15	EEF1A1	197692479	00559
Elongation factor 1 alpha 1	K.YYVTIIDAPGHR.D	68.48	1.69998	702.866	15061	2	Q6IQ15	EEF1A1	150182807	00559
Elongation factor 1 alpha 1	R.EHALLAYTLGVK.Q	73.34	0.841231	657.874	17108	2	A0A087WV01	EEF1A1	197692479	00559
Elongation factor 1 alpha 1	R.YEEIVKEVSTYIK.K	62.18	0.106194	800.927	19028	2	Q6IQ15	EEF1A1	129395719	00559
Elongation factor 1 alpha 1	K.NDPPMEAAGFTAQVIILNHPGQISAGYAPVLDCHTAHIACK.F	35.54	2.059	877.833	21730	5	Q6IQ15	EEF1A1	129395719	00559
Elongation factor 1 alpha 1	K.SGDAAIVDMVPGKPMCVESFSDYPPLGR.F	84.74	3.74209	999.134	22107	3	Q6IQ15	EEF1A1	129395719	00559
Elongation factor 1 alpha 1	R.KDGNASGTTLLEALDCILPPTRPTDKPLR.L	26.81	4.42395	788.175	22681	4	Q6IQ15	EEF1A1		00559
Elongation factor 1 alpha 1	R.KDGNASGTTLLEALDCILPPTRPTDKPLRLPLQDVYK.I	38.34	0.671181	822.044	24178	5	Q6IQ15	EEF1A1		00559
Elongation factor 1 alpha 1	K.DGNASGTTLLEALDCILPPTRPTDKPLR.L	23.88	0.455062	1007.86	25010	3	Q6IQ15	EEF1A1	129395719	00559
Elongation factor 1 alpha 1	K.DGNASGTTLLEALDCILPPTRPTDKPLRLPLQDVYK.I	25.91	0.39089	1326.71	25588	3	Q6IQ15	EEF1A1		00559
Elongation factor 1 alpha 1	K.KIGYNPDTVAFVPISGWNGDNMLEPSANMPWFK.G	70.67	1.96847	1232.59	25672	3	Q6IQ15	EEF1A1	129395719	00559
Elongation factor 1 alpha 1	K.NMITGTSQADCAVLIVAAGVGEFEAGISK.N	160.75	1.5625	1455.23	29702	2	Q6IQ15	EEF1A1	197692479	00559
Elongation factor 1 alpha 1	R.RGNVAGDSK.N	15.31	1.01387	452.236	3170	2	Q6IQ15	EEF1A1	129395719	00559
Elongation protein 3	R.KGDLSPAELMMLTIGDVIK.Q	38.65	1.37463	677.701	28128	3	Q9H9T3	ELP3	145558902	10936
Embryonic lethal abnormal vision like 1	K.NVALLSQLYHSPAR.R	68.66	1.42652	523.624	16818	3	B4DVB8	ELAVL1	119589356	16025
Embryonic lethal abnormal vision like 1	K.DANLYISGLPR.T	46.56	0.329874	609.827	18792	2	B4DVB8	ELAVL1	119589356	16025
Embryonic lethal abnormal vision like 1	R.SLFSSIGEVESAK.L	47.9	0.911584	677.348	19278	2	B4DVB8	ELAVL1	292659624	16025
Emerin	R.YNIPHGPVVGSTR.R	52.24	0.666555	466.25	12596	3	P50402	EMD	253723299	02309
Emerin	R.DSAYQSITHYRPVSASR.S	23.66	5.64725	646.65	13296	3	P50402	EMD	119593149	02309
Emerin	R.TYGEPESAGPSR.A	43.58	9.61815	625.78	9092	2	P50402	EMD	119593149	02309
Enabled homolog	K.YNQATQTFHQWR.D	25.87	8.02151	790.38	11826	2	A0A0U1RRM6	ENAH	320089703	12360
Enabled homolog	R.GNGPLPLGGSGLMEEMSALLAR.R	114.48	0.180637	1085.55	27912	2	A0A0U1RRM6	ENAH	166014265	12360
Enabled homolog	K.GSTIETEQKEDKGEDSEPVTSK.A	46.01	0.126978	599.284	8503	4	A0A0U1RRM6	ENAH	166014265	12360
Endonuclease G like 1	R.SQGAEGALTGKQPDGSAEK.A	31.71	0.936161	610.965	9206	3	Q9Y2C4	EXOG	224451073	06813
Endoplasmic reticulum protein 29	K.GALPLDTVTFYK.V	19.92	1.27423	662.862	20493	2	P30040	ERP29	192987145	03794
Endoplasmic reticulum protein 29	K.GQGVYLGMPGCLPVYDALAGEFIR.A	67.22	1.53371	1292.14	27288	2	P30040	ERP29	192987145	03794
Endothelial monocyte activating polypeptide 2	K.GAEADQIIEYLK.Q	53.41	1.63889	675.35	20705	2	Q12904	AIMP1	215490011	04676
Endothelial monocyte activating polypeptide 2	K.KQQSIAGSADSKPIDVSR.L	15.7	0.175941	472.504	9843	4	Q12904	AIMP1	215490011	04676
Enhancer of mRNA decapping 3 homolog	K.SQDVAVSPQQQQCSK.S	81.93	0.643868	845.397	8839	2	Q96F86	EDC3	215598561	07954
Enolase 1	R.SGKYDLDFK.S	26.02	0.523994	536.769	12517	2	P06733	ENO1	319996655	01400
Enolase 1	K.LAQANGWGVMVSHR.S	89.32	0.833677	763.389	14443	2	P06733	ENO1	319996655	01400
Enolase 1	K.YGKDATNVGDEGGFAPNILENKEGLELLK.T	73.13	1.02893	1031.19	20802	3	P06733	ENO1	319996655	01400
Enolase 1	R.EIFDSRGNPTVEVDLFTSK.G	35.48	5.30527	1077.55	21410	2	K7EN23	ENO1	203282370	01400
Enolase 1	K.FTASAGIQVVGDDLTVTNPK.R	19.83	8.66979	1017.02	21492	2	P06733	ENO1	319996655	01400
Enolase 1	R.HIADLAGNSEVILPVPAFNVINGGSHAGNK.L	94.9	0.0262322	1004.53	22588	3	P06733	ENO1	319996655	01400
Enolase 1	K.DATNVGDEGGFAPNILENKEGLELLK.T	144.11	1.20289	1372.19	22638	2	P06733	ENO1	319996655	01400
Enolase 1	K.SFIKDYPVVSIEDPFDQDDWGAWQK.F	107.08	0.117907	1493.2	24750	2	P06733	ENO1	319996655	01400
Enolase 1	K.LAMQEFMILPVGAANFR.E	65.64	2.51154	954.5	25629	2	P06733	ENO1	319996655	01400
Enolase 1	K.AGYTDKVVIGMDVAASEFFR.S	36.69	0.517445	726.03	30912	3	P06733	ENO1	319996655	01400
Enolase 2	R.AAVPSGASTGIYEALELR.D	105.81	1.27539	902.974	20938	2	B7Z2X9	ENO2	311771971	00573
Enolase 2	R.SGETEDTFIADLVVGLCTGQIK.T	114.13	0.0892417	1177.08	28399	2	B7Z2X9	ENO2	319996655	01400
Enolase 3	K.VNQIGSVTESIQACK.L	76.69	1.75172	817.413	14870	2	D3DTL2	ENO3	311771971	11746
Enoyl CoA hydratase 1	K.NNTVGLIQLNRPK.A	68.61	1.30621	733.925	13135	2	P30084	ECHS1	194097323	03799
Enoyl CoA hydratase 1	K.LFYSTFATDDRK.E	28.69	0.939389	488.577	15282	3	P30084	ECHS1	194097323	03799
Enoyl CoA hydratase 1	K.AQFAQPEILIGTIPGAGGTQR.L	75.84	0.928879	1063.07	21389	2	P30084	ECHS1	194097323	03799
Enoyl CoA hydratase 1	K.ALNALCDGLIDELNQALK.T	79.45	1.37188	986.016	26375	2	P30084	ECHS1	194097323	03799
Enoyl CoA hydratase 1	K.ICPVETLVEEAIQCAEK.I	76.63	0.613383	994.988	27449	2	P30084	ECHS1	194097323	03799
Enoyl CoA hydratase 1	K.ICPVETLVEEAIQCAEKIASNSK.I	41.06	1.00259	863.769	30340	3	P30084	ECHS1	194097323	03799
Enoyl CoA hydratase, peroxisomal	K.VIGNQSLVNELAFTAR.K	83.51	0.960774	866.472	20611	2	Q13011	ECH1	183448178	02825
Enoyl CoA hydratase, peroxisomal	R.VFPDKEVMLDAALALAAEISSK.S	16.62	5.61718	773.42	28779	3	Q13011	ECH1	183448178	02825
Enoyl CoA hydratase, peroxisomal	K.MFTAGIDLMDMASDILQPK.G	109.78	2.41773	1049.01	29506	2	Q13011	ECH1	183448178	02825
Epididymal secretory protein E1 (Fragment)	R.TGAVQGLR.F	21.83	1.14541	401.233	3212	2	H0YJE2	NPC2
Epiplakin 1	K.MSIYQAMWK.G	19.82	1.97141	579.277	19168	2	A0A075B730	EPPK1	300669637	06500
Epiplakin 1	R.AGTLTVEELGATLTSLLAQAQAQAR.A	22.66	4.13549	838.461	30017	3	A0A075B730	EPPK1	300669637	06500
Epoxide hydrolase	R.YLEDGGLER.K	28.16	0.599141	526.256	12500	2	P07099	EPHX1	209862837	00581
Epoxide hydrolase	R.GGHFAAFEEPELLAQDIR.K	71.89	0.933505	667.335	20560	3	P07099	EPHX1	209862837	00581
ERDJ5	K.ILYDILAFAK.E	33.25	1.71083	583.846	24126	2	Q8IXB1	DNAJC10	142981524	09722
ERDJ5	K.VDCQAYAQTCQK.A	67.8	2.24241	736.321	9207	2	Q8IXB1	DNAJC10	142981524	09722
ERH	R.ADTQTYQPYNKDWIK.E	48.52	0.289701	935.952	14476	2	P84090	ERH	119601396	09026
ERH	R.ADTQTYQPYNK.D	14.67	0.761697	664.81	9753	2	P84090	ERH	119601396	09026
ERP44	K.TPADCPVIAIDSFR.H	35.81	2.09379	781.386	19916	2	Q9BS26	ERP44	193885198	10290
ERP44	R.VANILHDDCAFLSAFGDVSKPER.Y	58.91	1.46725	641.068	21442	4	Q9BS26	ERP44	193885198	10290
ERP72	K.VDATAETDLAK.R	41.34	0.148205	567.288	11029	2	P13667	PDIA4	300193164	06501
ERP72	K.QLEPVYNSLAK.K	35.48	0.862342	631.343	14490	2	P13667	PDIA4	119600472	06501
Erythrocyte membrane protein band 4.1-like 2	R.QASTLIDRPAPHFER.T	13.96	5.30579	579.976	11949	3	I6L9B1	EPB41L2	313747586	09126
Erythrocyte membrane protein band 4.1-like 2	K.GQVLFDKVCEHLNLLEKDYFGLLFQESPEQK.N	53.62	0.423216	931.723	26900	4	I6L9B1	EPB41L2	313747586	09126
Esophageal cancer associated protein	K.RMLSYLINGFIK.M	17.41	1.75967	727.914	33883	2	Q7Z3J2	C16orf62	160380702	14455
Esterase D	R.MSIFGHSMGGHGALICALK.N	87.11	2.93714	993.986	17640	2	P10768	ESD	217035508	00588
Esterase D	R.LQEGYDHSYYFIATFITDHIR.H	20.07	0.535292	648.066	25472	4	P10768	ESD	119629173	00588
Estrogen receptor binding protein	K.QIVGTPVNSEDSDTR.Q	64.61	0.767722	809.39	11429	2	J3KP30	DNTTIP2	166987398	09994
Ets translocation variant 2	R.KPGMNYEKLSR.G	15.75	3.0045	661.846	24995	2	Q3KNT2	ETV2	223461507	16871
ETS translocation variant 6	K.QSRLSEDGLHR.E	16.24	3.46931	649.336	11104	2	P41212	ETV6	119616646	15976
Eukaryotic initiation factor 2 associated protein, 67KD	K.SKGPSAAGEQEPDKESGASVDEVAR.Q	73.32	1.2674	626.05	9652	4	B4DUX5	METAP2	157830411	03522
Eukaryotic translation elongation factor 1 epsilon 1	K.AIVQQWLEYR.V	45.92	3.88297	653.354	19579	2	C9J1V9	EEF1E1-BLOC1S5	208879470	10931
Eukaryotic translation elongation factor 1 gamma	R.KLDPGSEETQTLVR.E	89.28	0.62817	786.916	11778	2	P26641	EEF1G	119594434	11745
Eukaryotic translation elongation factor 1 gamma	K.LDPGSEETQTLVR.E	54.21	1.25837	722.867	13693	2	P26641	EEF1G	119594434	11745
Eukaryotic translation elongation factor 1 gamma	K.ALIAAQYSGAQVR.V	34.14	0.405123	674.372	13772	2	P26641	EEF1G	119594433	11745
Eukaryotic translation elongation factor 1 gamma	K.KAAAPAPEEEMDECEQALAAEPK.A	45.37	5.39045	829.05	15520	3	P26641	EEF1G	119594432	11745
Eukaryotic translation elongation factor 1 gamma	K.STFVLDEFKR.K	40.24	0.681351	621.329	16688	2	P26641	EEF1G	119594432	11745
Eukaryotic translation elongation factor 1 gamma	R.RILGLLDAYLK.T	22.51	0.138063	637.895	21531	2	P26641	EEF1G	119594431	11745
Eukaryotic translation elongation factor 1 gamma	R.WFLTCINQPQFR.A	62.14	0.684559	805.401	21772	2	P26641	EEF1G	119594432	11745
Eukaryotic translation elongation factor 1 gamma	R.GSTPEAAAQVVQWVSFADSDIVPPASTWVFPTLGIMHHNK.Q	36.79	3.53426	1073.54	28029	4	P26641	EEF1G	119594432	11745
Eukaryotic translation elongation factor 1 gamma	K.QATENAKEEVR.R	28.52	1.06933	425.55	6218	3	P26641	EEF1G	119594431	11745
Eukaryotic translation elongation factor 1, delta	K.SLAGSSGPGASSGTSGDHGELVVR.I	114.64	1.16885	729.02	11688	3	A0A087X1X7	EEF1D	304555583	00560
Eukaryotic translation elongation factor 1, delta	R.QENGASVILR.D	58.73	0.235599	543.799	12045	2	A0A087X1X7	EEF1D	304555588	00560
Eukaryotic translation elongation factor 1, delta	K.LVPVGYGIR.K	37.52	0.912094	487.296	14723	2	Q4VBZ6	EEF1D	304555588	00560
Eukaryotic translation elongation factor 1, delta	R.GVVQELQQAISKLEAR.L	100.44	0.809501	884.999	25397	2	Q4VBZ6	EEF1D	304555583	00560
Eukaryotic translation elongation factor 2	K.EGALCEENMR.G	23.9	8.8358	604.75	10466	2	P13639	EEF2	187953217	00561
Eukaryotic translation elongation factor 2	K.TGTITTFEHAHNMR.V	116.79	1.47794	808.387	10659	2	P13639	EEF2	187953217	00561
Eukaryotic translation elongation factor 2	K.DLEEDHACIPIKK.S	44.1	0.884054	784.392	11737	2	P13639	EEF2	187953217	00561
Eukaryotic translation elongation factor 2	R.IKPVLMMNK.M	14.94	1.6598	537.315	11985	2	P13639	EEF2	187953217	00561
Eukaryotic translation elongation factor 2	K.EDLYLKPIQR.T	39.88	0.0666818	425.575	13861	3	P13639	EEF2	187953217	00561
Eukaryotic translation elongation factor 2	K.DLEEDHACIPIK.K	56.13	0.358412	720.345	14096	2	P13639	EEF2	187953217	00561
Eukaryotic translation elongation factor 2	K.STLTDSLVCK.A	66.92	0.822381	562.287	14413	2	P13639	EEF2	187953217	00561
Eukaryotic translation elongation factor 2	M.VNFTVDQIR.A	53.47	0.16673	546.296	15361	2	P13639	EEF2	60685056	00561
Eukaryotic translation elongation factor 2	K.VFDAIMNFKKEETAK.L	65.43	1.84763	885.96	16203	2	P13639	EEF2	187953217	00561
Eukaryotic translation elongation factor 2	R.YLAEKYEWDVAEAR.K	70.31	3.2407	871.92	16390	2	P13639	EEF2	187953217	00561
Eukaryotic translation elongation factor 2	R.VFSGLVSTGLK.V	41.89	0.29793	554.324	16538	2	P13639	EEF2	187953217	00561
Eukaryotic translation elongation factor 2	K.ARPFPDGLAEDIDKGEVSAR.Q	60.03	1.09842	715.03	16657	3	P13639	EEF2	187953217	00561
Eukaryotic translation elongation factor 2	K.GPLMMYISK.M	30.55	1.21401	520.27	16956	2	P13639	EEF2	187953217	00561
Eukaryotic translation elongation factor 2	R.CELLYEGPPDDEAAMGIK.S	82.06	1.78495	1004.45	19532	2	P13639	EEF2	187953217	00561
Eukaryotic translation elongation factor 2	R.KIWCFGPDGTGPNILTDITK.G	120.01	2.1181	1117.07	22518	2	P13639	EEF2	187953217	00561
Eukaryotic translation elongation factor 2	K.AYLPVNESFGFTADLR.S	87.09	2.88571	900.454	22765	2	P13639	EEF2	187953217	00561
Eukaryotic translation elongation factor 2	K.IWCFGPDGTGPNILTDITK.G	76.78	2.32776	1053.02	24840	2	P13639	EEF2	187953217	00561
Eukaryotic translation elongation factor 2	R.TFCQLILDPIFK.V	49.51	2.65854	747.907	24968	2	P13639	EEF2	187953217	00561
Eukaryotic translation elongation factor 2	K.GVQYLNEIKDSVVAGFQWATK.E	100.52	0.128335	1177.11	25362	2	P13639	EEF2	187953217	00561
Eukaryotic translation elongation factor 2	R.ALLELQLEPEELYQTFQR.I	58.25	4.63029	1110.59	25581	2	P13639	EEF2	187953217	00561
Eukaryotic translation elongation factor 2	R.YVEPIEDVPCGNIVGLVGVDQFLVK.T	85.6	0.640711	1380.22	26282	2	P13639	EEF2	187953217	00561
Eukaryotic translation elongation factor 2	R.RWLPAGDALLQMITIHLPSPVTAQK.Y	72.92	0.551781	919.515	26448	3	P13639	EEF2	187953217	00561
Eukaryotic translation elongation factor 2	R.LMEPIYLVEIQCPEQVVGGIYGVLNRK.R	45.34	1.87513	1039.89	27211	3	P13639	EEF2	187953217	00561
Eukaryotic translation elongation factor 2	R.WLPAGDALLQMITIHLPSPVTAQK.Y	102.85	2.87952	1300.72	28352	2	P13639	EEF2	187953217	00561
Eukaryotic translation elongation factor 2	R.LMEPIYLVEIQCPEQVVGGIYGVLNR.K	63.07	1.6581	997.191	28536	3	P13639	EEF2	187953217	00561
Eukaryotic translation elongation factor 2	K.FAAKGEGQLGPAER.A	79.26	0.473881	715.873	9913	2	P13639	EEF2	187953217	00561
Eukaryotic translation initiation factor 1A	R.DYQDNKADVILK.Y	22.28	3.98246	711.37	13022	2	O14602	EIF1AY	119632121	02174
Eukaryotic translation initiation factor 1A	R.LEAMCFDGVKR.L	51.85	0.994242	663.32	13703	2	P47813	EIF1AX	57162609	02174
Eukaryotic translation initiation factor 2, subunit 3	K.VGQEIEVRPGIVSK.D	43.76	0.155541	504.291	12677	3	P41091	EIF2S3	197692407	02155
Eukaryotic translation initiation factor 2, subunit 3	R.QATINIGTIGHVAHGK.S	35.41	0.0643211	404.977	12700	4	P41091	EIF2S3	205830883	02155
Eukaryotic translation initiation factor 2, subunit 3	R.QDLTTLDVTK.L	41.56	0.308749	567.306	14860	2	P41091	EIF2S3	205830883	02155
Eukaryotic translation initiation factor 2, subunit 3	K.IVLTNPVCTEVGEK.I	61.68	0.77623	779.912	16035	2	P41091	EIF2S3	205830883	02155
Eukaryotic translation initiation factor 2C, 2	K.SIEEQQKPLTDSQR.V	24.84	2.10087	553.617	9370	3	Q9UKV8	AGO2	257467482	06943
Eukaryotic translation initiation factor 3 subunit k	K.CMIDQAHQEERPIR.Q	37.34	1.22053	446.464	10392	4	A0A087WVB9	EIF3K	119577212	11740
Eukaryotic translation initiation factor 3 subunit k	R.WLLAEMLGDLSDSQLK.V	85.55	2.4388	909.967	28419	2	A0A087WVB9	EIF3K	119577211	11740
Eukaryotic translation initiation factor 3, subunit 10	K.VSTVFWK.S	26.87	5.02959	433.74	15764	2	Q14152	EIF3A	119569793	03618
Eukaryotic translation initiation factor 3, subunit 10	R.IGLINDMVR.F	47.84	0.283338	515.789	17651	2	Q14152	EIF3A	119569793	03618
Eukaryotic translation initiation factor 3, subunit 10	R.LATLLGLQAPPTR.I	37.11	3.13294	675.907	19065	2	Q14152	EIF3A	119569793	03618
Eukaryotic translation initiation factor 3, subunit 10	R.LLQQVSQIYQSIEFSR.L	32.86	0.611646	970.018	23073	2	Q14152	EIF3A	119569793	03618
Eukaryotic translation initiation factor 3, subunit 10	K.QPALDVLYDVMK.S	33.68	3.81974	696.363	23557	2	Q14152	EIF3A	119569793	03618
Eukaryotic translation initiation factor 3, subunit 10	R.FNVLQYVVPEVK.D	50.3	4.46615	717.9	23617	2	Q14152	EIF3A	119569793	03618
Eukaryotic translation initiation factor 3, subunit 10	R.LTSLVPFVDAFQLER.A	19.72	1.84386	578.987	26259	3	Q14152	EIF3A	119569793	03618
Eukaryotic translation initiation factor 3, subunit 6 48kDa	R.YLTTAVITNK.D	54.35	2.74999	562.323	13126	2	P60228	EIF3E	119612325	03734
Eukaryotic translation initiation factor 3, subunit 6 48kDa	K.LGHVVMGNNAVSPYQQVIEK.T	53.59	1.14561	728.38	15139	3	P60228	EIF3E	119612325	03734
Eukaryotic translation initiation factor 3, subunit 6 48kDa	R.LFIFETFCR.I	15.2	0.678233	616.811	23543	2	P60228	EIF3E	119612325	03734
Eukaryotic translation initiation factor 3, subunit 6 48kDa	R.HLVFPLLEFLSVK.E	43.62	2.28807	514.642	27946	3	P60228	EIF3E	119612324	03734
Eukaryotic translation initiation factor 3, subunit 6 interacting protein	K.VLENIELNKK.S	31.01	1.6154	400.572	11783	3	G8JLH4	EIF3L	339275831	10932
Eukaryotic translation initiation factor 3, subunit 6 interacting protein	K.KSEEEIDFLR.S	32.19	3.51445	633.32	15065	2	G8JLH4	EIF3L	339275831	10932
Eukaryotic translation initiation factor 3, subunit 6 interacting protein	R.YGDFFIR.Q	29.12	0.233255	459.229	18455	2	G8JLH4	EIF3L	339275831	10932
Eukaryotic translation initiation factor 3, subunit 6 interacting protein	R.QYEQQTYQVIPEVIK.N	47.18	0.841387	933.487	18660	2	G8JLH4	EIF3L	339275831	10932
Eukaryotic translation initiation factor 3, subunit 6 interacting protein	K.LAGFLDLTEQEFR.I	43.3	0.128673	769.896	23777	2	G8JLH4	EIF3L	339275831	10932
Eukaryotic translation initiation factor 3, subunit 6 interacting protein	K.IWNVHSVLNVLHSLVDK.S	58.21	0.648726	658.371	25600	3	G8JLH4	EIF3L	339275831	10932
Eukaryotic translation initiation factor 3, subunit 6 interacting protein	K.MLGYFSLVGLLR.L	67.03	2.60963	684.891	27293	2	G8JLH4	EIF3L	339275831	10932
Eukaryotic translation initiation factor 3, subunit 9 eta, 116kDa	R.VTLMQLPTR.Q	50.48	1.08634	529.806	16588	2	P55884	EIF3B	218512094	06795
Eukaryotic translation initiation factor 3, subunit 9 eta, 116kDa	R.NLFNVVDCK.L	41.16	1.02477	554.777	17572	2	P55884	EIF3B	218512094	06795
Eukaryotic translation initiation factor 3, subunit 9 eta, 116kDa	R.MTLDTLSIYETPSMGLLDKK.S	25.26	1.29734	752.723	22312	3	P55884	EIF3B	218512094	06795
Eukaryotic translation initiation factor 4B	R.AASIFGGAKPVDTAAR.E	23.22	0.551631	511.279	12829	3	P23588	EIF4B	205371761	04892
Eukaryotic translation initiation factor 4B	K.SPPYTAFLGNLPYDVTEESIKEFFR.G	53.34	0.136623	974.151	28531	3	P23588	EIF4B	210060723	04892
Eukaryotic translation initiation factor 4B	K.VAPAQPSEEGPGR.K	20.58	1.83835	647.824	8648	2	P23588	EIF4B	205371761	04892
Eukaryotic translation initiation factor 4E	R.WLITLNK.Q	18.35	0.993765	444.271	18886	2	P06730	EIF4E	345111042	00591
Eukaryotic translation initiation factor 4E like 3	R.TPGRPTSSQSYEQNIK.Q	18.56	3.18648	598.301	9429	3	O60573	EIF4E2	134104923	05798
Eukaryotic translation initiation factor 5	K.AMGPLVLTEVLFNEK.I	54.53	0.762238	830.953	26998	2	P55010	EIF5	119602217	03417
Eukaryotic translation initiation factor 5B	K.LLQAQGVEVPSKDSLPK.K	43.71	1.49197	603.676	14465	3	A0A087WUT6	EIF5B	269849752	07304
Eukaryotic translation initiation factor 5B	R.HFEATDILVSK.I	52.49	4.51547	630.338	15917	2	A0A087WUT6	EIF5B	269849752	07304
Eukaryotic translation initiation factor 5B	K.TLAGLPLLVAYKEDEIPVLKDELIHELK.Q	21.21	1.62637	632.765	24909	5	A0A087WUT6	EIF5B	269849752	07304
Eukaryotic translation initiation factor 5B	R.IFSAEIIYHLFDAFTK.Y	39.09	1.8684	639.006	29459	3	A0A087WUT6	EIF5B	269849752	07304
Eukaryotic translation initiation factor 6	R.HGLLVPNNTTDQELQHIR.N	95.96	0.601894	695.7	14026	3	P56537	EIF6	220675564	04221
Eukaryotic translation initiation factor 6	R.QTVADQVLVGSYCVFSNQGGLVHPK.T	73.96	1.14857	901.791	21788	3	B7ZBG9	EIF6	220675563	04221
Eukaryotic translation termination factor 1	K.GFGGIGGILR.Y	18.82	0.587398	473.777	18462	2	Q96CG1	ETF1	297787498	02616
Eukaryotic translation termination factor 1	R.GNGTSMISLIIPPKDQISR.V	61.3	0.830745	1014.05	19896	2	P62495	ETF1	237823785	02616
Ewing sarcoma breakpoint region 1	K.AAVEWFDGKDFQGSK.L	64.52	0.300333	842.902	17284	2	Q96FE8	EWSR1	253970504	00592
Exocyst complex component 1	K.LLSEIEFLVNHMDLAK.G	33.37	2.80022	624.671	26386	3	Q9NV70	EXOC1	119625881	07615
Exocyst complex component 8	K.QLSQQSDGDRDLQEHR.Q	21.59	4.09018	478.73	8375	4	Q8IYI6	EXOC8	119590361	09943
Exosome component 6	R.GGGPAGAGGEAPAALR.G	32.03	3.45236	654.839	10959	2	Q5RKV6	EXOSC6	122920912	12107
Exosome component 6	R.ELALALQEALEPAVR.L	64.35	1.55276	811.96	23137	2	Q5RKV6	EXOSC6	122920912	12107
Exosome component 7	K.GSLDPESIFEMMETGKR.V	33.81	1.16457	642.97	24047	3	Q15024	EXOSC7	322510129	09401
Exportin 1	K.NVDILKDPETVK.Q	39.22	0.118183	685.88	13591	2	O14980	XPO1	226192711	03975
Exportin 1	K.QMLPLNTNIR.L	32.02	1.02863	600.331	15702	2	O14980	XPO1	226192711	03975
Exportin 1	R.FLVTVIK.D	16.1	1.34711	410.27	16547	2	O14980	XPO1	345100580	03975
Exportin 1	K.YYGLQILENVIK.T	31.89	0.802582	726.909	25078	2	O14980	XPO1	226192711	03975
Exportin 1	K.LDINLLDNVVNCLYHGEGAQQR.M	49.48	1.01761	847.756	26088	3	O14980	XPO1	226192711	03975
Exportin 1	K.ISTSLNPGNPVNNQIFLQEYVANLLK.S	69.54	1.10894	962.851	27270	3	O14980	XPO1	226192711	03975
Exportin 1	R.QLLDFSQKLDINLLDNVVNCLYHGEGAQQR.M	35.18	0.107977	875.945	27408	4	O14980	XPO1	226192711	03975
Exportin 1	R.FLVTVIKDLLGLCEQK.R	97.4	0.711064	938.535	27697	2	O14980	XPO1	345100580	03975
Exportin 1	K.YMLLPNQVWDSIIQQATK.N	69.36	1.8984	1074.56	27913	2	O14980	XPO1	226192711	03975
Exportin 1	R.SNDPQMVAENFVPPLLDAVLIDYQR.N	73.1	2.65501	1422.72	29821	2	O14980	XPO1	226192711	03975
Exportin 5	K.SAILGLPQPLLELNDSPVFK.T	61.46	0.318891	1076.11	26311	2	Q9HAV4	XPO5	270346446	06385
Exportin 5	K.LLDNLLALIR.T	15.28	0.384838	577.369	26808	2	Q9HAV4	XPO5	270346446	06385
Exportin 5	K.NSVMELIANGTLNILEEENHIKDALSR.I	27.19	1.80185	1008.52	28906	3	Q9HAV4	XPO5	270346446	06385
Exportin 5	K.VFLEELMAPVASIWLSQDMHR.V	67.77	0.770152	824.751	29381	3	Q9HAV4	XPO5	270346446	06385
Exportin 5	K.CALMEALVLISNQFK.N	73.26	3.46362	868.96	29439	2	Q9HAV4	XPO5	270346446	06385
Exportin 7	R.DSSLFDIFTLSCNLLK.Q	71.65	6.1678	936.98	30406	2	Q9UIA9	XPO7	154448892	05846
Exportin-T	R.ETLISWLQAQMLNPQPEK.T	87.14	4.44005	1063.56	27546	2	O43592	XPOT	108862045	04418
Expressed in T cells and eosinophils in atopic dermatitis	K.LLQFQDLTGIESMDQCR.H	60.66	2.2308	1027.49	22973	2	Q96CS3	FAF2	159164051	16870
Expressed in T cells and eosinophils in atopic dermatitis	R.VTDPVGDIVSFMHSFEEKYGR.A	19.22	0.00497275	604.043	27392	4	Q96CS3	FAF2	127798507	16870
Expressed in T cells and eosinophils in atopic dermatitis	R.VTDPVGDIVSFMHSFEEK.Y	67.87	1.65148	1018.98	27467	2	Q96CS3	FAF2	127798507	16870
Ezrin	K.IALLEEAR.R	20.18	2.41872	457.77	15043	2	P15311	EZR	161702986	00475
Ezrin	K.QLFDQVVK.T	27.11	2.43307	488.776	15947	2	P15311	EZR	167887692	00475
Ezrin	K.FYPEDVAEELIQDITQK.L	79.26	2.36996	1019.51	29450	2	P15311	EZR	161702986	00475
F actin capping protein beta subunit	K.NLSDLIDLVPSLCEDLLSSVDQPLK.I	82.96	0.175323	928.484	31490	3	P47756	CAPZB	330864679	11872
F box and leucine rich repeat protein 11	K.ACVQGECGVCHYCR.D	37.59	2.38311	585.9	9480	3	D4QA03	kdm2a	294979142	05741
F box protein 7	R.QALNLPDVFGLVVLPLELK.L	61.93	3.49624	1039.62	30295	2	Q5TI86	FBXO7	123237303	07292
Factor VIII associated gene 1	R.AAQLQLPQLPLAALQALGEAASCQLLAR.D	81.12	6.61777	972.549	30541	3	P23610	F8A3	119593054	02374
FACTp140	K.ELAAQLNEEAK.R	45.85	7.22105	608.31	11805	2	Q9Y5B9	SUPT16H	119586791	16088
FACTp140	K.KAASITSEVFNK.F	56.57	0.882058	647.853	12019	2	Q9Y5B9	SUPT16H	119586791	16088
FACTp140	K.DLYIRPNIAQK.R	25.84	5.40896	665.881	14118	2	Q9Y5B9	SUPT16H	119586791	16088
FACTp140	R.GDKVDILYNNIK.H	50.9	1.32064	696.379	14631	2	Q9Y5B9	SUPT16H	119586791	16088
FACTp140	K.AASITSEVFNK.F	43.15	2.17382	583.807	14654	2	Q9Y5B9	SUPT16H	119586791	16088
FACTp140	K.YTEGVQSLNWTK.I	74.55	0.387178	713.354	15529	2	Q9Y5B9	SUPT16H	119586791	16088
FACTp140	R.INFYCPGSALGR.N	49.26	0.919791	677.832	17431	2	Q9Y5B9	SUPT16H	119586791	16088
FACTp140	R.NEGNIFPNPEATFVK.E	40.04	1.43605	838.916	19682	2	Q9Y5B9	SUPT16H	119586791	16088
FACTp140	K.APGEQTVPALNLQNAFR.I	55.49	1.34067	913.48	20329	2	Q9Y5B9	SUPT16H	119586791	16088
FACTp140	K.ICDVYNAVMDVVKK.Q	59.13	0.881587	827.421	20601	2	Q9Y5B9	SUPT16H	119586791	16088
FACTp140	K.ICDVYNAVMDVVK.K	64.06	0.551864	763.373	22477	2	Q9Y5B9	SUPT16H	119586791	16088
FACTp140	K.KVTMINAIPVASLDPIKEWLNSCDLK.Y	51.24	1.71067	739.649	25148	4	Q9Y5B9	SUPT16H	119586791	16088
FACTp140	K.YETVIMPVFGIATPFHIATIK.N	54.8	1.61054	1174.64	25541	2	Q9Y5B9	SUPT16H	119586791	16088
FACTp140	K.VTMINAIPVASLDPIKEWLNSCDLK.Y	44.78	1.45536	943.164	26999	3	Q9Y5B9	SUPT16H	119586791	16088
FACTp140	R.AHQKELAAQLNEEAK.R	28.59	0.775059	560.629	9617	3	Q9Y5B9	SUPT16H	119586791	16088
FACTp140	K.HQHMHDRDDLYAEQMER.E	41.92	0.724125	737.653	9673	3	Q9Y5B9	SUPT16H	119586791	16088
FAD synthetase	R.SISPFPELEQFLQDTIKR.Y	46.23	3.75394	716.719	27247	3	Q8NFF5	FLAD1	296434309	17887
Family with sequence similarity 136, member A	K.MQGLMFR.C	30.47	2.23927	441.719	15624	2	Q96C01	FAM136A	119614707	07866
Family with sequence similarity 136, member A	R.CSASCCEDSQASMK.Q	55.08	1.82528	810.79	7837	2	Q96C01	FAM136A	74751785	07866
Family with sequence similarity 44, member A	K.KLPSQPTTDTSTDKER.T	19.79	7.12015	601.97	8199	3	Q8NFC6	BOD1L1	158931124	08156
Family with sequence similarity 98, member B	K.MDLNSEQAEQLER.I	116.31	0.801171	781.86	14278	2	Q52LJ0	FAM98B	74735811	08786
Fanconi anemia group I protein	K.FVSSLLTALFR.D	66.95	1.01617	627.367	26607	2	Q9NVI1	FANCI	219519668	13339
Fanconi anemia group I protein	K.SLELLPIILTALATKK.E	21.87	0.310888	862.55	28265	2	Q9NVI1	FANCI	219519668	13339
Fanconi anemia group I protein	K.MNLQEIPPLVYQLLVLSSK.G	34.56	0.846134	729.082	30253	3	Q9NVI1	FANCI	219519668	13339
Fanconi anemia group I protein	K.SLELLPIILTALATK.K	28.59	3.16666	532.673	30563	3	Q9NVI1	FANCI	219519668	13339
Far upstream element binding protein	R.GTPQQIDYAR.Q	44.52	1.77264	574.789	10494	2	Q96AE4	FUBP1	159162537	10349
Far upstream element binding protein	R.IQFKPDDGTTPER.I	63.1	1.59602	752.374	11186	2	Q96AE4	FUBP1	159162537	10349
Far upstream element binding protein	K.MVMIQDGPQNTGADKPLR.I	36.84	6.68911	657.66	13383	3	Q96AE4	FUBP1	119626763	10349
Far upstream element binding protein	K.AWEEYYK.K	26.16	3.50854	494.726	13900	2	A0A087WTP3	KHSRP	313104306	10349
Far upstream element binding protein	K.IQIAPDSGGLPER.S	61.66	3.04425	676.86	14470	2	Q96AE4	FUBP1	119626763	10349
Far upstream element binding protein	R.IGGNEGIDVPIPR.F	34.85	1.03387	668.865	17181	2	Q96AE4	FUBP1	119626763	10349
Far upstream element binding protein	R.CQHAAEIITDLLR.S	65.18	2.03014	770.399	20433	2	Q96AE4	FUBP1	119626763	10349
Fascin 1	R.YLAPSGPSGTLK.A	29.74	0.676946	595.825	11972	2	J3KNT0	FSCN1	340707772	04068
Fascin 1	K.LINRPIIVFR.G	18.63	0.0435207	620.898	15604	2	J3KNT0	FSCN1	340707772	04068
Fascin 1	R.YLAADKDGNVTCER.E	17.62	1.43695	537.92	9809	3	J3KNT0	FSCN1	340707772	04068
Fat mass and obesity associated	R.NEILTAILASLTAR.Q	64.02	1.57349	743.437	28838	2	Q9C0B1	FTO	293651926	19057
Fatty acid synthase	R.VTAIHIDPATHR.Q	28.23	7.4306	665.86	10198	2	A0A0U1RQF0	FASN	269849686	02567
Fatty acid synthase	K.HGLYLPTR.V	22.95	1.57025	478.77	11297	2	A0A0U1RQF0	FASN	269849686	02567
Fatty acid synthase	K.GLVQALQTK.V	40.05	0.0292406	479.29	13174	2	A0A0U1RQF0	FASN	269849686	02567
Fatty acid synthase	K.VGDPQELNGITR.A	49.24	2.17299	649.84	13372	2	A0A0U1RQF0	FASN	288562975	02567
Fatty acid synthase	K.SNMGHPEPASGLAALAK.V	41.94	5.38394	550.95	13729	3	A0A0U1RQF0	FASN	288562975	02567
Fatty acid synthase	R.QEPLLIGSTK.S	30.41	0.265286	543.314	13964	2	A0A0U1RQF0	FASN	288562975	02567
Fatty acid synthase	K.CTVFHGAQVEDAFR.Y	46.03	7.19468	546.26	14851	3	A0A0U1RQF0	FASN	269849686	02567
Fatty acid synthase	R.GLKPSCTIIPLMK.K	17.96	1.80131	729.416	15974	2	A0A0U1RQF0	FASN	288562975	02567
Fatty acid synthase	R.GTPLISPLIK.W	17.92	0.801035	519.832	17450	2	A0A0U1RQF0	FASN	288562975	02567
Fatty acid synthase	K.ACLDTAVENMPSLK.M	67.28	1.5264	774.872	17927	2	A0A0U1RQF0	FASN	269849686	02567
Fatty acid synthase	R.FDASFFGVHPK.Q	36.71	1.53722	626.311	18328	2	A0A0U1RQF0	FASN	288562975	02567
Fatty acid synthase	R.SLYQSAGVAPESFEYIEAHGTGTK.V	44.58	1.18558	848.076	18463	3	A0A0U1RQF0	FASN	288562975	02567
Fatty acid synthase	R.SEGVVAVLLTK.K	32.68	1.00568	558.337	19244	2	A0A0U1RQF0	FASN	288562975	02567
Fatty acid synthase	R.DGLLENQTPEFFQDVCKPK.Y	59.31	1.72179	1133.04	20849	2	A0A0U1RQF0	FASN	269849686	02567
Fatty acid synthase	R.IPGLLSPHPLLQLSYTATDR.H	95.09	1.71927	731.409	21557	3	A0A0U1RQF0	FASN	269849686	02567
Fatty acid synthase	R.VLEALLPLKGLEER.V	34.13	1.33929	790.476	21630	2	A0A0U1RQF0	FASN	269849686	02567
Fatty acid synthase	R.LHLSGIDANPNALFPPVEFPAPR.G	59.23	2.45479	824.775	22908	3	A0A0U1RQF0	FASN	288562975	02567
Fatty acid synthase	R.EGGFLLLHTLLR.G	42.25	0.242548	684.904	23053	2	A0A0U1RQF0	FASN	269849686	02567
Fatty acid synthase	R.AAPLDSIHSLAAYYIDCIR.Q	52.48	3.26465	717.032	25621	3	A0A0U1RQF0	FASN	269849686	02567
Fatty acid synthase	R.HSQDLAFLSMLNDIAAVPATAMPFR.G	95.91	0.655657	906.125	28318	3	A0A0U1RQF0	FASN	288562975	02567
Fatty acid synthase	R.TLLEGSGLESIISIIHSSLAEPR.V	116.87	0.572179	1211.66	28761	2	A0A0U1RQF0	FASN	269849686	02567
Fatty acid synthase	R.ALGLGVEQLPVVFEDVVLHQATILPK.T	85.43	2.10799	1393.3	29000	2	A0A0U1RQF0	FASN	288562975	02567
Fatty acid synthase	R.DLVEAVAHILGIR.D	37.28	0.655846	469.277	30280	3	A0A0U1RQF0	FASN	269849686	02567
Fatty aldehyde dehydrogenase	K.VMQEEIFGPILPIVPVK.N	66.01	0.242001	955.047	25373	2	J3QRD1	ALDH3A2	119571285	07188
FAU	R.RFVNVVPTFGK.K	16.49	1.48767	632.363	15403	2	P62861	FAU	119594759	00002
FAU	R.FVNVVPTFGK.K	27.48	6.32712	554.31	18041	2	P62861	FAU	119594759	00002
FBP3	R.GVPQQIEVAR.Q	35.91	0.565378	548.809	11931	2	Q96I24	FUBP3	187951661	04640
FBP3	R.MGGGSIEVSVPR.F	58.54	0.837958	594.805	14206	2	Q96I24	FUBP3	187951661	04640
FBP3	K.RPLDDGVGNQLGALVHQR.T	42.49	4.73305	649.02	16161	3	Q96I24	FUBP3	187951661	04640
FBP3	K.MVMIQDGPLPTGADKPLR.I	70.71	2.13202	970.009	16617	2	Q96I24	FUBP3	187951661	04640
FBP3	R.CQHAAHIISELILTAQER.D	81.5	0.449265	697.365	19083	3	Q96I24	FUBP3	187951661	04640
FBP3	K.SINQQSGAHVELQR.N	85.37	0.550166	783.903	9904	2	Q96I24	FUBP3	187951661	04640
Ferrochelatase	K.TGILMLNMGGPETLGDVHDFLLR.L	96.28	3.71789	833.76	25959	3	K7EJM8	FECH	266618617	01509
Fibrillarin	K.RVSISEGDDKIEYR.A	32.05	2.39315	556.286	11223	3	P22087	FBL	197692469	00617
Fibrillarin	K.NVMVEPHRHEGVFICR.G	20.32	1.10961	660.66	11440	3	P22087	FBL	197692469	00617
Fibrillarin	K.NLVPGESVYGEKR.V	35.26	0.710065	724.381	11881	2	P22087	FBL	197692469	00617
Fibrillarin	R.VSISEGDDKIEYR.A	36.32	0.603678	504.251	12696	3	P22087	FBL	197692469	00617
Fibrillarin	R.IVALNAHTFLR.N	76.26	0.121141	627.869	15672	2	P22087	FBL	197692469	00617
Fibrillarin	K.LAAAILGGVDQIHIKPGAK.V	73.49	2.14091	936.555	16468	2	P22087	FBL	197692469	00617
Filamin A, alpha	K.VTAQGPGLEPSGNIANK.T	48.63	3.13637	826.936	11981	2	A0A087WWY3	FLNA	326205158	02060
Filamin A, alpha	K.TGVAVNKPAEFTVDAK.H	58.52	3.45016	823.944	12800	2	A0A087WWY3	FLNA	326205158	02060
Filamin A, alpha	R.LVSNHSLHETSSVFVDSLTK.A	82.96	4.99787	734.05	15496	3	A0A087WWY3	FLNA	326205158	02060
Filamin A, alpha	R.AWGPGLEGGVVGK.S	33.63	0.0717399	613.83	16234	2	A0A087WWY3	FLNA	326205158	02060
Filamin A, alpha	R.VQVQDNEGCPVEALVK.D	56.24	6.72765	892.94	16254	2	A0A087WWY3	FLNA	326205158	02060
Filamin A, alpha	K.ATCAPQHGAPGPGPADASK.V	57.19	0.0692804	895.418	7991	2	A0A087WWY3	FLNA	326205158	02060
Filamin A, alpha	R.AGQSAAGAAPGGGVDTR.D	58.25	0.0679283	721.853	8634	2	P21333	FLNA	326205158	02060
Filamin C	R.LIALLEVLSQK.R	54.86	1.44933	613.89	25297	2	A0A087WWY3	FLNA	326205158	02060
FK506 binding protein 10	R.MVQDGDFVR.Y	25.76	1.58088	533.752	12641	2	Q96AY3	FKBP10	192448443	09522
FK506 binding protein 10	K.IIIPPFLAYGEK.G	39.47	0.942101	680.898	23865	2	Q96AY3	FKBP10	192448443	09522
FK506 binding protein 1A	M.GVQVETISPGDGR.T	47.98	5.99541	657.84	12262	2	Q1JUQ3	FKBP12-Exin	197724894	01741
FK506 binding protein 1A	K.FMLGKQEVIR.G	26.31	1.44755	407.566	13749	3	Q5VVH2	FKBP1C	296278516	01741
FK506 binding protein 3	K.TANKDHLVTAYNHLFETK.R	25.22	0.789698	526.272	14115	4	Q00688	FKBP3	241913087	01743
FK506 binding protein 3	R.GWDEALLTMSKGEK.A	19.41	1.94278	782.886	18940	2	Q00688	FKBP3	157833438	01743
FK506 binding protein 3	R.GWDEALLTMSK.G	41.6	0.594911	625.808	21132	2	Q00688	FKBP3	157833438	01743
FK506 binding protein 4	R.RGEAHLAVNDFELAR.A	55.79	1.15674	566.629	14533	3	Q02790	FKBP4	119609296	11794
FK506 binding protein 4	K.LQAFSAAIESCNK.A	61.82	4.68342	719.85	15031	2	Q02790	FKBP4	119609296	11794
FK506 binding protein 4	K.AWDIAIATMK.V	32.17	0.335838	560.297	19908	2	Q02790	FKBP4	119609296	11794
FK506 binding protein 4	K.SNTAGSQSQVETEA.-	15.59	4.2084	704.81	9188	2	Q02790	FKBP4	119609296	11794
FK506 binding protein 8	R.EFLAAMEPEPAPAPAPEEWLDILGNGLLR.K	71.46	0.699171	1049.53	30061	3	J3KQ73	FKBP8	211938947	05327
[truncated: 4,364 more rows]
