# Supplementary material for: Impact of exosomal HIV-1 Tat expression on the human cellular proteome
Source: Oncotarget. 2019 Sep 24;10(54):5632–44. doi: 10.18632/oncotarget.27207 (PMC6771461; doi:10.18632/oncotarget.27207)
Supplement: Supplementary file 5 [file oncotarget-10-5632-s005.xlsx]

## Sheet: 293T cells-R4
293T cells-R4
Protein Name	Identified Peptide Sequence (#: methionine oxidation)	Mowse Score	Mass Error (ppm)	Isolated mass	Scan number	Charge state	UniProt Accession No	Gene Symbol	NCBI GI accession	HPRD accession
14-3-3 Beta	R.YLSEVASGDNK.Q	56.12	3.52284	591.788	10208	2	P31946	YWHAB	197692473	03184
14-3-3 Beta	K.LAEQAERYDDMAAAMK.A	56.13	6.07446	906.922	14530	2	P61981	YWHAG	197692473	03184
14-3-3 Beta	K.AVTEQGHELSNEER.N	77.22	4.88132	799.878	8758	2	A0A0J9YWE8	YWHAB	197692473	03184
14-3-3 epsilon	R.YLAEFATGNDRK.E	54.18	4.50642	692.85	12161	2	P62258	YWHAE	119611035	05457
14-3-3 epsilon	K.LAEQAERYDEMVESMKK.V	54.45	2.37728	1028.99	15092	2	B4DJF2	YWHAE	119611035	05457
14-3-3 epsilon	K.AASDIAMTELPPTHPIR.L	64.22	5.81226	910.477	16082	2	P62258	YWHAE	119611035	05457
14-3-3 epsilon	K.LICCDILDVLDK.H	51.7	2.98223	738.878	24496	2	P62258	YWHAE	119611035	05457
14-3-3 epsilon	K.LICCDILDVLDKHLIPAANTGESK.V	92.39	4.96848	1348.2	24733	2	P62258	YWHAE	119611035	05457
14-3-3 epsilon	K.AAFDDAIAELDTLSEESYK.D	91.25	4.04507	1044.49	26430	2	P62258	YWHAE	119611035	05457
14-3-3 gamma	K.NVTELNEPLSNEER.N	65.69	3.43839	822.4	13996	2	P61981	YWHAG	119592210	05639
14-3-3 gamma	K.ELEAVCQDVLSLLDNYLIK.N	78.63	7.23613	1118.09	30682	2	P61981	YWHAG	119592210	05639
14-3-3 theta	R.YLAEVACGDDRK.Q	66.25	0.144632	698.83	10371	2	P27348	YWHAQ	119621384	00886
14-3-3 theta	K.AVTEQGAELSNEER.N	92.39	1.23963	766.864	10455	2	P27348	YWHAQ	119621384	00886
14-3-3 theta	R.YLAEVACGDDR.K	49.12	4.45859	634.785	12655	2	P27348	YWHAQ	119621384	00886
14-3-3 theta	K.LQLIKDYR.E	32.2	3.14509	524.813	12966	2	P27348	YWHAQ	119621384	00886
14-3-3 theta	R.KQTIDNSQGAYQEAFDISKK.E	23.39	5.68129	757.718	13837	3	P27348	YWHAQ	119621384	00886
14-3-3 theta	R.SICTTVLELLDKYLIANATNPESK.V	122.36	5.52012	1347.21	29370	2	P27348	YWHAQ	119621384	00886
14-3-3 zeta	R.YLAEVAAGDDKK.G	43.97	4.74423	427.224	10113	3	P63104	YWHAZ	306991839	03183
14-3-3 zeta	K.SVTEQGAELSNEER.N	83.37	4.34036	774.864	10730	2	P63104	YWHAZ	306991839	03183
14-3-3 zeta	R.YDDMAACMK.S	25.93	4.41317	552.714	11688	2	P63104	YWHAZ	306991839	03183
14-3-3 zeta	K.FLIPNASQAESK.V	45.78	4.21863	652.849	15418	2	P63104	YWHAZ	306991839	03183
14-3-3 zeta	K.GIVDQSQQAYQEAFEISK.K	73.56	2.68105	1021	21657	2	P63104	YWHAZ	306991839	03183
14-3-3 zeta	R.DICNDVLSLLEK.F	47.12	6.94283	709.868	26940	2	P63104	YWHAZ	306991839	03183
14-3-3 zeta	K.TAFDEAIAELDTLSEESYK.D	113.92	6.36959	1066.51	27639	2	P63104	YWHAZ	306991839	03183
14-3-3 zeta	R.EKIETELRDICNDVLSLLEK.F	45.19	4.90636	806.429	28739	3	P63104	YWHAZ	306991839	03183
14-3-3 zeta	R.VVSSIEQKTEGAEK.K	63.99	5.33096	752.9	9140	2	P63104	YWHAZ	306991839	03183
17 beta hydroxysteroid dehydrogenase 4	K.AVANYDSVEEGEKVVK.T	24.05	6.04014	579.632	12500	3	P51659	HSD17B4	313482810	03514
17 beta hydroxysteroid dehydrogenase 4	R.FAKPVYPGQTLQTEMWK.E	53	0.855717	1012.52	17274	2	P51659	HSD17B4	313482810	03514
17 beta hydroxysteroid dehydrogenase 4	R.IDVVVNNAGILR.D	47.94	7.91576	641.883	17769	2	P51659	HSD17B4	313482810	03514
17 beta hydroxysteroid dehydrogenase 4	K.VAVAIPNRPPDAVLTDTTSLNQAALYR.L	68.58	4.92019	956.19	20413	3	P51659	HSD17B4	313482810	03514
17 beta hydroxysteroid dehydrogenase 4	K.LGLLGLANSLAIEGR.K	59.85	4.26085	748.947	24636	2	P51659	HSD17B4	313482810	03514
17 beta hydroxysteroid dehydrogenase 4	K.SMMGGGLAEIPGLSINFAK.V	60.96	6.2769	946.99	24771	2	P51659	HSD17B4	313482810	03514
17 Beta hydroxysteroid dehydrogenase type XI	K.TLTDELAALQITGVK.T	31.36	4.28129	786.949	23734	2	Q8NBQ5	HSD17B11	296439374	10881
2 hydroxyphytanoyl CoA lyase	K.FSARPSSIEAIPFVIEK.A	27.62	6.72221	946.026	20027	2	Q9UJ83	HACL1	119584655	09183
2 Prime phosphodiesterase	R.VYTPSNADIGLR.L	36.54	4.58916	653.346	14693	2	Q6L8Q7	PDE12	189027129	11842
2 Prime phosphodiesterase	R.AVFSDSLVPALEAFGLEGVFR.I	74.53	7.39598	1112.59	30050	2	Q6L8Q7	PDE12	189027129	11842
2`,3` cyclic nucleotide, 3`-phosphodiesterase	R.AHITLGCAADVEAVQTGLDLLEILRQEK.G	17.22	3.06108	766.661	27504	4	B4DFN6	CNP	119581191	00448
2`,3` cyclic nucleotide, 3`-phosphodiesterase	K.DFLPLYFGWFLTK.K	35.93	0.136016	823.934	31029	2	P09543	CNP	119581191	00448
2-Oxoglutarate and iron-dependent oxygenase domain containing 1	R.SEALFLLLSNFTGLK.L	83.11	4.38493	826.97	29511	2	A0A0A0MTR2	OGFOD1	119603268	08553
28S ribosomal protein S27, mitochondrial	R.EALDVLGAVLK.A	38.93	3.85396	564.339	23657	2	G5EA06	MRPS27	209572725	17596
3-Hydroxyisobutyrate dehydrogenase	R.IITMLPTSINAIEAYSGANGILK.K	94.7	5.04871	1195.66	25687	2	P31937	HIBADH	119614306	12238
3-ketoacyl-CoA reductase	K.IRKPTLDKPSPETFVK.S	14.76	5.08385	464.774	11620	4	Q53GQ0	HSD17B12		09989
3-ketoacyl-CoA reductase	R.KPTLDKPSPETFVK.S	19.96	2.13249	529.63	11670	3	Q53GQ0	HSD17B12	158931120	09989
3-ketoacyl-CoA reductase	R.TIAVDFASEDIYDKIK.T	70.04	4.14892	914.476	20544	2	Q53GQ0	HSD17B12	158931120	09989
3-ketoacyl-CoA reductase	K.MININILSVCK.M	36.52	4.12505	652.86	21244	2	Q53GQ0	HSD17B12	158931120	09989
3-ketoacyl-CoA reductase	K.TFVDFFSQCLHEEYR.S	91.53	2.08607	989.446	24330	2	Q53GQ0	HSD17B12	158931120	09989
3-oxoacid CoA transferase	K.GMGGAMDLVSSAK.T	19.16	4.91835	612.295	16201	2	P55809	OXCT1	196049889	02001
3-oxoacid CoA transferase	K.GLTAVSNNAGVDNFGLGLLLR.S	128.44	3.87502	1051.08	25702	2	P55809	OXCT1	196049889	02001
5`-3` exoribonuclease 2	R.ELTMASLPFTFDVER.S	82.92	3.80438	878.438	25693	2	Q9H0D6	XRN2	119630592	10309
5`-3` exoribonuclease 2	K.YAWQGVALLPFVDER.R	39.87	5.10907	882.464	26071	2	Q9H0D6	XRN2	119630592	10309
5`-nucleotidase domain containing 2	K.TPFLGDMAHIR.-	51.38	4.80978	419.887	16876	3	Q9H857	NT5DC2	197116386	07770
5`-nucleotidase domain containing 2	R.QGNLFDFLR.L	14.03	4.69367	555.293	24532	2	Q9H857	NT5DC2	197116386	07770
5`-nucleotidase domain containing 2	K.QLFLITNSPFSFVDK.G	59.04	5.38856	878.474	26019	2	Q9H857	NT5DC2	197116386	07770
60 kDa Ro protein	K.ALLQEMPLTALLR.N	60.32	5.22989	734.935	25953	2	Q5LJ98	TROVE2	291084635	15964
7-dehydrocholesterol reductase	K.VIECSYTSADGQR.H	98.08	8.99522	743.342	10512	2	Q9UBM7	DHCR7	255308875	04174
A kinase (PRKA) anchor protein 1	R.VCQASQLQGQKEESCVPVHQK.T	40.33	5.71186	610.802	9759	4	Q92667	AKAP1	339275976	03905
A kinase anchor protein 12	R.AEAERPEEQAEASGLKK.E	17.73	3.26763	461.487	8948	4	Q02952	AKAP12	317373554	05263
A kinase anchor protein 12	K.LTASEQAHPQEPAESAHEPR.L	33.43	2.83291	547.014	8954	4	Q02952	AKAP12	317373554	05263
Abhydrolase domain containing 10	K.SPGIIFIPGYLSYMNGTK.A	55.34	6.48818	979.515	25363	2	Q9NUJ1	ABHD10	119600095	07751
Acetyl coenzyme A acyltransferase 1	K.VNPLGGAVALGHPLGCTGAR.Q	55.03	2.71359	959.012	16741	2	G5E935	ACAA1	194353979	06815
Acetyl coenzyme A acyltransferase 1	K.AEELGLPILGVLR.S	23.82	4.16138	690.419	25884	2	P09110	ACAA1	119584922	06815
Acetyl coenzyme A acyltransferase 1	R.GGFKDTTPDELLSAVMTAVLK.D	37.01	3.94637	731.723	29738	3	G5E935	ACAA1	194353979	06815
Acetyl-CoA acetyltransferase	K.EVVIVSATR.T	24.1	2.5124	487.289	12173	2	P24752	ACAT1	145579625	01946
Acetyl-CoA acetyltransferase	R.LNVTPLAR.I	23.55	3.13286	442.273	13135	2	P24752	ACAT1	145579625	01946
Acetyl-CoA acetyltransferase	R.NEQDAYAINSYTR.S	71.99	3.34174	772.855	13845	2	P24752	ACAT1	145579625	01946
Acetyl-CoA acetyltransferase	K.AGIPKEEVKEAYMGNVLQGGEGQAPTR.Q	29.53	5.07381	708.114	15021	4	P24752	ACAT1	145579625	01946
Acetyl-CoA acetyltransferase	K.VNINGGAVSLGHPIGMSGAR.I	55.38	5.0839	636.339	15280	3	P24752	ACAT1	145579625	01946
Acetyl-CoA acetyltransferase	K.LGSIAIQGAIEK.A	45.45	7.72688	600.358	15453	2	P24752	ACAT1	145579625	01946
Acetyl-CoA acetyltransferase	K.EAYMGNVLQGGEGQAPTR.Q	83.25	2.48897	939.446	15712	2	P24752	ACAT1	145579625	01946
Acetyl-CoA acetyltransferase	K.FGNEVIPVTVTVK.G	25.92	5.09124	701.904	18367	2	P24752	ACAT1	145579625	01946
Acetyl-CoA acetyltransferase	R.QAVLGAGLPISTPCTTINK.V	69.61	4.98697	971.032	19028	2	P24752	ACAT1	145579625	01946
Acetyl-CoA acetyltransferase	K.MLEIDPQKVNINGGAVSLGHPIGMSGAR.I	82.94	2.48263	954.499	19351	3	P24752	ACAT1	145579625	01946
Acetyl-CoA acetyltransferase	K.AAWEAGKFGNEVIPVTVTVK.G	30.46	3.6831	706.055	19414	3	P24752	ACAT1	145579625	01946
Acetyl-CoA acetyltransferase	R.TPIGSFLGSLSLLPATK.L	44.8	6.30556	851.498	26869	2	P24752	ACAT1	145579625	01946
Acetyl-CoA acetyltransferase	R.IVAFADAAVEPIDFPIAPVYAASMVLK.D	26.19	6.43102	1409.77	29330	2	P24752	ACAT1	145579625	01946
Acetyl-CoA acetyltransferase 2	R.ILVTLLHTLER.M	87.61	4.79121	654.409	19766	2	Q9BWD1	ACAT2	148539872	00006
Acetyl-CoA acetyltransferase 2	R.ATVAPEDVSEVIFGHVLAAGCGQNPVR.Q	54.47	3.87985	931.808	24637	3	Q9BWD1	ACAT2	148539872	00006
Acid phosphatase 1	R.SPIAEAVFR.K	56.16	2.69821	495.276	15723	2	G5E9R5	ACP1	157837067	08881
Acidic (leucine-rich) nuclear phosphoprotein 32 family member E	K.DLSTVEALQNLK.N	38.41	3.88059	665.867	20346	2	Q9BTT0	ANP32E	210147571	16493
Acidic (leucine-rich) nuclear phosphoprotein 32 family member E	K.SLDLFNCEITNLEDYR.E	137.1	1.03001	1001.46	24879	2	Q9BTT0	ANP32E	210147571	16493
ACINUS	K.KPSISITTESLK.S	48.48	4.32751	652.38	12396	2	Q9UKV3	ACIN1	308153407	05191
ACINUS	R.SAQPLPLKIEELALAK.G	45.05	4.48104	861.018	21071	2	Q9UKV3	ACIN1	308153407	05191
ACINUS	R.TGTLVEEAFWIDKIK.S	80.39	1.79091	875.476	22375	2	Q9UKV3	ACIN1	308153407	05191
ACINUS	K.AAPCIYWLPLTDSQIVQK.E	30.22	4.68641	1052.06	24382	2	Q9UKV3	ACIN1	308153407	05191
ACINUS	R.ISEDETERNGDDGTHDKGLK.I	27.03	0.322201	739.34	7926	3	Q9UKV3	ACIN1	308153407	05191
Aconitase, mitochondrial	K.IVYGHLDDPASQEIER.G	59.55	3.59627	614.641	14468	3	A2A274	ACO2	123231013	00012
Aconitase, mitochondrial	K.DINQEVYNFLATAGAK.Y	79.74	5.75294	877.446	26628	2	A2A274	ACO2	123231013	00012
Aconitase, mitochondrial	R.VAMQDATAQMAMLQFISSGLSK.V	150.29	4.51431	1164.58	27430	2	A2A274	ACO2	123231013	00012
Aconitase, soluble	K.GPFLLGIK.A	13.96	3.80566	422.77	19368	2	Q9HBB2	IRP1	119578956	00013
Actin alpha, cardiac muscle	R.HQGVMVGMGQKDSYVGDEAQSKR.G	127.82	6.55235	627.554	10772	4	P60709	ACTB	316659409	00015
Actin alpha, cardiac muscle	R.HQGVMVGMGQKDSYVGDEAQSK.R	39.17	5.53446	588.528	11616	4	P60709	ACTB	316659409	00015
Actin alpha, cardiac muscle	K.IWHHTFYNELR.V	39.13	2.36318	758.38	12910	2	P60709	ACTB	316659409	00015
Actin alpha, cardiac muscle	R.AVFPSIVGRPR.H	43.79	4.89693	599.859	14651	2	P60709	ACTB	316659409	00015
Actin alpha, cardiac muscle	K.YPIEHGIITNWDDMEK.I	54.61	4.71105	980.964	18563	2	P62736	ACTA2	270048010	00015
Actin alpha, cardiac muscle	K.SYELPDGQVITIGNER.F	99.43	4.13535	895.953	20860	2	P60709	ACTB	323472339	00015
Actin alpha, cardiac muscle	R.GILTLKYPIEHGIITNWDDMEK.I	55.83	3.95695	1293.67	21454	2	P62736	ACTA2	270048010	00015
Actin alpha, cardiac muscle	R.LDLAGRDLTDYLMK.I	25.19	3.40303	812.427	22535	2	P60709	ACTB	316659409	00015
Actin alpha, cardiac muscle	K.EITALAPSTMK.I	42.35	6.12418	581.316	22885	2	P60709	ACTB	323472339	00015
Actin alpha, cardiac muscle	K.YPIEHGIITNWDDMEKIWHHTFYNELR.V	58.66	3.89455	865.169	23767	4	P68133	ACTA1	119612724	00015
Actin alpha, cardiac muscle	R.GILTLKYPIEHGIITNWDDMEKIWHHTFYNELR.V	48.51	4.7572	817.421	24999	5	P68133	ACTA1	119612724	00015
Actin alpha, cardiac muscle	K.DSYVGDEAQSKR.G	34.58	5.89533	677.819	8607	2	P60709	ACTB	316659409	00015
Actin gamma 1	K.QEYDESGPSIVHR.K	89.83	4.85129	758.859	11091	2	P60709	ACTB	316659409	00017
Actin gamma 1	R.GYSFTTTAER.E	34.93	4.4555	566.77	12115	2	P60709	ACTB	316659409	00017
Actin gamma 1	R.VAPEEHPVLLTEAPLNPK.A	83.11	1.18215	977.537	18161	2	P60709	ACTB	316659409	00017
Actin gamma 1	R.KDLYANTVLSGGTTMYPGIADR.M	138.57	4.81483	1172.09	18884	2	P60709	ACTB	323472339	00017
Actin gamma 1	K.CDVDIRKDLYANTVLSGGTTMYPGIADR.M	79.91	3.45219	1034.51	21303	3	P60709	ACTB	323472339	00017
Actin gamma 1	R.TTGIVMDSGDGVTHTVPIYEGYALPHAILR.L	105.22	3.23342	1592.32	21344	2	P60709	ACTB	316659409	00017
Actin gamma 1	R.FRCPEALFQPSFLGMESCGIHETTFNSIMK.C	105.17	4.32575	1178.89	23146	3	P60709	ACTB	323472339	00017
Actin gamma 1	R.CPEALFQPSFLGMESCGIHETTFNSIMK.C	82.63	5.90256	1616.24	24156	2	P60709	ACTB	323472339	00017
Actin gamma 1	K.LCYVALDFEQEMATAASSSSLEK.S	95.64	3.88129	1275.6	25537	2	P60709	ACTB	316659409	00017
Actin gamma 1	K.QEYDESGPSIVHRK.C	65.26	5.49852	822.907	9738	2	P60709	ACTB	316659409	00017
Actin related protein 2/3 complex subunit 4	R.IVAEEFLK.N	20.53	4.79682	474.776	16869	2	H7C0A3	ARPC4-TTLL3	311771647	10368
Actin related protein 2/3 complex subunit 4	K.ELLLQPVTISR.N	22.22	3.37337	634.884	19676	2	A0A0A6YYG9	ARPC4-TTLL3	311771694	10368
Actin related protein 2/3 complex subunit 4	R.AENFFILR.R	32.55	3.90471	505.279	20331	2	A0A0A6YYG9	ARPC4-TTLL3	311771694	10368
Actin related protein 2/3 complex subunit 5	K.ALAAGGVGSIVR.V	46.85	5.31833	535.822	14081	2	O15511	ARPC5	119611570	11969
Actin related protein 2/3 complex subunit 5 like	K.ALAVGGLGSIIR.V	17.78	1.36506	563.85	19588	2	Q9BPX5	ARPC5L	119608010	12490
Actin related protein 2/3 complex, subunit 1A	K.DGVWKPTLVILR.I	20.35	5.13588	698.923	21116	2	Q92747	ARPC1A	300360515	07252
Actin related protein 3	R.FMEQVIFK.Y	25.17	4.79286	521.278	18956	2	P61158	ACTR3	119615587	05024
Actin related protein 3	R.TLTGTVIDSGDGVTHVIPVAEGYVIGSCIK.H	28.31	4.56223	1020.2	23138	3	P61158	ACTR3	119615586	05024
Actin related protein 3	R.DITYFIQQLLR.D	15.89	5.35258	470.6	30497	3	P61158	ACTR3	256574837	05024
Actin-like 6A	R.STGLILDSGATHTTAIPVHDGYVLQQGIVK.S	49.33	5.22697	773.67	18924	4	O96019	ACTL6A	119598807	05389
Actinin alpha 1	R.LSNRPAFMPSEGR.M	14.79	5.46611	487.916	12105	3	H9KV75	ACTN1	212293358	00020
Actinin alpha 1	K.AIMTYVSSFYHAFSGAQK.A	79.31	4.66042	1004.49	23606	2	H9KV75	ACTN1	212293358	00020
Actinin alpha 1	R.VGWEQLLTTIAR.T	63.63	4.1088	693.893	25694	2	H9KV75	ACTN1	295393786	00020
Actinin alpha 2	R.ISNRPAFMPSEGK.M	14.71	2.89316	478.58	11907	3	F6THM6	ACTN2	119590471	00019
Actinin alpha 2	K.TFTAWCNSHLR.K	19.58	5.54049	464.89	13234	3	O43707	ACTN4	295321928	00020
Actinin alpha 2	K.CQLEINFNTLQTK.L	65.01	4.23791	804.91	19392	2	A0A087WSZ2	ACTN3	295393786	00020
Actinin alpha 2	K.EGLLLWCQR.K	18.93	4.05412	587.808	21346	2	A0A087WSZ2	ACTN3	215273967	00020
Actinin alpha 4	K.HRDYETATLSDIK.A	31.99	3.93602	774.889	11576	2	O43707	ACTN4	295393786	05222
Actinin alpha 4	K.VLAGDKNFITAEELR.R	83.79	6.85477	838.46	16325	2	O43707	ACTN4	295393786	05222
Actinin alpha 4	K.TIQEMQQKLEDFR.D	62.66	3.75908	833.42	18114	2	O43707	ACTN4	295393786	05222
Actinin alpha 4	K.AGTQIENIDEDFRDGLK.L	57.4	1.55237	960.97	18516	2	O43707	ACTN4	167013291	05222
Actinin alpha 4	R.QFASQANVVGPWIQTK.M	100.07	2.63482	887.47	19138	2	O43707	ACTN4	295393786	05222
Actinin alpha 4	K.DGLAFNALIHR.H	40.44	3.41902	613.838	19296	2	O43707	ACTN4	167013291	05222
Actinin alpha 4	R.ETTDTDTADQVIASFK.V	61.22	3.57442	871.413	21107	2	O43707	ACTN4	295393786	05222
Actinin alpha 4	R.KDDPVTNLNNAFEVAEKYLDIPK.M	27.1	5.13033	659.095	26432	4	O43707	ACTN4	167013291	05222
Actinin alpha 4	K.RDHALLEEQSKQQSNEHLR.R	71.58	5.29469	464.44	8947	5	O43707	ACTN4	295393786	05222
Activated RNA polymerase II transcriptional coactivator p15	K.ELVSSSSSGSDSDSEVDKK.L	64.64	7.34062	648.3	8868	3	P53999	SUB1	217330646	02737
Activity dependent neuroprotector	R.IGYQVTAMIGHTNVVVPR.S	13.96	1.85365	652.357	17950	3	Q9H2P0	ADNP	119596018	09793
Acyl CoA dehydrogenase, short chain	R.IGIASQALGIAQTALDCAVNYAENR.M	123.94	6.09964	873.783	30279	3	P16219	ACADS	311349376	06053
Acyl CoA dehydrogenase, very long chain	K.LWISNGGLADIFTVFAK.T	118.52	6.83149	926.51	29289	2	G3V1M7	ACADVL	167745034	01940
Acyl CoA synthetase long chain family member 4	K.LQAGEYVSLGKVEAALK.N	46.44	1.97523	888.5	18977	2	O60488	ACSL4	119623079	03845
Acyl CoA synthetase long chain family member 4	R.LSPEPWTPETGLVTDAFK.L	61.33	4.94967	994.509	23317	2	O60488	ACSL4	119623079	03845
Acyl CoA synthetase long chain family member 4	K.NEEKTAEDYSVDENGQR.W	53.91	4.82544	661.959	9853	3	O60488	ACSL4	119623079	02152
Acyl-CoA dehydrogenase 9	K.VWITNGGLANIFTVFAK.T	113.21	6.3327	926.018	28442	2	Q9H845	ACAD9	119599702	12412
Acyl-CoA synthetase long-chain family member 3	R.LLLCGGAPLSATTQR.F	35.25	4.82588	779.428	16974	2	O95573	ACSL3	119591215	03845
Acyl-CoA synthetase long-chain family member 3	R.NTPLCDSFVFR.K	28.45	5.40406	678.328	19780	2	O95573	ACSL3	119591215	03845
Acyl-CoA thioesterase 7	K.ATLWYVPLSLK.N	22.82	3.7637	645.879	23728	2	O00154	ACOT7	119591938	12517
Acyl-Coenzyme A dehydrogenase, medium chain	K.IYQIYEGTSQIQR.L	31.68	9.66455	799.92	15113	2	Q5T4U5	ACADM	187960098	08447
Acyl-Coenzyme A dehydrogenase, medium chain	K.AFAGDIANQLATDAVQILGGNGFNTEYPVEK.L	117.73	4.8604	1612.31	30110	2	Q5T4U5	ACADM	187960098	08447
Acyltransferase like 2	K.TALGVAELTVTDLFR.A	38.54	5.02649	803.45	27334	2	A0A0G2JRI7	LPCAT1	119628561	08572
AD-003 protein	R.LLLPLFR.E	14.52	6.45722	436.295	23590	2	Q9BV86	NTMT1	119608301	10628
Adaptin, beta 1	R.LSHANSAVVLSAVK.V	22.51	6.7402	465.94	11912	3	A0A087X253	AP2B1	301015716	02541
Adaptin, beta 1	R.LASQANIAQVLAELKEYATEVDVDFVRK.A	25.34	6.63446	780.925	28130	4	A0A087X253	AP2B1	301015716	02541
Adaptin, beta 1	K.LAPPLVTLLSAEPELQYVALR.N	62.83	4.11804	1147.17	28824	2	Q10567	AP1B1	290457628	02541
Adaptin, beta 1	R.CAIKVEQSAER.C	62.4	4.65656	430.889	8976	3	A0A087X253	AP2B1	301015716	02541
Adaptin, delta	R.DLANDIMTLMSHTKPYIR.K	32.59	2.92392	707.029	26043	3	G5E988	AP3D1	119589822	06260
Adaptin, delta	K.DVPVAEEVSALFAGELNPVAPK.A	33.8	5.01822	751.402	28942	3	G5E988	AP3D1	119589823	06260
Adaptor related protein complex 1, gamma 1 subunit	R.YVALTSLLK.T	37.33	2.63989	504.312	19995	2	J3KQU9	AP1G1	146345366	04637
Adaptor related protein complex 2 alpha 1 subunit	K.QSAALCLLR.L	38	3.3638	516.289	15719	2	O94973	AP2A2	338827685	00038
Adaptor related protein complex 2 alpha 1 subunit	R.ALLLSTYIK.F	18.61	4.3773	511.32	19485	2	O94973	AP2A2	338827685	00038
Adaptor related protein complex 2, alpha2 subunit	K.IIGFGSALLEEVDPNPANFVGAGIIHTK.T	60.58	2.61118	960.517	26007	3	O94973	AP2A2	338827685	06256
Adaptor related protein complex 3 mu 2 subunit	K.IQQLAISGLK.V	46.35	4.77835	535.835	15565	2	P53677	AP3M2	197209857	16496
Adenine nucleotide translocator 3, Y-chromosomal	K.QIFLGGVDKHTQFWR.Y	76.28	2.7697	916.486	17371	2	P12236	SLC25A6	156071462	02461
Adenine phosphoribosyltransferase	R.DISPVLKDPASFR.A	30.11	1.83142	722.895	17225	2	G5E9J2	APRT	119587165	00029
Adenine phosphoribosyltransferase	R.GFLFGPSLAQELGLGCVLIR.K	96.29	6.65896	1074.09	28820	2	G5E9J2	APRT	119587165	00029
Adenosine deaminase, RNA specific	K.FQVVINGR.E	26.36	3.93551	466.771	14045	2	P55265	ADAR	313104303	07528
Adenosine deaminase, RNA specific	K.SVTLGYLFSQGHLTR.A	59.32	4.58753	839.953	19856	2	P55265	ADAR	313104303	07528
Adenosine deaminase, RNA specific	R.WNVLGLQGALLTHFLQPIYLK.S	69.37	5.89756	1212.7	28944	2	P55265	ADAR	313104303	07528
Adenylate cyclase 1	R.MKFKTVCYLLVQLM#HCR.K	15.39	0.330787	1122.07	18424	2	Q08828	ADCY1	119581451	00053
Adenylate kinase 1	K.GQLVPLETVLDMLR.D	85.33	5.0155	792.449	29120	2	Q5T9B7	AK1	134104062	00046
Adenylate kinase 2	M.APSVPAAEPEYPK.G	50.23	5.16637	678.349	12584	2	G3V213	AK2	59808289	00047
Adenylate kinase 2	R.LQAYHTQTTPLIEYYR.K	76.74	0.0210314	999.01	15732	2	P54819	AK2	312836806	00047
Adenylate kinase 2	R.LAENFCVCHLATGDMLR.A	111.12	5.15811	1003.97	18902	2	G3V213	AK2	312836806	00047
Adenylate kinase 2	R.QAEMLDDLMEK.R	53.92	3.82579	661.804	19313	2	P54819	AK2	312836806	00047
Adenylate kinase 2	K.NGFLLDGFPR.T	24.95	4.33782	568.301	21990	2	G3V213	AK2	312836806	00047
Adenylate kinase 2	K.LVSDEMVVELIEK.N	28.95	4.00318	752.405	24145	2	G3V213	AK2	312836806	00047
Adenylate kinase 2	K.LVSDEMVVELIEKNLETPLCK.N	76.43	3.36033	1230.15	27332	2	G3V213	AK2	312836806	00047
Adenylate kinase 2	K.RGIHSAIDASQTPDVVFASILAAFSK.A	41.31	7.73584	676.118	27850	4	P54819	AK2	312836806	00047
Adenylate kinase 2	R.GIHSAIDASQTPDVVFASILAAFSK.A	104.47	3.5563	1273.17	29280	2	P54819	AK2	312836806	00047
Adenylate kinase 3-like 1	K.DVAKPVIELYK.S	53.26	2.11181	637.873	15641	2	D3DQ64	AK4	299689350	00048
Adenylosuccinate lyase	R.ASLPTLGFTHFQPAQLTTVGK.R	53.19	9.47154	1107.61	21058	2	A0A0A6YY92	ADSL	220897534	00049
Adenylosuccinate lyase	R.FLEEEVYPLLKPYESVMK.V	23.17	5.8397	738.723	24228	3	A0A0A6YY92	ADSL	220675435	00049
Adenylosuccinate lyase	R.QELPFMATENIIMAMVK.A	20.07	6.99187	656.004	29126	3	A0A0A6YY92	ADSL	183227688	00049
Adenylyl cyclase-associated protein	R.ALLVTASQCQQPAENK.L	37.43	4.37001	879.45	12429	2	F5H6Z3	CAP1	308153681	09869
Adenylyl cyclase-associated protein	K.LFNHLSAVSESIQALGWVAMAPKPGPYVK.E	62.58	5.55186	1037.56	25020	3	E7ENY9	CAP1	308153681	09869
Adenylyl cyclase-associated protein	K.LSDLLAPISEQIKEVITFR.E	46.33	5.87596	724.752	27629	3	F5H6Z3	CAP1	308153681	09869
Adenylyl cyclase-associated protein	K.AGAAPYVQAFDSLLAGPVAEYLK.I	83.01	1.94451	1176.12	29006	2	F5H6Z3	CAP1	308153681	09869
Adenylyl cyclase-associated protein	K.LGLVFDDVVGIVEIINSK.D	31.97	2.99726	644.037	31830	3	E7ENY9	CAP1	308153681	09869
Adhesion regulating molecule 1	R.LFFWMQEPK.T	17.36	4.62789	613.31	23463	2	Q16186	ADRM1	296863308	06440
Adipocyte plasma membrane-associated protein	K.TRDDEPVCGRPLGIR.A	23.23	5.65343	435.978	11152	4	H0Y512	APMAP	123231954	09840
Adipocyte plasma membrane-associated protein	K.LLLSSETPIEGK.N	33.99	4.06924	643.866	15898	2	H0Y512	APMAP	123231954	09840
Adipocyte plasma membrane-associated protein	K.VLLDQLR.F	21.05	2.781	428.767	16225	2	H0Y512	APMAP	123231954	09840
Adipocyte plasma membrane-associated protein	R.FPNGVQLSPAEDFVLVAETTMAR.I	118.17	1.32892	1246.63	28648	2	H0Y512	APMAP	123231954	09840
ADP ribosyl transferase	R.KGDEVDGVDEVAK.K	73.86	9.60114	680.84	10096	2	P09874	PARP1	159163914	01435
ADP ribosyl transferase	K.VVDRDSEEAEIIRK.Y	46.05	2.91583	553.63	10487	3	P09874	PARP1	315364440	01435
ADP ribosyl transferase	K.KPPLLNNADSVQAK.V	49.85	4.35366	747.921	10821	2	P09874	PARP1	315364440	01435
ADP ribosyl transferase	K.VVDRDSEEAEIIR.K	52.55	2.01075	765.89	11759	2	P09874	PARP1	315364440	01435
ADP ribosyl transferase	K.AEPVEVVAPR.G	34.96	4.7647	533.801	12160	2	P09874	PARP1	156523968	01435
ADP ribosyl transferase	R.GGSDDSSKDPIDVNYEK.L	70.06	2.23572	913.41	12502	2	P09874	PARP1	315364440	01435
ADP ribosyl transferase	K.LQLLEDDKENR.Y	58.74	4.87502	686.86	12720	2	P09874	PARP1	159163891	01435
ADP ribosyl transferase	K.GGAAVDPDSGLEHSAHVLEKGGK.V	31.67	9.11916	744.38	12728	3	P09874	PARP1	159163891	01435
ADP ribosyl transferase	R.VGTVIGSNKLEQMPSK.E	44.83	6.75389	844.462	12736	2	P09874	PARP1	159163891	01435
ADP ribosyl transferase	K.GGAAVDPDSGLEHSAHVLEK.G	59.71	2.08751	994.989	13417	2	P09874	PARP1	159163891	01435
ADP ribosyl transferase	K.QQVPSGESAILDR.V	53.86	3.46357	700.36	13527	2	P09874	PARP1	188036025	01435
ADP ribosyl transferase	K.NREELGFRPEYSASQLK.G	20.23	6.51768	1012.52	13612	2	P09874	PARP1	321159579	01435
ADP ribosyl transferase	K.KMVDPEKPQLGMIDR.W	45.77	2.45431	878.96	13623	2	P09874	PARP1	321159579	01435
ADP ribosyl transferase	K.SKLPKPVQDLIK.M	37.29	4.02679	683.43	14112	2	P09874	PARP1	315364440	01435
ADP ribosyl transferase	K.GFSLLATEDKEALKK.Q	70.74	4.38446	825.463	14216	2	P09874	PARP1	321159579	01435
ADP ribosyl transferase	K.MVDPEKPQLGMIDR.W	39.66	2.54786	814.912	15085	2	P09874	PARP1	321159579	01435
ADP ribosyl transferase	K.LPKPVQDLIK.M	27.77	3.97489	575.866	15477	2	P09874	PARP1	315364440	01435
ADP ribosyl transferase	K.MIFDVESMKK.A	21.55	3.18585	409.877	16254	3	P09874	PARP1	315364440	01435
ADP ribosyl transferase	K.KFYPLEIDYGQDEEAVKK.L	39.24	0.204412	724.7	17217	3	P09874	PARP1	156523968	01435
ADP ribosyl transferase	K.AQNDLIWNIKDELKK.V	65.9	2.39168	914.504	18001	2	P09874	PARP1	188036025	01435
ADP ribosyl transferase	K.TLGDFAAEYAK.S	23.67	3.48521	593.295	18311	2	P09874	PARP1	321159579	01435
ADP ribosyl transferase	K.ELLIFNK.Q	24.32	3.82649	438.765	18664	2	P09874	PARP1	188036025	01435
ADP ribosyl transferase	K.KFYPLEIDYGQDEEAVK.K	87.98	2.74756	1022.5	18927	2	P09874	PARP1	156523968	01435
ADP ribosyl transferase	K.GIYFADMVSK.S	26.08	3.67959	565.783	19215	2	P09874	PARP1	315364440	01435
ADP ribosyl transferase	K.MIFDVESMK.K	25.54	5.54968	550.265	19816	2	P09874	PARP1	315364440	01435
ADP ribosyl transferase	R.VVSEDFLQDVSASTK.S	72.22	2.43105	812.909	19847	2	P09874	PARP1	159163816	01435
ADP ribosyl transferase	R.MAIMVQSPMFDGK.V	71.53	2.17366	727.847	20028	2	P09874	PARP1	321159578	01435
ADP ribosyl transferase	K.AMVEYEIDLQKMPLGK.L	41	2.95663	622.325	20188	3	P09874	PARP1	315364440	01435
ADP ribosyl transferase	K.AQNDLIWNIKDELK.K	80.44	8.79808	850.462	20437	2	P09874	PARP1	188036025	01435
ADP ribosyl transferase	R.FYTLIPHDFGMK.K	24.28	4.71562	734.872	20464	2	P09874	PARP1	315364440	01435
ADP ribosyl transferase	K.LQLLEDDKENRYWIFR.S	22.75	2.81651	1069.56	21335	2	P09874	PARP1	159163891	01435
ADP ribosyl transferase	K.VFSATLGLVDIVK.G	78.66	5.41632	681.409	23382	2	P09874	PARP1	159163891	01435
ADP ribosyl transferase	R.VADGMVFGALLPCEECSGQLVFK.S	44.52	5.47638	1264.11	25334	2	P09874	PARP1	188036025	01435
ADP ribosyl transferase	K.SLQELFLAHILSPWGAEVKAEPVEVVAPR.G	94.98	4.51008	797.193	26409	4	P09874	PARP1	156523968	01435
ADP ribosyl transferase	K.QQVPSGESAILDRVADGMVFGALLPCEECSGQLVFK.S	15.24	5.34964	977.736	26950	4	P09874	PARP1	188036025	01435
ADP ribosyl transferase	K.SLQELFLAHILSPWGAEVK.A	61.73	5.31434	713.397	27409	3	P09874	PARP1	156523968	01435
ADP ribosyl transferase	R.QIQAAYSILSEVQQAVSQGSSDSQILDLSNR.F	184.25	4.70698	1668.35	28017	2	P09874	PARP1	315364440	01435
ADP ribosyl transferase	K.CSESIPKDSLR.M	54.71	7.65538	646.324	9978	2	P09874	PARP1	321159578	01435
ADP ribosylation factor 4	R.IQEVADELQK.M	21.44	2.55668	586.81	12298	2	P18085	ARF4	119585748	03107
ADP ribosylation factor like 10B	R.DLPGALDEKELIEK.M	16.14	2.71876	785.42	18235	2	Q96BM9	ARL8A	119611805	09807
ADP ribosylation factor like 10C	R.GVNAIVYMIDAADREK.I	35.61	7.10746	882.957	22140	2	Q9NVJ2	ARL8B	119584326	12483
ADP ribosylation factor like 6 interacting protein 2	R.NLVPLLLAPENLVEKEISGSK.V	55.05	5.18799	755.106	26108	3	Q8NHH9	ATL2	208610002	10662
ADP ribosyltransferase 3	R.KTQIFLPMNFK.D	14.82	7.36641	683.876	15031	2	Q13508	ART3	194097382	04363
ADP-ribosylation factor-like 1	K.GTGLDEAMEWLVETLK.S	28.65	6.5534	597.97	30509	3	P40616	ARL1	119618064	04574
AF6	R.ITLDAQDVLAHLVQMAFK.Y	41.32	7.43083	671.704	29894	3	J3KN01	MLLT4	344179034	01164
AFG3L2	K.VGQISFDLPR.Q	49.23	5.48063	566.315	18672	2	Q9Y4W6	AFG3L2	300192933	05205
AH receptor-interacting protein	K.VLELDPALAPVVSR.E	51.47	3.04694	739.935	21284	2	O00170	AIP	294960122	10408
AHSA1	R.VFTTQELVQAFTHAPATLEADR.G	57.05	4.40936	815.755	25212	3	O95433	AHSA1	159163554	09768
AICAR transformylase, IMP cyclohydrolase	K.TLHPAVHAGILAR.N	21.48	5.44476	452.604	11161	3	P31939	ATIC	119590935	03434
AICAR transformylase, IMP cyclohydrolase	K.NGQVIGIGAGQQSR.I	43.66	2.57956	692.87	11610	2	P31939	ATIC	119590935	03434
AICAR transformylase, IMP cyclohydrolase	R.TLFGLHLSQK.R	15.88	2.03908	572.331	15958	2	P31939	ATIC	119590935	03434
AICAR transformylase, IMP cyclohydrolase	K.EALGIPAAASFK.H	36.14	6.55342	587.831	17774	2	P31939	ATIC	119590935	03434
AICAR transformylase, IMP cyclohydrolase	R.LDFNLIR.V	27.24	2.91069	445.76	20104	2	P31939	ATIC	119590935	03434
AICAR transformylase, IMP cyclohydrolase	K.ALFEEVPELLTEAEKK.E	53.72	1.33479	923.497	23578	2	P31939	ATIC	119590935	03434
AICAR transformylase, IMP cyclohydrolase	R.DVSELTGFPEMLGGR.V	55.82	0.415482	804.39	24240	2	P31939	ATIC	119590935	03434
AICAR transformylase, IMP cyclohydrolase	R.EVSDGIIAPGYEEEALTILSK.K	27.94	3.13318	1117.58	25279	2	P31939	ATIC	119590935	03434
AKAP95	R.FISTKLPDKTVEFLQEYIVNR.N	50.27	7.28981	847.47	23358	3	O43823	AKAP8	119604880	05258
Aladin	R.LLFTVLGEPLIYSLSFPER.C	41.48	8.89832	732.083	29648	3	Q9NRG9	AAAS	291045307	05646
Alanyl tRNA synthetase	K.AVYTQDCPLAAAK.A	43.5	3.86872	704.353	12994	2	P49588	AARS	119572224	03042
Alanyl tRNA synthetase	R.FIDFFKR.N	30.74	2.63436	486.77	18151	2	P49588	AARS	119572225	03042
Alanyl tRNA synthetase	K.MSNYDTDLFVPYFEAIQK.G	57.47	2.70331	1091.02	25673	2	P49588	AARS	119572224	03042
Alanyl tRNA synthetase	K.MALELLTQEFGIPIER.L	88.51	4.2957	930.504	27010	2	P49588	AARS	119572224	03042
Alanyl tRNA synthetase	K.NVGCLQEALQLATSFAQLR.L	125.07	7.58714	1060.06	28513	2	P49588	AARS	119572224	03042
Albumin	K.KVPQVSTPTLVEVSR.N	62.46	2.4757	820.475	14526	2	Q8IUK7	ALB	332356380	00062
Albumin	K.YLYEIAR.R	17.5	4.65769	464.252	14725	2	A0A0C4DGB6	ALB	332356380	00062
Alcohol dehydrogenase 5, chi polypeptide	R.IIGVDINKDK.F	16.75	4.99707	557.83	12076	2	P11766	ADH5	327533724	00064
Aldehyde dehydrogenase 1 family, member L2	K.VIWAGILSNVPIIEDSTDFFK.S	65.2	1.3831	1182.63	29826	2	Q3SY69	ALDH1L2	238814322	18742
Aldehyde dehydrogenase 2	K.TEQGPQVDETQFKK.I	18.28	2.52996	545.607	10568	3	P05091	ALDH2	328877225	00003
Aldehyde dehydrogenase 2	R.VIQVAAGSSNLK.R	18.01	4.79824	593.846	11299	2	P05091	ALDH2	328877225	00003
Aldehyde dehydrogenase 2	K.LLCGGGIAADR.G	50.36	5.68488	551.79	12201	2	P05091	ALDH2	328877225	00003
Aldehyde dehydrogenase 2	K.LGPALATGNVVVMK.V	26.21	4.04295	685.4	17106	2	P05091	ALDH2	328877225	00003
Aldehyde dehydrogenase 2	K.VAEQTPLTALYVANLIK.E	61.77	8.78058	922.538	25087	2	P05091	ALDH2	328877225	00003
Aldehyde dehydrogenase 2	R.HEPVGVCGQIIPWNFPLLMQAWK.L	48.82	5.53375	907.471	27621	3	P05091	ALDH2	328877225	00003
Aldehyde dehydrogenase 5	K.LAPALATGNTVVMK.V	58.27	7.67214	693.4	15135	2	P30837	ALDH1B1	311033472	00005
Aldehyde dehydrogenase 5	R.VLGYIQLGQK.E	39.28	4.61802	559.835	16797	2	P30837	ALDH1B1	311033472	00005
Aldehyde dehydrogenase 5	K.VAEQTPLSALYLASLIK.E	104.43	3.91954	909.028	26140	2	P30837	ALDH1B1	311033472	00005
Aldehyde dehydrogenase 7 family, member A1	R.QASVADYEETVKK.A	31.49	5.54117	489.918	11153	3	A0A0J9YWF7	ALDH7A1	320202964	00124
Aldehyde dehydrogenase 7 family, member A1	R.MIGGPILPSER.S	44.52	3.10523	585.323	15995	2	A0A0J9YWF7	ALDH7A1	320202964	00124
Aldehyde dehydrogenase 7 family, member A1	R.VNLLSFTGSTQVGK.Q	52.81	6.66391	725.903	19996	2	A0A0J9YWF7	ALDH7A1	320202964	00124
Aldehyde dehydrogenase 7 family, member A1	R.VGNPWDPNVLYGPLHTK.Q	46.42	2.72157	953.997	20680	2	P49419	ALDH7A1	319655561	00124
Aldehyde dehydrogenase 9	K.IGDPLLEDTR.M	32.43	5.1409	564.801	16253	2	P49189	ALDH9A1	223462711	04109
Aldehyde dehydrogenase X, mitochondrial	R.LLNLLADLVER.D	80.71	5.13728	634.886	26221	2	P30837	ALDH1B1	311033472	00005
Aldolase 1	R.LQSIGTENTEENR.R	90.54	5.53291	745.862	10111	2	H3BQN4	ALDOA	342187211	00070
Aldolase 1	K.GILAADESTGSIAKR.L	81.33	1.08141	744.905	12002	2	H3BQN4	ALDOA	342187211	00070
Aldolase 1	K.GILAADESTGSIAK.R	57.55	4.48261	666.857	13810	2	H3BQN4	ALDOA	342187211	00070
Aldolase 1	K.ALSDHHIYLEGTLLKPNMVTPGHACTQK.F	42.12	4.42076	783.653	15540	4	H3BQN4	ALDOA	342187211	00070
Aldolase 1	K.FSHEEIAMATVTALRR.T	30.24	4.84018	611.324	16903	3	H3BQN4	ALDOA	342187211	00070
Aldolase 1	K.FSHEEIAMATVTALR.R	74.42	3.16734	838.43	18556	2	H3BQN4	ALDOA	342187211	00070
Aldolase 1	R.YASICQQNGIVPIVEPEILPDGDHDLKR.C	66.44	4.61214	1059.54	20606	3	B7Z1N6	ALDOC	342187211	00070
Aldolase 1	K.IGEHTPSALAIMENANVLAR.Y	79.65	4.66232	1054.06	21470	2	H3BQN4	ALDOA	342187211	00070
Aldolase 1	R.QLLLTADDRVNPCIGGVILFHETLYQK.A	35.62	4.46934	779.17	23315	4	H3BQN4	ALDOA	342187211	00070
Aldolase 1	R.LQSIGTENTEENRR.F	48.33	3.70898	823.911	9329	2	H3BQN4	ALDOA	342187211	00070
Aldolase 3	K.VDKGVVPLAGTDGETTTQGLDGLSER.C	96.83	6.42825	1308.17	17178	2	A8MVZ9	ALDOC	127799186	02386
Aldose reductase	K.YKPAVNQIECHPYLTQEK.L	15.67	3.30643	555.281	12591	4	P15121	AKR1B1	344189582	00071
Aldose reductase	K.TLSDLKLDYLDLYLIHWPTGFKPGK.E	25.98	5.59995	734.155	25479	4	P15121	AKR1B1	344189582	00071
ALG2 interacting protein 1	K.KTSEVDLAKPLVK.F	35.26	4.40031	476.623	11274	3	Q8WUM4	PDCD6IP	310942615	06425
ALG2 interacting protein 1	K.STPVNVPISQK.F	27.27	5.10234	585.333	11873	2	Q8WUM4	PDCD6IP	310942615	06425
ALG2 interacting protein 1	R.AAVGRPLDKHEGALETLLR.Y	40.7	5.69458	512.295	14797	4	Q8WUM4	PDCD6IP	310942615	06425
ALG2 interacting protein 1	K.LALASLGYEK.S	16.58	6.37983	532.806	16604	2	Q8WUM4	PDCD6IP	310942615	06425
ALG2 interacting protein 1	K.FTDLFEK.M	34.09	3.51547	450.231	16972	2	Q8WUM4	PDCD6IP	310942615	06425
ALG2 interacting protein 1	K.ELPELLQR.N	21.42	5.09437	499.29	17600	2	Q8WUM4	PDCD6IP	310942615	06425
ALG2 interacting protein 1	K.MVPVSVQQSLAAYNQR.K	70.69	4.66015	895.969	17655	2	Q8WUM4	PDCD6IP	310942615	06425
ALG2 interacting protein 1	K.NLATAYDNFVELVANLKEGTK.F	69.25	5.28697	770.741	27321	3	Q8WUM4	PDCD6IP	310942615	06425
ALG2 interacting protein 1	R.EATTLANGVLASLNLPAAIEDVSGDTVPQSILTK.S	16.07	4.71541	852.962	28899	4	Q8WUM4	PDCD6IP	310942615	06425
AlkB, alkylation repair homolog 5	R.EAAAAAAAAVAAAAAAAAAAEPYPVSGAK.R	47.28	4.02278	818.762	25311	3	Q6P6C2	ALKBH5	148539642	08621
Alkylglycerone phosphate synthase	K.FGGLAAGEDNGQR.G	31.97	4.17464	646.308	11704	2	O00116	AGPS	146327787	04337
Alpha 1B glycoprotein	K.LLELTGPK.S	18.03	4.15607	435.77	14056	2	P04217	A1BG	317373553	00726
Alpha glucosidase II alpha subunit	R.LKVTEGGEPYR.L	36.37	4.98292	416.893	10036	3	Q14697	GANAB	119594456	03516
Alpha glucosidase II alpha subunit	R.SIRPGLSPYR.A	26.16	4.64192	573.328	10942	2	Q14697	GANAB	119594456	03516
Alpha glucosidase II alpha subunit	R.SGGMERPFVLAR.A	42.39	5.3482	660.352	14087	2	Q14697	GANAB	119594456	03516
Alpha glucosidase II alpha subunit	K.LVAIVDPHIK.V	21.65	4.00296	552.845	14296	2	Q14697	GANAB	119594456	03516
Alpha glucosidase II alpha subunit	R.VVIIGAGKPAAVVLQTK.G	84.64	3.45782	832.53	15602	2	Q14697	GANAB	119594456	03516
Alpha glucosidase II alpha subunit	R.SLLLSVNAR.G	30.79	3.98113	486.797	15789	2	Q14697	GANAB	119594456	03516
Alpha glucosidase II alpha subunit	K.MMDYLQGSGETPQTDVR.W	82.32	2.90478	964.433	16930	2	Q14697	GANAB	119594456	03516
Alpha glucosidase II alpha subunit	R.YRVPDVLVADPPIAR.L	44.84	4.37491	840.979	18598	2	Q14697	GANAB	119594456	03516
Alpha glucosidase II alpha subunit	R.LSFQHDPETSVLVLR.K	21.9	4.25633	870.971	18625	2	Q14697	GANAB	119594456	03516
Alpha glucosidase II alpha subunit	R.QYASLTGTQALPPLFSLGYHQSR.W	44.29	5.0763	845.775	22359	3	Q14697	GANAB	119594456	03516
Alpha glucosidase II alpha subunit	K.HHGPQTLYLPVTLSSIPVFQR.G	78.26	4.69563	1195.66	22364	2	Q14697	GANAB	119594456	03516
Alpha glucosidase II alpha subunit	R.WYQMGAYQPFFR.A	50.65	0.500712	797.369	22386	2	Q14697	GANAB	119594456	03516
Alpha glucosidase II alpha subunit	K.VLLVLELQGLQK.N	43.97	2.9508	676.931	23777	2	Q14697	GANAB	119594456	03516
Alpha glucosidase II alpha subunit	R.ALLDSLQLGPDSLTVHLIHEVTK.V	80.27	3.7049	1250.2	25454	2	Q14697	GANAB	119594456	03516
Alpha glucosidase II alpha subunit	R.YSLLPFWYTLLYQAHR.E	66.18	6.92774	1036.05	27721	2	Q14697	GANAB	119594456	03516
Alpha glucosidase II alpha subunit	R.QGSKDPAEGDGAQPEETPR.D	61.33	4.25466	656.971	8306	3	Q14697-2	GANAB	119594454	03516
Alpha glucosidase II alpha subunit	R.VSQGSKDPAEGDGAQPEETPR.D	39.76	5.48352	719.005	8587	3	Q14697	GANAB	119594456	03516
Aminopeptidase puromycin sensitive	K.AFFESHPAPSAER.T	13.99	5.11867	482.568	11708	3	P55786	NPEPPS	158937236	07366
Aminopeptidase puromycin sensitive	R.LGLQNDLFSLAR.A	57.34	4.81901	673.878	22692	2	P55786	NPEPPS	158937236	07366
Aminopeptidase puromycin sensitive	R.VLGATLLPDLIQK.V	50.18	4.97229	690.93	23049	2	P55786	NPEPPS	158937236	07366
Aminopeptidase puromycin sensitive	R.TIQQCCENILLNAAWLK.R	78.33	2.43175	1038.03	23652	2	P55786	NPEPPS	158937236	07366
AMMECR1 protein	K.LSSSPPSGSGGGGGASSSSHCSGESQCR.A	22.69	1.59066	875.36	7559	3	Q9Y4X0	AMMECR1	119623068	02182
AMPK-gamma1	K.GIVSLSDILQALVLTGGEK.K	75.43	4.83089	638.373	30343	3	P54619	PRKAG1	332000017	04118
Androgen induced proliferation inhibitor	R.LLVACCLADIFR.I	73.17	4.39631	725.884	25667	2	Q29RF7	PDS5A	344179022	05624
Androgen induced proliferation inhibitor	K.KSGPPAPEEEEEEERQSGNTEQK.S	24.47	6.21699	647.049	8670	4	Q9NTI5	PDS5B	162857467	05624
ANKFY1	R.FQLQLLR.E	15.22	4.33545	459.28	19578	2	I3L2C5	ANKFY1	119610856	09717
Annexin A11	K.NTPAFFAER.L	32.27	4.94432	526.764	15029	2	P50995	ANXA11	119600811	03983
Annexin A11	R.GTITDAPGFDPLRDAEVLR.K	27.64	2.39641	681.69	21517	3	P50995	ANXA11	119600811	03983
Annexin A11	K.GFGTDEQAIIDCLGSR.S	93.42	6.11795	869.912	21813	2	P50995	ANXA11	119600811	03983
Annexin AV	R.LYDAYELK.H	25.22	5.86484	507.764	14685	2	P08758	ANXA5	342350778	00568
Annexin AV	R.DLLDDLKSELTGKFEK.L	27.5	2.29014	617.664	25748	3	P08758	ANXA5	342350778	00568
Annexin AV	K.GLGTDEESILTLLTSR.S	128.95	5.23781	852.959	26559	2	P08758	ANXA5	342350778	00568
Annexin AV	R.SIPAYLAETLYYAMK.G	83.21	1.67485	867.446	27081	2	P08758	ANXA5	157831406	00568
Annexin II	R.QDIAFAYQR.R	38.42	2.95442	556.282	14722	2	H0YLV6	ANXA2	209862831	01061
Annexin II	K.WISIMTER.S	15.2	2.29061	518.269	18103	2	H0YMU9	ANXA2	209862831	01061
Annexin II	K.TDLEKDIISDTSGDFR.K	41.78	2.63153	906.439	19482	2	H0YMU9	ANXA2	209862831	01061
Annexin II	K.GLGTDEDSLIEIICSR.T	83.13	3.34333	889.438	24605	2	H0YMU9	ANXA2	209862831	01061
Annexin II	K.GVDEVTIVNILTNR.S	79.5	5.33037	771.932	24613	2	H0YLV6	ANXA2	209862831	01061
Annexin II	K.SALSGHLETVILGLLK.T	60.07	3.80864	825.996	25872	2	H0YLV6	ANXA2	209862831	01061
Annexin II	K.SALSGHLETVILGLLKTPAQYDASELK.A	48.16	5.02352	714.398	25944	4	H0YLV6	ANXA2	209862831	01061
Annexin II	K.GDLENAFLNLVQCIQNKPLYFADR.L	54.82	6.03465	946.819	28812	3	P07355	ANXA2	209862831	01061
Annexin IV	K.GLGTDDNTLIR.V	49.06	5.68868	587.81	14381	2	P09525	ANXA4	228311884	00112
Annexin IV	K.GAGTDEGCLIEILASR.T	53.47	4.43248	831.415	23288	2	P09525	ANXA4	228311884	00112
Annexin IV	K.GLGTDEDAIISVLAYR.N	79.32	6.81083	846.95	25022	2	B4E1S2	ANXA4	228311884	00112
Annexin VI	K.GTVRPANDFNPDADAK.A	47.3	3.28473	844.408	10736	2	P08133	ANXA6	302129652	00231
Annexin VI	R.RVFQEFIK.M	17.4	5.12277	533.809	13909	2	P08133	ANXA6	302129652	00231
Annexin VI	K.SLHQAIEGDTSGDFLK.A	45.58	2.78023	573.286	15229	3	P08133	ANXA6	302129652	00231
Annexin VI	R.VFQEFIK.M	21.44	4.7468	455.757	15793	2	P08133	ANXA6	302129652	00231
Annexin VI	R.SEIDLLNIR.R	34.59	3.9474	536.806	20458	2	P08133	ANXA6	302129652	00231
Annexin VI	R.SELDMLDIR.E	23.67	4.15375	546.276	20688	2	P08133	ANXA6	302129652	00231
Annexin VI	R.LILGLMMPPAHYDAK.Q	49.25	6.88428	835.45	21148	2	P08133	ANXA6	302129652	00231
Annexin VI	K.GFGSDKEAILDIITSR.S	23.64	4.13726	574.643	22342	3	P08133	ANXA6	302129652	00231
Annexin VI	K.GLGTDEDTIIDIITHR.S	56.56	3.43148	590.309	24507	3	P08133	ANXA6	302129652	00231
Annexin VI	R.GELSGDFEKLMLAVVK.C	73.02	4.78704	868.473	25639	2	P08133	ANXA6	302129652	00231
Antigen identified by monoclonal antibody Ki-67	K.LTQTSGETTHTDKVPGGEDK.S	21.37	5.2527	701.01	8257	3	A0A087WV66	MKI67	225543215	08902
Antigen identified by monoclonal antibody Ki-67	K.FTQTSGETTDADKEPAGEDKGIK.A	48.05	3.29053	809.053	9391	3	A0A087WV66	MKI67	225543215	08902
Apex nuclease	K.KNDKEAAGEGPALYEDPPDQK.T	21.66	5.58606	568.777	10823	4	P27695	APEX1	346644849	00136
Apex nuclease	K.VSYGIGDEEHDQEGR.V	107.38	4.59799	845.873	10998	2	P27695	APEX1	346644849	00136
Apex nuclease	K.GLDWVKEEAPDILCLQETK.C	72.77	4.64946	1122.57	22677	2	P27695	APEX1	346644849	00136
Apex nuclease	R.LDYFLLSHSLLPALCDSK.I	69.25	6.45383	1046.55	25469	2	P27695	APEX1	346644849	00136
Apex nuclease	R.QGFGELLQAVPLADSFR.H	46.67	5.25007	616.663	26054	3	P27695	APEX1	346644849	00136
ApoB mRNA editing enzyme, catalytic polypeptide like 3C	R.CFLSWFCDDILSPNTK.Y	88.37	4.80999	1001.96	26861	2	Q9NRW3	APOBEC3C	119580688	09671
Apoptosis antagonizing transcription factor	K.NQIALWDQLLEGR.I	57.09	6.44799	778.42	24862	2	Q9NY61	AATF	119577979	12236
Apoptosis inhibitor 5	K.ITNNINVLIK.D	48.6	1.0318	571.35	15741	2	B4E283	API5	344217752	16500
Apoptosis inhibitor 5	K.GTLGGLFSQILQGEDIVR.E	107.54	6.81646	952.024	27290	2	B4E283	API5	219283155	16500
APRIL	K.SLDLFNCEVTNLNDYRESVFK.L	48.99	4.17989	855.08	24395	3	Q92688	ANP32B	297787509	09803
APRIL	R.IFGGLDMLAEKLPNLTHLNLSGNK.L	67.53	5.5706	649.608	25251	4	Q92688	ANP32B	297787509	09803
Aquarius homolog	K.LNLQFLTLHDYLLR.N	28.89	7.04035	587.006	24369	3	O60306	AQR	148491482	12468
araCALC	K.GLTFQEVENFFTFLK.N	41.39	5.24634	910.472	29538	2	A0A0U1RRK1	MICU1	306922384	05471
ARD1	R.DLTQMADELRR.H	14.47	4.33933	674.341	18540	2	P41227-2	NAA10	119593182	02056
Arginine/serine-rich splicing factor 10	R.GYDDRDYYSR.S	14.29	2.14731	655.277	10266	2	P62995	TRA2B	345197228	04097
Arginine/serine-rich splicing factor 10	R.VDFSITK.R	28.5	4.8453	405.226	14255	2	P62995	TRA2B	345197228	04097
Arginine/serine-rich splicing factor 10	K.YGPIADVSIVYDQQSR.R	22.09	6.80763	905.958	20406	2	P62995	TRA2B	345197228	04097
Arginine/serine-rich splicing factor 10	R.GFAFVYFENVDDAKEAK.E	14.12	4.55912	975.472	21733	2	P62995	TRA2B	345197228	04097
Arginyl aminopeptidase	K.ETFASTASQLHSNVVNYVQQIVAPK.G	44.37	3.47512	911.143	24456	3	Q9H4A4	RNPEP	119611793	04055
Arginyl-tRNA synthetase	R.LLQQEEEIK.S	36.88	6.03036	565.312	11254	2	P54136	RARS	119581911	00142
Arginyl-tRNA synthetase	R.LMDLLGEGLKR.S	43.64	7.73833	622.86	18145	2	P54136	RARS	119581911	00142
Arginyl-tRNA synthetase	K.FGDYQCNSAMGISQMLK.T	47.49	5.31421	975.437	20622	2	P54136	RARS	119581911	00142
Arginyl-tRNA synthetase	R.MLLCEAVAAVMAK.G	66.28	3.36668	703.866	24830	2	P54136	RARS	119581911	00142
ARL 6 interacting protein 1	R.FHEICSNLVK.T	30.01	4.21376	416.215	11910	3	Q15041	ARL6IP1	119570644	09641
Armadillo repeat gene deleted in VCFS	R.RACGALR.N	18.19	2.82787	402.22	5317	2	O00192	ARVCF	223460962	03778
ARP2 actin-related protein 2 homolog	R.KVVVCDNGTGFVK.C	20.33	6.75874	711.879	11258	2	P61160	ACTR2	119620319	05023
ARP2 actin-related protein 2 homolog	K.ILLTEPPMNPTK.N	38.45	5.98484	677.38	16432	2	P61160	ACTR2	119620320	05023
ARP2/3 complex 41 kDa subunit	K.ASSEGGTAAGAGLDSLHK.N	32.16	7.53377	543.605	11022	3	O15143	ARPC1B	119597086	10366
ARPP19	K.YFDSGDYNMAK.A	23.92	6.7697	655.776	14581	2	O43768	ENSA	119622244	09264
Arsenite resistance protein 2	R.LRECELSPGVNR.D	38.05	7.77908	715.37	10360	2	Q9BXP5	SRRT	192807336	10665
Arsenite resistance protein 2	R.ESLSEEEAQKMGR.K	14.97	1.55521	498.569	10732	3	Q9BXP5	SRRT	192807336	10665
Arsenite resistance protein 2	K.LTPLLSVR.E	15.21	0.102385	449.79	15941	2	Q9BXP5	SRRT	192807336	10665
Arsenite resistance protein 2	R.GWVTFDR.S	14.64	3.25067	440.721	16949	2	Q9BXP5	SRRT	192807336	10665
Arsenite resistance protein 2	K.VLDKLLLYLR.I	50.61	1.44807	623.401	22039	2	Q9BXP5	SRRT	192807336	10665
Arsenite resistance protein 2	R.ILEQEEEEEQAGKPGEPSKKEEGR.A	36.07	5.44836	682.337	9519	4	Q9BXP5	SRRT		10665
ASNA1	K.WIFVGGK.G	22.15	4.68715	403.733	17709	2	A0A087WXS7	ASNA1	119604709	03555
Asparagine synthetase	R.ADWLSHYWMPK.W	20.93	1.46477	717.338	21176	2	P08243	ASNS	296010852	00153
Asparagine synthetase	K.ILQEYVEHQVDDAMMANAAQKFPFNTPK.T	78.77	1.54471	1079.19	22576	3	P08243	ASNS	296010852	00153
Asparagine synthetase	R.LAVVDPLFGMQPIR.V	59.77	2.55934	778.439	24026	2	P08243	ASNS	296010848	00153
Asparagine synthetase	R.IGCLLSGGLDSSLVAATLLK.Q	86.35	4.87496	994.563	26116	2	P08243	ASNS	296010852	00153
Asparaginyl tRNA synthetase	K.ALMTVGKEPFPTIYVDSQKENER.W	30.57	1.66645	663.84	17908	4	K7EJ19	NARS	119583453	00154
Asparaginyl tRNA synthetase	R.IFDSEEILAGYKR.E	57.87	3.57994	770.907	18638	2	O43776	NARS	119583453	00154
Asparaginyl tRNA synthetase	K.NLMFLVLR.D	16.16	5.20288	503.302	23783	2	O43776	NARS	119583453	00154
Aspartate beta-hydroxylase	K.LGIYDADGDGDFDVDDAK.V	73.12	2.31059	950.91	21694	2	B7ZM95	ASPH	258613957	08996
Aspartyl-tRNA synthetase	R.IHDPQLLTER.A	25.43	4.60601	407.893	11747	3	P14868	DARS	119632025	04361
Aspartyl-tRNA synthetase	R.FQTEIQTVNK.Q	46.36	6.28168	604.323	11858	2	P14868	DARS	119632025	04361
Aspartyl-tRNA synthetase	R.YGISSMIQSQEKPDR.V	98.29	2.29922	869.927	14641	2	P14868	DARS	119632025	04361
Aspartyl-tRNA synthetase	R.LQSGICHLFR.E	21.99	6.87523	410.888	14767	3	P14868	DARS	119632025	04361
Aspartyl-tRNA synthetase	K.IYVISLAEPR.L	39.56	5.35551	580.84	18983	2	P14868	DARS	119632025	04361
Aspartyl-tRNA synthetase	R.VTMLFLGLHNVR.Q	55.73	4.72355	700.401	19420	2	P14868	DARS	119632025	04361
Aspartyl-tRNA synthetase	K.VFSIGPVFR.A	31.45	4.48713	511.297	20347	2	P14868	DARS	119632025	04361
Aspartyl-tRNA synthetase	R.LEYCEALAMLR.E	32.75	2.98684	684.838	21834	2	P14868	DARS	119632025	04361
Aspartyl-tRNA synthetase 2, mitochondrial	R.NTEIGFLQDALSKPHGTVK.A	34.83	7.51106	514.531	17629	4	Q6PI48	DARS2	119611368	07677
Aspartyl-tRNA synthetase 2, mitochondrial	R.NFAADHFNQEILPVFLNANR.N	77.17	8.56669	1165.6	23493	2	Q6PI48	DARS2	119611368	07677
ASPM	K.AAIVIQVR.C	18.95	8.90117	435.278	28393	2	Q8IZT6	ASPM	215273935	08384
Ataxin 1 ubiquitin like interacting protein	R.LQLPVFLQQMQNPESLSILTNPR.A	47.77	3.70081	889.486	27292	3	Q9NRR5	UBQLN4	119573393	05670
Ataxin 10	R.LSGVMVPAPIQDLEALR.A	31.97	5.0912	905.005	24666	2	Q9UBB4	ATXN10	266453278	04624
Ataxin 10	R.VTLLDLMIAK.I	27.63	3.74147	558.841	26037	2	Q9UBB4	ATXN10	266453278	04624
Ataxin 2 domain protein	R.IAMENDDGRTEEEKHSAVQR.Q	35.31	5.68619	463.822	8846	5	Q63ZY4	ATXN2L	223459664	06394
ATP binding cassette 50	R.FGLESHAHTIQICK.L	17.67	5.04623	410.963	12856	4	A0A0G2JIC2	ABCF1	168986081	09139
ATP binding cassette 50	R.ICIVGPNGVGK.S	29.98	0.826142	557.308	14077	2	Q8NE71	ABCF1	168986080	09139
ATP binding cassette 50	K.IGFFNQQYAEQLR.M	55.56	2.78967	807.409	19871	2	Q8NE71	ABCF1	168986080	09139
ATP binding cassette 50	R.FTFPDPPPLSPPVLGLHGVTFGYQGQKPLFK.N	14.23	6.69047	846.212	24286	4	Q8NE71	ABCF1	168986080	09139
ATP binding cassette subfamily B member 7	R.QALIDMNTLFTLLK.V	69.83	5.80414	810.96	28779	2	A0A087WW65	ABCB7	119619043	02137
ATP binding cassette, sub family F, member 2	K.LVDEEPQLTKR.T	18.31	4.82403	443.248	10866	3	Q75MJ1	ABCF2	119574402	12403
ATP binding cassette, sub family F, member 2	R.ILHGLGFTPAMQR.K	28.44	5.26796	720.896	15607	2	Q75MJ1	ABCF2	119574402	12403
ATP binding cassette, sub family F, member 2	R.YGLIGLNGIGK.S	24.03	3.45994	552.826	19330	2	Q75MJ1	ABCF2	119574402	12403
ATP binding cassette, sub family F, member 2	K.IPPPVIMVQNVSFK.Y	54.03	3.31189	784.95	21296	2	Q75MJ1	ABCF2	119574402	12403
ATP citrate lyase	K.EAGVFVPR.S	19.56	6.1843	437.74	12949	2	P53396	ACLY	298508702	00155
ATP citrate lyase	R.KPASFMTSICDER.G	28.94	6.6575	514.578	13882	3	P53396	ACLY	119581185	00155
ATP citrate lyase	R.DYQGPLKEHEVTIFVR.R	19.54	4.87211	966	17161	2	P53396	ACLY	298508701	00155
ATP citrate lyase	K.GVTIIGPATVGGIKPGCFK.I	51.02	6.52385	624.689	17958	3	P53396	ACLY	298508702	00155
ATP citrate lyase	K.IGNTGGMLDNILASK.L	109.41	4.44211	752.399	20836	2	P53396	ACLY	298508702	00155
ATP citrate lyase	R.LLQDHPWLLSQNLVVKPDQLIK.R	44.71	4.33264	866.502	22358	3	P53396	ACLY	298508701	00155
ATP citrate lyase	K.LGLVGVNLTLDGVK.S	25.6	6.02785	699.426	22693	2	P53396	ACLY	298508701	00155
ATP citrate lyase	K.AFDSGIIPMEFVNK.M	28.58	9.52291	784.402	23150	2	P53396	ACLY	119581185	00155
ATP citrate lyase	R.AGKDLVSSLTSGLLTIGDRFGGALDAAAK.M	44.47	9.54238	935.519	28134	3	P53396	ACLY	119581185	00155
ATP citrate lyase	K.DLVSSLTSGLLTIGDR.F	112.82	7.44668	823.958	28891	2	P53396	ACLY	119581185	00155
ATP synthase H+ transporting mitochondrial F0 complex subunit d	R.IVEYEKEMEK.M	18.41	8.52775	433.22	10703	3	O75947	ATP5H	119609635	16519
ATP synthase H+ transporting mitochondrial F0 complex subunit d	K.SCAEWVSLSK.A	38.38	4.40785	583.782	15306	2	O75947	ATP5H	119609635	16519
ATP synthase H+ transporting mitochondrial F0 complex subunit d	R.LAALPENPPAIDWAYYK.A	48.59	2.67185	966.501	22075	2	O75947	ATP5H	119609635	16519
ATP synthase H+ transporting mitochondrial F0 complex subunit d	K.TIDWVAFAEIIPQNQK.A	25.71	6.25201	937.002	26070	2	O75947	ATP5H	119609635	16519
ATP synthase H+ transporting mitochondrial F0 complex subunit d	K.NLIPFDQMTIEDLNEAFPETK.L	115.67	5.78938	1233.11	26531	2	O75947	ATP5H	119609635	16519
ATP synthase H+ transporting mitochondrial F1 complex epsilon subunit	R.QAGLSYIR.Y	42.95	2.30743	454.254	12236	2	P56381	ATP5E	119595852	05856
ATP synthase, beta	K.LVPLKETIK.G	24.32	4.19727	520.842	11289	2	P06576	ATP5B	119617358	00044
ATP synthase, beta	K.AHGGYSVFAGVGER.T	55.89	2.96015	703.846	13846	2	H0YH81	ATP5B	119617358	00044
ATP synthase, beta	R.IMDPNIVGSEHYDVAR.G	89.23	4.5774	908.442	15346	2	H0YH81	ATP5B	119617358	00044
ATP synthase, beta	K.VALVYGQMNEPPGAR.A	70.5	3.33996	801.412	15439	2	H0YH81	ATP5B	119617358	00044
ATP synthase, beta	R.TIAMDGTEGLVR.G	56.21	1.95146	631.825	15659	2	H0YH81	ATP5B	119617358	00044
ATP synthase, beta	R.IMNVIGEPIDERGPIK.T	21.99	4.14493	594.328	16862	3	H0YH81	ATP5B	119617358	00044
ATP synthase, beta	K.IGLFGGAGVGK.T	29.4	8.23928	488.289	17698	2	H0YH81	ATP5B	119617358	00044
ATP synthase, beta	R.LVLEVAQHLGESTVR.T	63.13	4.57198	825.966	18523	2	P06576	ATP5B	119617358	00044
ATP synthase, beta	K.VVDLLAPYAK.G	43.84	6.29776	544.825	19033	2	H0YH81	ATP5B	119617358	00044
ATP synthase, beta	K.VLDSGAPIKIPVGPETLGR.I	40.67	3.38804	640.372	19146	3	H0YH81	ATP5B	119617358	00044
ATP synthase, beta	R.TREGNDLYHEMIESGVINLK.D	86.07	3.03518	1159.58	20907	2	H0YH81	ATP5B	119617358	00044
ATP synthase, beta	R.EGNDLYHEMIESGVINLKDATSK.V	20.2	5.0791	855.087	22739	3	H0YH81	ATP5B	119617358	00044
ATP synthase, beta	R.AIAELGIYPAVDPLDSTSR.I	71.26	5.70058	663.353	23048	3	H0YH81	ATP5B	119617358	00044
ATP synthase, beta	R.EGNDLYHEMIESGVINLK.D	93.04	4.14652	1031.01	23055	2	H0YH81	ATP5B	119617358	00044
ATP synthase, beta	R.FLSQPFQVAEVFTGHMGK.L	88.05	4.28073	1012.01	23512	2	P06576	ATP5B	119617358	00044
ATP synthase, beta	K.TVLIM#ELINNVAK.A	77.4	4.5758	737.424	23977	2	H0YH81	ATP5B	119617358	00044
ATP synthase, beta	R.FTQAGSEVSALLGRIPSAVGYQPTLATDMGTMQER.I	45.03	2.02236	921.462	24566	4	H0YH81	ATP5B	119617358	00044
ATP synthase, beta	K.QFAPIHAEAPEFMEMSVEQEILVTGIK.V	72.65	4.10738	1015.51	25597	3	H0YH81	ATP5B	119617358	00044
ATP synthase, beta	K.LVPLKETIKGFQQILAGEYDHLPEQAFYMVGPIEEAVAK.A	30.42	8.0305	1093.84	28563	4	P06576	ATP5B	119617358	00044
ATP synthase, beta	K.SLQDIIAILGMDELSEEDKLTVSR.A	123.94	3.13824	1338.2	28640	2	P06576	ATP5B	119617358	00044
ATP synthase, beta	R.DQEGQDVLLFIDNIFR.F	99.98	0.963598	961.485	31301	2	H0YH81	ATP5B	119617358	00044
ATP synthase, H+ transporting, mitochondrial F0 complex, subunit f, isoform 2	K.LGELPSWILMR.D	81.77	2.58305	657.867	24695	2	P56134	ATP5J2	311893396	16520
ATP synthase, H+ transporting, mitochondrial F0 complex, subunit f, isoform 2	R.DFSPSGIFGAFQR.G	50.05	4.48661	714.852	25092	2	P56134	ATP5J2	311893396	16520
ATP synthase, H+ transporting, mitochondrial F1 complex, alpha subunit 1, cardiac muscle	K.LELAQYR.E	36.14	4.32273	446.75	13065	2	A8K092	ATP5A1	127798841	01258
ATP synthase, H+ transporting, mitochondrial F1 complex, alpha subunit 1, cardiac muscle	R.GYLDKLEPSK.I	35.21	4.18573	575.314	14009	2	A8K092	ATP5A1	127798841	01258
ATP synthase, H+ transporting, mitochondrial F1 complex, alpha subunit 1, cardiac muscle	R.GYLDKLEPSKITK.F	22.82	4.37511	497.954	14120	3	A8K092	ATP5A1	127798841	01258
ATP synthase, H+ transporting, mitochondrial F1 complex, alpha subunit 1, cardiac muscle	K.GIRPAINVGLSVSR.V	58.02	5.88453	480.291	14894	3	A8K092	ATP5A1	127798841	01258
ATP synthase, H+ transporting, mitochondrial F1 complex, alpha subunit 1, cardiac muscle	R.VLSIGDGIAR.V	42.01	4.01766	500.795	15368	2	A8K092	ATP5A1	127798841	01258
ATP synthase, H+ transporting, mitochondrial F1 complex, alpha subunit 1, cardiac muscle	R.VVDALGNAIDGKGPIGSK.T	92.51	3.66114	855.976	15470	2	A8K092	ATP5A1	127798841	01258
ATP synthase, H+ transporting, mitochondrial F1 complex, alpha subunit 1, cardiac muscle	R.DNGKHALIIYDDLSK.Q	56.23	5.82176	567.968	15545	3	A8K092	ATP5A1	127798841	01258
ATP synthase, H+ transporting, mitochondrial F1 complex, alpha subunit 1, cardiac muscle	R.QMSLLLR.R	44.32	4.02089	430.756	16235	2	A8K092	ATP5A1	119621876	01258
ATP synthase, H+ transporting, mitochondrial F1 complex, alpha subunit 1, cardiac muscle	K.HALIIYDDLSK.Q	52.93	0.843367	644.351	16261	2	A8K092	ATP5A1	127798841	01258
ATP synthase, H+ transporting, mitochondrial F1 complex, alpha subunit 1, cardiac muscle	K.AVDSLVPIGR.G	30.23	4.84512	513.803	16496	2	A8K092	ATP5A1	127798841	01258
ATP synthase, H+ transporting, mitochondrial F1 complex, alpha subunit 1, cardiac muscle	K.TGTAEMSSILEER.I	96.89	4.94493	712.344	16891	2	K7ENP3	ATP5A1	127798841	01258
ATP synthase, H+ transporting, mitochondrial F1 complex, alpha subunit 1, cardiac muscle	R.EAYPGDVFYLHSR.L	53.49	1.963	777.374	17463	2	A8K092	ATP5A1	127798841	01258
ATP synthase, H+ transporting, mitochondrial F1 complex, alpha subunit 1, cardiac muscle	R.ILGADTSVDLEETGR.V	94.29	4.23406	788.4	18449	2	A8K092	ATP5A1	127798841	01258
ATP synthase, H+ transporting, mitochondrial F1 complex, alpha subunit 1, cardiac muscle	K.TSIAIDTIINQK.R	75.24	3.90963	658.877	18623	2	A8K092	ATP5A1	127798841	01258
ATP synthase, H+ transporting, mitochondrial F1 complex, alpha subunit 1, cardiac muscle	K.RTGAIVDVPVGEELLGR.V	45.49	2.73948	594.337	19672	3	A8K092	ATP5A1	127798841	01258
ATP synthase, H+ transporting, mitochondrial F1 complex, alpha subunit 1, cardiac muscle	K.ITKFENAFLSHVVSQHQALLGTIR.A	108.42	4.25467	1355.25	20480	2	A8K092	ATP5A1	127798841	01258
ATP synthase, H+ transporting, mitochondrial F1 complex, alpha subunit 1, cardiac muscle	K.FENAFLSHVVSQHQALLGTIR.A	112.44	4.53772	1184.14	20956	2	A8K092	ATP5A1	127798841	01258
ATP synthase, H+ transporting, mitochondrial F1 complex, alpha subunit 1, cardiac muscle	R.TGAIVDVPVGEELLGR.V	43.69	2.64017	812.951	22025	2	A8K092	ATP5A1	127798841	01258
ATP synthase, H+ transporting, mitochondrial F1 complex, alpha subunit 1, cardiac muscle	K.GMSLNLEPDNVGVVVFGNDKLIK.E	86.23	5.76086	1229.66	23377	2	A8K092	ATP5A1	127798841	01258
ATP synthase, H+ transporting, mitochondrial F1 complex, alpha subunit 1, cardiac muscle	K.LKEIVTNFLAGFEA.-	20.56	5.51084	776.429	25426	2	A8K092	ATP5A1	127798841	01258
ATP synthase, H+ transporting, mitochondrial F1 complex, alpha subunit 1, cardiac muscle	K.QGQYSPMAIEEQVAVIYAGVR.G	126.95	4.97668	1155.09	25482	2	A8K092	ATP5A1	127798841	01258
ATP synthase, H+ transporting, mitochondrial F1 complex, alpha subunit 1, cardiac muscle	R.EVAAFAQFGSDLDAATQQLLSR.G	145.21	4.48811	1169.59	27732	2	A8K092	ATP5A1	127798841	01258
ATP synthase, H+ transporting, mitochondrial F1 complex, alpha subunit 1, cardiac muscle	K.ISEQSDAKLKEIVTNFLAGFEA.-	16.96	7.21704	804.094	28419	3	A8K092	ATP5A1	127798841	01258
ATP synthase, H+ transporting, mitochondrial F1 complex, alpha subunit 1, cardiac muscle	R.TGAIVDVPVGEELLGRVVDALGNAIDGKGPIGSK.T	28.93	5.16879	829.963	29852	4	A8K092	ATP5A1	127798841	01258
ATP synthase, H+ transporting, mitochondrial F1 complex, delta subunit	R.IEANEALVK.A	43.23	7.38527	493.783	11250	2	P30049	ATP5D	119589940	04397
ATP synthase, H+ transporting, mitochondrial F1 complex, delta subunit	R.QVDVPTLTGAFGILAAHVPTLQVLRPGLVVVHAEDGTTSK.Y	14.31	5.48051	1027.58	27230	4	P30049	ATP5D	119589940	04397
ATP-binding cassette, subfamily B member 10	R.QLNPVWLR.S	25.79	3.57062	513.3	17190	2	Q9NRK6	ABCB10	339961213	09263
ATP-binding cassette, subfamily B member 10	K.LPFNEGVILNEK.S	39.05	5.29155	686.881	18962	2	Q9NRK6	ABCB10	339961213	09263
ATP-dependent RNA helicase A	R.VAFERGEEPGKSCGYSVR.F	24.15	8.79201	507.75	10747	4	Q08211	DHX9	295982409	04386
ATP-dependent RNA helicase A	R.LSMSQLNEK.E	36.64	6.50382	525.272	12164	2	Q08211	DHX9	187952519	04386
ATP-dependent RNA helicase A	K.SSVNCPFSSQDMK.Y	63.67	4.06555	743.822	12889	2	Q08211	DHX9	187952519	04386
ATP-dependent RNA helicase A	R.LNMATLR.M	27.22	4.4034	409.733	12920	2	Q08211	DHX9	187952519	04386
ATP-dependent RNA helicase A	R.GISHVIVDEIHER.D	67.35	7.37065	752.405	13726	2	Q08211	DHX9	295982409	04386
ATP-dependent RNA helicase A	R.KVFDPVPVGVTK.V	51.83	5.59358	643.383	14130	2	Q08211	DHX9	187952519	04386
ATP-dependent RNA helicase A	R.LETHMTPEMFR.T	54.23	4.13394	464.555	14907	3	Q08211	DHX9	187952519	04386
ATP-dependent RNA helicase A	K.LQISHEAAACITGLR.A	81.01	3.13624	547.293	15252	3	Q08211	DHX9	197692445	04386
ATP-dependent RNA helicase A	R.TPLHEIALSIK.L	60.36	5.42511	611.367	15509	2	Q08211	DHX9	187952519	04386
ATP-dependent RNA helicase A	R.YQILPLHSQIPR.E	37.28	3.45977	488.951	15569	3	Q08211	DHX9	187952519	04386
ATP-dependent RNA helicase A	K.LAAQSCALSLVR.Q	76.34	2.61192	644.857	15638	2	Q08211	DHX9	187952519	04386
ATP-dependent RNA helicase A	R.QISRPSAAGINLMIGSTR.Y	71.4	0.407049	936.51	16617	2	Q08211	DHX9	197692445	04386
ATP-dependent RNA helicase A	R.LGGIGQFLAK.A	29.09	0.211241	502.3	18193	2	Q08211	DHX9	187952519	04386
ATP-dependent RNA helicase A	R.QLYHLGVVEAYSGLTK.K	90.06	4.54342	889.482	18583	2	Q08211	DHX9	187952519	04386
ATP-dependent RNA helicase A	K.NFLYAWCGK.R	18.72	3.92907	579.776	19708	2	Q08211	DHX9	187952519	04386
ATP-dependent RNA helicase A	R.ELDALDANDELTPLGR.I	109.05	4.20583	871.437	21736	2	Q08211	DHX9	187952519	04386
ATP-dependent RNA helicase A	K.AIEPPPLDAVIEAEHTLR.E	59.78	3.94254	657.692	22610	3	Q08211	DHX9	187952519	04386
ATP-dependent RNA helicase A	K.NELMYQLEQDHDLQAILQER.E	88.78	3.08583	1243.61	23079	2	Q08211	DHX9	187952519	04386
ATP-dependent RNA helicase A	K.YPSPFFVFGEK.I	34.21	4.81916	659.333	23478	2	Q08211	DHX9	197692445	04386
ATP-dependent RNA helicase A	R.AAMEALVVEVTKQPAIISQLDPVNER.M	72.04	3.90853	1411.27	24638	2	Q08211	DHX9	197692445	04386
ATP-dependent RNA helicase A	K.TTQVPQFILDDFIQNDR.A	76.03	8.7286	1025.52	25258	2	Q08211	DHX9	295982409	04386
ATP-dependent RNA helicase A	K.AIEPPPLDAVIEAEHTLRELDALDANDELTPLGR.I	27.98	1.25396	924.231	27822	4	Q08211	DHX9	187952519	04386
ATP-dependent RNA helicase A	R.LSMSQLNEKETPFELIEALLK.Y	64.28	4.38416	811.773	28700	3	Q08211	DHX9	187952519	04386
ATP-dependent RNA helicase A	R.DINTDFLLVVLR.D	66.78	5.41397	709.41	28731	2	Q08211	DHX9	295982409	04386
ATP-dependent RNA helicase A	K.GMTLVTPLQLLLFASK.K	94.15	4.75977	866.512	29976	2	Q08211	DHX9	197692445	04386
ATP-dependent RNA helicase A	K.ETPFELIEALLK.Y	49.03	1.32023	701.894	31229	2	Q08211	DHX9	187952519	04386
ATP1A1	K.LSLDELHRK.Y	29.7	4.73604	555.82	11264	2	H7BXX5	ATP1A1	237681111	01662
ATP1A1	R.GIVVYTGDR.T	36.91	3.87127	490.266	12633	2	H7BXX5	ATP1A1	237681111	01662
ATP1A1	R.AVAGDASESALLK.C	40.3	0.0876871	616.33	13217	2	H7BXX5	ATP1A1	237681111	01662
ATP1A1	R.LNIPVSQVNPR.D	33.96	4.64458	412.909	14703	3	M0R116	ATP1A3	237681111	01662
ATP1A1	R.AVFQANQENLPILK.R	56.6	5.85911	792.945	18775	2	H7BXX5	ATP1A1	237681111	01662
ATP1A1	K.ACVVHGSDLKDMTSEQLDDILK.Y	44.83	3.6824	825.405	19857	3	P05023	ATP1A1	237681111	01662
ATP1A1	K.EQPLDEELKDAFQNAYLELGGLGER.V	35.32	5.06562	709.355	28339	4	H7BXX5	ATP1A1	237681111	01662
ATP1B3	R.SDPTSYAGYIEDLKK.F	41.65	6.30887	843.92	18404	2	P54709	ATP1B3	119599395	03521
ATP1B3	K.LFIYNPTTGEFLGR.T	47.72	7.71442	814.434	22975	2	P54709	ATP1B3	4502281	03521
ATP1B3	R.DQIPSPGLMVFPKPVTALEYTFSR.S	66.87	7.13814	1347.21	25838	2	P54709	ATP1B3	119599394	03521
ATP51	M.VPPVQVSPLIK.L	24.52	2.23329	588.872	15988	2	P56385	ATP5I	30582683	03308
ATP51	-.MVPPVQVSPLIK.L	44.88	3.9135	654.394	18133	2	P56385	ATP5I	114205599	03308
ATP5F1	R.RKEQEHMINWVEK.H	27.98	5.41439	432.475	10929	4	P24539	ATP5F1	119576900	04467
ATP5F1	K.QASIQHIQNAIDTEK.S	81.56	3.54272	848.44	12652	2	P24539	ATP5F1	119576900	04467
ATP5F1	R.HYLFDVQR.N	33.18	5.52919	539.28	14875	2	P24539	ATP5F1	119576900	04467
ATP5F1	R.LDYHISVQNMMR.R	47.46	4.41023	502.913	17622	3	P24539	ATP5F1	119576900	04467
ATP5F1	R.YGLIPEEFFQFLYPK.T	40.25	3.96409	945.991	29760	2	P24539	ATP5F1	119576900	04467
ATP5F1	K.HVVQSISTQQEKETIAK.C	81.38	1.8764	642.68	9689	3	P24539	ATP5F1	119576900	04467
ATP5J	K.FEDPKFEVIEKPQA.-	45.96	0.159823	838.93	16023	2	J3KQ83	ATP5J	119630380	04399
ATP5L	K.TPALVNAAVTYSKPR.L	51.24	5.3297	529.969	14736	3	O75964	ATP5L	119587780	09815
ATP5L	K.VELVPPTPAEIPR.A	35.83	3.19366	709.408	18358	2	O75964	ATP5L	119587780	09815
ATP5O	R.YATALYSAASK.Q	66.52	4.4152	573.298	12055	2	P48047	ATP5O	119630208	02899
ATP5O	K.VAASVLNPYVK.R	47.94	4.0287	580.84	15011	2	P48047	ATP5O	119630208	02899
ATP5O	K.SFLSQGQVLK.L	41.22	4.45499	553.816	15348	2	P48047	ATP5O	119630209	02899
ATP5O	K.LVRPPVQVYGIEGR.Y	38.73	3.956	791.96	15397	2	P48047	ATP5O	119630208	02899
ATP5O	K.TDPSILGGMIVR.I	40.7	4.07091	629.847	20625	2	P48047	ATP5O	119630209	02899
ATP5O	R.LSNTQGVVSAFSTMMSVHR.G	143.58	4.40544	1026.51	21276	2	P48047	ATP5O	119630208	02899
ATP5O	R.LSNTQGVVSAFSTMMSVHRGEVPCTVTSASPLEEATLSELK.T	55.01	5.66011	1088.54	23990	4	P48047	ATP5O	119630207	02899
ATP5O	R.FSPLTTNLINLLAENGR.L	109.74	4.12594	937.016	26336	2	P48047	ATP5O	119630208	02899
ATP6V1A1	R.TALVANTSNMPVAAR.E	70.68	6.03904	758.406	13913	2	P38606	ATP6V1A	119600034	06120
ATP6V1A1	K.FTMVQVWPVR.Q	36.76	1.01531	631.84	21649	2	P38606	ATP6V1A	119600034	06120
ATP6V1A1	K.AKEILQEEEDLAEIVQLVGK.A	43.57	8.17616	752.084	25818	3	P38606	ATP6V1A	119600034	06120
ATP6V1B2	R.IYPEEMIQTGISAIDGMNSIAR.G	26.11	7.60793	803.737	27433	3	P21281	ATP6V1B2	119584163	06088
ATPase family, AAA domain containing 1	K.LILKNENVDR.H	13.93	3.96393	405.236	10245	3	Q8NBU5	ATAD1	119570564	12499
ATPase family, AAA domain containing 1	K.LQPSIIFIDEIDSFLR.N	71.97	6.22231	636.019	30291	3	Q8NBU5	ATAD1	119570565	12499
ATPase family, AAA domain containing 3A	R.NILMYGPPGTGK.T	38.58	0.37671	624.327	16443	2	Q9NVI7	ATAD3A	283436224	12500
ATPase family, AAA domain containing 3A	R.ATLNAFLYR.T	25.21	4.37587	534.798	18013	2	Q5T2N8	ATAD3C	283436224	12500
ATPase family, AAA domain containing 3A	R.GLLLFVDEADAFLR.K	55.87	6.54142	789.935	29003	2	Q5T2N8	ATAD3C	283436224	12500
ATPase family, AAA domain containing 3B	R.QRYEDQLKQQQLLNEENLR.K	26.61	7.13051	815.76	14366	3	Q5T9A4	ATAD3B	283436224	10679
ATPase family, AAA domain containing 3B	K.LKEYEAAVEQLKSEQIR.A	61.63	0.532918	678.7	15853	3	Q5T9A4	ATAD3B	283436224	10679
ATPase family, AAA domain containing 3B	R.TAGTLFGEGFR.A	16.93	5.36005	578.296	17842	2	Q5T9A2	ATAD3B	283436224	12500
ATPase family, AAA domain containing 3B	R.ITVLEALRHPIQVSR.R	17.07	5.61421	866.52	18063	2	Q5T9A4	ATAD3B	283436224	12500
ATPase family, AAA domain containing 3B	R.ITVLEALR.H	15.82	6.34395	457.79	18389	2	Q5T2N8	ATAD3C	283436224	12500
ATPase H+ transporting lysosomal noncatalytic accessory protein 1A	R.MQTNQTPPTYNK.T	49.65	8.24922	711.844	9429	2	B7Z2A9	ATP6V0A1	194097403	01886
ATPase inhibitory factor 1	R.EQAEEERYFR.A	20.92	5.6213	452.88	10986	3	A0A0B4J230	ATPIF1	119628109	16529
Autoantigen La	R.RSPSKPLPEVTDEYKNDVK.N	14.44	5.6245	551.294	11039	4	P05455	SSB		00168
Autoantigen La	K.FSGDLDDQTCR.E	63.57	7.65253	657.28	11664	2	P05455	SSB	253723045	00168
Autoantigen La	K.WIDFVR.G	20.62	2.34365	418.228	19128	2	P05455	SSB	253723045	00168
Autoantigen La	K.ICHQIEYYFGDFNLPR.D	62.52	1.17955	1036.49	21727	2	P05455	SSB	197692403	00168
Autoantigen La	K.GSIFVVFDSIESAKK.F	49.33	1.00684	813.94	22399	2	P05455	SSB	197692403	00168
Autoantigen La	K.GSIFVVFDSIESAK.K	40.73	4.05395	749.896	25287	2	P05455	SSB	197692403	00168
Autoantigen La	K.EQIKLDEGWVPLEIMIK.F	55.66	3.989	1021.06	25413	2	P05455	SSB	197692403	00168
Autoantigen La	R.LTTDFNVIVEALSK.S	90.78	3.34354	775.43	26406	2	P05455	SSB	197692403	00168
Autoantigen La	K.GFPTDATLDDIKEWLEDKGQVLNIQMR.R	42.53	5.09611	783.901	26867	4	P05455	SSB	197692403	00168
Autoantigen La	K.TKFASDDEHDEHDENGATGPVKR.A	28.63	5.09715	511.836	8120	5	P05455	SSB	197692403	00168
Autoantigen La	K.FASDDEHDEHDENGATGPVKR.A	84.61	4.73687	776.007	8350	3	P05455	SSB	197692403	00168
Autoantigen RCD8	R.GGQLQEQLTQQLSQALSSAVAGR.L	27.46	7.66584	790.757	26078	3	Q6P2E9	EDC4	119603589	06911
Autoantigen RCD8	R.GLVSTLQSATEQMAATVAGSVR.A	103.06	6.98669	726.384	27490	3	Q6P2E9	EDC4	119603589	06911
Band 4.1 like protein 3	K.AVLEQEETAAASR.E	18.17	9.59356	687.84	11361	2	A0A0A0MRA8	EPB41L3	119622050	05622
Band 4.1 like protein 3	K.GKEGSALTEGAKEEGGEEVAK.A	26.26	5.2119	519.76	9518	4	A0A0A0MRA8	EPB41L3	119622050	05622
BAP28	K.LSEVTFRPLFFK.L	25.75	5.72434	742.423	21137	2	Q5T3Q7	HEATR1	187956497	17569
BAP28	K.LVPDLLAIVQR.K	61.57	4.59745	618.89	24235	2	Q5T3Q7	HEATR1	187956497	17569
BAP28	K.AYDLLDKVNALLPTETFIPVIR.G	61.87	6.76416	1251.21	27586	2	Q5T3Q7	HEATR1	187956497	17569
BAP28	K.NTSELVSSEVYLLSALAALQK.V	115.37	3.66602	1118.61	29219	2	Q5T3Q7	HEATR1	187956497	17569
BAP28	R.LLETVLGYISAVAQSMER.N	74.32	1.28583	990.528	31750	2	Q5T3Q7	HEATR1	187956497	17569
BAP31	K.YMEENDQLK.K	16.76	4.2821	585.263	10370	2	P51572	BCAP31	213511508	02319
BAP31	K.LQAAVDGPMDKKEE.-	44.54	4.79502	765.881	10609	2	P51572	BCAP31	213511508	02319
BAP31	K.VNLQNNPGAMEHFHMK.L	38	5.36616	467.476	12881	4	P51572	BCAP31	213511508	02319
Basic leucine zipper and W2 domains 1	K.ERFDPTQFQDCIIQGLTETGTDLEAVAK.F	82.81	5.01925	1061.52	28117	3	Q7L1Q6	BZW1	333470721	16570
Basic leucine zipper and W2 domains 1	R.FDPTQFQDCIIQGLTETGTDLEAVAK.F	87.46	3.65259	966.471	29770	3	Q7L1Q6	BZW1	333470721	16570
Basic transcription factor 3	K.QLTEMLPSILNQLGADSLTSLR.R	53.96	7.31701	800.771	28360	3	P20290	BTF3	119616133	03966
Bcl XL binding protein v68	R.EQAELTGLR.L	32.31	3.87786	508.774	12151	2	Q96HS1	PGAM5	308198614	14681
Bcl XL binding protein v68	K.VSTDLLR.E	56.57	5.13774	402.237	12792	2	Q96HS1	PGAM5	308198614	14681
Bcl XL binding protein v68	R.EPLSLINVR.K	31.32	4.04761	520.811	17850	2	Q96HS1	PGAM5	281604151	14681
Bcl XL binding protein v68	R.HSQYHVDGSLEKDR.T	48.36	5.54226	418.455	8836	4	Q96HS1	PGAM5	308198614	14681
BCL2 associated athanogene 2	R.IIDEVVNKFLDDLGNAK.S	60.89	8.66301	952.02	25361	2	A2A296	BAG2	123240857	04859
BCL2 associated transcription factor 1	K.MAPVPLDDSNRPASLTK.D	38.75	5.02886	906.474	13945	2	Q9NYF8	BCLAF1	219520423	16544
BCL2 associated transcription factor 1	R.SIFDHIKLPQASK.S	61.31	4.26463	742.42	17723	2	Q9NYF8	BCLAF1	219520423	16544
BCL2 associated transcription factor 1	K.STSESFIQHIVSLVHHVK.E	70.55	4.96264	1024.55	21957	2	Q9NYF8	BCLAF1	219520423	16544
BCL2 associated transcription factor 1	K.ETGYVVERPSTTK.D	14.24	5.33967	489.59	9906	3	Q9NYF8	BCLAF1	219520423	16544
BCS1L	R.LTFSGLLNALDGVASTEAR.I	112.21	4.40201	968.017	27764	2	Q9Y276	BCS1L	119964730	04708
Benzodiazapine receptor peripheral	M.APPWVPAMGFTLAPSLGCFVGSR.F	81.9	3.39341	1209.61	27464	2	P30536	TSPO	47678349	15913
Beta galactosidase 1	R.SSDPDYLAAVDKWLGVLLPK.M	82.69	5.6127	1094.09	29559	2	P16278	GLB1	215273939	01975
Beta-1,4 mannosyl transferase	K.VVDMFGCCLPVCAVNFK.C	45.23	5.57062	1008.47	23684	2	Q9BT22	ALG1	119605647	10437
BHC110	K.CDAVLCTLPLGVLK.Q	24.27	2.79311	779.922	23213	2	O60341	KDM1A	323462830	09800
BIP	K.NGRVEIIANDQGNR.I	26.94	1.20196	778.401	10130	2	P11021	HSPA5	320089793	00682
BIP	K.EFFNGKEPSR.G	33.73	5.15946	605.799	10842	2	P11021	HSPA5	320089793	00682
BIP	K.MKETAEAYLGK.K	60.48	4.89429	620.819	11031	2	P11021	HSPA5	320089793	00682
BIP	R.VEIIANDQGNR.I	51.6	4.15095	614.82	11062	2	P11021	HSPA5	320089807	00682
BIP	K.NQLTSNPENTVFDAKR.L	106.97	2.0568	917.46	13426	2	P11021	HSPA5	320089793	00682
BIP	K.TKPYIQVDIGGGQTK.T	59.55	5.27892	802.94	13657	2	P11021	HSPA5	320089793	00682
BIP	K.KVTHAVVTVPAYFNDAQR.Q	45.44	4.95715	672.697	14085	3	P11021	HSPA5	320089793	00682
BIP	K.NQLTSNPENTVFDAK.R	75.32	2.90974	839.41	15102	2	P11021	HSPA5	320089793	00682
BIP	K.KKELEEIVQPIISK.L	105.95	3.87428	827.496	15253	2	P11021	HSPA5	168984549	00682
BIP	K.VTHAVVTVPAYFNDAQR.Q	56.21	3.03076	944.492	15751	2	P11021	HSPA5	320089793	00682
BIP	K.SQIFSTASDNQPTVTIK.V	87.13	0.780648	918.971	15932	2	P11021	HSPA5	168984549	00682
BIP	R.ITPSYVAFTPEGER.L	48.6	5.5451	783.898	17143	2	P11021	HSPA5	320089793	00682
BIP	R.IINEPTAAAIAYGLDKR.E	97.77	2.23458	908.504	17763	2	P11021	HSPA5	320089793	00682
BIP	R.IDTRNELESYAYSLK.N	48.12	8.93606	901.46	18448	2	P11021	HSPA5	168984549	00682
BIP	K.AVEEKIEWLESHQDADIEDFKAK.K	64.2	5.10449	910.785	18493	3	P11021	HSPA5	168984549	00682
BIP	K.VLEDSDLKKSDIDEIVLVGGSTR.I	43.13	5.98394	622.838	19017	4	P11021	HSPA5	320089793	00682
BIP	R.IINEPTAAAIAYGLDK.R	60.64	0.410869	830.451	19481	2	P11021	HSPA5	320089807	00682
BIP	R.ITPSYVAFTPEGERLIGDAAK.N	47.85	3.2087	1118.09	19542	2	P11021	HSPA5	320089793	00682
BIP	K.ELEEIVQPIISK.L	31.79	4.40551	699.401	19954	2	P11021	HSPA5	168984549	00682
BIP	R.AKFEELNMDLFR.S	62.19	3.91735	756.882	20693	2	P11021	HSPA5	320089793	00682
BIP	K.TFAPEEISAMVLTK.M	72.87	4.19442	768.906	22608	2	P11021	HSPA5	320089793	00682
Bleomycin hydrolase	K.IGPITPLEFYR.E	37.74	7.2358	653.368	21779	2	Q13867	BLMH	119571609	03870
Block of proliferation 1	K.TTEEQVQASTPCPR.T	59.66	4.05925	802.376	10155	2	Q14137	BOP1	119602539	16558
Block of proliferation 1	R.LWEVATAR.C	24.17	4.30028	473.263	14806	2	Q96Q25	KM-PA-2	119602539	16558
Block of proliferation 1	R.SFIPSLVEKEK.V	27.9	3.30691	638.863	15581	2	Q96Q25	KM-PA-2	119602539	16558
Block of proliferation 1	R.DLGVLDVIFHPTQPWVFSSGADGTVR.L	79.21	4.38503	938.484	29110	3	Q96Q25	KM-PA-2	71051299	16558
BMS1 like ribosome assembly protein	K.IMGVLTHLDSFK.H	22.98	3.92362	454.25	18770	3	Q14692	BMS1	224589071	10689
BMS1 like ribosome assembly protein	R.TWYPVSIPAFYNPVTSLLKPVGEK.D	34.01	5.88146	902.828	26862	3	Q14692	BMS1	224589071	10689
BolA-like protein 2	K.TLTPDQWAR.E	23.44	0.329179	544.28	14643	2	A0A087WZT3	BOLA2	219519177	18842
Brain abundant, membrane attached signal protein 1	K.ETPAATEAPSSTPK.A	52.89	7.67874	693.846	8888	2	P80723	BASP1	119628418	08389
Brain protein 16	R.ALLAGQAALLQALMELAPASAPAR.D	105.43	8.40016	1174.17	29493	2	P0CB43	FAM203B	261263117	17423
Brain protein 44 like protein	R.NWLLFACHATNEVAQLIQGGR.L	111.08	3.12315	1199.61	27522	2	Q5TI65	BRP44L	119567916	07091
Branched chain keto acid dehydrogenase E1, beta polypeptide	K.GLLLSCIEDKNPCIFFEPK.I	32.17	7.65561	1140.58	23099	2	P21953	BCKDHB	134104672	02011
BRCA2 and CDKN1A interacting protein	K.LLQQLFLK.A	18.71	4.10517	501.823	19997	2	Q9P287	BCCIP	119569605	16542
Breakpoint cluster region protein 1	R.DCFGCLR.E	27.6	5.28151	464.197	13869	2	O75531	BANF1	221316573	04817
Breakpoint cluster region protein 1	R.DFVAEPMGEKPVGSLAGIGEVLGK.K	93	5.01946	1200.63	22686	2	O75531	BANF1	221316573	04817
Breakpoint cluster region protein 1	K.DEDLFREWLK.D	24.44	4.04243	675.841	23383	2	O75531	BANF1	221316573	04817
Breakpoint cluster region protein 1	K.AYVVLGQFLVLK.K	33.54	5.77259	675.417	25031	2	O75531	BANF1	221316573	04817
Breakpoint cluster region protein 1	R.DCFGCLREWCDAFL.-	20.39	3.36767	924.882	27299	2	O75531	BANF1	221316573	04817
Breast carcinoma amplified sequence 2	R.IENLELMSQHGCNAWK.V	38.58	0.942021	965.45	16118	2	O75934	BCAS2	197692439	05777
Breast carcinoma amplified sequence 2	R.QPIELLSMK.R	20.53	3.82016	529.801	18174	2	O75934	BCAS2	197692439	05777
Breast carcinoma amplified sequence 2	R.TIVQLENEIYQIK.Q	67.61	5.17323	795.945	21254	2	O75934	BCAS2	197692439	05777
Breast carcinoma amplified sequence 2	K.NDITAWQECVNNSMAQLEHQAVR.I	90.74	4.02358	905.422	24279	3	O75934	BCAS2	197692439	05777
BRG1 associated factor 180 KD	K.EILEQLLEAIVVATNPSGR.L	64.12	0.683678	684.716	32660	3	Q86U86	PBRM1	296278495	07302
BRIX	K.FLVQNIHTLAELK.M	35.91	3.32792	763.443	18325	2	Q8TDN6	BRIX1	119576313	16563
BRIX	K.DKLFVINEVCEMK.N	25	2.66739	812.909	19306	2	Q8TDN6	BRIX1	119576314	16563
BRIX	R.FVLNLIK.I	25.5	2.77362	423.777	19788	2	Q8TDN6	BRIX1	119576313	16563
BRIX	K.TLLPHDPTADVFVTPAEEKPIEIQWVKPEPK.V	36.73	2.50902	881.975	21144	4	Q8TDN6	BRIX1	119576313	16563
BRIX	K.GSRPLLSFDPAFDELPHYALLK.E	65.68	8.29094	829.448	23368	3	Q8TDN6	BRIX1	119576313	16563
Brix domain containing 1	K.NISHDTFGTTYGR.I	25.34	5.09093	490.235	11586	3	Q9H7B2	RPF2	119568689	12552
Brix domain containing 1	R.LAGLEYVLHFTALNGK.I	78.56	4.44911	873.487	24466	2	Q5VXM9	RPF2	119568689	12552
Bromodomain adjacent to zinc finger domain 1A	R.DFIEDYVDILR.Q	46.09	6.77826	699.356	26853	2	Q9NRL2	BAZ1A	119586309	12034
Bromodomain adjacent to zinc finger domain 1A	R.QNLQSFPEPLIIPVLYLTSLTHR.S	61.59	4.58295	893.838	29960	3	Q9NRL2	BAZ1A	119586309	12034
Bromodomain adjacent to zinc finger domain, 1B	K.TEQCLVALLHK.H	33.89	1.5171	656.359	15930	2	Q9UIG0	BAZ1B	223460860	10416
Bromodomain adjacent to zinc finger domain, 1B	R.SVQEFLTDMK.Q	29.66	3.03611	599.296	19356	2	Q9UIG0	BAZ1B	223460860	10416
Bromodomain adjacent to zinc finger domain, 1B	K.LSEIPLTLHSVSELVR.L	73.86	7.75893	897.019	21759	2	Q9UIG0	BAZ1B	223460860	10416
Bromodomain adjacent to zinc finger domain, 1B	K.QGQNLWFLCDSQKELDELLNCLHPQGIR.E	36.29	3.57069	853.673	27483	4	Q9UIG0	BAZ1B	223460860	10416
Bromodomain adjacent to zinc finger domain, 1B	R.FNHHCKDHTVSGDEDYCPR.S	97.79	4.2414	791.999	8094	3	Q9UIG0	BAZ1B	223460860	10416
Butyrate induced transcript 1	R.LESEGSPETLTNLR.K	73.01	3.21132	773.394	14919	2	H3BPZ1	HACD3	166199462	11037
Butyrate induced transcript 1	K.VSQWWER.L	47.83	2.53614	495.744	15587	2	H3BPZ1	HACD3	166199462	11037
Butyrate induced transcript 1	K.RPLFLAPDFDR.W	18.91	4.25921	449.581	18716	3	H3BPZ1	HACD3	166199462	11037
Butyrate induced transcript 1	R.VELSDVQNPAISITENVLHFK.A	92.87	6.87983	785.09	25456	3	Q9P035	HACD3	166199462	11037
BWD	K.DVEEEKFPTQLSR.H	35.79	7.70824	789.4	14367	2	Q2TAY7	SMU1	119578927	11588
BWD	R.EGGDFVCCALSPR.G	27.72	1.90647	734.32	18248	2	Q2TAY7	SMU1	119578926	11588
BWD	R.YIHLENLLAR.S	20.09	4.71287	414.573	18860	3	Q2TAY7	SMU1	119578927	11588
BWD	R.LMALLGQALK.W	39.48	3.64583	529.327	19928	2	Q2TAY7	SMU1	119578927	11588
BWD	K.WQQHQGLLPPGMTIDLFR.G	49.53	6.41426	1069.06	23500	2	Q2TAY7	SMU1	119578927	11588
Bystin	R.QQQEELEAEHGTGDKPAAPR.E	64.82	5.71461	731.021	9139	3	Q13895	BYSL	119624474	04848
c-Mpl binding protein	K.LTTDPDLILEVLR.S	62.26	4.57186	749.433	26013	2	Q6P4E2	LARP4	283046710	17289
C10orf117 protein	R.FAAHLIAGAPSEGSGALKPELSR.R	26.29	2.50086	570.56	15096	4	Q8WTT2	NOC3L	119570426	12562
C10orf117 protein	R.SPLLPAVLEGLAK.F	31.7	2.59826	654.402	23995	2	Q8WTT2	NOC3L	119570426	12562
C10orf117 protein	K.LVIVSLMELFK.D	35.61	3.94496	646.391	28906	2	Q8WTT2	NOC3L	119570426	12562
C10orf58 protein	K.SMLDQLGVPLYAVVK.E	41.76	6.20854	816.96	25427	2	Q9BRX8	FAM213A	344925836	12580
C10orf69 protein	K.SVQTTLQTDEVK.N	33.08	2.03011	674.85	11793	2	O75477	ERLIN1	168984282	08502
C10orf70 protein	K.HNEETGDNVGPLIIK.K	84.93	5.04817	818.425	14380	2	Q9NZ45	CISD1	334359146	12587
C10orf86 protein	R.MEESHQEATEKEVER.I	28.3	3.02432	458.71	7866	4	Q9NXX6	NSMCE4A	269846910	16585
C14orf114 protein	R.TLLDILADGTILK.V	45.5	5.86362	693.42	27713	2	G5E947	EXD2	301129161	16592
C14orf124 protein	R.VLVGGGTGFIGTALTQLLNAR.G	174.95	3.23879	1029.59	28644	2	Q9NRG7-2	SDR39U1	119586416	16598
C14orf124 protein	R.AFIPLPSAVVQAVFGR.Q	42.73	5.99772	836.488	28951	2	Q9NRG7	SDR39U1	269849556	16598
C14orf156 protein	K.LPQTSDDEKKDF.-	31.23	1.39737	711.84	10281	2	J3KMY7	SLIRP	119601710	12639
C14orf156 protein	R.RIPWTAASSQLK.E	61.44	3.32311	679.385	13088	2	A0A087WUN7	SLIRP	119601710	12639
C14orf156 protein	R.NALQQENHIIDGVK.V	76.99	3.82309	789.918	13214	2	A0A087WUN7	SLIRP	119601709	12639
C14orf156 protein	R.SINQPVAFVR.R	43.95	4.50896	565.822	14769	2	A0A087WUN7	SLIRP	119601710	12639
C14orf156 protein	R.CILPFDKETGFHR.G	61.85	4.63635	405.707	15527	4	A0A087WUN7	SLIRP	119601710	12639
C14orf166 protein	K.NAEPLINLDVNNPDFK.A	45.61	5.86125	906.965	21002	2	Q9Y224	C14orf166	119586065	16615
C14orf166 protein	K.INEAIVAVQAIIADPK.T	42.67	5.42473	832.987	24337	2	Q9Y224	C14orf166	119586064	16615
C14orf166 protein	K.AGVMALANLLQIQR.H	96.81	3.15783	749.434	24675	2	Q9Y224	C14orf166	119586065	16615
C14orf166 protein	K.HILGFDTGDAVLNEAAQILR.L	61.05	8.4987	718.389	26500	3	Q9Y224	C14orf166	119586065	16615
C14orf166 protein	K.EGLPVALDKHILGFDTGDAVLNEAAQILR.L	74.05	3.72831	1025.89	26941	3	Q9Y224	C14orf166	119586065	16615
C19orf32 protein	R.NLVTEVLGALEAK.T	57.64	5.56022	678.894	28954	2	Q96HR9	REEP6	119589899	16629
C20orf108 protein	R.GHQDPSQATGTTGSSVSCTEEK.K	79.42	3.98987	755.332	8359	3	Q96KR6	FAM210B	119595971	12737
C20orf11 protein	R.TLALLAFDSPEESPFGDLLHTMQR.Q	84.92	4.82676	896.787	27518	3	Q9NWU2	GID8	119595725	12738
C20orf116 protein	K.FIYITPEELAAVANFIR.Q	87.27	5.63985	984.041	29321	2	Q96HY6	DDRGK1	119630949	12741
C20orf14 protein	K.IQQQFSDLKR.K	46.65	3.24783	421.568	10627	3	O94906	PRPF6	119595585	10729
C20orf14 protein	R.ETNPHHPPAWIASAR.L	24.83	4.72016	421.716	11093	4	O94906	PRPF6	119595585	10729
C20orf14 protein	K.WLAGDVPAAR.S	28.42	5.87361	528.288	14802	2	O94906	PRPF6	119595585	10729
C20orf6 protein	K.DLLALFNSFKPK.G	59.45	6.51351	696.902	26777	2	A0A087WX71	ESF1	119630718	10732
C20orf72 protein	K.QQVFLLER.W	30.5	6.32197	516.799	17036	2	Q5QPE7	MGME1	119630667	12783
C20orf72 protein	K.NQNIQKPEYSE.-	25.86	6.03568	675.324	9864	2	Q5QPE8	MGME1	119630666	12783
C20ORF77 protein	R.LLNIWQER.S	30.68	6.45576	536.304	18797	2	Q9NQG5	RPRD1B	119596451	08513
C20ORF77 protein	K.IASLPQEVQDVSLLEK.I	64.31	4.17643	884.992	21248	2	Q9NQG5	RPRD1B	123233655	08513
C20ORF77 protein	R.EFESVLVDAFSHVAR.E	63.79	0.676493	853.431	24495	2	Q9NQG5	RPRD1B	119596451	08513
C2f protein	K.NVLIEVNPQTR.I	54.02	5.71287	641.863	14931	2	Q92979	EMG1	194328699	12803
C2f protein	R.AGLLQVYIHTQK.N	48.34	2.58684	685.895	15685	2	Q92979	EMG1	194328699	12803
C2f protein	R.FCGLMVQLLHK.L	30.68	5.8021	673.363	19350	2	Q92979	EMG1	194328699	12803
C2f protein	K.VGTSFSIPVVSDVR.E	59.53	3.53843	731.901	20546	2	Q92979	EMG1	194328699	12803
C2f protein	R.ELVPSSDPIVFVVGAFAHGK.V	72.52	3.93985	690.376	26449	3	Q92979	EMG1	194328699	12803
C3orf1 protein	K.TAATAGIIGWVYGGIPAFIHAK.Q	68.62	5.86753	738.745	26103	3	G3XA94	TIMMDC1	119599974	12817
C4orf9 protein	K.HMSADDLNDGFVLDKDDRR.L	41.15	4.65249	555.512	14566	4	P78316	NOP14	119602899	12827
C6orf66 protein	K.IMQEYQLEQK.D	35.19	6.63381	655.331	12858	2	Q9P032	NDUFAF4	119568886	10795
C9orf105 protein	R.IEGLAPKLDPEEMKR.K	20.8	4.64446	432.238	14218	4	Q8N4H5	TOMM5	197333732	16672
CABC1	K.VALLDFGATR.E	52.16	4.95389	531.803	20281	2	Q8NI60	ADCK3	119590209	07375
Cadherin 2	K.VCQCDSNGDCTDVDR.I	106.29	3.04778	900.83	8259	2	P19022	CDH2	167887532	00226
Calcium channel, voltage-dependent, L type, alpha-1S subunit	K.GLLTQRAM#PR.G	14.46	6.95302	579.82	28301	2	Q13698	CACNA1S	209572767	00248
Calcium-binding mitochondrial carrier protein Aralar1	K.LTVNDFVR.D	14.22	6.23539	482.27	17864	2	Q546F9	SLC25A13	237649019	04719
Calcium-binding mitochondrial carrier protein Aralar1	R.GLIPQLIGVAPEK.A	60.57	2.47827	667.904	22426	2	O75746	SLC25A12	206729858	04719
Calgizzarin	R.CIESLIAVFQK.Y	48.78	7.19883	654.36	23376	2	P31949	S100A11	119617525	04385
Calgizzarin	K.TEFLSFMNTELAAFTK.N	64.36	6.1592	925.461	27620	2	P31949	S100A11	119603728	04385
Calmodulin 1	R.VFDKDGNGYISAAELR.H	46.03	2.84579	585.63	16067	3	P62158	CALM3	333360987	00241
Calmodulin 1	K.EAFSLFDKDGDGTITTK.E	48.15	5.26803	615.639	18686	3	M0QZ52	CALM3	333360987	00241
Calnexin	K.AEEDEILNR.S	50.52	4.72014	544.767	12802	2	B4DGP8	CANX	119574190	00252
Calnexin	R.CESAPGCGVWQRPVIDNPNYK.G	19.29	4.95886	816.383	15362	3	B4DGP8	CANX	119574190	00252
Calnexin	K.LHFIFR.H	32.46	5.14362	416.747	15526	2	B4DGP8	CANX	194578888	00252
Calnexin	K.CGEDYKLHFIFR.H	41.91	6.29238	792.89	17640	2	B4DGP8	CANX	194578888	00252
Calnexin	R.IVDDWANDGWGLKK.A	82.34	3.39557	808.91	18554	2	B4DGP8	CANX	119574190	00252
Calnexin	R.GTLSGWILSK.A	53.36	3.3911	531.305	19643	2	B4DGP8	CANX	119574190	00252
Calnexin	R.KIPNPDFFEDLEPFR.M	113.4	3.9658	932.471	23735	2	B4DGP8	CANX	119574190	00252
Calnexin	K.IPNPDFFEDLEPFR.M	23.93	5.421	868.425	25952	2	B4DGP8	CANX	119574190	00252
Calnexin	K.QKSDAEEDGGTVSQEEEDRKPK.A	75.82	0.919531	821.38	7976	3	B4DGP8	CANX		00252
Calnexin	K.SDAEEDGGTVSQEEEDRKPK.A	44.33	5.10701	736	8645	3	B4DGP8	CANX	119574190	00252
Calpactin I, light chain	K.FAGDKGYLTKEDLR.V	20.58	3.33077	403.965	11989	4	P60903	S100A10	119573784	00232
Calreticulin	K.KIKDPDASKPEDWDER.A	63.62	5.25209	643.653	10075	3	P27797	CALR		00169
Calreticulin	K.FYGDEEKDKGLQTSQDAR.F	62.54	3.05131	696.33	10700	3	P27797	CALR	325533986	00169
Calreticulin	K.IKDPDASKPEDWDER.A	28.63	4.29575	450.967	11079	4	P27797	CALR	197692517	00169
Calreticulin	K.VHVIFNYK.G	25.23	3.52305	510.289	12958	2	P27797	CALR	325533986	06339
Calreticulin	R.CKDDEFTHLYTLIVRPDNTYEVK.I	17.48	3.8181	714.855	21838	4	P27797	CALR	325533986	00169
Caltractin	K.MNFGDFLTVMTQK.M	52.03	2.59053	766.37	26599	2	P41208	CETN2	158429218	02051
Calumenin	R.EQFVEFR.D	34.19	5.44803	477.74	15411	2	O43852	CALU	314122183	04569
Calumenin	K.IDGDKDGFVTVDELKDWIK.F	49.02	6.62343	731.712	23293	3	O43852	CALU	314122181	04569
Capping protein, muscle Z line, alpha 1	R.LLLNNDNLLR.E	55.81	5.67921	599.355	18685	2	A0A0D9SET8	CAPZA2	119603921	03347
Capping protein, muscle Z line, alpha 1	K.TIDGQQTIIACIESHQFQPK.N	44.69	3.02659	772.057	20666	3	P52907	CAPZA1	119576930	03347
Capping protein, muscle Z line, alpha 1	K.FTITPPTAQVVGVLK.I	46.66	0.164235	785.964	21037	2	P52907	CAPZA1	119576930	03347
Carbonic anhydrase II	K.SADFTNFDPR.G	28.28	5.15422	585.268	16955	2	P00918	CA2	347447441	02023
Carbonic anhydrase II	K.AVQQPDGLAVLGIFLK.V	42.06	4.89761	834.992	27400	2	P00918	CA2	347447441	02023
Carbonyl reductase 1	R.VVNVSSIMSVR.A	20.71	0.151177	595.832	17703	2	P16152	CBR1	209870397	00267
Carbonyl reductase 1	R.FHQLDIDDLQSIR.A	70.65	4.04171	800.413	19067	2	O75828	CBR3	209870397	07222
Carbonyl reductase 1	R.DVCTELLPLIKPQGR.V	39.86	7.72528	869.986	21880	2	P16152	CBR1	209870397	00267
Carbonyl reductase 1	R.SETITEEELVGLMNKFVEDTK.K	41.71	7.50517	804.739	27122	3	P16152	CBR1	209870397	00267
Carboxypeptidase D	R.IVIVPSLNPDGR.E	18.27	5.46984	640.376	18840	2	O75976	CPD	315138990	04375
Carboxypeptidase D	R.ELLLNLIEYLCK.N	43.74	4.28577	760.927	28761	2	O75976	CPD	315138990	04375
Carnitine palmitoyltransferase 2	K.LMSSGNEESLR.K	43.99	4.35637	611.793	10667	2	P23786	CPT2	119627158	02802
Carnitine palmitoyltransferase 2	K.ALEDMFDALEGK.S	82.95	4.04593	669.819	25231	2	P23786	CPT2	119627158	02802
Carnitine palmitoyltransferase 2	K.LSPDAVAQLAFQMAFLR.Q	52.9	7.32478	626.674	29340	3	P23786	CPT2	119627158	02802
Casein kinase II, alpha 1	K.QLYQTLTDYDIR.F	54.88	6.15788	764.89	18874	2	Q5U5J2	CSNK2A1	345531736	00277
Casein kinase II, alpha 1	R.GGPNIITLADIVKDPVSR.T	57.96	3.8401	933.032	22626	2	Q5U5J2	CSNK2A1	345531736	00277
Casein kinase II, alpha 2	R.HLVSPEALDLLDKLLR.Y	50.61	4.01131	611.362	25271	3	P19784	CSNK2A2	319443634	00279
Casein kinase II, beta	R.VYCENQPMLPIGLSDIPGEAMVK.L	41.94	4.59774	1281.13	24249	2	P67870	CSNK2B	203282562	00278
Cat eye syndrome chromosome region candidate 5	R.NVVTVDELR.M	35.01	4.03036	522.79	14073	2	Q9BXW7	CECR5	119578152	16703
Cat eye syndrome chromosome region candidate 5	K.LYAVGDNPMSDVYGANLFHQYLQK.A	36.58	3.49575	915.114	23656	3	Q9BXW7	CECR5	119578152	16703
Cat eye syndrome chromosome region candidate 5	R.DLCFSPGLMEASHVVNDVNEAVQLVFRK.E	70.72	5.25927	1058.87	29530	3	Q9BXW7	CECR5	119578152	16703
Catalase	K.LVNANGEAVYCK.F	18.06	4.46602	669.333	10954	2	P04040	CAT	119588577	00282
Catechol-O-methyltransferase	R.ILNHVLQHAEPGNAQSVLEAIDTYCEQKEWAMNVGDKK.G	42.31	4.6975	868.032	20822	5	P21964	COMT	306991591	00284
Catenin alpha 1	K.ALKPEVDKLNIMAAK.R	25.64	3.71493	410.992	14575	4	P35221	CTNNA1	119582527	00285
Catenin alpha 1	K.NLMNAVVQTVK.M	40.47	4.16544	608.842	17832	2	Q8N1C0	CTNNA1	333411218	00285
Catenin alpha 1	K.ESQFLKEELVAAVEDVRK.Q	35.02	6.1336	697.38	20898	3	P35221	CTNNA1	119582527	00285
Catenin alpha 1	R.LLEPLVTQVTTLVNTNSK.G	63.43	2.89627	985.565	24634	2	P35221	CTNNA1	119582527	00285
Catenin alpha 1	K.AEVQNLGGELVVSGVDSAMSLIQAAK.N	83.59	5.37551	862.791	29602	3	Q8N1C0	CTNNA1	333411218	00285
Catenin alpha 1	R.VLTDAVDDITSIDDFLAVSENHILEDVNK.C	82.51	5.1306	1067.54	29664	3	Q8N1C0	CTNNA1	333411218	00285
Catenin beta	R.LVQLLVR.A	39.15	7.35451	420.79	15907	2	P35222	CTNNB1	197692485	00286
Catenin beta	R.VAAGVLCELAQDKEAAEAIEAEGATAPLTELLHSR.N	62.74	5.78172	909.221	25360	4	P35222	CTNNB1	167744997	00286
Catenin beta	R.GLNTIPLFVQLLYSPIENIQR.V	66.15	5.17054	1214.69	30253	2	P35222	CTNNB1	197692485	00286
Catenin, delta 1	R.AAALVLQTIWGYK.E	32.83	4.92111	717.415	23818	2	O60716	CTNND1	332688222	03026
Catenin, delta 1	R.DMDLTEVITGTLWNLSSHDSIK.M	71.1	6.37034	825.746	29838	3	O60716	CTNND1	332688222	03026
Catenin, gamma	R.TMQNTSDLDTAR.C	62.65	4.9297	676.812	10010	2	P14923	JUP	258588653	01414
Catenin, gamma	R.ALMGSPQLVAAVVR.T	37.92	4.48501	706.411	19712	2	P14923	JUP	258588653	01414
Catenin, gamma	K.TLVTQNSGVEALIHAILR.A	72.64	6.86057	645.71	26494	3	P14923	JUP	258588653	01414
Cathepsin D	K.VSTLPAITLK.L	36.68	4.74557	521.831	16933	2	P07339	CTSD	157879212	00291
Cathepsin D	K.AIGAVPLIQGEYMIPCEK.V	25.82	4.80938	995.018	22005	2	P07339	CTSD	157879212	00291
Cathepsin D	R.ISVNNVLPVFDNLMQQK.L	41.39	6.35104	653.688	25614	3	P07339	CTSD	157879212	00291
CBP80	R.NHPQMIAVLVDK.M	25.06	2.83278	455.585	14998	3	Q09161	NCBP1	255917906	02717
CBP80	R.VMFEVWR.N	16.27	3.51168	483.749	20035	2	Q09161	NCBP1	255917906	02717
CBP80	R.ILDIVPPTFSALCPANPTCIYK.Y	49.34	4.17944	1245.65	25170	2	Q09161	NCBP1	255917906	02717
CBP80	K.SACSLESNLEGLAGVLEADLPNYK.S	23.92	2.22882	1275.62	28242	2	Q09161	NCBP1	255917906	02717
CCAAT binding factor	K.ALLVQVVNK.L	16.94	4.63996	492.318	14929	2	A0A087X1N2	CEBPZ	308153621	09875
CCAAT binding factor	K.HLVAEFVQVLETLSHDTLVTTK.T	77.5	2.6206	827.454	29718	3	A0A087X1N2	CEBPZ	308153621	09875
CCCTC binding factor	R.THSGEKPYECYICHAR.F	37.14	2.80494	502.727	10502	4	P49711	CTCF	300388142	05005
CCCTC binding factor	R.HADNCAGPDGVEGENGGETK.K	127.91	6.1733	1007.42	8264	2	P49711	CTCF	300388142	05005
CCR4 NOT transcription complex subunit 10	K.NSNQLGGNTESSESSETCSSK.S	131.87	3.45089	1101.96	8498	2	Q9H9A5	CNOT10	119584839	16731
CCT8	K.VADMALHYANK.Y	18.77	7.33804	411.544	11638	3	P50990	CCT8	119630331	10816
CCT8	K.AIADTGANVVVTGGK.V	81.22	7.02384	686.88	13231	2	P50990	CCT8	119630331	10816
CCT8	K.HFSGLEEAVYR.N	24.43	5.04571	436.553	14110	3	P50990	CCT8	119630330	10816
CCT8	K.LATNAAVTVLR.V	61.35	4.8765	564.843	14228	2	P50990	CCT8	119630331	10816
CCT8	K.QYGNEVFLAK.L	30.74	6.48293	584.807	14774	2	P50990	CCT8	119630331	10816
CCT8	R.LVPGGGATEIELAK.Q	44	2.68682	677.884	15261	2	P50990	CCT8	119630331	10816
CCT8	K.AHEILPNLVCCSAK.N	21.31	4.55142	537.94	15351	3	P50990	CCT8	119630331	10816
CCT8	K.APGFAQMLK.E	15.93	2.53918	481.761	15858	2	P50990	CCT8	119630330	10816
CCT8	K.FAEAFEAIPR.A	63.61	3.15142	575.8	18021	2	P50990	CCT8	119630331	10816
CCT8	K.ILGSGISSSSVLHGMVFK.K	111.06	3.42939	909.996	19513	2	P50990	CCT8	119630331	10816
CCT8	K.LFVTNDAATILR.E	76.56	3.87628	667.38	19653	2	P50990	CCT8	119630331	10816
CCT8	K.TAEELMNFSKGEENLMDAQVK.A	116.08	5.60374	795.38	20005	3	P50990	CCT8	119630331	10816
CCT8	K.IAVYSCPFDGMITETK.G	71.21	3.01005	916.437	20676	2	P50990	CCT8	119630331	10816
CCT8	R.GSTDNLMDDIERAVDDGVNTFK.V	78.22	1.66494	1206.55	28347	2	P50990	CCT8	119630331	10816
CD147	R.FFVSSSQGR.S	37.2	5.95758	507.757	11845	2	A0A087WUV8	BSG	290543627	00176
CD147	K.GGVVLKEDALPGQK.T	36.82	5.5876	470.939	12712	3	I3L4S8	BSG	260656346	00176
CD147	K.SSEHINEGETAMLVCK.S	91.91	4.59988	902.918	12790	2	A0A087WUV8	BSG	290543627	00176
CD147	R.SELHIENLNMEADPGQYR.C	52.75	3.2401	705.999	17725	3	A0A087WUV8	BSG	290543627	00176
CD147	K.SESVPPVTDWAWYK.I	48.71	3.06824	832.904	21882	2	A0A087WUV8	BSG	290543627	00176
CD81 antigen	K.NNLCPSGSNIISNLFK.E	42.54	4.41645	889.453	22965	2	P60033	CD81	119622913	08924
CD9	K.EVQEFYKDTYNK.L	20.38	4.73608	782.374	12513	2	A0A087WU13	CD9	119609219	00880
CDC like kinase 3	R.ITLAEALLHPFFAGLTPEER.S	54.33	2.55617	742.406	28642	3	G5E959	CLK3	332138288	04290
CDC2	R.DLKPQNLLIDDKGTIK.L	51.98	3.01596	906.02	16389	2	A0A087WZZ9	CDK1	334302921	00302
CDC2	K.MALNHPYFNDLDNQIK.K	25.44	0.922953	644.98	17382	3	P06493	CDK1	334302921	00302
CDC2	K.NLDENGLDLLSK.M	39.37	6.99635	665.851	19825	2	P06493	CDK1	334302921	00302
CDC37	K.SMVNTKPEKTEEDSEEVREQK.H	38.59	5.49336	624.053	8837	4	Q16543	CDC37		05456
CDC37	K.SMVNTKPEKTEEDSEEVR.E	77.03	3.96966	527.753	9167	4	Q16543	CDC37	119604509	05456
CDC42	K.YVECSALTQK.G	34.63	8.86543	599.798	10853	2	P60953	CDC42	322510015	00309
CDC42	K.WVPEITHHCPK.T	23.49	5.83887	702.352	10967	2	P60953	CDC42	322510015	00309
CDC42	K.NVFDEAILAALEPPEPK.K	63.28	1.97089	926.99	27118	2	P60953	CDC42	322510015	00309
CDC5	R.YADLLLEKETLK.S	48	5.91442	718.41	16609	2	Q99459	CDC5L	119624675	04184
CDC5	R.RLECLKEDVQR.Q	37.63	5.90692	482.592	9918	3	Q99459	CDC5L	119624675	04184
CDK2 associated protein 1	K.YAELLAIIEELGKEIRPTYAGSK.S	32.22	5.70267	641.858	28193	4	O14519	CDK2AP1	296863317	03726
CDK2 associated protein 1	K.YAELLAIIEELGK.E	52.88	6.17719	731.418	28793	2	O14519	CDK2AP1	296863317	03726
CDK5 regulatory subunit associated protein 1 like 1	M.PSASCDTLLDDIEDIVSQEDSKPQDR.H	26.85	7.65915	978.456	26722	3	Q5VV42	CDKAL1	56205108	13022
CDKN2A	R.EGFLDTLVVLHR.A	32.75	3.52593	699.893	23445	2	A5X2G7	CDKN2A	304376272	02696
CDP-DAG synthase 2	R.LQEYNIPGVIQSVIGWK.T	33.97	7.02649	648.696	27544	3	E7EQ83	CDS2	119630831	09150
Cell death regulatory protein GRIM 19	R.LQIEDFEAR.I	50.88	1.73662	560.786	18525	2	J3KN00	NDUFA13	260763955	09452
Cell division cycle 10	K.DVTNNVHYENYR.S	65.93	3.53877	762.35	11461	2	H0YFF6	SEPT7	344189850	04398
Cell division cycle 91 like 1 protein	K.LLLELDQYAPDVAELIR.T	95.23	4.97491	986.048	27350	2	Q9H490	PIGU	119596668	12250
Cell division cycle and apoptosis regulator 1	K.KDLSQLQENLK.I	37.24	8.47589	658.37	12327	2	Q8IX12	CCAR1	124376860	10811
Centaurin beta 2	R.ASAQSSVR.S	16.82	0.16389	403.212	6044	2	A0A087X1H5	ACAP2	187608516	09681
CGI-09 protein	K.SFLSGLYEFPLNKVDSLLHGTFSAK.M	50.92	6.28415	924.159	27111	3	Q9UJA5	TRMT6	119630812	13027
CGI-09 protein	K.SNASTLESHETEEPAAK.K	44.61	4.39297	600.949	9286	3	Q9UJA5	TRMT6	119630811	13027
CGI-100 protein	K.YITGTDILDMKLEDILESINSIK.S	57.58	6.04026	875.468	29479	3	Q9Y3A6	TMED5	282165814	13028
CGI-49 protein	R.NVSNLKPVPLIGPK.L	17.2	4.42848	492.638	14786	3	Q8NBX0	SCCPDH	55665834	13038
Chaperonin containing T complex polypeptide 1 subunit 4	R.TLSGMESYCVR.A	35.13	4.98546	651.798	13930	2	B7Z2F4	CCT4	119620393	05506
Chaperonin containing T complex polypeptide 1 subunit 4	R.MLVELSK.A	19.47	7.3999	410.239	14165	2	B7Z9L0	CCT4	119620393	05506
Chaperonin containing T complex polypeptide 1 subunit 4	K.VIDPATATSVDLR.D	86.1	1.71168	679.369	16223	2	B7Z2F4	CCT4	119620393	05506
Chaperonin containing T complex polypeptide 1 subunit 4	R.AYILNLVK.Q	22.57	2.22156	467.293	18141	2	B7Z2F4	CCT4	119620393	05506
Chaperonin containing T complex polypeptide 1 subunit 4	R.ALIAGGGAPEIELALR.L	55.7	4.17436	775.952	21445	2	B7Z2F4	CCT4	119620393	05506
Chaperonin containing T complex polypeptide 1 subunit 4	K.VVSQYSSLLSPMSVNAVMK.V	87.82	2.64601	1020.53	21808	2	B7Z2F4	CCT4	119620393	05506
Chaperonin containing T complex polypeptide 1 subunit 4	K.IGLIQFCLSAPK.T	28.67	4.8472	673.882	22035	2	B7Z2F4	CCT4	119620393	05506
Chaperonin containing T complex polypeptide 1 subunit 4	K.GIEILTDMSRPVELSDRETLLNSATTSLNSK.V	20.56	5.04843	1130.92	22657	3	B7Z9L0	CCT4	119620393	05506
Chaperonin containing T complex polypeptide 1 subunit 4	R.DALSDLALHFLNK.M	71.24	5.9185	728.898	26100	2	B7Z2F4	CCT4	119620393	05506
Chaperonin containing T complex polypeptide 1, subunit 1	R.TLIQNCGASTIR.L	49.98	4.13288	667.351	11978	2	P49368	CCT3	127796120	08969
Chaperonin containing T complex polypeptide 1, subunit 1	R.GASKEILSEVER.N	61.33	5.57635	659.358	12635	2	P49368	CCT3	127796120	08969
Chaperonin containing T complex polypeptide 1, subunit 1	R.NLQDAMQVCR.N	24.67	3.70817	617.789	14022	2	P49368	CCT3	127796120	08969
Chaperonin containing T complex polypeptide 1, subunit 1	K.AMTGVEQWPYR.A	31.54	1.53405	669.32	16533	2	P49368	CCT3	127796120	08969
Chaperonin containing T complex polypeptide 1, subunit 1	R.AVAQALEVIPR.T	60.69	3.97019	583.851	16786	2	P49368	CCT3	127796120	08969
Chaperonin containing T complex polypeptide 1, subunit 1	R.IVLLDSSLEYK.K	46.42	5.05266	640.364	19842	2	P49368	CCT3	127796120	08969
Chaperonin containing T complex polypeptide 1, subunit 1	K.GISDLAQHYLMR.A	62.77	4.75737	702.362	20055	2	P49368	CCT3	127796120	08969
Chaperonin containing T complex polypeptide 1, subunit 1	R.WSSLACNIALDAVK.M	79.59	2.75618	774.4	20477	2	P49368	CCT3	127796120	08969
Chaperonin containing T complex polypeptide 1, subunit 1	K.ELGIWEPLAVK.L	37.61	3.67414	627.861	22664	2	P49368	CCT3	127796120	08969
Chaperonin containing T complex polypeptide 1, subunit 1	R.NVLLDPQLVPGGGASEMAVAHALTEK.S	49.51	3.1929	873.129	22886	3	P49368	CCT3	127796120	08969
Chaperonin containing T complex polypeptide 1, subunit 1	K.ISIPVDISDSDMMLNIINSSITTK.A	115.01	5.22832	1304.17	28061	2	P49368	CCT3	127796120	08969
Chaperonin containing T complex polypeptide 1, subunit 2	K.HGINCFINR.Q	36.18	4.18024	565.782	11766	2	P78371	CCT2	311771535	06895
Chaperonin containing T complex polypeptide 1, subunit 2	K.KIHPQTIIAGWR.E	25.25	7.61498	710.42	13367	2	P78371	CCT2	311771535	06895
Chaperonin containing T complex polypeptide 1, subunit 2	R.EALLSSAVDHGSDEVK.F	53.13	4.68731	828.911	13947	2	P78371	CCT2	311771535	06895
Chaperonin containing T complex polypeptide 1, subunit 2	K.GSGNLEAIHIIK.K	14.64	3.95299	417.908	14261	3	P78371	CCT2	311771535	06895
Chaperonin containing T complex polypeptide 1, subunit 2	R.GATQQILDEAER.S	78.73	4.91633	665.837	14310	2	P78371	CCT2	311771535	06895
Chaperonin containing T complex polypeptide 1, subunit 2	K.IHPQTIIAGWR.E	37.87	3.70665	646.37	15530	2	P78371	CCT2	311771535	06895
Chaperonin containing T complex polypeptide 1, subunit 2	K.LAVEAVLR.L	37.88	2.77068	435.775	15583	2	P78371	CCT2	311771535	06895
Chaperonin containing T complex polypeptide 1, subunit 2	R.QDLMNIAGTTLSSK.L	65.71	3.08773	739.882	19105	2	P78371	CCT2	311771535	06895
Chaperonin containing T complex polypeptide 1, subunit 2	R.TVYGGGCSEMLMAHAVTQLANR.T	138.81	4.04122	1183.56	19915	2	P78371	CCT2	311771535	06895
Chaperonin containing T complex polypeptide 1, subunit 2	R.LALVTGGEIASTFDHPELVK.L	40.05	4.13517	1049.07	21420	2	P78371	CCT2	311771535	06895
Chaperonin containing T complex polypeptide 1, subunit 2	R.SLHDALCVLAQTVKDSR.T	47	7.10192	957.006	21956	2	P78371	CCT2	311771535	06895
Chaperonin containing T complex polypeptide 1, subunit 2	R.SLHDALCVLAQTVK.D	77.45	5.07834	777.923	22097	2	P78371	CCT2	311771535	06895
Chaperonin containing T complex polypeptide 1, subunit 2	K.LGGSLADSYLDEGFLLDKK.I	113.67	3.74022	1021.03	22186	2	P78371	CCT2	311771535	06895
Chaperonin containing T complex polypeptide 1, subunit 2	R.MLPTIIADNAGYDSADLVAQLR.A	83.26	4.52453	783.074	24557	3	P78371	CCT2	311771535	06895
Chaperonin containing T complex polypeptide 1, subunit 2	R.VQDDEVGDGTTSVTVLAAELLR.E	127.36	5.24174	1144.59	26812	2	P78371	CCT2	311771535	06895
Chaperonin containing T complex polypeptide 1, subunit 7	R.GKATISNDGATILK.L	81.72	2.958	694.893	11144	2	Q99832	CCT7	261399877	06896
Chaperonin containing T complex polypeptide 1, subunit 7	R.GGAEQFMEETER.S	53.03	5.9425	692.3	14546	2	Q99832	CCT7	261399877	06896
Chaperonin containing T complex polypeptide 1, subunit 7	K.ALEIIPR.Q	19.61	1.52803	406.256	15231	2	Q99832	CCT7	261399877	06896
Chaperonin containing T complex polypeptide 1, subunit 7	R.SLHDAIMIVR.R	32.48	4.42909	577.824	15410	2	Q99832	CCT7	261399877	06896
Chaperonin containing T complex polypeptide 1, subunit 7	R.YNFFTGCPK.A	35.24	5.09566	567.261	16746	2	Q99832	CCT7	261399877	06896
Chaperonin containing T complex polypeptide 1, subunit 7	R.VHTVEDYQAIVDAEWNILYDKLEK.I	110.52	4.94421	964.492	25809	3	Q99832	CCT7	261399877	06896
Chaperonin containing T complex polypeptide 1, subunit 7	K.SQDAEVGDGTTSVTLLAAEFLK.Q	85.34	4.2715	1126.57	26802	2	Q99832	CCT7	261399877	06896
Chaperonin containing T complex polypeptide 1, subunit 7	R.INALTAASEAACLIVSVDETIKNPR.S	115.19	4.98793	1328.71	28291	2	Q99832	CCT7	261399877	06896
Chaperonin containing T complex polypeptide 1, subunit 7	K.MVVDAVMMLDDLLQLK.M	83.29	0.780828	917.479	31299	2	Q99832	CCT7	261399877	06896
Chaperonin containing T-complex polypeptide 1 subunit 6A	R.IITEGFEAAKEK.A	54.34	2.0199	668.36	11870	2	P40227	CCT6A	121490543	00089
Chaperonin containing T-complex polypeptide 1 subunit 6A	K.QADLYISEGLHPR.I	35.85	0.358962	749.886	14733	2	P40227	CCT6A	327478610	09873
Chaperonin containing T-complex polypeptide 1 subunit 6A	R.GLQDVLR.T	51.88	5.02207	400.737	15512	2	P40227	CCT6A	327478610	09873
Chaperonin containing T-complex polypeptide 1 subunit 6A	K.ALQFLEEVK.V	26.12	3.74326	538.805	18783	2	P40227	CCT6A	121490543	00089
Chaperonin containing T-complex polypeptide 1 subunit 6A	K.DGNVLLHEMQIQHPTASLIAK.V	81.9	4.96797	772.415	18845	3	P40227	CCT6A	121490543	00089
Chaperonin containing T-complex polypeptide 1 subunit 6A	K.VLAQNSGFDLQETLVK.I	67.39	4.12385	881.476	19593	2	P40227	CCT6A	121490543	00089
Chaperonin containing T-complex polypeptide 1 subunit 6A	K.GIDPFSLDALSK.E	54.46	5.76873	631.839	22776	2	P40227	CCT6A	121490543	00089
Chaperonin containing T-complex polypeptide 1 subunit 6A	K.NAIDDGCVVPGAGAVEVAMAEALIK.H	97.62	1.80792	1235.62	27363	2	P40227	CCT6A	121490543	00089
Chaperonin containing T-complex polypeptide 1 subunit 6A	R.AQLGVQAFADALLIIPK.V	30.76	4.28496	884.526	28874	2	P40227	CCT6A	121490543	00089
Chaperonin containing T-complex polypeptide 1 subunit 6A	R.TKVHAELADVLTEAVVDSILAIK.K	68.19	5.39093	812.468	29600	3	P40227	CCT6A	119628379	00089
Chaperonin containing T-complex polypeptide 1 subunit 6A	K.VHAELADVLTEAVVDSILAIK.K	61.18	0.308671	736.083	31579	3	P40227	CCT6A	119628379	00089
Chloride intracellular channel 1	K.NSNPALNDNLEK.G	57.6	5.55751	664.829	10952	2	O00299	CLIC1	345531894	04188
Chloride intracellular channel 1	K.LAALNPESNTAGLDIFAK.F	44.33	4.34259	922.995	21888	2	O00299	CLIC1	345531894	04188
Choline/ethanolamine phosphotransferase 1	K.LFQLPTPPLSR.H	15.66	0.625819	634.872	21190	2	A0A0C4DGS9	CEPT1	119576876	13024
Chondroitin sulfate proteoglycan 6	R.LALLHEGTGPR.V	31.13	5.30396	582.333	11893	2	Q9UQE7	SMC3	119569943	05829
Chondroitin sulfate proteoglycan 6	K.QVIIQGFR.S	18.68	4.86379	480.787	15044	2	Q9UQE7	SMC3	119569943	05829
Chondroitin sulfate proteoglycan 6	R.KYEAIQLTFK.Q	17.55	4.26937	414.238	15377	3	Q9UQE7	SMC3	119569943	05829
Chondroitin sulfate proteoglycan 6	K.AILNGIDSINK.V	24.3	5.79618	579.333	16155	2	Q9UQE7	SMC3	119569943	05829
Chondroitin sulfate proteoglycan 6	K.NDVMNLLESAGFSR.S	84.64	2.88006	776.877	24922	2	Q9UQE7	SMC3	119569943	05829
Chondroitin sulfate proteoglycan 6	K.CDPAPFYLFDEIDQALDAQHR.K	94.44	4.9981	841.057	28060	3	Q9UQE7	SMC3	119569943	05829
Chondroitin sulfate proteoglycan 6	K.GDVEGSQSQDEGEGSGESER.G	135.78	2.90463	1019.91	7695	2	Q9UQE7	SMC3	119569943	05829
Chondroitin sulfate proteoglycan 6	K.INQMATAPDSQR.L	59.82	5.60059	666.326	9575	2	Q9UQE7	SMC3	119569943	05829
Chondroitin sulfate proteoglycan 6	K.ISAMKEEKEQLSAER.Q	42.83	0.807371	437.977	9794	4	Q9UQE7	SMC3	119569943	05829
Chromatin assembly factor 1 subunit A	K.VPMVVLQDILAVRPPQIK.S	26.1	7.28393	672.744	25108	3	Q13111	CHAF1A	229462842	03148
Chromatin assembly factor 1 subunit B	R.LASAGVDTNVR.I	62.03	3.95614	551.798	10201	2	Q13112	CHAF1B	119630146	03147
Chromatin assembly factor 1 subunit B	R.VTLNTLQAWSK.T	31.67	1.52932	630.85	17759	2	Q13112	CHAF1B	119630146	03147
Chromatin assembly factor 1 subunit B	K.AIVEFLSNLAR.H	41.58	4.95333	616.857	23768	2	Q13112	CHAF1B	119630146	03147
Chromatin assembly factor 1 subunit B	R.TQDPSSPGTTPPQAR.Q	60.06	4.42021	770.377	8917	2	Q13112	CHAF1B	119630146	03147
Chromobox homolog 3	R.LTWHSCPEDEAQ.-	37.14	1.12861	736.81	13409	2	Q13185	CBX3	119614250	05130
Chromobox homolog 3	K.KVEEAEPEEFVVEK.V	59.51	3.84635	831.42	13762	2	Q13185	CBX3	119614252	05130
Chromobox homolog 3	R.VVNGKVEYFLK.W	59.35	5.07508	648.375	14000	2	Q13185	CBX3	302148597	05130
Chromobox homolog 3	K.WKDSDEADLVLAK.E	57.59	2.09699	745.382	15317	2	Q13185	CBX3	270346821	05130
Chromobox homolog 3	R.IIGATDSSGELMFLMK.W	86.78	3.29857	856.936	23947	2	K7ELA4	CBX1	270346821	05149
Chromobox homolog 3	R.GLDPERIIGATDSSGELMFLMK.W	35.27	1.90657	794.069	25227	3	Q13185	CBX3	270346821	05130
Chromobox homolog 8	R.VFAAEALLK.R	24.67	1.09404	481.29	18288	2	Q9HC52	CBX8	257471995	13006
Chromodomain helicase DNA binding protein 1	K.VLIFSQMVR.C	29.4	3.24173	546.817	19987	2	H7BXG5	CHD8	317373586	03668
Chromodomain helicase DNA binding protein 4	R.KLERPPETPTVDPTVK.Y	14.45	5.68399	603.007	11184	3	A0A0C4DGG9	CHD4	311033360	04472
Chromodomain helicase DNA binding protein 4	K.MMLTHLVVRPGLGSK.A	16.9	4.17347	410.487	14943	4	A0A0C4DGG9	CHD4	311033360	09071
Chromodomain helicase DNA binding protein 4	R.VLIFSQMTK.M	16.49	5.81285	533.805	17862	2	A0A0C4DGG9	CHD4	311033360	09071
Chromodomain helicase DNA binding protein 4	K.AFLNAIMR.Y	20.53	0.404057	468.26	18306	2	A0A0C4DGG9	CHD4	311033360	04472
Chromodomain helicase DNA binding protein 4	R.GGGNQVSLLNVVMDLK.K	106.09	4.15479	822.446	25672	2	A0A0C4DGG9	CHD4	311033360	04472
Chromodomain helicase DNA binding protein 4	R.FHNLEGFLEEFADIAKEDQIK.K	45.38	2.34474	831.75	26828	3	A0A0C4DGG9	CHD4	311033360	04472
Chromodomain helicase DNA binding protein 4	K.GPFLVSAPLSTIINWER.E	53.31	0.0115787	950.52	27034	2	A0A0C4DGG9	CHD4	311033360	09071
Chromosome 1 open reading frame 107	K.VLIVVPFR.E	14.46	4.32837	471.812	20821	2	Q68CQ4	DIEXF	119613843	14535
Chromosome 1 open reading frame 33	R.QLGLPTALKR.G	23.7	8.24479	548.85	13315	2	Q9UKD2	MRTO4	119615281	12725
Chromosome 1 open reading frame 33	R.TKEEVNEWFTK.Y	17.73	3.15944	470.903	14420	3	Q9UKD2	MRTO4	119615281	12725
Chromosome 1 open reading frame 33	K.VMMVALGR.S	32.42	3.00063	438.745	15500	2	Q9UKD2	MRTO4	119615281	12725
Chromosome 1 open reading frame 33	K.QNLIEELR.K	44.7	3.18759	507.784	16895	2	Q9UKD2	MRTO4	119615281	12725
Chromosome 1 open reading frame 33	K.YLFIFSVANMR.N	56.58	5.01501	680.861	25692	2	Q9UKD2	MRTO4	119615281	12725
Chromosome 1 open reading frame 33	R.SPSDEYKDNLHQVSKR.L	36.44	5.51672	476.491	9569	4	Q9UKD2	MRTO4	119615281	12725
Chromosome 1 open reading frame 33	R.SPSDEYKDNLHQVSK.R	31.62	6.13107	437.465	9919	4	Q9UKD2	MRTO4	119615281	12725
Chromosome 1 open reading frame 69	R.LLTQDEGPALVPGGR.L	48.64	2.40344	761.913	16331	2	G5EA38	IBA57	119590268	17318
Chromosome 12 open reading frame 43	R.HKVNEHEQDGNELQTTPEFR.A	16.79	5.21815	602.789	10580	4	G5EA44	C12orf43	119618639	07771
Chromosome 14 open reading frame 172	R.GFSELSTLEVLPQVYNVR.T	68.16	2.26319	1026.05	24426	2	Q96FX7	TRMT61A	123173772	08810
Chromosome 15 open reading frame 44	K.SNLMMSLFEPGPEPLPWLGK.M	52.54	4.95913	1122.07	28387	2	B4DDI6		156631025	13175
Chromosome 17 open reading frame 25 protein	K.ILTPLVSLDTPGK.A	91.23	5.12333	677.406	20525	2	F6TLX2	GLOD4	217330598	12678
Chromosome 17 open reading frame 25 protein	K.SLNYWCNLLGMK.I	44.34	5.10834	749.867	23965	2	F6TLX2	GLOD4	217330598	12678
Chromosome 19 open reading frame 43	R.QRQEEPPPGPQRPDQSAAAAGPGDPKR.K	31.92	3.71958	568.289	8988	5	K7ELS0	C19orf43		14528
chromosome 19 open reading frame 7	R.HVEASGGSGPGDSGPSDPR.L	56.14	6.69107	589.267	7780	3	Q9UPT8	ZC3H4	126723060	19314
chromosome 19 open reading frame 7	K.TVNATGSSAAPGSSDKPSDPR.V	26.68	4.55954	667.99	8470	3	Q9UPT8	ZC3H4	126723060	19314
Chromosome 21 open reading frame 33	K.NLSTFAVDGKDCK.V	75.91	4.72262	727.854	12132	2	A0A096LNH5	LOC102724023	296531406	09044
Chromosome 22 open reading frame 19 protein	R.LNSIMQASLPVQEYLFMPFDQAHK.Q	23.04	5.85523	936.473	26603	3	Q13769	THOC5	259016156	16650
Chromosome 22 open reading frame 28	R.SSMTFLTR.Q	49.98	4.85317	471.742	14967	2	Q9Y3I0	RTCB	74753486	13695
Chromosome 22 open reading frame 28	K.GMAAAGNYAWVNR.S	45.25	4.74268	690.831	15279	2	Q9Y3I0	RTCB	74753486	13695
Chromosome 22 open reading frame 28	K.QIGNVAALPGIVHR.S	46.61	4.73684	482.287	15679	3	Q9Y3I0	RTCB	321173828	13695
Chromosome 22 open reading frame 28	R.GLGHQVATDALVAMEK.A	79.13	3.53568	820.43	16536	2	Q9Y3I0	RTCB	74753486	13695
Chromosome 22 open reading frame 28	K.LMFEELR.N	35.13	2.47471	469.245	18081	2	Q9Y3I0	RTCB	321173828	13695
Chromosome 22 open reading frame 28	R.GGGVGGFLPAMK.Q	25.87	1.22138	545.79	18185	2	Q9Y3I0	RTCB	321173828	13695
Chromosome 22 open reading frame 28	R.GLPQLGTLGAGNHYAEIQVVDEIFNEYAAKK.M	40.33	5.70518	837.188	25391	4	Q9Y3I0	RTCB	74753486	13695
Chromosome 22 open reading frame 28	K.GVIPMNAKDLEEALEMGVDWSLR.E	97.56	2.47194	858.432	28299	3	Q9Y3I0	RTCB	74753486	13695
Chromosome 22 open reading frame 28	R.MLQADPNKVSAR.A	60.35	4.05956	665.353	9951	2	Q9Y3I0	RTCB	74753486	13695
Chromosome 7 open reading frame 21	R.GEAPGAETPSLR.H	15.16	6.21814	592.803	10994	2	Q9BVT8	TMUB1	209862889	12910
Chromosome 8 open reading frame 33	R.AAAYSAQVQPVDGATR.K	99.83	6.24497	802.91	11683	2	Q9H7E9	C8orf33	119602429	07951
Chromosome 9 open reading frame 86	K.FFNIPFLQLQR.E	30.79	9.97186	711.905	26502	2	G8JLF3	C9orf86	186700623	12984
Chromosome condensation 1	R.KKPALVSIPEDVVQAEAGGMHTVCLSK.S	66.4	4.44613	716.884	18747	4	P18754	RCC1	119628100	01559
Chromosome condensation 1	R.DNNGVIGLLEPMKK.S	43.62	0.759251	764.414	20243	2	P18754	RCC1	119628100	01559
Chromosome condensation 1	K.SMVPVQVQLDVPVVK.V	73.69	4.20163	819.472	21143	2	P18754	RCC1	119628100	01559
Chromosome condensation protein G	K.LLSDFLDSEVSELR.T	50.83	1.58858	811.919	25199	2	Q9BPX3	NCAPG	119613191	12097
Chromosome condensation protein G	K.DLLVLLNEILEQVKDR.T	54.31	1.51144	637.371	31660	3	Q9BPX3	NCAPG	119613191	12097
Chromosome condensation related SMC associated protein 1	K.QTLAAFVPLLLK.V	37.45	3.35966	657.415	25771	2	F5GZJ1	NCAPD2	259016362	06472
Chromosome condensation related SMC associated protein 1	R.GICEMELLDGKQTLAAFVPLLLK.V	32.59	9.46427	853.81	28094	3	F5GZJ1	NCAPD2	259016362	06472
Chromosome condensation related SMC associated protein 1	K.NAIQLLASFLANNPFSCK.L	62.58	2.91379	670.017	31021	3	F5GZJ1	NCAPD2	259016362	06472
Chromosome segregation 1like protein	K.EHDPVGQMVNNPK.I	61.37	3.1242	732.851	10632	2	P55060	CSE1L	126507451	03217
Chromosome segregation 1like protein	R.DLEGSDIDTR.R	25.67	0.938856	560.76	12555	2	P55060	CSE1L	126507451	03217
Chromosome segregation 1like protein	K.SANVNEFPVLK.A	36.58	0.223381	609.33	15947	2	P55060	CSE1L	126507451	03217
Chromosome segregation 1like protein	K.VIVPNMEFR.A	36.07	7.61365	552.801	17713	2	P55060	CSE1L	126507451	03217
Chromosome segregation 1like protein	K.ANIVHLMLSSPEQIQK.Q	71.93	4.63279	904.495	17992	2	P55060	CSE1L	126507451	03217
Chromosome segregation 1like protein	K.LLQTDDEEEAGLLELLK.S	93.86	5.917	965.012	25570	2	P55060	CSE1L	119596083	03217
Chromosome segregation 1like protein	K.FLESVEGNQNYPLLLLTLLEK.S	65.26	4.31013	811.784	29721	3	P55060	CSE1L	126507451	03217
Chromosome segregation 1like protein	R.SFSLLQEAIIPYIPTLITQLTQK.L	31.11	0.848142	873.167	31366	3	P55060	CSE1L	126507451	03217
Cirhin	K.LFQITPDKIQFER.N	19.99	3.10417	545.637	19397	3	Q969X6	CIRH1A	186928847	08468
Cirhin	K.IYKPLLFMDLLDER.T	35.55	5.94236	883.487	25581	2	Q969X6	CIRH1A	186928847	08468
Cisplatin resistance associated overexpressed protein	R.LALSQNQQSSGAAGPTGK.N	103.63	1.99548	857.941	10306	2	O95232	LUC7L3	119614993	16759
Cisplatin resistance associated overexpressed protein	R.STTSTIESFAAQEK.Q	66.11	2.63115	750.367	15387	2	O95232	LUC7L3	119614993	16759
Cisplatin resistance associated overexpressed protein	R.YLQSLLAEVERR.I	23.19	3.84203	492.946	19142	3	O95232	LUC7L3	119614993	16759
Cisplatin resistance associated overexpressed protein	K.YYLCGFCPAELFTNTR.S	87.28	7.11063	1006.46	25100	2	O95232	LUC7L3	119614993	16759
Cisplatin resistance associated overexpressed protein	K.IQVLTDKIDVLLQQIEELGSEGKVEEAQGMMK.L	80.75	5.53378	893.725	27708	4	O95232	LUC7L3	119614993	16759
Citrate synthase	R.VVPGYGHAVLR.K	48.29	5.81157	584.339	11240	2	A0A0C4DGI3	CS	119617330	00349
Citrate synthase	R.GFSIPECQK.L	24.62	5.4115	533.258	13247	2	A0A0C4DGI3	CS	119617330	00349
Citrate synthase	K.IVPNVLLEQGK.A	35.57	6.11377	605.367	16774	2	A0A0C4DGI3	CS	119617330	00349
Citrate synthase	K.GLVYETSVLDPDEGIR.F	95.79	2.90319	881.949	20254	2	A0A0C4DGI3	CS	119617330	00349
Citrate synthase	R.DYIWNTLNSGR.V	39.54	6.76202	669.83	21567	2	A0A0C4DGI3	CS	119617330	00349
Citrate synthase	R.EGSGIGAIDSNLDWSHNFTNMLGYTDHQFTELTR.L	41.88	4.00391	957.444	25879	4	A0A0C4DGI3	CS	119617330	00349
Citrate synthase	R.ALGVLAQLIWSR.A	45.68	5.67532	663.902	25904	2	A0A0C4DGI3	CS	119617330	00349
Citrate synthase	R.AALPSHVVTMLDNFPTNLHPMSQLSAAVTALNSESNFAR.A	76.76	4.66176	1384.7	25993	3	A0A0C4DGI3	CS	119617330	00349
Citrate synthase	R.TKYWELIYEDSMDLIAKLPCVAAK.I	17.76	5.43908	715.122	28252	4	A0A0C4DGI3	CS	119617330	00349
Clathrin adaptor complex AP2, MU subunit	K.QSIAIDDCTFHQCVR.L	29.85	4.60148	617.285	14245	3	A0A087WY71	AP2M1	119598698	03014
Clathrin, heavy polypeptide	K.VDKLDASESLR.K	47.1	5.46301	411.556	10840	3	A0A087WVQ6	CLTC	119614805	00350
Clathrin, heavy polypeptide	K.IYIDSNNNPER.F	65.43	4.65594	667.823	11216	2	A0A087WVQ6	CLTC	119614805	00350
Clathrin, heavy polypeptide	R.RPISADSAIMNPASK.V	33.53	3.69493	779.409	11894	2	A0A087WVQ6	CLTC	343781033	00350
Clathrin, heavy polypeptide	K.VSQPIEGHAASFAQFK.M	17.92	5.69813	572.965	14253	3	A0A087WVQ6	CLTC	343781033	00350
Clathrin, heavy polypeptide	R.KFNALFAQGNYSEAAK.V	33.73	5.28742	586.968	14757	3	A0A087WVQ6	CLTC	119614805	00350
Clathrin, heavy polypeptide	K.QLPLVKPYLR.S	20.45	4.93818	613.888	15333	2	A0A087WVQ6	CLTC	119614805	00350
Clathrin, heavy polypeptide	K.IVLDNSVFSEHR.N	43.52	1.62743	472.58	16134	3	A0A087WVQ6	CLTC	242247001	00350
Clathrin, heavy polypeptide	K.LLYNNVSNFGR.L	36.88	2.49253	648.84	16258	2	A0A087WVQ6	CLTC	119614805	00350
Clathrin, heavy polypeptide	K.NLILVVR.G	18.7	2.22853	413.78	16308	2	A0A087WVQ6	CLTC	119614805	00350
Clathrin, heavy polypeptide	K.LHIIEVGTPPTGNQPFPK.K	73.09	2.48424	973.033	16839	2	A0A087WVQ6	CLTC	343781033	00350
Clathrin, heavy polypeptide	R.CNEPAVWSQLAK.A	68.12	3.59454	701.845	16944	2	A0A087WVQ6	CLTC	119614805	00350
Clathrin, heavy polypeptide	R.LASTLVHLGEYQAAVDGAR.K	76.3	1.68541	986.02	17518	2	A0A087WVQ6	CLTC	119614805	00350
Clathrin, heavy polypeptide	R.ISGETIFVTAPHEATAGIIGVNRK.G	19.97	4.83445	621.095	17828	4	A0A087WVQ6	CLTC	343781033	00350
Clathrin, heavy polypeptide	K.WLKEDKLECSEELGDLVK.T	112.72	1.07161	1096.05	18486	2	A0A087WVQ6	CLTC	242247001	00350
Clathrin, heavy polypeptide	R.NNLAGAEELFAR.K	68.52	4.01023	652.836	18618	2	A0A087WVQ6	CLTC	119614805	00350
Clathrin, heavy polypeptide	R.GQFSTDELVAEVEKR.N	136.1	4.88564	854.435	18895	2	A0A087WVQ6	CLTC	242247001	00350
Clathrin, heavy polypeptide	K.TLQIFNIEMK.S	32.65	5.77194	618.84	22027	2	A0A087WVQ6	CLTC	343781033	00350
Clathrin, heavy polypeptide	K.VNPSRLPVVIGGLLDVDCSEDVIK.N	48.15	4.55057	865.471	24208	3	A0A087WVQ6	CLTC	119614805	00350
Clathrin, heavy polypeptide	R.NLQNLLILTAIK.A	51.5	8.00823	677.432	24346	2	A0A087WVQ6	CLTC	242247001	00350
Clathrin, heavy polypeptide	R.LLEMNLMHAPQVADAILGNQMFTHYDR.A	91	4.90966	782.887	25140	4	A0A087WVQ6	CLTC	119614805	00350
Clathrin, heavy polypeptide	R.KFDVNTSAVQVLIEHIGNLDR.A	79.4	4.88922	790.096	25329	3	A0A087WVQ6	CLTC	119614805	00350
Clathrin, heavy polypeptide	R.FQEHLQLQNLGINPANIGFSTLTMESDKFICIR.E	96.16	5.19746	959.493	25403	4	A0A087WVQ6	CLTC	343781033	00350
Clathrin, heavy polypeptide	K.VGYTPDWIFLLR.G	55.69	6.12377	740.408	26930	2	A0A087WVQ6	CLTC	242247001	00350
Clathrin, heavy polypeptide	R.HNIMDFAMPYFIQVMK.E	41.15	6.34421	662.325	27602	3	A0A087WVQ6	CLTC	119614805	00350
Clathrin, heavy polypeptide	K.AFMTADLPNELIELLEK.I	72.75	5.95575	974.017	29349	2	A0A087WVQ6	CLTC	242247001	00350
Clathrin, heavy polypeptide	R.IHEGCEEPATHNALAK.I	25.7	5.03252	444.966	8631	4	A0A087WVQ6	CLTC	119614805	00350
Cleavage and polyadenylation specificity factor 2	R.VLELAQLLDQIWR.T	80.35	4.79423	798.963	29854	2	Q9P2I0	CPSF2	119601889	05824
Cleavage and polyadenylation specificity factor 5	K.EPLYEKDSSVAAR.F	38.93	8.59262	488.92	10391	3	O43809	NUDT21	323463109	05400
Cleavage and polyadenylation specificity factor 5	K.KLFLVQLQEK.A	40.04	3.69092	623.384	16058	2	O43809	NUDT21	323463109	05400
Cleavage and polyadenylation specificity factor 5	R.LMTEILGR.Q	33.7	5.23309	466.768	16770	2	O43809	NUDT21	323463109	05400
Cleavage and polyadenylation specificity factor 5	R.LPHVLLLQLGTTFFKLPGGELNPGEDEVEGLKR.L	33.81	5.58309	724.205	25604	5	O43809	NUDT21	323463109	05400
Cleavage and polyadenylation specificity factor 5	K.LVAAPLFELYDNAPGYGPIISSLPQLLSR.F	109.28	6.08725	1557.86	29872	2	O43809	NUDT21	323463109	05400
Cleavage and polyadenylation specificity factor 6	K.VLISSLQDCLHGIESK.S	91.73	5.94459	899.977	19584	2	Q16630	CPSF6	162329583	05401
Cleavage and polyadenylation specificity factor 6	R.TPLSEAEFEEIMNR.N	44.9	3.75799	833.396	21341	2	Q16630	CPSF6	162329583	05401
Cleavage and polyadenylation specificity factor 6	R.AVSDASAGDYGSAIETLVTAISLIK.Q	151.37	1.81953	1226.65	31419	2	Q16630	CPSF6	162329583	05401
Cleavage stimulation factor subunit 2	R.IVDPEIALK.I	18.54	3.57259	499.302	15682	2	P33240	CSTF2	192764310	02652
Cleavage stimulation factor subunit 2	R.QSILILK.E	43.6	2.93907	407.775	15777	2	P33240	CSTF2	192764310	02652
Cleavage stimulation factor, 3 Prime pre-RNA, subunit 3, 77kDa	R.GCVNPMINIEQLWR.D	68.8	7.37746	865.436	25090	2	Q12996	CSTF3	119588609	02651
CLIP associated protein 1	K.EGLLGLQNLLK.S	15.55	4.93769	599.367	23907	2	B7ZLX3	CLASP1	333440471	09322
ClpP caseinolytic protease	K.QSLQVIESAMER.D	65.15	4.84507	695.85	17590	2	M0R208	CLPP	119589509	03074
ClpX caseinolytic protease X	K.SIIKEPESAAEAVK.L	14.16	6.87453	736.409	11919	2	H0YM48	CLPX	223460850	07478
ClpX caseinolytic protease X	K.LLQDANYNVEK.A	34.53	2.95714	653.837	12734	2	O76031	CLPX	223460850	07478
ClpX caseinolytic protease X	K.AQQGIVFLDEVDKIGSVPGIHQLR.D	39.23	5.27823	873.818	22318	3	O76031	CLPX	223460850	07478
CND2	R.SLPPVMAQNLSIPLAFACLLHLANEK.N	55.76	3.55992	949.85	29570	3	E9PHA2	NCAPH	119591776	03820
Coactivator associated arginine methlytransferase 1	R.LLTIGDANGEIQR.H	34.93	0.877298	700.38	16344	2	K7EPK1	CARM1	308153622	09158
Coatomer protein complex, subunit alpha	R.LLELGPKPEVAQQTR.K	44.75	3.65049	560.323	14050	3	P53621	COPA	205371746	03564
Coatomer protein complex, subunit alpha	R.ISPLQFR.-	27.88	3.38175	430.755	15596	2	P53621	COPA	205371746	03564
Coatomer protein complex, subunit alpha	R.VTTVTEIGKDVIGLR.I	77.65	3.37428	800.97	19194	2	P53621	COPA	205371746	03564
Coatomer protein complex, subunit alpha	R.TLDLPIYVTR.V	33.48	3.7911	595.845	20664	2	P53621	COPA	205371746	03564
Coatomer protein complex, subunit alpha	K.LVGQSIIAYLQK.K	68.35	3.64948	666.9	21546	2	P53621	COPA	205371746	03564
Coatomer protein complex, subunit alpha	R.CLFTLLGHLDYIR.T	56.31	5.11825	810.936	23968	2	P53621	COPA	205371746	03564
Coatomer protein complex, subunit alpha	K.LLQPPAPIMPLDTNWPLLTVSK.G	76.13	5.16942	1222.69	27346	2	P53621	COPA	205371746	03564
Coatomer protein complex, subunit beta	R.NAFMMLIHADQDR.A	40.69	6.04584	781.371	20100	2	P53618	COPB1	221316632	02981
Coatomer protein complex, subunit beta	R.VLQDLVMDILR.V	74.21	5.66647	657.88	26799	2	P53618	COPB1	221316632	02981
Coatomer protein complex, subunit beta	K.EVIKTNNVSEHEDTDKYR.Q	27.43	4.76055	436.217	9266	5	P53618	COPB1	221316632	02981
Coatomer protein complex, subunit beta 2	K.QLAELAISK.C	33.61	5.36924	486.792	14272	2	P35606	COPB2	119599446	06103
Coatomer protein complex, subunit beta 2	K.VWQLGSSSPNFTLEGHEK.G	85.08	2.96629	1008.5	17820	2	P35606	COPB2	119599446	06103
Coatomer protein complex, subunit delta	R.NTLEWCLPVIDAK.N	36.49	7.18243	779.906	23107	2	P48444	ARCN1	214010212	02893
Coatomer protein complex, subunit delta	K.NSNILEDLETLR.L	57.88	4.42424	708.873	23755	2	Q6P1Q5	ARCN1	167887497	02893
Coatomer protein complex, subunit gamma 1	K.FGAQNEEMLPSILVLLK.R	27.26	5.13761	951.529	27707	2	Q9Y678	COPG1	119599676	09887
Coatomer protein complex, subunit gamma 1	R.SLEELPVDIILASVG.-	28.66	0.933846	777.934	31340	2	Q9Y678	COPG1	119599676	09887
Coatomer protein complex, subunit gamma 2	K.EAGLAHLCEFIEDCEHTVLATK.I	45.46	2.17797	848.404	24489	3	Q9UBF2	COPG2	119604175	05074
Coatomer protein complex, subunit gamma 2	R.SIATLAITTLLK.T	35.27	7.22691	622.899	25398	2	Q9Y678	COPG1	119604175	05074
Coatomer protein complex, subunit gamma 2	K.ELAPAVSVLQLFCSSPK.A	63.88	7.73676	923.5	26653	2	Q9Y678	COPG1	119604175	05074
Coatomer protein complex, subunit gamma 2	K.FGAQNESLLPSILVLLQR.C	78.82	6.34687	999.579	28681	2	Q9UBF2	COPG2	119604175	05074
Coatomer protein complex, subunit zeta 1	K.AILILDNDGDRLFAK.Y	35.39	6.0098	837.47	20870	2	P61923	COPZ1	253723261	16738
Coenzyme A synthase	R.HTENEEDKVSSSSFR.Q	19.66	8.52096	584.604	9297	3	Q13057	COASY	205277394	13080
Cofilin 1	K.LTGIKHELQANCYEEVKDR.C	117.62	2.88736	576.54	11352	4	P23528	CFL1	119594858	03261
Cofilin 1	R.YALYDATYETK.E	39.81	4.17155	669.319	15328	2	P23528	CFL1	343887344	03261
Cofilin 1	K.LGGSAVISLEGKPL.-	19.18	5.91295	670.897	18766	2	P23528	CFL1	119594858	03261
Cofilin 1	K.ESKKEDLVFIFWAPESAPLK.S	46.73	4.24462	778.754	23626	3	P23528	CFL1	343887344	03261
Cofilin 1	K.NIILEEGKEILVGDVGQTVDDPYATFVK.M	105.24	5.40715	1021.54	24568	3	P23528	CFL1	119594858	03261
Cofilin 1	K.KEDLVFIFWAPESAPLK.S	66.98	6.31231	995.544	25259	2	P23528	CFL1	343887344	03261
Cofilin 1	K.HELQANCYEEVKDR.C	99.12	5.32158	895.915	9923	2	P23528	CFL1	119594858	03261
Cofilin 2	K.AVLFCLSDDKR.Q	36.85	1.39007	662.341	15847	2	Q9Y281	CFL2	343887344	03262
Coiled coil helix coiled coil helix domain containing 2	R.AAPRPAPVAQPPAAAPPSAVGSSAAAPR.Q	72.13	4.7786	845.13	12255	3	Q9Y6H1	CHCHD2	119628395	09879
Coiled-coil domain containing 124	R.VLEEGSVEAR.T	57.78	4.53442	544.785	10138	2	Q96CT7	CCDC124	209969700	14008
Coiled-coil domain containing 124	R.AAFTAFEEAQLPR.L	58.07	3.66021	725.873	19156	2	Q96CT7	CCDC124	209969700	14008
Coiled-coil domain containing 51	R.GLVHAAGPGQDSGSQAGSPPTR.D	54.82	9.90515	683.01	9823	3	Q96ER9	CCDC51	152032342	08571
Coiled-coil domain containing 86	R.FSQMLQDKPLR.T	39.7	5.28866	454.914	12742	3	Q9H6F5	CCDC86	119594307	08322
Coiled-coil-helix-coiled-coil-helix domain containing 3	R.YESHPVCADLQAK.I	50.44	6.48738	759.361	10259	2	Q9NX63	CHCHD3	119604209	13044
Coiled-coil-helix-coiled-coil-helix domain containing 3	K.RYESHPVCADLQAK.I	44.79	4.77054	558.61	9576	3	Q9NX63	CHCHD3	119604209	13044
Cold inducible RNA binding protein	R.SSGGSYRDSYDSYATHNE.-	52.77	6.08476	998.407	10883	2	Q14011	CIRBP	197692397	08375
Cold inducible RNA binding protein	K.YGQISEVVVVKDRETQR.S	22.43	5.26849	669.364	12679	3	K7ELT6	CIRBP	197692397	08375
Cold inducible RNA binding protein	R.GFGFVTFENIDDAKDAMMAMNGK.S	83.28	6.30735	837.05	24728	3	K7ELT6	CIRBP	197692397	08375
Collagen binding protein 2	K.GVVEVTHDLQK.H	22.04	5.39168	408.893	11636	3	P50454	SERPINH1	333360851	02968
Collagen binding protein 2	K.LSSLIILMPHHVEPLER.L	46.05	2.91919	662.042	19374	3	P50454	SERPINH1	333360851	02968
Collagen binding protein 2	R.LYGPSSVSFADDFVR.S	70.84	1.47006	830.403	21442	2	P50454	SERPINH1	333360851	02968
Collagen binding protein 2	K.DQAVENILVSPVVVASSLGLVSLGGK.A	72.41	7.65446	851.156	30249	3	P50454	SERPINH1	333360851	02968
Collapsin response mediator protein 5	K.LLNLYPR.K	26.02	2.91717	444.77	16017	2	Q9BPU6	DPYSL5	119621073	10522
Comparative gene identification transcript 94	K.LFVIAQK.I	28.79	4.38842	409.762	14347	2	Q9Y3A2	UTP11L	156415994	16711
Complement component C1q binding protein	K.MSGGWELELNGTEAK.L	71.88	0.910126	811.381	19756	2	I3L3B0	C1QBP	332639951	03168
COP9 constitutive photomorphogenic homolog subunit 7A	K.CIPYAVLLEALALR.N	59.93	6.53466	801.463	28511	2	Q9UBW8	COPS7A	255760066	16736
COP9 constitutive photomorphogenic homolog subunit 7A	R.QLEDLVIEAVYADVLR.G	79.65	2.44854	923.504	29261	2	Q9UBW8	COPS7A	255760066	16736
COP9 signalosome subunit 4	K.HALHCTILASAGQQR.S	76.67	2.73748	831.926	10255	2	Q9BT78	COPS4	119626327	09888
COP9 signalosome subunit 4	R.QLLTDFCTHLPNLPDSTAK.E	17.47	7.80159	724.371	21181	3	Q9BT78	COPS4	119626327	09888
COP9 signalosome subunit 4	K.LYNNITFEELGALLEIPAAK.A	37.82	5.83091	740.408	28457	3	Q9BT78	COPS4	119626327	09888
COP9, subunit 3	K.SMGSQEDDSGNKPSSYS.-	78.56	5.69124	888.36	9088	2	Q9UNS2	COPS3	312284090	07262
COP9, subunit 5	K.ISALALLK.M	39.63	3.08731	414.78	18265	2	Q92905	COPS5	119607337	06888
Copine 3	R.SPLGEVAIR.D	23.23	4.80699	471.277	14229	2	O75131	CPNE3	119612049	05016
Copine 3	K.QTSDGNWLMVHR.T	21.77	5.6321	481.901	14916	3	O75131	CPNE3	119612048	05016
Copine 3	K.NNLNPVWRPFK.I	27.89	2.42354	692.88	15670	2	O75131	CPNE3	119612048	05016
Copine 3	K.FGVYDIDNK.T	29.71	1.05557	535.762	16322	2	O75131	CPNE3	119612048	05016
Copine 3	K.LYGPTNFSPIINHVAR.F	73.3	3.32858	600.327	17965	3	O75131	CPNE3	119612049	05016
Copine 3	R.VVLFEMEAR.K	23.28	3.64675	547.291	19254	2	O75131	CPNE3	119612048	05016
Copine 3	K.EALAQCVLAEIPQQVVGYFNTYK.L	80.35	1.08354	1321.17	28627	2	O75131	CPNE3	119612049	05016
Copine I	R.EALAQTVLAEVPTQLVSYFR.A	96.04	6.87092	1118.11	28373	2	A6PVH9	CPNE1	311893345	05014
Copine II	R.DIVQFVPFR.N	35.3	5.42199	560.814	23119	2	O75131	CPNE3	300669696	05015
Coproporphyrinogen oxidase	R.AVVPSYIPLVK.K	15.65	4.43103	593.368	19214	2	P36551	CPOX	119600260	00417
COPS7B	K.KDINNIVK.T	29.53	0.864813	472.282	5703	2	A0A087X1P5	COPS7B	119591388	09889
Cordon-bleu protein-like 1	R.AAEAAASSRTPGR.E	16.17	4.60378	622.818	8916	2	A0A0D9SG04	COBLL1	118568014
Coronin 1C	K.SIKDTICNQDER.I	41.7	6.52736	739.854	10499	2	A7MAP1	CORO1C	156556178	09244
Coronin 1C	R.VGIVAWHPTAR.N	43.03	3.36958	603.843	13348	2	A7MAP1	CORO1C	156556178	09244
Coronin 6	R.KCEPIIMTVPR.K	17.01	6.01016	448.58	13378	3	A7MAP1	CORO1C	156556178	09244
COX15 homolog, cytochrome c oxidase assembly protein	K.MGESWIPEDLFTFSPILR.N	56.87	4.54615	1069.54	29372	2	Q7KZN9	COX15	119570243	04707
CRDBP	K.ILAHNNFVGR.L	24.86	4.1065	570.82	10856	2	O00425	IGF2BP3	296434536	09752
CRDBP	K.IRDILAQVK.Q	13.96	4.17562	528.33	13053	2	Q9NZI8	IGF2BP1	296434536	09752
CRDBP	K.IIGHFYASQMAQR.K	37.05	3.29485	507.928	13055	3	Q9NZI8	IGF2BP1	296434536	09752
CRDBP	K.QQQVDIPLR.L	46.36	4.99354	548.812	13952	2	Q9NZI8	IGF2BP1	296434536	09752
CRDBP	K.MILEIMHK.E	43.76	5.4625	507.78	15520	2	Q9NZI8	IGF2BP1	296434536	09752
CRDBP	K.SGYAFVDCPDEHWAMK.A	42.21	3.60308	956.907	18181	2	Q9NZI8	IGF2BP1	296434536	09752
CRDBP	K.LYIGNLNESVTPADLEK.V	41.45	5.68236	938.494	20181	2	Q9NZI8	IGF2BP1	296434536	09752
CRDBP	K.TVNELQNLTAAEVVVPR.D	79.07	4.01723	927.014	20653	2	Q9NZI8	IGF2BP1	296434536	09752
CRDBP	R.LLVPTQYVGAIIGK.E	31.15	4.43102	736.451	22977	2	Q9NZI8	IGF2BP1	296434536	09752
CRDBP	K.LYIGNLNESVTPADLEKVFAEHK.I	34.35	4.09106	863.122	22990	3	Q9NZI8	IGF2BP1	296434536	09752
CRDBP	K.ITISSLQDLTLYNPER.T	96.61	5.39346	932.002	23186	2	Q9NZI8	IGF2BP1	296434536	09752
CRDBP	K.KVEQDTETK.I	30.82	0.430609	539.275	3341	2	Q9NZI8	IGF2BP1	296434536	09752
CRDBP	K.GAIENCCR.A	21.68	4.41285	490.21	7087	2	Q9NZI8	IGF2BP1	296434536	09752
CRDBP	K.AISVHSTPEGCSSACK.M	40.39	7.75743	564.26	9053	3	Q9NZI8	IGF2BP1	296434536	09752
CRDBP	K.IAPPETPDSK.V	28.74	4.56689	527.777	9987	2	Q9NZI8	IGF2BP1	296434536	09752
Creatine kinase brain type	K.LLIEMEQR.L	45.48	6.01418	516.284	16214	2	P12277	CKB	225698035	00423
Creatine kinase brain type	K.LRFPAEDEFPDLSAHNNHMAK.V	66.47	3.91569	813.725	16693	3	P12277	CKB	225698035	00423
Creatine kinase brain type	R.LEQGQAIDDLMPAQK.-	83.08	3.98471	828.92	17939	2	P12277	CKB	225698035	00423
Creatine kinase brain type	K.VLTPELYAELR.A	34.66	2.82344	435.248	19367	3	P12277	CKB	225698035	00423
Creatine kinase brain type	K.TFLVWVNEEDHLR.V	83.35	5.27553	829.425	21165	2	P12277	CKB	225698035	00423
Creatine kinase brain type	K.LAVEALSSLDGDLAGR.Y	72.86	3.7458	793.926	21983	2	P12277	CKB	225698035	00423
Creatine kinase brain type	K.SKDYEFMWNPHLGYILTCPSNLGTGLR.A	64.04	4.85654	1057.18	23096	3	P12277	CKB	225698035	00423
Creatine kinase brain type	K.SMTEAEQQQLIDDHFLFDKPVSPLLLASGMAR.D	63.5	4.41496	1196.61	24642	3	P12277	CKB	225698035	00423
Creatine kinase brain type	R.AIEKLAVEALSSLDGDLAGR.Y	108.69	1.67743	1014.55	24769	2	P12277	CKB	225698035	00423
Creatine kinase brain type	R.LGFSEVELVQMVVDGVK.L	119.38	4.47272	924.997	28068	2	P12277	CKB	225698035	00423
Creatine kinase mitochondrial	R.VVVDALSGLK.G	48.64	4.38134	500.808	16946	2	J3KQ93	CKMT1B	111309176	00424
Creatine kinase mitochondrial	R.VVVDALSGLKGDLAGR.Y	79.76	2.19377	785.453	18698	2	J3KQ93	CKMT1B	111309176	00424
Creatine kinase mitochondrial	R.LGYILTCPSNLGTGLR.A	66.57	3.59669	867.967	20196	2	P12532	CKMT1B	153252003	00425
CRNKL1	K.KQQQEKEDAEHHPDEDVDESES.-	14.86	3.24864	870.37	7442	3	Q9BZJ0	CRNKL1	147744555	09898
CUGBP1	K.MFVGQVPR.T	22.51	4.74343	467.255	13267	2	Q92879	CELF1	310689915	03046
Culin 4B	K.QATGIEDGELR.R	31.87	6.08451	594.8	11693	2	Q13620	CUL4B	296439468	02251
Culin 4B	K.TIDGILLLIER.E	57.13	2.40969	628.386	26191	2	A0A0A0MR50	CUL4A	296439468	07218
Culin 4B	K.ETVEEQASTTER.V	70.97	3.08198	690.32	9244	2	Q13620	CUL4B	296439468	02251
Cullin 3	K.YVNSIWDLLK.N	19.63	3.74196	625.845	25908	2	Q13618	CUL3	119591236	09123
Cullin-associated and neddylation-dissociated 2	R.DLLDDILPLLYQETK.I	58.74	7.94532	894.992	30980	2	O75155	CAND2	317040116	19120
CutA divalent cation tolerance homolog	K.TQSSLVPALTDFVR.S	45.27	5.53254	767.421	23062	2	O60888	CUTA	123295550	12902
CutA divalent cation tolerance homolog	R.LAACVNLIPQITSIYEWK.G	46.01	9.19899	1060.08	26012	2	O60888	CUTA	123295550	12902
Cutaneous T cell lymphoma tumor antigen se70-2	K.YVLALVK.K	18.8	6.77581	403.26	16000	2	A0A087X0H9	RBM26	124021002	12611
CXXC finger 1 PHD domain	K.KLLERIR.R	36.86	7.42775	464.305	14665	2	Q9P0U4	CXXC1	156142182	10852
Cyclin K	K.DPQQPAQQQQPAQQPK.K	62.91	0.505258	908.95	7887	2	O75909	CCNK	218511966	10352
Cyclin T1	R.IKVHAAADKHNSVEDSVTK.S	18.83	4.50641	410.622	8405	5	O60563	CCNT1	119578402	03938
Cyclophilin A	K.KITIADCGQLE.-	49.81	5.25474	624.322	14080	2	B4DM82	PPIA	323463041	00457
Cyclophilin A	K.TEWLDGKHVVFGK.V	57.1	4.30927	758.405	15426	2	B4DM82	PPIA	323463041	00457
Cyclophilin A	K.VKEGMNIVEAMER.F	88.49	4.0073	753.379	15595	2	B4DM82	PPIA	323463041	00457
Cyclophilin A	K.SIYGEKFEDENFILK.H	71.51	4.39867	916.463	18941	2	C9J5S7	PPIA	323463041	00457
Cyclophilin A	R.VSFELFADKVPK.T	43.05	4.17463	690.385	19173	2	B4DM82	PPIA	323463041	00457
Cyclophilin A	K.EGMNIVEAMER.F	41.58	4.04353	639.797	19293	2	B4DM82	PPIA	323463041	00457
Cyclophilin A	R.IIPGFMCQGGDFTR.H	50.54	3.98686	799.88	19883	2	A0A075B767	LOC105371242	323463041	00457
Cyclophilin A	M.VNPTVFFDIAVDGEPLGR.V	42.6	4.1562	973.509	26209	2	B4DM82	PPIA	75766275	00457
Cystathionine gamma lyase	K.QGAPGQHSGFEYSR.S	17.44	4.07314	507.569	9897	3	P32929	CTH	299473759	09633
Cysteine string protein	K.YHPDKNPDNPEAADKFK.E	45.42	4.78211	662.653	9269	3	Q9H3Z4	DNAJC5	119595599	08539
Cytidine 5-prime triphosphate synthetase	K.FSDSYASVIK.A	45.41	5.705	558.785	14796	2	P17812	CTPS1	148491070	00465
Cytidine 5-prime triphosphate synthetase	K.LCSAHGVLVPGGFGVR.G	60.48	1.56225	813.434	15718	2	P17812	CTPS1	148491070	00465
Cytidine 5-prime triphosphate synthetase	K.GIIASSVGTILK.S	34.38	4.3531	579.861	19007	2	P17812	CTPS1	169791765	00465
Cytidine 5-prime triphosphate synthetase	R.GLGLSPDLVVCR.C	50.98	3.04115	643.352	19394	2	P17812	CTPS1	169791765	00465
Cytidine 5-prime triphosphate synthetase	K.TVQVVPHITDAIQEWVMR.Q	65.18	4.83667	1061.56	24576	2	P17812	CTPS1	169791765	00465
Cytochrome b-5	K.TFIIGELHPDDRPK.L	28.7	3.55217	546.628	15345	3	J3KNC7	CYB5A	158428699	08941
Cytochrome b5 reductase 1	K.GFVTADMIR.E	20.28	2.08219	505.261	16757	2	Q9UHQ9	CYB5R1	119611860	06434
Cytochrome b5 reductase 1	K.LGMIAGGTGITPMLQLIR.A	85.73	5.35384	921.526	25531	2	Q9UHQ9	CYB5R1	119611860	06434
Cytochrome bc1	R.IAEVDASVVR.E	48.88	5.6358	529.799	12791	2	P31930	UQCRC1	119585302	01875
Cytochrome bc1	R.RIPLAEWESR.I	27.57	4.01296	419.565	14937	3	P31930	UQCRC1	119585302	01875
Cytochrome bc1	R.NALVSHLDGTTPVCEDIGR.S	103.29	3.00488	1027.5	16039	2	P31930	UQCRC1	119585302	01875
Cytochrome bc1	R.ADLTEYLSTHYKAPR.M	128	6.23264	882.955	16301	2	P31930	UQCRC1	119585302	01875
Cytochrome bc1	K.NRPGSALEKEVESMGAHLNAYSTR.E	88.1	5.32497	873.102	17782	3	P31930	UQCRC1	119585302	01875
Cytochrome bc1	R.MVLAAAGGVEHQQLLDLAQK.H	91.42	3.12887	1046.57	18622	2	P31930	UQCRC1	119585302	01875
Cytochrome bc1	R.SGMFWLR.F	35.45	2.72186	448.727	20393	2	P31930	UQCRC1	119585302	01875
Cytochrome bc1	K.HLGGIPWTYAEDAVPTLTPCR.F	93.23	3.5537	1177.59	22179	2	P31930	UQCRC1	119585302	01875
Cytochrome bc1	R.DVVFNYLHATAFQGTPLAQAVEGPSENVR.K	88.44	5.73281	1044.2	25001	3	P31930	UQCRC1	119585302	01875
Cytochrome C	K.TGQAPGYSYTAANK.N	58.69	4.25427	714.844	10094	2	P99999	CYCS	159162530	00479
Cytochrome C	K.MIFVGIK.K	15.77	8.64178	404.24	17186	2	P99999	CYCS	325533941	00479
Cytochrome C	R.ADLIAYLK.K	25.54	4.46977	453.77	19517	2	P99999	CYCS	325533941	00479
Cytochrome C	K.GIIWGEDTLMEYLENPKK.Y	116.74	7.03437	1068.55	25264	2	P99999	CYCS	325533941	00479
Cytochrome C	K.GIIWGEDTLMEYLENPK.K	81.73	5.58172	670	27060	3	P99999	CYCS	325533941	00479
Cytochrome c oxidase assembly protein COX17	M.PGLVDSNPAPPESQEK.K	39.69	0.0792882	832.91	12092	2	C9J8T6	COX17	80478662	05314
Cytochrome c oxidase polypeptide II	R.VVLPIEAPIR.M	34.35	5.99621	553.854	18771	2	P00403	MT-CO2	346682808	02470
Cytochrome c oxidase subunit 5A, mitochondrial	R.RLNDFASTVR.I	23.34	5.20094	589.821	11488	2	H3BNX8	COX5A	218511986	04799
Cytochrome c oxidase subunit VI b	K.GGDISVCEWYQR.V	18.84	5.44617	735.332	17948	2	J3KPM8	COX6B1	49457270	00493
Cytochrome c oxidase subunit VI b	R.NCWQNYLDFHR.C	28.77	3.06374	518.231	18582	3	J3KPM8	COX6B1	49457270	00493
Cytochrome c oxidase subunit VI b	R.VYQSLCPTSWVTDWDEQRAEGTFPGKI.-	49.41	3.06009	1057.5	23645	3	J3KPM8	COX6B1	49457270	00493
Cytochrome c oxidase subunit VIIc	K.MCLYFGSAFATPFLVVR.H	38.28	5.77159	990.005	27824	2	P15954	COX7C	119616330	04800
Cytochrome c oxidase, subunit 4, isoform 1	R.DHPLPEVAHVK.H	30.35	2.53772	414.56	10347	3	Q86WV2	COX4I1	119615844	00466
Cytochrome c oxidase, subunit 4, isoform 1	K.VNPIQGLASK.W	19.86	7.11084	513.804	13370	2	P13073	COX4I1	119615844	00466
Cytochrome c oxidase, subunit 4, isoform 1	K.SEDFSLPAYMDRR.D	14.36	0.815516	529.58	17516	3	Q86WV2	COX4I1	119615844	00466
Cytochrome c oxidase, subunit 5b	K.GASGTREDPNLVPSISNKR.I	20.05	5.62749	666.687	11194	3	P10606	COX5B	119622335	00467
Cytochrome c oxidase, subunit 5b	K.LVPQQLAH.-	28.35	3.1584	453.265	11456	2	P10606	COX5B	119622335	00467
Cytochrome c oxidase, subunit 5b	R.EDPNLVPSISNKR.I	27.47	6.93022	490.267	13033	3	P10606	COX5B	119622335	00467
Cytochrome c oxidase, subunit 5b	K.KGLDPYNVLAPK.G	41.49	2.10231	657.876	15645	2	P10606	COX5B	119622335	00467
Cytochrome c oxidase, subunit 5b	K.GLDPYNVLAPK.G	43.25	4.7377	593.83	18724	2	P10606	COX5B	119622335	00467
Cytochrome c oxidase, subunit Va	R.KGINTLVTYDMVPEPK.I	87.7	0.771211	902.98	17402	2	H3BNX8	COX5A	218511986	04799
Cytochrome c oxidase, subunit Va	K.GINTLVTYDMVPEPK.I	71.33	2.21128	838.934	20230	2	H3BNX8	COX5A	218511986	04799
Cytochrome c oxidase, subunit Va	R.WVTYFNKPDIDAWELR.K	84.86	2.08473	1027.01	22645	2	H3BNX8	COX5A	218511986	04799
Cytochrome c oxidase, subunit Va	K.AGPHKEIYPYVIQELRPTLNELGISTPEELGLDKV.-	28.76	6.64743	980.533	25157	4	H3BRM5	COX5A		04799
Cytochrome c oxidase, subunit Va	K.EIYPYVIQELRPTLNELGISTPEELGLDKV.-	36.44	5.16822	1143.62	27771	3	H3BRM5	COX5A	218511986	04799
Cytochrome c oxidase, subunit VIc	R.NYDVMKDFEEMRK.A	47.72	0.430556	852.889	17384	2	P09669	COX6C	119612199	00494
Cytochrome c-type heme lyase	K.GCPVNTEPSGPTCEK.K	63.11	2.96563	816.856	9513	2	P53701	HCCS	285002259	02085
Cytochrome C1	K.DVCTFLR.W	21.23	3.98045	455.728	16983	2	P08574	CYC1	311033458	00480
Cytochrome C1	K.LFDYFPKPYPNSEAAR.A	35.52	5.24139	638.988	19037	3	P08574	CYC1	311033458	00480
Cytochrome C1	R.AANNGALPPDLSYIVR.A	33.76	2.56749	835.949	20184	2	P08574	CYC1	311033458	00480
Cytochrome C1	R.HGGEDYVFSLLTGYCEPPTGVSLR.E	93.56	5.13663	1327.64	24982	2	P08574	CYC1	311033458	00480
Cytochrome oxidase deficient homolog 1	K.GPGDSTRPSKPGPVSWK.S	16	1.07935	584.973	10203	3	J3QL56	SCO1	119610403	04705
Cytochrome oxidase deficient homolog 1	R.HIGKPLLGGPFSLTTHTGER.K	45.88	5.32066	530.295	14638	4	J3QL56	SCO1	119610403	04705
Cytochrome P450 51A1	K.GVAYDVPNPVFLEQK.K	15.07	3.04796	838.441	20491	2	A0A0C4DFL7	CYP51A1	290560263	03381
Cytochrome P450 51A1	K.IDDILQTLLDATYK.D	79.66	4.95229	811.442	28362	2	A0A0C4DFL7	CYP51A1	290560263	03381
Cytochrome-b5 reductase	R.GPSGLLVYQGK.G	60.31	4.78265	559.817	14837	2	P00387	CYB5R3	284448553	08942
Cytochrome-b5 reductase	K.SVGMIAGGTGITPMLQVIR.A	55.54	8.11025	951.029	22819	2	P00387	CYB5R3	284448553	08942
Cytokine induced protein 29 kDa	K.ITSEIPQTER.M	41.8	5.68158	587.312	10809	2	Q567R9	CIP29	119617245	16716
Cytokine induced protein 29 kDa	K.LAELKQECLAR.G	20.13	5.69315	444.246	11202	3	P82979	SARNP	159164268	16716
Cytokine induced protein 29 kDa	R.FGLNVSSISR.K	45.52	4.5647	540.298	16734	2	Q567R9	CIP29	119617245	16716
Cytokine like nuclear factor n-pac	K.DLVLGPSGVLQGIRPGK.C	73.74	5.73152	853.506	20744	2	Q49A26	GLYR1	151568074	17625
Cytokine like nuclear factor n-pac	R.FQQAVDAVEEFLR.R	46.69	1.70256	776.395	24200	2	Q49A26	GLYR1	119605663	17625
Cytokine like nuclear factor n-pac	K.IGFLGLGLMGSGIVSNLLK.M	56.22	6.57772	630.373	30260	3	Q49A26	GLYR1	151568074	17625
Cytoplasmic FMR1 interacting protein 1	K.YAPLHLVPLIER.L	47.5	0.685514	710.92	19628	2	H7C229	CYFIP2	313103961	05890
Cytoplasmic FMR1 interacting protein 1	K.NVIQSVLQAIR.K	42.34	4.03307	620.875	25203	2	Q7L576	CYFIP1	313103961	05890
Cytoplasmic linker associated protein 2	K.RAQTGSGGADPTTDVSGQS.-	76.42	3.41441	896.412	8861	2	A0A0U1RQI6	CLASP2	333440451	12054
Cytoplasmic linker associated protein 2	R.AGGDATDSSQTALDNK.A	99.71	4.49474	775.854	9038	2	A0A0U1RQI6	CLASP2	333440451	12054
Cytoskeleton associated protein 1	R.YDEPLGKNDGSVNGKR.Y	47.46	1.13789	437.97	9308	4	Q6FGY5	CKAP1	50428925	03196
Cytoskeleton associated protein 4	R.QREELGQGLQGVEQK.V	49.41	5.39707	566.967	11625	3	Q07065	CKAP4	119618179	16717
Cytoskeleton associated protein 4	K.VQEQVHTLLSQDQAQAAR.L	107.29	3.94353	1011.53	12876	2	Q07065	CKAP4	119618179	16717
Cytoskeleton associated protein 4	K.ASVSQVEADLK.M	17.8	8.74055	573.809	13820	2	Q07065	CKAP4	119618179	16717
Cytoskeleton associated protein 4	R.LALQALTEK.L	34.49	4.80239	493.8	15528	2	Q07065	CKAP4	119618179	16717
Cytoskeleton associated protein 4	R.SVGELPSTVESLQK.V	51.46	3.58397	737.396	16180	2	Q07065	CKAP4	119618179	16717
Cytoskeleton associated protein 4	K.KPPPAPQQPPPPPAPHPQQHPQQHPQNQAHGK.G	32.03	2.48785	874.201	8093	4	Q07065	CKAP4	119618179	16717
Cytoskeleton associated protein 4	K.VASLEESEGNKQDLK.A	50.7	3.47699	823.918	9883	2	Q07065	CKAP4	119618179	16717
Cytoskeleton associated protein 5	K.IILLKPIIK.V	16.34	7.4726	525.89	16084	2	Q14008	CKAP5	212276513	10830
Cytoskeleton associated protein 5	K.ILVQQTLNILQQLAVAMGPNIK.Q	50.71	5.26356	802.474	30369	3	Q14008	CKAP5	212276513	10830
D-dopachrome tautomerase	R.LCAAAASILGKPADR.V	69.57	4.60952	757.415	14151	2	J3KQ18	DDT	329666049	04126
D-dopachrome tautomerase	R.SHSAHFFEFLTK.E	55.47	4.33716	725.862	16603	2	J3KQ18	DDT	329666049	04126
Damage-specific DNA binding protein 1, 127kDa	K.TYEVSLR.E	20.78	2.82434	434.233	12288	2	Q16531	DDB1	270346588	10952
Damage-specific DNA binding protein 1, 127kDa	K.ALVSEWKEPQAK.N	59.5	7.52082	693.38	12458	2	Q16531	DDB1	270346588	10952
Damage-specific DNA binding protein 1, 127kDa	R.TVPLYESPR.K	19.53	9.56317	531.29	12574	2	Q16531	DDB1	270346588	10952
Damage-specific DNA binding protein 1, 127kDa	R.QGQGQLVTCSGAFK.E	103.9	3.40644	740.867	12868	2	Q16531	DDB1	270346588	10952
Damage-specific DNA binding protein 1, 127kDa	K.VTLGTQPTVLR.T	52.11	4.6712	592.856	14193	2	Q16531	DDB1	270346588	10952
Damage-specific DNA binding protein 1, 127kDa	K.YNACILEYK.Q	17.51	5.4705	587.287	15203	2	Q16531	DDB1	270346588	10952
Damage-specific DNA binding protein 1, 127kDa	K.EMLGGEIIPR.S	21.13	6.33411	557.803	17645	2	Q16531	DDB1	270346588	10952
Damage-specific DNA binding protein 1, 127kDa	R.LYDGLFK.V	18.74	4.77401	428.236	17818	2	Q16531	DDB1	270346588	10952
Damage-specific DNA binding protein 1, 127kDa	R.ALYYLQIHPQELR.Q	25.44	3.47406	548.637	17913	3	Q16531	DDB1	270346588	10952
Damage-specific DNA binding protein 1, 127kDa	K.IAVMELFRPK.G	38.14	3.83319	602.352	19536	2	Q16531	DDB1	270346588	10952
Damage-specific DNA binding protein 1, 127kDa	R.IGRPSETGIIGIIDPECR.M	41.66	3.82695	661.685	20200	3	Q16531	DDB1	270346588	10952
Damage-specific DNA binding protein 1, 127kDa	R.EATADDLIKVVEELTR.I	92.51	6.06449	901.486	28080	2	Q16531	DDB1	270346588	10952
Daz associated protein 1	K.SQAPGQPGASQWGSR.V	64.25	7.06073	757.366	10786	2	Q96EP5	DAZAP1	119589910	08462
Daz associated protein 1	K.FKDPNCVGTVLASRPHTLDGR.N	16.19	5.16623	585.805	13848	4	Q96EP5	DAZAP1	159164101	08462
Daz associated protein 1	K.IFVGGIPHNCGETELR.E	29.7	3.95742	600.304	14766	3	Q96EP5	DAZAP1	159164092	08462
DB83 protein	R.SVLDKLSANQQNILK.F	81.09	5.50704	835.98	17404	2	P57088	TMEM33	224589127	07680
DB83 protein	R.IVVEHIIMKPACPLFVR.R	55.48	3.3509	674.72	18022	3	P57088	TMEM33	224589127	07680
DB83 protein	R.ALLANALTSALR.L	61.25	5.5663	607.37	20882	2	P57088	TMEM33	224589127	07680
DBC1	K.VQTLSNQPLLK.S	23.57	4.92451	620.87	13396	2	Q8N163	CCAR2	41351350	09159
DBC1	K.QGILGAQPQLIFQPHR.I	22.8	7.21403	601.677	19151	3	Q8N163	CCAR2	41351350	09159
DC2 protein	R.VPFLVLECPNLK.L	62.73	2.85135	714.902	22026	2	A0A087WUD3	OSTC	119626639	00205
DDX1	K.HYYEVSCHDQGLCR.V	78.91	7.62266	912.39	10446	2	A0A087X2G1	DDX1	326205205	03158
DDX1	R.ELAEQTLNNIK.Q	48.21	4.55729	636.846	14469	2	A0A087X2G1	DDX1	326205205	03158
DDX1	K.ALIVEPSRELAEQTLNNIK.Q	92.69	2.92491	1069.6	19985	2	A0A087X2G1	DDX1	326205205	03158
DDX1	K.EAQTSFLHLGYLPNQLFR.T	68.23	3.53214	1067.56	23679	2	A0A087X2G1	DDX1	326205205	03158
DDX1	K.TGAFSIPVIQIVYETLKDQQEGK.K	70.06	5.58187	1282.69	28801	2	Q92499	DDX1	326205205	03158
DDX1	K.GKHYYEVSCHDQGLCR.V	26.61	4.68419	502.977	9546	4	A0A087X2G1	DDX1	326205205	03158
DDX15	R.HRLDLGEDYPSGK.K	34.83	4.69216	496.25	11024	3	O43143	DHX15	119613227	04553
DDX15	R.HQSFVLVGETGSGK.T	19.5	5.54869	482.587	12892	3	O43143	DHX15	119613227	04553
DDX15	R.EAMNDPLLER.Y	41.2	1.4517	594.291	15577	2	O43143	DHX15	119613227	04553
DDX15	R.YGVIILDEAHER.T	28.05	2.20677	707.871	15821	2	O43143	DHX15	119613227	04553
DDX15	R.SNLGSVVLQLK.K	48.17	3.35322	579.35	18120	2	O43143	DHX15	119613227	04553
DDX15	K.TTQIPQWCVEYMR.S	24.21	4.38369	856.404	19432	2	O43143	DHX15	119613227	04553
DDX15	R.LQLPVWEYK.D	22.19	3.46191	588.329	20512	2	O43143	DHX15	119613227	04553
DDX15	R.ASTNAMLISAGLPPLK.A	44.05	4.66825	792.449	20637	2	O43143	DHX15	119613227	04553
DDX15	R.TLATDILMGVLK.E	73.87	5.37362	637.876	26966	2	O43143	DHX15	119613227	04553
DDX15	K.LGIDDLVHFDFMDPPAPETLMR.A	40.78	2.41972	843.745	28081	3	O43143	DHX15	119613227	04553
DDX16	R.ELLVLPIYANLPSDMQAR.I	51.08	5.64826	1022.06	25707	2	Q5JP46	DHX16	169158332	04555
DDX18	R.QTMLFSATQTR.K	43.4	5.51865	642.328	14968	2	Q9NVP1	DDX18	295982427	05894
DDX18	R.LLDHMQNTPGFMYK.N	53.75	5.79533	847.91	16630	2	Q9NVP1	DDX18	295982427	05894
DDX18	K.LGNGINIIVATPGR.L	63.43	1.4726	697.91	18051	2	Q9NVP1	DDX18	295982427	05894
DDX18	R.ELAMQTFGVLK.E	40.62	3.51589	618.839	20456	2	Q9NVP1	DDX18	295982427	05894
DDX18	R.GHALLILRPEELGFLR.Y	55.66	3.74794	917.542	21424	2	Q9NVP1	DDX18	119615600	05894
DDX18	K.NLQCLVIDEADRILDVGFEEELK.Q	34.18	4.94376	906.798	28971	3	Q9NVP1	DDX18	295982427	05894
DDX18	K.TLAFLIPAVELIVK.L	23.29	5.19593	763.985	29011	2	Q9NVP1	DDX18	295982427	05894
DDX20	K.NSVQTPVENSTNSQHQVK.E	38.28	4.53686	666.331	8903	3	Q9UHI6	DDX20	119576912	05859
DDX21	R.IKDHIQNGKLDLTK.L	54.13	5.01315	406.488	10006	4	Q9NR30	DDX21	119574692	05895
DDX21	K.EAQELSQNSAIK.Q	52	6.30506	659.34	10110	2	Q9NR30	DDX21	119574692	05895
DDX21	K.NEEPSEEEIDAPKPK.K	82.41	6.24017	856.41	10440	2	Q9NR30	DDX21	119574692	05895
DDX21	R.SDAGLESDTAMK.K	53.81	5.23949	612.777	10812	2	Q3SWU7	DDX21	119574691	05895
DDX21	K.EQLGEEIDSK.V	25.77	7.4663	574.282	11477	2	Q9NR30	DDX21	119574692	05895
DDX21	K.EQLGEEIDSKVK.G	42.17	1.20171	687.86	12208	2	Q9NR30	DDX21	119574692	05895
DDX21	K.STYEQVDLIGKK.T	64.27	2.24662	690.874	12922	2	Q9NR30	DDX21	119574692	05895
DDX21	K.TAITVEHLAIK.C	36.96	5.48126	598.359	13404	2	Q9NR30	DDX21	119574692	05895
DDX21	R.GRAPQVLVLAPTR.E	69.8	0.16838	689.42	13425	2	Q9NR30	DDX21	119574692	05895
DDX21	K.RIGVPSATEIIK.A	32.26	5.74244	642.391	14363	2	Q9NR30	DDX21	119574692	05895
DDX21	R.AAVIGDVIR.V	38.13	5.0134	457.279	14844	2	Q9NR30	DDX21	119574692	05895
DDX21	R.APQVLVLAPTR.E	40.8	1.5609	582.86	15989	2	Q9NR30	DDX21	119574692	05895
DDX21	R.LLDSVPPTAISHFK.Q	40.36	4.99328	762.928	16557	2	Q9NR30	DDX21	119574692	05895
DDX21	R.IGVPSATEIIK.A	16.53	3.93554	564.339	16759	2	Q9NR30	DDX21	119574692	05895
DDX21	R.RWQLSVATEQPELEGPR.E	43.17	3.95485	998.52	17066	2	Q9NR30	DDX21	119574692	05895
DDX21	R.NGIDILVGTPGR.I	47.26	4.9617	606.344	18898	2	Q9NR30	DDX21	119574692	05895
DDX21	K.EGAFSNFPISEETIK.L	38.52	2.54192	834.912	20246	2	Q9NR30	DDX21	119574692	05895
DDX21	K.LSVACFYGGTPYGGQFER.M	83.98	4.77069	1004.97	20487	2	Q9NR30	DDX21	119574692	05895
DDX21	K.LGVCFDVPTASVTEIQEK.W	70.68	4.61113	997.006	21184	2	Q9NR30	DDX21	119574692	05895
DDX21	R.GLDIPEVDLVIQSSPPKDVESYIHR.S	26.57	6.57407	936.165	23063	3	Q9NR30	DDX21	119574692	05895
DDX21	K.DSEDNPQTLLFSATCPHWVFNVAKK.Y	46.76	3.76531	726.858	23373	4	Q9NR30	DDX21	119574692	05895
DDX21	K.TFSFAIPLIEK.L	18.69	1.33047	633.361	24038	2	Q9NR30	DDX21	119574692	05895
DDX21	K.TFSFAIPLIEKLHGELQDR.K	37.15	6.15209	738.74	24387	3	Q9NR30	DDX21	119574692	05895
DDX21	K.DSEDNPQTLLFSATCPHWVFNVAK.K	94.54	3.47223	1388.66	25184	2	Q9NR30	DDX21	119574692	05895
DDX21	K.GAVEALAAALAHISGATSVDQR.S	92.02	1.56159	1054.56	26388	2	Q9NR30	DDX21	119574692	05895
DDX21	K.HVVLDEVDQMLDMGFADQVEEILSVAYKK.D	106.99	5.90428	831.17	30073	4	Q9NR30	DDX21	119574692	05895
DDX21	K.QDAQSLHGDIPQKQR.E	59.58	4.46283	430.976	9048	4	Q9NR30	DDX21	119574692	05895
DDX21	K.KVTKNEEPSEEEIDAPKPK.K	31.28	8.04289	542.787	9076	4	Q9NR30	DDX21		05895
DDX21	K.QDAQSLHGDIPQK.Q	63.18	5.62531	718.864	9880	2	Q9NR30	DDX21	119574692	05895
DDX23	R.TVAVIGGISR.E	38.49	9.31736	486.8	13440	2	Q9BUQ8	DDX23	119578419	09908
DDX23	R.QAIPIGLQNR.D	24.05	4.7835	555.328	14291	2	Q9BUQ8	DDX23	119578420	09908
DDX24	R.ALSFLGFSAPTPIQALTLAPAIR.D	81.42	3.02375	1178.18	28592	2	Q9GZR7	DDX24	119601958	05860
DDX24	K.KPKEPQPEQPQPSTSAN.-	41.3	4.54767	931.97	7847	2	Q4V9L5	DDX24	119601958	05860
DDX24	K.AQAVSEEEEEEEGKSSSPK.K	90.1	4.09333	683.977	8687	3	Q4V9L5	DDX24	119601958	05860
DDX27	R.VLVLVPTR.E	19.98	3.94157	448.802	15918	2	B7Z6D5	DDX27	224593278	10859
DDX27	R.AAPDILIATPGR.L	42.64	6.1338	597.849	16945	2	B7Z6D5	DDX27	224593278	10859
DDX27	R.IFVNSNTDVAPFLR.Q	61.33	4.54782	796.929	21102	2	B7Z6D5	DDX27	224593278	10859
DDX27	R.AMPEEEPVRGPAK.K	18.17	2.98219	470.908	9827	3	B7Z6D5	DDX27	224593278	10859
DDX29	R.TSLLTLEDVKQELIK.L	67.12	7.25199	865.507	21924	2	A0A087WYN9	DHX29	119575312	10882
DDX29	K.ALDPPQLQVISNAMNLLR.K	37.61	6.95097	997.055	28054	2	A0A087WYN9	DHX29	119575313	10882
DDX3	K.VVWVEESDKR.S	20.38	1.8987	416.22	11349	3	A0A0D9SF53	DDX3X	301171475	02154
DDX3	R.DLMACAQTGSGK.T	32.54	4.30824	619.781	12026	2	A0A0D9SF53	DDX3X	301171475	02154
DDX3	K.SPILVATAVAAR.G	37.98	6.56449	584.86	15798	2	A0A0D9SF53	DDX3X	301171475	02154
DDX3	K.IGLDFCK.Y	33.26	3.09702	426.719	16250	2	A0A0D9SF53	DDX3X	301171475	02154
DDX3	K.QYPISLVLAPTR.E	71.7	5.1407	679.399	21135	2	A0A0D9SF53	DDX3X	301171475	02154
DDX3	R.VGNLGLATSFFNER.N	77.9	7.55382	762.9	21912	2	A0A0D9SF53	DDX3X	301171475	02154
DDX3	R.HVINFDLPSDIEEYVHR.I	76.3	4.4488	695.016	21984	3	A0A0D9SF53	DDX3X	301171475	02154
DDX3	K.YLVLDEADRMLDMGFEPQIR.R	50.4	3.46469	1206.09	25568	2	A0A0D9SF53	DDX3X	301171475	02154
DDX3	K.DLLDLLVEAK.Q	62.76	5.76083	564.832	27360	2	A0A0D9SF53	DDX3X	301171475	02154
DDX3	R.NINITKDLLDLLVEAK.Q	82.5	3.67428	906.531	27369	2	A0A0D9SF53	DDX3X	301171475	02154
DDX3	K.TAAFLLPILSQIYSDGPGEALR.A	106.17	4.90939	1166.64	29121	2	A0A0D9SF53	DDX3X	301171475	02154
DDX39	R.CMALAQLLVEQNFPAIAIHR.G	122.58	3.67285	1148.11	25593	2	O00148	DDX39A	119604824	10861
DDX41	K.TPPPVLIFAEK.K	17.93	4.89886	606.358	20088	2	Q9UJV9	DDX41	145580510	10490
DDX42	K.ELLDLAMQNAWFR.K	46.86	8.81493	803.913	26074	2	A0A0A0MSJ0	DDX42	119614684	09909
DDX42	K.TAAFIWPMLIHIMDQK.E	44.11	8.26992	639.009	27698	3	A0A0A0MSJ0	DDX42	119614684	09909
DDX46	R.ILSKPIEVQVGGR.S	19.15	5.08511	465.951	12972	3	A0A0C4DG89	DDX46	119582646	10862
DDX46	R.GGTILAPTVSAK.T	21.24	2.76141	557.828	13001	2	A0A0C4DG89	DDX46	119582645	10862
DDX46	K.TIAFLLPMFR.H	29.74	6.16864	604.85	26858	2	D6RJA6	DDX46	119582646	10862
DDX48	R.KLDYGQHVVAGTPGR.V	54.8	4.76515	533.289	10527	3	P38919	EIF4A3	295982194	06482
DDX48	K.LDYGQHVVAGTPGR.V	49.38	4.45108	735.382	11689	2	P38919	EIF4A3	295982194	06482
DDX48	R.ELAVQIQK.G	22.09	3.7284	464.778	12180	2	P38919	EIF4A3	295982194	06482
DDX48	K.EQIYDVYR.Y	29.79	5.41486	543.27	14570	2	P38919	EIF4A3	295982194	06482
DDX48	K.GVAINFVK.N	18.39	3.76634	424.257	14903	2	P38919	EIF4A3	295982194	06482
DDX48	K.GFKEQIYDVYR.Y	33.79	0.417574	709.359	15417	2	P38919	EIF4A3	295982194	06482
DDX48	R.ETQALILAPTR.E	49.16	3.43696	606.853	15599	2	P38919	EIF4A3	295982194	06482
DDX48	K.QFFVAVEREEWK.F	49.05	4.23524	784.402	17611	2	P38919	EIF4A3	295982194	06482
DDX48	K.MLVLDEADEMLNKGFKEQIYDVYR.Y	80.03	1.67567	730.613	25027	4	P38919	EIF4A3	295982194	06482
DDX48	R.YLPPATQVVLISATLPHEILEMTNK.F	76.31	5.44677	1389.77	28234	2	P38919	EIF4A3	295982194	06482
DDX48	K.FDTLCDLYDTLTITQAVIFCNTK.R	68.92	3.29212	918.115	30961	3	P38919	EIF4A3	295982194	06482
DDX5	R.LMEEIMSEKENK.T	32.75	3.96297	740.858	13770	2	B4DLW8	DDX5	197692465	01615
DDX5	K.TIVFVETK.R	21.06	4.72161	468.776	14521	2	B4DLW8	DDX5	197692465	01615
DDX5	K.APILIATDVASR.G	58.8	3.29172	613.861	16709	2	Q59F66		197692465	10532
DDX5	K.WNLDELPK.F	29.07	5.09201	507.769	18897	2	B4DLW8	DDX5	197692465	01615
DDX5	R.ELAQQVQQVAAEYCR.A	78.25	4.0873	896.94	18996	2	B4DLW8	DDX5	218681961	01615
DDX5	K.WNLDELPKFEK.N	39.88	5.73467	709.873	20103	2	B4DLW8	DDX5	197692465	01615
DDX5	R.LIDFLECGK.T	42.36	2.75545	547.783	20245	2	B4DLW8	DDX5	218681961	01615
DDX5	R.GDGPICLVLAPTR.E	43.56	7.1058	684.874	20425	2	Q59F66		218681961	10532
DDX5	R.QTLMWSATWPK.E	62.53	5.02418	674.843	20663	2	Q59F66		218681961	01615
DDX5	K.QVSDLISVLR.E	37.37	2.08204	565.334	21447	2	B4DLW8	DDX5	197692465	01615
DDX5	R.DWVLNEFK.H	16.87	3.01753	525.768	22015	2	B4DLW8	DDX5	197692465	01615
DDX5	K.TLSYLLPAIVHINHQPFLER.G	42.03	7.50257	787.78	22017	3	J3KTA4	DDX5	218681961	01615
DDX5	R.QNFTEPTAIQAQGWPVALSGLDMVGVAQTGSGK.T	89.46	4.46514	1120.23	25647	3	J3KTA4	DDX5	218681961	01615
DDX50	K.TFSFAIPLIER.L	29.82	4.59757	647.367	24643	2	A0A087WVC1	DDX50	119574689	09910
DDX50	K.GAVDALAAALAHISGASSFEPR.S	88.54	3.06476	1056.05	27259	2	A0A087WVC1	DDX50	119574689	09910
DEAD (Asp-Glu-Ala-Asp) box polypeptide 17	R.SSQSSSQQFSGIGR.S	76.42	4.41028	728.348	11147	2	Q9UQL5	DDX17	169145046	10532
DEAD (Asp-Glu-Ala-Asp) box polypeptide 17	R.TTSSANNPNLMYQDECDRR.L	25.8	6.85611	758.001	11276	3	Q9UQL5	DDX17	169145046	10532
DEAD (Asp-Glu-Ala-Asp) box polypeptide 17	K.NFYVEHPEVAR.L	28	8.11068	454.23	12335	3	Q59F66		169145047	10532
DEAD (Asp-Glu-Ala-Asp) box polypeptide 17	R.DMVGIAQTGSGK.T	74.46	4.69586	582.293	12871	2	Q59F66		169145047	10532
DEAD (Asp-Glu-Ala-Asp) box polypeptide 17	R.LTPYEVDELRR.K	27.89	2.8733	695.872	13976	2	Q59F66		169145047	10532
DEAD (Asp-Glu-Ala-Asp) box polypeptide 17	R.SGKAPILIATDVASR.G	19.77	2.57996	500.292	14764	3	Q59F66		169145046	10532
DEAD (Asp-Glu-Ala-Asp) box polypeptide 17	R.QLAEDFLR.D	44.18	2.99337	496.265	17473	2	Q59F66		169145046	10532
DEAD (Asp-Glu-Ala-Asp) box polypeptide 17	R.CTYLVLDEADR.M	40.04	1.47051	677.82	18242	2	Q59F66		169145046	10532
DEAD (Asp-Glu-Ala-Asp) box polypeptide 17	K.GTAYTFFTPGNLK.Q	15.11	1.62771	708.86	19488	2	Q59F66		169145046	10532
DEAD (Asp-Glu-Ala-Asp) box polypeptide 17	R.LIDFLESGK.T	32.96	1.68762	511.283	19975	2	Q59F66		169145046	10532
DEAD (Asp-Glu-Ala-Asp) box polypeptide 17	K.TLAYLLPAIVHINHQPYLER.G	73.78	5.00144	1181.16	21425	2	Q59F66		169145047	10532
DEAD (Asp-Glu-Ala-Asp) box polypeptide 17	R.APLPDLYPFGTMR.G	37.22	8.77948	739.386	22840	2	Q59F66		148613856	10532
DEAD (Asp-Glu-Ala-Asp) box polypeptide 17	R.CTYLVLDEADRMLDMGFEPQIR.K	50.13	4.59386	1336.64	26016	2	Q59F66		169145046	10532
DEAD-box protein 47	R.NLGFTAIPLHGQMSQSK.R	79.12	3.30683	914.975	16784	2	Q9H0S4	DDX47	119616691	10863
DEAD-box protein 47	K.TGAFALPILNALLETPQR.L	67.39	3.77748	963.05	29227	2	G5E955	DDX47	161761223	10863
DEAD-box protein 52	R.ALIISPTR.E	24.32	9.17599	435.77	13382	2	Q9Y2R4	DDX52	196049877	09911
DEAD-box protein 52	R.LLQNILDAGFQMPTPIQMQAIPVMLHGR.E	67.33	6.29814	783.923	27161	4	Q9Y2R4	DDX52	196049877	09911
DEAD-box protein 52	K.TLAFSIPILMQLK.Q	44.73	4.44647	737.942	27289	2	Q9Y2R4	DDX52	196049877	09911
DEAD-box protein 54	K.LLVEFAR.A	21.82	3.86782	424.257	17045	2	Q8TDD1	DDX54	164419743	13129
DEAD-box protein 54	K.TACFLLPMFER.L	24.15	5.46262	692.845	24683	2	Q8TDD1	DDX54	164419743	13129
DEAD-box protein 54	R.GLDIPLLDNVINYSFPAK.G	55.56	6.29939	995.044	28842	2	Q8TDD1	DDX54	164419743	13129
DEAD-box protein 56	R.VANVSAAEDSVSQR.A	63.18	3.26236	716.857	10912	2	G3V0G3	DDX56	119581499	12154
DEAH (Asp-Glu-Ala-His) box polypeptide 30	K.NLMQFHTVGTK.T	24.75	1.58037	638.33	13138	2	H7BXY3	DHX30	119585240	13142
DEAH (Asp-Glu-Ala-His) box polypeptide 30	K.ALLSHDSGSDHLAFVR.A	32.25	5.27225	431.976	14647	4	H7BXY3	DHX30	119585240	13142
DEAH (Asp-Glu-Ala-His) box polypeptide 30	R.RPCTIQVPEPILR.K	22.04	2.64744	789.945	15597	2	H7BXY3	DHX30	119585240	13142
DEAH (Asp-Glu-Ala-His) box polypeptide 30	R.IPQLLLER.Y	42.43	3.26606	491.31	17865	2	H7BXY3	DHX30	119585240	13142
DEAH (Asp-Glu-Ala-His) box polypeptide 30	K.YLILPVHSNIPMMDQK.A	29.21	4.35967	633.67	20187	3	H7BXY3	DHX30	119585240	13142
DEAH (Asp-Glu-Ala-His) box polypeptide 30	K.MVPFQVPEILR.T	23.31	6.13962	664.877	23416	2	H7BXY3	DHX30	119585240	13142
DEAH (Asp-Glu-Ala-His) box polypeptide 30	K.GVLMAGLYPNLIQVR.Q	33.69	2.95145	822.471	23724	2	H7BXY3	DHX30	119585240	13142
DEAH (Asp-Glu-Ala-His) box polypeptide 30	R.GEPGGILCFLPGWQEIK.G	70.68	3.93589	950.989	26751	2	H7BXY3	DHX30	119585240	13142
DEAH (Asp-Glu-Ala-His) box polypeptide 30	K.LSTLTLLWPCPMTFVAK.G	29.45	4.9048	989.536	27392	2	H7BXY3	DHX30	119585240	13142
DEAH (Asp-Glu-Ala-His) box polypeptide 30	K.AVDEAVILLQEIGVLDQR.E	49.78	3.76558	991.056	28232	2	H7BXY3	DHX30	119585240	13142
DEAH (Asp-Glu-Ala-His) box polypeptide 30	R.DVNTDFLLILLK.G	74.23	6.59769	702.415	29590	2	H7BXY3	DHX30	119585240	13142
Death associated protein 3	K.NTSFAYPAIR.Y	28.49	3.17834	570.298	15331	2	P51398	DAP3	315434216	03646
Death associated protein 3	K.ELLFLSNANPSLLER.H	75.74	3.96984	858.473	23717	2	P51398	DAP3	315434216	03646
Dehydrogenase E1 and transketolase domain containing 1	R.YGGEGAESMMGFFHELLK.M	100.1	6.7881	1001.96	26058	2	Q96HY7	DHTKD1	119606733	09917
Dehydrogenase/reductase SDR family member 7	K.IVTVNSILGIISVPLSIGYCASK.H	56.89	7.47888	1202.69	30111	2	A0A087X0Z7	DHRS7	119601176	16802
DEK Oncogene	K.KPPTDEELKETIK.K	40.93	5.90116	509.95	10337	3	P35659	DEK	197927454	00503
DEK Oncogene	K.LKKPPTDEELKETIK.K	73.72	2.64442	443.008	10498	4	P35659	DEK		00503
DEK Oncogene	K.LLYNRPGTVSSLK.K	21.05	3.80569	724.42	12066	2	P35659	DEK	197927454	00503
DEK Oncogene	R.EPFTIAQGK.G	37.98	4.71869	495.769	13095	2	P35659	DEK	123231494	00503
DEK Oncogene	R.IHFFLSK.K	21.32	4.63482	446.26	15537	2	P35659	DEK	197927454	00503
DEK Oncogene	K.LLASANLEEVTMK.Q	71.24	3.65107	709.884	17561	2	P35659	DEK	197927454	00503
DEK Oncogene	K.NVGQFSGFPFEK.G	20.8	0.977401	678.833	20116	2	P35659	DEK	197927454	00503
DEK Oncogene	K.KPPTDEELKETIKK.L	15.75	5.12944	414.738	9676	4	P35659	DEK		00503
Delangin	R.QLILEEIFTSLAR.L	54.2	3.47843	766.94	29478	2	Q6KC79	NIPBL	119576354	10560
Dendrin	R.AGRGWARTPGPYAGALR.E	16.49	0.718297	439.989	9933	4	O94850	DDN	223590231	10294
Density regulated protein	K.QEAGISEGQGTAGEEEEKKK.Q	19.61	8.98805	527.01	7903	4	O43583	DENR	119618749	05182
Dephospho-CoA kinase domain containing	R.YVILDIPLLFETK.K	47.12	6.59883	782.46	28421	2	Q8WVC6	DCAKD	191252797	08012
Der1 like domain family, member 1	R.NFLSTPQFLYR.W	18.6	8.31473	693.37	21328	2	Q9BUN8	DERL1	197927278	12302
Desmin	R.TNEKVELQELNDR.F	42.4	4.07733	529.939	12148	3	P17661	DES	167887751	00514
Desmin	R.HLREYQDLLNVK.M	22.11	3.77528	764.42	14508	2	P17661	DES	281185500	05628
Desmoglein 2	R.AWITAPVALR.E	17.86	3.41457	549.329	19227	2	J3KSI6	DSG2	159164785	00516
Destrin (actin depolymerizing factor)	K.HFVGMLPEKDCR.Y	28.54	3.43518	496.909	11433	3	P60981	DSTN	119630681	16446
Developmentally regulated GTP binding protein 1	R.IGFVGFPSVGK.S	31.9	4.79224	554.316	20445	2	Q9Y295	DRG1	119580380	16034
Developmentally regulated GTP binding protein 1	K.IQLLDLPGIIEGAK.D	77.69	3.72462	740.445	25700	2	Q9Y295	DRG1	119580380	16034
DHX36	R.AESCGSGNSTGYQIR.L	95.96	4.27178	793.85	10063	2	Q9H2U1	DHX36	167830436	09918
DHX36	R.DCAVLSAIIDLIK.T	62.32	5.39139	715.904	30719	2	A0A0G2JQU7	DHX36	167830436	09918
Dicarboxylate ion carrier	K.LGPLAFYK.G	39.23	4.07913	454.767	17848	2	Q9UBX3	SLC25A10	119610088	08424
Dihydrofolate reductase	R.INLVLSR.E	30.74	3.03493	407.762	14983	2	P00374	DHFR	342350937	00519
Dihydrolipoamide S-acetyltransferase	K.GIDLTQVK.G	20.31	5.36457	437.258	13929	2	P10515	DLAT	215274207	10578
Dihydrolipoamide S-acetyltransferase	R.VFVSPLAK.K	17.59	3.80697	430.767	14293	2	P10515	DLAT	215274207	10578
Dihydrolipoamide S-acetyltransferase	K.VPLPSLSPTMQAGTIAR.W	14.05	5.48718	869.984	18987	2	P10515	DLAT	215274207	10578
Dihydrolipoamide S-acetyltransferase	K.ISVNDFIIK.A	22.44	5.78862	524.809	21503	2	P10515	DLAT	215274207	10578
Dihydrolipoamide s-succinyl transferase	R.GLVVPVIR.N	28.69	3.55396	426.788	16884	2	P36957	DLST	317373578	00520
DIS3	R.IDMVPELLSSNLCSLK.C	56.7	5.74069	909.976	24594	2	Q9Y2L1	DIS3	190014625	06338
DIS3	R.ETYVEQEQGENANDRNDR.A	29.89	1.28015	722.98	9191	3	Q9Y2L1	DIS3	190014623	06338
Disrupter of silencing 10	R.YSGELSGIR.A	23.49	2.88537	491.255	11992	2	Q9NQZ2	UTP3	119626032	18016
Disrupter of silencing 10	K.LTEVKDELEPLLELVEQGIIPPGK.G	37.56	6.09589	665.63	28484	4	Q9NQZ2	UTP3	119626032	18016
DKFZP547E1010 protein	R.LAQQMENRPSVQAALK.L	53.31	3.60547	892.481	11834	2	A0A087X1B7	CHTOP	331028739	13163
DKFZP547E1010 protein	K.EQLDNQLDAYMSK.T	86.58	1.82928	777.857	18481	2	Q9Y3Y2	CHTOP	331028739	13163
DKFZP547E1010 protein	R.ASMQQQQQLASAR.N	57.31	5.22147	723.863	9778	2	A0A087X1B7	CHTOP	331028739	13163
DKFZP564B167 protein	R.TVFFWAPIMK.W	22.07	4.67223	620.336	24987	2	O95563	MPC2	219521872	08525
DKFZP564C186 protein	K.VQENSAYICSR.R	26.38	4.22277	663.812	10224	2	Q9Y3T9	NOC2L	317373580	13166
DKFZP564C186 protein	R.LEDLNFPEIK.R	35.75	3.17662	609.326	19776	2	Q9Y3T9	NOC2L	317373580	13166
DKFZP564F0522 protein	K.NCLLLLTYLISELEAAR.M	71.35	0.926165	664.7	32059	3	Q8NCA5	FAM98A	116283653	16808
DKFZP564J0863 protein	K.DIAGEFKEQLQALIPYVLNPSK.L	73.98	3.72532	1237.18	29587	2	Q6DD88	ATL3	119594569	13170
DKFZP564J0863 protein	R.LAMDEIFQKPFQTLMFLVR.D	28.12	5.05062	776.418	29811	3	Q6DD88	ATL3	119594569	13170
DKFZP564O0463 protein	K.SIYSQIQEQR.I	24.79	9.9549	626.326	13577	2	A0A087WT20	DCAF13	229892270	08528
DKFZP564O0463 protein	K.FNPIETFLLGSCASDR.N	33.12	8.38693	913.948	26760	2	A0A087WT20	DCAF13	229892270	08528
DKFZP566O084 protein	K.DVILADLLPSLAVYLR.T	38.74	3.01405	886.024	31604	2	A0A0C4DGQ8	DHRS7B	162416270	13215
DNA 3 methyladenine glycosylase	R.AGQPHSSSDAAQAPAEQPHSSSDAAQAPCPR.E	44.98	5.3408	779.103	8920	4	Q5J9I4	PIG16	206729922	06766
DNA dependent protein kinase catalytic subunit	K.QGNLSSQVPLKR.L	51.09	4.61728	442.923	10615	3	P78527	PRKDC	126032350	02941
DNA dependent protein kinase catalytic subunit	R.LQETLSAADR.C	34.19	5.5438	552.291	10810	2	P78527	PRKDC	126032350	02941
DNA dependent protein kinase catalytic subunit	R.CGAALAGHQLIR.G	67.73	3.77997	633.843	11284	2	P78527	PRKDC	126032350	02941
DNA dependent protein kinase catalytic subunit	K.MKQDAQVVLYR.S	59.91	2.71558	675.865	11734	2	P78527	PRKDC	126032350	02941
DNA dependent protein kinase catalytic subunit	R.LLNTWTNRYPDAK.M	28.02	4.14994	796.418	13917	2	P78527	PRKDC	126032350	02941
DNA dependent protein kinase catalytic subunit	R.NCISTVVHQGLIR.I	38.22	9.55897	748.911	14758	2	P78527	PRKDC	126032350	02941
DNA dependent protein kinase catalytic subunit	R.NFWSHETRLPSNTLDR.L	18.79	4.28085	493.998	14771	4	P78527	PRKDC	126032350	02941
DNA dependent protein kinase catalytic subunit	K.QITQSALLAEAR.S	81.16	5.06332	650.868	14857	2	P78527	PRKDC	126032350	02941
DNA dependent protein kinase catalytic subunit	K.LSLMYAR.K	24.44	4.6282	427.236	14977	2	P78527	PRKDC	126032350	02941
DNA dependent protein kinase catalytic subunit	R.SQGCSEQVLTVLK.T	63.62	5.54409	724.878	15613	2	P78527	PRKDC	126032350	02941
DNA dependent protein kinase catalytic subunit	R.SPNLWLK.D	28.46	3.41228	429.249	15646	2	P78527	PRKDC	126032350	02941
DNA dependent protein kinase catalytic subunit	K.HSSLITPLQAVAQR.D	39.19	3.47172	760.933	15765	2	P78527	PRKDC	126032350	02941
DNA dependent protein kinase catalytic subunit	R.GYGLFAGPCK.V	38.74	0.802233	535.261	15813	2	P78527	PRKDC	126032350	02941
DNA dependent protein kinase catalytic subunit	K.LPVLAGCLK.G	17.1	2.74889	485.79	15837	2	P78527	PRKDC	126032350	02941
DNA dependent protein kinase catalytic subunit	R.LYSLALHPNAFK.R	45.83	3.97594	687.385	15859	2	P78527	PRKDC	126032350	02941
DNA dependent protein kinase catalytic subunit	K.VFLALAAK.G	34.75	4.3746	416.77	16431	2	P78527	PRKDC	126032350	02941
DNA dependent protein kinase catalytic subunit	K.TSALSDETKNNWEVSALSR.A	53.63	4.05022	703.35	16597	3	P78527	PRKDC	126032350	02941
DNA dependent protein kinase catalytic subunit	K.HDVGAYMLMYK.G	41.91	2.92855	664.314	16761	2	P78527	PRKDC	126032350	02941
DNA dependent protein kinase catalytic subunit	K.ATQMPEGGQGAPPMYQLYK.R	82.99	4.55448	1033.99	17076	2	P78527	PRKDC	126032350	02941
DNA dependent protein kinase catalytic subunit	K.FVPLLPGNR.S	22.73	1.08435	506.8	17290	2	P78527	PRKDC	126032350	02941
DNA dependent protein kinase catalytic subunit	R.VVQMLGSLGGQINK.N	57.4	5.36498	722.407	17452	2	P78527	PRKDC	126032350	02941
DNA dependent protein kinase catalytic subunit	K.NLSSNEAISLEEIR.I	32.21	4.54912	787.908	17625	2	P78527	PRKDC	126032350	02941
DNA dependent protein kinase catalytic subunit	K.HSSLITPLQAVAQRDPIIAK.Q	43	5.12778	720.087	18002	3	P78527	PRKDC	126032350	02941
DNA dependent protein kinase catalytic subunit	R.TFPVLLR.L	20.59	3.13414	423.267	18065	2	P78527	PRKDC	126032350	02941
DNA dependent protein kinase catalytic subunit	K.CLMDQATDPNILGR.T	42.61	4.11781	802.385	18690	2	P78527	PRKDC	126032350	02941
DNA dependent protein kinase catalytic subunit	K.LGNPIVPLNIR.L	32.67	5.20509	603.375	18756	2	P78527	PRKDC	126032350	02941
DNA dependent protein kinase catalytic subunit	K.LAGANPAVITCDELLLGHEKAPAFR.D	57.84	4.23367	666.608	19364	4	P78527	PRKDC	126032350	02941
DNA dependent protein kinase catalytic subunit	R.LSFAVPFR.E	40.72	3.41686	468.77	20283	2	P78527	PRKDC	126032350	02941
DNA dependent protein kinase catalytic subunit	R.LLNFLMK.H	26.99	4.11601	439.764	20593	2	P78527	PRKDC	126032350	02941
DNA dependent protein kinase catalytic subunit	R.MSTSPEAFLALR.S	45.73	8.45853	661.848	20687	2	P78527	PRKDC	126032350	02941
DNA dependent protein kinase catalytic subunit	K.TVSLLDENNVSSYLSK.N	76.7	1.52524	884.953	20746	2	P78527	PRKDC	126032350	02941
DNA dependent protein kinase catalytic subunit	K.CKIPALDLLIK.L	16.7	4.10195	642.394	21175	2	P78527	PRKDC	126032350	02941
DNA dependent protein kinase catalytic subunit	R.VLEQLIVAHFPMQSR.E	60.74	5.59173	884.487	21363	2	P78527	PRKDC	126032350	02941
DNA dependent protein kinase catalytic subunit	R.TVGALQVLGTEAQSSLLK.A	76.78	4.37458	908.019	22208	2	P78527	PRKDC	126032350	02941
DNA dependent protein kinase catalytic subunit	R.AGLLHNILPSQSTDLHHSVGTELLSLVYK.G	43.64	5.06061	786.432	23215	4	P78527	PRKDC	126032350	02941
DNA dependent protein kinase catalytic subunit	K.AALSALESFLK.Q	45.83	4.06556	575.332	23369	2	P78527	PRKDC	126032350	02941
DNA dependent protein kinase catalytic subunit	R.SDPGLLTNTMDVFVKEPSFDWK.N	23.78	9.37913	842.753	25118	3	P78527	PRKDC	126032350	02941
DNA dependent protein kinase catalytic subunit	K.NLLIFENLIDLKR.R	55.69	4.86211	800.979	25160	2	P78527	PRKDC	126032350	02941
DNA dependent protein kinase catalytic subunit	K.NKLQYFMEQFYGIIR.N	44.09	5.64614	975.506	25517	2	P78527	PRKDC	126032350	02941
DNA dependent protein kinase catalytic subunit	R.VEQLFQVMNGILAQDSACSQR.A	105.32	5.74312	1197.59	25590	2	P78527	PRKDC	126032350	02941
DNA dependent protein kinase catalytic subunit	K.QLFSSLFSGILK.E	63.29	2.99157	670.387	26134	2	P78527	PRKDC	126032350	02941
DNA dependent protein kinase catalytic subunit	R.MKLSDFNDITNMLLLK.M	75.82	5.0137	948.507	26370	2	P78527	PRKDC	126032350	02941
DNA dependent protein kinase catalytic subunit	K.LSDFNDITNMLLLK.M	75.47	3.7865	818.937	26479	2	P78527	PRKDC	126032350	02941
DNA dependent protein kinase catalytic subunit	K.AVAFFLESIAMHDIIAAEK.C	33.54	8.76065	692.705	26794	3	P78527	PRKDC	126032350	02941
DNA dependent protein kinase catalytic subunit	K.MDPMNIWDDIITNR.C	49.52	4.08466	867.406	27479	2	P78527	PRKDC	126032350	02941
DNA dependent protein kinase catalytic subunit	K.LLLQGEADQSLLTFIDKAMHGELQK.A	39.89	8.90977	700.381	27683	4	P78527	PRKDC	126032350	02941
DNA dependent protein kinase catalytic subunit	R.GSCVTQVGLLESVYEMFR.K	66.97	2.35566	1038	28524	2	P78527	PRKDC	126032350	02941
DNA dependent protein kinase catalytic subunit	K.VYELLGLLGEVHPSEMINNAENLFR.A	48.87	1.89399	953.158	28691	3	P78527	PRKDC	126032350	02941
DNA dependent protein kinase catalytic subunit	K.GQAVTLLPFFTSLTGGSLEELR.R	27.25	8.36975	779.428	28770	3	P78527	PRKDC	126032350	02941
DNA dependent protein kinase catalytic subunit	K.VAACELLHSMVMFMLGK.A	43.62	3.27008	646.324	29720	3	P78527	PRKDC	126032350	02941
DNA dependent protein kinase catalytic subunit	R.LGLIEWLENTVTLK.D	51.02	5.27584	814.971	29879	2	P78527	PRKDC	119607089	02941
DNA dependent protein kinase catalytic subunit	K.LQSVQALTEIQEFISFISK.Q	100.69	1.74859	1091.1	31060	2	P78527	PRKDC	126032350	02941
DNA fragmentation factor 45	R.LQHTLQQVLDQR.E	47.96	3.55691	739.91	14501	2	O00273	DFFA	119592064	03531
DNA fragmentation factor 45	R.ETSSDVALASHILTALR.E	19.75	0.670421	892.48	22949	2	O00273	DFFA	119592064	03531
DNA polymerase beta	R.KAPQETLNGGITDMLTELANFEK.N	54.88	3.91029	840.763	26893	3	P06746	POLB	339717646	07517
DNA polymerase delta interacting protein 3	K.FAASGGFLHHMAGLSSSK.L	16.06	5.02635	451.978	14729	4	Q8WUT1	POLDIP3	169145255	17875
DNA replication licensing factor MCM4	R.LSNKVEAIDVEEAKR.L	44.2	4.75976	425.987	11051	4	J3KPV4	MCM4	119607092	09094
DNA replication licensing factor MCM4	R.LASALAPSIYEHEDIKK.G	27.64	3.30077	943.01	13713	2	J3KPV4	MCM4	119607092	09094
DNA replication licensing factor MCM4	K.TTIENIQLPHTLLSR.F	38.59	3.69014	868.492	19357	2	J3KPV4	MCM4	119607092	09094
DNA replication licensing factor MCM4	R.ALADDDFLTVTGK.T	46.55	3.24377	683.351	19850	2	J3KPV4	MCM4	133920157	09094
DNA replication licensing factor MCM4	K.GILLQLFGGTR.K	18.85	5.57078	587.854	24450	2	J3KPV4	MCM4	119607092	09094
DNA replication licensing factor MCM4	R.NLNPEDIDQLITISGMVIR.T	88.51	2.64907	1071.07	27753	2	J3KPV4	MCM4	119607092	09094
DNA topoisomerase I	R.AGNEKEEGETADTVGCCSLR.V	109.15	5.38722	1091.98	10587	2	P11387	TOP1	223460080	00535
DNA topoisomerase I	K.ELTAPDENIPAK.I	26.65	6.02772	649.339	12886	2	P11387	TOP1	223460080	00535
DNA topoisomerase I	K.AEEVATFFAK.M	20.48	4.51928	556.787	17485	2	P11387	TOP1	223460080	00535
DNA topoisomerase I	K.HLQDLMEGLTAK.V	70.2	3.78991	678.356	18653	2	P11387	TOP1	223460080	00535
DNA topoisomerase I	K.GPVFAPPYEPLPENVK.F	38.86	3.95	877.465	19464	2	P11387	TOP1	223460080	00535
DNA topoisomerase I	K.NLQLFMENKQPEDDLFDRLNTGILNK.H	33.87	2.48199	1035.86	23598	3	P11387	TOP1	223460080	00535
DNA topoisomerase II alpha	K.SFGSTCQLSEK.F	35.67	3.56233	622.287	11009	2	C9J5P2	TOP2A	187954517	00536
DNA topoisomerase II alpha	K.LCNIFSTK.F	25.92	4.6188	491.757	15079	2	C9J4C3	TOP2A	187954517	00536
DNA topoisomerase II alpha	R.EVTFVPGLYK.I	24.13	4.77688	576.821	19085	2	C9J4C3	TOP2A	187954517	00536
DNA topoisomerase II alpha	R.YIFTMLSSLAR.L	37.03	0.637631	651.35	24027	2	C9J4C3	TOP2A	187954517	00536
DNA topoisomerase II alpha	R.FLEEFITPIVK.V	34.98	2.34924	668.38	24052	2	C9J4C3	TOP2A	187954517	00536
DNA topoisomerase II alpha	K.AAIGCGIVESILNWVK.F	79.36	6.48114	865.475	29329	2	C9J5P2	TOP2A	187954517	00536
DNA topoisomerase II alpha	K.RDPALNSGVSQKPDPAK.T	23.92	6.06198	445.742	8706	4	C9J4C3	TOP2A	187954517	00536
DnaJ (Hsp40) homolog, subfamily B, member 6	K.QVAEAYEVLSDAK.K	22.71	1.16116	711.86	16480	2	A0A0J9YX62	DNAJB6	156181166	13638
DnaJ (Hsp40) homolog, subfamily B, member 6	R.HAPHCLSEEEGEQDRPR.A	16.43	5.2518	512.484	8175	4	A0A0J9YX62	DNAJB6	119624976	07107
DnaJ homolog subfamily C member 7	R.FREALGDAQQSVR.L	27.42	5.28724	492.926	10962	3	Q7Z784	DNAJC7	262206280	07046
DnaJ homolog subfamily C member 7	R.MDSTNADALYVR.G	98.13	3.33572	678.319	14400	2	Q7Z784	DNAJC7	262206280	07046
DnaJ homolog subfamily C member 7	K.AVQFFVQALR.M	32.34	4.21152	589.84	20387	2	Q7Z784	DNAJC7	262206280	07046
DnaJ homolog subfamily C, member 8	R.ALDVIQAGKEYVEHTVK.E	22.88	3.81995	634.013	19314	3	O75937	DNAJC8	119628115	13236
DnaJ homolog subfamily C, member 9	R.NIIQQAIDAGEVPSYNAFVK.E	42.88	3.90789	1089.07	23740	2	Q8WXX5	DNAJC9	187952391	13237
Dodecenoyl CoA delta isomerase	K.SLQMYLER.L	27.33	4.94647	520.268	15845	2	Q96DC0	DCI	295842266	02628
Dodecenoyl CoA delta isomerase	R.YCIGLNETQLGIIAPFWLK.D	82.75	5.21779	1118.6	27844	2	Q96DC0	DCI	119605930	02628
Dodecenoyl-CoA delta-isomerase	K.ATEMLIFGK.K	48.54	4.7467	505.275	18694	2	A0A0C4DGA2	ECI2	260275230	16269
Dodecenoyl-CoA delta-isomerase	K.WDAWNALGSLPK.E	67.77	4.38537	679.352	23619	2	A0A0C4DGA2	ECI2	260275230	16269
Dodecenoyl-CoA delta-isomerase	R.WLSDECTNAVVNFLSR.K	88.47	5.03633	955.962	24921	2	A0A0C4DGA2	ECI2	260275230	16269
Dolichol phosphate mannose synthase	K.FIPEFIR.K	18.94	5.62329	461.266	18932	2	O60762	DPM1	123231663	04613
Dolichol phosphate mannose synthase	K.LGGNEIVSFLK.G	34.69	4.10141	588.837	20811	2	O60762	DPM1	123231663	04613
Dolichyl phosphate glucosyltransferase	K.RLPVMMDEALSYLEKR.Q	30.23	0.705786	651.01	23140	3	Q9Y673	ALG5	215276969	05193
Dolichyl-P-Glc:Man9GlcNAc2-PP-dolichylglucosyltransferase	K.FINPDWIALHTSR.G	20.34	5.32416	523.947	18966	3	Q9Y672	ALG6	123240957	05194
Double stranded RNA binding zinc finger protein	K.NQCLFTNTQCK.V	33.1	8.20296	707.322	11790	2	Q9UL40	ZNF346	119605446	05606
Double stranded RNA binding zinc finger protein	K.TVASSLGQIPMQR.Q	64.64	3.53092	694.374	15586	2	Q9UL40	ZNF346	119605446	05606
Down regulated in metastasis	K.NLSQEIIELLK.K	48.67	5.34407	650.383	26064	2	O75691	UTP20	296452999	09928
Downregulator of transcription 1	K.TISPEHVIQALESLGFGSYISEVK.E	76.99	6.46183	868.796	28870	3	Q01658	DR1	119593482	03284
Dpy 30 like protein	K.QKVDLQSLPTR.A	44.94	5.12013	642.87	12131	2	Q9C005	DPY30	119620871	17434
Dpy 30 like protein	K.ERPPNPIEFLASYLLK.N	62.23	3.76462	944.026	29132	2	Q9C005	DPY30	242556512	17434
Dpy 30 like protein	R.AYLDQTVVPILLQGLAVLAK.E	63.96	0.0385835	1063.14	32259	2	Q9C005	DPY30	119620871	17434
DRAP1	K.VAAAVPVIISR.A	19.92	3.99382	548.35	15815	2	Q14919	DRAP1	119594878	03796
DRAP1	R.ALELFLESLLK.K	51.84	4.48516	638.384	28048	2	Q14919	DRAP1	119594878	03796
Drebrin E	R.LREDENAEPVGTTYQK.T	45.13	4.19806	925.454	10065	2	Q16643	DBN1	215274247	00545
Drebrin E	R.MAPTPIPTR.S	16.22	1.55358	492.27	11419	2	Q16643	DBN1	215274247	00545
Duranin	K.FIPEITISDILR.G	37.52	1.52173	708.91	25724	2	Q9H9P8	L2HGDH	317373422	12640
Dynamin like 120 kDa protein, mitochondrial	K.AKNEILDEVISLSQVTPK.H	103.74	4.3657	992.556	23707	2	E5KLJ5	OPA1	311346896	05596
Dynamin related protein 1	K.LGIIGVVNR.S	45.92	1.16735	470.8	16358	2	G8JL97	DNM1L	171460918	04833
Dynamin related protein 1	K.LHDAIVEVVTCLLR.K	56.6	2.64117	819.458	26093	2	G8JL97	DNM1L	171460918	04833
Dynamin related protein 1	K.SSLLDDLLTESEDMAQR.R	109.98	5.96179	961.96	27674	2	G8JLD5	DNM1L	171460918	04833
Dynamitin	R.LLHEVQELTTEVEKIK.T	41.57	7.81319	637.031	20113	3	Q13561	DCTN2	119617435	09568
Dynein light chain 1	K.YNPTWHCIVGR.N	25.37	4.5178	468.23	14269	3	P63167	DYNLL1	345110787	03334
Dynein light chain A	K.AGATSEGVLANFFNSLLSK.K	104.75	1.83178	963.504	28618	2	Q9Y6G9	DYNC1LI1	166795297	10917
Dynein light chain A	K.QPPTAAGRPVDASPR.V	23.18	5.83956	507.274	8843	3	Q9Y6G9	DYNC1LI1	166795297	10917
Dynein, axonemal heavy polypeptide 9	K.QTIELLK.T	42.25	2.96975	422.762	14303	2	Q9NYC9	DNAH9	311033454	04511
Dynein, cytoplasmic intermediate polypeptide 2	K.SVSTPSEAGSQDSGDGAVGSR.T	118.39	4.8081	975.94	9670	2	Q13409	DYNC1I2	119631614	04512
Dynein, cytoplasmic, heavy polypeptide 1	K.KYEFGESDLR.S	55.69	4.30846	622.304	12630	2	Q14204	DYNC1H1	211826822	02524
Dynein, cytoplasmic, heavy polypeptide 1	R.IQGLTVEQAEAVVR.L	33.55	5.97549	756.927	17779	2	Q14204	DYNC1H1	211826822	02524
Dynein, cytoplasmic, heavy polypeptide 1	K.WAIAQLNYADMLK.R	70.9	5.30064	768.902	23678	2	Q14204	DYNC1H1	166788526	02524
Dynein, cytoplasmic, heavy polypeptide 1	R.LGEDLNKWQALLVQIR.K	35.89	8.08297	632.7	24429	3	Q14204	DYNC1H1	166788526	02524
Dynein, cytoplasmic, heavy polypeptide 1	K.VNFLPEIITLSK.E	19.74	7.75214	687.411	24593	2	Q14204	DYNC1H1	166788526	02524
Dynein, cytoplasmic, heavy polypeptide 1	R.ILDDDTIITTLENLKR.E	37.95	6.94913	625.018	24625	3	Q14204	DYNC1H1	211826822	02524
Dynein, cytoplasmic, heavy polypeptide 1	K.LSLSNAISTALPLTQLR.W	42.77	6.59268	899.531	25101	2	Q14204	DYNC1H1	211826822	02524
Dynein, cytoplasmic, heavy polypeptide 1	R.FGNPLLVQDVESYDPVLNPVLNR.E	68.98	6.09305	1299.69	26026	2	Q14204	DYNC1H1	166788526	02524
Dynein, cytoplasmic, heavy polypeptide 1	R.SWSHYTVPAGMTVIQWVSDFSER.I	61.52	8.57829	895.1	26773	3	Q14204	DYNC1H1	211826822	02524
Dynein, cytoplasmic, heavy polypeptide 1	R.ENFIPTIVNFSAEEISDAIREK.M	48.6	6.50638	841.436	27940	3	Q14204	DYNC1H1	166788526	02524
Dynein, cytoplasmic, heavy polypeptide 1	R.ENFIPTIVNFSAEEISDAIR.E	72.83	4.08715	1133.08	28727	2	Q14204	DYNC1H1	166788526	02524
Dynein, cytoplasmic, light intermediate polypeptide 2	K.NNAASEGVLASFFNSLLSK.K	62.44	5.9187	985.011	28684	2	O43237	DYNC1LI2	119603446	09923
Dyskerin	K.EYVGIVR.L	25.52	5.3	418.239	12287	2	O60832	DKC1	323434335	02129
Dyskerin	K.IMLPGVLR.Y	18.09	3.40323	449.782	18442	2	O60832	DKC1	323434335	02129
Dyskerin	R.ALETLTGALFQRPPLIAAVK.R	88.69	4.30105	1055.13	23528	2	O60832	DKC1	323434335	02129
Dyskerin	K.LDTSQWPLLLK.N	51.44	5.4546	657.38	23836	2	O60832	DKC1	323434335	02129
E2-230K	K.SGYPDIGFPLFPLSK.G	53.33	2.83786	819.43	26154	2	Q9C0C9	UBE2O	209572710	10928
EBNA1 binding protein 2	R.GLLKPGLNVVLEGPK.K	58.12	5.9624	511.987	17751	3	H7C2Q8	EBNA1BP2	237649015	16849
EBNA2 coactivator p100	R.HFVDSHHQKPVNAIIEHVR.D	43.09	5.15377	453.445	10829	5	Q7KZF4	SND1	119604043	03714
EBNA2 coactivator p100	R.NDIASHPPVEGSYAPR.R	52.55	5.03675	570.616	11817	3	Q7KZF4	SND1	306992088	03714
EBNA2 coactivator p100	R.QINLSNIR.A	36.1	4.37365	479.28	13286	2	Q7KZF4	SND1	119604043	03714
EBNA2 coactivator p100	R.SSHYDELLAAEAR.A	80.91	3.17712	731.354	14053	2	Q7KZF4	SND1	197305029	03714
EBNA2 coactivator p100	R.EADGSETPEPFAAEAK.F	73.34	0.562857	824.87	14407	2	Q7KZF4	SND1	119604043	03714
EBNA2 coactivator p100	R.LGTLSPAFSTR.V	49.39	8.40092	575.322	15370	2	Q7KZF4	SND1	306992088	03714
EBNA2 coactivator p100	K.KVNVTVDYIRPASPATETVPAFSER.T	22.28	5.95825	687.619	16736	4	Q7KZF4	SND1	197305029	03714
EBNA2 coactivator p100	K.IHVFYIDYGNR.E	29.52	6.47235	698.859	17902	2	Q7KZF4	SND1	306992088	03714
EBNA2 coactivator p100	K.VMQVLNADAIVVK.L	46.05	4.35347	700.406	18692	2	Q7KZF4	SND1	197305029	03714
EBNA2 coactivator p100	K.LRPLYDIPYMFEAR.E	29.89	4.26755	595.314	23236	3	Q7KZF4	SND1	197305029	03714
EBNA2 coactivator p100	R.VLPAQATEYAFAFIQVPQDDDARTDAVDSVVR.D	34.52	5.21131	1169.92	25262	3	Q7KZF4	SND1	306992088	03714
EBNA2 coactivator p100	K.ETCLITFLLAGIECPR.G	48.94	5.31334	631.662	29322	3	Q7KZF4	SND1	197305029	03714
EBNA2 coactivator p100	R.ALLLPDYYLVTVMLSGIK.C	66.9	6.68043	1005.08	30889	2	Q7KZF4	SND1	119604043	03714
EBNA2 coactivator p100	R.ANNPEQNRLSECEEQAK.A	36.54	7.62896	672.978	9698	3	Q7KZF4	SND1	119604043	03714
EEF1D protein	R.QSSGPGASSGTSGDHGELVVR.I	107.24	2.44542	662.317	10161	3	Q4VBZ6	EEF1D	194239729
eIF 4G1	K.NHDEESLECLCR.L	35.4	2.70102	781.32	12550	2	B9EGQ7	EIF4G3	311771716	06774
eIF 4G1	K.MLTEAIMHDCVVK.L	18.17	6.53757	773.88	16077	2	B9EGQ7	EIF4G3	311771716	06774
eIF 4G1	K.LTPQMFQQLMK.Q	19.26	4.49472	682.86	20662	2	A0A0A0MR52	EIF4G1	302699247	06774
eIF 4G1	K.QKEMDEAATAEER.G	81.47	5.2173	754.342	8800	2	A0A0A0MR52	EIF4G1	302699247	06774
eIF2 alpha	K.VVTDTDETELAR.Q	52.26	3.14534	674.835	11819	2	P05198	EIF2S1	119601340	04881
eIF2 alpha	K.RPGYGAYDAFK.H	18.95	6.67677	415.543	12029	3	P05198	EIF2S1	119601340	04881
eIF2 alpha	R.AGLNCSTENMPIK.I	87.13	4.08594	717.842	12978	2	P05198	EIF2S1	119601340	04881
eIF2 alpha	R.YVMTTTTLER.T	39.19	3.43484	607.81	13237	2	P05198	EIF2S1	119601340	04881
eIF2 alpha	K.TVYSILR.H	28.28	4.3617	426.255	14807	2	P05198	EIF2S1	119601340	04881
eIF2 alpha	K.INLIAPPR.Y	40.6	4.04226	447.284	14906	2	P05198	EIF2S1	119601340	04881
eIF2 alpha	R.HVAEVLEYTKDEQLESLFQR.T	99.15	4.04152	1217.62	21145	2	P05198	EIF2S1	119601340	04881
EIF3S3	K.NLQLLMDRVDEMSQDIVK.Y	76.42	2.57744	1074.05	24946	2	A0A087WZK9	EIF3H	119612365	04885
EIF3S3	R.ALLDSQFSYQHAIEESVVLIYDPIKTAQGSLSLK.A	32.39	7.05153	941.757	27609	4	A0A087WZK9	EIF3H	119612365	04885
EIF3S5	K.YAYYDTER.I	23.47	4.21669	540.738	11143	2	B3KSH1	EIF3F	119620460	04887
EIF3S5	K.AYVSTLMGVPGR.T	46.37	4.82624	625.835	16956	2	B3KSH1	EIF3F	119620460	04887
EIF3S5	R.LHPVILASIVDSYERR.N	14.65	5.16154	623.354	19627	3	B3KSH1	EIF3F	119620459	04887
EIF3S5	R.IQDALSTVLQYAEDVLSGK.V	121.66	1.58921	1025.54	32731	2	B3KSH1	EIF3F	119620460	04887
EIF3S7	K.VADWTGATYQDKR.Y	80.77	2.80791	755.87	11810	2	O15371	EIF3D	168985157	04888
EIF3S7	K.TQGNVFATDAILATLMSCTR.S	107.32	5.20627	1085.54	27202	2	O15371	EIF3D	168985154	04888
EIF3S8	K.DAHNALLDIQSSGR.A	39.81	5.04559	748.88	15137	2	H3BRV0	EIF3C	312433975	04889
EIF3S8	R.FEELTNLIR.T	42.8	4.05775	567.814	19873	2	H3BRV0	EIF3C	312433975	04889
EIF3S8	K.CLEEFELLGK.A	45.96	6.52704	619.314	21008	2	H3BRV0	EIF3C	312433975	04889
EIF3S8	R.TEPTAQQNLALQLAEKLGSLVENNER.V	53.4	9.64096	956.178	26982	3	H3BRV0	EIF3C	312433975	04889
EIF4A1	R.KGVAINMVTEEDKR.T	65.5	4.55958	530.618	11049	3	P60842	EIF4A1	224036361	04030
EIF4A1	K.GVAINMVTEEDKR.T	50.95	4.58152	487.919	12831	3	P60842	EIF4A1	224036361	04030
EIF4A1	K.KEELTLEGIR.Q	38.25	4.39517	594.338	13988	2	J3KT12	EIF4A1	325197164	04030
EIF4A1	R.ILVKKEELTLEGIR.Q	37.09	4.30103	547.672	14788	3	J3KT12	EIF4A1	325197164	04030
EIF4A1	K.LQMEAPHIIVGTPGR.V	71.23	2.08293	809.942	16255	2	J3KT12	EIF4A1	325197164	04030
EIF4A1	K.LNSNTQVVLLSATMPSDVLEVTKK.F	81.16	5.29177	863.143	21947	3	J3KT12	EIF4A1	325197164	04030
EIF4A2	R.GIYAYGFEKPSAIQQR.A	76.98	4.50998	914.477	15088	2	J3KT12	EIF4A1	325197164	06482
EIF4A2	R.VFDMLNR.R	37.37	3.50382	447.73	16724	2	Q9NZE6	EIF4A2	325197164	04030
EIF4A2	R.VLITTDLLAR.G	40.87	4.6291	557.848	19895	2	Q9NZE6	EIF4A2	224036361	03062
EIF4A2	K.MFVLDEADEMLSR.G	79.29	5.10117	778.364	24295	2	Q9NZE6	EIF4A2	325197164	03062
EIF4G3	R.FMLQDVIDLR.L	69.42	4.30195	625.337	25623	2	B9EGQ7	EIF4G3	311771716	06802
eIF5A-1	K.KYEDICPSTHNMDVPNIKR.N	52.09	5.01312	580.035	12693	4	I3L504	EIF5A	219555712	02555
eIF5A-1	K.KYEDICPSTHNMDVPNIK.R	33.68	7.83426	721.012	13853	3	I3L504	EIF5A	219555712	02555
eIF5A-1	K.YEDICPSTHNMDVPNIK.R	26.4	2.20816	678.31	15083	3	I3L504	EIF5A	219555712	02555
eIF5A-1	K.VHLVGIDIFTGKKYEDICPSTHNMDVPNIK.R	24.93	3.15746	860.942	19626	4	I3L504	EIF5A	219555712	10426
eIF5A-1	K.VHLVGIDIFTGK.K	44.8	5.62539	649.881	20938	2	I3L504	EIF5A	219555712	10426
ELAC	K.CVLSGPPQLEK.Y	15.42	4.12008	614.326	14306	2	Q9BQ52	ELAC2	260166622	05641
ELAC	R.LISSLLR.T	21.23	2.16339	401.264	15676	2	Q9BQ52	ELAC2	260166622	05641
ELAC	R.SQYPEIIFLGTGSAIPMK.I	15.46	6.6505	976.52	23912	2	Q9BQ52	ELAC2	260166622	05641
Electron transfer flavoprotein beta polypeptide	R.LKLPAVVTADLR.L	65.23	3.09614	648.408	17675	2	P38117	ETFB	119592410	00557
Electron transfer flavoprotein beta polypeptide	K.VDLVLLGK.Q	31.93	2.42367	428.78	19183	2	P38117	ETFB	119592410	00557
Electron transfer flavoprotein beta polypeptide	K.IEVIKPGDLGVDLTSK.L	63.47	2.69366	842.482	19275	2	P38117	ETFB	119592410	00557
Electron transfer flavoprotein beta polypeptide	K.HSMNPFCEIAVEEAVR.L	82.18	3.73344	944.941	19395	2	P38117	ETFB	119592410	00557
Electron transfer flavoprotein dehydrogenase	K.GIATNDVGIQK.D	28.07	7.77867	558.311	11172	2	J3KND9	ETFDH	292495008	01978
Electron transfer flavoprotein, alpha polypeptide	K.LLYDLADQLHAAVGASR.A	82.21	4.3586	906.988	22066	2	H0YK49	ETFA	189181759	01979
Electron transfer flavoprotein, alpha polypeptide	K.ASSTSPVEISEWLDQKLTK.S	47.61	6.02424	707.04	22079	3	H0YK49	ETFA	189181759	01979
Electron transfer flavoprotein, alpha polypeptide	K.LEVAPISDIIAIKSPDTFVR.T	56.35	6.54598	728.752	23447	3	H0YK49	ETFA	189181759	01979
Electron transfer flavoprotein, alpha polypeptide	K.TIVAINKDPEAPIFQVADYGIVADLFK.V	104.21	4.0969	1474.3	27718	2	H0YK49	ETFA	189181759	01979
Elongation factor 1 alpha 1	R.QTVAVGVIK.A	35.61	4.01937	457.789	12025	2	Q6IQ15	EEF1A1	197692479	00559
Elongation factor 1 alpha 1	R.TIEKFEKEAAEMGK.G	76.26	2.07473	805.91	13381	2	Q6IQ15	EEF1A1	197692479	00559
Elongation factor 1 alpha 1	K.IGGIGTVPVGR.V	67.19	4.32716	513.311	13978	2	Q6IQ15	EEF1A1	197692479	00559
Elongation factor 1 alpha 1	K.THINIVVIGHVDSGK.S	42.06	4.55413	530.301	14156	3	Q6IQ15	EEF1A1	197692479	00559
Elongation factor 1 alpha 1	K.YYVTIIDAPGHR.D	68.11	6.1435	702.871	15195	2	Q6IQ15	EEF1A1	150182807	00559
Elongation factor 1 alpha 1	R.EHALLAYTLGVK.Q	49.59	6.7451	657.87	17332	2	A0A087WV01	EEF1A1	197692479	00559
Elongation factor 1 alpha 1	R.YEEIVKEVSTYIKK.I	36.37	5.66586	576.989	17393	3	Q6IQ15	EEF1A1	129395719	00559
Elongation factor 1 alpha 1	R.YEEIVKEVSTYIK.K	68.81	3.58809	800.93	19390	2	Q6IQ15	EEF1A1	129395719	00559
Elongation factor 1 alpha 1	R.VETGVLKPGMVVTFAPVNVTTEVK.S	85.77	3.74892	1258.2	21083	2	Q6IQ15	EEF1A1	129395719	00559
Elongation factor 1 alpha 1	K.SGDAAIVDMVPGKPMCVESFSDYPPLGR.F	75.35	2.08486	999.14	22595	3	Q6IQ15	EEF1A1	129395719	00559
Elongation factor 1 alpha 1	R.KDGNASGTTLLEALDCILPPTRPTDKPLRLPLQDVYK.I	23.88	5.67164	822.05	24635	5	Q6IQ15	EEF1A1		00559
Elongation factor 1 alpha 1	K.DGNASGTTLLEALDCILPPTRPTDKPLR.L	20.19	5.09766	1007.87	25459	3	Q6IQ15	EEF1A1	129395719	00559
Elongation factor 1 alpha 1	K.DGNASGTTLLEALDCILPPTRPTDKPLRLPLQDVYK.I	28.18	5.485	1326.71	26000	3	Q6IQ15	EEF1A1		00559
Elongation factor 1 alpha 1	K.KIGYNPDTVAFVPISGWNGDNMLEPSANMPWFK.G	77.39	4.63664	1232.6	26052	3	Q6IQ15	EEF1A1	129395719	00559
Elongation factor 1 alpha 1	K.NMITGTSQADCAVLIVAAGVGEFEAGISKNGQTR.E	87.11	3.30984	1155.91	28074	3	Q6IQ15	EEF1A1	197692479	00559
Elongation factor 1 alpha 1	K.NMITGTSQADCAVLIVAAGVGEFEAGISK.N	151.24	2.92289	1455.23	30211	2	Q6IQ15	EEF1A1	197692479	00559
Elongation factor 1, alpha 2	K.YYITIIDAPGHR.D	54.39	3.51155	709.877	16721	2	Q05639	EEF1A2	197692479	04265
Embryonic lethal abnormal vision like 1	K.VSYARPSSEVIK.D	22.38	0.269516	668.367	10249	2	B4DVB8	ELAVL1	119589356	16025
Embryonic lethal abnormal vision like 1	R.SEAEEAITSFNGHKPPGSSEPITVK.F	14.25	5.3141	653.83	14846	4	B4DVB8	ELAVL1	119589356	16025
Embryonic lethal abnormal vision like 1	K.DANLYISGLPR.T	45.96	6.07391	609.831	19103	2	B4DVB8	ELAVL1	119589356	16025
Emerin	R.YNIPHGPVVGSTR.R	48.46	4.12031	466.251	12732	3	P50402	EMD	253723299	02309
Emerin	R.TYGEPESAGPSR.A	42.47	6.37468	625.79	9203	2	P50402	EMD	119593149	02309
Enabled homolog	K.TDTGRGNGPLPLGGSGLMEEMSALLAR.R	70.17	5.90032	900.792	26944	3	A0A0U1RRM6	ENAH	166014265	12360
Enabled homolog	K.GSTIETEQKEDKGEDSEPVTSK.A	50.1	4.1819	798.713	8606	3	A0A0U1RRM6	ENAH	166014265	12360
Endoplasmic reticulum protein 29	K.SLNILTAFQK.K	54.61	3.80732	567.832	21467	2	P30040	ERP29	192987145	03794
Endoplasmic reticulum protein 29	K.GQGVYLGMPGCLPVYDALAGEFIR.A	78.02	3.5451	1292.14	27634	2	P30040	ERP29	192987145	03794
Endothelial monocyte activating polypeptide 2	K.KQQSIAGSADSKPIDVSR.L	48.75	6.52462	472.507	9909	4	Q12904	AIMP1	215490011	04676
Enolase 1	R.IGAEVYHNLK.N	47.45	6.38497	572.315	11046	2	P06733	ENO1	319996655	01400
Enolase 1	K.TIAPALVSK.K	21.99	2.64352	450.283	12247	2	P06733	ENO1	203282370	01400
Enolase 1	R.SGKYDLDFK.S	20.12	4.85951	536.772	12654	2	P06733	ENO1	319996655	01400
Enolase 1	R.SGKYDLDFKSPDDPSR.Y	67.98	1.5316	913.93	13620	2	P06733	ENO1	319996655	01400
Enolase 1	K.LAQANGWGVMVSHR.S	113.67	5.16851	763.392	14634	2	P06733	ENO1	319996655	01400
Enolase 1	K.YGKDATNVGDEGGFAPNILENK.E	17.95	9.10994	770.38	17546	3	P06733	ENO1	319996655	01400
Enolase 1	K.LNVTEQEKIDKLMIEMDGTENK.S	28.17	5.18639	645.327	18744	4	P06733	ENO1	203282370	01400
Enolase 1	K.YGKDATNVGDEGGFAPNILENKEGLELLK.T	50.35	4.27873	773.648	21203	4	P06733	ENO1	319996655	01400
Enolase 1	R.HIADLAGNSEVILPVPAFNVINGGSHAGNK.L	99.41	4.15994	753.651	22096	4	P06733	ENO1	319996655	01400
Enolase 1	K.DATNVGDEGGFAPNILENKEGLELLK.T	110.62	4.15398	1372.2	23185	2	P06733	ENO1	319996655	01400
Enolase 1	K.SFIKDYPVVSIEDPFDQDDWGAWQK.F	91.94	4.36188	1493.21	25216	2	P06733	ENO1	319996655	01400
Enolase 1	K.LAMQEFMILPVGAANFR.E	58.16	5.76206	954.503	26030	2	P06733	ENO1	319996655	01400
Enolase 2	R.AAVPSGASTGIYEALELR.D	102.92	3.55578	902.979	21023	2	B7Z2X9	ENO2	311771971	00573
Enolase 2	R.SGETEDTFIADLVVGLCTGQIK.T	109.78	5.78113	1177.09	28751	2	B7Z2X9	ENO2	319996655	01400
Enolase 3	K.VNQIGSVTESIQACK.L	92.47	2.32216	817.416	15038	2	D3DTL2	ENO3	311771971	11746
Enoyl CoA hydratase 1	K.NNTVGLIQLNRPK.A	66.73	2.3179	733.927	13318	2	P30084	ECHS1	194097323	03799
Enoyl CoA hydratase 1	K.LFYSTFATDDRK.E	49.42	4.26788	488.579	15462	3	P30084	ECHS1	194097323	03799
Enoyl CoA hydratase 1	K.SLAMEMVLTGDRISAQDAK.Q	45.04	1.14832	1018.51	19961	2	P30084	ECHS1	194097323	03799
Enoyl CoA hydratase 1	K.AQFAQPEILIGTIPGAGGTQR.L	91.73	4.9013	1063.08	21829	2	P30084	ECHS1	194097323	03799
Enoyl CoA hydratase 1	K.ALNALCDGLIDELNQALK.T	63.05	6.63915	986.021	26652	2	P30084	ECHS1	194097323	03799
Enoyl CoA hydratase 1	K.ICPVETLVEEAIQCAEK.I	77.35	4.22127	994.991	27779	2	P30084	ECHS1	194097323	03799
Enoyl CoA hydratase 1	K.ICPVETLVEEAIQCAEKIASNSK.I	39.78	5.90351	863.773	30700	3	P30084	ECHS1	194097323	03799
Enoyl CoA hydratase, peroxisomal	R.YCAQDAFFQVK.E	34.53	2.50757	688.821	17914	2	Q13011	ECH1	183448178	02825
Enoyl CoA hydratase, peroxisomal	K.VIGNQSLVNELAFTAR.K	98.1	5.01747	866.477	21033	2	Q13011	ECH1	183448178	02825
Enoyl CoA hydratase, peroxisomal	K.MFTAGIDLMDMASDILQPK.G	105.77	4.86596	1049.01	29850	2	Q13011	ECH1	183448178	02825
Epiplakin 1	R.GSAVHQLSEELR.C	24.27	0.833535	442.565	12065	3	A0A075B730	EPPK1	300669637	06500
Epiplakin 1	R.AGTLTVEELGATLTSLLAQAQAQAR.A	77.82	5.86503	838.462	30239	3	A0A075B730	EPPK1	300669637	06500
Epoxide hydrolase	R.GGHFAAFEEPELLAQDIR.K	97.53	4.73451	667.337	20978	3	P07099	EPHX1	209862837	00581
Epsin 4	K.SLLLLAYLIR.N	15.5	5.67774	587.885	28064	2	Q14677	CLINT1	307078125	06273
ERDJ5	K.ILYDILAFAK.E	38.21	4.36964	583.847	24623	2	Q8IXB1	DNAJC10	142981524	09722
ERDJ5	K.VDCQAYAQTCQK.A	66.57	1.55745	736.32	9295	2	Q8IXB1	DNAJC10	142981524	09722
ERK1	R.DLKPSNLLINTTCDLK.I	69.71	7.02876	922.999	19648	2	P27361	MAPK3	226438151	03479
ERO1-like	K.MLLLEILHEIK.S	44.93	3.69284	676.407	25720	2	Q96HE7	ERO1A	315364417	13278
ERP44	K.TPADCPVIAIDSFR.H	57	3.55237	781.39	20256	2	Q9BS26	ERP44	193885198	10290
ERP44	R.VANILHDDCAFLSAFGDVSKPER.Y	41.66	2.751	641.069	21907	4	Q9BS26	ERP44	193885198	10290
ERP44	R.FSQMLHPIFEEASDVIKEEFPNENQVVFAR.V	64.09	5.06879	888.443	25912	4	Q9BS26	ERP44	119579326	10290
ERP72	K.KGQAVDYEGSRTQEEIVAK.V	14.96	5.63548	527.774	10506	4	P13667	PDIA4	300193164	06501
ERP72	K.IDATSASVLASR.F	56.05	4.49841	595.825	14168	2	P13667	PDIA4	300193164	06501
ERP72	K.RFDVSGYPTLK.I	30.48	4.27229	641.846	14861	2	P13667	PDIA4	300193164	06501
Establishment of cohesion 1 homolog 2	R.HIKPVSR.N	15.64	4.10752	418.76	10356	2	Q56NI9	ESCO2	119583942	18564
Esterase D	R.MSIFGHSMGGHGALICALK.N	33.77	5.69607	662.999	17852	3	P10768	ESD	217035508	00588
Esterase D	R.LQEGYDHSYYFIATFITDHIR.H	41.66	4.93347	648.069	25853	4	P10768	ESD	119629173	00588
Estrogen receptor binding protein	K.QIVGTPVNSEDSDTR.Q	62.78	3.10673	809.392	11537	2	J3KP30	DNTTIP2	166987398	09994
Ets translocation variant 2	R.KPGMNYEKLSR.G	14.79	0.114917	661.848	25411	2	Q3KNT2	ETV2	223461507	16871
Eukaryotic translation elongation factor 1 epsilon 1	K.QANKEYLLGSTAEEK.A	27.53	5.04863	560.956	11233	3	C9J1V9	EEF1E1-BLOC1S5	208879470	10931
Eukaryotic translation elongation factor 1 epsilon 1	K.AIVQQWLEYR.V	49.65	3.04818	653.353	19912	2	C9J1V9	EEF1E1-BLOC1S5	208879470	10931
Eukaryotic translation elongation factor 1 gamma	R.KLDPGSEETQTLVR.E	89.83	3.66092	786.918	11913	2	P26641	EEF1G	119594434	11745
Eukaryotic translation elongation factor 1 gamma	R.VLSAPPHFHFGQTNR.T	17.59	3.97686	427.725	13105	4	P26641	EEF1G	119594433	11745
Eukaryotic translation elongation factor 1 gamma	K.LDPGSEETQTLVR.E	37.82	4.35513	722.871	13897	2	P26641	EEF1G	119594434	11745
Eukaryotic translation elongation factor 1 gamma	K.ALIAAQYSGAQVR.V	61.01	4.17587	674.375	13949	2	P26641	EEF1G	119594433	11745
Eukaryotic translation elongation factor 1 gamma	K.KAAAPAPEEEMDECEQALAAEPK.A	51.51	5.39045	829.05	15736	3	P26641	EEF1G	119594432	11745
Eukaryotic translation elongation factor 1 gamma	K.STFVLDEFKR.K	37.89	4.60191	621.333	16922	2	P26641	EEF1G	119594432	11745
Eukaryotic translation elongation factor 1 gamma	R.EYFSWEGAFQHVGK.A	14.51	4.37504	562.266	20628	3	P26641	EEF1G	119594434	11745
Eukaryotic translation elongation factor 1 gamma	R.RILGLLDAYLK.T	37.33	4.55291	637.898	21966	2	P26641	EEF1G	119594431	11745
Eukaryotic translation elongation factor 1 gamma	R.WFLTCINQPQFR.A	63.99	4.41048	805.404	22218	2	P26641	EEF1G	119594432	11745
Eukaryotic translation elongation factor 1 gamma	R.GSTPEAAAQVVQWVSFADSDIVPPASTWVFPTLGIMHHNK.Q	33.32	5.8087	1073.54	28409	4	P26641	EEF1G	119594432	11745
Eukaryotic translation elongation factor 1 gamma	K.QATENAKEEVR.R	18.98	1.5424	425.55	6146	3	P26641	EEF1G	119594431	11745
Eukaryotic translation elongation factor 1, delta	K.SLAGSSGPGASSGTSGDHGELVVR.I	115.07	1.16885	729.02	11794	3	A0A087X1X7	EEF1D	304555583	00560
Eukaryotic translation elongation factor 1, delta	R.QENGASVILR.D	51.22	1.33445	543.799	12162	2	A0A087X1X7	EEF1D	304555588	00560
Eukaryotic translation elongation factor 1, delta	R.FYEQMNGPVAGASR.Q	45.97	4.65182	763.86	13735	2	Q4VBZ6	EEF1D	304555588	00560
Eukaryotic translation elongation factor 1, delta	K.LVPVGYGIR.K	25.49	5.17467	487.298	14896	2	Q4VBZ6	EEF1D	304555588	00560
Eukaryotic translation elongation factor 1, delta	R.GVVQELQQAISKLEAR.L	116.12	5.47201	885.004	25832	2	Q4VBZ6	EEF1D	304555583	00560
Eukaryotic translation elongation factor 2	K.EGALCEENMR.G	52.23	4.38557	604.758	10600	2	P13639	EEF2	187953217	00561
Eukaryotic translation elongation factor 2	K.TGTITTFEHAHNMR.V	88.88	6.95765	808.392	10778	2	P13639	EEF2	187953217	00561
Eukaryotic translation elongation factor 2	K.DLEEDHACIPIKK.S	34.42	5.86942	784.397	11850	2	P13639	EEF2	187953217	00561
Eukaryotic translation elongation factor 2	K.FSVSPVVR.V	20.8	3.21837	445.76	13516	2	P13639	EEF2	187953217	00561
Eukaryotic translation elongation factor 2	R.NMSVIAHVDHGKSTLTDSLVCK.A	51.58	3.93747	603.808	14342	4	P13639	EEF2	187953217	00561
Eukaryotic translation elongation factor 2	K.STLTDSLVCK.A	66.58	4.71176	562.289	14587	2	P13639	EEF2	187953217	00561
Eukaryotic translation elongation factor 2	M.VNFTVDQIR.A	66.45	4.57315	546.298	15578	2	P13639	EEF2	60685056	00561
Eukaryotic translation elongation factor 2	K.VFDAIMNFKKEETAK.L	74.35	1.99332	885.96	16403	2	P13639	EEF2	187953217	00561
Eukaryotic translation elongation factor 2	R.VFSGLVSTGLK.V	45.93	4.94021	554.327	16777	2	P13639	EEF2	187953217	00561
Eukaryotic translation elongation factor 2	K.ARPFPDGLAEDIDKGEVSAR.Q	75.68	5.06652	715.034	16840	3	P13639	EEF2	187953217	00561
Eukaryotic translation elongation factor 2	K.GPLMMYISK.M	14.69	4.63476	520.272	17226	2	P13639	EEF2	187953217	00561
Eukaryotic translation elongation factor 2	R.GHVFEESQVAGTPMFVVK.A	58.33	5.94447	654.668	17822	3	P13639	EEF2	187953217	00561
Eukaryotic translation elongation factor 2	R.CELLYEGPPDDEAAMGIK.S	71.77	1.78295	1004.46	19806	2	P13639	EEF2	187953217	00561
Eukaryotic translation elongation factor 2	K.VFDAIMNFK.K	30	5.37363	542.781	21167	2	P13639	EEF2	187953217	00561
Eukaryotic translation elongation factor 2	R.KIWCFGPDGTGPNILTDITK.G	102.56	0.242708	1117.07	23044	2	P13639	EEF2	187953217	00561
Eukaryotic translation elongation factor 2	K.AYLPVNESFGFTADLR.S	83.76	5.35361	900.457	23353	2	P13639	EEF2	187953217	00561
Eukaryotic translation elongation factor 2	K.IWCFGPDGTGPNILTDITK.G	76.53	0.411394	1053.02	25281	2	P13639	EEF2	187953217	00561
Eukaryotic translation elongation factor 2	R.TFCQLILDPIFK.V	53.14	6.17335	747.91	25419	2	P13639	EEF2	187953217	00561
Eukaryotic translation elongation factor 2	K.GVQYLNEIKDSVVAGFQWATK.E	108.78	4.19424	1177.12	25754	2	P13639	EEF2	187953217	00561
Eukaryotic translation elongation factor 2	R.ALLELQLEPEELYQTFQR.I	76.66	9.3398	1110.59	25971	2	P13639	EEF2	187953217	00561
Eukaryotic translation elongation factor 2	R.YVEPIEDVPCGNIVGLVGVDQFLVK.T	53.74	7.01154	1380.23	26662	2	P13639	EEF2	187953217	00561
Eukaryotic translation elongation factor 2	K.STAISLFYELSENDLNFIKQSK.D	60.53	7.49141	849.777	26739	3	P13639	EEF2	187953217	00561
Eukaryotic translation elongation factor 2	R.RWLPAGDALLQMITIHLPSPVTAQK.Y	60.71	4.91812	919.519	26800	3	P13639	EEF2	187953217	00561
Eukaryotic translation elongation factor 2	R.LMEPIYLVEIQCPEQVVGGIYGVLNRK.R	45.17	4.21919	1039.89	27514	3	P13639	EEF2	187953217	00561
Eukaryotic translation elongation factor 2	R.WLPAGDALLQMITIHLPSPVTAQK.Y	107.96	3.28099	1300.72	28634	2	P13639	EEF2	187953217	00561
Eukaryotic translation elongation factor 2	R.LMEPIYLVEIQCPEQVVGGIYGVLNR.K	99.45	3.66007	1495.29	28682	2	P13639	EEF2	187953217	00561
Eukaryotic translation elongation factor 2	K.EDLYLKPIQR.T	27.38	1.91573	637.86	33344	2	P13639	EEF2	187953217	00561
Eukaryotic translation elongation factor 2	K.FAAKGEGQLGPAER.A	89.62	5.65299	715.877	9999	2	P13639	EEF2	187953217	00561
Eukaryotic translation initiation factor 1A	R.DYQDNKADVILK.Y	32.17	1.46441	711.368	13294	2	O14602	EIF1AY	119632121	02174
Eukaryotic translation initiation factor 1A	R.LEAMCFDGVKR.L	38.7	5.45321	442.552	13899	3	P47813	EIF1AX	57162609	02174
Eukaryotic translation initiation factor 1A	K.VWINTSDIILVGLR.D	41.15	4.33039	799.97	25828	2	O14602	EIF1AY	119632121	02174
Eukaryotic translation initiation factor 2, subunit 3	K.VGQEIEVRPGIVSK.D	56	4.84557	504.294	12811	3	P41091	EIF2S3	197692407	02155
Eukaryotic translation initiation factor 2, subunit 3	R.QATINIGTIGHVAHGK.S	37.14	5.02939	404.979	12833	4	P41091	EIF2S3	205830883	02155
Eukaryotic translation initiation factor 2, subunit 3	R.QDLTTLDVTK.L	40.58	5.28576	567.309	15018	2	P41091	EIF2S3	205830883	02155
Eukaryotic translation initiation factor 2, subunit 3	K.IVLTNPVCTEVGEK.I	61.21	1.15986	779.91	16264	2	P41091	EIF2S3	205830883	02155
Eukaryotic translation initiation factor 2, subunit 3	R.LIGWGQIR.R	21.27	1.1819	471.78	17213	2	P41091	EIF2S3	205830883	02155
Eukaryotic translation initiation factor 2, subunit 3	R.QDLTTLDVTKLTPLSHEVISR.Q	64.4	3.93145	789.439	21388	3	P41091	EIF2S3	205830883	02155
Eukaryotic translation initiation factor 2A	K.GLLHSFDLLK.A	17.02	4.3985	571.835	19736	2	Q9BY44	EIF2A	209572747	11739
Eukaryotic translation initiation factor 2A	K.IQKETALLQELEDLELGI.-	36.64	2.26945	1028.07	27612	2	Q9BY44	EIF2A	209572747	11739
Eukaryotic translation initiation factor 3 subunit k	R.WLLAEMLGDLSDSQLK.V	44.92	0.690515	909.97	28713	2	A0A087WVB9	EIF3K	119577211	11740
Eukaryotic translation initiation factor 3, subunit 10	K.NICQQVNIK.S	14.54	5.40754	558.798	11272	2	Q14152	EIF3A	119569793	03618
Eukaryotic translation initiation factor 3, subunit 10	R.IGLINDMVR.F	37.77	3.95895	515.791	17892	2	Q14152	EIF3A	119569793	03618
Eukaryotic translation initiation factor 3, subunit 10	R.MLEDRDLFVMR.L	25.3	5.09227	475.575	18736	3	Q14152	EIF3A	119569793	03618
Eukaryotic translation initiation factor 3, subunit 10	R.LATLLGLQAPPTR.I	24.06	8.36824	675.914	19355	2	Q14152	EIF3A	119569793	03618
Eukaryotic translation initiation factor 3, subunit 10	R.LLQQVSQIYQSIEFSR.L	71.06	6.08858	970.024	23464	2	Q14152	EIF3A	119569793	03618
Eukaryotic translation initiation factor 3, subunit 10	K.QPALDVLYDVMK.S	27.94	1.95872	696.367	23987	2	Q14152	EIF3A	119569793	03618
Eukaryotic translation initiation factor 3, subunit 10	R.FNVLQYVVPEVK.D	31.91	9.47301	717.91	24083	2	Q14152	EIF3A	119569793	03618
Eukaryotic translation initiation factor 3, subunit 6 48kDa	R.YLTTAVITNK.D	24.91	4.36616	562.324	13303	2	P60228	EIF3E	119612325	03734
Eukaryotic translation initiation factor 3, subunit 6 48kDa	K.LGHVVMGNNAVSPYQQVIEK.T	48.4	4.99968	728.384	15293	3	P60228	EIF3E	119612325	03734
Eukaryotic translation initiation factor 3, subunit 6 48kDa	R.NALSSLWGK.L	24.6	0.740113	488.267	19237	2	P60228	EIF3E	119612325	03734
Eukaryotic translation initiation factor 3, subunit 6 48kDa	R.WIVNLIR.N	15.03	2.84818	457.286	21118	2	P60228	EIF3E	119612325	03734
Eukaryotic translation initiation factor 3, subunit 6 48kDa	R.LFIFETFCR.I	17.84	2.72266	616.812	24000	2	P60228	EIF3E	119612325	03734
Eukaryotic translation initiation factor 3, subunit 6 48kDa	K.LASEILMQNWDAAMEDLTR.L	72.95	3.75885	1104.03	27710	2	P60228	EIF3E	119612325	03734
Eukaryotic translation initiation factor 3, subunit 6 interacting protein	K.VLENIELNKK.S	39.16	6.00397	400.574	11897	3	G8JLH4	EIF3L	339275831	10932
Eukaryotic translation initiation factor 3, subunit 6 interacting protein	K.KSEEEIDFLR.S	40.73	1.8141	633.323	15255	2	G8JLH4	EIF3L	339275831	10932
Eukaryotic translation initiation factor 3, subunit 6 interacting protein	R.YGDFFIR.Q	30.92	5.64604	459.232	18782	2	G8JLH4	EIF3L	339275831	10932
Eukaryotic translation initiation factor 3, subunit 6 interacting protein	K.IWNVHSVLNVLHSLVDK.S	77.56	4.37838	658.373	25991	3	G8JLH4	EIF3L	339275831	10932
Eukaryotic translation initiation factor 3, subunit 6 interacting protein	K.MLGYFSLVGLLR.L	50.22	7.92676	684.894	27673	2	G8JLH4	EIF3L	339275831	10932
Eukaryotic translation initiation factor 3, subunit 9 eta, 116kDa	R.VTLMQLPTR.Q	39.04	4.931	529.808	16812	2	P55884	EIF3B	218512094	06795
Eukaryotic translation initiation factor 3, subunit 9 eta, 116kDa	R.NLFNVVDCK.L	41.43	4.85138	554.779	17833	2	P55884	EIF3B	218512094	06795
Eukaryotic translation initiation factor 3, subunit 9 eta, 116kDa	K.GYIFLEYASPAHAVDAVK.N	19.13	3.15327	975.999	20727	2	P55884	EIF3B	283135299	06795
Eukaryotic translation initiation factor 4B	R.AASIFGGAKPVDTAAR.E	43.04	6.34599	511.282	12971	3	P23588	EIF4B	205371761	04892
Eukaryotic translation initiation factor 4B	K.SPPYTAFLGNLPYDVTEESIKEFFR.G	61.31	5.39299	974.157	28703	3	P23588	EIF4B	210060723	04892
Eukaryotic translation initiation factor 4E	K.IVIGYQSHADTATK.S	65.86	2.43253	752.396	11073	2	P06730	EIF4E	345111042	00591
Eukaryotic translation initiation factor 4E	R.WLITLNK.Q	21.24	4.3446	444.273	19205	2	P06730	EIF4E	345111042	00591
Eukaryotic translation initiation factor 5B	K.QTLNAIKLEEK.G	15.16	4.84092	429.584	12087	3	A0A087WUT6	EIF5B	269849752	07304
Eukaryotic translation initiation factor 5B	K.LLQAQGVEVPSKDSLPK.K	22.98	5.09723	603.678	14598	3	A0A087WUT6	EIF5B	269849752	07304
Eukaryotic translation initiation factor 5B	R.HFEATDILVSK.I	38.57	3.52156	630.337	16172	2	A0A087WUT6	EIF5B	269849752	07304
Eukaryotic translation initiation factor 5B	K.CPFIVALNKIDR.L	14.36	4.85821	723.404	17840	2	A0A087WUT6	EIF5B	269849752	07304
Eukaryotic translation initiation factor 5B	R.IFSAEIIYHLFDAFTK.Y	31.83	5.47308	639.008	29729	3	A0A087WUT6	EIF5B	269849752	07304
Eukaryotic translation initiation factor 6	R.NSLPDTVQIR.R	31.27	0.801668	571.812	14018	2	P56537	EIF6	220675564	04221
Eukaryotic translation initiation factor 6	R.HGLLVPNNTTDQELQHIR.N	78.65	3.4435	695.702	14149	3	P56537	EIF6	220675564	04221
Eukaryotic translation initiation factor 6	R.QTVADQVLVGSYCVFSNQGGLVHPK.T	75.71	5.24456	901.795	22236	3	B7ZBG9	EIF6	220675563	04221
Eukaryotic translation initiation factor 6	K.TSIEDQDELSSLLQVPLVAGTVNR.G	119.53	3.61096	1292.68	26339	2	B7ZBG9	EIF6	220675563	04221
Eukaryotic translation termination factor 1	K.FTVDLPK.K	17.66	5.31566	410.236	15927	2	Q96CG1	ETF1	237823785	02616
Eukaryotic translation termination factor 1	K.GFGGIGGILR.Y	20.92	5.90564	473.78	18800	2	Q96CG1	ETF1	297787498	02616
Eukaryotic translation termination factor 1	R.GNGTSMISLIIPPKDQISR.V	59.05	2.99344	1014.05	20205	2	P62495	ETF1	237823785	02616
Eukaryotic translation termination factor 1	R.LSVLGAITSVQQR.L	66.24	2.09943	686.403	20253	2	Q96CG1	ETF1	237823785	02616
Ewing sarcoma breakpoint region 1	K.GDATVSYEDPPTAK.A	19.25	2.13142	725.84	11335	2	Q96FE8	EWSR1	253970504	00592
Exosomal core protein CSL4	R.LCNLEEGSPGSGTYTR.H	82.35	4.01656	870.9	12580	2	B1AMU3	EXOSC1	122920915	16223
Exosome component 4	R.QTFEAAILTQLHPR.S	51.25	4.55785	812.948	20708	2	Q9NPD3	EXOSC4	122920908	16221
Exosome component 6	R.ELALALQEALEPAVR.L	85.26	1.36668	811.96	23663	2	Q5RKV6	EXOSC6	122920912	12107
Exportin 1	K.NVDILKDPETVK.Q	47.94	4.66457	685.883	13786	2	O14980	XPO1	226192711	03975
Exportin 1	K.QMLPLNTNIR.L	29.46	2.43236	600.333	15959	2	O14980	XPO1	226192711	03975
Exportin 1	K.YYGLQILENVIK.T	42.82	5.86309	726.913	25480	2	O14980	XPO1	226192711	03975
Exportin 1	R.FLVTVIKDLLGLCEQK.R	97.46	5.66823	938.54	28013	2	O14980	XPO1	345100580	03975
Exportin 1	K.YMLLPNQVWDSIIQQATK.N	80.95	6.35995	1074.57	28270	2	O14980	XPO1	226192711	03975
Exportin 1	R.SNDPQMVAENFVPPLLDAVLIDYQR.N	73.84	6.0047	1422.72	30101	2	O14980	XPO1	226192711	03975
Exportin 5	K.SAILGLPQPLLELNDSPVFK.T	52.21	6.41868	1076.11	26714	2	Q9HAV4	XPO5	270346446	06385
Exportin 5	K.LLDNLLALIR.T	35.42	5.15542	577.372	27182	2	Q9HAV4	XPO5	270346446	06385
Exportin 7	R.DSSLFDIFTLSCNLLK.Q	60.05	5.60826	936.979	30737	2	Q9UIA9	XPO7	154448892	05846
Expressed in T cells and eosinophils in atopic dermatitis	R.NTLCAPEVISLINTR.M	74.16	5.83217	850.959	21996	2	Q96CS3	FAF2	127798507	16870
Expressed in T cells and eosinophils in atopic dermatitis	K.LLQFQDLTGIESMDQCR.H	80.99	4.14318	1027.49	23538	2	Q96CS3	FAF2	159164051	16870
Expressed in T cells and eosinophils in atopic dermatitis	R.ENTYPFLAMIMLK.D	29.04	7.39745	785.91	27670	2	Q96CS3	FAF2	127798507	16870
Expressed in T cells and eosinophils in atopic dermatitis	R.VTDPVGDIVSFMHSFEEKYGR.A	44.41	5.89434	604.046	27741	4	Q96CS3	FAF2	127798507	16870
Expressed in T cells and eosinophils in atopic dermatitis	R.VTDPVGDIVSFMHSFEEK.Y	56.68	4.17286	1018.99	27782	2	Q96CS3	FAF2	127798507	16870
Ezrin	K.IALLEEAR.R	18.43	3.12946	457.77	15174	2	P15311	EZR	161702986	00475
Ezrin	K.QLFDQVVK.T	26.24	6.66835	488.78	16209	2	P15311	EZR	167887692	00475
Ezrin	K.APDFVFYAPR.L	24.9	1.09251	591.801	20075	2	P15311	EZR	167887692	00475
Ezrin	R.AKFYPEDVAEELIQDITQK.L	81.31	3.86565	1119.07	27582	2	P15311	EZR	161702986	00475
Ezrin	K.FYPEDVAEELIQDITQK.L	75.92	0.593719	1019.5	29772	2	P15311	EZR	161702986	00475
F actin capping protein beta subunit	K.NLSDLIDLVPSLCEDLLSSVDQPLKIAR.D	62.8	2.23039	1041.89	31009	3	P47756	CAPZB	330864679	11872
F actin capping protein beta subunit	K.NLSDLIDLVPSLCEDLLSSVDQPLK.I	66.38	0.579499	928.485	31880	3	P47756	CAPZB	330864679	11872
F box and leucine rich repeat protein 11	K.ACVQGECGVCHYCR.D	43.19	6.46354	585.903	9555	3	D4QA03	kdm2a	294979142	05741
FACTp140	K.ELAAQLNEEAKR.R	64.84	6.36422	686.369	10964	2	Q9Y5B9	SUPT16H	119586791	16088
FACTp140	K.ELAAQLNEEAK.R	42.29	9.23141	608.32	11939	2	Q9Y5B9	SUPT16H	119586791	16088
FACTp140	K.KAASITSEVFNK.F	64.29	5.8716	647.857	12135	2	Q9Y5B9	SUPT16H	119586791	16088
FACTp140	R.VMEIVDADEKVR.H	33.67	3.96516	468.58	13641	3	Q9Y5B9	SUPT16H	119586791	16088
FACTp140	K.DLYIRPNIAQK.R	40.19	6.92989	665.882	14271	2	Q9Y5B9	SUPT16H	119586791	16088
FACTp140	R.GDKVDILYNNIK.H	19.47	5.21067	464.592	14785	3	Q9Y5B9	SUPT16H	119586791	16088
FACTp140	K.AASITSEVFNK.F	49.32	6.24715	583.81	14815	2	Q9Y5B9	SUPT16H	119586791	16088
FACTp140	R.FTSVRGDKVDILYNNIK.H	19.78	2.57005	661.36	15193	3	Q9Y5B9	SUPT16H	119586791	16088
FACTp140	K.YTEGVQSLNWTK.I	78.18	8.32005	713.36	15753	2	Q9Y5B9	SUPT16H	119586791	16088
FACTp140	R.NEGNIFPNPEATFVK.E	53.14	2.99374	838.92	19925	2	Q9Y5B9	SUPT16H	119586791	16088
FACTp140	K.APGEQTVPALNLQNAFR.I	50.44	5.06801	913.486	20701	2	Q9Y5B9	SUPT16H	119586791	16088
FACTp140	K.GNENANGAPAITLLIR.E	20.45	1.26364	812.443	21003	2	Q9Y5B9	SUPT16H	119586791	16088
FACTp140	K.ICDVYNAVMDVVKK.Q	64.81	4.44904	827.424	21032	2	Q9Y5B9	SUPT16H	119586791	16088
FACTp140	K.AASITSEVFNKFFK.E	38.42	3.97144	794.925	21770	2	Q9Y5B9	SUPT16H	119586791	16088
FACTp140	K.ICDVYNAVMDVVK.K	60.76	2.85893	763.375	22988	2	Q9Y5B9	SUPT16H	119586791	16088
FACTp140	K.KYETVIMPVFGIATPFHIATIK.N	27.91	4.60511	826.131	23979	3	Q9Y5B9	SUPT16H	119586791	16088
FACTp140	K.KVTMINAIPVASLDPIKEWLNSCDLK.Y	63.25	6.33512	739.652	25549	4	Q9Y5B9	SUPT16H	119586791	16088
FACTp140	K.YETVIMPVFGIATPFHIATIK.N	58.09	4.79244	1174.65	25924	2	Q9Y5B9	SUPT16H	119586791	16088
FACTp140	K.NFIEKVEALTKEELEFEVPFR.D	43.46	5.60655	642.594	27150	4	Q9Y5B9	SUPT16H	119586791	16088
FACTp140	K.VTMINAIPVASLDPIKEWLNSCDLK.Y	39.87	4.48101	707.627	27376	4	Q9Y5B9	SUPT16H	119586791	16088
FACTp140	K.HQHMHDRDDLYAEQMER.E	43.06	5.09553	737.657	9760	3	Q9Y5B9	SUPT16H	119586791	16088
FAD synthetase	R.SISPFPELEQFLQDTIKR.Y	43.93	2.69815	716.718	27566	3	Q8NFF5	FLAD1	296434309	17887
FAD-dependent oxidoreductase domain containing 2	R.GNSAFETAENILGVTNFIHMLSR.S	43.46	4.87415	841.092	28922	3	Q8IWF2	FOXRED2	156139141	08666
Family with sequence similarity 136, member A	K.MQGLMFR.C	16.84	5.55054	441.722	15840	2	Q96C01	FAM136A	119614707	07866
Family with sequence similarity 136, member A	R.CHVPLAQAQALVTSELEKFQDR.L	73.06	6.14571	847.441	23539	3	Q96C01	FAM136A	74751785	07866
Family with sequence similarity 136, member A	R.CSASCCEDSQASMK.Q	57.49	1.82528	810.79	7900	2	Q96C01	FAM136A	74751785	07866
Family with sequence similarity 98, member B	K.MDLNSEQAEQLER.I	90.67	0.801171	781.86	14482	2	Q52LJ0	FAM98B	74735811	08786
Family with sequence similarity 98, member B	K.NSQLDKNSEVYQEVQAMFDTLGIPK.S	52.38	5.90735	952.141	27394	3	Q52LJ0	FAM98B	74735811	08786
Fanconi anemia group I protein	R.NSQLANSVMQTLLSQLK.Q	32.42	2.31519	625.673	26926	3	Q9NVI1	FANCI	219519668	13339
Fanconi anemia group I protein	K.FVSSLLTALFR.D	71.25	5.33128	627.37	26977	2	Q9NVI1	FANCI	219519668	13339
Fanconi anemia group I protein	K.SLELLPIILTALATK.K	37.68	5.42228	532.674	30951	3	Q9NVI1	FANCI	219519668	13339
Far upstream element binding protein	R.GTPQQIDYAR.Q	45.51	5.30222	574.791	10606	2	Q96AE4	FUBP1	159162537	10349
Far upstream element binding protein	R.IAQITGPPDR.C	44.53	5.08248	534.299	11221	2	Q96AE4	FUBP1	159162537	10349
Far upstream element binding protein	R.IQFKPDDGTTPER.I	60.07	6.23906	752.38	11267	2	Q96AE4	FUBP1	159162537	10349
Far upstream element binding protein	R.SCMLTGTPESVQSAK.R	73.98	5.79665	798.378	12796	2	Q96AE4	FUBP1	119626763	10349
Far upstream element binding protein	K.MVMIQDGPQNTGADKPLR.I	33.23	1.61544	657.665	13563	3	Q96AE4	FUBP1	119626763	10349
Far upstream element binding protein	K.RLLDQIVEK.G	16.57	4.56689	557.337	14119	2	Q96AE4	FUBP1	119626763	10349
Far upstream element binding protein	K.GRPAPGFHHGDGPGNAVQEIMIPASK.A	33.5	3.70031	660.835	14243	4	Q96AE4	FUBP1	119626763	10349
Far upstream element binding protein	K.IQIAPDSGGLPER.S	61.91	6.51573	676.866	14617	2	Q96AE4	FUBP1	119626763	10349
Far upstream element binding protein	R.IGGNEGIDVPIPR.F	70.09	3.42628	668.867	17482	2	Q96AE4	FUBP1	119626763	10349
Far upstream element binding protein	R.CQHAAEIITDLLR.S	58.23	4.97207	770.405	20873	2	Q96AE4	FUBP1	119626763	10349
Far upstream element binding protein	R.SVMTEEYKVPDGMVGFIIGR.G	59.06	3.78616	1114.56	23548	2	Q96AE4	FUBP1	119626763	10349
Fascin 1	K.LINRPIIVFR.G	16.82	5.48519	620.901	15835	2	J3KNT0	FSCN1	340707772	04068
Fat mass and obesity associated	R.NEILTAILASLTAR.Q	52.61	5.94802	743.44	29094	2	Q9C0B1	FTO	293651926	19057
Fatty acid synthase	K.GLVQALQTK.V	40.29	0.0292406	479.29	13360	2	A0A0U1RQF0	FASN	269849686	02567
Fatty acid synthase	K.VGDPQELNGITR.A	48.58	2.17299	649.84	13591	2	A0A0U1RQF0	FASN	288562975	02567
Fatty acid synthase	K.SNMGHPEPASGLAALAK.V	45.53	5.07137	550.95	13900	3	A0A0U1RQF0	FASN	288562975	02567
Fatty acid synthase	K.CTVFHGAQVEDAFR.Y	46.34	3.42262	546.258	15025	3	A0A0U1RQF0	FASN	269849686	02567
Fatty acid synthase	R.LSIPTYGLQCTR.A	31.72	4.31736	704.869	17793	2	A0A0U1RQF0	FASN	269849686	02567
Fatty acid synthase	K.ACLDTAVENMPSLK.M	63.03	4.45396	774.87	18195	2	A0A0U1RQF0	FASN	269849686	02567
Fatty acid synthase	R.SLYQSAGVAPESFEYIEAHGTGTK.V	62.62	2.45062	848.077	18726	3	A0A0U1RQF0	FASN	288562975	02567
Fatty acid synthase	R.SLLVNPEGPTLMR.L	36.3	3.07126	713.892	18758	2	A0A0U1RQF0	FASN	269849686	02567
Fatty acid synthase	R.SEGVVAVLLTK.K	21.97	3.51179	558.339	19587	2	A0A0U1RQF0	FASN	288562975	02567
Fatty acid synthase	R.RPTPQDSPIFLPVDDTSFR.W	37.69	2.86549	1094.56	20657	2	A0A0U1RQF0	FASN	269849686	02567
Fatty acid synthase	R.IPGLLSPHPLLQLSYTATDR.H	74.79	5.9848	731.412	22013	3	A0A0U1RQF0	FASN	269849686	02567
Fatty acid synthase	R.VLEALLPLKGLEER.V	56.95	4.37989	790.478	22105	2	A0A0U1RQF0	FASN	269849686	02567
Fatty acid synthase	K.VLLSLEHGLWAPNLHFHSPNPEIPALLDGR.L	17.81	5.08078	669.364	23286	5	A0A0U1RQF0	FASN	288562975	02567
Fatty acid synthase	R.LHLSGIDANPNALFPPVEFPAPR.G	93.79	5.18542	1236.66	23408	2	A0A0U1RQF0	FASN	288562975	02567
Fatty acid synthase	R.HSQDLAFLSMLNDIAAVPATAMPFR.G	80.1	2.96057	906.127	28612	3	A0A0U1RQF0	FASN	288562975	02567
Fatty acid synthase	R.ALGLGVEQLPVVFEDVVLHQATILPK.T	65.58	4.44213	1393.3	29200	2	A0A0U1RQF0	FASN	288562975	02567
Fatty aldehyde dehydrogenase	K.VMQEEIFGPILPIVPVK.N	76.97	7.48939	955.054	25769	2	J3QRD1	ALDH3A2	119571285	07188
FAU	R.FVNVVPTFGKK.K	13.96	5.82736	412.579	15432	3	P62861	FAU	119594759	00002
FAU	R.RFVNVVPTFGK.K	21.4	2.54486	632.366	15622	2	P62861	FAU	119594759	00002
FAU	R.FVNVVPTFGK.K	21.63	0.469475	554.314	18323	2	P62861	FAU	119594759	00002
FBP3	R.GVPQQIEVAR.Q	44.74	3.90109	548.811	12032	2	Q96I24	FUBP3	187951661	04640
FBP3	R.MGGGSIEVSVPR.F	70	9.10303	594.811	14359	2	Q96I24	FUBP3	187951661	04640
FBP3	K.RPLDDGVGNQLGALVHQR.T	43.98	4.73305	649.02	16383	3	Q96I24	FUBP3	187951661	04640
FBP3	K.MVMIQDGPLPTGADKPLR.I	65.65	3.76788	970.014	16857	2	Q96I24	FUBP3	187951661	04640
FBP3	R.EMVLEIIR.E	36.12	4.65005	501.789	20148	2	Q96I24	FUBP3	187951661	04640
FBP3	K.SINQQSGAHVELQR.N	90.09	5.03445	783.907	9993	2	Q96I24	FUBP3	187951661	04640
Ferrochelatase	K.ALADLVHSHIQSNELCSK.Q	46.09	5.84769	674.67	16128	3	P22830	FECH	266618617	01509
FHL1	K.CLHPLANETFVAKDNK.I	26.22	3.15035	464.99	11860	4	Q5JXI2	FHL1	268607694	02157
Fibrillarin	R.DHAVVVGVYRPPPK.V	22.29	4.58973	511.958	11140	3	P22087	FBL	197692469	00617
Fibrillarin	K.RVSISEGDDKIEYR.A	50.6	7.30119	556.289	11339	3	P22087	FBL	197692469	00617
Fibrillarin	K.NLVPGESVYGEKR.V	55.34	4.13466	724.384	12000	2	P22087	FBL	197692469	00617
Fibrillarin	R.VSISEGDDKIEYR.A	96.93	3.5135	755.875	12836	2	P22087	FBL	197692469	00617
Fibrillarin	K.NLVPGESVYGEK.R	34.19	6.94919	646.335	13977	2	P22087	FBL	197692469	00617
Fibrillarin	R.IVALNAHTFLR.N	59.88	3.24451	418.917	15919	3	P22087	FBL	197692469	00617
Fibrillarin	K.LAAAILGGVDQIHIKPGAK.V	77.5	4.20701	936.561	16703	2	P22087	FBL	197692469	00617
Filamin A, alpha	K.VTAQGPGLEPSGNIANK.T	63.71	7.56985	826.94	12090	2	A0A087WWY3	FLNA	326205158	02060
Filamin A, alpha	K.TGVAVNKPAEFTVDAK.H	32.02	4.06769	549.632	12933	3	A0A087WWY3	FLNA	326205158	02060
Filamin A, alpha	R.AWGPGLEGGVVGK.S	25.58	0.0717399	613.83	16444	2	A0A087WWY3	FLNA	326205158	02060
Filamin A, alpha	R.VQVQDNEGCPVEALVK.D	35.08	6.72765	892.94	16514	2	A0A087WWY3	FLNA	326205158	02060
Filamin A, alpha	K.LPQLPITNFSR.D	16.03	0.598883	643.367	20394	2	A0A087WWY3	FLNA	326205158	02060
Filamin A, alpha	K.SPFSVAVSPSLDLSK.I	62.54	3.57538	767.414	20636	2	A0A087WWY3	FLNA	326205158	02060
Filamin B	K.VLFASQEIPASPFR.V	38.88	0.745276	781.423	21124	2	B2ZZ83	FLNB	296434507	04543
Filamin B	K.IPYLPITNFNQNWQDGK.A	84.73	8.64924	1024.52	23362	2	B2ZZ83	FLNB	296434507	04543
Filamin C	R.LIALLEVLSQK.R	48.32	3.88172	613.892	25688	2	A0A087WWY3	FLNA	326205158	02060
FK506 binding protein 1A	K.RGQTCVVHYTGMLEDGKK.F	26.44	4.75416	416.61	11064	5	Q5W0X3	FKBP1A	296278516	01741
FK506 binding protein 1A	K.RGQTCVVHYTGMLEDGK.K	35.7	4.81105	650.98	12326	3	Q5W0X3	FKBP1A	296278516	01741
FK506 binding protein 1A	M.GVQVETISPGDGR.T	37.63	2.24087	657.838	12360	2	Q1JUQ3	FKBP12-Exin	197724894	01741
FK506 binding protein 3	K.TANKDHLVTAYNHLFETK.R	36.36	0.506169	701.36	14333	3	Q00688	FKBP3	241913087	01743
FK506 binding protein 3	R.GWDEALLTMSKGEK.A	45.96	0.986727	782.888	19213	2	Q00688	FKBP3	157833438	01743
FK506 binding protein 4	R.RGEAHLAVNDFELAR.A	56.81	5.0298	566.632	14658	3	Q02790	FKBP4	119609296	11794
FK506 binding protein 4	K.LQAFSAAIESCNK.A	66.33	4.68342	719.85	15211	2	Q02790	FKBP4	119609296	11794
FK506 binding protein 4	K.AWDIAIATMK.V	20.29	1.75422	560.298	20206	2	Q02790	FKBP4	119609296	11794
FK506 binding protein 8	R.SCSLVLEHQPDNIK.A	26.25	4.89444	547.278	12643	3	C8C9T5	FKBP8	256259626	05327
FK506 binding protein 8	K.VLAQQGEYSEAIPILR.A	88.16	0.765541	893.989	19966	2	C8C9T5	FKBP8	256259626	05327
FK506 binding protein 8	K.TAVDGPDLEMLTGQER.V	98.65	4.43808	866.418	20578	2	J3KQ73	FKBP8	193806337	05327
FK506 binding protein 8	R.EFLAAMEPEPAPAPAPEEWLDILGNGLLR.K	69.81	5.37023	1049.54	30323	3	J3KQ73	FKBP8	211938947	05327
Flap endonuclease 1	K.QLQQAQAAGAEQEVEK.F	70.35	1.79876	864.43	10663	2	P39748	FEN1	330689556	02670
Flap endonuclease 1	K.LIADVAPSAIR.E	43.26	3.756	563.337	15392	2	P39748	FEN1	330689556	02670
Flap endonuclease 1	K.QLQQAQAAGAEQEVEKFTK.R	47.14	0.390672	702.027	15460	3	P39748	FEN1	330689556	02670
Flap endonuclease 1	R.QGGDVLQNEEGETTSHLMGMFYR.T	65.45	5.42558	867.061	22625	3	P39748	FEN1	330689556	02670
Flap endonuclease 1	K.EAHQLFLEPEVLDPESVELK.W	54.34	6.68503	774.739	22738	3	P39748	FEN1	330689556	02670
Flap endonuclease 1	K.HLLSLMGIPYLDAPSEAEASCAALVK.A	60.44	5.97297	919.477	24941	3	P39748	FEN1	330689556	02670
Flavocytochrome b-558 alpha polypeptide	K.QPPSNPPPRPPAEAR.K	19.49	2.64147	537.62	8838	3	P13498	CYBA	311033459	01989
FLJ10737	K.GWGELEFGAGDLQGPLFGLK.L	38.04	4.27629	1046.04	26920	2	Q9NVH1	DNAJC11	217035105	07112
FLJ12525	R.MVESCLGSPCWASPQLLR.I	36.83	2.69442	1046	21020	2	Q9Y4W2	LAS1L	282403493	06519
FLJ12525	K.CLAQEVNIPDWIVDLR.H	51.05	0.500775	970.999	26319	2	Q9Y4W2	LAS1L	282403493	06519
FLJ12525	K.AQQQEEQGSVNDVKEEEKEEK.E	61.07	6.55669	821.054	8878	3	Q9Y4W2	LAS1L	282403493	06519
FLJ14936	R.VCDIILPR.L	26.09	3.80497	493.28	15606	2	Q8NAV1	PRPF38A	119627187	10972
FLJ14936	K.MLQIQPEKDIIVEFIKNEDFK.Y	42.02	4.59266	859.797	24465	3	Q8NAV1	PRPF38A	119627187	10972
FLJ14936	R.NGEFELMHVDEFIDELLHSER.V	75.05	6.10777	853.737	28321	3	Q8NAV1	PRPF38A	119627187	10972
FLJ16517 protein	R.QEAESQPCTSTLPR.E	65.02	7.49743	802.379	10584	2	Q6ZN17	LIN28B	223459806	13366
FLJ16517 protein	R.VTGPGGSPCLGSER.R	69.55	6.46159	687.332	10868	2	Q6ZN17	LIN28B	223459806	13366
FLJ20095	R.CRDPPSNPVAASPR.F	41.25	2.80887	508.586	9250	3	Q8ND82	ZNF280C	119632211	06526
FLJ20095	K.QNNESWENHTTCQHCYR.Q	14.51	6.09387	566.734	9456	4	Q8ND82	ZNF280C	119632212	06526
FLJ36874 protein	R.ILPFLSTEQAADILMTTAR.N	33.77	7.769	697.715	27184	3	Q86TB9	PATL1	298508295	08214
FLJ44635 protein	R.VKPFMTGAAEQIK.H	56	7.03914	710.392	12788	2	Q8TBK7	TPT1	242556423	15979
Flotillin 1	K.VASSDLVNMGISVVSYTLK.D	73.85	6.71286	992.034	27322	2	O75955	FLOT1	220675661	06105
Flotillin 2	K.NVVLQTLEGHLR.S	33.14	3.31306	689.896	17973	2	J3QLD9	FLOT2	254763294	00580
FNBP4	K.DKTGTDSNSTESSETSTGSLCK.E	66.37	3.04976	764.667	8911	3	Q8N3X1	FNBP4	313104235	10996
Fodrin beta	K.TALPAQSAATLPAR.T	64.36	5.03593	684.389	12980	2	Q01082	SPTBN1	190192202	01683
Fodrin beta	K.QALQDTLALYK.M	15.58	4.46625	632.354	17999	2	Q01082	SPTBN1	190192202	01683
Fodrin beta	K.FMELLEPLNER.K	40.06	1.45969	695.856	22787	2	Q01082	SPTBN1	190192202	01683
Fodrin beta	R.LAEISDVWEEMKTTLK.N	60.09	5.02383	631.664	23600	3	Q01082	SPTBN1	190192202	01683
Fodrin beta	R.DLDDFQSWLSR.T	31.35	6.51107	691.327	25041	2	Q01082	SPTBN1	190192202	01683
Fodrin beta	R.LWEYLLELLR.A	55.36	7.39588	674.392	30027	2	Q01082	SPTBN1	190192202	01683
Forty-two-three domain containing 1	R.LLQQSGAQQFR.M	18.83	9.65907	638.35	11640	2	H9KVD1	FYTTD1	284018159	10909
Forty-two-three domain containing 1	R.QATFLFR.R	31.75	4.73661	441.747	16981	2	Q96QD9	FYTTD1	284018159	10909
Fracture callus 1 homolog	R.LMAAYVQLMPALVQR.R	52.67	4.65978	852.474	23808	2	Q9Y5J6	TIMM10B	119589112	16242
Fragile X mental retardation 1 protein	R.SFLEFAEDVIQVPR.N	64.82	8.03701	825.437	26873	2	Q8IXW7	FMR1	297374791	02398
FtsJ homolog 3	K.QQLPQTPPSCLK.T	22.02	2.64761	698.868	12331	2	Q8IY81	FTSJ3	194097365	17024
FtsJ homolog 3	R.TSVTDFLR.A	39.59	3.52265	469.752	19346	2	Q8IY81	FTSJ3	194097365	17024
FtsJ homolog 3	R.ILDPEGLALGAVIASSK.K	69.48	5.51286	827.479	24600	2	Q8IY81	FTSJ3	194097365	17024
Fumarase	R.IYELAAGGTAVGTGLNTR.I	75.45	0.707511	882.469	17060	2	P07954	FH	196049945	00652
Fumarase	R.THTQDAVPLTLGQEFSGYVQQVK.Y	59.95	6.62764	849.44	21492	3	P07954	FH	196049945	00652
Fumarase	K.LMNESLMLVTALNPHIGYDK.A	85.26	7.04684	1130.09	23649	2	P07954	FH	196049945	00652
Fumarase	K.ETAIELGYLTAEQFDEWVKPK.D	116.51	7.1237	1234.13	27041	2	P07954	FH	196049945	00652
Fumarase	K.NGSTLKETAIELGYLTAEQFDEWVKPK.D	95.24	5.06882	1023.2	27372	3	P07954	FH	196049945	00652
Fumarase	K.VAALTGLPFVTAPNKFEALAAHDALVELSGAMNTTACSLMK.I	58.95	3.68975	1058.55	28678	4	P07954	FH	196049945	00652
Fumarylacetoacetase	K.SFGTTVSPWVVPMDALMPFAVPNPK.Q	47.68	5.10867	1344.69	28837	2	P16930	FAH	119619527	02040
FUS	K.GEATVSFDDPPSAK.A	35.41	9.60953	710.84	13687	2	H3BPE7	FUS	332138053	00660
FUS	K.TGQPMINLYTDRETGK.L	52.7	5.31058	912.456	14612	2	H3BPE7	FUS	332138053	00660
FUS	K.EFSGNPIKVSFATR.R	45.11	0.587321	776.91	16374	2	H3BPE7	FUS	283135201	00660
FUS	K.CPNPTCENMNFSWR.N	87.36	4.22677	906.87	17333	2	H3BPE7	FUS	283135201	00660
FUS	K.AAIDWFDGK.E	49.98	3.62641	511.753	20238	2	H3BPE7	FUS	332138053	00660
FUS	K.AAIDWFDGKEFSGNPIK.V	50.43	4.55528	947.975	21830	2	H3BPE7	FUS	332138053	00660
FUS	K.AAIDWFDGKEFSGNPIKVSFATR.R	45.19	5.97973	852.773	22815	3	H3BPE7	FUS	283135201	00660
FUS	K.APKPDGPGGGPGGSHMGGNYGDDR.R	92.45	3.60101	751.665	9260	3	H3BPE7	FUS	283135201	00660
FUS interacting protein 1	R.DAEDALHNLDRK.W	32.31	8.03469	698.85	12566	2	O75494	SRSF10	300360554	05562
FUS interacting protein 1	R.GFAYVQFEDVRDAEDALHNLDRK.W	26.82	4.00249	903.444	21433	3	O75494	SRSF10	300360554	05562
Fuse binding protein interacting repressor	R.QAFAPFGPIK.S	57.2	1.82597	538.301	18092	2	Q9UHX1	PUF60	303324712	18051
Fuse binding protein interacting repressor	K.LGLPPLTPEQQEALQK.A	50.15	7.45862	881.497	18632	2	Q9UHX1	PUF60	209862867	18051
Fuse binding protein interacting repressor	K.VGRPSNIGQAQPIIDQLAEEAR.A	75.41	3.44417	788.09	19338	3	Q9UHX1	PUF60	303324712	18051
Fuse binding protein interacting repressor	K.AQSSQDAVSSMNLFDLGGQYLR.V	132.73	5.61508	1194.08	24958	2	Q9UHX1	PUF60	303324712	18051
Fuse binding protein interacting repressor	K.AVTPPMPLLTPATPGGLPPAAAVAAAAATAK.I	78.92	0.285556	1397.78	25208	2	Q9UHX1	PUF60	209862867	18051
FXR1	K.VIQEIVDKSGVVR.V	59.33	2.51623	721.424	14327	2	P51114	FXR1	259013556	02892
FXR1	R.GFLEFVEDFIQVPR.N	34.21	5.41016	565.966	30732	3	P51114	FXR1	189047132	02892
FXR1	R.VRIEGDNENKLPR.E	28.21	4.95444	513.949	9838	3	P51114	FXR1	189047132	02892
G protein pathway suppressor 1	K.SPPREGSQGELTPANSQSR.M	24.6	0.973991	666.66	8825	3	A0A096LP07	GPS1	223590263	15991
G protein, alpha inhibiting 1	K.LFDSICNNK.W	27.61	4.24302	555.768	14275	2	P08754	GNAI3	335892078	00756
G protein, alpha inhibiting 1	K.TTGIVETHFTFK.D	14.98	4.00733	460.912	15403	3	P08754	GNAI3	335892078	00756
G rich RNA sequence binding factor 1	R.GLPFQANAQDIINFFAPLKPVR.I	110.9	5.69542	1228.68	28020	2	Q12849	GRSF1	215274142	07276
G1 to S phase transition 1	K.STIGGQIMYLTGMVDKR.T	96.86	3.28349	935.485	22159	2	J3KQG6	GSPT1	194097354	00753
[truncated: 4,337 more rows]
