# Supplementary material for: Impact of exosomal HIV-1 Tat expression on the human cellular proteome
Source: Oncotarget. 2019 Sep 24;10(54):5632–44. doi: 10.18632/oncotarget.27207 (PMC6771461; doi:10.18632/oncotarget.27207)
Supplement: Supplementary file 6 [file oncotarget-10-5632-s006.xlsx]

## Sheet: IL6 Lamp2B-R1
IL6 Lamp2B-R1
Protein Name	Identified Peptide Sequence (#: methionine oxidation)	Mowse Score	Mass Error (ppm)	Isolated mass	Scan number	Charge state	UniProt Accession No	Gene Symbol	NCBI GI accession	HPRD accession
14-3-3 Beta	R.YLSEVASGDNK.Q	56.15	2.71782	591.787	10459	2	P31946	YWHAB	197692473	03184
14-3-3 Beta	K.LAEQAERYDDMAAAMK.A	65.91	2.45914	906.919	14911	2	P61981	YWHAG	197692473	03184
14-3-3 Beta	K.QTTVSNSQQAYQEAFEISKK.E	72.09	3.28053	763.047	15257	3	P31946	YWHAB	197692473	03184
14-3-3 Beta	K.AVTEQGHELSNEER.N	96.06	3.39891	799.877	8967	2	A0A0J9YWE8	YWHAB	197692473	03184
14-3-3 epsilon	R.YLAEFATGNDRK.E	54.27	2.94073	692.848	12460	2	P62258	YWHAE	119611035	05457
14-3-3 epsilon	K.EAAENSLVAYK.A	37.48	3.31658	597.806	12779	2	P62258	YWHAE	119611035	05457
14-3-3 epsilon	K.LAEQAERYDEMVESMKK.V	58.03	4.00005	1028.99	15452	2	B4DJF2	YWHAE	119611035	05457
14-3-3 epsilon	R.YLAEFATGNDRKEAAENSLVAYK.A	19.18	4.14685	854.091	16098	3	P62258	YWHAE	119611035	05457
14-3-3 epsilon	K.AASDIAMTELPPTHPIR.L	56.02	2.3891	910.47	16470	2	P62258	YWHAE	119611035	05457
14-3-3 epsilon	K.LAEQAERYDEMVESMK.K	47.19	3.41131	964.943	17437	2	B4DJF2	YWHAE	119611035	05457
14-3-3 epsilon	K.LICCDILDVLDK.H	77.34	3.1136	738.878	24741	2	P62258	YWHAE	119611035	05457
14-3-3 epsilon	K.LICCDILDVLDKHLIPAANTGESK.V	116.5	0.068265	1348.19	24970	2	P62258	YWHAE	119611035	05457
14-3-3 epsilon	K.AAFDDAIAELDTLSEESYK.D	95.99	2.72801	1044.49	26740	2	P62258	YWHAE	119611035	05457
14-3-3 Eta	K.AVTELNEPLSNEDRNLLSVAYK.N	25.38	4.47302	825.766	19736	3	Q04917	YWHAH	119580407	00215
14-3-3 Eta	K.DSTLIMQLLR.D	45.49	2.85122	595.336	25773	2	Q04917	YWHAH	307776567	00215
14-3-3 Eta	K.ELETVCNDVLSLLDKFLIK.N	54.85	1.71038	750.409	31240	3	Q04917	YWHAH	123238850	00215
14-3-3 Eta	K.LAEQAER.Y	38.42	4.97295	408.712	6321	2	Q04917	YWHAH	307776567	00215
14-3-3 gamma	K.ELEAVCQDVLSLLDNYLIK.N	96.68	0.179853	1118.08	31200	2	P61981	YWHAG	119592210	05639
14-3-3 theta	R.YLAEVACGDDRK.Q	57.59	4.17139	698.833	10614	2	P27348	YWHAQ	119621384	00886
14-3-3 theta	K.AVTEQGAELSNEER.N	94.19	3.8807	766.86	10728	2	P27348	YWHAQ	119621384	00886
14-3-3 theta	R.YLAEVACGDDR.K	49.52	3.5757	634.785	12966	2	P27348	YWHAQ	119621384	00886
14-3-3 theta	K.LQLIKDYR.E	33.88	1.74134	524.812	13264	2	P27348	YWHAQ	119621384	00886
14-3-3 theta	K.LAEQAERYDDMATCMK.A	22.75	3.64317	966.422	14120	2	P27348	YWHAQ	119621384	00886
14-3-3 theta	R.SICTTVLELLDKYLIANATNPESK.V	119.55	2.97466	1347.21	29682	2	P27348	YWHAQ	119621384	00886
14-3-3 zeta	R.YLAEVAAGDDKK.G	48.51	0.926813	640.331	10414	2	P63104	YWHAZ	306991839	03183
14-3-3 zeta	K.SVTEQGAELSNEER.N	87.82	2.63831	774.862	11015	2	P63104	YWHAZ	306991839	03183
14-3-3 zeta	R.YDDMAACMK.S	22.41	3.28136	552.713	11970	2	P63104	YWHAZ	306991839	03183
14-3-3 zeta	K.LAEQAERYDDMAACMK.S	42.07	0.119885	951.413	14386	2	P63104	YWHAZ	306991839	03183
14-3-3 zeta	K.FLIPNASQAESK.V	42.03	3.22529	652.848	15798	2	P63104	YWHAZ	306991839	03183
14-3-3 zeta	R.DICNDVLSLLEK.F	58.6	3.71883	709.866	27259	2	P63104	YWHAZ	306991839	03183
14-3-3 zeta	K.TAFDEAIAELDTLSEESYK.D	95.78	4.84896	1066.5	27926	2	P63104	YWHAZ	306991839	03183
14-3-3 zeta	R.EKIETELRDICNDVLSLLEK.F	26.41	3.13164	806.427	29027	3	P63104	YWHAZ	306991839	03183
14-3-3 zeta	R.VVSSIEQKTEGAEK.K	88.03	4.93224	752.9	9363	2	P63104	YWHAZ	306991839	03183
17 beta hydroxysteroid dehydrogenase 4	K.AVANYDSVEEGEKVVK.T	32.42	5.60661	579.631	12790	3	P51659	HSD17B4	313482810	03514
17 beta hydroxysteroid dehydrogenase 4	K.LGLLGLANSLAIEGR.K	74.49	1.72225	748.945	24839	2	P51659	HSD17B4	313482810	03514
2 Prime phosphodiesterase	K.LSLEFGDPASSLFR.W	48.56	5.07021	769.9	24743	2	Q6L8Q7	PDE12	189027129	11842
2 Prime phosphodiesterase	R.AVFSDSLVPALEAFGLEGVFR.I	36.91	7.89953	742.066	30481	3	Q6L8Q7	PDE12	189027129	11842
2`,3` cyclic nucleotide, 3`-phosphodiesterase	K.NQWQLSADDLKK.L	16.55	4.33825	482.586	14950	3	P09543	CNP	119581191	00448
28S ribosomal protein S27, mitochondrial	R.EALDVLGAVLK.A	19.14	4.10581	564.339	24017	2	G5EA06	MRPS27	209572725	17596
3-Hydroxyisobutyrate dehydrogenase	K.SPILLGSLAHQIYR.M	26.29	1.74629	784.45	19634	2	P31937	HIBADH	119614306	12238
3-Hydroxyisobutyrate dehydrogenase	K.TPVGFIGLGNMGNPMAK.N	57.3	4.71754	852.43	21968	2	P31937	HIBADH	119614306	12238
3-Hydroxyisobutyrate dehydrogenase	R.IITMLPTSINAIEAYSGANGILK.K	70.29	2.23821	1195.66	26006	2	P31937	HIBADH	119614306	12238
3-ketoacyl-CoA reductase	R.KPTLDKPSPETFVK.S	26.35	3.48419	529.633	11981	3	Q53GQ0	HSD17B12	158931120	09989
3-ketoacyl-CoA reductase	R.TIAVDFASEDIYDKIK.T	81.49	1.23965	914.473	20894	2	Q53GQ0	HSD17B12	158931120	09989
3-ketoacyl-CoA reductase	K.MININILSVCK.M	50.64	2.57529	652.859	21620	2	Q53GQ0	HSD17B12	158931120	09989
3-ketoacyl-CoA reductase	K.TFVDFFSQCLHEEYR.S	86.66	4.40369	989.448	24578	2	Q53GQ0	HSD17B12	158931120	09989
3-ketoacyl-CoA reductase	K.GAILNISSGSGMLPVPLLTIYSATK.T	71.85	2.71232	1252.2	28028	2	Q53GQ0	HSD17B12	158931120	09989
3-oxoacid CoA transferase	K.GLTAVSNNAGVDNFGLGLLLR.S	128.27	1.90182	1051.08	26022	2	P55809	OXCT1	196049889	02001
5`-3` exoribonuclease 2	R.ELTMASLPFTFDVER.S	79.63	1.66186	878.436	26002	2	Q9H0D6	XRN2	119630592	10309
5`, 3`-Nucleotidase, cytosolic	R.VLVDMDGVLADFEAGLLR.G	18.78	3.09258	645.01	29786	3	J3KRC4	NT5C	159794820	11833
60 kDa Ro protein	K.ALLQEMPLTALLR.N	60.06	3.97451	734.934	26212	2	Q5LJ98	TROVE2	291084635	15964
60S ribosomal protein L40	R.QLAQKYNCDK.M	23.09	4.35937	423.21	7389	3	P62987	UBA52	302393718	08931
7-dehydrocholesterol reductase	K.VIECSYTSADGQR.H	98.29	4.14224	743.339	10794	2	Q9UBM7	DHCR7	255308875	04174
A kinase anchor protein 12	K.LVQNIIQTAVDQFVR.T	24.54	5.06828	582	27463	3	Q02952	AKAP12	317373554	05263
A kinase anchor protein 12	R.AEAERPEEQAEASGLKK.E	19.76	2.57526	461.486	9171	4	Q02952	AKAP12	317373554	05263
Abhydrolase domain containing 10	K.ALAIEEFCK.S	34.38	0.727414	540.774	17246	2	Q9NUJ1	ABHD10	119600095	07751
Abhydrolase domain containing 10	K.SPGIIFIPGYLSYMNGTK.A	49.5	6.36663	979.514	25664	2	Q9NUJ1	ABHD10	119600095	07751
Abhydrolase domain containing protein 14B	R.AVAIDLPGLGHSK.E	26.22	9.01754	639.37	16724	2	Q96IU4	ABHD14B	226443152	17504
Acetyl coenzyme A acyltransferase 1	R.IAQFLSDIPETVPLSTVNR.Q	63.99	6.36241	1050.58	23514	2	G5E935	ACAA1	194353979	06815
Acetyl-CoA acetyltransferase	K.EVVIVSATR.T	24.03	0.792959	487.288	12461	2	P24752	ACAT1	145579625	01946
Acetyl-CoA acetyltransferase	R.LNVTPLAR.I	24.52	1.66377	442.272	13439	2	P24752	ACAT1	145579625	01946
Acetyl-CoA acetyltransferase	R.NEQDAYAINSYTR.S	57.92	3.76771	772.855	14250	2	P24752	ACAT1	145579625	01946
Acetyl-CoA acetyltransferase	K.VNINGGAVSLGHPIGMSGAR.I	48.7	7.26584	636.34	15666	3	P24752	ACAT1	145579625	01946
Acetyl-CoA acetyltransferase	K.LGSIAIQGAIEK.A	51.51	5.438	600.357	15809	2	P24752	ACAT1	145579625	01946
Acetyl-CoA acetyltransferase	R.QAVLGAGLPISTPCTTINK.V	73.34	4.84272	971.032	19404	2	P24752	ACAT1	145579625	01946
Acetyl-CoA acetyltransferase	K.MLEIDPQKVNINGGAVSLGHPIGMSGAR.I	29.57	4.33411	716.128	19755	4	P24752	ACAT1	145579625	01946
Acetyl-CoA acetyltransferase	K.AAWEAGKFGNEVIPVTVTVK.G	96.69	5.53457	1058.58	19788	2	P24752	ACAT1	145579625	01946
Acetyl-CoA acetyltransferase	R.TPIGSFLGSLSLLPATK.L	69.78	3.77207	851.496	27189	2	P24752	ACAT1	145579625	01946
Acetyl-CoA acetyltransferase	R.IVAFADAAVEPIDFPIAPVYAASMVLK.D	54.46	3.08105	705.385	29590	4	P24752	ACAT1	145579625	01946
Acetyl-CoA acetyltransferase 2	R.ILVTLLHTLER.M	63.8	3.16254	654.408	20174	2	Q9BWD1	ACAT2	148539872	00006
Acetyl-CoA acetyltransferase 2	R.TIIGSFNGALAAVPVQDLGSTVIK.E	76.93	4.03655	1186.17	25078	2	Q9BWD1	ACAT2	148539872	00006
Acetyl-CoA acetyltransferase 2	R.IVSWSQVGVEPSIMGIGPIPAIK.Q	42.88	5.40926	793.448	25881	3	Q9BWD1	ACAT2	148539872	00006
Acidic (leucine-rich) nuclear phosphoprotein 32 family member E	K.SLDLFNCEITNLEDYR.E	84.95	2.05502	1001.47	25180	2	Q9BTT0	ANP32E	210147571	16493
ACINUS	K.KPSISITTESLK.S	81.98	4.41648	652.38	12715	2	Q9UKV3	ACIN1	308153407	05191
ACINUS	R.SAQPLPLKIEELALAK.G	47.1	3.80354	861.017	21446	2	Q9UKV3	ACIN1	308153407	05191
ACINUS	R.TGTLVEEAFWIDKIK.S	75.19	2.21721	875.477	22701	2	Q9UKV3	ACIN1	308153407	05191
ACINUS	R.ISEDETERNGDDGTHDKGLK.I	50.6	0.322201	739.34	8093	3	Q9UKV3	ACIN1	308153407	05191
Aconitase, mitochondrial	K.IVYGHLDDPASQEIER.G	58.56	4.11909	614.642	14864	3	A2A274	ACO2	123231013	00012
Aconitase, mitochondrial	R.NDANPETHAFVTSPEIVTALAIAGTLK.F	47.75	3.22465	927.49	26736	3	A2A274	ACO2	123231013	00012
Aconitase, mitochondrial	K.DINQEVYNFLATAGAK.Y	83.72	1.41629	877.443	26914	2	A2A274	ACO2	123231013	00012
Aconitase, mitochondrial	R.VAMQDATAQMAMLQFISSGLSK.V	113.44	2.42167	1164.58	27771	2	A2A274	ACO2	123231013	00012
Actin alpha, cardiac muscle	R.HQGVMVGMGQKDSYVGDEAQSKR.G	113.63	4.19753	627.552	11045	4	P60709	ACTB	316659409	00015
Actin alpha, cardiac muscle	R.HQGVMVGMGQKDSYVGDEAQSK.R	92.27	4.53067	784.367	11911	3	P60709	ACTB	316659409	00015
Actin alpha, cardiac muscle	K.IWHHTFYNELR.V	46.7	3.97558	758.381	13254	2	P60709	ACTB	316659409	00015
Actin alpha, cardiac muscle	K.EITALAPSTMK.I	41.04	4.04778	581.315	14643	2	P60709	ACTB	323472339	00015
Actin alpha, cardiac muscle	R.AVFPSIVGRPR.H	36.89	3.27185	599.858	15070	2	P60709	ACTB	316659409	00015
Actin alpha, cardiac muscle	K.YPIEHGIITNWDDMEK.I	53.53	3.35863	980.962	18935	2	P62736	ACTA2	270048010	00015
Actin alpha, cardiac muscle	K.SYELPDGQVITIGNER.F	99.42	2.87677	895.952	21212	2	P60709	ACTB	323472339	00015
Actin alpha, cardiac muscle	R.GILTLKYPIEHGIITNWDDMEK.I	54.46	2.26034	1293.67	21808	2	P62736	ACTA2	270048010	00015
Actin alpha, cardiac muscle	K.YPIEHGIITNWDDMEKIWHHTFYNELR.V	46.98	3.46304	865.169	23871	4	P68133	ACTA1	119612724	00015
Actin alpha, cardiac muscle	R.GILTLKYPIEHGIITNWDDMEKIWHHTFYNELR.V	32.72	4.0254	1021.52	25280	4	P68133	ACTA1	119612724	00015
Actin alpha, cardiac muscle	K.LCYVALDFENEM#ATAASSSSLEK.S	46.47	7.70402	1276.59	26498	2	P62736	ACTA2	315570273	00015
Actin alpha, cardiac muscle	K.DSYVGDEAQSKR.G	48.12	3.43415	677.818	8826	2	P60709	ACTB	316659409	00015
Actin gamma 1	K.QEYDESGPSIVHR.K	82.92	3.66056	758.858	11370	2	P60709	ACTB	316659409	00017
Actin gamma 1	R.GYSFTTTAER.E	37.16	2.20038	566.768	12438	2	P60709	ACTB	316659409	00017
Actin gamma 1	R.VAPEEHPVLLTEAPLNPK.A	72.18	3.03471	977.533	16565	2	P60709	ACTB	316659409	00017
Actin gamma 1	R.KDLYANTVLSGGTTMYPGIADR.M	131.03	2.62892	1172.09	19245	2	P60709	ACTB	323472339	00017
Actin gamma 1	R.TTGIVMDSGDGVTHTVPIYEGYALPHAILR.L	57.97	1.32805	796.66	21692	4	P60709	ACTB	316659409	00017
Actin gamma 1	K.DLYANTVLSGGTTMYPGIADR.M	119.65	1.57286	1108.04	23062	2	P60709	ACTB	323472339	00017
Actin gamma 1	R.FRCPEALFQPSFLGMESCGIHETTFNSIMK.C	105.7	2.75389	1178.89	23429	3	P60709	ACTB	323472339	00017
Actin gamma 1	R.GILTLKYPIEHGIVTNWDDM#EKIWHHTFYNELR.V	39.06	8.10365	817.82	25258	5	P60709	ACTB	316659409	00017
Actin gamma 1	K.QEYDESGPSIVHRK.C	56.9	3.95305	548.94	9987	3	P60709	ACTB	316659409	00017
Actin related protein 1A	R.TLFSNIVLSGGSTLFK.G	62.81	4.00252	842.473	25973	2	P61163	ACTR1A	119570073	05508
Actin related protein 1A	R.FRAPELLFRPDLIGEESEGIHEVLVFAIQK.S	17.41	5.70075	691.381	27452	5	P61163	ACTR1A	119570072	05507
Actin related protein 2/3 complex subunit 2, 34kDa	K.VFMQEFK.E	16.92	2.27042	464.735	15381	2	O15144	ARPC2	119591003	10367
Actin related protein 2/3 complex subunit 4	R.IVAEEFLK.N	19.43	3.27239	474.775	17271	2	H7C0A3	ARPC4-TTLL3	311771647	10368
Actin related protein 2/3 complex subunit 4	R.AENFFILR.R	38.28	0.883564	505.277	20736	2	A0A0A6YYG9	ARPC4-TTLL3	311771694	10368
Actin related protein 2/3 complex subunit 5	K.ALAAGGVGSIVR.V	32.45	4.62902	535.822	14457	2	O15511	ARPC5	119611570	11969
Actin related protein 2/3 complex subunit 5 like	K.ALAVGGLGSIIR.V	15.53	1.36506	563.85	19963	2	Q9BPX5	ARPC5L	119608010	12490
Actin related protein 2/3 complex, subunit 1A	K.DGVWKPTLVILR.I	26.81	3.57236	698.922	21493	2	Q92747	ARPC1A	300360515	07252
Actin related protein 3	R.FMEQVIFK.Y	16.63	3.70794	521.277	19327	2	P61158	ACTR3	119615587	05024
Actin related protein 3	R.HGIVEDWDLMER.F	32.12	2.71655	750.353	20200	2	P61158	ACTR3	119615587	05024
Actin related protein 3	R.TLTGTVIDSGDGVTHVIPVAEGYVIGSCIK.H	42.46	3.95019	1020.2	23431	3	P61158	ACTR3	119615586	05024
Actin related protein 3	R.DITYFIQQLLR.D	16.78	2.41598	470.599	31010	3	P61158	ACTR3	256574837	05024
Actin related protein T1	K.LWKHLFER.E	16.44	1.30423	564.82	26481	2	Q8TDG2	ACTRT1	119632244	06439
Actin-like 6A	R.STGLILDSGATHTTAIPVHDGYVLQQGIVK.S	48.57	4.2398	773.669	19258	4	O96019	ACTL6A	119598807	05389
Actinin alpha 1	K.ALDFIASK.G	27.03	0.421061	432.745	16057	2	A0A087WSZ2	ACTN3	295321928	00020
Actinin alpha 4	K.HRDYETATLSDIK.A	47.15	6.58972	516.93	11823	3	O43707	ACTN4	295393786	05222
Actinin alpha 4	K.TIQEMQQKLEDFR.D	64.8	3.75908	833.42	18540	2	O43707	ACTN4	295393786	05222
Actinin alpha 4	R.QFASQANVVGPWIQTK.M	60.92	1.97641	887.466	19529	2	O43707	ACTN4	295393786	05222
Actinin alpha 4	K.DGLAFNALIHR.H	18.6	1.91902	409.56	19678	3	O43707	ACTN4	167013291	05222
Actinin alpha 4	R.KDDPVTNLNNAFEVAEKYLDIPK.M	26.97	2.85189	659.09	26758	4	O43707	ACTN4	167013291	05222
Activated RNA polymerase II transcriptional coactivator p15	K.ELVSSSSSGSDSDSEVDKK.L	101.43	2.23432	648.297	9108	3	P53999	SUB1	217330646	02737
Activating transcription factor 3	K.ESEKLESVNAELK.A	62.58	1.9556	738.384	12095	2	Q5VTZ2	ATF3	346223461	04395
Activity dependent neuroprotector	R.VLGQSSSKPAAAATGPPPGNTSSTQK.W	38.96	6.22114	813.759	9730	3	Q9H2P0	ADNP	119596018	09793
Acyl CoA dehydrogenase, very long chain	K.LWISNGGLADIFTVFAK.T	118.97	2.73865	926.506	29563	2	G3V1M7	ACADVL	167745034	01940
Acyl CoA synthetase long chain family member 4	K.LKDWQEGGYTINDKPNPR.G	18.06	2.92436	533.521	12922	4	O60488	ACSL4	119623079	02152
Acyl CoA synthetase long chain family member 4	K.LQAGEYVSLGKVEAALK.N	52.87	1.35249	888.498	19339	2	O60488	ACSL4	119623079	03845
Acyl-CoA dehydrogenase 9	K.VWITNGGLANIFTVFAK.T	62.46	3.02428	926.015	28740	2	Q9H845	ACAD9	119599702	12412
Acyl-CoA synthetase long-chain family member 3	K.VLSEAAISASLEKFEIPVK.I	42.65	3.03524	677.719	23388	3	O95573	ACSL3	119591215	03845
Acyl-CoA synthetase long-chain family member 3	R.SVNSLDGLASVLYPGCDTLDKVFTYAK.N	55.88	0.443504	978.491	26600	3	O95573	ACSL3	119591215	03845
Acyl-CoA thioesterase 7	K.ATLWYVPLSLK.N	22.67	3.66608	645.879	24056	2	O00154	ACOT7	119591938	12517
Acyl-Coenzyme A dehydrogenase, medium chain	K.IYQIYEGTSQIQR.L	20.62	1.59993	799.914	15471	2	Q5T4U5	ACADM	187960098	08447
AD-003 protein	R.LLLPLFR.E	15.37	2.17536	436.293	23960	2	Q9BV86	NTMT1	119608301	10628
Adaptin ear binding coat associated protein 1	K.KGGASKPR.T	22.65	1.20929	400.74	4561	2	A8K3C2	NECAP1	119609044	14819
Adaptin, beta 1	R.DCPLNAEAASSK.L	33.14	3.65286	631.79	10691	2	Q10567	AP1B1	290457628	02541
Adaptin, beta 1	R.CAIKVEQSAER.C	52.93	2.19734	430.888	9176	3	A0A087X253	AP2B1	301015716	02541
Adaptin, delta	K.DVPVAEEVSALFAGELNPVAPK.A	34.5	6.52519	1126.6	29326	2	G5E988	AP3D1	119589823	06260
Adenine nucleotide translocator 3, Y-chromosomal	K.QIFLGGVDKHTQFWR.Y	91.29	0.072054	916.484	17775	2	P12236	SLC25A6	156071462	02461
Adenine phosphoribosyltransferase	K.AELEIQKDALEPGQR.V	41.78	2.06908	566.301	14508	3	G5E9J2	APRT	119587165	00029
Adenine phosphoribosyltransferase	R.DISPVLKDPASFR.A	53.65	2.31592	722.895	17617	2	G5E9J2	APRT	119587165	00029
Adenine phosphoribosyltransferase	R.EKLAPVPFFSLLQYE.-	31.67	4.21009	890.983	27970	2	H3BQZ9	APRT	119587164	00029
Adenine phosphoribosyltransferase	R.GFLFGPSLAQELGLGCVLIR.K	91.49	8.01608	1074.1	29143	2	G5E9J2	APRT	119587165	00029
Adenosine deaminase, RNA specific	R.NTNSVPETAPAAIPETKR.N	60.75	1.38398	632.666	11891	3	P55265	ADAR	313104303	07528
Adenosine deaminase, RNA specific	K.FQVVINGR.E	26.31	3.41435	466.771	14456	2	P55265	ADAR	313104303	07528
Adenosine deaminase, RNA specific	R.QGTTPPIWHLTDK.K	30.64	2.16498	747.393	16100	2	P55265	ADAR	313104303	07528
Adenosine deaminase, RNA specific	R.TMLLLSR.S	15.72	1.69408	417.25	16600	2	P55265	ADAR	313104303	07528
Adenosine deaminase, RNA specific	R.AIMEMPSFYSHGLPR.C	29.64	1.32386	868.417	19504	2	P55265	ADAR	313104303	07528
Adenosine deaminase, RNA specific	K.TLPLTGSTFHDQIAMLSHR.C	38.27	5.25811	709.037	19539	3	P55265	ADAR	313104303	07528
Adenosine deaminase, RNA specific	K.SVTLGYLFSQGHLTR.A	48.18	0.550364	560.302	20277	3	P55265	ADAR	313104303	07528
Adenosine deaminase, RNA specific	K.LTECQLKNPISGLLEYAQFASQTCEFNMIEQSGPPHEPR.F	36.8	4.59144	904.836	27023	5	P55265	ADAR	313104303	07528
Adenosine deaminase, RNA specific	R.WNVLGLQGALLTHFLQPIYLK.S	70.69	2.62912	1212.7	29261	2	P55265	ADAR	313104303	07528
Adenylate kinase 1	K.ATEPVIAFYEKR.G	28.27	4.92918	475.26	15765	3	Q5T9B7	AK1	134104062	00046
Adenylate kinase 1	K.YGYTHLSTGDLLR.S	19.99	1.11917	748.38	16155	2	Q5T9B7	AK1	134104062	00046
Adenylate kinase 1	K.GQLVPLETVLDMLR.D	98.61	4.12781	792.448	29409	2	Q5T9B7	AK1	134104062	00046
Adenylate kinase 2	M.APSVPAAEPEYPK.G	40.77	6.3451	678.35	12803	2	G3V213	AK2	59808289	00047
Adenylate kinase 2	R.LQAYHTQTTPLIEYYR.K	73.54	2.71004	999.013	16112	2	P54819	AK2	312836806	00047
Adenylate kinase 2	R.LAENFCVCHLATGDMLR.A	106.27	1.71008	1003.97	19264	2	G3V213	AK2	312836806	00047
Adenylate kinase 2	R.QAEMLDDLMEK.R	56.44	1.83124	661.803	19656	2	P54819	AK2	312836806	00047
Adenylate kinase 2	K.NGFLLDGFPR.T	21.55	2.832	568.3	22329	2	G3V213	AK2	312836806	00047
Adenylate kinase 2	K.LVSDEMVVELIEKNLETPLCK.N	93.49	2.6036	820.433	27599	3	G3V213	AK2	312836806	00047
Adenylate kinase 2	K.RGIHSAIDASQTPDVVFASILAAFSK.A	77.27	4.69601	676.116	28130	4	P54819	AK2	312836806	00047
Adenylate kinase 3-like 1	K.DVAKPVIELYK.S	39.79	2.80528	637.873	16011	2	D3DQ64	AK4	299689350	00048
Adenylyl cyclase-associated protein	R.ALLVTASQCQQPAENK.L	35.25	4.37001	879.45	12758	2	F5H6Z3	CAP1	308153681	09869
Adenylyl cyclase-associated protein	K.LFNHLSAVSESIQALGWVAMAPKPGPYVK.E	59.75	5.1526	1037.56	25283	3	E7ENY9	CAP1	308153681	09869
Adenylyl cyclase-associated protein	K.LSDLLAPISEQIKEVITFR.E	46.81	3.6787	724.75	27919	3	F5H6Z3	CAP1	308153681	09869
Adenylyl cyclase-associated protein	K.AGAAPYVQAFDSLLAGPVAEYLK.I	34.79	5.40316	784.41	29372	3	F5H6Z3	CAP1	308153681	09869
Adipocyte plasma membrane-associated protein	R.RPLRPQVVTDDDGQAPEAK.D	19.96	3.72642	523.777	10276	4	Q9HDC9	APMAP	119630518	09840
Adipocyte plasma membrane-associated protein	K.LLLSSETPIEGK.N	36.86	3.49103	643.866	16269	2	H0Y512	APMAP	123231954	09840
Adipocyte plasma membrane-associated protein	R.FPNGVQLSPAEDFVLVAETTMAR.I	109.83	2.25179	1246.63	28911	2	H0Y512	APMAP	123231954	09840
ADP ribosyl transeferase 2	K.MGQHSLVACSGNLNK.A	57.48	2.97814	808.39	10525	2	Q9UGN5	PARP2	119586882	09660
ADP ribosyl transferase	K.CSESIPKDSLR.M	54.56	4.38823	646.322	10218	2	P09874	PARP1	321159578	01435
ADP ribosyl transferase	R.KGDEVDGVDEVAK.K	60.04	8.93677	680.839	10341	2	P09874	PARP1	159163914	01435
ADP ribosyl transferase	K.VVDRDSEEAEIIRK.Y	44.21	3.06714	829.942	10758	2	P09874	PARP1	315364440	01435
ADP ribosyl transferase	K.KPPLLNNADSVQAK.V	91.58	3.10537	747.92	11085	2	P09874	PARP1	315364440	01435
ADP ribosyl transferase	K.ASLCISTK.K	34.67	4.02291	440.236	11205	2	P09874	PARP1	159163816	01435
ADP ribosyl transferase	K.VVDRDSEEAEIIR.K	39.47	7.89267	765.898	12049	2	P09874	PARP1	315364440	01435
ADP ribosyl transferase	R.GGSDDSSKDPIDVNYEK.L	66.6	0.322049	913.408	12810	2	P09874	PARP1	315364440	01435
ADP ribosyl transferase	K.GGAAVDPDSGLEHSAHVLEKGGK.V	41.97	3.24323	744.376	13026	3	P09874	PARP1	159163891	01435
ADP ribosyl transferase	K.LQLLEDDKENR.Y	70.56	2.82215	686.859	13041	2	P09874	PARP1	159163891	01435
ADP ribosyl transferase	K.GGAAVDPDSGLEHSAHVLEK.G	42.28	0.881865	663.66	13733	3	P09874	PARP1	159163891	01435
ADP ribosyl transferase	K.QQVPSGESAILDR.V	61.71	3.46357	700.36	13906	2	P09874	PARP1	188036025	01435
ADP ribosyl transferase	K.NREELGFRPEYSASQLK.G	18.12	7.8635	675.35	13963	3	P09874	PARP1	321159579	01435
ADP ribosyl transferase	K.KMVDPEKPQLGMIDR.W	17.44	5.82845	439.98	14002	4	P09874	PARP1	321159579	01435
ADP ribosyl transferase	K.SKLPKPVQDLIK.M	47.92	3.2024	683.429	14490	2	P09874	PARP1	315364440	01435
ADP ribosyl transferase	K.MVDPEKPQLGMIDR.W	32.24	2.60618	543.611	15420	3	P09874	PARP1	321159579	01435
ADP ribosyl transferase	K.MIFDVESMKK.A	25.53	3.96785	409.877	16633	3	P09874	PARP1	315364440	01435
ADP ribosyl transferase	R.IFPPETSASVAATPPPSTASAPAAVNSSASADKPLSNMK.I	68.32	6.85951	1256.64	16942	3	P09874	PARP1	156523968	01435
ADP ribosyl transferase	K.VPHWYHFSCFWK.V	29.21	0.102139	565.263	18388	3	P09874	PARP1	321159578	01435
ADP ribosyl transferase	K.AQNDLIWNIKDELKK.V	71.19	3.33369	914.505	18405	2	P09874	PARP1	188036025	01435
ADP ribosyl transferase	K.TLGDFAAEYAK.S	29.17	0.605611	593.293	18684	2	P09874	PARP1	321159579	01435
ADP ribosyl transferase	K.SDAYYCTGDVTAWTK.C	18.42	5.88806	869.38	18873	2	P09874	PARP1	188036025	01435
ADP ribosyl transferase	K.ELLIFNK.Q	19.5	2.59435	438.764	19052	2	P09874	PARP1	188036025	01435
ADP ribosyl transferase	K.KFYPLEIDYGQDEEAVK.K	85.94	4.04795	1022.5	19274	2	P09874	PARP1	156523968	01435
ADP ribosyl transferase	K.GIYFADMVSK.S	27.59	2.87469	565.783	19597	2	P09874	PARP1	315364440	01435
ADP ribosyl transferase	R.FYTLIPHDFGMKKPPLLNNADSVQAK.V	35.16	0.783484	982.185	19802	3	P09874	PARP1	315364440	01435
ADP ribosyl transferase	R.VVSEDFLQDVSASTK.S	71.59	0.69916	812.907	20178	2	P09874	PARP1	159163816	01435
ADP ribosyl transferase	K.MIFDVESMK.K	31.83	2.84852	550.263	20194	2	P09874	PARP1	315364440	01435
ADP ribosyl transferase	K.ELLIFNKQQVPSGESAILDR.V	86.12	5.5413	1129.12	20298	2	P09874	PARP1	188036025	01435
ADP ribosyl transferase	R.MAIMVQSPMFDGK.V	85.45	3.05357	727.848	20437	2	P09874	PARP1	321159578	01435
ADP ribosyl transferase	K.AMVEYEIDLQKMPLGK.L	82.15	4.07408	932.985	20533	2	P09874	PARP1	315364440	01435
ADP ribosyl transferase	K.AQNDLIWNIKDELK.K	64.96	4.07081	850.458	20839	2	P09874	PARP1	188036025	01435
ADP ribosyl transferase	R.FYTLIPHDFGMK.K	22.61	3.39476	734.871	20952	2	P09874	PARP1	315364440	01435
ADP ribosyl transferase	R.TTNFAGILSQGLR.I	60.21	2.34295	689.379	21405	2	P09874	PARP1	315364440	01435
ADP ribosyl transferase	K.LQLLEDDKENRYWIFR.S	41.81	3.47225	713.37	21714	3	P09874	PARP1	159163891	01435
ADP ribosyl transferase	R.MAIMVQSPMFDGKVPHWYHFSCFWK.V	19.55	3.78469	626.696	23212	5	P09874	PARP1	321159578	01435
ADP ribosyl transferase	K.VFSATLGLVDIVK.G	46.79	4.09308	681.408	23381	2	P09874	PARP1	159163891	01435
ADP ribosyl transferase	K.GFSLLATEDKEALKK.Q	72.53	3.98687	825.462	23854	2	P09874	PARP1	321159579	01435
ADP ribosyl transferase	R.VADGMVFGALLPCEECSGQLVFK.S	46.71	2.89885	1264.11	25651	2	P09874	PARP1	188036025	01435
ADP ribosyl transferase	K.SLQELFLAHILSPWGAEVKAEPVEVVAPR.G	97.38	1.79173	797.191	26709	4	P09874	PARP1	156523968	01435
ADP ribosyl transferase	K.QQVPSGESAILDRVADGMVFGALLPCEECSGQLVFK.S	44.44	5.38598	1303.31	27248	3	P09874	PARP1	188036025	01435
ADP ribosyl transferase	K.SLQELFLAHILSPWGAEVK.A	93.42	0.486398	1069.59	27818	2	P09874	PARP1	156523968	01435
ADP ribosyl transferase	R.QIQAAYSILSEVQQAVSQGSSDSQILDLSNR.F	120.58	1.54272	1112.56	28304	3	P09874	PARP1	315364440	01435
ADP ribosyl transferase	K.VEMLDNLLDIEVAYSLLR.G	112.91	2.85928	1053.56	30232	2	P09874	PARP1	206581745	01435
ADP ribosylation factor 1	K.QDLPNAMNAAEITDKLGLHSLR.H	68.6	0.00955451	803.085	21649	3	P61204	ARF3	119590242	00054
ADP ribosylation factor 1	K.NISFTVWDVGGQDK.I	53.19	3.51394	783.386	22906	2	P61204	ARF3	119590242	00054
ADP ribosylation factor like 10C	R.GVNAIVYMIDAADREK.I	26.51	4.54189	882.955	22518	2	Q9NVJ2	ARL8B	119584326	12483
ADP ribosyltransferase 3	R.KTQIFLPMNFK.D	15.06	9.15461	683.875	15416	2	Q13508	ART3	194097382	04363
ADP-ribosylation factor-like 1	K.GTGLDEAMEWLVETLK.S	20.69	6.77272	597.97	31008	3	P40616	ARL1	119618064	04574
AF6	R.LDSDRVSSASSTAER.G	21.9	5.00646	790.883	8841	2	J3KN01	MLLT4	344179034	01164
AFG3L2	K.GAILTGPPGTGK.T	17.13	6.85188	534.81	12399	2	Q9Y4W6	AFG3L2	300192933	05205
AFG3L2	K.VGQISFDLPR.Q	40.19	4.53509	566.314	19043	2	Q9Y4W6	AFG3L2	300192933	05205
AH receptor-interacting protein	K.HVVLYPLVAK.S	20.7	3.82365	569.855	15490	2	O00170	AIP	294960122	10408
AH receptor-interacting protein	K.VLELDPALAPVVSR.E	59.45	1.81762	739.934	21638	2	O00170	AIP	294960122	10408
AHNAK nucleoprotein (desmoyokin)	K.ISMPDIDLNLKGPK.V	17.43	3.42929	770.926	19618	2	Q09666	AHNAK	160332335	14684
AHSA1	R.VFTTQELVQAFTHAPATLEADR.G	41.31	4.86085	815.756	25557	3	O95433	AHSA1	159163554	09768
AICAR transformylase, IMP cyclohydrolase	K.TLHPAVHAGILAR.N	34.32	2.88244	452.603	11435	3	P31939	ATIC	119590935	03434
AICAR transformylase, IMP cyclohydrolase	K.NGQVIGIGAGQQSR.I	48.07	6.15423	692.872	11896	2	P31939	ATIC	119590935	03434
AICAR transformylase, IMP cyclohydrolase	K.HVSPAGAAVGIPLSEDEAK.V	17.48	0.491896	616.655	14910	3	P31939	ATIC	119590935	03434
AICAR transformylase, IMP cyclohydrolase	R.TLFGLHLSQK.R	21.53	3.70041	572.332	16319	2	P31939	ATIC	119590935	03434
AICAR transformylase, IMP cyclohydrolase	K.EALGIPAAASFK.H	24.73	2.76678	587.829	18153	2	P31939	ATIC	119590935	03434
AICAR transformylase, IMP cyclohydrolase	R.LDFNLIR.V	18.72	3.71921	445.76	20520	2	P31939	ATIC	119590935	03434
AICAR transformylase, IMP cyclohydrolase	R.DVSELTGFPEMLGGR.V	29.66	2.06621	804.392	24599	2	P31939	ATIC	119590935	03434
AICAR transformylase, IMP cyclohydrolase	R.SGVAYIAAPSGSAADKVVIEACDELGIILAHTNLR.L	56.83	2.66676	896.224	28248	4	P31939	ATIC	119590935	03434
AICAR transformylase, IMP cyclohydrolase	K.LPITVLNGAPGFINLCDALNAWQLVK.E	101.61	2.14199	1419.28	30099	2	P31939	ATIC	119590935	03434
Aladin	R.LLFTVLGEPLIYSLSFPER.C	58.92	4.20376	1097.62	29973	2	Q9NRG9	AAAS	291045307	05646
Alanyl tRNA synthetase	K.AVYTQDCPLAAAK.A	43.94	1.54721	704.352	13304	2	P49588	AARS	119572224	03042
Alanyl tRNA synthetase	R.EADGILKPLPK.K	38.46	2.24783	590.852	13420	2	P49588	AARS	119572224	03042
Alanyl tRNA synthetase	R.FIDFFKR.N	23.02	2.63436	486.77	18551	2	P49588	AARS	119572225	03042
Alanyl tRNA synthetase	K.MSNYDTDLFVPYFEAIQK.G	65.22	1.62951	1091.02	25983	2	P49588	AARS	119572224	03042
Alanyl tRNA synthetase	K.MALELLTQEFGIPIER.L	87.98	1.81828	930.502	27281	2	P49588	AARS	119572224	03042
Alanyl tRNA synthetase	K.NVGCLQEALQLATSFAQLR.L	125.16	4.4264	1060.06	28809	2	P49588	AARS	119572224	03042
Alanyl-tRNA synthetase like	R.NSAQIANLVSEDEAAFLASLER.G	60.79	1.40237	783.397	28109	3	Q5JTZ9	AARS2	119624673	12397
Albumin	K.KVPQVSTPTLVEVSR.N	54.59	2.08056	820.474	14920	2	Q8IUK7	ALB	332356380	00062
Albumin	K.YLYEIAR.R	17.04	3.35958	464.252	15126	2	A0A0C4DGB6	ALB	332356380	00062
Aldehyde dehydrogenase 16 family, member A1	R.LLWTLESLVTGR.A	77.79	6.3914	694.405	27018	2	Q8IZ83	ALDH16A1	269849532	14394
Aldehyde dehydrogenase 2	R.VIQVAAGSSNLK.R	19.36	4.37185	593.846	11585	2	P05091	ALDH2	328877225	00003
Aldehyde dehydrogenase 2	K.LLCGGGIAADR.G	39.49	4.8795	551.79	12489	2	P05091	ALDH2	328877225	00003
Aldehyde dehydrogenase 2	K.VAEQTPLTALYVANLIK.E	34.18	5.3111	922.535	25343	2	P05091	ALDH2	328877225	00003
Aldehyde dehydrogenase 2	R.HEPVGVCGQIIPWNFPLLMQAWK.L	52.82	3.77923	907.47	27912	3	P05091	ALDH2	328877225	00003
Aldehyde dehydrogenase 5	K.LAPALATGNTVVMK.V	54.94	1.89207	693.396	15504	2	P30837	ALDH1B1	311033472	00005
Aldehyde dehydrogenase 5	R.VLGYIQLGQK.E	30.38	3.78667	559.834	17186	2	P30837	ALDH1B1	311033472	00005
Aldehyde dehydrogenase 5	K.VAEQTPLSALYLASLIK.E	82.11	0.682427	909.025	26441	2	P30837	ALDH1B1	311033472	00005
Aldehyde dehydrogenase 5 family, member A1 (succinate-semialdehyde dehydrogenase)	R.LAGLSAALLR.T	36.36	7.4019	492.81	18664	2	P51649	ALDH5A1	239781667	08361
Aldehyde dehydrogenase 7 family, member A1	R.MIGGPILPSER.S	30.91	3.19415	585.323	16322	2	A0A0J9YWF7	ALDH7A1	320202964	00124
Aldehyde dehydrogenase 7 family, member A1	R.VGNPWDPNVLYGPLHTK.Q	37.22	1.37285	953.995	21032	2	P49419	ALDH7A1	319655561	00124
Aldehyde dehydrogenase 9	K.EILDKFTEEVVK.Q	54.72	2.57555	725.397	19040	2	P49189	ALDH9A1	223462711	04109
Aldehyde dehydrogenase X, mitochondrial	R.LLNLLADLVER.D	80.58	1.40137	634.883	26531	2	P30837	ALDH1B1	311033472	00005
Aldehyde reductase	K.ALEALVAK.G	19.63	3.48186	407.757	13423	2	P14550	AKR1A1	320202988	00069
Aldo-keto reductase 7	R.QVETELFPCLR.H	39.7	4.3386	696.35	20644	2	O43488	AKR7A2	294862545	04567
Aldolase 1	R.LQSIGTENTEENR.R	89.69	2.57998	745.86	10363	2	H3BQN4	ALDOA	342187211	00070
Aldolase 1	K.GILAADESTGSIAKR.L	81.78	7.45695	744.91	12293	2	H3BQN4	ALDOA	342187211	00070
Aldolase 1	K.GILAADESTGSIAK.R	61.99	3.79529	666.856	14206	2	H3BQN4	ALDOA	342187211	00070
Aldolase 1	K.ALSDHHIYLEGTLLKPNMVTPGHACTQK.F	65.2	2.23785	783.651	15902	4	H3BQN4	ALDOA	342187211	00070
Aldolase 1	K.FSHEEIAMATVTALRR.T	29.78	3.44495	611.323	17287	3	H3BQN4	ALDOA	342187211	00070
Aldolase 1	R.YASICQQNGIVPIVEPEILPDGDHDLKR.C	54.87	4.57247	1059.54	20945	3	B7Z1N6	ALDOC	342187211	00070
Aldolase 1	K.IGEHTPSALAIMENANVLAR.Y	89.75	3.3202	1054.06	21769	2	H3BQN4	ALDOA	342187211	00070
Aldolase 1	R.QLLLTADDRVNPCIGGVILFHETLYQK.A	27.32	4.01842	779.17	23590	4	H3BQN4	ALDOA	342187211	00070
Aldolase 1	R.LQSIGTENTEENRR.F	46.19	2.1326	823.91	9553	2	H3BQN4	ALDOA	342187211	00070
Aldose reductase	K.YKPAVNQIECHPYLTQEK.L	27.93	0.942249	555.28	12828	4	P15121	AKR1B1	344189582	00071
Aldose reductase	K.VAIDVGYR.H	30.23	2.39106	446.749	14148	2	P15121	AKR1B1	344189582	00071
Aldose reductase	K.TLSDLKLDYLDLYLIHWPTGFKPGK.E	28.03	2.81294	734.153	25790	4	P15121	AKR1B1	344189582	00071
ALG2 interacting protein 1	K.STPVNVPISQK.F	24.43	4.16703	585.332	12141	2	Q8WUM4	PDCD6IP	310942615	06425
ALG2 interacting protein 1	K.FTDLFEK.M	20.56	2.09461	450.23	17375	2	Q8WUM4	PDCD6IP	310942615	06425
ALG2 interacting protein 1	K.ELPELLQR.N	23.35	4.01174	499.289	17989	2	Q8WUM4	PDCD6IP	310942615	06425
ALG2 interacting protein 1	K.MVPVSVQQSLAAYNQR.K	55.26	1.95876	895.966	18062	2	Q8WUM4	PDCD6IP	310942615	06425
ALG2 interacting protein 1	K.NLATAYDNFVELVANLKEGTK.F	68.24	2.77941	770.74	27600	3	Q8WUM4	PDCD6IP	310942615	06425
ALG2 interacting protein 1	R.EATTLANGVLASLNLPAAIEDVSGDTVPQSILTK.S	24.53	2.30754	852.96	29240	4	Q8WUM4	PDCD6IP	310942615	06425
ALG2 interacting protein 1	R.SVIEQGGIQTVDQLIKELPELLQR.N	32.1	6.17435	902.845	29421	3	Q8WUM4	PDCD6IP	310942615	06425
ALG2 interacting protein 1	K.NLATAYDNFVELVANLK.E	60.03	2.85067	948.002	29726	2	Q8WUM4	PDCD6IP	310942615	06425
AlkB, alkylation repair homolog 5	R.EAAAAAAAAVAAAAAAAAAAEPYPVSGAK.R	53.19	3.58151	818.762	25594	3	Q6P6C2	ALKBH5	148539642	08621
AlkB, alkylation repair homolog 5	R.KSYESSEDCSEAAGSPAR.K	125.59	2.30059	965.91	8400	2	K7ER58	ALKBH5	148539642	08621
Alkylglycerone phosphate synthase	K.FGGLAAGEDNGQR.G	22.55	5.67664	646.309	12006	2	O00116	AGPS	146327787	04337
Alpha glucosidase II alpha subunit	R.LKVTEGGEPYR.L	33.72	3.52457	416.892	10286	3	Q14697	GANAB	119594456	03516
Alpha glucosidase II alpha subunit	R.SIRPGLSPYR.A	28.55	4.1985	573.327	11225	2	Q14697	GANAB	119594456	03516
Alpha glucosidase II alpha subunit	R.NLGLYVK.T	19.09	5.36658	403.74	13949	2	Q14697	GANAB	119594456	03516
Alpha glucosidase II alpha subunit	R.SGGMERPFVLAR.A	39.82	1.91408	660.349	14482	2	Q14697	GANAB	119594456	03516
Alpha glucosidase II alpha subunit	K.LVAIVDPHIK.V	28.24	2.46768	552.844	14697	2	Q14697	GANAB	119594456	03516
Alpha glucosidase II alpha subunit	R.VVIIGAGKPAAVVLQTK.G	61.81	1.9122	832.529	15968	2	Q14697	GANAB	119594456	03516
Alpha glucosidase II alpha subunit	R.SLLLSVNAR.G	28.67	2.77199	486.797	16178	2	Q14697	GANAB	119594456	03516
Alpha glucosidase II alpha subunit	R.YRVPDVLVADPPIAR.L	29.58	3.23746	840.978	18980	2	Q14697	GANAB	119594456	03516
Alpha glucosidase II alpha subunit	R.LSFQHDPETSVLVLR.K	45.31	2.53083	580.982	18986	3	Q14697	GANAB	119594456	03516
Alpha glucosidase II alpha subunit	R.DVHNIYGLYVHMATADGLR.Q	93.02	3.29035	715.692	21819	3	Q14697	GANAB	119594456	03516
Alpha glucosidase II alpha subunit	R.QYASLTGTQALPPLFSLGYHQSR.W	100.49	2.94087	1268.16	22627	2	Q14697	GANAB	119594456	03516
Alpha glucosidase II alpha subunit	K.HHGPQTLYLPVTLSSIPVFQR.G	68.19	3.38283	1195.66	22639	2	Q14697	GANAB	119594456	03516
Alpha glucosidase II alpha subunit	R.WYQMGAYQPFFR.A	66.26	0.680166	797.368	22730	2	Q14697	GANAB	119594456	03516
Alpha glucosidase II alpha subunit	R.ALLDSLQLGPDSLTVHLIHEVTK.V	94.31	3.35362	1250.2	25770	2	Q14697	GANAB	119594456	03516
Alpha glucosidase II alpha subunit	R.LYNLDVFQYELYNPMALYGSVPVLLAHNPHR.D	57.99	2.17667	912.47	27619	4	Q14697	GANAB	119594456	03516
Alpha glucosidase II alpha subunit	R.YSLLPFWYTLLYQAHR.E	63.53	4.75402	691.035	28003	3	Q14697	GANAB	119594456	03516
Alpha glucosidase II alpha subunit	R.QGSKDPAEGDGAQPEETPR.D	46.7	3.88136	656.971	8476	3	Q14697-2	GANAB	119594454	03516
Alpha glucosidase II alpha subunit	R.VSQGSKDPAEGDGAQPEETPR.D	118.76	1.36056	1078	8814	2	Q14697	GANAB	119594456	03516
Aminopeptidase puromycin sensitive	R.DAESIHQYLLQR.K	18.66	2.39823	736.88	16500	2	P55786	NPEPPS	158937236	07366
Aminopeptidase puromycin sensitive	R.LGWDPKPGEGHLDALLR.G	16.35	2.13341	625.337	19023	3	P55786	NPEPPS	158937236	07366
Aminopeptidase puromycin sensitive	R.LGLQNDLFSLAR.A	76.27	2.35085	673.877	23098	2	P55786	NPEPPS	158937236	07366
Aminopeptidase puromycin sensitive	R.VLGATLLPDLIQK.V	30.69	3.28928	690.929	23373	2	P55786	NPEPPS	158937236	07366
AMPK-gamma1	K.GIVSLSDILQALVLTGGEK.K	58	3.56228	638.372	30820	3	P54619	PRKAG1	332000017	04118
Amyloid beta A4 protein	R.EVCSEQAETGPCR.A	34.13	6.33113	761.821	8840	2	H7C0V9	APP	324021738	00100
Androgen induced proliferation inhibitor	K.TTNVLGAVNKPLSSAGK.Q	25.16	1.48106	552.98	13524	3	Q9NTI5	PDS5B	162857467	05624
Androgen induced proliferation inhibitor	R.LLVACCLADIFR.I	73.32	2.97499	725.883	25966	2	Q29RF7	PDS5A	344179022	05624
Ankyrin repeat domain 15	K.SAIPAM#VGDYIAAFEAISPDVLR.Y	15.24	4.68826	485.25	7717	5	A2A2W8	KANK1	122889158	09651
Annexin A11	K.SLYHDISGDTSGDYRK.I	33.08	3.38122	605.285	12015	3	P50995	ANXA11	119600811	03983
Annexin A11	K.NTPAFFAER.L	29.94	3.00992	526.763	15434	2	P50995	ANXA11	119600811	03983
Annexin A11	R.LGTDESKFNAVLCSR.S	29.43	0.381299	566.282	15630	3	P50995	ANXA11	119600811	03983
Annexin A11	K.GFGTDEQAIIDCLGSR.S	89.41	3.06416	869.91	22174	2	P50995	ANXA11	119600811	03983
Annexin AV	R.SEIDLFNIRK.E	22.61	1.96569	412.232	18164	3	P08758	ANXA5	342350778	00568
Annexin AV	R.SEIDLFNIR.K	25.82	3.86232	553.798	22217	2	P08758	ANXA5	342350778	00568
Annexin AV	K.WGTDEEKFITIFGTR.S	95.82	3.08128	900.455	23093	2	P08758	ANXA5	342350778	00568
Annexin AV	K.NFATSLYSMIK.G	39.62	3.31699	637.828	23372	2	P08758	ANXA5	157833780	00568
Annexin AV	R.DLLDDLKSELTGKFEK.L	45.61	0.484609	617.663	26079	3	P08758	ANXA5	342350778	00568
Annexin AV	K.GLGTDEESILTLLTSR.S	102.95	3.65416	852.957	26819	2	P08758	ANXA5	342350778	00568
Annexin AV	R.ETSGNLEQLLLAVVK.S	94.32	2.7077	807.461	27649	2	P08758	ANXA5	342350778	00568
Annexin II	K.TPAQYDASELK.A	41.89	5.45558	611.804	11760	2	H0YLV6	ANXA2	209862831	01061
Annexin II	K.TDLEKDIISDTSGDFRK.L	48.68	7.87342	647.32	17663	3	H0YMU9	ANXA2	209862831	01061
Annexin II	K.SYSPYDMLESIRK.E	25.21	3.90993	794.891	20560	2	P07355	ANXA2	209862831	01061
Annexin II	K.GVDEVTIVNILTNR.S	78.78	0.501669	771.928	24951	2	H0YLV6	ANXA2	209862831	01061
Annexin II	K.SALSGHLETVILGLLK.T	79.68	2.21807	825.995	26229	2	H0YLV6	ANXA2	209862831	01061
Annexin II	K.SALSGHLETVILGLLKTPAQYDASELK.A	46.73	3.20749	714.397	26263	4	H0YLV6	ANXA2	209862831	01061
Annexin II	K.GDLENAFLNLVQCIQNKPLYFADR.L	57.19	2.57642	946.815	29163	3	P07355	ANXA2	209862831	01061
Annexin IV	R.ISQTYQQQYGR.S	52.26	5.52756	686.34	10224	2	B4E1S2	ANXA4	228311884	00112
Annexin IV	K.GLGTDDNTLIR.V	59.87	3.91789	587.809	14776	2	P09525	ANXA4	228311884	00112
Annexin IV	K.GLGTDEDAIISVLAYR.N	72.27	4.83789	846.948	25303	2	B4E1S2	ANXA4	228311884	00112
Annexin VI	K.GTVRPANDFNPDADAK.A	46.94	2.09858	844.407	11024	2	P08133	ANXA6	302129652	00231
Annexin VI	K.SLHQAIEGDTSGDFLK.A	46.16	1.53856	573.285	15621	3	P08133	ANXA6	302129652	00231
Annexin VI	K.NKPLFFADKLYK.S	37.82	2.97742	495.283	15699	3	P08133	ANXA6	302129652	00231
Annexin VI	R.LIVGLMRPPAYCDAK.E	46.31	1.40853	852.453	17482	2	P08133	ANXA6	302129652	00231
Annexin VI	K.ALIEILATR.T	37.76	3.70139	500.315	20688	2	P08133	ANXA6	302129652	00231
Annexin VI	R.SEIDLLNIR.R	38.81	4.04436	536.806	20869	2	P08133	ANXA6	302129652	00231
Annexin VI	R.SELDMLDIR.E	42.34	2.75756	546.275	21079	2	P08133	ANXA6	302129652	00231
Annexin VI	K.CLIEILASR.T	22.46	2.84199	537.804	21165	2	P08133	ANXA6	302129652	00231
Annexin VI	R.DAFVAIVQSVK.N	24.97	3.77677	588.837	21639	2	P08133	ANXA6	302129652	00231
Annexin VI	K.GFGSDKEAILDIITSR.S	106.12	3.01874	861.46	22673	2	P08133	ANXA6	302129652	00231
Annexin VI	K.GLGTDEDTIIDIITHR.S	79.2	0.662556	884.957	24730	2	P08133	ANXA6	302129652	00231
Annexin VI	R.DLMTDLKSEISGDLAR.L	31.32	3.33467	588.635	25601	3	P08133	ANXA6	302129652	00231
Annexin VI	R.GELSGDFEKLMLAVVK.C	62.35	3.67755	868.472	25946	2	P08133	ANXA6	302129652	00231
Antigen identified by monoclonal antibody Ki-67	K.VDMKEEPLAVSK.L	16.77	2.00713	449.24	12393	3	A0A087WV66	MKI67	225543215	08902
Apex nuclease	K.GAVAEDGDELRTEPEAK.K	92.63	1.06892	893.927	11002	2	P27695	APEX1	346644849	00136
Apex nuclease	K.GLDWVKEEAPDILCLQETK.C	67.93	2.76011	748.71	23057	3	P27695	APEX1	346644849	00136
Apex nuclease	R.QGFGELLQAVPLADSFR.H	79.67	3.07364	924.489	26387	2	P27695	APEX1	346644849	00136
Apex nuclease	K.KGAVAEDGDELRTEPEAK.K	22.51	7.91454	638.99	9880	3	P27695	APEX1	346644849	00136
Apolipoprotein E	R.ARLSKELQAAQAR.L	36.18	7.3574	721.41	17787	2	P02649	APOE	342350764	00135
Apoptosis antagonizing transcription factor	R.SILTQIDHILMDKER.L	21.34	4.26772	604.664	23603	3	Q9NY61	AATF	119577979	12236
Apoptosis inhibitor 5	K.ITNNINVLIK.D	35.95	2.33864	571.349	16121	2	B4E283	API5	344217752	16500
Apoptosis inhibitor 5	K.ELPQFATGENLPR.V	31.1	6.38282	736.385	17967	2	B4E283	API5	344217752	16500
Apoptosis inhibitor 5	K.GTLGGLFSQILQGEDIVRER.A	45.93	6.04336	1094.6	25893	2	B4E283	API5	219283155	16500
Apoptosis inhibitor 5	K.GTLGGLFSQILQGEDIVR.E	104.32	2.13028	952.02	27589	2	B4E283	API5	219283155	16500
APRIL	R.IFGGLDMLAEK.L	27.17	1.63368	597.316	22384	2	Q92688	ANP32B	297787509	09803
APRIL	K.SLDLFNCEVTNLNDYRESVFK.L	40.53	2.24054	855.078	24691	3	Q92688	ANP32B	297787509	09803
APRIL	R.IFGGLDMLAEKLPNLTHLNLSGNK.L	89.1	1.96887	1298.2	25582	2	Q92688	ANP32B	297787509	09803
ARD1	R.HVVLGAIENKVESK.G	31.32	3.16772	508.293	12310	3	P41227-2	NAA10	119593182	02056
Arginine/serine-rich splicing factor 10	R.VDFSITK.R	28.22	3.12561	405.225	14660	2	P62995	TRA2B	345197228	04097
Arginine/serine-rich splicing factor 10	R.ANPDPNCCLGVFGLSLYTTERDLREVFSK.Y	16.2	4.30889	840.414	27701	4	P62995	TRA2B	345197228	04097
Arginyl aminopeptidase	K.ETFASTASQLHSNVVNYVQQIVAPK.G	46.3	0.17793	911.14	24744	3	Q9H4A4	RNPEP	119611793	04055
Arginyl-tRNA synthetase	R.STIIGESISR.L	20.4	4.02604	531.795	13520	2	P54136	RARS	119581911	00142
Arginyl-tRNA synthetase	R.LMDLLGEGLKR.S	44.04	0.491684	622.855	18561	2	P54136	RARS	119581911	00142
Arginyl-tRNA synthetase	K.DFVSEQLTSLLVNGVQLPALGENKK.V	34.62	3.81556	675.623	28533	4	P54136	RARS	119581911	00142
ARL 6 interacting protein 1	R.FHEICSNLVK.T	18.42	3.3739	416.215	12209	3	Q15041	ARL6IP1	119570644	09641
ARP2 actin-related protein 2 homolog	R.KVVVCDNGTGFVK.C	17.33	2.7454	711.876	11533	2	P61160	ACTR2	119620319	05023
ARP2 actin-related protein 2 homolog	K.ILLTEPPMNPTK.N	49.71	2.96953	677.378	16826	2	P61160	ACTR2	119620320	05023
ARPP19	K.YFDSGDYNMAK.A	28.34	1.49099	655.772	14975	2	O43768	ENSA	119622244	09264
Arsenite resistance protein 2	R.LRECELSPGVNR.D	50.45	7.77908	715.37	10608	2	Q9BXP5	SRRT	192807336	10665
Arsenite resistance protein 2	R.ESLSEEEAQKMGR.K	15.3	0.210218	498.568	11025	3	Q9BXP5	SRRT	192807336	10665
Arsenite resistance protein 2	K.LTPLLSVR.E	21.13	2.04546	449.791	16330	2	Q9BXP5	SRRT	192807336	10665
Arsenite resistance protein 2	K.VLDKLLLYLR.I	51.64	3.03581	623.402	22390	2	Q9BXP5	SRRT	192807336	10665
ASNA1	R.LLNFPTIVER.G	21.38	0.0848802	601.351	21389	2	A0A087WXS7	ASNA1	119604709	03555
Asparagine synthetase	R.ADWLSHYWMPK.W	39.29	0.206464	717.337	21558	2	P08243	ASNS	296010852	00153
Asparagine synthetase	R.LAVVDPLFGMQPIR.V	76.86	0.757134	778.437	24301	2	P08243	ASNS	296010848	00153
Asparagine synthetase	R.ELYLFDVLR.A	50.83	3.12424	584.326	26281	2	P08243	ASNS	296010852	00153
Asparagine synthetase	R.IGCLLSGGLDSSLVAATLLK.Q	87.57	2.93645	994.561	26410	2	P08243	ASNS	296010852	00153
Aspartyl-tRNA synthetase	R.IHDPQLLTER.A	30.58	3.5157	407.892	12041	3	P14868	DARS	119632025	04361
Aspartyl-tRNA synthetase	R.FQTEIQTVNK.Q	39.6	5.19195	604.323	12153	2	P14868	DARS	119632025	04361
Aspartyl-tRNA synthetase	R.LQSGICHLFR.E	33.1	3.86951	410.887	15165	3	P14868	DARS	119632025	04361
Aspartyl-tRNA synthetase	K.IYVISLAEPR.L	41.16	5.33828	580.84	19367	2	P14868	DARS	119632025	04361
Aspartyl-tRNA synthetase	R.VTMLFLGLHNVR.Q	44.23	4.25063	700.401	19978	2	P14868	DARS	119632025	04361
Aspartyl-tRNA synthetase	K.VFSIGPVFR.A	24.49	0.926013	511.296	20760	2	P14868	DARS	119632025	04361
Aspartyl-tRNA synthetase	R.LEYCEALAMLR.E	47.07	3.97612	684.839	22223	2	P14868	DARS	119632025	04361
Aspartyl-tRNA synthetase 2, mitochondrial	R.NTEIGFLQDALSKPHGTVK.A	51.03	3.4777	685.703	18058	3	Q6PI48	DARS2	119611368	07677
Aspartyl-tRNA synthetase 2, mitochondrial	K.IIDISDVFR.N	25.44	6.96547	539.304	23783	2	Q6PI48	DARS2	119611368	07677
Ataxin 2 domain protein	R.REDIVDTMVFKPSDVMLVHFR.N	63.93	2.41566	634.329	23100	4	Q63ZY4	ATXN2L	223459664	06394
Ataxin 2 domain protein	R.IAMENDDGRTEEEKHSAVQR.Q	30.65	4.80502	463.822	9056	5	Q63ZY4	ATXN2L	223459664	06394
ATP binding cassette 50	R.FGLESHAHTIQICK.L	24.97	2.83516	410.962	13142	4	A0A0G2JIC2	ABCF1	168986081	09139
ATP binding cassette 50	K.STLLLLLTGK.L	19.92	0.785882	529.845	24307	2	Q8NE71	ABCF1	168986080	09139
ATP binding cassette 50	K.KAEQGSEEEGEGEEEEEEGGESK.A	57.83	0.17486	828	8146	3	Q8NE71	ABCF1	168986080	09139
ATP binding cassette subfamily B member 7	R.QALIDMNTLFTLLK.V	87.38	5.98922	810.96	29118	2	A0A087WW65	ABCB7	119619043	02137
ATP binding cassette, sub family F, member 2	R.ILHGLGFTPAMQR.K	28.64	1.90036	720.894	15976	2	Q75MJ1	ABCF2	119574402	12403
ATP binding cassette, sub family F, member 2	R.YGLIGLNGIGK.S	22.38	2.68684	552.826	19687	2	Q75MJ1	ABCF2	119574402	12403
ATP binding cassette, sub family F, member 2	K.IPPPVIMVQNVSFK.Y	37.34	3.7109	784.95	21673	2	Q75MJ1	ABCF2	119574402	12403
ATP citrate lyase	K.IGNTGGMLDNILASK.L	88.91	4.9874	752.399	21238	2	P53396	ACLY	298508702	00155
ATP citrate lyase	R.AGKDLVSSLTSGLLTIGDRFGGALDAAAK.M	45.26	7.12168	935.517	28451	3	P53396	ACLY	119581185	00155
ATP synthase H+ transporting mitochondrial F0 complex subunit d	R.IVEYEKEMEK.M	38.68	0.101724	649.321	11018	2	O75947	ATP5H	119609635	16519
ATP synthase H+ transporting mitochondrial F0 complex subunit d	R.IVEYEKEMEKMK.N	41.62	1.86411	778.89	12632	2	O75947	ATP5H	119609635	16519
ATP synthase H+ transporting mitochondrial F0 complex subunit d	K.SCAEWVSLSK.A	38.38	4.02553	583.781	15720	2	O75947	ATP5H	119609635	16519
ATP synthase H+ transporting mitochondrial F0 complex subunit d	R.LAALPENPPAIDWAYYK.A	48.53	1.47309	966.5	22409	2	O75947	ATP5H	119609635	16519
ATP synthase H+ transporting mitochondrial F0 complex subunit d	K.TIDWVAFAEIIPQNQK.A	30.13	5.5825	937.002	26356	2	O75947	ATP5H	119609635	16519
ATP synthase H+ transporting mitochondrial F0 complex subunit d	K.NLIPFDQMTIEDLNEAFPETK.L	108.96	5.61657	1233.11	26811	2	O75947	ATP5H	119609635	16519
ATP synthase H+ transporting mitochondrial F1 complex epsilon subunit	R.QAGLSYIR.Y	42.24	2.40661	454.255	12518	2	P56381	ATP5E	119595852	05856
ATP synthase protein 8	K.MLNTNYHLPPSPKPMK.M	17.93	3.38658	467.746	13161	4	P03928	MT-ATP8	346682809
ATP synthase, beta	K.LVPLKETIK.G	33.28	2.87698	520.841	11575	2	P06576	ATP5B	119617358	00044
ATP synthase, beta	K.AHGGYSVFAGVGER.T	55.6	3.8772	703.847	14228	2	H0YH81	ATP5B	119617358	00044
ATP synthase, beta	R.IMNVIGEPIDERGPIKTK.Q	42.54	3.07993	670.709	15342	3	H0YH81	ATP5B	119617358	00044
ATP synthase, beta	R.IMDPNIVGSEHYDVAR.G	96.66	1.99243	908.44	15721	2	H0YH81	ATP5B	119617358	00044
ATP synthase, beta	K.VALVYGQMNEPPGAR.A	88.99	0.136096	801.409	15802	2	H0YH81	ATP5B	119617358	00044
ATP synthase, beta	R.TIAMDGTEGLVR.G	52.53	0.559145	631.824	16055	2	H0YH81	ATP5B	119617358	00044
ATP synthase, beta	R.IMNVIGEPIDERGPIK.T	52.37	1.47448	890.986	17205	2	H0YH81	ATP5B	119617358	00044
ATP synthase, beta	K.IGLFGGAGVGK.T	22.69	4.06533	488.287	18059	2	H0YH81	ATP5B	119617358	00044
ATP synthase, beta	R.LVLEVAQHLGESTVR.T	70.83	2.05582	825.964	18905	2	P06576	ATP5B	119617358	00044
ATP synthase, beta	R.IPSAVGYQPTLATDMGTMQER.I	66.94	3.72315	756.036	19412	3	H0YH81	ATP5B	119617358	00044
ATP synthase, beta	K.VLDSGAPIKIPVGPETLGR.I	37.81	3.0285	640.372	19496	3	H0YH81	ATP5B	119617358	00044
ATP synthase, beta	R.TREGNDLYHEMIESGVINLKDATSK.V	70.52	3.76118	705.854	21259	4	H0YH81	ATP5B	119617358	00044
ATP synthase, beta	R.TREGNDLYHEMIESGVINLK.D	73.06	3.24396	1159.58	21296	2	H0YH81	ATP5B	119617358	00044
ATP synthase, beta	R.EGNDLYHEMIESGVINLKDATSK.V	35.08	1.39472	855.084	23099	3	H0YH81	ATP5B	119617358	00044
ATP synthase, beta	R.AIAELGIYPAVDPLDSTSR.I	98.76	3.58343	994.524	23327	2	H0YH81	ATP5B	119617358	00044
ATP synthase, beta	R.EGNDLYHEMIESGVINLK.D	98.04	4.42211	1031.01	23389	2	H0YH81	ATP5B	119617358	00044
ATP synthase, beta	R.FLSQPFQVAEVFTGHMGK.L	88.37	3.21895	1012.01	23796	2	P06576	ATP5B	119617358	00044
ATP synthase, beta	R.FTQAGSEVSALLGRIPSAVGYQPTLATDMGTMQER.I	66.03	2.21705	1228.28	24851	3	H0YH81	ATP5B	119617358	00044
ATP synthase, beta	K.TVLIMELINNVAK.A	72.09	3.59435	729.426	27276	2	H0YH81	ATP5B	119617358	00044
ATP synthase, beta	K.GFQQILAGEYDHLPEQAFYMVGPIEEAVAK.A	39.06	4.44062	1117.56	27503	3	P06576	ATP5B	119617358	00044
ATP synthase, beta	K.LVPLKETIKGFQQILAGEYDHLPEQAFYMVGPIEEAVAK.A	24.32	4.31351	1093.83	28781	4	P06576	ATP5B	119617358	00044
ATP synthase, beta	K.SLQDIIAILGMDELSEEDKLTVSR.A	118.55	2.11259	1338.2	28941	2	P06576	ATP5B	119617358	00044
ATP synthase, beta	R.DQEGQDVLLFIDNIFR.F	82.78	0.22581	961.487	31941	2	H0YH81	ATP5B	119617358	00044
ATP synthase, H+ transporting, mitochondrial F0 complex, subunit f, isoform 2	K.LGELPSWILMR.D	57.9	1.41475	657.865	24912	2	P56134	ATP5J2	311893396	16520
ATP synthase, H+ transporting, mitochondrial F0 complex, subunit f, isoform 2	R.DFSPSGIFGAFQR.G	49.18	4.47121	714.852	25424	2	P56134	ATP5J2	311893396	16520
ATP synthase, H+ transporting, mitochondrial F1 complex, alpha subunit 1, cardiac muscle	R.ISVREPMQTGIK.A	35.8	2.86145	679.879	12158	2	A8K092	ATP5A1	127798841	01258
ATP synthase, H+ transporting, mitochondrial F1 complex, alpha subunit 1, cardiac muscle	K.LELAQYR.E	30.65	2.60619	446.749	13369	2	A8K092	ATP5A1	127798841	01258
ATP synthase, H+ transporting, mitochondrial F1 complex, alpha subunit 1, cardiac muscle	R.GYLDKLEPSKITK.F	23.99	2.64773	497.953	14534	3	A8K092	ATP5A1	127798841	01258
ATP synthase, H+ transporting, mitochondrial F1 complex, alpha subunit 1, cardiac muscle	K.GIRPAINVGLSVSR.V	51.69	3.57646	480.29	15275	3	A8K092	ATP5A1	127798841	01258
ATP synthase, H+ transporting, mitochondrial F1 complex, alpha subunit 1, cardiac muscle	R.VVDALGNAIDGK.G	62.51	3.53181	586.322	15313	2	A8K092	ATP5A1	127798841	01258
ATP synthase, H+ transporting, mitochondrial F1 complex, alpha subunit 1, cardiac muscle	R.VLSIGDGIAR.V	45.97	3.05422	500.794	15758	2	A8K092	ATP5A1	127798841	01258
ATP synthase, H+ transporting, mitochondrial F1 complex, alpha subunit 1, cardiac muscle	R.VVDALGNAIDGKGPIGSK.T	98	2.31568	855.975	15855	2	A8K092	ATP5A1	127798841	01258
ATP synthase, H+ transporting, mitochondrial F1 complex, alpha subunit 1, cardiac muscle	R.DNGKHALIIYDDLSK.Q	85.83	3.29517	851.447	15946	2	A8K092	ATP5A1	127798841	01258
ATP synthase, H+ transporting, mitochondrial F1 complex, alpha subunit 1, cardiac muscle	K.TSIAIDTIINQKR.F	55.42	7.53775	736.931	16573	2	A8K092	ATP5A1	127798841	01258
ATP synthase, H+ transporting, mitochondrial F1 complex, alpha subunit 1, cardiac muscle	R.QMSLLLR.R	47.9	2.38	430.756	16622	2	A8K092	ATP5A1	119621876	01258
ATP synthase, H+ transporting, mitochondrial F1 complex, alpha subunit 1, cardiac muscle	K.HALIIYDDLSK.Q	57.12	3.29114	644.353	16643	2	A8K092	ATP5A1	127798841	01258
ATP synthase, H+ transporting, mitochondrial F1 complex, alpha subunit 1, cardiac muscle	K.AVDSLVPIGR.G	35.79	4.14183	513.803	16849	2	A8K092	ATP5A1	127798841	01258
ATP synthase, H+ transporting, mitochondrial F1 complex, alpha subunit 1, cardiac muscle	R.EAYPGDVFYLHSR.L	55.22	1.73903	777.374	17861	2	A8K092	ATP5A1	127798841	01258
ATP synthase, H+ transporting, mitochondrial F1 complex, alpha subunit 1, cardiac muscle	R.ILGADTSVDLEETGR.V	56.55	4.23406	788.4	18532	2	A8K092	ATP5A1	127798841	01258
ATP synthase, H+ transporting, mitochondrial F1 complex, alpha subunit 1, cardiac muscle	K.TSIAIDTIINQK.R	74.95	2.35581	658.876	18996	2	A8K092	ATP5A1	127798841	01258
ATP synthase, H+ transporting, mitochondrial F1 complex, alpha subunit 1, cardiac muscle	K.RTGAIVDVPVGEELLGR.V	59.47	3.4228	891.002	19987	2	A8K092	ATP5A1	127798841	01258
ATP synthase, H+ transporting, mitochondrial F1 complex, alpha subunit 1, cardiac muscle	K.ITKFENAFLSHVVSQHQALLGTIR.A	121.29	3.6051	1355.25	20853	2	A8K092	ATP5A1	127798841	01258
ATP synthase, H+ transporting, mitochondrial F1 complex, alpha subunit 1, cardiac muscle	K.FENAFLSHVVSQHQALLGTIR.A	104.89	3.14371	1184.14	21346	2	A8K092	ATP5A1	127798841	01258
ATP synthase, H+ transporting, mitochondrial F1 complex, alpha subunit 1, cardiac muscle	K.GMSLNLEPDNVGVVVFGNDKLIK.E	45.28	4.18783	820.109	23679	3	A8K092	ATP5A1	127798841	01258
ATP synthase, H+ transporting, mitochondrial F1 complex, alpha subunit 1, cardiac muscle	K.QGQYSPMAIEEQVAVIYAGVR.G	124.08	3.70003	1155.09	25801	2	A8K092	ATP5A1	127798841	01258
ATP synthase, H+ transporting, mitochondrial F1 complex, alpha subunit 1, cardiac muscle	K.LKEIVTNFLAGFEA.-	25.79	0.973036	776.425	25978	2	A8K092	ATP5A1	127798841	01258
ATP synthase, H+ transporting, mitochondrial F1 complex, alpha subunit 1, cardiac muscle	R.EVAAFAQFGSDLDAATQQLLSR.G	143.61	2.3822	1169.59	28041	2	A8K092	ATP5A1	127798841	01258
ATP synthase, H+ transporting, mitochondrial F1 complex, alpha subunit 1, cardiac muscle	K.ISEQSDAKLKEIVTNFLAGFEA.-	38.95	4.20867	1205.63	28721	2	A8K092	ATP5A1	127798841	01258
ATP synthase, H+ transporting, mitochondrial F1 complex, alpha subunit 1, cardiac muscle	R.TGAIVDVPVGEELLGRVVDALGNAIDGKGPIGSK.T	32.01	4.28874	1106.28	30210	3	A8K092	ATP5A1	127798841	01258
ATP synthase, H+ transporting, mitochondrial F1 complex, alpha subunit 1, cardiac muscle	R.TGAIVDVPVGEELLGRVVDALGNAIDGK.G	42.79	1.81278	926.508	31223	3	A8K092	ATP5A1	127798841	01258
ATP synthase, H+ transporting, mitochondrial F1 complex, delta subunit	R.IEANEALVK.A	39.17	5.24248	493.782	11535	2	P30049	ATP5D	119589940	04397
ATP-binding cassette, subfamily B member 10	K.LPFNEGVILNEK.S	60.05	2.48115	686.879	19344	2	Q9NRK6	ABCB10	339961213	09263
ATP-dependent RNA helicase A	R.VAFERGEEPGKSCGYSVR.F	46.8	5.38765	507.748	11019	4	Q08211	DHX9	295982409	04386
ATP-dependent RNA helicase A	R.GANLKDYYSR.K	31.03	3.21594	593.798	11319	2	Q08211	DHX9	187952519	04386
ATP-dependent RNA helicase A	R.LSMSQLNEK.E	32.76	1.54926	525.269	12479	2	Q08211	DHX9	187952519	04386
ATP-dependent RNA helicase A	K.SSVNCPFSSQDMK.Y	68.65	2.49826	743.821	13228	2	Q08211	DHX9	187952519	04386
ATP-dependent RNA helicase A	R.GISHVIVDEIHER.D	56.2	5.80862	501.938	14104	3	Q08211	DHX9	295982409	04386
ATP-dependent RNA helicase A	R.DVVQAYPEVR.I	34.61	6.81176	588.31	14331	2	Q08211	DHX9	295982409	04386
ATP-dependent RNA helicase A	R.KVFDPVPVGVTK.V	54.45	4.25897	643.382	14514	2	Q08211	DHX9	187952519	04386
ATP-dependent RNA helicase A	R.LETHMTPEMFR.T	31.62	2.99357	464.554	15298	3	Q08211	DHX9	187952519	04386
ATP-dependent RNA helicase A	K.LQISHEAAACITGLR.A	92.21	3.41065	547.293	15631	3	Q08211	DHX9	197692445	04386
ATP-dependent RNA helicase A	R.TPLHEIALSIK.L	61.23	3.4705	611.366	15891	2	Q08211	DHX9	187952519	04386
ATP-dependent RNA helicase A	R.YQILPLHSQIPR.E	34.12	1.74969	488.95	15945	3	Q08211	DHX9	187952519	04386
ATP-dependent RNA helicase A	K.LAAQSCALSLVR.Q	75.38	2.5576	644.857	16028	2	Q08211	DHX9	187952519	04386
ATP-dependent RNA helicase A	R.QISRPSAAGINLMIGSTR.Y	52.75	4.01331	624.678	17034	3	Q08211	DHX9	197692445	04386
ATP-dependent RNA helicase A	K.VFDPVPVGVTK.V	27.41	3.41205	579.334	17181	2	Q08211	DHX9	187952519	04386
ATP-dependent RNA helicase A	R.LGGIGQFLAK.A	37.7	0.534081	502.3	18616	2	Q08211	DHX9	187952519	04386
ATP-dependent RNA helicase A	R.QLYHLGVVEAYSGLTK.K	90.11	2.52313	889.48	18955	2	Q08211	DHX9	187952519	04386
ATP-dependent RNA helicase A	K.NFLYAWCGK.R	25.9	2.74655	579.775	20107	2	Q08211	DHX9	187952519	04386
ATP-dependent RNA helicase A	R.DFVNYLVR.I	15.11	3.40697	513.276	21417	2	Q08211	DHX9	187952519	04386
ATP-dependent RNA helicase A	R.ELDALDANDELTPLGR.I	108.91	3.29991	871.437	22098	2	Q08211	DHX9	187952519	04386
ATP-dependent RNA helicase A	K.AIEPPPLDAVIEAEHTLR.E	18.46	0.464726	657.69	22774	3	Q08211	DHX9	187952519	04386
ATP-dependent RNA helicase A	K.NELMYQLEQDHDLQAILQER.E	30.52	4.02139	829.408	23392	3	Q08211	DHX9	187952519	04386
ATP-dependent RNA helicase A	R.AAMEALVVEVTKQPAIISQLDPVNER.M	69.38	0.272194	1411.26	24919	2	Q08211	DHX9	197692445	04386
ATP-dependent RNA helicase A	K.TTQVPQFILDDFIQNDR.A	66.15	5.57356	1025.52	25567	2	Q08211	DHX9	295982409	04386
ATP-dependent RNA helicase A	R.FSDHVALLSVFQAWDDAR.M	40.72	5.1386	693.013	26253	3	Q08211	DHX9	187952519	04386
ATP-dependent RNA helicase A	R.DINTDFLLVVLR.D	66.65	4.12044	709.409	29071	2	Q08211	DHX9	295982409	04386
ATP-dependent RNA helicase A	K.GMTLVTPLQLLLFASK.K	32.32	3.60794	578.01	30469	3	Q08211	DHX9	197692445	04386
ATP-dependent RNA helicase A	K.ETPFELIEALLK.Y	44.03	0.377821	701.895	31789	2	Q08211	DHX9	187952519	04386
ATP1A1	K.LSLDELHRK.Y	28.48	2.11232	555.818	11538	2	H7BXX5	ATP1A1	237681111	01662
ATP1A1	K.CIELCCGSVK.E	27.62	2.07745	613.274	12902	2	H7BXX5	ATP1A1	237681111	01662
ATP1A1	R.GIVVYTGDR.T	43.87	4.10607	490.266	12956	2	H7BXX5	ATP1A1	237681111	01662
ATP1A1	R.QGAIVAVTGDGVNDSPALKK.A	88.18	6.18959	970.52	14132	2	M0R116	ATP1A3	237681111	01662
ATP1A1	K.LSLDELHR.K	51.09	3.16528	491.771	14373	2	H7BXX5	ATP1A1	237681111	01662
ATP1A1	R.LNIPVSQVNPR.D	33.83	2.27539	618.858	15037	2	M0R116	ATP1A3	237681111	01662
ATP1A1	R.AVFQANQENLPILKR.A	33.77	5.7186	581	16985	3	H7BXX5	ATP1A1	237681111	01662
ATP1A1	K.NLEAVETLGSTSTICSDKTGTLTQNR.M	92.87	2.12168	932.796	17439	3	M0R116	ATP1A3	237681111	01662
ATP1A1	R.SPDFTNENPLETR.N	34.68	6.85129	760.36	17585	2	H7BXX5	ATP1A1	237681111	01662
ATP1A1	R.CSSILLHGKEQPLDEELKDAFQNAYLELGGLGER.V	27.06	3.80661	766.79	26178	5	H7BXX5	ATP1A1	237681111	01662
ATP1B3	R.SDPTSYAGYIEDLKK.F	25.66	5.54774	843.91	18794	2	P54709	ATP1B3	119599395	03521
ATP1B3	K.LFIYNPTTGEFLGR.T	50.48	4.87267	814.432	23330	2	P54709	ATP1B3	4502281	03521
ATP51	M.VPPVQVSPLIK.L	26.86	1.88657	588.872	16358	2	P56385	ATP5I	30582683	03308
ATP51	-.MVPPVQVSPLIK.L	39.85	2.661	654.393	18515	2	P56385	ATP5I	114205599	03308
ATP5F1	R.RKEQEHMINWVEK.H	25.45	3.15136	432.474	11220	4	P24539	ATP5F1	119576900	04467
ATP5F1	K.QASIQHIQNAIDTEK.S	96.47	0.648636	848.437	12961	2	P24539	ATP5F1	119576900	04467
ATP5F1	K.EQEHMINWVEK.H	26.33	0.359056	721.84	14846	2	P24539	ATP5F1	119576900	04467
ATP5F1	R.HYLFDVQR.N	33.28	3.51723	539.279	15274	2	P24539	ATP5F1	119576900	04467
ATP5F1	R.LDYHISVQNMMR.R	62.14	3.3012	502.913	18018	3	P24539	ATP5F1	119576900	04467
ATP5F1	R.YGLIPEEFFQFLYPK.T	29.13	0.281337	945.988	30078	2	P24539	ATP5F1	119576900	04467
ATP5F1	K.HVVQSISTQQEKETIAK.C	86.18	3.74967	642.684	9926	3	P24539	ATP5F1	119576900	04467
ATP5J	K.FEDPKFEVIEKPQA.-	20.77	0.159823	838.93	16373	2	J3KQ83	ATP5J	119630380	04399
ATP5L	K.TPALVNAAVTYSKPR.L	70.53	3.54432	529.968	15115	3	O75964	ATP5L	119587780	09815
ATP5L	K.VELVPPTPAEIPR.A	51.34	5.49579	709.41	18735	2	O75964	ATP5L	119587780	09815
ATP5L	R.LATFWYYAK.V	35.7	3.39413	581.802	20594	2	O75964	ATP5L	119587780	09815
ATP5O	R.YATALYSAASK.Q	59.25	3.21931	573.297	12359	2	P48047	ATP5O	119630208	02899
ATP5O	K.LVRPPVQVYGIEGR.Y	54.24	1.85987	791.958	15747	2	P48047	ATP5O	119630208	02899
ATP5O	K.SFLSQGQVLK.L	44.74	3.00192	553.816	15750	2	P48047	ATP5O	119630209	02899
ATP5O	K.SFLSQGQVLKLEAK.T	59.69	2.46272	774.445	17147	2	P48047	ATP5O	119630209	02899
ATP5O	K.TDPSILGGMIVR.I	41.74	2.57888	629.846	21013	2	P48047	ATP5O	119630209	02899
ATP5O	R.LSNTQGVVSAFSTMMSVHR.G	109.69	2.09502	684.673	21652	3	P48047	ATP5O	119630208	02899
ATP5O	K.ERFSPLTTNLINLLAENGR.L	66.85	5.22294	1079.59	25111	2	P48047	ATP5O	119630208	02899
ATP5O	R.FSPLTTNLINLLAENGR.L	128.89	1.42444	937.014	26626	2	P48047	ATP5O	119630208	02899
ATPase family, AAA domain containing 1	K.LQPSIIFIDEIDSFLR.N	84.28	6.37184	636.02	30790	3	Q8NBU5	ATAD1	119570565	12499
ATPase family, AAA domain containing 3A	R.NILMYGPPGTGK.T	25.75	1.45394	624.325	16787	2	Q9NVI7	ATAD3A	283436224	12500
ATPase family, AAA domain containing 3A	R.GLLLFVDEADAFLR.K	45.67	5.57237	789.934	29113	2	Q5T2N8	ATAD3C	283436224	12500
ATPase family, AAA domain containing 3B	K.LKEYEAAVEQLKSEQIR.A	66.1	0.532918	678.7	16233	3	Q5T9A4	ATAD3B	283436224	10679
ATPase family, AAA domain containing 3B	R.ITVLEALRHPIQVSR.R	21.23	1.51268	433.762	18447	4	Q5T9A4	ATAD3B	283436224	12500
ATPase H+ transporting lysosomal noncatalytic accessory protein 1A	R.DMIDLEANFEKIENELK.E	21.28	2.50609	684.34	26793	3	Q93050	ATP6V0A1	194097403	01886
ATPase H+ transporting lysosomal noncatalytic accessory protein 1A	R.MQTNQTPPTYNK.T	40.99	5.60774	711.842	9674	2	B7Z2A9	ATP6V0A1	194097403	01886
ATPase inhibitory factor 1	R.EQAEEERYFR.A	20.99	3.52272	452.879	11285	3	A0A0B4J230	ATPIF1	119628109	16529
Autoantigen La	K.SKAELMEISEDKTK.I	63.67	1.07408	804.912	11138	2	P05455	SSB	197692403	00168
Autoantigen La	K.FSGDLDDQTCR.E	63.19	4.22824	657.278	11965	2	P05455	SSB	253723045	00168
Autoantigen La	R.SPSKPLPEVTDEYKNDVK.N	50.11	2.3675	682.686	12513	3	P05455	SSB	197692403	00168
Autoantigen La	K.KIIEDQQESLNKWK.S	21.8	8.12529	879.98	12595	2	P05455	SSB	253723045	00168
Autoantigen La	K.WIDFVR.G	23.14	2.00132	418.228	19507	2	P05455	SSB	253723045	00168
Autoantigen La	K.ICHQIEYYFGDFNLPR.D	62.74	0.138033	1036.49	22082	2	P05455	SSB	197692403	00168
Autoantigen La	K.GSIFVVFDSIESAKK.F	65.97	1.50227	813.942	22712	2	P05455	SSB	197692403	00168
Autoantigen La	K.GSIFVVFDSIESAK.K	37.05	4.56503	749.896	25632	2	P05455	SSB	197692403	00168
Autoantigen La	K.EQIKLDEGWVPLEIMIK.F	67.62	6.91386	1021.06	25713	2	P05455	SSB	197692403	00168
Autoantigen La	K.LDEGWVPLEIMIK.F	32.98	5.9125	771.92	26632	2	P05455	SSB	197692403	00168
Autoantigen La	R.LTTDFNVIVEALSK.S	96.94	0.592316	775.428	26726	2	P05455	SSB	197692403	00168
Autoantigen La	K.TKFASDDEHDEHDENGATGPVKR.A	20.82	3.45538	511.835	8304	5	P05455	SSB	197692403	00168
Autoantigen La	K.FASDDEHDEHDENGATGPVKR.A	75.86	8.07217	776.01	8545	3	P05455	SSB	197692403	00168
Autoantigen RCD8	R.GLVSTLQSATEQMAATVAGSVR.A	130.79	1.9613	1089.07	27820	2	Q6P2E9	EDC4	119603589	06911
BAP28	K.LVPDLLAIVQR.K	66.34	0.630676	618.888	24481	2	Q5T3Q7	HEATR1	187956497	17569
BAP28	K.NTSELVSSEVYLLSALAALQK.V	105.46	2.53196	1118.61	29524	2	Q5T3Q7	HEATR1	187956497	17569
BAP28	R.LLETVLGYISAVAQSMER.N	91.29	4.33022	990.523	32360	2	Q5T3Q7	HEATR1	187956497	17569
BAP31	K.LQAAVDGPMDKKEE.-	60.45	2.97501	765.879	10877	2	P51572	BCAP31	213511508	02319
BAP31	K.AENQVLAMR.K	63.56	3.8021	516.271	12379	2	P51572	BCAP31	213511508	02319
BAP31	K.VNLQNNPGAMEHFHMK.L	65.17	3.91562	467.476	13181	4	P51572	BCAP31	213511508	02319
Basic leucine zipper and W2 domain-containing protein 1	K.NNIPEPVVIGIVWSSVMSTVEWNKKEELVAEQAIK.H	55.68	3.55694	985.028	29930	4	Q7L1Q6	BZW1	333470721
Basic leucine zipper and W2 domains 1	R.FDPTQFQDCIIQGLTETGTDLEAVAK.F	67.8	3.11728	966.47	30091	3	Q7L1Q6	BZW1	333470721	16570
Basic transcription factor 3	K.QLTEMLPSILNQLGADSLTSLR.R	57.13	5.23228	800.769	28699	3	P20290	BTF3	119616133	03966
Bcl XL binding protein v68	R.EQAELTGLR.L	34.06	2.70722	508.774	12475	2	Q96HS1	PGAM5	308198614	14681
Bcl XL binding protein v68	K.VSTDLLR.E	56.47	3.47993	402.236	13031	2	Q96HS1	PGAM5	308198614	14681
Bcl XL binding protein v68	R.EPLSLINVR.K	26.73	1.2166	520.808	18262	2	Q96HS1	PGAM5	281604151	14681
Bcl XL binding protein v68	R.HSQYHVDGSLEKDR.T	69.48	5.10655	418.455	9046	4	Q96HS1	PGAM5	308198614	14681
BCL2 associated athanogene 2	R.IIDEVVNKFLDDLGNAK.S	55.88	5.22851	635.014	25662	3	A2A296	BAG2	123240857	04859
BCL2 associated transcription factor 1	K.DRLLASTLVHSVK.K	15.95	2.14478	719.924	14621	2	Q9NYF8	BCLAF1	219520423	16544
BCL2 associated transcription factor 1	K.STSESFIQHIVSLVHHVK.E	70.27	3.08286	1024.55	22307	2	Q9NYF8	BCLAF1	219520423	16544
BCL2 associated transcription factor 1	K.STSESFIQHIVSLVHHVKEQYFK.S	87.33	2.71558	915.147	26559	3	Q9NYF8	BCLAF1	219520423	16544
BCL2L13	K.ILVPLVLLR.Q	18.81	2.05459	518.369	24953	2	A0A087WX97	BCL2L13	119578172	09822
BCS1L	R.LTFSGLLNALDGVASTEAR.I	114.28	2.81549	968.01	28098	2	Q9Y276	BCS1L	119964730	04708
Benzodiazapine receptor peripheral	M.APPWVPAMGFTLAPSLGCFVGSR.F	74.77	3.72299	806.744	27790	3	P30536	TSPO	47678349	15913
BIP	K.NGRVEIIANDQGNR.I	24.9	0.770024	519.27	10416	3	P11021	HSPA5	320089793	00682
BIP	R.MVNDAEKFAEEDKK.L	94.5	1.19847	827.392	10770	2	P11021	HSPA5	168984549	00682
BIP	K.EFFNGKEPSR.G	33.03	5.40067	605.799	11130	2	P11021	HSPA5	320089793	00682
BIP	K.MKETAEAYLGK.K	61.26	3.43858	620.818	11279	2	P11021	HSPA5	320089793	00682
BIP	R.VEIIANDQGNR.I	57.9	3.07985	614.82	11349	2	P11021	HSPA5	320089807	00682
BIP	R.LTPEEIER.M	18.76	6.02724	493.764	12058	2	P11021	HSPA5	168984549	00682
BIP	K.NQLTSNPENTVFDAKR.L	97.27	2.0568	917.46	13801	2	P11021	HSPA5	320089793	00682
BIP	K.TKPYIQVDIGGGQTK.T	63.69	5.27892	802.94	13984	2	P11021	HSPA5	320089793	00682
BIP	R.TWNDPSVQQDIK.F	41.74	3.33264	715.852	14264	2	P11021	HSPA5	320089793	00682
BIP	K.KVTHAVVTVPAYFNDAQR.Q	53.66	9.57598	672.7	14441	3	P11021	HSPA5	320089793	00682
BIP	K.NQLTSNPENTVFDAK.R	77.64	2.90974	839.41	15497	2	P11021	HSPA5	320089793	00682
BIP	K.KKELEEIVQPIISK.L	93.11	2.26726	827.495	15619	2	P11021	HSPA5	168984549	00682
BIP	R.LIGDAAKNQLTSNPENTVFDAKR.L	88.24	2.77784	834.772	16045	3	P11021	HSPA5	320089793	00682
BIP	K.VTHAVVTVPAYFNDAQR.Q	55.92	2.2834	629.997	16168	3	P11021	HSPA5	320089793	00682
BIP	K.SQIFSTASDNQPTVTIK.V	83.03	2.53792	918.973	16272	2	P11021	HSPA5	168984549	00682
BIP	R.ITPSYVAFTPEGER.L	43.45	1.55095	783.895	17455	2	P11021	HSPA5	320089793	00682
BIP	R.IINEPTAAAIAYGLDKR.E	99.23	4.21255	908.506	18156	2	P11021	HSPA5	320089793	00682
BIP	R.IDTRNELESYAYSLK.N	37.65	2.16328	901.45	18821	2	P11021	HSPA5	168984549	00682
BIP	K.DAGTIAGLNVMR.I	40.26	3.74496	609.321	19055	2	P11021	HSPA5	320089793	00682
BIP	K.VLEDSDLKKSDIDEIVLVGGSTR.I	47.19	3.95527	622.836	19323	4	P11021	HSPA5	320089793	00682
BIP	R.IINEPTAAAIAYGLDK.R	78.37	1.00247	830.452	19865	2	P11021	HSPA5	320089807	00682
BIP	R.AKFEELNMDLFR.S	62.51	2.1722	756.881	21084	2	P11021	HSPA5	320089793	00682
BIP	K.TFAPEEISAMVLTK.M	76.06	2.63014	768.905	22999	2	P11021	HSPA5	320089793	00682
Bleomycin hydrolase	K.IGPITPLEFYR.E	24.02	6.56645	653.368	22158	2	Q13867	BLMH	119571609	03870
Block of proliferation 1	K.MGWIQPR.R	37.51	5.33883	444.234	14794	2	Q96Q25	KM-PA-2	119602539	16558
Block of proliferation 1	R.SFIPSLVEKEK.V	18.48	1.48349	638.862	15967	2	Q96Q25	KM-PA-2	119602539	16558
Block of proliferation 1	R.DLGVLDVIFHPTQPWVFSSGADGTVR.L	79.43	2.99349	938.483	29420	3	Q96Q25	KM-PA-2	71051299	16558
BolA-like protein 2	K.TLTPDQWAR.E	20.6	3.74785	544.282	15066	2	A0A087WZT3	BOLA2	219519177	18842
Brain abundant, membrane attached signal protein 1	K.AEPPKAPEQEQAAPGPAAGGEAPK.A	40.26	3.94275	766.72	10191	3	P80723	BASP1	119628418	08389
Brain abundant, membrane attached signal protein 1	K.ETPAATEAPSSTPK.A	55.27	4.19275	693.844	9078	2	P80723	BASP1	119628418	08389
Brain abundant, membrane attached signal protein 1	K.ESEPQAAAEPAEAK.E	36.8	4.2839	714.339	9210	2	P80723	BASP1	119628418	08389
Brain abundant, membrane attached signal protein 1	K.SDGAPASDSKPGSSEAAPSSKETPAATEAPSSTPK.A	41.66	5.63421	825.894	9710	4	P80723	BASP1	119628418	08389
Brain protein 44 like protein	R.NWLLFACHATNEVAQLIQGGR.L	86.38	3.30913	800.077	27811	3	Q5TI65	BRP44L	119567916	07091
Branched chain keto acid dehydrogenase E1, beta polypeptide	R.TIIPWDVDTICK.S	24.03	3.20246	730.879	22486	2	P21953	BCKDHB	134104672	02011
BRCA2 and CDKN1A interacting protein	K.LLQQLFLK.A	19.26	2.26602	501.822	20409	2	Q9P287	BCCIP	119569605	16542
Breakpoint cluster region protein 1	R.DCFGCLR.E	27.62	3.608	464.196	14223	2	O75531	BANF1	221316573	04817
Breakpoint cluster region protein 1	K.HRDFVAEPMGEKPVGSLAGIGEVLGK.K	66.4	3.9927	674.11	19018	4	O75531	BANF1	221316573	04817
Breakpoint cluster region protein 1	K.KDEDLFREWLK.D	63.62	3.3582	739.888	20242	2	O75531	BANF1	221316573	04817
Breakpoint cluster region protein 1	K.AYVVLGQFLVLK.K	46.27	2.99447	675.415	25527	2	O75531	BANF1	221316573	04817
Breakpoint cluster region protein 1	R.DCFGCLREWCDAFL.-	43.55	1.55997	924.88	27570	2	O75531	BANF1	221316573	04817
Breast carcinoma amplified sequence 2	R.IENLELMSQHGCNAWK.V	48.35	0.942021	965.45	16478	2	O75934	BCAS2	197692439	05777
Breast carcinoma amplified sequence 2	R.QPIELLSMK.R	23.7	5.70188	529.802	18619	2	O75934	BCAS2	197692439	05777
Breast carcinoma amplified sequence 2	R.TIVQLENEIYQIK.Q	45.03	4.35734	795.944	21608	2	O75934	BCAS2	197692439	05777
BRI3 binding protein	R.SSPSGPSNPSNPSVEEK.L	94.95	9.29054	850.4	9304	2	Q8WY22	BRI3BP	119618877	09829
BRIX	R.ILIFSSR.G	23.86	4.34467	418.257	17528	2	Q8TDN6	BRIX1	119576314	16563
BRIX	R.FVLNLIK.I	24.87	2.64604	423.777	20209	2	Q8TDN6	BRIX1	119576313	16563
BRIX	K.GSRPLLSFDPAFDELPHYALLK.E	61.16	2.81421	829.443	23670	3	Q8TDN6	BRIX1	119576313	16563
Brix domain containing 1	K.NISHDTFGTTYGR.I	30.93	1.91668	490.233	11878	3	Q9H7B2	RPF2	119568689	12552
Brix domain containing 1	R.LAGLEYVLHFTALNGK.I	77.78	4.26698	873.487	24661	2	Q5VXM9	RPF2	119568689	12552
Bromodomain adjacent to zinc finger domain 1A	R.DFIEDYVDILR.Q	39.84	6.27887	699.355	27228	2	Q9NRL2	BAZ1A	119586309	12034
Bromodomain adjacent to zinc finger domain, 1B	R.SVQEFLTDMK.Q	23.89	3.69243	599.297	19737	2	Q9UIG0	BAZ1B	223460860	10416
Bromodomain adjacent to zinc finger domain, 1B	K.LSEIPLTLHSVSELVR.L	73.35	3.94418	897.016	22102	2	Q9UIG0	BAZ1B	223460860	10416
Bromodomain adjacent to zinc finger domain, 1B	K.SCDGNQELLNFLR.S	36.67	5.13621	783.376	23167	2	Q9UIG0	BAZ1B	223460860	10416
Bromodomain adjacent to zinc finger domain, 1B	R.FNHHCKDHTVSGDEDYCPR.S	65.31	3.26835	791.998	8274	3	Q9UIG0	BAZ1B	223460860	10416
Bromodomain containing 4	K.VQPPTPLLPSVK.V	26.66	6.1249	638.391	17308	2	O60885	BRD4	119604879	10574
Bromodomain containing 4	R.SREDEDALEQAR.R	39.07	1.50283	709.83	9955	2	O60885	BRD4	119604879	10574
Butyrate induced transcript 1	R.LESEGSPETLTNLR.K	68.63	3.07806	773.394	15312	2	H3BPZ1	HACD3	166199462	11037
Butyrate induced transcript 1	K.VSQWWER.L	49.14	2.30191	495.744	15991	2	H3BPZ1	HACD3	166199462	11037
Butyrate induced transcript 1	R.VELSDVQNPAISITENVLHFK.A	72.44	7.77603	785.091	25730	3	Q9P035	HACD3	166199462	11037
BWD	K.AAVKDVEEEKFPTQLSR.H	52.4	3.74725	649.68	13678	3	Q2TAY7	SMU1	119578927	11588
BWD	R.QTDPMIMLK.Q	49.01	2.84613	538.779	17198	2	Q2TAY7	SMU1	119578927	11588
BWD	R.YIHLENLLAR.S	26.81	2.47563	414.573	19239	3	Q2TAY7	SMU1	119578927	11588
BWD	R.LMALLGQALK.W	46.58	4.12046	529.328	20423	2	Q2TAY7	SMU1	119578927	11588
Bystin	R.VLDALVFHFLGFR.T	20.42	3.5642	511.959	28149	3	Q13895	BYSL	119624474	04848
Bystin	R.QQQEELEAEHGTGDKPAAPR.E	62.99	3.68135	731.02	9361	3	Q13895	BYSL	119624474	04848
c Jun	K.LASPELER.L	41.97	3.43795	457.752	11426	2	P05412	JUN	229462969	01302
c-Mpl binding protein	K.LTTDPDLILEVLR.S	39.99	5.8657	749.434	26337	2	Q6P4E2	LARP4	283046710	17289
C-terminal binding protein 1	R.QGAFLVNTAR.G	23	0.754236	538.796	13657	2	Q13363	CTBP1	119603008	04015
C10orf117 protein	K.TFLCLR.I	24.42	1.35651	405.22	16381	2	Q8WTT2	NOC3L	119570426	12562
C10orf58 protein	K.AALEYLEDIDLK.T	48.01	2.23303	696.868	22870	2	Q9BRX8	FAM213A	344925836	12580
C10orf58 protein	K.SMLDQLGVPLYAVVK.E	26.72	5.84722	816.96	25739	2	Q9BRX8	FAM213A	344925836	12580
C10orf69 protein	K.SVQTTLQTDEVK.N	35.19	4.61481	674.854	12122	2	O75477	ERLIN1	168984282	08502
C10orf70 protein	K.HNEETGDNVGPLIIK.K	91.86	0.573408	818.42	14772	2	Q9NZ45	CISD1	334359146	12587
C14orf120 protein	K.LSSEDEEEDEAEDDQSEASGKK.S	60.56	6.33129	809.67	9905	3	Q8NEJ9	NGDN	119586554	10708
C14orf124 protein	R.VLVGGGTGFIGTALTQLLNAR.G	159.91	0.371204	1029.59	28947	2	Q9NRG7-2	SDR39U1	119586416	16598
C14orf124 protein	R.AFIPLPSAVVQAVFGR.Q	64.85	4.13884	836.486	29260	2	Q9NRG7	SDR39U1	269849556	16598
C14orf156 protein	R.RIPWTAASSQLK.E	72.67	3.33784	679.385	13392	2	A0A087WUN7	SLIRP	119601710	12639
C14orf156 protein	R.NALQQENHIIDGVK.V	26.77	7.61701	526.95	13559	3	A0A087WUN7	SLIRP	119601709	12639
C14orf156 protein	R.SINQPVAFVR.R	31.99	3.68819	565.822	15175	2	A0A087WUN7	SLIRP	119601710	12639
C14orf156 protein	R.CILPFDKETGFHR.G	43	2.60896	540.606	15905	3	A0A087WUN7	SLIRP	119601710	12639
C14orf166 protein	R.HDDYLVMLK.A	31.62	3.3593	567.289	17332	2	Q9Y224	C14orf166	119586065	16615
C14orf166 protein	K.INEAIVAVQAIIADPK.T	59.67	1.82827	832.984	24594	2	Q9Y224	C14orf166	119586064	16615
C14orf166 protein	K.HILGFDTGDAVLNEAAQILR.L	111.34	5.15432	1077.08	26838	2	Q9Y224	C14orf166	119586065	16615
C14orf166 protein	K.EGLPVALDKHILGFDTGDAVLNEAAQILR.L	76.7	2.63586	1025.89	27202	3	Q9Y224	C14orf166	119586065	16615
C19orf32 protein	R.NLVTEVLGALEAK.T	69.35	4.54311	678.893	29301	2	Q96HR9	REEP6	119589899	16629
C1orf35 protein	K.GRAPCAGPSREEELAAVR.E	29.19	8.92533	482.25	10423	4	Q9BU76	MMTAG2	119590245	10090
C20orf108 protein	R.GHQDPSQATGTTGSSVSCTEEKK.Q	20.9	3.05425	798.03	7835	3	Q96KR6	FAM210B	119595971	12737
C20orf11 protein	R.TLALLAFDSPEESPFGDLLHTMQR.Q	70.09	3.32807	896.786	27840	3	Q9NWU2	GID8	119595725	12738
C20orf116 protein	K.FIYITPEELAAVANFIR.Q	91.57	2.59879	984.038	29621	2	Q96HY6	DDRGK1	119630949	12741
C20orf14 protein	K.IQQQFSDLKR.K	29.13	1.08816	421.567	10906	3	O94906	PRPF6	119595585	10729
C20orf14 protein	R.ETNPHHPPAWIASAR.L	22.59	0.869443	421.715	11364	4	O94906	PRPF6	119595585	10729
C20orf178 protein	R.EALENANTNTEVLK.N	95.47	4.95671	773.395	13044	2	Q9H444	CHMP4B	119596700	16642
C20orf20 protein	R.NFVLPEEIIQEVR.E	45.91	0.728943	793.432	24286	2	Q9NV56	MRGBP	157678776	16646
C20orf6 protein	K.DLLALFNSFKPK.G	41.09	4.42563	696.901	27093	2	A0A087WX71	ESF1	119630718	10732
C20orf72 protein	K.NQNIQKPEYSE.-	23.55	4.17445	675.323	10113	2	Q5QPE8	MGME1	119630666	12783
C20orf72 protein	K.QQVFLLER.W	36.25	3.46508	516.797	17463	2	Q5QPE7	MGME1	119630667	12783
C20ORF77 protein	R.LLNIWQER.S	32.53	4.21053	536.303	19182	2	Q9NQG5	RPRD1B	119596451	08513
C20ORF77 protein	R.KLTFLYLANDVIQNSK.R	53.77	0.916962	623.016	22682	3	A0A0C4DGQ6	RPRD1A	119596451	08513
C2f protein	K.NVLIEVNPQTR.I	48.89	2.02695	641.861	15330	2	Q92979	EMG1	194328699	12803
C2f protein	K.VGTSFSIPVVSDVR.E	45.62	1.7241	731.9	20900	2	Q92979	EMG1	194328699	12803
C2f protein	R.ELVPSSDPIVFVVGAFAHGK.V	33.82	9.09853	690.38	26783	3	Q92979	EMG1	194328699	12803
C6orf125 protein	K.LILSTDTLEELKEIDKGMWK.K	16.98	2.73593	788.093	24114	3	Q5TAQ0	UQCC2	119624150	12847
C6orf66 protein	K.DHHFDMINIK.S	33.64	2.8623	423.874	14707	3	Q9P032	NDUFAF4	119568886	10795
C6orf66 protein	K.ISIVEALTLLNNHKLFPETWTAEK.I	51.19	4.86646	692.635	27061	4	Q9P032	NDUFAF4	119568886	10795
C9orf105 protein	R.KMREDVISSIR.N	24.47	5.94647	445.249	11367	3	Q8N4H5	TOMM5	197333732	16672
C9orf105 protein	R.IEGLAPKLDPEEMKR.K	45.82	4.24815	432.237	14592	4	Q8N4H5	TOMM5	197333732	16672
CABC1	K.VALLDFGATR.E	53.32	2.67458	531.802	20699	2	Q8NI60	ADCK3	119590209	07375
Cadherin 2	K.VCQCDSNGDCTDVDR.I	22.4	1.22733	600.892	8457	3	P19022	CDH2	167887532	00226
Calcium binding protein P22	R.IINAFFPEGEDQVNFR.G	22.86	8.55299	948.476	22613	2	H0YKE7	CHP1	122920106	06101
Calcium-binding mitochondrial carrier protein Aralar1	K.LTVNDFVR.D	16.51	3.1862	482.268	18264	2	Q546F9	SLC25A13	237649019	04719
Calgizzarin	R.CIESLIAVFQK.Y	37.51	5.15099	654.358	23730	2	P31949	S100A11	119617525	04385
Calgizzarin	K.TEFLSFMNTELAAFTK.N	72.56	1.69306	925.457	27887	2	P31949	S100A11	119603728	04385
Calmodulin 1	K.MKDTDSEEEIREAFR.V	17.88	1.79648	464.719	14813	4	P62158	CALM3	333360987	00241
Calmodulin 1	R.VFDKDGNGYISAAELR.H	99.34	1.11233	877.94	16416	2	P62158	CALM3	333360987	00241
Calmodulin 1	K.EAFSLFDKDGDGTITTK.E	64.69	4.40783	615.638	19062	3	M0QZ52	CALM3	333360987	00241
Calnexin	K.AEEDEILNR.S	51.94	4.35451	544.767	13079	2	B4DGP8	CANX	119574190	00252
Calnexin	R.CESAPGCGVWQRPVIDNPNYKGK.W	19.73	4.16146	658.818	14230	4	B4DGP8	CANX	119574190	00252
Calnexin	R.CESAPGCGVWQRPVIDNPNYK.G	21.97	3.25974	816.382	15759	3	B4DGP8	CANX	119574190	00252
Calnexin	K.LHFIFR.H	19.71	2.44809	416.746	15937	2	B4DGP8	CANX	194578888	00252
Calnexin	K.CGEDYKLHFIFR.H	38.25	0.346424	528.926	18016	3	B4DGP8	CANX	194578888	00252
Calnexin	K.WKPPMIDNPSYQGIWKPR.K	49.33	3.14668	738.38	18815	3	B4DGP8	CANX	119574190	00252
Calnexin	R.IVDDWANDGWGLKK.A	67.02	1.9223	808.909	18928	2	B4DGP8	CANX	119574190	00252
Calnexin	R.GTLSGWILSK.A	32.49	1.69932	531.304	20035	2	B4DGP8	CANX	119574190	00252
Calnexin	R.KIPNPDFFEDLEPFR.M	32.06	2.63207	621.982	23929	3	B4DGP8	CANX	119574190	00252
Calnexin	K.LNKPFLFDTKPLIVQYEVNFQNGIECGGAYVK.L	25.68	6.33184	926.237	24564	4	B4DGP8	CANX	119574190	00252
Calnexin	K.IPNPDFFEDLEPFR.M	46.78	3.6962	868.423	26283	2	B4DGP8	CANX	119574190	00252
Calnexin	K.QKSDAEEDGGTVSQEEEDRKPK.A	24	3.16148	493.233	8177	5	B4DGP8	CANX		00252
Calnexin	K.QKSDAEEDGGTVSQEEEDR.K	44.04	5.20225	703.637	8778	3	B4DGP8	CANX	119574190	00252
Calpactin I, light chain	K.FAGDKGYLTKEDLR.V	30.06	3.40518	403.965	12268	4	P60903	S100A10	119573784	00232
Calreticulin	K.KIKDPDASKPEDWDER.A	49.76	3.59368	482.991	10358	4	P27797	CALR		00169
Calreticulin	K.FYGDEEKDKGLQTSQDAR.F	72.76	5.74035	522.5	10985	4	P27797	CALR	325533986	00169
Calreticulin	K.IKDPDASKPEDWDER.A	39.15	4.66447	450.968	11356	4	P27797	CALR	197692517	00169
Calreticulin	R.CKDDEFTHLYTLIVRPDNTYEVK.I	15.85	0.562248	714.853	22193	4	P27797	CALR	325533986	00169
Calreticulin	K.HEQNIDCGGGYVK.L	15.5	2.9418	738.828	9829	2	P27797	CALR	325533986	06339
Caltractin	K.MNFGDFLTVMTQK.M	54.42	2.84776	766.37	26908	2	P41208	CETN2	158429218	02051
Calumenin	R.EQFVEFR.D	34.11	4.12794	477.74	15803	2	O43852	CALU	314122183	04569
Calumenin	K.IDGDKDGFVTVDELKDWIK.F	91.69	2.88357	731.709	23592	3	O43852	CALU	314122181	04569
CaM kinase II gamma subunit	R.DLKPENLLLASK.C	39.81	4.19758	670.89	18467	2	Q8WU40	CAMK2G	334302890	06532
Cancer susceptibility candidate 3	K.SEANDAVNSSTKEEKGEEKPDTK.S	24.7	7.82535	624.05	7898	4	O15234	CASC3		16225
Capping protein, muscle Z line, alpha 1	R.LLLNNDNLLR.E	44.4	5.09977	599.354	19067	2	A0A0D9SET8	CAPZA2	119603921	03347
Capping protein, muscle Z line, alpha 1	K.FTITPPTAQVVGVLK.I	38.12	0.891198	785.963	21406	2	P52907	CAPZA1	119576930	03347
Carbamoyl phosphate synthetase I	R.SIFSAVLDELK.V	27.04	3.78496	611.342	26978	2	H0YGP4	CPS1	187955019	01995
Carbonic anhydrase II	K.SADFTNFDPR.G	27.87	2.21971	585.266	17367	2	P00918	CA2	347447441	02023
Carbonic anhydrase II	K.AVQQPDGLAVLGIFLK.V	40.18	2.73102	834.99	27700	2	P00918	CA2	347447441	02023
Carbonyl reductase 1	R.GQAAVQQLQAEGLSPR.F	94.27	4.15881	826.943	15138	2	O75828	CBR3	209870397	07222
Carbonyl reductase 1	R.FHQLDIDDLQSIR.A	75.8	3.74793	800.413	19409	2	O75828	CBR3	209870397	07222
Carbonyl reductase 1	R.DVCTELLPLIKPQGR.V	60.83	7.68618	869.986	22257	2	P16152	CBR1	209870397	00267
Carbonyl reductase 1	R.SETITEEELVGLMNKFVEDTK.K	51.68	3.81395	804.736	27420	3	P16152	CBR1	209870397	00267
Carnitine palmitoyltransferase 2	K.LMSSGNEESLR.K	44.77	0.382799	611.79	10948	2	P23786	CPT2	119627158	02802
Carnitine palmitoyltransferase 2	K.ALEDMFDALEGK.S	82.69	1.42684	669.817	25574	2	P23786	CPT2	119627158	02802
Carnitine palmitoyltransferase 2	K.QKLSPDAVAQLAFQMAFLR.Q	24.56	1.61985	712.055	27130	3	P23786	CPT2	119627158	02802
Casein kinase II, alpha 1	K.QLYQTLTDYDIR.F	76.88	4.0634	764.889	19237	2	Q5U5J2	CSNK2A1	345531736	00277
Casein kinase II, alpha 1	R.GGPNIITLADIVKDPVSR.T	56.9	8.77503	622.36	23007	3	Q5U5J2	CSNK2A1	345531736	00277
Casein kinase II, alpha 1	R.FVHSENQHLVSPEALDFLDKLLR.Y	81.39	2.57255	903.147	24620	3	Q5U5J2	CSNK2A1	345531736	00277
Casein kinase II, alpha 1	K.VLGTEDLYDYIDKYNIELDPR.F	40.45	0.856833	848.756	25160	3	Q5U5J2	CSNK2A1	345531736	00277
Casein kinase II, alpha 2	R.HLVSPEALDLLDKLLR.Y	57.99	3.54462	611.362	25517	3	P19784	CSNK2A2	319443634	00279
Cat eye syndrome chromosome region candidate 5	R.NVVTVDELR.M	33.22	3.77379	522.79	14445	2	Q9BXW7	CECR5	119578152	16703
Cat eye syndrome chromosome region candidate 5	R.DLCFSPGLMEASHVVNDVNEAVQLVFRK.E	72.15	0.127261	794.398	29858	4	Q9BXW7	CECR5	119578152	16703
Catenin alpha 1	K.ALKPEVDKLNIMAAK.R	39.01	2.53269	410.992	14966	4	P35221	CTNNA1	119582527	00285
Catenin alpha 1	K.NLMNAVVQTVK.M	46.37	2.96875	608.841	18236	2	Q8N1C0	CTNNA1	333411218	00285
Catenin alpha 1	K.AEVQNLGGELVVSGVDSAMSLIQAAK.N	96.67	3.81773	862.79	29970	3	Q8N1C0	CTNNA1	333411218	00285
Catenin beta	R.LVQLLVR.A	38.28	7.35451	420.79	16277	2	P35222	CTNNB1	197692485	00286
Catenin beta	R.GLNTIPLFVQLLYSPIENIQR.V	74.2	5.87595	810.13	30721	3	P35222	CTNNB1	197692485	00286
Catenin beta like 1	K.MILTFEKR.S	27.25	8.16136	519.29	13835	2	A0A087WUB9	CTNNBL1	123235142	10850
Catenin, delta 1	K.SNAAAYLQHLCYR.N	45.86	1.87713	522.922	15843	3	O60716	CTNND1	332688222	03026
Catenin, delta 1	R.DMDLTEVITGTLWNLSSHDSIK.M	75.36	4.08085	825.744	30199	3	O60716	CTNND1	332688222	03026
Catenin, gamma	R.TMQNTSDLDTAR.C	53.68	2.12625	676.811	10264	2	P14923	JUP	258588653	01414
Catenin, gamma	K.TLVTQNSGVEALIHAILR.A	71.07	6.86057	645.71	26808	3	P14923	JUP	258588653	01414
Catenin, gamma	R.HLTSRHPEAEMAQNSVR.L	26.49	9.20049	491.49	8973	4	P14923	JUP	258588653	01414
Cathepsin D	K.FDGILGMAYPR.I	35.6	3.00575	620.315	22326	2	P07339	CTSD	157879212	00291
CCAAT binding factor	K.HLVAEFVQVLETLSHDTLVTTK.T	64.84	1.45787	827.45	30009	3	A0A087X1N2	CEBPZ	308153621	09875
CCCTC binding factor	R.HADNCAGPDGVEGENGGETK.K	121.31	5.11562	1007.42	8456	2	P49711	CTCF	300388142	05005
CCCTC binding factor	R.FKCDQCDYACRQER.H	17.93	3.02925	645.937	9201	3	P49711	CTCF	300388142	05005
CCT8	K.AIADTGANVVVTGGK.V	79.8	7.02384	686.88	13527	2	P50990	CCT8	119630331	10816
CCT8	K.QYGNEVFLAK.L	24.98	5.0402	584.806	15184	2	P50990	CCT8	119630331	10816
CCT8	K.QITSYGETCPGLEQYAIKK.F	27.49	7.17078	729.37	15591	3	P50990	CCT8	119630331	10816
CCT8	R.LVPGGGATEIELAK.Q	40.85	2.69568	677.884	15608	2	P50990	CCT8	119630331	10816
CCT8	K.KFAEAFEAIPR.A	44.6	3.42695	639.848	15906	2	P50990	CCT8	119630331	10816
CCT8	K.APGFAQMLK.E	23.66	1.69348	481.761	16260	2	P50990	CCT8	119630330	10816
CCT8	K.FAEAFEAIPR.A	50.53	0.146012	575.798	18425	2	P50990	CCT8	119630331	10816
CCT8	K.ILGSGISSSSVLHGMVFK.K	105.95	2.9412	909.995	19886	2	P50990	CCT8	119630331	10816
CCT8	K.TAEELMNFSKGEENLMDAQVK.A	92.97	6.14733	795.38	20359	3	P50990	CCT8	119630331	10816
CCT8	K.IAVYSCPFDGMITETK.G	71.42	1.36473	916.435	21054	2	P50990	CCT8	119630331	10816
CCT8	R.GSTDNLMDDIERAVDDGVNTFK.V	68.12	1.00908	1206.55	28648	2	P50990	CCT8	119630331	10816
CD-MPR	R.AVVMISCNR.H	35.7	4.45343	525.267	12151	2	P20645	M6PR	333440434	01106
CD147	K.GGVVLKEDALPGQK.T	22.15	4.28834	470.939	13018	3	I3L4S8	BSG	260656346	00176
CD147	K.SSEHINEGETAMLVCK.S	92.11	3.03741	902.917	13097	2	A0A087WUV8	BSG	290543627	00176
CD147	R.SELHIENLNMEADPGQYR.C	22.63	3.9419	706	18128	3	A0A087WUV8	BSG	290543627	00176
CD147	K.SESVPPVTDWAWYK.I	56.83	1.22658	832.902	22242	2	A0A087WUV8	BSG	290543627	00176
CD81 antigen	K.QFYDQALQQAVVDDDANNAK.A	111.88	4.90179	1127.03	19837	2	P60033	CD81	119622913	08924
CD9	K.AIHYALNCCGLAGGVEQFISDICPK.K	74.06	1.45168	931.778	25862	3	P21926	CD9	119609219	00880
CD99	K.LCFKENAEQGEVDMESHR.N	40.14	4.21301	545.496	12990	4	P14209	CD99	171543879	02434
CDC like kinase 3	R.ITLAEALLHPFFAGLTPEER.S	107.09	5.85024	1113.11	28932	2	G5E959	CLK3	332138288	04290
CDC2	K.NLDENGLDLLSK.M	35.01	6.01341	665.85	20188	2	P06493	CDK1	334302921	00302
CDC37	K.SMVNTKPEKTEEDSEEVREQK.H	80.21	3.29378	831.733	9080	3	Q16543	CDC37		05456
CDC37	K.SMVNTKPEKTEEDSEEVR.E	56.73	2.97725	527.752	9377	4	Q16543	CDC37	119604509	05456
CDC42	K.YVECSALTQK.G	35.23	3.00856	599.794	11155	2	P60953	CDC42	322510015	00309
CDC42	K.WVPEITHHCPK.T	35.87	2.6701	702.35	11232	2	P60953	CDC42	322510015	00309
CDC5	R.QVVQTPNTVLSTPFR.T	39.58	2.75533	843.96	18452	2	Q99459	CDC5L	119624675	04184
CDC5	R.LGLLGLPAPK.N	45.38	2.40743	489.822	20289	2	Q99459	CDC5L	119624675	04184
CDC5	K.QLNDLWDQIEQAHLELR.T	73.71	3.35725	707.698	24668	3	Q99459	CDC5L	119624675	04184
CDCA5	R.LETLGSASTSTPGRR.S	36.2	4.34822	511.608	10345	3	Q96FF9	CDCA5	119594749	13016
CDK2 associated protein 1	K.YAELLAIIEELGKEIRPTYAGSK.S	29.93	4.34876	641.857	28470	4	O14519	CDK2AP1	296863317	03726
CDK2 associated protein 1	K.YAELLAIIEELGK.E	58.77	3.97585	731.416	29130	2	O14519	CDK2AP1	296863317	03726
CDKN2A	R.EGFLDTLVVLHR.A	34.48	3.9177	699.893	23782	2	A5X2G7	CDKN2A	304376272	02696
Cell death regulatory protein GRIM 19	R.RLQIEDFEAR.I	23.35	2.85274	638.838	15559	2	J3KN00	NDUFA13	260763955	09452
Cell division cycle 10	K.DVTNNVHYENYR.S	66.12	3.53877	762.35	11754	2	H0YFF6	SEPT7	344189850	04398
Cell division cycle 91 like 1 protein	K.LLLELDQYAPDVAELIR.T	94.75	5.01854	986.048	27640	2	Q9H490	PIGU	119596668	12250
Cellular retinoic acid binding protein 2	K.VLGVNVMLR.K	49.81	0.0299821	500.802	18475	2	F1T098	CRABP2	326205172	08353
Centaurin beta 2	R.ASAQSSVR.S	19.91	0.297983	403.212	5893	2	A0A087X1H5	ACAP2	187608516	09681
Centrosomal protein 192 kDa	M.KTSDLVPSFGYFIR.S	16.28	1.87009	543.96	27044	3	Q8TEP8	CEP192		10855
CGG triplet repeat binding protein 1	K.VSVIQDFVK.M	30.21	4.47712	517.8	18503	2	Q9UFW8	CGGBP1	305855078	04529
CGI 51 protein	R.NFSVNLYK.V	15.06	0.511927	492.761	15942	2	Q9Y512	SAMM50	225543166	10826
CGI 51 protein	R.THFFLNAGNLCNLNYGEGPK.A	65.47	9.60773	1133.55	19714	2	Q9Y512	SAMM50	225543166	10826
CGI-09 protein	K.SFLSGLYEFPLNKVDSLLHGTFSAK.M	71.03	4.41516	924.157	27419	3	Q9UJA5	TRMT6	119630812	13027
CGI-09 protein	K.SNASTLESHETEEPAAK.K	89.47	0.919578	900.917	9498	2	Q9UJA5	TRMT6	119630811	13027
CGI-100 protein	K.YITGTDILDMKLEDILESINSIK.S	28.3	1.65411	875.464	29819	3	Q9Y3A6	TMED5	282165814	13028
CGI-49 protein	K.LGRPTLSSEVGIIICDIANPASLDEMAK.Q	68.35	3.25093	990.851	27862	3	Q8NBX0	SCCPDH	55665834	13038
CGI-96 protein	K.GPLLVSTESHPVK.S	28.78	4.17961	682.385	11589	2	Q9Y3A4	RRP7A	168985205	13043
Chaperonin containing T complex polypeptide 1 subunit 4	R.GSNKLVIEEAER.S	22.32	3.78518	448.91	11280	3	B7Z2F4	CCT4	119620393	05506
Chaperonin containing T complex polypeptide 1 subunit 4	R.TLSGMESYCVR.A	27.02	3.11227	651.797	14302	2	B7Z2F4	CCT4	119620393	05506
Chaperonin containing T complex polypeptide 1 subunit 4	R.MLVELSK.A	19.72	2.91165	410.237	14540	2	B7Z9L0	CCT4	119620393	05506
Chaperonin containing T complex polypeptide 1 subunit 4	K.VIDPATATSVDLR.D	91.73	1.49367	679.369	16584	2	B7Z2F4	CCT4	119620393	05506
Chaperonin containing T complex polypeptide 1 subunit 4	R.AYILNLVK.Q	21.52	4.31461	467.29	18555	2	B7Z2F4	CCT4	119620393	05506
Chaperonin containing T complex polypeptide 1 subunit 4	R.ALIAGGGAPEIELALR.L	75.07	3.94482	775.952	21815	2	B7Z2F4	CCT4	119620393	05506
Chaperonin containing T complex polypeptide 1 subunit 4	R.DALSDLALHFLNK.M	65.36	3.80839	728.896	26409	2	B7Z2F4	CCT4	119620393	05506
Chaperonin containing T complex polypeptide 1 subunit 4	R.AFADAMEVIPSTLAENAGLNPISTVTELR.N	88.96	3.46273	1010.86	28032	3	B7Z2F4	CCT4	119620393	05506
Chaperonin containing T complex polypeptide 1, subunit 1	R.GASKEILSEVER.N	61.87	2.85193	659.356	12958	2	P49368	CCT3	127796120	08969
Chaperonin containing T complex polypeptide 1, subunit 1	K.SMIEISR.T	25.81	3.53348	418.222	13141	2	P49368	CCT3	127796120	08969
Chaperonin containing T complex polypeptide 1, subunit 1	R.NLQDAMQVCR.N	26.07	3.80051	617.789	14347	2	P49368	CCT3	127796120	08969
Chaperonin containing T complex polypeptide 1, subunit 1	K.AMTGVEQWPYR.A	22.43	1.53405	669.32	16928	2	P49368	CCT3	127796120	08969
Chaperonin containing T complex polypeptide 1, subunit 1	R.AVAQALEVIPR.T	81.49	4.02333	583.851	17185	2	P49368	CCT3	127796120	08969
Chaperonin containing T complex polypeptide 1, subunit 1	R.IVLLDSSLEYK.K	52.34	3.46014	640.363	20219	2	P49368	CCT3	127796120	08969
Chaperonin containing T complex polypeptide 1, subunit 1	K.GISDLAQHYLMR.A	30.43	3.16446	468.576	20430	3	P49368	CCT3	127796120	08969
Chaperonin containing T complex polypeptide 1, subunit 1	R.WSSLACNIALDAVK.M	58.84	3.80541	774.401	20858	2	P49368	CCT3	127796120	08969
Chaperonin containing T complex polypeptide 1, subunit 1	K.TAVETAVLLLR.I	69.05	2.23324	593.365	21520	2	P49368	CCT3	127796120	08969
Chaperonin containing T complex polypeptide 1, subunit 1	K.ELGIWEPLAVK.L	26.69	3.05887	627.86	23040	2	P49368	CCT3	127796120	08969
Chaperonin containing T complex polypeptide 1, subunit 1	R.NVLLDPQLVPGGGASEMAVAHALTEK.S	55.43	4.511	873.131	23240	3	P49368	CCT3	127796120	08969
Chaperonin containing T complex polypeptide 1, subunit 1	K.KISIPVDISDSDMMLNIINSSITTK.A	46.66	1.43817	912.48	26499	3	P49368	CCT3	127796120	08969
Chaperonin containing T complex polypeptide 1, subunit 1	K.ISIPVDISDSDMMLNIINSSITTK.A	113.05	2.43621	1304.17	28403	2	P49368	CCT3	127796120	08969
Chaperonin containing T complex polypeptide 1, subunit 2	K.HGINCFINR.Q	38.16	4.06525	565.782	12080	2	P78371	CCT2	311771535	06895
Chaperonin containing T complex polypeptide 1, subunit 2	R.LKGSGNLEAIHIIK.K	32.32	4.18718	498.302	13393	3	P78371	CCT2	311771535	06895
Chaperonin containing T complex polypeptide 1, subunit 2	K.KIHPQTIIAGWR.E	57.87	7.61498	710.42	13716	2	P78371	CCT2	311771535	06895
Chaperonin containing T complex polypeptide 1, subunit 2	R.EALLSSAVDHGSDEVK.F	84.63	6.57405	828.913	14312	2	P78371	CCT2	311771535	06895
Chaperonin containing T complex polypeptide 1, subunit 2	K.GSGNLEAIHIIK.K	15.43	2.0476	417.908	14678	3	P78371	CCT2	311771535	06895
Chaperonin containing T complex polypeptide 1, subunit 2	R.GATQQILDEAER.S	75.88	4.58267	665.837	14694	2	P78371	CCT2	311771535	06895
Chaperonin containing T complex polypeptide 1, subunit 2	K.ILIANTGMDTDKIK.I	86.74	2.01456	766.923	15441	2	P78371	CCT2	311771535	06895
Chaperonin containing T complex polypeptide 1, subunit 2	K.LAVEAVLR.L	48.19	1.88388	435.775	15969	2	P78371	CCT2	311771535	06895
Chaperonin containing T complex polypeptide 1, subunit 2	R.QDLMNIAGTTLSSK.L	71.13	3.05662	739.882	19470	2	P78371	CCT2	311771535	06895
Chaperonin containing T complex polypeptide 1, subunit 2	R.LALVTGGEIASTFDHPELVK.L	52.52	3.521	1049.07	21767	2	P78371	CCT2	311771535	06895
Chaperonin containing T complex polypeptide 1, subunit 2	R.SLHDALCVLAQTVKDSR.T	55.56	6.04286	957.005	22338	2	P78371	CCT2	311771535	06895
Chaperonin containing T complex polypeptide 1, subunit 2	R.SLHDALCVLAQTVK.D	62.67	2.36553	777.921	22490	2	P78371	CCT2	311771535	06895
Chaperonin containing T complex polypeptide 1, subunit 2	K.LGGSLADSYLDEGFLLDKK.I	106.15	5.19338	1021.03	22532	2	P78371	CCT2	311771535	06895
Chaperonin containing T complex polypeptide 1, subunit 2	R.VQDDEVGDGTTSVTVLAAELLR.E	135.55	4.84754	1144.59	27113	2	P78371	CCT2	311771535	06895
Chaperonin containing T complex polypeptide 1, subunit 2	R.QLIYNYPEQLFGAAGVMAIEHADFAGVER.L	82.07	3.95752	1070.53	27180	3	P78371	CCT2	311771535	06895
Chaperonin containing T complex polypeptide 1, subunit 7	R.GKATISNDGATILK.L	69.19	4.08128	694.894	11402	2	Q99832	CCT7	261399877	06896
Chaperonin containing T complex polypeptide 1, subunit 7	R.GGAEQFMEETER.S	51.81	3.5473	692.298	14954	2	Q99832	CCT7	261399877	06896
Chaperonin containing T complex polypeptide 1, subunit 7	K.ALEIIPR.Q	18.75	2.06037	406.256	15563	2	Q99832	CCT7	261399877	06896
Chaperonin containing T complex polypeptide 1, subunit 7	R.SLHDAIMIVR.R	32.85	3.66521	577.823	15789	2	Q99832	CCT7	261399877	06896
Chaperonin containing T complex polypeptide 1, subunit 7	R.YNFFTGCPK.A	28.31	4.08994	567.26	17163	2	Q99832	CCT7	261399877	06896
Chaperonin containing T complex polypeptide 1, subunit 7	R.QLCDNAGFDATNILNK.L	101.39	1.09374	897.429	19598	2	Q99832	CCT7	261399877	06896
Chaperonin containing T complex polypeptide 1, subunit 7	R.VHTVEDYQAIVDAEWNILYDKLEK.I	94.28	3.53524	964.49	26111	3	Q99832	CCT7	261399877	06896
Chaperonin containing T complex polypeptide 1, subunit 7	R.INALTAASEAACLIVSVDETIKNPR.S	73.59	4.69205	664.858	28560	4	Q99832	CCT7	261399877	06896
Chaperonin containing T complex polypeptide 1, subunit 7	K.MVVDAVMMLDDLLQLK.M	82.3	0.418768	917.479	31852	2	Q99832	CCT7	261399877	06896
Chaperonin containing T-complex polypeptide 1 subunit 6A	R.IITEGFEAAKEK.A	27.23	0.0194652	445.91	12172	3	P40227	CCT6A	121490543	00089
Chaperonin containing T-complex polypeptide 1 subunit 6A	K.VCGDSDKGFVVINQK.G	22.28	3.04713	555.949	13200	3	P40227	CCT6A	121490543	00089
Chaperonin containing T-complex polypeptide 1 subunit 6A	K.QADLYISEGLHPR.I	27.18	1.11158	749.887	15111	2	P40227	CCT6A	327478610	09873
Chaperonin containing T-complex polypeptide 1 subunit 6A	K.VLAQNSGFDLQETLVK.I	70.17	1.72083	881.474	19975	2	P40227	CCT6A	121490543	00089
Chaperonin containing T-complex polypeptide 1 subunit 6A	K.GIDPFSLDALSK.E	65.84	1.95301	631.836	23156	2	P40227	CCT6A	121490543	00089
Chaperonin containing T-complex polypeptide 1 subunit 6A	K.NAIDDGCVVPGAGAVEVAMAEALIK.H	96.85	3.02481	1235.62	27678	2	P40227	CCT6A	121490543	00089
Chaperonin containing T-complex polypeptide 1 subunit 6A	R.AQLGVQAFADALLIIPK.V	16.49	5.86636	884.527	28447	2	P40227	CCT6A	121490543	00089
Chaperonin containing T-complex polypeptide 1 subunit 6A	R.TKVHAELADVLTEAVVDSILAIK.K	24.95	1.77139	609.6	29943	4	P40227	CCT6A	119628379	00089
Chloride intracellular channel 1	K.NSNPALNDNLEK.G	57.6	4.18621	664.828	11237	2	O00299	CLIC1	345531894	04188
Chloride intracellular channel 1	K.IGNCPFSQR.L	17.6	3.05791	539.76	11418	2	O00299	CLIC1	345531894	04188
Chloride intracellular channel 1	K.LHIVQVVCK.K	22.22	3.25655	548.323	12211	2	O00299	CLIC1	345531894	04188
Chloride intracellular channel 1	K.LAALNPESNTAGLDIFAK.F	69.6	4.35993	922.995	22221	2	O00299	CLIC1	345531894	04188
Chondroitin sulfate proteoglycan 6	K.ISAMKEEKEQLSAER.Q	32.71	4.29529	437.978	10039	4	Q9UQE7	SMC3	119569943	05829
Chondroitin sulfate proteoglycan 6	K.RVDALNDEIR.Q	28.26	2.87514	600.822	11492	2	Q9UQE7	SMC3	119569943	05829
Chondroitin sulfate proteoglycan 6	R.LALLHEGTGPR.V	36.78	3.44259	582.332	12170	2	Q9UQE7	SMC3	119569943	05829
Chondroitin sulfate proteoglycan 6	K.AKDLQDELAGNSEQR.K	72.51	2.29536	837.41	12888	2	Q9UQE7	SMC3	119569943	05829
Chondroitin sulfate proteoglycan 6	K.NFSEVFQK.L	22.15	4.09615	499.753	15277	2	Q9UQE7	SMC3	119569943	05829
Chondroitin sulfate proteoglycan 6	K.QVIIQGFR.S	24.06	3.40008	480.787	15435	2	Q9UQE7	SMC3	119569943	05829
Chondroitin sulfate proteoglycan 6	R.KYEAIQLTFK.Q	16.58	2.9564	414.237	15753	3	Q9UQE7	SMC3	119569943	05829
Chondroitin sulfate proteoglycan 6	R.SLQSLEASLHAMESTR.E	16.48	4.79694	880.44	20373	2	Q9UQE7	SMC3	119569943	05829
Chondroitin sulfate proteoglycan 6	K.MNLPGEVTFLPLNK.L	26.1	5.24524	786.93	22964	2	Q9UQE7	SMC3	119569943	05829
Chondroitin sulfate proteoglycan 6	K.MNLPGEVTFLPLNKLDVR.D	24.7	4.11695	686.05	23506	3	Q9UQE7	SMC3	119569943	05829
Chondroitin sulfate proteoglycan 6	K.MVTKNDVMNLLESAGFSR.S	39.56	5.71867	671.34	24448	3	Q9UQE7	SMC3	119569943	05829
Chondroitin sulfate proteoglycan 6	R.INNEIDQLMNQMQQIETQQR.K	72.84	3.03413	825.399	25290	3	Q9UQE7	SMC3	119569942	05829
Chondroitin sulfate proteoglycan 6	K.SIMELMNVLELR.K	65.69	4.36533	724.389	27839	2	Q9UQE7	SMC3	119569943	05829
Chondroitin sulfate proteoglycan 6	K.CDPAPFYLFDEIDQALDAQHR.K	102.75	2.46237	841.055	28383	3	Q9UQE7	SMC3	119569943	05829
Chondroitin sulfate proteoglycan 6	K.GDVEGSQSQDEGEGSGESER.G	76.5	3.01401	680.276	7874	3	Q9UQE7	SMC3	119569943	05829
Chondroitin sulfate proteoglycan 6	K.INQMATAPDSQR.L	65.44	4.94877	666.326	9816	2	Q9UQE7	SMC3	119569943	05829
Chromatin assembly factor 1 subunit B	R.LASAGVDTNVR.I	61.66	1.9554	551.797	10461	2	Q13112	CHAF1B	119630146	03147
Chromatin assembly factor 1 subunit B	R.TQDPSSPGTTPPQAR.Q	75.32	5.88278	770.378	9121	2	Q13112	CHAF1B	119630146	03147
Chromobox homolog 3	R.LTWHSCPEDEAQ.-	27.65	1.12861	736.81	13824	2	Q13185	CBX3	119614250	05130
Chromobox homolog 3	R.VVNGKVEYFLK.W	40.55	5.05193	648.375	14356	2	Q13185	CBX3	302148597	05130
Chromobox homolog 3	K.WKDSDEADLVLAK.E	51.83	2.22721	745.382	15701	2	Q13185	CBX3	270346821	05130
Chromobox homolog 3	K.CPQIVIAFYEER.L	24.64	0.794883	762.88	22042	2	P45973	CBX5	270346821	05130
Chromobox homolog 3	R.IIGATDSSGELMFLMK.W	82.65	1.77014	856.932	24197	2	K7ELA4	CBX1	270346821	05149
Chromodomain helicase DNA binding protein 4	R.FAEVECLAESHQHLSK.E	35.44	3.8835	471.98	13337	4	A0A0C4DGG9	CHD4	311033360	04472
Chromodomain helicase DNA binding protein 4	K.MMLTHLVVRPGLGSK.A	29.92	3.68778	410.487	15328	4	A0A0C4DGG9	CHD4	311033360	09071
Chromodomain helicase DNA binding protein 4	K.AFLNAIMR.Y	20.48	0.404057	468.26	18705	2	A0A0C4DGG9	CHD4	311033360	04472
Chromodomain helicase DNA binding protein 4	R.FHNLEGFLEEFADIAKEDQIK.K	46.47	3.31858	624.065	27091	4	A0A0C4DGG9	CHD4	311033360	04472
Chromosome 1 open reading frame 139	K.SREDCALFVSELYQELFSASK.Y	16.09	6.24565	827.06	34688	3	Q5T9L3-2	WLS	301069320	10980
Chromosome 1 open reading frame 33	R.SPSDEYKDNLHQVSK.R	27.65	3.8378	582.95	10153	3	Q9UKD2	MRTO4	119615281	12725
Chromosome 1 open reading frame 33	R.QLGLPTALKR.G	44.31	3.31909	548.847	13646	2	Q9UKD2	MRTO4	119615281	12725
Chromosome 1 open reading frame 33	K.VMMVALGR.S	34.98	3.24251	438.745	15890	2	Q9UKD2	MRTO4	119615281	12725
Chromosome 1 open reading frame 33	K.QNLIEELR.K	31.5	1.60267	507.782	17321	2	Q9UKD2	MRTO4	119615281	12725
Chromosome 1 open reading frame 33	R.SPSDEYKDNLHQVSKR.L	29.29	4.81045	476.49	9810	4	Q9UKD2	MRTO4	119615281	12725
Chromosome 10 open reading frame 7	K.TLSDIFLLFK.S	15.78	2.10914	598.851	28164	2	O75794	CDC123	221316620	12586
Chromosome 11 open reading frame 48, isoform CRA_c	R.VVGAVIDQGLITR.H	29.33	2.04357	670.9	17890	2	A0A0B4J220	C11orf98	119594460
Chromosome 11 open reading frame 59	R.LAVLSSSLTHWK.K	21.87	2.3581	447.923	17197	3	Q6IAA8	LAMTOR1	125863645	07933
Chromosome 11 open reading frame 59	R.TDEQALLSSILAK.T	67.58	4.18212	694.888	23261	2	Q6IAA8	LAMTOR1	125863645	07933
Chromosome 12 open reading frame 23	R.VTGGIFSVTK.G	25.01	2.61954	504.791	15466	2	Q8WUH6	TMEM263	119618197	14462
Chromosome 17 open reading frame 25 protein	K.ILTPLVSLDTPGK.A	59.66	2.60452	677.405	20905	2	F6TLX2	GLOD4	217330598	12678
Chromosome 17 open reading frame 25 protein	K.SLNYWCNLLGMK.I	57.17	2.43941	749.865	24270	2	F6TLX2	GLOD4	217330598	12678
chromosome 19 open reading frame 7	R.HVEASGGSGPGDSGPSDPR.L	104.87	0.508559	883.39	7892	2	Q9UPT8	ZC3H4	126723060	19314
chromosome 19 open reading frame 7	K.TVNATGSSAAPGSSDKPSDPR.V	59.06	2.75831	1001.48	8694	2	Q9UPT8	ZC3H4	126723060	19314
Chromosome 20 open reading frame 47	K.VANGLLGDQGLPGVFVLYELSPMMVK.L	46.07	4.90598	916.493	30391	3	H7BXI5	ERGIC3	124249802	15306
Chromosome 21 open reading frame 33	K.NLSTFAVDGKDCK.V	73.89	3.69973	727.854	12431	2	A0A096LNH5	LOC102724023	296531406	09044
Chromosome 21 open reading frame 33	K.VVTTPAFMCETALHYIHDGIGAMVR.K	16.23	4.39382	698.098	25736	4	A0A096LNH5	LOC102724023	296531408	09044
Chromosome 22 open reading frame 28	R.MLQADPNKVSAR.A	62.83	4.50026	665.354	10184	2	Q9Y3I0	RTCB	74753486	13695
Chromosome 22 open reading frame 28	K.GQVCVMIHSGSR.G	15.62	2.6709	444.218	10838	3	Q9Y3I0	RTCB	74753486	13695
Chromosome 22 open reading frame 28	R.SSMTFLTR.Q	22.64	2.79902	471.741	15370	2	Q9Y3I0	RTCB	74753486	13695
Chromosome 22 open reading frame 28	K.QIGNVAALPGIVHR.S	56.58	2.9152	722.925	16059	2	Q9Y3I0	RTCB	321173828	13695
Chromosome 22 open reading frame 28	R.GLGHQVATDALVAMEK.A	60.4	1.70991	820.429	16944	2	Q9Y3I0	RTCB	74753486	13695
Chromosome 22 open reading frame 28	K.LMFEELR.N	37.96	0.426675	469.244	18527	2	Q9Y3I0	RTCB	321173828	13695
Chromosome 22 open reading frame 28	R.GGGVGGFLPAMK.Q	22.13	3.31201	545.791	18571	2	Q9Y3I0	RTCB	321173828	13695
Chromosome 22 open reading frame 28	R.SYNDELQFLEK.I	43.3	0.662501	693.333	20133	2	Q9Y3I0	RTCB	74753486	13695
Chromosome 22 open reading frame 28	R.GLPQLGTLGAGNHYAEIQVVDEIFNEYAAKK.M	52.89	4.91971	837.187	25720	4	Q9Y3I0	RTCB	74753486	13695
Chromosome 22 open reading frame 28	R.NLDFQDVLDKLADMGIAIR.V	127.43	2.47867	1074.06	29808	2	Q9Y3I0	RTCB	74753486	13695
Chromosome 6 open reading frame 74	R.NVQRPESVSDHMYR.M	23.84	4.00393	430.209	10200	4	Q7Z4H3	HDDC2	119568523	12897
Chromosome 9 open reading frame 114 protein	K.RLEEEEAAAEKEDR.G	43.16	3.45773	558.938	9387	3	A0A087WYA7	C9orf114	119608245	12935
Chromosome 9 open reading frame 86	K.FFNIPFLQLQR.E	29.6	7.3517	711.903	26812	2	G8JLF3	C9orf86	186700623	12984
Chromosome condensation 1	R.VVLSVSSGGQHTVLLVK.D	85.48	1.59024	862.011	16021	2	P18754	RCC1	119628100	01559
Chromosome condensation 1	R.LPAVSSVACGASVGYAVTK.D	94.34	4.63701	918.984	17426	2	P18754	RCC1	119628100	01559
Chromosome condensation 1	R.DNNGVIGLLEPMKK.S	50.85	0.606093	764.413	20666	2	P18754	RCC1	119628100	01559
Chromosome condensation 1	K.SMVPVQVQLDVPVVK.V	57.7	2.62037	819.471	21488	2	P18754	RCC1	119628100	01559
Chromosome condensation protein G	K.LLSDFLDSEVSELR.T	59.55	8.14744	811.924	25558	2	Q9BPX3	NCAPG	119613191	12097
Chromosome condensation related SMC associated protein 1	K.QTLAAFVPLLLK.V	43.78	1.03667	657.414	26083	2	F5GZJ1	NCAPD2	259016362	06472
Chromosome condensation related SMC associated protein 1	R.LLNILGLIFK.G	21.36	0.241312	572.378	29861	2	F5GZJ1	NCAPD2	259016362	06472
Chromosome condensation related SMC associated protein 1	R.YQPLASTASDNDFVTPEPR.R	17.78	5.86621	703.34	3748	3	F5GZJ1	NCAPD2	259016362	06472
Chromosome segregation 1like protein	K.EHDPVGQMVNNPK.I	58.75	7.0185	732.854	10887	2	P55060	CSE1L	126507451	03217
Chromosome segregation 1like protein	K.SANVNEFPVLK.A	17.79	2.47689	609.331	16321	2	P55060	CSE1L	126507451	03217
Chromosome segregation 1like protein	K.VIVPNMEFR.A	34.18	3.65203	552.799	18147	2	P55060	CSE1L	126507451	03217
Chromosome segregation 1like protein	K.ANIVHLMLSSPEQIQK.Q	81.54	1.67591	904.492	18389	2	P55060	CSE1L	126507451	03217
Chromosome segregation 1like protein	K.LLQTDDEEEAGLLELLK.S	110.87	4.19489	965.011	25900	2	P55060	CSE1L	119596083	03217
Cirhin	R.DTPITHISFHPK.R	31.28	4.08693	696.87	13831	2	Q969X6	CIRH1A	186928847	08468
Cirhin	K.LFQITPDKIQFER.N	17.06	1.91694	545.636	19758	3	Q969X6	CIRH1A	186928847	08468
Cirhin	K.IYKPLLFMDLLDER.T	47.67	3.72035	589.326	25877	3	Q969X6	CIRH1A	186928847	08468
Cisplatin resistance associated overexpressed protein	R.LALSQNQQSSGAAGPTGK.N	103.73	0.514324	857.94	10583	2	O95232	LUC7L3	119614993	16759
Cisplatin resistance associated overexpressed protein	R.STTSTIESFAAQEK.Q	58.81	2.9552	750.367	15805	2	O95232	LUC7L3	119614993	16759
Cisplatin resistance associated overexpressed protein	K.YYLCGFCPAELFTNTR.S	55.86	1.13823	1006.45	25392	2	O95232	LUC7L3	119614993	16759
Cisplatin resistance associated overexpressed protein	R.LALSQNQQSSGAAGPTGKNEEK.I	49.25	4.76546	739.04	9783	3	O95232	LUC7L3	119614993	16759
Citrate synthase	R.VVPGYGHAVLR.K	53.69	3.82643	584.338	11512	2	A0A0C4DGI3	CS	119617330	00349
Citrate synthase	R.GFSIPECQK.L	32.2	3.67337	533.257	13604	2	A0A0C4DGI3	CS	119617330	00349
Citrate synthase	K.IVPNVLLEQGK.A	39.3	5.00279	605.367	17167	2	A0A0C4DGI3	CS	119617330	00349
Citrate synthase	R.EGSGIGAIDSNLDWSHNFTNMLGYTDHQFTELTR.L	46.64	3.13634	957.444	26200	4	A0A0C4DGI3	CS	119617330	00349
Citrate synthase	R.AALPSHVVTMLDNFPTNLHPMSQLSAAVTALNSESNFAR.A	73.66	1.93638	1384.7	26307	3	A0A0C4DGI3	CS	119617330	00349
Citrate synthase	R.TKYWELIYEDSMDLIAKLPCVAAK.I	78.76	3.36802	953.159	28540	3	A0A0C4DGI3	CS	119617330	00349
Clathrin, heavy polypeptide	K.IYIDSNNNPER.F	63.25	3.86921	667.823	11517	2	A0A087WVQ6	CLTC	119614805	00350
Clathrin, heavy polypeptide	R.RPISADSAIMNPASK.V	21.21	5.10973	519.943	12195	3	A0A087WVQ6	CLTC	343781033	00350
Clathrin, heavy polypeptide	K.VSQPIEGHAASFAQFK.M	47.61	3.66421	572.964	14624	3	A0A087WVQ6	CLTC	343781033	00350
Clathrin, heavy polypeptide	R.KFNALFAQGNYSEAAK.V	30.57	4.99577	586.968	15147	3	A0A087WVQ6	CLTC	119614805	00350
Clathrin, heavy polypeptide	K.IVLDNSVFSEHR.N	18.97	2.80562	472.582	16536	3	A0A087WVQ6	CLTC	242247001	00350
Clathrin, heavy polypeptide	K.LHIIEVGTPPTGNQPFPK.K	58.64	1.34083	973.032	17223	2	A0A087WVQ6	CLTC	343781033	00350
Clathrin, heavy polypeptide	R.CNEPAVWSQLAK.A	62.96	3.61022	701.845	17391	2	A0A087WVQ6	CLTC	119614805	00350
Clathrin, heavy polypeptide	R.NNLAGAEELFAR.K	52.68	3.1533	652.835	19002	2	A0A087WVQ6	CLTC	119614805	00350
Clathrin, heavy polypeptide	R.GQFSTDELVAEVEKR.N	108.52	5.48756	854.436	19250	2	A0A087WVQ6	CLTC	242247001	00350
Clathrin, heavy polypeptide	R.EHLELFWSR.V	16.46	1.81981	608.81	19668	2	A0A087WVQ6	CLTC	119614805	00350
Clathrin, heavy polypeptide	R.TSIDAYDNFDNISLAQR.L	89.97	3.16843	971.964	21215	2	A0A087WVQ6	CLTC	119614805	00350
Clathrin, heavy polypeptide	K.TLQIFNIEMK.S	30.28	3.52236	618.839	22411	2	A0A087WVQ6	CLTC	343781033	00350
Clathrin, heavy polypeptide	K.WLLLTGISAQQNR.V	42.2	1.83487	750.421	22630	2	A0A087WVQ6	CLTC	343781033	00350
Clathrin, heavy polypeptide	K.VNPSRLPVVIGGLLDVDCSEDVIK.N	56.78	2.97796	865.469	24256	3	A0A087WVQ6	CLTC	119614805	00350
Clathrin, heavy polypeptide	R.NLQNLLILTAIK.A	48.43	2.39465	677.428	24514	2	A0A087WVQ6	CLTC	242247001	00350
Clathrin, heavy polypeptide	R.LLEMNLMHAPQVADAILGNQMFTHYDR.A	79.55	1.95108	782.885	25450	4	A0A087WVQ6	CLTC	119614805	00350
Clathrin, heavy polypeptide	R.KFDVNTSAVQVLIEHIGNLDR.A	98.02	3.66934	790.095	25636	3	A0A087WVQ6	CLTC	119614805	00350
Clathrin, heavy polypeptide	K.VGYTPDWIFLLR.G	48.85	4.40463	740.407	27239	2	A0A087WVQ6	CLTC	242247001	00350
Clathrin, heavy polypeptide	R.HNIMDFAMPYFIQVMK.E	54.02	0.345601	992.978	27914	2	A0A087WVQ6	CLTC	119614805	00350
Clathrin, heavy polypeptide	K.AFMTADLPNELIELLEK.I	47.28	4.30144	649.679	29669	3	A0A087WVQ6	CLTC	242247001	00350
Clathrin, heavy polypeptide	R.IHEGCEEPATHNALAK.I	30.9	2.5022	444.965	8806	4	A0A087WVQ6	CLTC	119614805	00350
Cleavage and polyadenylation specificity factor 2	R.VLELAQLLDQIWR.T	65.71	1.87612	798.961	30229	2	Q9P2I0	CPSF2	119601889	05824
Cleavage and polyadenylation specificity factor 5	K.EPLYEKDSSVAAR.F	24.32	8.59262	488.92	10649	3	O43809	NUDT21	323463109	05400
Cleavage and polyadenylation specificity factor 5	K.YIQQTKPLTLER.T	21.35	3.13792	497.285	12188	3	O43809	NUDT21	323463109	05400
Cleavage and polyadenylation specificity factor 5	R.LMTEILGR.Q	29.75	3.89265	466.767	17158	2	O43809	NUDT21	323463109	05400
Cleavage and polyadenylation specificity factor 5	R.LPHVLLLQLGTTFFKLPGGELNPGEDEVEGLKR.L	31.36	4.33759	724.204	25903	5	O43809	NUDT21	323463109	05400
Cleavage and polyadenylation specificity factor 5	K.LVAAPLFELYDNAPGYGPIISSLPQLLSR.F	46.99	0.98822	1038.9	30151	3	O43809	NUDT21	323463109	05400
Cleavage and polyadenylation specificity factor 6	K.VLISSLQDCLHGIESK.S	105.68	3.22634	899.975	19948	2	Q16630	CPSF6	162329583	05401
Cleavage and polyadenylation specificity factor 6	R.AVSDASAGDYGSAIETLVTAISLIK.Q	123.05	0.701387	1226.65	32079	2	Q16630	CPSF6	162329583	05401
Cleavage stimulation factor subunit 2	R.IVDPEIALK.I	18.75	0.671616	499.3	16053	2	P33240	CSTF2	192764310	02652
Cleavage stimulation factor subunit 2	R.QSILILK.E	24.93	1.62791	407.774	16167	2	P33240	CSTF2	192764310	02652
CLIP associated protein 1	K.VLCPIIQTADYPINLAAIK.M	33.24	0.703208	1057.09	24144	2	B7ZLX3	CLASP1	333440471	09322
CLIP associated protein 1	K.EGLLGLQNLLK.S	20.81	2.06225	599.365	24233	2	B7ZLX3	CLASP1	333440471	09322
ClpP caseinolytic protease	K.QSLQVIESAMER.D	70.99	2.77845	695.855	17995	2	M0R208	CLPP	119589509	03074
CMP-Neu5Ac synthatase	R.VGLSGAPADACSTAQK.A	63.4	3.02595	766.875	11273	2	Q8NFW8	CMAS	119616870	04501
CMP-Neu5Ac synthatase	K.HLAGVPLIGWVLR.A	41.75	1.96105	715.937	24331	2	Q8NFW8	CMAS	119616872	04501
CND2	K.QSMWSLLTALSGK.E	28.83	4.92913	711.38	26983	2	E9PHA2	NCAPH	119591776	03820
CND2	R.SLPPVMAQNLSIPLAFACLLHLANEK.N	65.26	3.76536	949.85	29919	3	E9PHA2	NCAPH	119591776	03820
Coactivator associated arginine methlytransferase 1	R.LLTIGDANGEIQR.H	37.38	0.877298	700.38	16714	2	K7EPK1	CARM1	308153622	09158
Coactivator associated arginine methlytransferase 1	K.ANFWYQPSFHGVDLSALR.G	56.31	4.60284	703.353	23243	3	Q86X55	CARM1	326634093	09158
Coactosin like 1	K.FALITWIGENVSGLQR.A	23.55	8.6353	902.499	27321	2	H3BT58	COTL1	119615883	09482
Coatomer protein complex, subunit alpha	R.QELILSNSEDK.S	42.23	1.92844	638.324	13356	2	P53621	COPA	205371746	03564
Coatomer protein complex, subunit alpha	R.LLELGPKPEVAQQTR.K	28.37	4.45634	560.324	14433	3	P53621	COPA	205371746	03564
Coatomer protein complex, subunit alpha	R.VTTVTEIGKDVIGLR.I	68.42	0.182394	534.314	19600	3	P53621	COPA	205371746	03564
Coatomer protein complex, subunit alpha	R.TLDLPIYVTR.V	20.72	2.47421	595.844	21057	2	P53621	COPA	205371746	03564
Coatomer protein complex, subunit alpha	R.GVNWAAFHPTMPLIVSGADDR.Q	60.48	9.10241	1127.57	23130	2	P53621	COPA	205371746	03564
Coatomer protein complex, subunit alpha	K.NFDKLSFLYLITGNLEK.L	40.89	5.52133	672.37	27226	3	P53621	COPA	205371746	03564
Coatomer protein complex, subunit alpha	K.LLQPPAPIMPLDTNWPLLTVSK.G	58.12	2.65754	1222.69	27698	2	P53621	COPA	205371746	03564
Coatomer protein complex, subunit beta	R.VLQDLVMDILR.V	73.28	4.14984	657.879	27090	2	P53618	COPB1	221316632	02981
Coatomer protein complex, subunit beta 2	K.LGREEPAMSMDANGK.I	18.91	6.26376	535.92	11097	3	P35606	COPB2	119599446	06103
Coatomer protein complex, subunit beta 2	K.QLAELAISK.C	45.02	3.59663	486.792	14672	2	P35606	COPB2	119599446	06103
Coatomer protein complex, subunit beta 2	K.AAESLADPTEYENLFPGLK.E	27.63	6.73309	1033.02	24622	2	P35606	COPB2	119599446	06103
Coatomer protein complex, subunit delta	K.LYMVLITTK.N	18.63	3.19331	541.322	20337	2	Q6P1Q5	ARCN1	167887497	02893
Coatomer protein complex, subunit delta	R.NTLEWCLPVIDAK.N	28.99	2.29664	779.902	23456	2	P48444	ARCN1	214010212	02893
Coatomer protein complex, subunit delta	K.NSNILEDLETLR.L	56.91	1.44558	708.871	24090	2	Q6P1Q5	ARCN1	167887497	02893
Coatomer protein complex, subunit gamma 1	R.VFNETPINPR.K	15.81	3.90013	593.817	13367	2	Q9Y678	COPG1	119599675	09887
Coatomer protein complex, subunit gamma 1	R.AIVDCIISIIEENSESK.E	91.76	0.490635	960.485	29712	2	Q9Y678	COPG1	119599676	09887
Coatomer protein complex, subunit gamma 1	R.SLEELPVDIILASVG.-	27.97	1.01617	777.936	31979	2	Q9Y678	COPG1	119599676	09887
Coatomer protein complex, subunit gamma 2	R.SIATLAITTLLK.T	37.22	4.99844	622.898	25758	2	Q9Y678	COPG1	119604175	05074
Coatomer protein complex, subunit gamma 2	K.ELAPAVSVLQLFCSSPK.A	63.87	2.37705	923.495	26922	2	Q9Y678	COPG1	119604175	05074
Coatomer protein complex, subunit gamma 2	K.FGAQNESLLPSILVLLQR.C	76.64	3.9887	999.577	28989	2	Q9UBF2	COPG2	119604175	05074
Coatomer protein complex, subunit zeta 1	K.AILILDNDGDRLFAK.Y	30.38	3.80422	837.468	21224	2	P61923	COPZ1	253723261	16738
Cofilin 1	K.HELQANCYEEVKDR.C	71.67	3.33032	597.611	10138	3	P23528	CFL1	119594858	03261
Cofilin 1	K.LTGIKHELQANCYEEVKDR.C	117.36	4.61367	768.39	11633	3	P23528	CFL1	119594858	03261
Cofilin 1	K.KAVLFCLSEDKK.N	22.52	2.66313	479.932	12780	3	P23528	CFL1	119594858	03261
Cofilin 1	K.AVLFCLSEDKK.N	32.37	2.12112	655.346	15626	2	P23528	CFL1	119594858	03261
Cofilin 1	R.YALYDATYETK.E	35.13	2.76758	669.318	15729	2	P23528	CFL1	343887344	03261
Cofilin 1	K.LGGSAVISLEGKPL.-	28.31	3.49497	670.895	19136	2	P23528	CFL1	119594858	03261
Cofilin 1	K.KEDLVFIFWAPESAPLK.S	73.51	4.59078	995.542	25540	2	P23528	CFL1	343887344	03261
Coiled-coil domain containing 124	R.VLEEGSVEAR.T	63.05	3.40265	544.785	10386	2	Q96CT7	CCDC124	209969700	14008
Coiled-coil domain containing 124	R.LLEEEDSKLK.G	28.85	3.92639	602.329	11166	2	Q96CT7	CCDC124	209969700	14008
Coiled-coil domain containing 124	R.AAFTAFEEAQLPR.L	58.24	2.27057	725.872	19540	2	Q96CT7	CCDC124	209969700	14008
Coiled-coil domain containing 51	R.GLVHAAGPGQDSGSQAGSPPTR.D	67.94	4.38739	683.006	10078	3	Q96ER9	CCDC51	152032342	08571
Coiled-coil domain containing 51	R.DLHNLMVDLR.G	32.14	3.88368	613.324	20385	2	Q96ER9	CCDC51	152032342	08571
Coiled-coil domain containing 86	R.DTLALLQK.Q	23.88	2.44028	451.272	17404	2	Q9H6F5	CCDC86	119594307	08322
Coiled-coil-helix-coiled-coil-helix domain containing 3	R.YESHPVCADLQAK.I	38.14	0.158133	759.356	10498	2	Q9NX63	CHCHD3	119604209	13044
Coiled-coil-helix-coiled-coil-helix domain containing 3	K.CSALATQYMHCVNHAK.Q	30.77	0.533096	630.951	11860	3	Q9NX63	CHCHD3	119604209	13044
Coiled-coil-helix-coiled-coil-helix domain containing 3	K.RYESHPVCADLQAK.I	32.3	4.0339	558.609	9806	3	Q9NX63	CHCHD3	119604209	13044
Cold inducible RNA binding protein	R.SSGGSYRDSYDSYATHNE.-	18.56	3.16514	665.939	11192	3	Q14011	CIRBP	197692397	08375
Cold inducible RNA binding protein	K.YGQISEVVVVKDRETQR.S	27.59	3.38871	502.274	12963	4	K7ELT6	CIRBP	197692397	08375
Collagen binding protein 2	K.GVVEVTHDLQK.H	22.74	3.43687	408.892	11928	3	P50454	SERPINH1	333360851	02968
Collagen binding protein 2	K.LSSLIILMPHHVEPLER.L	32.87	3.11273	662.042	19760	3	P50454	SERPINH1	333360851	02968
Collagen binding protein 2	K.AVLSAEQLRDEEVHAGLGELLR.S	19.26	3.97832	802.434	21230	3	P50454	SERPINH1	333360851	02968
Collagen binding protein 2	R.LYGPSSVSFADDFVR.S	39.22	3.94744	830.408	21813	2	P50454	SERPINH1	333360851	02968
Collagen binding protein 2	K.LFYADHPFIFLVR.D	44.4	2.4092	819.448	24279	2	P50454	SERPINH1	333360851	02968
Collagen binding protein 2	K.DQAVENILVSPVVVASSLGLVSLGGK.A	83.8	5.15315	1276.23	30730	2	P50454	SERPINH1	333360851	02968
Complement component 5	R.VFQFLEK.S	17.92	3.49256	455.757	16185	2	P01031	C5	319443783	00405
Complement component C1q binding protein	K.ALVLDCHYPEDEVGQEDEAESDIFSIR.E	107.39	6.06391	1046.15	23247	3	I3L3B0	C1QBP	332639951	03168
Conserved nuclear protein NHN1	K.TTAPVPEPTKPGDPR.E	16.28	5.62443	521.614	10385	3	H7BXJ7	ZC3H18	269849528	11232
COP9 constitutive photomorphogenic homolog subunit 6	K.TCNTMNQFVNK.F	18.82	6.81256	678.81	12283	2	Q7L5N1	COPS6	119597008	16735
COP9 signalosome subunit 4	R.AVIEHNLLSASK.L	47.35	5.40834	641.365	12443	2	Q9BT78	COPS4	119626327	09888
COP9 signalosome subunit 4	K.LYNNITFEELGALLEIPAAK.A	60.04	3.43006	1110.11	28753	2	Q9BT78	COPS4	119626327	09888
COP9, subunit 3	K.SM#GSQEDDSGNKPSSYS.-	77.05	2.59419	896.35	7936	2	Q9UNS2	COPS3	312284090	07262
Copine 3	R.SPLGEVAIR.D	27.49	2.58299	471.276	14631	2	O75131	CPNE3	119612049	05016
Copine 3	K.QTSDGNWLMVHR.T	22.07	3.47098	481.9	15316	3	O75131	CPNE3	119612048	05016
Copine 3	K.NNLNPVWRPFK.I	31.39	1.14822	692.879	16069	2	O75131	CPNE3	119612048	05016
Copine 3	K.FGVYDIDNK.T	29.76	1.7188	535.762	16727	2	O75131	CPNE3	119612048	05016
Copine 3	K.LYGPTNFSPIINHVAR.F	90.84	4.86612	600.328	18352	3	O75131	CPNE3	119612049	05016
Copine 3	R.VVLFEMEAR.K	30.73	1.66061	547.29	19653	2	O75131	CPNE3	119612048	05016
Copine 3	K.EALAQCVLAEIPQQVVGYFNTYK.L	91.89	1.60904	1321.17	28913	2	O75131	CPNE3	119612049	05016
Copine I	R.EALAQTVLAEVPTQLVSYFR.A	96.81	4.37811	1118.11	28689	2	A6PVH9	CPNE1	311893345	05014
Coproporphyrinogen oxidase	R.AVVPSYIPLVK.K	15.92	1.94649	593.367	19576	2	P36551	CPOX	119600260	00417
COPS7B	K.KDINNIVK.T	29.97	0.11446	472.282	5800	2	A0A087X1P5	COPS7B	119591388	09889
Coronin 1C	K.SIKDTICNQDER.I	46.26	4.18612	739.852	10754	2	A7MAP1	CORO1C	156556178	09244
Coronin 1C	R.VGIVAWHPTAR.N	46.5	1.23314	603.84	13697	2	A7MAP1	CORO1C	156556178	09244
Coronin 6	R.KCEPIIMTVPR.K	51.21	3.45907	672.36	13698	2	A7MAP1	CORO1C	156556178	09244
COX15 homolog, cytochrome c oxidase assembly protein	K.MGESWIPEDLFTFSPILR.N	50.83	2.36382	1069.54	29741	2	Q7KZN9	COX15	119570243	04707
Coxsackie virus and adenovirus receptor	K.IHLVVLVKPSGAR.C	42.2	2.06786	694.942	13428	2	D3YHP0	CXADR	333470709	11804
CRDBP	K.IAPPETPDSK.V	31.73	3.61293	527.776	10237	2	Q9NZI8	IGF2BP1	296434536	09752
CRDBP	K.ILAHNNFVGR.L	42.85	4.05565	570.82	11129	2	O00425	IGF2BP3	296434536	09752
CRDBP	K.IRDILAQVK.Q	27.05	2.70163	528.334	13342	2	Q9NZI8	IGF2BP1	296434536	09752
CRDBP	K.IIGHFYASQMAQR.K	29.47	2.21847	507.927	13371	3	Q9NZI8	IGF2BP1	296434536	09752
CRDBP	K.LKEENFFGPK.E	41.53	1.66965	604.82	13596	2	Q9NZI8	IGF2BP1	296434536	09752
CRDBP	K.QQQVDIPLR.L	40.41	3.39408	548.811	14291	2	Q9NZI8	IGF2BP1	296434536	09752
CRDBP	K.MILEIMHK.E	42.88	3.63116	507.779	15899	2	Q9NZI8	IGF2BP1	296434536	09752
CRDBP	R.MVIITGPPEAQFK.A	39.79	1.67182	715.89	18585	2	O00425	IGF2BP3	296434536	09752
CRDBP	K.TVNELQNLTAAEVVVPR.D	95.38	2.61411	927.012	20985	2	Q9NZI8	IGF2BP1	296434536	09752
CRDBP	K.LYIGNLNESVTPADLEKVFAEHK.I	43.66	6.56539	863.124	23303	3	Q9NZI8	IGF2BP1	296434536	09752
CRDBP	R.LLVPTQYVGAIIGK.E	69.27	3.05457	736.45	23339	2	Q9NZI8	IGF2BP1	296434536	09752
CRDBP	K.ITISSLQDLTLYNPER.T	102.42	4.92648	932.001	23471	2	Q9NZI8	IGF2BP1	296434536	09752
CRDBP	K.AISVHSTPEGCSSACK.M	47.73	7.75743	564.26	9245	3	Q9NZI8	IGF2BP1	296434536	09752
Creatine kinase brain type	R.AGVHIKLPNLGK.H	24.39	7.79773	623.89	13800	2	P12277	CKB	225698035	00423
Creatine kinase brain type	K.LLIEMEQR.L	49.46	2.88496	516.283	16601	2	P12277	CKB	225698035	00423
Creatine kinase brain type	K.LRFPAEDEFPDLSAHNNHMAK.V	68.74	3.28843	813.725	17058	3	P12277	CKB	225698035	00423
Creatine kinase brain type	R.LEQGQAIDDLMPAQK.-	74	3.98471	828.92	18323	2	P12277	CKB	225698035	00423
Creatine kinase brain type	R.GIWHNDNKTFLVWVNEEDHLR.V	32.61	5.10239	656.33	20678	4	P12277	CKB	225698035	00423
Creatine kinase brain type	K.TFLVWVNEEDHLR.V	63.08	6.30216	829.426	21322	2	P12277	CKB	225698035	00423
Creatine kinase brain type	K.LAVEALSSLDGDLAGR.Y	56.69	2.60267	793.921	22312	2	P12277	CKB	225698035	00423
Creatine kinase brain type	K.SKDYEFMWNPHLGYILTCPSNLGTGLR.A	69.3	2.95406	1057.18	23400	3	P12277	CKB	225698035	00423
Creatine kinase brain type	R.FCTGLTQIETLFK.S	62.81	2.65631	779.405	24689	2	P12277	CKB	225698035	00423
Creatine kinase brain type	K.SMTEAEQQQLIDDHFLFDKPVSPLLLASGMAR.D	71.4	1.07281	1196.6	24909	3	P12277	CKB	225698035	00423
Creatine kinase brain type	R.AIEKLAVEALSSLDGDLAGR.Y	121.88	2.16854	1014.55	24991	2	P12277	CKB	225698035	00423
Creatine kinase brain type	R.LGFSEVELVQMVVDGVK.L	113.75	3.67553	924.996	28389	2	P12277	CKB	225698035	00423
Creatine kinase mitochondrial	R.VVVDALSGLK.G	48.04	3.73573	500.807	17341	2	J3KQ93	CKMT1B	111309176	00424
Creatine kinase mitochondrial	R.VVVDALSGLKGDLAGR.Y	58.06	2.85114	785.454	19089	2	J3KQ93	CKMT1B	111309176	00424
Creatine kinase mitochondrial	R.LGYILTCPSNLGTGLR.A	58.46	1.99202	867.966	20589	2	P12532	CKMT1B	153252003	00425
Creatine kinase mitochondrial	R.LSEMTEAEQQQLIDDHFLFDKPVSPLLTAAGMAR.D	45.24	3.38147	1267.97	24438	3	J3KQ93	CKMT1B	111309176	00424
CUGBP1	K.AMHQAQTMEGCSSPMVVK.F	37.57	2.59453	664.633	11587	3	Q92879	CELF1	310689909	03046
Culin 4B	K.TIDGILLLIER.E	53.52	1.88889	628.386	26503	2	A0A0A0MR50	CUL4A	296439468	07218
Culin 4B	K.ETVEEQASTTER.V	60.11	3.08198	690.32	9485	2	Q13620	CUL4B	296439468	02251
Cut like 1	R.SLQSENAALR.I	16.09	3.03333	544.79	12276	2	J3KPQ6	CUX1	321400116	16110
CutA divalent cation tolerance homolog	K.TQSSLVPALTDFVR.S	69.67	5.63163	767.422	23407	2	O60888	CUTA	123295550	12902
CutA divalent cation tolerance homolog	R.LAACVNLIPQITSIYEWK.G	28.1	5.46638	1060.07	26294	2	O60888	CUTA	123295550	12902
CutA divalent cation tolerance homolog	R.SVHPYEVAEVIALPVEQGNFPYLQWVR.Q	63.48	3.39295	785.913	26951	4	O60888	CUTA	123295550	12902
Cutaneous T cell lymphoma tumor antigen se70-2	K.KAISSTEAVLNNR.F	75.29	5.626	701.89	10523	2	A0A087X0H9	RBM26	168229174	12611
Cutaneous T cell lymphoma tumor antigen se70-2	K.YVLALVK.K	15.43	6.77581	403.26	16376	2	A0A087X0H9	RBM26	124021002	12611
CWF19 like 1, cell cycle control	K.CGSALVSSLATGLKPR.Y	37.1	3.01073	808.945	17173	2	Q69YN2	CWF19L1	166225917	13101
CXXC finger 1 PHD domain	K.KLLERIR.R	33.54	9.2626	464.304	15067	2	Q9P0U4	CXXC1	156142182	10852
Cyclin K	K.DPQQPAQQQQPAQQPK.K	49.8	0.505258	908.95	8067	2	O75909	CCNK	218511966	10352
Cyclophilin A	K.KITIADCGQLE.-	41.57	2.97363	624.32	14473	2	B4DM82	PPIA	323463041	00457
Cyclophilin A	K.TEWLDGKHVVFGK.V	53.78	7.49832	758.407	15792	2	B4DM82	PPIA	323463041	00457
Cyclophilin A	K.VKEGMNIVEAMER.F	82.72	4.36725	753.379	15971	2	B4DM82	PPIA	323463041	00457
Cyclophilin A	K.SIYGEKFEDENFILK.H	74.58	3.47505	916.462	19316	2	C9J5S7	PPIA	323463041	00457
Cyclophilin A	R.VSFELFADKVPK.T	38.15	4.65877	690.385	19536	2	B4DM82	PPIA	323463041	00457
Cyclophilin A	K.EGMNIVEAMER.F	31.45	2.53718	639.796	19645	2	B4DM82	PPIA	323463041	00457
Cyclophilin A	K.HTGPGILSMANAGPNTNGSQFFICTAK.T	89	4.03283	931.118	20297	3	C9J5S7	PPIA	323463041	00457
Cyclophilin A	R.IIPGFMCQGGDFTR.H	64.53	2.6208	799.878	20362	2	A0A075B767	LOC105371242	323463041	00457
Cyclophilin A	M.VNPTVFFDIAVDGEPLGR.V	61.62	2.40544	649.34	26502	3	B4DM82	PPIA	75766275	00457
Cystathionine beta synthase	R.LKNEIPNSHILDQYR.N	18.62	7.7805	614	14937	3	P35520	CBS	295821202	01994
Cystathionine beta synthase	K.ILPDILK.K	17.34	0.426356	406.268	18400	2	C9JMA6	CBS	295821202	01994
Cystathionine gamma lyase	K.LLEAAITPETK.L	15.91	1.38655	593.341	14933	2	P32929	CTH	299473759	09633
Cystathionine gamma lyase	R.AVVPPISLSTTFK.Q	47.94	4.11386	680.401	20450	2	P32929	CTH	299473759	09633
Cystathionine gamma lyase	R.FLQNSLGAVPSPIDCYLCNR.G	63.45	4.66928	1162.57	23476	2	P32929	CTH	299473759	09633
Cystathionine gamma lyase	K.NGMAVAQFLESNPWVEK.V	51.17	0.255217	960.47	25167	2	P32929	CTH	299473759	09633
Cysteine and glycine rich protein 2	R.TVYHAEEVQCDGR.S	33.93	4.31223	521.902	9616	3	Q16527	CSRP2	119617743	03523
Cysteine string protein	K.YHPDKNPDNPEAADKFK.E	28.3	4.93015	662.653	9508	3	Q9H3Z4	DNAJC5	119595599	08539
Cysteinyl-tRNA synthetase	R.IQHAVQLATEPLEK.A	19.99	3.8849	526.297	13218	3	P49589	CARS	303304987	00464
Cytidine 5-prime triphosphate synthetase	K.FSDSYASVIK.A	39.65	3.40331	558.784	15200	2	P17812	CTPS1	148491070	00465
Cytidine 5-prime triphosphate synthetase	K.LCSAHGVLVPGGFGVR.G	54.18	0.635972	813.432	16101	2	P17812	CTPS1	148491070	00465
Cytidine 5-prime triphosphate synthetase	R.GLGLSPDLVVCR.C	40.99	3.51405	643.353	19768	2	P17812	CTPS1	169791765	00465
Cytidine 5-prime triphosphate synthetase	K.TVQVVPHITDAIQEWVMR.Q	34.47	0.627676	1061.56	24898	2	P17812	CTPS1	169791765	00465
Cytochrome b-5	K.TFIIGELHPDDRPK.L	41.39	3.15654	546.628	15713	3	J3KNC7	CYB5A	158428699	08941
Cytochrome bc1	R.LCTSATESEVAR.G	90.66	3.84399	662.317	10234	2	P31930	UQCRC1	119585302	01875
Cytochrome bc1	R.IAEVDASVVR.E	55	3.61425	529.798	13089	2	P31930	UQCRC1	119585302	01875
Cytochrome bc1	R.SLLTYGR.R	15.99	2.74506	405.231	13715	2	P31930	UQCRC1	119585302	01875
Cytochrome bc1	R.RIPLAEWESR.I	26.8	3.55699	419.565	15314	3	P31930	UQCRC1	119585302	01875
Cytochrome bc1	R.ADLTEYLSTHYKAPR.M	122.62	2.36501	882.951	16676	2	P31930	UQCRC1	119585302	01875
Cytochrome bc1	R.ADLTEYLSTHYK.A	57.61	5.40573	720.85	17936	2	P31930	UQCRC1	119585302	01875
Cytochrome bc1	K.NRPGSALEKEVESMGAHLNAYSTR.E	71.35	3.18192	655.077	18185	4	P31930	UQCRC1	119585302	01875
Cytochrome bc1	R.MVLAAAGGVEHQQLLDLAQK.H	120.97	1.79626	1046.57	18990	2	P31930	UQCRC1	119585302	01875
Cytochrome bc1	R.SGMFWLR.F	16.34	2.52776	448.727	20818	2	P31930	UQCRC1	119585302	01875
Cytochrome bc1	K.HLGGIPWTYAEDAVPTLTPCR.F	95.75	4.86201	1177.59	22526	2	P31930	UQCRC1	119585302	01875
Cytochrome bc1	R.DVVFNYLHATAFQGTPLAQAVEGPSENVR.K	109.2	2.23346	1565.79	25322	2	P31930	UQCRC1	119585302	01875
Cytochrome C	K.TGQAPGYSYTAANK.N	58.75	3.14836	714.844	10353	2	P99999	CYCS	159162530	00479
Cytochrome C	K.MIFVGIK.K	28.69	8.64178	404.24	17582	2	P99999	CYCS	325533941	00479
Cytochrome C	R.ADLIAYLK.K	28.65	2.5923	453.77	19898	2	P99999	CYCS	325533941	00479
Cytochrome C	K.NKGIIWGEDTLMEYLENPK.K	60.94	1.07995	1125.56	25069	2	P99999	CYCS	325533941	00479
Cytochrome C	K.GIIWGEDTLMEYLENPKK.Y	107.85	2.30751	712.696	25569	3	P99999	CYCS	325533941	00479
Cytochrome C	K.GIIWGEDTLMEYLENPK.K	86.5	9.73709	1004.5	27338	2	P99999	CYCS	325533941	00479
Cytochrome c oxidase assembly protein COX17	M.PGLVDSNPAPPESQEK.K	52.02	4.86178	832.914	12342	2	C9J8T6	COX17	80478662	05314
Cytochrome c oxidase polypeptide II	R.VVLPIEAPIR.M	51.79	3.31075	553.852	19157	2	P00403	MT-CO2	346682808	02470
Cytochrome c oxidase subunit 5A, mitochondrial	R.RLNDFASTVR.I	39.85	3.24105	589.819	11848	2	H3BNX8	COX5A	218511986	04799
Cytochrome c oxidase subunit 5A, mitochondrial	R.LNDFASTVR.I	47.08	3.37985	511.769	13019	2	H3BNX8	COX5A	218511986	04799
Cytochrome c oxidase subunit VI b	R.NCWQNYLDFHR.C	23.46	2.62128	518.231	18952	3	J3KPM8	COX6B1	49457270	00493
Cytochrome c oxidase subunit VIIc	K.NLPFSVENK.W	26.06	2.96883	524.279	16022	2	P15954	COX7C	119616329	04800
Cytochrome c oxidase subunit VIIc	K.MCLYFGSAFATPFLVVR.H	39.05	0.688229	990	28067	2	P15954	COX7C	119616330	04800
Cytochrome c oxidase, subunit 4, isoform 1	R.DHPLPEVAHVK.H	33.77	1.12671	414.56	10612	3	Q86WV2	COX4I1	119615844	00466
Cytochrome c oxidase, subunit 4, isoform 1	R.IKFKESFAEMNR.G	22.42	3.04046	500.596	13000	3	H3BN72	COX4I1	119615844	00466
Cytochrome c oxidase, subunit 4, isoform 1	K.VNPIQGLASK.W	19.33	5.5075	513.804	13730	2	P13073	COX4I1	119615844	00466
Cytochrome c oxidase, subunit 5b	K.GASGTREDPNLVPSISNKR.I	37.55	3.60503	666.686	11472	3	P10606	COX5B	119622335	00467
Cytochrome c oxidase, subunit 5b	K.LVPQQLAH.-	29.99	1.78902	453.265	11743	2	P10606	COX5B	119622335	00467
Cytochrome c oxidase, subunit 5b	R.EDPNLVPSISNKR.I	26.66	5.24516	490.266	13310	3	P10606	COX5B	119622335	00467
Cytochrome c oxidase, subunit 5b	K.KGLDPYNVLAPK.G	34.95	2.93289	438.92	16085	3	P10606	COX5B	119622335	00467
Cytochrome c oxidase, subunit 5b	K.GLDPYNVLAPK.G	53.75	1.05002	593.828	19087	2	P10606	COX5B	119622335	00467
Cytochrome c oxidase, subunit Va	R.KGINTLVTYDMVPEPK.I	76.33	0.771211	902.98	17809	2	H3BNX8	COX5A	218511986	04799
Cytochrome c oxidase, subunit Va	R.WVTYFNKPDIDAWELR.K	77.35	4.15971	1027.02	22989	2	H3BNX8	COX5A	218511986	04799
Cytochrome c oxidase, subunit Va	K.AGPHKEIYPYVIQELRPTLNELGISTPEELGLDKV.-	15.36	2.12779	784.625	25471	5	H3BRM5	COX5A		04799
Cytochrome c oxidase, subunit Va	K.EIYPYVIQELRPTLNELGISTPEELGLDKV.-	19.47	0.498714	857.96	28103	4	H3BRM5	COX5A	218511986	04799
Cytochrome c oxidase, subunit VIc	K.AYADFYR.N	27.54	3.28246	453.213	14275	2	P09669	COX6C	119612199	00494
Cytochrome c oxidase, subunit VIc	R.NYDVMKDFEEMRK.A	69.67	0.466925	852.889	17802	2	P09669	COX6C	119612199	00494
Cytochrome c oxidase, subunit VIIa, polypeptide 2	K.GGVADALLYR.A	55.51	3.17621	517.787	18105	2	H0UI06	COX7A2	262118227	00482
Cytochrome c oxidase, subunit VIIa, polypeptide 2	K.QKLFQEDDEIPLYLK.G	46.86	4.25866	940	20514	2	H0UI06	COX7A2	262118227	00482
Cytochrome c oxidase, subunit VIIa, polypeptide 2	K.LFQEDDEIPLYLKGGVADALLYR.A	72.92	2.76078	1319.7	25686	2	H0UI06	COX7A2	262118227	00482
Cytochrome c-type heme lyase	K.GCPVNTEPSGPTCEK.K	41.16	3.96642	816.856	9751	2	P53701	HCCS	285002259	02085
Cytochrome C1	R.GLLSSLDHTSIR.R	58.53	0.973277	433.573	16250	3	P08574	CYC1	311033458	00480
Cytochrome C1	K.DVCTFLR.W	21.55	2.50866	455.727	17386	2	P08574	CYC1	311033458	00480
Cytochrome C1	K.LFDYFPKPYPNSEAAR.A	33.05	1.82982	957.975	19452	2	P08574	CYC1	311033458	00480
Cytochrome C1	R.AANNGALPPDLSYIVR.A	31.03	4.23366	835.95	20942	2	P08574	CYC1	311033458	00480
Cytochrome C1	R.HGGEDYVFSLLTGYCEPPTGVSLR.E	110.41	3.28528	1327.64	25254	2	P08574	CYC1	311033458	00480
Cytochrome oxidase deficient homolog 1	R.HIGKPLLGGPFSLTTHTGER.K	46.73	3.1282	530.293	15046	4	J3QL56	SCO1	119610403	04705
Cytochrome P-450 reductase	R.DVQNTFYDIVAELGAMEHAQAVDYIKK.L	34.43	3.39774	767.884	28729	4	P16435	POR	343781131	00485
Cytochrome-b5 reductase	R.LIDREIISHDTRR.F	22.73	1.81416	541.97	10630	3	P00387	CYB5R3	284448553	08942
Cytochrome-b5 reductase	R.LIDREIISHDTR.R	20.46	3.07468	489.937	11466	3	P00387	CYB5R3	284448553	08942
Cytochrome-b5 reductase	R.GPSGLLVYQGK.G	48.52	4.85059	559.817	15235	2	P00387	CYB5R3	284448553	08942
Cytochrome-b5 reductase	K.DILLRPELEELR.N	20.97	2.10181	748.429	21000	2	P00387	CYB5R3	284448553	08942
Cytochrome-b5 reductase	R.FALPSPQHILGLPVGQHIYLSAR.I	57.25	6.15889	629.359	22263	4	P00387	CYB5R3	284448553	08942
Cytochrome-b5 reductase	K.SVGMIAGGTGITPMLQVIR.A	75.38	4.35866	951.025	23179	2	P00387	CYB5R3	284448553	08942
Cytokine induced protein 29 kDa	K.ITSEIPQTER.M	32.4	3.5855	587.311	11086	2	Q567R9	CIP29	119617245	16716
Cytokine induced protein 29 kDa	R.FGLNVSSISR.K	55.68	3.00115	540.297	17104	2	Q567R9	CIP29	119617245	16716
Cytokine like nuclear factor n-pac	K.DLVLGPSGVLQGIRPGK.C	67.21	4.82297	853.506	21122	2	Q49A26	GLYR1	151568074	17625
Cytokine like nuclear factor n-pac	K.IGFLGLGLMGSGIVSNLLK.M	39.84	5.31046	630.372	30711	3	Q49A26	GLYR1	151568074	17625
Cytoplasmic FMR1 interacting protein 1	K.YAPLHLVPLIER.L	47.92	3.98357	710.922	20008	2	H7C229	CYFIP2	313103961	05890
Cytoplasmic linker associated protein 2	R.AGGDATDSSQTALDNK.A	80.7	1.77727	775.851	9281	2	A0A0U1RQI6	CLASP2	333440451	12054
Cytoskeleton associated protein 1	R.YDEPLGKNDGSVNGKR.Y	37.85	3.12546	437.971	9526	4	Q6FGY5	CKAP1	50428925	03196
Cytoskeleton associated protein 4	K.VASLEESEGNKQDLK.A	99.53	3.06893	823.918	10080	2	Q07065	CKAP4	119618179	16717
Cytoskeleton associated protein 4	R.QREELGQGLQGVEQK.V	52.08	5.4624	566.967	11909	3	Q07065	CKAP4	119618179	16717
Cytoskeleton associated protein 4	K.VQEQVHTLLSQDQAQAAR.L	108.49	3.23534	674.686	13173	3	Q07065	CKAP4	119618179	16717
Cytoskeleton associated protein 4	K.ASVSQVEADLK.M	32.19	5.11771	573.807	14225	2	Q07065	CKAP4	119618179	16717
Cytoskeleton associated protein 4	R.LALQALTEK.L	28.93	3.32052	493.799	15889	2	Q07065	CKAP4	119618179	16717
Cytoskeleton associated protein 4	K.LQNEILKDLSDGIHVVKDAR.E	54.47	5.25969	755.089	20877	3	Q07065	CKAP4	119618179	16717
Cytoskeleton associated protein 4	K.LQNEILKDLSDGIHVVK.D	59.53	3.40954	641.032	21003	3	Q07065	CKAP4	119618179	16717
Cytoskeleton associated protein 4	K.VQSLQATFGTFESILR.S	52.7	3.79084	898.984	26280	2	Q07065	CKAP4	119618179	16717
Cytoskeleton associated protein 5	K.TTGEVVSGVVSK.V	34.2	3.65721	581.821	11474	2	Q14008	CKAP5	212276513	10830
Cytoskeleton associated protein 5	K.NQSETLNWLSNAIKEFGFSGLNVK.A	80.17	4.11626	899.464	28812	3	Q14008	CKAP5	212276513	10830
Cytoskeleton associated protein 5	K.ILVQQTLNILQQLAVAMGPNIK.Q	52.23	3.58485	802.473	30799	3	Q14008	CKAP5	212276513	10830
D-dopachrome tautomerase	R.SHSAHFFEFLTK.E	39.65	3.21496	725.862	16968	2	J3KQ18	DDT	329666049	04126
Damage-specific DNA binding protein 1, 127kDa	K.TYEVSLR.E	20.75	4.97779	434.23	12628	2	Q16531	DDB1	270346588	10952
Damage-specific DNA binding protein 1, 127kDa	K.ALVSEWKEPQAK.N	40.24	3.41043	693.377	12762	2	Q16531	DDB1	270346588	10952
Damage-specific DNA binding protein 1, 127kDa	R.QGQGQLVTCSGAFK.E	82.13	3.74546	740.867	13208	2	Q16531	DDB1	270346588	10952
Damage-specific DNA binding protein 1, 127kDa	R.ILKLPSFELLHK.E	31.8	3.1289	479.967	19513	3	Q16531	DDB1	270346588	10952
Damage-specific DNA binding protein 1, 127kDa	K.IAVMELFRPK.G	30.76	2.8346	602.351	19939	2	Q16531	DDB1	270346588	10952
Damage-specific DNA binding protein 1, 127kDa	R.SVLLLAYKPMEGNFEEIAR.D	36.95	3.39426	727.388	22208	3	Q16531	DDB1	270346588	10952
Damage-specific DNA binding protein 1, 127kDa	R.KTEPATGFIDGDLIESFLDISRPK.M	57.03	3.39701	663.102	26856	4	Q16531	DDB1	270346588	10952
Damage-specific DNA binding protein 1, 127kDa	R.EATADDLIKVVEELTR.I	92.99	2.96122	901.483	28407	2	Q16531	DDB1	270346588	10952
Daz associated protein 1	K.SQAPGQPGASQWGSR.V	54.15	2.87108	757.363	11084	2	Q96EP5	DAZAP1	119589910	08462
Daz associated protein 1	K.FKDPNCVGTVLASRPHTLDGR.N	23.32	2.9113	780.736	14197	3	Q96EP5	DAZAP1	159164101	08462
Daz associated protein 1	K.IFVGGIPHNCGETELR.E	44.85	5.14648	600.305	15156	3	Q96EP5	DAZAP1	159164092	08462
DB83 protein	R.IVVEHIIMKPACPLFVR.R	34.22	0.311057	674.718	18399	3	P57088	TMEM33	224589127	07680
DB83 protein	R.ALLANALTSALR.L	67.2	2.50468	607.368	21284	2	P57088	TMEM33	224589127	07680
DBC1	R.VVTQNICQYR.S	73.55	0.229572	640.824	11850	2	A0A087X2B6	CCAR2	41351350	09159
DBC1	K.VQTLSNQPLLK.S	23.15	5.99162	620.87	13742	2	Q8N163	CCAR2	41351350	09159
DBC1	K.VLLLSSPGLEELYR.C	50.05	4.27717	794.954	23530	2	Q8N163	CCAR2	41351350	09159
DC2 protein	R.VPFLVLECPNLK.L	63.16	1.99049	714.901	22380	2	A0A087WUD3	OSTC	119626639	00205
DC6	K.GLEHVTVDDLVAEITPK.G	18.43	9.69612	918.5	23946	2	Q9NPA8	ENY2	302148485	13121
DDX1	R.ELAEQTLNNIK.Q	32.22	5.75004	636.847	14865	2	A0A087X2G1	DDX1	326205205	03158
DDX1	K.ALIVEPSRELAEQTLNNIK.Q	73.21	5.38492	1069.6	20348	2	A0A087X2G1	DDX1	326205205	03158
DDX1	K.EAQTSFLHLGYLPNQLFR.T	36.74	4.50303	1067.56	23992	2	A0A087X2G1	DDX1	326205205	03158
DDX1	K.TGAFSIPVIQIVYETLKDQQEGK.K	63.6	3.94093	1282.69	29161	2	Q92499	DDX1	326205205	03158
DDX1	R.FLVLDEADGLLSQGYSDFINR.M	15.61	1.56565	475.242	8486	5	A0A087X2G1	DDX1	326205205	03158
DDX1	K.GKHYYEVSCHDQGLCR.V	48.11	5.08043	670.3	9801	3	A0A087X2G1	DDX1	326205205	03158
DDX15	R.HQSFVLVGETGSGK.T	42.88	2.90716	482.586	13201	3	O43143	DHX15	119613227	04553
DDX15	R.EAMNDPLLER.Y	61.58	1.5578	594.291	15955	2	O43143	DHX15	119613227	04553
DDX15	R.YGVIILDEAHER.T	38.56	2.04137	707.871	16203	2	O43143	DHX15	119613227	04553
DDX15	R.SNLGSVVLQLK.K	33.21	4.10817	579.35	18518	2	O43143	DHX15	119613227	04553
DDX15	K.TTQIPQWCVEYMR.S	57.08	2.9139	856.403	19797	2	O43143	DHX15	119613227	04553
DDX15	R.ASTNAMLISAGLPPLK.A	65.5	4.7276	792.449	21053	2	O43143	DHX15	119613227	04553
DDX15	K.KLGIDDLVHFDFMDPPAPETLMR.A	37.45	2.91422	665.085	25948	4	O43143	DHX15	119613227	04553
DDX15	R.TLATDILMGVLK.E	61.23	3.52542	637.875	27286	2	O43143	DHX15	119613227	04553
DDX15	K.LGIDDLVHFDFMDPPAPETLMR.A	35.41	3.57026	843.746	28402	3	O43143	DHX15	119613227	04553
DDX16	R.ELLVLPIYANLPSDMQAR.I	52.38	3.23234	1022.05	26023	2	Q5JP46	DHX16	169158332	04555
DDX18	R.QTMLFSATQTR.K	50.92	2.73284	642.326	15373	2	Q9NVP1	DDX18	295982427	05894
DDX18	R.LLDHMQNTPGFMYK.N	45.58	0.994807	847.904	17026	2	Q9NVP1	DDX18	295982427	05894
DDX18	K.LGNGINIIVATPGR.L	72.28	0.940628	697.91	18440	2	Q9NVP1	DDX18	295982427	05894
DDX18	R.ELAMQTFGVLK.E	37.65	1.73046	618.838	20864	2	Q9NVP1	DDX18	295982427	05894
DDX18	R.GHALLILRPEELGFLR.Y	46.76	2.43393	917.541	21812	2	Q9NVP1	DDX18	119615600	05894
DDX18	K.NLQCLVIDEADRILDVGFEEELK.Q	25.4	5.42603	906.798	29284	3	Q9NVP1	DDX18	295982427	05894
DDX19	R.GLAVNMVDSK.H	17.58	3.19485	517.273	13651	2	F6QDS0	hCG_2043426	237823853	07732
DDX21	K.QDAQSLHGDIPQK.Q	48.11	1.02038	718.861	10119	2	Q9NR30	DDX21	119574692	05895
DDX21	R.IKDHIQNGKLDLTK.L	50.11	3.94349	541.648	10269	3	Q9NR30	DDX21	119574692	05895
DDX21	K.EAQELSQNSAIK.Q	39.68	5.21526	659.339	10359	2	Q9NR30	DDX21	119574692	05895
DDX21	K.NEEPSEEEIDAPKPK.K	82.19	6.24017	856.41	10714	2	Q9NR30	DDX21	119574692	05895
DDX21	R.SDAGLESDTAMK.K	54.7	3.04276	612.776	11132	2	Q3SWU7	DDX21	119574691	05895
DDX21	K.EQLGEEIDSK.V	34.56	4.38498	574.28	11811	2	Q9NR30	DDX21	119574692	05895
DDX21	K.EQLGEEIDSKVK.G	33.48	1.20171	687.86	12568	2	Q9NR30	DDX21	119574692	05895
DDX21	K.STYEQVDLIGKK.T	32.81	1.07914	690.871	13233	2	Q9NR30	DDX21	119574692	05895
DDX21	K.TAITVEHLAIK.C	30.63	8.11063	598.361	13721	2	Q9NR30	DDX21	119574692	05895
DDX21	R.GRAPQVLVLAPTR.E	61.8	0.16838	689.42	13762	2	Q9NR30	DDX21	119574692	05895
DDX21	K.RIGVPSATEIIK.A	15.08	2.32752	642.389	14750	2	Q9NR30	DDX21	119574692	05895
DDX21	R.APQVLVLAPTR.E	41.4	1.12646	582.859	16378	2	Q9NR30	DDX21	119574692	05895
DDX21	R.LLDSVPPTAISHFK.Q	25.84	4.33096	508.95	16890	3	Q9NR30	DDX21	119574692	05895
DDX21	R.IGVPSATEIIK.A	30.64	3.33963	564.339	17121	2	Q9NR30	DDX21	119574692	05895
DDX21	R.NGIDILVGTPGR.I	40.91	3.91193	606.343	19309	2	Q9NR30	DDX21	119574692	05895
DDX21	K.LSVACFYGGTPYGGQFER.M	76.26	2.14642	1004.97	20859	2	Q9NR30	DDX21	119574692	05895
DDX21	R.GLDIPEVDLVIQSSPPKDVESYIHR.S	50.97	5.21864	702.375	23404	4	Q9NR30	DDX21	119574692	05895
DDX21	K.TFSFAIPLIEK.L	28.01	0.941762	633.36	24330	2	Q9NR30	DDX21	119574692	05895
DDX21	K.TFSFAIPLIEKLHGELQDR.K	45.11	2.00434	1107.6	24626	2	Q9NR30	DDX21	119574692	05895
DDX21	K.KVTKNEEPSEEEIDAPKPK.K	24.12	6.04855	542.786	9288	4	Q9NR30	DDX21		05895
DDX21	K.QDAQSLHGDIPQKQR.E	48.78	3.34713	430.975	9296	4	Q9NR30	DDX21	119574692	05895
DDX23	R.QAIPIGLQNR.D	26.92	2.4999	555.326	14686	2	Q9BUQ8	DDX23	119578420	09908
DDX24	K.KPKEPQPEQPQPSTSAN.-	46.18	6.18816	931.96	7985	2	Q4V9L5	DDX24	119601958	05860
DDX24	K.AQAVSEEEEEEEGKSSSPK.K	77.41	4.30261	683.978	8908	3	Q4V9L5	DDX24	119601958	05860
DDX24	R.NAAPPPSNTEAPPGETR.T	22.23	0.737478	853.41	9324	2	Q4V9L5	DDX24	119601958	05860
DDX27	K.ACIPVGLLGK.D	20.45	4.02689	514.3	17739	2	B7Z6D5	DDX27	224593278	10859
DDX3	R.DREEALHQFR.S	23.52	4.15179	650.826	10354	2	A0A0D9SF53	DDX3X	301171475	02154
DDX3	K.VVWVEESDKR.S	35.76	8.1033	623.83	11625	2	A0A0D9SF53	DDX3X	301171475	02154
DDX3	K.SPILVATAVAAR.G	27.74	6.63636	584.86	16150	2	A0A0D9SF53	DDX3X	301171475	02154
DDX3	K.IGLDFCK.Y	36.47	2.05061	426.719	16632	2	A0A0D9SF53	DDX3X	301171475	02154
DDX3	K.QYPISLVLAPTR.E	71.59	3.93286	679.398	21547	2	A0A0D9SF53	DDX3X	301171475	02154
DDX3	R.VGNLGLATSFFNER.N	66.02	4.3088	762.897	22292	2	A0A0D9SF53	DDX3X	301171475	02154
DDX3	R.HVINFDLPSDIEEYVHR.I	71.8	2.39507	695.015	22350	3	A0A0D9SF53	DDX3X	301171475	02154
DDX3	K.YLVLDEADRMLDMGFEPQIR.R	44.77	2.66011	1206.09	25892	2	A0A0D9SF53	DDX3X	301171475	02154
DDX3	R.NINITKDLLDLLVEAK.Q	71.47	4.13343	906.531	27670	2	A0A0D9SF53	DDX3X	301171475	02154
DDX3	K.DLLDLLVEAK.Q	47.35	3.14357	564.831	27703	2	A0A0D9SF53	DDX3X	301171475	02154
DDX3	K.TAAFLLPILSQIYSDGPGEALR.A	97.66	4.1106	778.093	29439	3	A0A0D9SF53	DDX3X	301171475	02154
DDX39	R.CMALAQLLVEQNFPAIAIHR.G	89.9	3.86107	765.744	25901	3	O00148	DDX39A	119604824	10861
DDX46	R.ILSKPIEVQVGGR.S	19.17	3.70745	465.951	13252	3	A0A0C4DG89	DDX46	119582646	10862
DDX46	R.GGTILAPTVSAK.T	39.92	1.05684	557.828	13288	2	A0A0C4DG89	DDX46	119582645	10862
DDX46	K.TIAFLLPMFR.H	24.36	4.52225	604.849	27152	2	D6RJA6	DDX46	119582646	10862
DDX48	R.KLDYGQHVVAGTPGR.V	102.47	4.08298	799.429	10808	2	P38919	EIF4A3	295982194	06482
DDX48	K.LDYGQHVVAGTPGR.V	49.33	2.97533	490.589	11958	3	P38919	EIF4A3	295982194	06482
DDX48	R.ELAVQIQK.G	22.03	2.46406	464.778	12468	2	P38919	EIF4A3	295982194	06482
DDX48	K.EQIYDVYR.Y	29.37	2.36198	543.268	14965	2	P38919	EIF4A3	295982194	06482
DDX48	K.GFKEQIYDVYR.Y	32.29	1.61598	473.243	15815	3	P38919	EIF4A3	295982194	06482
DDX48	R.ETQALILAPTR.E	50.46	1.73827	606.852	15981	2	P38919	EIF4A3	295982194	06482
DDX48	R.YLPPATQVVLISATLPHEILEMTNK.F	109.01	3.15924	1389.76	28521	2	P38919	EIF4A3	295982194	06482
DDX48	K.FDTLCDLYDTLTITQAVIFCNTKR.K	46.5	0.167101	727.861	29864	4	P38919	EIF4A3	295982194	06482
DDX5	K.HGKAPILIATDVASR.G	64.21	3.20746	774.949	12874	2	B4DLW8	DDX5	197692465	01615
DDX5	R.GVEICIATPGR.L	34.61	4.09171	586.811	16140	2	Q59F66		218681961	01615
DDX5	K.APILIATDVASR.G	60.99	2.1097	613.86	17098	2	Q59F66		197692465	10532
DDX5	R.LIDFLECGK.T	32.96	2.58369	547.783	20647	2	B4DLW8	DDX5	218681961	01615
DDX5	R.GDGPICLVLAPTR.E	32.39	3.37684	684.871	20822	2	Q59F66		218681961	10532
DDX5	R.QTLMWSATWPK.E	57.27	3.01629	674.842	21016	2	Q59F66		218681961	01615
DDX5	K.QVSDLISVLR.E	49.83	2.07142	565.334	21843	2	B4DLW8	DDX5	197692465	01615
DDX5	K.TLSYLLPAIVHINHQPFLER.G	33.73	0.44001	787.774	22382	3	J3KTA4	DDX5	218681961	01615
DDX5	R.DWVLNEFK.H	16.34	3.91041	525.768	22422	2	B4DLW8	DDX5	197692465	01615
DDX50	K.TFSFAIPLIER.L	39.49	2.53996	647.365	24849	2	A0A087WVC1	DDX50	119574689	09910
DDX8	K.SLGPDVPELIILPVYSALPSEMQTR.I	63.22	7.49523	1363.24	28438	2	Q14562	DHX8	127801176	02672
DEAD (Asp-Glu-Ala-Asp) box polypeptide 17	R.SSQSSSQQFSGIGR.S	84.98	3.05423	728.347	11422	2	Q9UQL5	DDX17	169145046	10532
DEAD (Asp-Glu-Ala-Asp) box polypeptide 17	R.TTSSANNPNLMYQDECDRR.L	44.9	3.64616	757.998	11539	3	Q9UQL5	DDX17	169145046	10532
DEAD (Asp-Glu-Ala-Asp) box polypeptide 17	K.LMQLVDHR.G	35.57	4.12241	506.276	11865	2	Q59F66		169145046	10532
DEAD (Asp-Glu-Ala-Asp) box polypeptide 17	K.NFYVEHPEVAR.L	19.25	2.35327	454.225	12634	3	Q59F66		169145047	10532
DEAD (Asp-Glu-Ala-Asp) box polypeptide 17	R.LTPYEVDELRR.K	33.74	2.31388	695.871	14326	2	Q59F66		169145047	10532
DEAD (Asp-Glu-Ala-Asp) box polypeptide 17	R.SGKAPILIATDVASR.G	32.21	3.66544	749.936	15120	2	Q59F66		169145046	10532
DEAD (Asp-Glu-Ala-Asp) box polypeptide 17	R.QLAEDFLR.D	46.04	1.43214	496.265	17874	2	Q59F66		169145046	10532
DEAD (Asp-Glu-Ala-Asp) box polypeptide 17	R.ELAQQVQQVADDYGK.C	56.08	1.60064	846.417	18766	2	Q59F66		169145046	10532
DEAD (Asp-Glu-Ala-Asp) box polypeptide 17	K.GTAYTFFTPGNLK.Q	40.43	0.670565	708.862	19885	2	Q59F66		169145046	10532
DEAD (Asp-Glu-Ala-Asp) box polypeptide 17	R.LIDFLESGK.T	22.96	3.68848	511.284	20367	2	Q59F66		169145046	10532
DEAD (Asp-Glu-Ala-Asp) box polypeptide 17	K.LIQLMEEIMAEKENK.T	62.49	0.65313	909.97	22023	2	Q59F66		169145046	10532
DEAD (Asp-Glu-Ala-Asp) box polypeptide 17	R.APLPDLYPFGTMR.G	40.99	5.51646	739.383	23200	2	Q59F66		148613856	10532
DEAD (Asp-Glu-Ala-Asp) box polypeptide 17	R.CTYLVLDEADRMLDMGFEPQIR.K	48.94	0.535877	1336.63	26318	2	Q59F66		169145046	10532
DEAD-box protein 47	R.NLGFTAIPLHGQMSQSK.R	81.34	2.86176	914.975	17176	2	Q9H0S4	DDX47	119616691	10863
DEAD-box protein 47	K.TGAFALPILNALLETPQR.L	66.6	3.77748	963.05	29526	2	G5E955	DDX47	161761223	10863
DEAD-box protein 52	K.TLAFSIPILMQLK.Q	56.43	2.25511	737.94	27601	2	Q9Y2R4	DDX52	196049877	09911
DEAD-box protein 54	K.LLVEFAR.A	16.58	2.96399	424.257	17457	2	Q8TDD1	DDX54	164419743	13129
DEAD-box protein 54	R.GLDIPLLDNVINYSFPAK.G	84.85	9.65568	995.048	29190	2	Q8TDD1	DDX54	164419743	13129
DEAH (Asp-Glu-Ala-His) box polypeptide 30	R.QAAAAACQLFK.G	15.56	5.01276	589.8	13804	2	H7BXY3	DHX30	119585240	13142
DEAH (Asp-Glu-Ala-His) box polypeptide 30	K.ALLSHDSGSDHLAFVR.A	16.46	3.22226	431.975	15057	4	H7BXY3	DHX30	119585240	13142
DEAH (Asp-Glu-Ala-His) box polypeptide 30	R.IPQLLLER.Y	27.91	1.17766	491.309	18276	2	H7BXY3	DHX30	119585240	13142
DEAH (Asp-Glu-Ala-His) box polypeptide 30	R.GEPGGILCFLPGWQEIK.G	54.77	3.8696	950.989	27041	2	H7BXY3	DHX30	119585240	13142
DEAH (Asp-Glu-Ala-His) box polypeptide 30	K.LSTLTLLWPCPMTFVAK.G	25.26	3.36289	989.534	27746	2	H7BXY3	DHX30	119585240	13142
DEAH (Asp-Glu-Ala-His) box polypeptide 30	R.DVNTDFLLILLK.G	52.98	3.31667	702.413	29960	2	H7BXY3	DHX30	119585240	13142
Defender against cell death	R.FLEEYLSSTPQR.L	24.41	5.91807	735.372	19413	2	A0A0B4J239	DAD1	119586657	02589
Dehydrogenase/reductase SDR family member 7	R.IDILVNNGGMSQR.S	54.29	4.49061	708.87	16832	2	A0A087X0Z7	DHRS7	119601176	16802
DEK Oncogene	K.KPPTDEELKETIK.K	41.8	4.62092	509.949	10577	3	P35659	DEK	197927454	00503
DEK Oncogene	K.LKKPPTDEELKETIK.K	57	2.78461	443.008	10760	4	P35659	DEK		00503
DEK Oncogene	K.LLYNRPGTVSSLK.K	20.73	2.89951	724.419	12339	2	P35659	DEK	197927454	00503
DEK Oncogene	R.EPFTIAQGK.G	38.35	3.26088	495.768	13402	2	P35659	DEK	123231494	00503
DEK Oncogene	K.KVYENYPTYDLTER.K	38.76	4.13543	895.937	14578	2	P35659	DEK	197927454	00503
DEK Oncogene	K.KLLASANLEEVTMK.Q	85.14	5.54026	773.933	15705	2	P35659	DEK	197927454	00503
DEK Oncogene	R.IHFFLSK.K	23.25	2.26357	446.259	15939	2	P35659	DEK	197927454	00503
DEK Oncogene	K.LLASANLEEVTMK.Q	74.07	1.64933	709.883	17955	2	P35659	DEK	197927454	00503
DEK Oncogene	K.SICEVLDLER.S	40.56	2.65236	617.312	19998	2	P35659	DEK	197927454	00503
DEK Oncogene	K.NVGQFSGFPFEK.G	38.07	1.91794	678.834	20537	2	P35659	DEK	197927454	00503
DEK Oncogene	K.KPPTDEELKETIKK.L	17.4	3.2429	414.737	9918	4	P35659	DEK		00503
Density regulated protein	K.QEAGISEGQGTAGEEEEKKK.Q	52.44	3.31971	702.34	8060	3	O43583	DENR	119618749	05182
Dephospho-CoA kinase domain containing	R.YVILDIPLLFETK.K	17.62	3.29303	782.458	28743	2	Q8WVC6	DCAKD	191252797	08012
Der1 like domain family, member 1	R.NFLSTPQFLYR.W	15.42	8.31473	693.37	21702	2	Q9BUN8	DERL1	197927278	12302
Desmin	R.TNEKVELQELNDR.F	38.01	2.94369	529.939	12459	3	P17661	DES	167887751	00514
Desmin	R.HLREYQDLLNVK.M	36.35	2.93226	764.42	14913	2	P17661	DES	281185500	05628
Destrin (actin depolymerizing factor)	K.FQGIKHECQANGPEDLNR.A	53.96	1.18032	705	10700	3	P60981	DSTN	119630681	16446
Developmentally regulated GTP binding protein 1	R.IGFVGFPSVGK.S	26.78	4.21443	554.316	20828	2	Q9Y295	DRG1	119580380	16034
Developmentally regulated GTP binding protein 1	K.IQLLDLPGIIEGAK.D	72.75	0.696003	740.443	26020	2	Q9Y295	DRG1	119580380	16034
Developmentally regulated GTP binding protein 2	K.GANIQLLDLPGIIEGAAQGK.G	44.72	4.36074	989.556	27161	2	J3QKW7	DRG2	119576073	04286
DHX36	R.DCAVLSAIIDLIK.T	46.87	0.229244	715.9	31242	2	A0A0G2JQU7	DHX36	167830436	09918
Dicarbonyl/L-xylulose reductase	K.VMALELGPHK.I	17.62	9.07918	547.8	13737	2	Q7Z4W1	DCXR	304571975	16320
Dicarboxylate ion carrier	K.LGPLAFYK.G	28.78	3.34387	454.767	18197	2	Q9UBX3	SLC25A10	119610088	08424
Dihydrofolate reductase	R.INLVLSR.E	37.94	2.27374	407.762	15372	2	P00374	DHFR	342350937	00519
Dihydrolipoamide S-acetyltransferase	K.GIDLTQVK.G	19.3	4.25411	437.257	14286	2	P10515	DLAT	215274207	10578
Dihydrolipoamide S-acetyltransferase	R.VFVSPLAK.K	17.6	2.28	430.767	14688	2	P10515	DLAT	215274207	10578
Dihydrolipoamide S-acetyltransferase	R.SKISVNDFIIK.A	47.1	2.93812	421.916	17161	3	P10515	DLAT	215274207	10578
DIS3	R.ETYVEQEQGENANDRNDR.A	45.74	2.07759	1083.97	9475	2	Q9Y2L1	DIS3	190014623	06338
DKFZP547E1010 protein	R.LAQQMENRPSVQAALK.L	61.93	2.38347	892.48	12113	2	A0A087X1B7	CHTOP	331028739	13163
DKFZP547E1010 protein	K.EQLDNQLDAYMSK.T	79.56	1.48709	777.86	18855	2	Q9Y3Y2	CHTOP	331028739	13163
DKFZP547E1010 protein	R.ASM#QQQQQLASAR.N	19.07	0.843642	488.24	8551	3	A0A087X1B7	CHTOP	331028739	13163
DKFZP564B167 protein	R.TVFFWAPIMK.W	22.11	3.21055	620.335	25202	2	O95563	MPC2	219521872	08525
DKFZP564C186 protein	R.VLSTAGPSEALQPLVYPLAQVIIGCIK.L	27.66	2.47499	946.535	29773	3	Q9Y3T9	NOC2L	317373580	13166
DKFZP564F0522 protein	K.IEAINQAIANEYEVR.R	33.81	3.65978	866.95	18833	2	Q8NCA5	FAM98A	74715180	16808
DKFZP566O084 protein	K.DVILADLLPSLAVYLR.T	46.74	0.0711448	886.022	32251	2	A0A0C4DGQ8	DHRS7B	162416270	13215
DNA dependent protein kinase catalytic subunit	K.QGNLSSQVPLKR.L	48.53	3.00734	442.922	10876	3	P78527	PRKDC	126032350	02941
DNA dependent protein kinase catalytic subunit	R.CGAALAGHQLIR.G	67.58	2.11104	633.842	11568	2	P78527	PRKDC	126032350	02941
DNA dependent protein kinase catalytic subunit	K.MKQDAQVVLYR.S	71.04	4.25253	675.866	12027	2	P78527	PRKDC	126032350	02941
DNA dependent protein kinase catalytic subunit	R.SLGPPQGEEDSVPR.D	46.14	3.61924	734.36	12682	2	P78527	PRKDC	126032350	02941
DNA dependent protein kinase catalytic subunit	R.LGLPGDEVDNKVK.G	30.84	2.35013	461.922	13211	3	P78527	PRKDC	126032350	02941
DNA dependent protein kinase catalytic subunit	R.VTVMASLR.R	19.76	2.73588	438.753	13441	2	P78527	PRKDC	126032350	02941
DNA dependent protein kinase catalytic subunit	K.DILETHLR.E	15.03	0.317095	498.777	14188	2	P78527	PRKDC	126032350	02941
DNA dependent protein kinase catalytic subunit	R.NFWSHETRLPSNTLDR.L	25.76	4.0031	493.998	15144	4	P78527	PRKDC	126032350	02941
DNA dependent protein kinase catalytic subunit	R.NCISTVVHQGLIR.I	33.67	8.78533	748.91	15146	2	P78527	PRKDC	126032350	02941
DNA dependent protein kinase catalytic subunit	K.QITQSALLAEAR.S	75.98	3.76559	650.867	15246	2	P78527	PRKDC	126032350	02941
DNA dependent protein kinase catalytic subunit	K.LSLMYAR.K	25.91	3.67913	427.235	15366	2	P78527	PRKDC	126032350	02941
DNA dependent protein kinase catalytic subunit	K.LATTILQHWK.K	16.09	1.30503	404.237	15480	3	P78527	PRKDC	126032350	02941
DNA dependent protein kinase catalytic subunit	K.MSPYKDILETHLR.E	18.23	1.06749	534.949	15883	3	P78527	PRKDC	126032350	02941
DNA dependent protein kinase catalytic subunit	R.SQGCSEQVLTVLK.T	62.16	3.00812	724.876	16010	2	P78527	PRKDC	126032350	02941
DNA dependent protein kinase catalytic subunit	R.GYGLFAGPCK.V	31.82	2.1823	535.262	16211	2	P78527	PRKDC	126032350	02941
DNA dependent protein kinase catalytic subunit	K.LPVLAGCLK.G	35.63	2.74889	485.79	16217	2	P78527	PRKDC	126032350	02941
DNA dependent protein kinase catalytic subunit	R.LYSLALHPNAFK.R	46.8	3.52174	687.38	16237	2	P78527	PRKDC	126032350	02941
DNA dependent protein kinase catalytic subunit	K.KGGSWIQEINVAEK.N	84.79	4.52647	779.918	16255	2	P78527	PRKDC	126032350	02941
DNA dependent protein kinase catalytic subunit	K.VFLALAAK.G	21.24	4.3746	416.77	16808	2	P78527	PRKDC	126032350	02941
DNA dependent protein kinase catalytic subunit	K.SLGTIQQCCDAIDHLCR.I	64.74	1.30831	1023.96	16810	2	P78527	PRKDC	126032350	02941
DNA dependent protein kinase catalytic subunit	K.TSALSDETKNNWEVSALSR.A	123.34	3.46389	1054.52	16993	2	P78527	PRKDC	126032350	02941
DNA dependent protein kinase catalytic subunit	K.HDVGAYMLMYK.G	27.65	4.26627	664.315	17152	2	P78527	PRKDC	126032350	02941
DNA dependent protein kinase catalytic subunit	K.FVPLLPGNR.S	22.69	1.08435	506.8	17688	2	P78527	PRKDC	126032350	02941
DNA dependent protein kinase catalytic subunit	K.HSSLITPLQAVAQRDPIIAK.Q	50.54	3.06917	720.085	18378	3	P78527	PRKDC	126032350	02941
DNA dependent protein kinase catalytic subunit	R.LLEEALLR.L	51.01	1.61618	478.793	19019	2	P78527	PRKDC	126032350	02941
DNA dependent protein kinase catalytic subunit	K.CLMDQATDPNILGR.T	38.39	2.47044	802.384	19072	2	P78527	PRKDC	126032350	02941
DNA dependent protein kinase catalytic subunit	K.LGNPIVPLNIR.L	32.77	3.47007	603.374	19164	2	P78527	PRKDC	126032350	02941
DNA dependent protein kinase catalytic subunit	K.LAGANPAVITCDELLLGHEKAPAFR.D	50.44	3.6228	888.474	19767	3	P78527	PRKDC	126032350	02941
DNA dependent protein kinase catalytic subunit	R.MSTSPEAFLALR.S	48.19	2.32709	661.844	21062	2	P78527	PRKDC	126032350	02941
DNA dependent protein kinase catalytic subunit	K.TVSLLDENNVSSYLSK.N	59.96	3.86793	884.955	21182	2	P78527	PRKDC	126032350	02941
DNA dependent protein kinase catalytic subunit	K.CKIPALDLLIK.L	19.3	4.77496	642.394	21550	2	P78527	PRKDC	126032350	02941
DNA dependent protein kinase catalytic subunit	R.VLEQLIVAHFPMQSR.E	57.05	5.73201	884.487	21737	2	P78527	PRKDC	126032350	02941
DNA dependent protein kinase catalytic subunit	K.GLSSLLCNFTK.S	48.87	3.39775	620.326	21878	2	P78527	PRKDC	126032350	02941
DNA dependent protein kinase catalytic subunit	R.ELLNPVVEFVSHPSTTCR.E	43.72	3.02823	1043.03	22039	2	P78527	PRKDC	126032350	02941
DNA dependent protein kinase catalytic subunit	R.TVGALQVLGTEAQSSLLK.A	81.46	3.06882	908.018	22521	2	P78527	PRKDC	126032350	02941
DNA dependent protein kinase catalytic subunit	R.QFINLMLPMK.E	24.8	5.17221	617.841	23223	2	P78527	PRKDC	126032350	02941
DNA dependent protein kinase catalytic subunit	R.LLQIIERYPEETLSLMTK.E	18.08	4.4176	726.404	23309	3	P78527	PRKDC	126032350	02941
DNA dependent protein kinase catalytic subunit	R.AGLLHNILPSQSTDLHHSVGTELLSLVYK.G	46.14	2.70214	786.43	23443	4	P78527	PRKDC	126032350	02941
DNA dependent protein kinase catalytic subunit	R.IMEFTTTLLNTSPEGWK.L	43.93	0.396346	984.493	24112	2	P78527	PRKDC	126032350	02941
DNA dependent protein kinase catalytic subunit	K.DILPCLDGYLK.T	30.9	1.21071	653.84	24381	2	P78527	PRKDC	126032350	02941
DNA dependent protein kinase catalytic subunit	R.SDPGLLTNTMDVFVKEPSFDWK.N	22.63	2.46177	842.748	25440	3	P78527	PRKDC	126032350	02941
DNA dependent protein kinase catalytic subunit	K.NLLIFENLIDLKR.R	18.48	4.47797	534.321	25441	3	P78527	PRKDC	126032350	02941
DNA dependent protein kinase catalytic subunit	R.GFPPSASLCLLDLVK.W	54.46	4.62743	808.943	25683	2	P78527	PRKDC	126032350	02941
DNA dependent protein kinase catalytic subunit	R.VEQLFQVMNGILAQDSACSQR.A	90.42	4.04818	798.726	25902	3	P78527	PRKDC	126032350	02941
DNA dependent protein kinase catalytic subunit	K.QLFSSLFSGILK.E	67.16	1.34949	670.386	26449	2	P78527	PRKDC	126032350	02941
DNA dependent protein kinase catalytic subunit	R.MKLSDFNDITNMLLLK.M	59	2.19305	948.5	26682	2	P78527	PRKDC	126032350	02941
DNA dependent protein kinase catalytic subunit	K.LSDFNDITNMLLLK.M	87.4	2.27264	818.936	26779	2	P78527	PRKDC	126032350	02941
DNA dependent protein kinase catalytic subunit	K.NLDLAVLELMQSSVDNTK.M	105.95	3.60197	995.515	26871	2	P78527	PRKDC	126032350	02941
DNA dependent protein kinase catalytic subunit	K.AVAFFLESIAMHDIIAAEK.C	65.2	2.7653	692.701	27120	3	P78527	PRKDC	126032350	02941
DNA dependent protein kinase catalytic subunit	K.MDPMNIWDDIITNR.C	69.4	2.66466	867.405	27828	2	P78527	PRKDC	126032350	02941
DNA dependent protein kinase catalytic subunit	K.LLLQGEADQSLLTFIDKAMHGELQK.A	53.36	4.99913	700.378	27969	4	P78527	PRKDC	126032350	02941
DNA dependent protein kinase catalytic subunit	R.LGLIEWLENTVTLK.D	39.96	3.83441	814.97	30259	2	P78527	PRKDC	119607089	02941
DNA dependent protein kinase catalytic subunit	K.QLASGLLELAFAFGGLCER.L	23.55	8.26627	684.697	30703	3	P78527	PRKDC	126032350	02941
DNA dependent protein kinase catalytic subunit	K.LQSVQALTEIQEFISFISK.Q	106.96	1.65644	727.733	31599	3	P78527	PRKDC	126032350	02941
DNA Ligase III	K.ALDLADMITR.V	31.95	1.0853	559.798	22412	2	P49916	LIG3	311346496	02966
DNA polymerase delta interacting protein 3	K.FAASGGFLHHMAGLSSSK.L	26.22	5.46959	451.978	15112	4	Q8WUT1	POLDIP3	169145255	17875
DNA polymerase delta interacting protein 3	R.VGIQQGLLSQSTR.T	58.51	4.18525	693.892	15338	2	Q8WUT1	POLDIP3	169145255	17875
DNA polymerase delta interacting protein 3	R.LVHPGVAEVVFVK.K	29.02	0.806416	697.414	16119	2	F6VRR5	POLDIP3	169145255	17875
DNA replication licensing factor MCM4	R.LSNKVEAIDVEEAKR.L	41.17	3.81675	425.986	11336	4	J3KPV4	MCM4	119607092	09094
DNA replication licensing factor MCM4	R.ALADDDFLTVTGK.T	27.65	3.37118	683.351	20230	2	J3KPV4	MCM4	133920157	09094
DNA replication licensing factor MCM4	R.NLNPEDIDQLITISGMVIR.T	88.36	2.64907	1071.07	28058	2	J3KPV4	MCM4	119607092	09094
DNA topoisomerase I	R.AGNEKEEGETADTVGCCSLR.V	80.18	1.0976	728.317	10827	3	P11387	TOP1	223460080	00535
DNA topoisomerase I	K.LLKEYGFCIMDNHKER.I	19.68	3.56014	411.407	14909	5	P11387	TOP1	223460080	00535
DNA topoisomerase I	K.IEPPGLFR.G	18.68	3.99557	464.768	17326	2	P11387	TOP1	311347056	16214
DNA topoisomerase I	K.AEEVATFFAK.M	26.97	2.7504	556.786	17892	2	P11387	TOP1	223460080	00535
DNA topoisomerase I	K.HLQDLMEGLTAK.V	70.58	2.39433	678.355	19036	2	P11387	TOP1	223460080	00535
DNA topoisomerase I	K.GPVFAPPYEPLPENVK.F	37.6	1.23381	877.461	19848	2	P11387	TOP1	223460080	00535
DNA topoisomerase I	K.CDFTQMSQYFK.A	22.14	3.59133	727.81	21517	2	P11387	TOP1	223460080	00535
DNA topoisomerase II alpha	R.HVDYVADQIVTK.L	17.65	3.94962	463.247	13187	3	C9J4C3	TOP2A	187954517	00536
DNA topoisomerase II alpha	K.VFLNGNKLPVK.G	18.63	2.64335	410.253	13372	3	C9J4C3	TOP2A	187954517	00536
DNA topoisomerase II alpha	R.KVLFTCFK.R	39.87	4.16467	521.794	13647	2	C9J4C3	TOP2A	339717599	00536
DNA topoisomerase II alpha	K.TQMAEVLPSPR.G	32.2	0.991345	614.821	14802	2	C9J4C3	TOP2A	187954517	00536
DNA topoisomerase II alpha	K.LCNIFSTK.F	30.67	2.53027	491.756	15486	2	C9J4C3	TOP2A	187954517	00536
DNA topoisomerase II alpha	R.EVTFVPGLYK.I	26.25	4.01341	576.821	19456	2	C9J4C3	TOP2A	187954517	00536
DNA topoisomerase II alpha	K.ELILFSNSDNER.S	24.62	2.34147	718.856	20208	2	C9J4C3	TOP2A	339717599	00536
DNA topoisomerase II alpha	K.IFDEILVNAADNK.Q	72.27	3.30833	731.385	21850	2	C9J4C3	TOP2A	187954517	00536
DNA topoisomerase II alpha	K.GLLINFIHHNWPSLLR.H	50.76	7.26907	965.551	23993	2	C9J4C3	TOP2A	187954517	00536
DNA topoisomerase II alpha	R.YIFTMLSSLAR.L	52.27	0.769768	651.349	24308	2	C9J4C3	TOP2A	187954517	00536
DNA topoisomerase II alpha	K.MYVPALIFGQLLTSSNYDDDEKK.V	58.61	1.49246	883.105	27550	3	C9J4C3	TOP2A	187954517	00536
DNA topoisomerase II alpha	K.AAIGCGIVESILNWVK.F	62.08	2.55038	865.471	29639	2	C9J5P2	TOP2A	187954517	00536
DNA topoisomerase II alpha	K.RDPALNSGVSQKPDPAK.T	40.38	3.25516	445.741	8876	4	C9J4C3	TOP2A	187954517	00536
DnaJ homolog subfamily C, member 8	R.ALDVIQAGKEYVEHTVKER.K	32.31	3.20158	547.047	19328	4	O75937	DNAJC8	119628115	13236
DnaJ homolog subfamily C, member 8	R.ALDVIQAGKEYVEHTVK.E	33.88	1.04947	634.01	19690	3	O75937	DNAJC8	119628115	13236
DnaJ homolog subfamily C, member 9	K.VYSVLSDREQR.A	25.15	2.23274	676.353	11394	2	Q8WXX5	DNAJC9	187952391	13237
DnaJ homolog subfamily C, member 9	R.NIIQQAIDAGEVPSYNAFVK.E	42.44	1.87219	1089.07	24032	2	Q8WXX5	DNAJC9	187952391	13237
Dodecenoyl CoA delta isomerase	K.DTLENTIGHR.A	17.33	3.21051	578.293	11762	2	Q96DC0	DCI	295842266	02628
Dodecenoyl CoA delta isomerase	K.SLQMYLER.L	31.56	1.41026	520.266	16213	2	Q96DC0	DCI	295842266	02628
Dodecenoyl CoA delta isomerase	R.VLVEPDAGAGVAVMK.F	57.21	3.5321	728.4	17021	2	P42126	ECI1	295842266	02628
Dodecenoyl CoA delta isomerase	R.DADVQNFVSFISKDSIQK.S	33.03	4.43991	1021.02	23653	2	Q96DC0	DCI	295842266	02628
Dodecenoyl CoA delta isomerase	R.YCIGLNETQLGIIAPFWLKDTLENTIGHR.A	56.11	4.21258	843.944	27709	4	Q96DC0	DCI	119605930	02628
Dodecenoyl CoA delta isomerase	R.YCIGLNETQLGIIAPFWLK.D	77.87	2.75469	1118.6	28151	2	Q96DC0	DCI	119605930	02628
Dodecenoyl-CoA delta-isomerase	K.ATEMLIFGK.K	44.31	2.5992	505.274	19084	2	A0A0C4DGA2	ECI2	260275230	16269
Dolichol phosphate mannose synthase	K.FIPEFIR.K	24.96	5.08288	461.266	19333	2	O60762	DPM1	123231663	04613
Dolichyl phosphate mannosyltransferase 3	R.ELQSQIQEAR.A	34.4	2.64809	601.314	10865	2	Q9P2X0	DPM3	125987822	16179
Dolichyl pyrophosphate phosphatase 1	R.IAAWPVSEFFLIR.D	31.96	2.91311	774.935	28251	2	Q86YN1	DOLPP1	119608277	16835
Double stranded RNA binding zinc finger protein	K.NQCLFTNTQCK.V	34.75	7.03435	707.321	12106	2	Q9UL40	ZNF346	119605446	05606
Double stranded RNA binding zinc finger protein	K.TVASSLGQIPMQR.Q	60.15	0.073501	694.372	15972	2	Q9UL40	ZNF346	119605446	05606
Downregulator of transcription 1	K.TISPEHVIQALESLGFGSYISEVK.E	68.28	5.67853	868.795	29184	3	Q01658	DR1	119593482	03284
Dpy 30 like protein	K.QKVDLQSLPTR.A	53.98	1.83385	642.868	12401	2	Q9C005	DPY30	119620871	17434
Dpy 30 like protein	K.ERPPNPIEFLASYLLK.N	64.1	0.825632	944.023	29449	2	Q9C005	DPY30	242556512	17434
Dpy 30 like protein	R.AYLDQTVVPILLQGLAVLAK.E	75.7	1.50475	709.094	32900	3	Q9C005	DPY30	119620871	17434
DRAP1	K.VAAAVPVIISR.A	43.17	2.23603	548.349	16181	2	Q14919	DRAP1	119594878	03796
DRAP1	R.ALELFLESLLKK.A	21.88	2.09424	702.43	25784	2	Q14919	DRAP1	119594878	03796
DRAP1	R.ALELFLESLLK.K	47.49	5.06521	638.385	28362	2	Q14919	DRAP1	119594878	03796
dUTP pyrophosphatase	R.IAQLICER.I	44.57	1.8892	501.775	12839	2	A0A0C4DGL3	DUT	347595814	03165
Dynactin 1	R.ELTNQQEASVER.Q	78.66	3.37256	702.344	9879	2	Q14203	DCTN1	299890875	07206
Dynamin like 120 kDa protein, mitochondrial	R.MVLVDLPGVINTVTSGMAPDTK.E	46.11	1.98921	753.399	27682	3	E5KLJ5	OPA1	311346896	05596
Dynamin related protein 1	K.SSLLDDLLTESEDMAQR.R	70.82	1.44053	961.956	28013	2	G8JLD5	DNM1L	171460918	04833
Dynamin related protein 1	R.TLESVDPLGGLNTIDILTAIR.N	125.16	1.20295	1106.12	28350	2	G8JL97	DNM1L	171460918	04833
Dynamitin	R.LTELETAVR.C	35.92	2.50878	516.291	13270	2	Q13561	DCTN2	119617435	09568
Dynamitin	K.VSALDLAVLDQVEAR.L	63.53	3.81016	799.944	23563	2	Q13561	DCTN2	119617435	09568
Dynein light chain 1	K.YNPTWHCIVGR.N	26.21	3.80559	468.229	14657	3	P63167	DYNLL1	345110787	03334
Dynein light chain 2A	R.DIDPQNDLTFLR.I	59.4	2.43861	723.867	22922	2	H3BQI1	DYNLRB2	166007021	06203
Dynein light chain 2A	K.STMDNPTTTQYASLMHSFILK.A	99.9	4.30023	796.056	23094	3	Q9NP97	DYNLRB1	166007021	06203
Dynein light chain A	K.NVLLLGEDGAGKTSLIR.K	56.04	2.03759	878.5	18429	2	Q9Y6G9	DYNC1LI1	166795297	10917
Dynein light chain A	K.AGATSEGVLANFFNSLLSK.K	107.54	3.24922	963.505	28931	2	Q9Y6G9	DYNC1LI1	166795297	10917
Dynein light chain A	K.QPPTAAGRPVDASPR.V	28.88	4.44794	507.273	9027	3	Q9Y6G9	DYNC1LI1	166795297	10917
Dynein, cytoplasmic, heavy polypeptide 1	R.IFTIESTR.V	31.95	2.37965	483.768	14746	2	Q14204	DYNC1H1	166788526	02524
Dynein, cytoplasmic, heavy polypeptide 1	R.TPNGVVLAPVQLGK.W	44.07	8.4662	696.92	17551	2	Q14204	DYNC1H1	166788526	02524
Dynein, cytoplasmic, heavy polypeptide 1	R.NTISLLVAGLKK.E	21.28	2.19129	628.902	18486	2	Q14204	DYNC1H1	166788526	02524
Dynein, cytoplasmic, heavy polypeptide 1	R.MLSAVSQQVQCIQEALR.E	103.71	1.87762	981.003	22631	2	Q14204	DYNC1H1	166788526	02524
Dynein, cytoplasmic, heavy polypeptide 1	K.LKVNFLPEIITLSK.E	16.42	2.34305	807.997	23377	2	Q14204	DYNC1H1	166788526	02524
Dynein, cytoplasmic, heavy polypeptide 1	R.KLVPLLLEDGGEAPAALEAALEEK.S	34.41	3.62793	826.12	24924	3	Q14204	DYNC1H1	166788526	02524
Dynein, cytoplasmic, heavy polypeptide 1	R.ILDDDTIITTLENLKR.E	59.29	2.70257	937.02	24964	2	Q14204	DYNC1H1	211826822	02524
Dynein, cytoplasmic, heavy polypeptide 1	K.LSLSNAISTALPLTQLR.W	45.8	3.45263	899.528	25412	2	Q14204	DYNC1H1	211826822	02524
Dynein, cytoplasmic, heavy polypeptide 1	R.FGNPLLVQDVESYDPVLNPVLNR.E	49.18	1.02257	866.791	26319	3	Q14204	DYNC1H1	166788526	02524
Dynein, cytoplasmic, heavy polypeptide 1	R.GIFEALRPLETLPVEGLIR.I	27.8	7.11037	708.417	27213	3	Q14204	DYNC1H1	166788526	02524
Dynein, cytoplasmic, heavy polypeptide 1	R.ENFIPTIVNFSAEEISDAIREK.M	48.15	2.40655	841.433	28240	3	Q14204	DYNC1H1	166788526	02524
Dynein, cytoplasmic, heavy polypeptide 1	R.VLTLSEDSPYETLHSFISNAVAPFFK.S	28.74	2.12877	728.875	30490	4	Q14204	DYNC1H1	166788526	02524
Dyskerin	K.AGLESGAEPGDGDSDTTK.K	74.23	2.69403	853.874	10195	2	O60832	DKC1	215599015	02129
Dyskerin	R.LHNAIEGGTQLSR.A	46.59	1.8012	698.372	10484	2	O60832	DKC1	323434335	02129
Dyskerin	K.SQQSAGKEYVGIVR.L	50.3	3.54578	761.407	11243	2	O60832	DKC1	323434335	02129
Dyskerin	R.TTHYTPLACGSNPLKR.E	54.31	2.45495	454.736	11859	4	O60832	DKC1	323434335	02129
Dyskerin	K.IMLPGVLR.Y	16.04	1.71164	449.78	18851	2	O60832	DKC1	323434335	02129
Dyskerin	R.KSLPEEDVAEIQHAEEFLIKPESK.V	40.41	4.0189	922.815	21233	3	O60832	DKC1	323434335	02129
Dyskerin	R.ALETLTGALFQRPPLIAAVK.R	53.44	0.00853387	1055.13	23811	2	O60832	DKC1	323434335	02129
Dyskerin	K.LDTSQWPLLLK.N	41.44	1.90447	657.378	24152	2	O60832	DKC1	323434335	02129
Dyskerin	K.AGLESGAEPGDGDSDTTKK.K	75.62	3.02043	917.921	9110	2	O60832	DKC1	215599015	02129
E2 induced gene 5	R.HETLTSLNLEK.K	41.57	2.96104	642.845	13217	2	Q96A26	FAM162A	119599892	06422
E2-230K	K.SGYPDIGFPLFPLSK.G	41.85	0.0366332	819.432	26461	2	Q9C0C9	UBE2O	209572710	10928
EBNA1 binding protein 2	R.GLLKPGLNVVLEGPK.K	59.17	5.37373	511.986	18158	3	H7C2Q8	EBNA1BP2	237649015	16849
EBNA2 coactivator p100	R.HFVDSHHQKPVNAIIEHVR.D	64.29	3.4416	453.444	11107	5	Q7KZF4	SND1	119604043	03714
EBNA2 coactivator p100	R.DYVAPTANLDQKDK.Q	46.57	1.46154	789.395	12145	2	Q7KZF4	SND1	119604043	03714
EBNA2 coactivator p100	R.QINLSNIR.A	39.5	2.29335	479.279	13630	2	Q7KZF4	SND1	119604043	03714
EBNA2 coactivator p100	R.SSHYDELLAAEAR.A	84.63	3.52329	731.355	14434	2	Q7KZF4	SND1	197305029	03714
EBNA2 coactivator p100	R.LGTLSPAFSTR.V	53.97	6.96395	575.321	15749	2	Q7KZF4	SND1	306992088	03714
EBNA2 coactivator p100	K.KVNVTVDYIRPASPATETVPAFSER.T	26.22	6.66289	687.619	17117	4	Q7KZF4	SND1	197305029	03714
EBNA2 coactivator p100	K.IHVFYIDYGNR.E	36.8	8.53576	698.86	18303	2	Q7KZF4	SND1	306992088	03714
EBNA2 coactivator p100	K.VMQVLNADAIVVK.L	45.76	3.03471	700.405	19066	2	Q7KZF4	SND1	197305029	03714
EBNA2 coactivator p100	K.LRPLYDIPYMFEAR.E	35.87	4.26755	595.314	23519	3	Q7KZF4	SND1	197305029	03714
EBNA2 coactivator p100	R.VLPAQATEYAFAFIQVPQDDDARTDAVDSVVR.D	30.63	3.49227	1169.92	25561	3	Q7KZF4	SND1	306992088	03714
EBNA2 coactivator p100	K.ETCLITFLLAGIECPR.G	104.64	0.832557	946.985	29519	2	Q7KZF4	SND1	197305029	03714
EBNA2 coactivator p100	R.ALLLPDYYLVTVMLSGIK.C	55.38	0.0885952	670.384	31359	3	Q7KZF4	SND1	119604043	03714
EBNA2 coactivator p100	R.ANNPEQNRLSECEEQAK.A	59.65	3.6065	1008.96	9968	2	Q7KZF4	SND1	119604043	03714
eIF 4G1	K.NHDEESLECLCR.L	21.55	2.70102	781.32	12858	2	B9EGQ7	EIF4G3	311771716	06774
eIF 4G1	K.VPTTEKPTVTVNFR.K	34.55	3.60318	530.297	13257	3	D3DNT2	EIF4G1	302699247	06774
eIF 4G1	K.ITKPGSIDSNNQLFAPGGR.L	32.74	3.69669	658.015	14608	3	A0A0A0MR52	EIF4G1	302699247	06774
eIF 4G1	K.FIGELFK.L	23.78	1.64737	427.245	19917	2	B9EGQ7	EIF4G3	311771716	06774
eIF 4G1	K.QKEMDEAATAEER.G	89.2	2.29625	754.34	9043	2	A0A0A0MR52	EIF4G1	302699247	06774
eIF 4G1	K.AEKAWKPSSKR.T	23.72	9.87183	644.356	9400	2	A0A0A0MR52	EIF4G1		06774
eIF2 alpha	K.VVTDTDETELAR.Q	66.67	1.01434	674.832	12098	2	P05198	EIF2S1	119601340	04881
eIF2 alpha	R.AGLNCSTENMPIK.I	64.43	2.47722	717.841	13286	2	P05198	EIF2S1	119601340	04881
eIF2 alpha	R.YVMTTTTLER.T	41.29	3.20431	607.81	13584	2	P05198	EIF2S1	119601340	04881
eIF2 alpha	K.INLIAPPR.Y	32.21	3.39988	447.283	15297	2	P05198	EIF2S1	119601340	04881
eIF2beta	R.YIKEYVTCHTCR.S	23.78	3.62876	408.195	10188	4	P20042	EIF2S2	205830882	04882
eIF2beta	K.FVMKPPQVVR.V	22.2	0.54302	600.85	13641	2	P20042	EIF2S2	205830882	04882
eIF2beta	K.TSFVNFTDICK.L	47.7	1.72871	666.32	19852	2	P20042	EIF2S2	205830882	04882
EIF3S3	K.SAVADKHELLSLASSNHLGK.N	45.77	5.10612	693.043	14471	3	A0A087WZK9	EIF3H	119612365	04885
EIF3S3	R.ALLDSQFSYQHAIEESVVLIYDPIKTAQGSLSLK.A	33.42	4.25984	941.754	27898	4	A0A087WZK9	EIF3H	119612365	04885
EIF3S5	K.AYVSTLMGVPGR.T	50.6	2.94405	625.834	17378	2	B3KSH1	EIF3F	119620460	04887
EIF3S5	R.IGVDLIMK.T	29.33	0.0495204	444.765	19183	2	B3KSH1	EIF3F	119589045	04887
EIF3S5	R.FLMSLVNQVPK.I	35.32	0.272789	638.36	20557	2	B3KSH1	EIF3F	119589045	04887
EIF3S7	K.TQGNVFATDAILATLMSCTR.S	24.32	4.2441	724.029	27514	3	O15371	EIF3D	168985154	04888
EIF3S8	R.FEELTNLIR.T	32.28	1.97071	567.812	20278	2	H3BRV0	EIF3C	312433975	04889
EIF3S8	K.ELLGQGLLLR.S	17.19	1.38349	556.346	21824	2	H3BRV0	EIF3C	312433975	04889
EIF3S8	R.ILADLEDYLNELWEDKEGK.K	46.77	4.83399	765.05	27219	3	Q99613	EIF3C	312433975	04889
EIF3S8	R.TEPTAQQNLALQLAEKLGSLVENNER.V	36.95	8.77023	956.177	27266	3	H3BRV0	EIF3C	312433975	04889
EIF4A1	R.KGVAINMVTEEDKR.T	67.8	3.27078	530.617	11315	3	P60842	EIF4A1	224036361	04030
EIF4A1	K.GVAINMVTEEDKR.T	52.59	5.76776	487.92	13138	3	P60842	EIF4A1	224036361	04030
EIF4A1	R.DFTVSAMHGDMDQKER.D	81.2	3.54936	933.912	14094	2	J3KT12	EIF4A1	325197164	04030
EIF4A1	K.KEELTLEGIR.Q	42.97	2.33736	594.337	14363	2	J3KT12	EIF4A1	325197164	04030
EIF4A1	K.LQMEAPHIIVGTPGR.V	68.86	2.64753	809.938	16598	2	J3KT12	EIF4A1	325197164	04030
EIF4A1	K.LNSNTQVVLLSATMPSDVLEVTKK.F	84.14	3.6465	863.142	22286	3	J3KT12	EIF4A1	325197164	04030
EIF4A2	K.GYDVIAQAQSGTGK.T	71.23	2.38332	697.851	14092	2	J3KT12	EIF4A1	325197164	04030
EIF4A2	R.AIIPCIK.G	15.15	2.8877	407.748	15390	2	Q14240	EIF4A2	164414905	03062
EIF4A2	R.GIYAYGFEKPSAIQQR.A	75.53	1.47051	914.474	15461	2	J3KT12	EIF4A1	325197164	06482
EIF4A2	R.VFDMLNR.R	27.05	2.27849	447.73	17128	2	Q9NZE6	EIF4A2	325197164	04030
EIF4A2	R.VLITTDLLAR.G	40.49	2.01851	557.846	20287	2	Q9NZE6	EIF4A2	224036361	03062
EIF4A2	K.MFVLDEADEMLSR.G	77.13	3.0584	778.363	24601	2	Q9NZE6	EIF4A2	325197164	03062
EIF4G3	R.FMLQDVIDLR.L	74.03	0.870635	625.335	25956	2	B9EGQ7	EIF4G3	311771716	06802
eIF5A-1	K.KYEDICPSTHNMDVPNIKR.N	94.33	3.2575	580.034	12976	4	I3L504	EIF5A	219555712	02555
eIF5A-1	K.KYEDICPSTHNMDVPNIK.R	53.32	4.04995	721.01	14226	3	I3L504	EIF5A	219555712	02555
eIF5A-1	K.YEDICPSTHNMDVPNIK.R	38.92	4.81868	678.312	15428	3	I3L504	EIF5A	219555712	02555
eIF5A-1	K.VHLVGIDIFTGK.K	51	2.7026	649.879	21338	2	I3L504	EIF5A	219555712	10426
Electron transfer flavoprotein beta polypeptide	R.LKLPAVVTADLR.L	21.35	1.26253	648.407	17996	2	P38117	ETFB	119592410	00557
Electron transfer flavoprotein beta polypeptide	K.VDLVLLGK.Q	42.2	2.426	428.78	19556	2	P38117	ETFB	119592410	00557
Electron transfer flavoprotein beta polypeptide	K.IEVIKPGDLGVDLTSK.L	92.6	3.21504	842.483	19617	2	P38117	ETFB	119592410	00557
Electron transfer flavoprotein dehydrogenase	K.GIATNDVGIQK.D	17.12	5.54853	558.309	11442	2	J3KND9	ETFDH	292495008	01978
Electron transfer flavoprotein, alpha polypeptide	K.ASSTSPVEISEWLDQKLTK.S	35.78	0.123638	707.036	22404	3	H0YK49	ETFA	189181759	01979
Electron transfer flavoprotein, alpha polypeptide	K.LLYDLADQLHAAVGASR.A	100.25	0.965273	906.983	22423	2	H0YK49	ETFA	189181759	01979
Electron transfer flavoprotein, alpha polypeptide	K.LEVAPISDIIAIKSPDTFVR.T	45.94	4.26877	728.75	23743	3	H0YK49	ETFA	189181759	01979
Electron transfer flavoprotein, alpha polypeptide	K.VLVAQHDVYKGLLPEELTPLILATQK.Q	65.04	3.00486	963.558	24111	3	P13804	ETFA	189181759	01979
Electron transfer flavoprotein, alpha polypeptide	K.TIVAINKDPEAPIFQVADYGIVADLFK.V	102.11	5.67886	983.204	27971	3	H0YK49	ETFA	189181759	01979
ELG protein	K.KVDHRAPGAEEDDSELQR.A	70.69	4.19793	684.66	8544	3	Q53F19-2	C17orf85	166295179	17116
Elongation factor 1 alpha 1	R.QTVAVGVIK.A	32.03	2.69854	457.788	12328	2	Q6IQ15	EEF1A1	197692479	00559
Elongation factor 1 alpha 1	R.TIEKFEKEAAEMGK.G	72.54	2.07473	805.91	13789	2	Q6IQ15	EEF1A1	197692479	00559
Elongation factor 1 alpha 1	K.THINIVVIGHVDSGK.S	63.26	4.33511	794.947	14360	2	Q6IQ15	EEF1A1	197692479	00559
Elongation factor 1 alpha 1	K.YYVTIIDAPGHR.D	68.54	4.05914	702.87	15581	2	Q6IQ15	EEF1A1	150182807	00559
Elongation factor 1 alpha 1	R.YEEIVKEVSTYIKK.I	71.08	0.445359	864.974	17798	2	Q6IQ15	EEF1A1	129395719	00559
Elongation factor 1 alpha 1	R.YEEIVKEVSTYIK.K	65.13	3.68928	800.93	19732	2	Q6IQ15	EEF1A1	129395719	00559
Elongation factor 1 alpha 1	R.VETGVLKPGMVVTFAPVNVTTEVK.S	82.34	1.16642	1258.2	21439	2	Q6IQ15	EEF1A1	129395719	00559
Elongation factor 1 alpha 1	K.SGDAAIVDMVPGKPMCVESFSDYPPLGR.F	83.79	1.85351	999.14	22939	3	Q6IQ15	EEF1A1	129395719	00559
Elongation factor 1 alpha 1	R.EHALLAYTLGVK.Q	65.99	3.04393	657.876	23641	2	A0A087WV01	EEF1A1	197692479	00559
Elongation factor 1 alpha 1	K.IGGIGTVPVGR.V	57.13	1.63025	513.31	24771	2	Q6IQ15	EEF1A1	197692479	00559
Elongation factor 1 alpha 1	R.KDGNASGTTLLEALDCILPPTRPTDKPLRLPLQDVYK.I	40.31	0.0603965	1027.3	24850	4	Q6IQ15	EEF1A1		00559
Elongation factor 1 alpha 1	K.DGNASGTTLLEALDCILPPTRPTDKPLR.L	16.9	4.63003	1007.87	25764	3	Q6IQ15	EEF1A1	129395719	00559
Elongation factor 1 alpha 1	K.DGNASGTTLLEALDCILPPTRPTDKPLRLPLQDVYK.I	23.36	1.56733	1326.71	26309	3	Q6IQ15	EEF1A1		00559
Elongation factor 1 alpha 1	K.KIGYNPDTVAFVPISGWNGDNMLEPSANMPWFK.G	69.88	1.71764	1232.6	26360	3	Q6IQ15	EEF1A1	129395719	00559
Elongation factor 1 alpha 1	K.NMITGTSQADCAVLIVAAGVGEFEAGISKNGQTR.E	93.55	1.61583	1155.91	28361	3	Q6IQ15	EEF1A1	197692479	00559
Elongation factor 1 alpha 1	K.NMITGTSQADCAVLIVAAGVGEFEAGISK.N	90.02	5.45944	970.49	30996	3	Q6IQ15	EEF1A1	197692479	00559
Elongation factor 1, alpha 2	K.YYITIIDAPGHR.D	50.9	4.84793	709.878	17103	2	Q05639	EEF1A2	197692479	04265
Elongation factor G 1	R.SFTPVFLGSALK.N	42.64	0.917337	633.859	21793	2	Q96RP9	GFM1	311347576	07365
Embryonic lethal abnormal vision like 1	K.VSYARPSSEVIK.D	37.79	0.565984	668.367	10489	2	B4DVB8	ELAVL1	119589356	16025
Embryonic lethal abnormal vision like 1	R.VLVDQTTGLSR.G	45.4	1.44532	594.834	13429	2	B4DVB8	ELAVL1	119589356	16025
Embryonic lethal abnormal vision like 1	R.SEAEEAITSFNGHKPPGSSEPITVK.F	38.61	2.9166	871.435	15240	3	B4DVB8	ELAVL1	119589356	16025
Embryonic lethal abnormal vision like 1	R.DKVAGHSLGYGFVNYVTAK.D	43.46	4.72052	676.021	17232	3	B4DVB8	ELAVL1	292659624	16025
Embryonic lethal abnormal vision like 1	K.NVALLSQLYHSPAR.R	76.8	2.49481	784.933	17504	2	B4DVB8	ELAVL1	119589356	16025
Embryonic lethal abnormal vision like 1	K.DANLYISGLPR.T	53.77	5.1401	609.831	19437	2	B4DVB8	ELAVL1	119589356	16025
Emerin	R.YNIPHGPVVGSTR.R	52.64	2.99484	466.251	13040	3	P50402	EMD	253723299	02309
Emerin	R.TYGEPESAGPSR.A	64.83	0.278274	625.786	9446	2	P50402	EMD	119593149	02309
Enabled homolog	K.LKEELIDAIRQELSK.S	40.29	4.09071	893.013	22372	2	A0A0U1RRM6	ENAH	166014265	12360
Enabled homolog	R.GNGPLPLGGSGLMEEMSALLAR.R	60.58	6.18493	1085.56	28612	2	A0A0U1RRM6	ENAH	166014265	12360
Endoplasmic reticulum protein 29	K.GALPLDTVTFYK.V	30.3	3.0331	662.863	21234	2	P30040	ERP29	192987145	03794
Endoplasmic reticulum protein 29	K.GQGVYLGMPGCLPVYDALAGEFIR.A	63.63	4.72499	1292.15	27940	2	P30040	ERP29	192987145	03794
Endothelial monocyte activating polypeptide 2	K.KQQSIAGSADSKPIDVSR.L	52.32	3.38739	472.505	10141	4	Q12904	AIMP1	215490011	04676
Endothelial monocyte activating polypeptide 2	R.TVVSGLVNHVPLEQMQNR.M	76.2	0.0514582	1011.03	17811	2	Q12904	AIMP1	215490011	04676
Enolase 1	K.TIAPALVSK.K	28.28	0.735918	450.282	12538	2	P06733	ENO1	203282370	01400
Enolase 1	R.SGKYDLDFK.S	26.38	3.52623	536.771	12980	2	P06733	ENO1	319996655	01400
Enolase 1	K.YGKDATNVGDEGGFAPNILENK.E	76.5	9.10994	770.38	17959	3	P06733	ENO1	319996655	01400
Enolase 1	R.YISPDQLADLYK.S	77.59	1.98355	713.368	21276	2	P06733	ENO1	319996655	01400
Enolase 1	K.YGKDATNVGDEGGFAPNILENKEGLELLK.T	72.6	3.09972	1031.19	21626	3	P06733	ENO1	319996655	01400
Enolase 1	R.EIFDSRGNPTVEVDLFTSK.G	41.45	9.69318	1077.55	22210	2	K7EN23	ENO1	203282370	01400
Enolase 1	R.HIADLAGNSEVILPVPAFNVINGGSHAGNK.L	105.85	4.91967	753.652	22401	4	P06733	ENO1	319996655	01400
Enolase 1	K.DATNVGDEGGFAPNILENKEGLELLK.T	115.8	4.8553	1372.2	23464	2	P06733	ENO1	319996655	01400
Enolase 1	K.SFIKDYPVVSIEDPFDQDDWGAWQK.F	85.07	3.23909	1493.21	25481	2	P06733	ENO1	319996655	01400
Enolase 1	R.HIADLAGNSEVILPVPAFNVINGGSHAGNKLAMQEFMILPVGAANFR.E	53.98	0.250585	1225.89	26314	4	P06733	ENO1	319996655	01400
Enolase 1	K.LAMQEFMILPVGAANFR.E	56.49	5.90986	954.503	26340	2	P06733	ENO1	319996655	01400
Enolase 2	R.AAVPSGASTGIYEALELR.D	97.41	1.95463	902.977	21404	2	B7Z2X9	ENO2	311771971	00573
Enolase 2	K.LAMQEFMILPVGAESFR.D	45.08	0.207325	969.994	26436	2	B7Z2X9	ENO2	119609117	00573
Enolase 2	R.SGETEDTFIADLVVGLCTGQIK.T	105.9	3.6538	1177.09	29196	2	B7Z2X9	ENO2	319996655	01400
Enolase 3	K.VNQIGSVTESIQACK.L	76.33	2.41274	817.416	23820	2	D3DTL2	ENO3	311771971	11746
Enoyl CoA hydratase 1	K.NNTVGLIQLNRPK.A	73.04	0.542661	733.926	13655	2	P30084	ECHS1	194097323	03799
Enoyl CoA hydratase 1	K.LFYSTFATDDRK.E	49.21	2.55445	488.578	15873	3	P30084	ECHS1	194097323	03799
Enoyl CoA hydratase 1	K.SLAMEMVLTGDRISAQDAK.Q	49.03	2.23868	1018.51	20433	2	P30084	ECHS1	194097323	03799
Enoyl CoA hydratase 1	K.AQFAQPEILIGTIPGAGGTQR.L	76.7	4.69049	1063.08	22177	2	P30084	ECHS1	194097323	03799
Enoyl CoA hydratase 1	K.ALNALCDGLIDELNQALK.T	44.09	4.15671	657.681	26952	3	P30084	ECHS1	194097323	03799
Enoyl CoA hydratase 1	K.ICPVETLVEEAIQCAEK.I	88.57	3.24489	994.99	28171	2	P30084	ECHS1	194097323	03799
Enoyl CoA hydratase 1	K.ICPVETLVEEAIQCAEKIASNSK.I	48.91	1.08833	863.769	31180	3	P30084	ECHS1	194097323	03799
Enoyl CoA hydratase, peroxisomal	R.YCAQDAFFQVK.E	34.16	2.83154	688.821	18316	2	Q13011	ECH1	183448178	02825
Enoyl CoA hydratase, peroxisomal	K.MFTAGIDLMDMASDILQPK.G	112.55	0.400571	1049.01	30181	2	Q13011	ECH1	183448178	02825
Epiplakin 1	R.QDLLSRYR.A	21.07	6.51461	525.785	13256	2	A0A075B730	EPPK1	300669637	06500
Epiplakin 1	R.AGTLTVEELGATLTSLLAQAQAQAR.A	119.14	4.5067	838.461	30729	3	A0A075B730	EPPK1	300669637	06500
Epoxide hydrolase	R.GGHFAAFEEPELLAQDIR.K	69.14	6.3485	667.338	21363	3	P07099	EPHX1	209862837	00581
Epsin 4	K.HIHITQATETTTTR.H	36.63	3.14815	537.283	9173	3	Q14677	CLINT1	307078125	06273
ERDJ5	K.VDCQAYAQTCQK.A	42.01	1.55745	736.32	9534	2	Q8IXB1	DNAJC10	142981524	09722
ERK1	R.DLKPSNLLINTTCDLK.I	52.64	3.3106	922.996	20018	2	P27361	MAPK3	226438151	03479
ERP44	K.TPADCPVIAIDSFR.H	38	3.01324	781.39	20618	2	Q9BS26	ERP44	193885198	10290
ERP44	R.VANILHDDCAFLSAFGDVSKPER.Y	72.85	3.6611	854.423	22253	3	Q9BS26	ERP44	193885198	10290
ERP72	K.KGQAVDYEGSRTQEEIVAK.V	19.72	3.53357	703.361	10777	3	P13667	PDIA4	300193164	06501
ERP72	K.VSQGQLVVMQPEK.F	68.45	2.80848	721.889	14328	2	P13667	PDIA4	119600472	06501
ERP72	K.QLEPVYNSLAK.K	51.03	3.7553	631.345	15006	2	P13667	PDIA4	119600472	06501
ERP72	K.RFDVSGYPTLK.I	40.61	3.25256	641.845	15232	2	P13667	PDIA4	300193164	06501
ERP72	K.YGIVDYMIEQSGPPSKEILTLK.Q	39.64	3.33857	827.772	24580	3	P13667	PDIA4	119600472	06501
Esterase D	K.AFSGYLGTDQSK.W	19.6	4.54142	637.309	14467	2	P10768	ESD	217035508	00588
Esterase D	R.LQEGYDHSYYFIATFITDHIR.H	52.87	3.56474	648.068	26198	4	P10768	ESD	119629173	00588
Esterase D	K.CPALYWLSGLTCTEQNFISK.S	68.77	0.59963	1194.57	27107	2	P10768	ESD	217035508	00588
Estrogen receptor binding protein	K.QIVGTPVNSEDSDTR.Q	63.5	0.767722	809.39	11826	2	J3KP30	DNTTIP2	166987398	09994
Ets translocation variant 2	R.KPGMNYEKLSR.G	15.44	1.00704	661.847	25732	2	Q3KNT2	ETV2	223461507	16871
Eukaryotic translation elongation factor 1 beta 2	K.SSILLDVKPWDDETDMAKLEECVR.S	93.65	3.2944	950.464	23079	3	P24534	EEF1B2	157830180	02804
Eukaryotic translation elongation factor 1 epsilon 1	K.QANKEYLLGSTAEEK.A	36.19	2.87652	560.954	11513	3	C9J1V9	EEF1E1-BLOC1S5	208879470	10931
Eukaryotic translation elongation factor 1 epsilon 1	R.QIPVLQTNNGPSLTGLTTIAAHLVK.Q	75.61	1.34315	1293.74	25142	2	C9J1V9	EEF1E1-BLOC1S5	208879470	10931
Eukaryotic translation elongation factor 1 gamma	R.KLDPGSEETQTLVR.E	103.08	3.00605	786.917	12197	2	P26641	EEF1G	119594434	11745
Eukaryotic translation elongation factor 1 gamma	K.ALIAAQYSGAQVR.V	36.41	2.92341	674.375	14296	2	P26641	EEF1G	119594433	11745
Eukaryotic translation elongation factor 1 gamma	K.STFVLDEFKR.K	27.16	2.85506	414.557	17334	3	P26641	EEF1G	119594432	11745
Eukaryotic translation elongation factor 1 gamma	R.WFLTCINQPQFR.A	57.96	1.19146	805.402	22562	2	P26641	EEF1G	119594432	11745
Eukaryotic translation elongation factor 1, delta	K.SLAGSSGPGASSGTSGDHGELVVR.I	115.28	3.00359	729.023	12101	3	A0A087X1X7	EEF1D	304555583	00560
Eukaryotic translation elongation factor 1, delta	R.QENGASVILR.D	58.13	3.4806	543.801	12480	2	A0A087X1X7	EEF1D	304555588	00560
Eukaryotic translation elongation factor 1, delta	K.LVPVGYGIR.K	25.42	3.74492	487.297	15295	2	Q4VBZ6	EEF1D	304555588	00560
Eukaryotic translation elongation factor 1, delta	R.GVVQELQQAISKLEAR.L	116.29	2.6614	885.002	26160	2	Q4VBZ6	EEF1D	304555583	00560
Eukaryotic translation elongation factor 2	K.FAAKGEGQLGPAER.A	76.2	5.52579	715.877	10215	2	P13639	EEF2	187953217	00561
Eukaryotic translation elongation factor 2	K.EGALCEENMR.G	62.39	2.30864	604.757	10875	2	P13639	EEF2	187953217	00561
Eukaryotic translation elongation factor 2	K.TGTITTFEHAHNMR.V	91.54	4.3521	808.389	11072	2	P13639	EEF2	187953217	00561
Eukaryotic translation elongation factor 2	K.DLEEDHACIPIKK.S	55.93	3.72628	784.396	12115	2	P13639	EEF2	187953217	00561
Eukaryotic translation elongation factor 2	K.LIEKLDIK.L	37.9	3.09175	486.312	13404	2	P13639	EEF2	187953217	00561
Eukaryotic translation elongation factor 2	K.DLEEDHACIPIK.K	23.51	1.54895	720.346	14642	2	P13639	EEF2	187953217	00561
Eukaryotic translation elongation factor 2	R.NMSVIAHVDHGKSTLTDSLVCK.A	58.23	1.84561	804.74	14702	3	P13639	EEF2	187953217	00561
Eukaryotic translation elongation factor 2	K.STLTDSLVCK.A	48.65	3.19339	562.289	14982	2	P13639	EEF2	187953217	00561
Eukaryotic translation elongation factor 2	M.VNFTVDQIR.A	52.26	2.98464	546.297	15979	2	P13639	EEF2	60685056	00561
Eukaryotic translation elongation factor 2	R.ETVSEESNVLCLSK.S	63.82	6.18395	797.89	16688	2	P13639	EEF2	187953217	00561
Eukaryotic translation elongation factor 2	R.VFSGLVSTGLK.V	56.58	3.96156	554.326	17174	2	P13639	EEF2	187953217	00561
Eukaryotic translation elongation factor 2	R.CLYASVLTAQPR.L	51.26	1.9714	689.862	17187	2	P13639	EEF2	187953217	00561
Eukaryotic translation elongation factor 2	K.GPLMMYISK.M	16.83	1.21401	520.27	17635	2	P13639	EEF2	187953217	00561
Eukaryotic translation elongation factor 2	R.GHVFEESQVAGTPMFVVK.A	53.97	3.49799	654.667	18228	3	P13639	EEF2	187953217	00561
Eukaryotic translation elongation factor 2	R.CELLYEGPPDDEAAMGIK.S	52.2	0.327705	1004.46	20212	2	P13639	EEF2	187953217	00561
Eukaryotic translation elongation factor 2	R.KIWCFGPDGTGPNILTDITK.G	98.72	3.13191	1117.07	23391	2	P13639	EEF2	187953217	00561
Eukaryotic translation elongation factor 2	K.AYLPVNESFGFTADLR.S	77.59	6.86924	900.458	23413	2	P13639	EEF2	187953217	00561
Eukaryotic translation elongation factor 2	K.IWCFGPDGTGPNILTDITK.G	88.17	2.06077	1053.02	25611	2	P13639	EEF2	187953217	00561
Eukaryotic translation elongation factor 2	R.TFCQLILDPIFK.V	38.29	4.89427	747.909	25728	2	P13639	EEF2	187953217	00561
Eukaryotic translation elongation factor 2	K.GVQYLNEIKDSVVAGFQWATK.E	109.87	2.03126	1177.12	26093	2	P13639	EEF2	187953217	00561
Eukaryotic translation elongation factor 2	R.ALLELQLEPEELYQTFQR.I	64.2	1.76564	1110.58	26300	2	P13639	EEF2	187953217	00561
Eukaryotic translation elongation factor 2	R.YVEPIEDVPCGNIVGLVGVDQFLVK.T	81.72	3.25863	1380.22	26947	2	P13639	EEF2	187953217	00561
Eukaryotic translation elongation factor 2	R.RWLPAGDALLQMITIHLPSPVTAQK.Y	61.45	3.67526	919.518	27060	3	P13639	EEF2	187953217	00561
Eukaryotic translation elongation factor 2	R.LMEPIYLVEIQCPEQVVGGIYGVLNRK.R	43.02	3.10971	1039.89	27864	3	P13639	EEF2	187953217	00561
Eukaryotic translation elongation factor 2	K.EGIPALDNFLDKL.-	34.01	4.15013	722.891	28069	2	P13639	EEF2	187953217	00561
Eukaryotic translation elongation factor 2	R.WLPAGDALLQMITIHLPSPVTAQK.Y	110.96	1.73817	1300.72	28942	2	P13639	EEF2	187953217	00561
Eukaryotic translation elongation factor 2	R.LMEPIYLVEIQCPEQVVGGIYGVLNR.K	105.07	3.92298	1495.29	28991	2	P13639	EEF2	187953217	00561
Eukaryotic translation initiation factor 1A	R.LEAMCFDGVKR.L	45.21	1.12097	663.321	14267	2	P47813	EIF1AX	57162609	02174
Eukaryotic translation initiation factor 2, subunit 3	K.VGQEIEVRPGIVSKDSEGK.L	27.16	3.61702	507.526	12111	4	P41091	EIF2S3	197692407	02155
Eukaryotic translation initiation factor 2, subunit 3	R.QATINIGTIGHVAHGK.S	53.54	2.97113	404.978	13134	4	P41091	EIF2S3	205830883	02155
Eukaryotic translation initiation factor 2, subunit 3	K.IVLTNPVCTEVGEK.I	66.15	1.15986	779.91	16624	2	P41091	EIF2S3	205830883	02155
Eukaryotic translation initiation factor 2, subunit 3	K.HILILQNKIDLVK.E	28.51	0.894654	773.987	16646	2	P41091	EIF2S3	205830883	02155
Eukaryotic translation initiation factor 2, subunit 3	R.LIGWGQIR.R	17.5	1.50442	471.78	17604	2	P41091	EIF2S3	205830883	02155
Eukaryotic translation initiation factor 2, subunit 3	R.QDLTTLDVTKLTPLSHEVISR.Q	54.15	3.0478	789.438	21759	3	P41091	EIF2S3	205830883	02155
Eukaryotic translation initiation factor 2, subunit 3	K.IVSLFAEHNDLQYAAPGGLIGVGTK.I	24.86	3.19176	857.461	22439	3	P41091	EIF2S3	205830883	02155
Eukaryotic translation initiation factor 2A	K.IQKETALLQELEDLELGI.-	49.22	3.37692	1028.07	27904	2	Q9BY44	EIF2A	209572747	11739
Eukaryotic translation initiation factor 3 subunit k	K.CMIDQAHQEERPIR.Q	26.39	0.181733	446.465	10749	4	A0A087WVB9	EIF3K	119577212	11740
Eukaryotic translation initiation factor 3, subunit 10	K.NICQQVNIK.S	15.17	4.32031	558.798	11546	2	Q14152	EIF3A	119569793	03618
Eukaryotic translation initiation factor 3, subunit 10	R.IGLINDMVR.F	34.23	2.85278	515.791	18318	2	Q14152	EIF3A	119569793	03618
Eukaryotic translation initiation factor 3, subunit 10	R.FNVLQYVVPEVK.D	39.79	2.47281	717.905	24304	2	Q14152	EIF3A	119569793	03618
Eukaryotic translation initiation factor 3, subunit 6 48kDa	K.LGHVVMGNNAVSPYQQVIEK.T	56.3	4.24664	728.384	15682	3	P60228	EIF3E	119612325	03734
Eukaryotic translation initiation factor 3, subunit 6 48kDa	R.HLVFPLLEFLSVK.E	35.09	3.41783	771.461	28650	2	P60228	EIF3E	119612324	03734
Eukaryotic translation initiation factor 3, subunit 6 interacting protein	K.IWNVHSVLNVLHSLVDKSNINR.Q	60.34	5.14895	640.109	25822	4	G8JLH4	EIF3L	339275831	10932
Eukaryotic translation initiation factor 3, subunit 9 eta, 116kDa	R.VTLMQLPTR.Q	50.84	2.93405	529.807	17219	2	P55884	EIF3B	218512094	06795
Eukaryotic translation initiation factor 3, subunit 9 eta, 116kDa	R.NLFNVVDCK.L	20.62	3.98178	554.779	18252	2	P55884	EIF3B	218512094	06795
Eukaryotic translation initiation factor 4B	R.AASIFGGAKPVDTAAR.E	51.03	3.76086	511.281	13259	3	P23588	EIF4B	205371761	04892
Eukaryotic translation initiation factor 4B	R.STPKEDDSSASTSQSTR.A	18.47	4.04193	595.272	6048	3	P23588	EIF4B	205371761	04892
Eukaryotic translation initiation factor 4E	K.IVIGYQSHADTATK.S	53.92	5.10577	752.398	11369	2	P06730	EIF4E	345111042	00591
Eukaryotic translation initiation factor 4E	R.WLITLNK.Q	35.31	2.90241	444.272	19578	2	P06730	EIF4E	345111042	00591
Eukaryotic translation initiation factor 5	R.VNILFDFVK.K	30.82	0.119676	547.816	24359	2	P55010	EIF5	119602217	03417
Eukaryotic translation initiation factor 5B	K.LLQAQGVEVPSKDSLPK.K	35.06	3.49361	603.677	14996	3	A0A087WUT6	EIF5B	269849752	07304
Eukaryotic translation initiation factor 5B	R.HFEATDILVSK.I	45.21	5.11086	630.338	16572	2	A0A087WUT6	EIF5B	269849752	07304
Eukaryotic translation initiation factor 6	R.NSLPDTVQIR.R	25.42	3.21894	571.81	14382	2	P56537	EIF6	220675564	04221
Eukaryotic translation initiation factor 6	R.HGLLVPNNTTDQELQHIR.N	82.81	2.99028	695.701	14543	3	P56537	EIF6	220675564	04221
Eukaryotic translation initiation factor 6	R.QTVADQVLVGSYCVFSNQGGLVHPK.T	105.88	4.72078	1352.19	22573	2	B7ZBG9	EIF6	220675563	04221
Eukaryotic translation termination factor 1	K.GFGGIGGILR.Y	26.82	3.93217	473.779	19172	2	Q96CG1	ETF1	297787498	02616
Eukaryotic translation termination factor 1	R.LSVLGAITSVQQR.L	62.69	0.621083	686.402	20636	2	Q96CG1	ETF1	237823785	02616
Ewing sarcoma breakpoint region 1	K.GDATVSYEDPPTAK.A	46.58	2.13142	725.84	11639	2	Q96FE8	EWSR1	253970504	00592
Ewing sarcoma breakpoint region 1	K.AAVEWFDGKDFQGSK.L	35.69	7.4133	562.275	17942	3	Q96FE8	EWSR1	253970504	00592
Exosomal core protein CSL4	R.LCNLEEGSPGSGTYTR.H	48.53	4.01656	870.9	12857	2	B1AMU3	EXOSC1	122920915	16223
Exosome component 10	R.MFLPSLGHR.A	22.85	3.05608	529.286	16043	2	Q01780	EXOSC10	119592085	16180
Exosome component 4	K.SCEMGLQLR.Q	19.12	0.126199	547.26	14761	2	Q9NPD3	EXOSC4	122920908	16221
Exosome component 4	R.QTFEAAILTQLHPR.S	31.42	1.40502	542.299	21073	3	Q9NPD3	EXOSC4	122920908	16221
Exportin 1	K.NVDILKDPETVK.Q	17.52	3.38207	685.882	14172	2	O14980	XPO1	226192711	03975
Exportin 1	K.AVGHPFVIQLGR.I	21.5	7.80056	647.38	16146	2	O14980	XPO1	226192711	03975
Exportin 1	K.YYGLQILENVIK.T	43.7	4.80721	726.912	25783	2	O14980	XPO1	226192711	03975
Exportin 1	R.QLLDFSQKLDINLLDNVVNCLYHGEGAQQR.M	41.12	4.54357	875.949	28009	4	O14980	XPO1	226192711	03975
Exportin 1	R.FLVTVIKDLLGLCEQK.R	78.13	1.97221	938.536	28332	2	O14980	XPO1	345100580	03975
Exportin 1	K.YMLLPNQVWDSIIQQATK.N	93.07	7.41668	1074.57	28581	2	O14980	XPO1	226192711	03975
Exportin 1	R.SNDPQMVAENFVPPLLDAVLIDYQR.N	52.21	2.33052	948.815	30522	3	O14980	XPO1	226192711	03975
Exportin 7	R.DSSLFDIFTLSCNLLK.Q	25.96	0.548869	624.986	31249	3	Q9UIA9	XPO7	154448892	05846
Expressed in T cells and eosinophils in atopic dermatitis	R.NTLCAPEVISLINTR.M	73.97	8.16032	850.961	22368	2	Q96CS3	FAF2	127798507	16870
Expressed in T cells and eosinophils in atopic dermatitis	R.ENTYPFLAMIMLK.D	26.15	4.4283	785.907	27953	2	Q96CS3	FAF2	127798507	16870
Expressed in T cells and eosinophils in atopic dermatitis	R.VTDPVGDIVSFMHSFEEKYGR.A	24.82	2.43167	604.044	28012	4	Q96CS3	FAF2	127798507	16870
Expressed in T cells and eosinophils in atopic dermatitis	R.VTDPVGDIVSFMHSFEEK.Y	48.94	3.24354	679.662	28070	3	Q96CS3	FAF2	127798507	16870
Eyes absent 3	K.VLLYGLGEIFPIENIYSATK.I	64.83	0.349073	1120.61	28550	2	Q8IVX7	EYA3	239938901	09042
Ezrin	K.IALLEEAR.R	18.62	1.59207	457.77	15524	2	P15311	EZR	161702986	00475
Ezrin	K.QLFDQVVK.T	21.62	1.40495	488.776	16585	2	P15311	EZR	167887692	00475
Ezrin	K.APDFVFYAPR.L	22.44	2.37951	591.802	20477	2	P15311	EZR	167887692	00475
Ezrin	R.AKFYPEDVAEELIQDITQK.L	102.3	1.51444	1119.07	27874	2	P15311	EZR	161702986	00475
Ezrin	K.FYPEDVAEELIQDITQK.L	85.75	1.80176	1019.51	30140	2	P15311	EZR	161702986	00475
F actin capping protein beta subunit	K.NLSDLIDLVPSLCEDLLSSVDQPLKIAR.D	66.28	1.07406	1041.89	31529	3	P47756	CAPZB	330864679	11872
F actin capping protein beta subunit	K.NLSDLIDLVPSLCEDLLSSVDQPLK.I	66.39	2.22099	1392.23	32500	2	P47756	CAPZB	330864679	11872
Factor VIII associated gene 1	R.AAQLQLPQLPLAALQALGEAASCQLLAR.D	22.74	1.268	972.541	31443	3	P23610	F8A3	119593054	02374
FACTp140	K.ELAAQLNEEAKR.R	67.11	2.46988	686.367	11254	2	Q9Y5B9	SUPT16H	119586791	16088
FACTp140	K.ELAAQLNEEAK.R	30.73	5.61356	608.318	12249	2	Q9Y5B9	SUPT16H	119586791	16088
FACTp140	K.KAASITSEVFNK.F	77.36	4.13839	647.856	12430	2	Q9Y5B9	SUPT16H	119586791	16088
FACTp140	R.MQGSLEAHVNGFR.F	23.26	2.76475	482.571	13159	3	Q9Y5B9	SUPT16H	119586791	16088
FACTp140	R.VMEIVDADEKVR.H	59.66	9.14847	702.37	13929	2	Q9Y5B9	SUPT16H	119586791	16088
FACTp140	K.DLYIRPNIAQK.R	33.32	4.64248	665.881	14667	2	Q9Y5B9	SUPT16H	119586791	16088
FACTp140	R.GDKVDILYNNIK.H	51.78	4.11566	696.383	15185	2	Q9Y5B9	SUPT16H	119586791	16088
FACTp140	K.AASITSEVFNK.F	35.46	6.14943	583.81	15210	2	Q9Y5B9	SUPT16H	119586791	16088
FACTp140	R.FTSVRGDKVDILYNNIK.H	21.21	3.56293	496.275	15555	4	Q9Y5B9	SUPT16H	119586791	16088
FACTp140	K.YTEGVQSLNWTK.I	70.89	2.33709	713.356	16152	2	Q9Y5B9	SUPT16H	119586791	16088
FACTp140	R.INFYCPGSALGR.N	41.62	0.310042	677.832	18087	2	Q9Y5B9	SUPT16H	119586791	16088
FACTp140	R.NEGNIFPNPEATFVK.E	54.42	1.83083	838.919	20305	2	Q9Y5B9	SUPT16H	119586791	16088
FACTp140	K.APGEQTVPALNLQNAFR.I	58.94	3.15341	913.484	21075	2	Q9Y5B9	SUPT16H	119586791	16088
FACTp140	K.ICDVYNAVMDVVKK.Q	88.41	2.13201	827.422	21435	2	Q9Y5B9	SUPT16H	119586791	16088
FACTp140	K.AASITSEVFNKFFK.E	45.13	0.947862	794.923	22131	2	Q9Y5B9	SUPT16H	119586791	16088
FACTp140	K.ICDVYNAVMDVVK.K	31.88	2.82092	763.375	23403	2	Q9Y5B9	SUPT16H	119586791	16088
FACTp140	K.NLGFGMGIEFR.E	24.72	1.88455	620.812	23458	2	Q9Y5B9	SUPT16H	119586791	16088
FACTp140	K.KVTMINAIPVASLDPIKEWLNSCDLK.Y	53.12	4.40218	985.865	25866	3	Q9Y5B9	SUPT16H	119586791	16088
FACTp140	K.YETVIMPVFGIATPFHIATIK.N	55.29	2.85826	1174.64	26270	2	Q9Y5B9	SUPT16H	119586791	16088
FACTp140	K.VTMINAIPVASLDPIKEWLNSCDLK.Y	29.56	5.21947	707.627	27672	4	Q9Y5B9	SUPT16H	119586791	16088
FACTp140	R.TLMVDPSQEVQENYNFLLQLQEELLK.E	83.19	3.224	1041.2	30880	3	Q9Y5B9	SUPT16H	119586791	16088
FACTp140	R.AHQKELAAQLNEEAK.R	65.67	2.40613	840.441	9933	2	Q9Y5B9	SUPT16H	119586791	16088
FACTp140	K.HQHMHDRDDLYAEQMER.E	35.68	3.27915	553.49	9994	4	Q9Y5B9	SUPT16H	119586791	16088
FAD synthetase	R.SISPFPELEQFLQDTIKR.Y	34.5	1.81413	716.717	27871	3	Q8NFF5	FLAD1	296434309	17887
Family with sequence similarity 136, member A	K.MQGLMFR.C	31.03	1.8517	441.721	16251	2	Q96C01	FAM136A	119614707	07866
Family with sequence similarity 136, member A	R.CHVPLAQAQALVTSELEKFQDR.L	60.53	3.32441	847.439	23892	3	Q96C01	FAM136A	74751785	07866
Family with sequence similarity 136, member A	R.CSASCCEDSQASMK.Q	52.5	1.75616	810.793	8080	2	Q96C01	FAM136A	74751785	07866
Family with sequence similarity 98, member B	K.MDLNSEQAEQLER.I	73.43	0.801171	781.86	14862	2	Q52LJ0	FAM98B	74735811	08786
Family with sequence similarity 98, member B	K.NSQLDKNSEVYQEVQAMFDTLGIPK.S	56.58	0.355942	952.136	27680	3	Q52LJ0	FAM98B	74735811	08786
Fanconi anemia group I protein	K.FVSSLLTALFR.D	67.32	3.86527	627.369	27309	2	Q9NVI1	FANCI	219519668	13339
Fanconi anemia group I protein	K.SLELLPIILTALATKK.E	15.7	1.93609	862.552	28887	2	Q9NVI1	FANCI	219519668	13339
Far upstream element binding protein	R.GTPQQIDYAR.Q	45.06	3.63756	574.79	10885	2	Q96AE4	FUBP1	159162537	10349
Far upstream element binding protein	R.SCMLTGTPESVQSAKR.L	40.81	3.56595	584.621	11449	3	Q96AE4	FUBP1	119626763	10349
Far upstream element binding protein	R.IAQITGPPDR.C	37.09	1.92397	534.297	11502	2	Q96AE4	FUBP1	159162537	10349
Far upstream element binding protein	R.IQFKPDDGTTPER.I	39.59	8.77801	752.382	11534	2	Q96AE4	FUBP1	159162537	10349
Far upstream element binding protein	R.SCMLTGTPESVQSAK.R	74.22	3.45794	798.377	13083	2	Q96AE4	FUBP1	119626763	10349
Far upstream element binding protein	R.IGGNEGIDVPIPR.F	85.14	2.87718	668.867	17885	2	Q96AE4	FUBP1	119626763	10349
Far upstream element binding protein	R.CQHAAEIITDLLR.S	46.02	2.1847	770.403	21273	2	Q96AE4	FUBP1	119626763	10349
Farnesyl pyrophosphate synthetase	K.CSWLVVQCLQR.A	47.96	2.47529	724.862	20458	2	P14324	FDPS	340708231	00606
Fascin 1	R.YLAPSGPSGTLK.A	21.61	3.65348	595.827	12371	2	J3KNT0	FSCN1	340707772	04068
Fascin 1	K.LINRPIIVFR.G	20.94	4.726	620.901	16242	2	J3KNT0	FSCN1	340707772	04068
Fascin 1	R.LVARPEPATGYTLEFR.S	23.75	1.44618	910.49	16516	2	J3KNT0	FSCN1	340707772	04068
Fat mass and obesity associated	R.NEILTAILASLTAR.Q	77.74	5.02062	743.439	29401	2	Q9C0B1	FTO	293651926	19057
Fatty acid synthase	R.DPSQQELPR.L	15.41	5.11625	535.27	10653	2	A0A0U1RQF0	FASN	269849686	02567
Fatty acid synthase	K.GLVQALQTK.V	40.08	3.16424	479.292	13719	2	A0A0U1RQF0	FASN	269849686	02567
Fatty acid synthase	K.SNMGHPEPASGLAALAK.V	26.29	4.78425	550.95	14271	3	A0A0U1RQF0	FASN	288562975	02567
Fatty acid synthase	K.ACLDTAVENMPSLK.M	62.59	8.45971	774.88	18586	2	A0A0U1RQF0	FASN	269849686	02567
Fatty acid synthase	R.SLLVNPEGPTLMR.L	37.34	2.79231	713.892	19146	2	A0A0U1RQF0	FASN	269849686	02567
Fatty acid synthase	R.VLEALLPLKGLEER.V	39.77	3.39125	790.477	22463	2	A0A0U1RQF0	FASN	269849686	02567
Fatty acid synthase	K.VLLSLEHGLWAPNLHFHSPNPEIPALLDGR.L	26.61	5.15108	669.364	23512	5	A0A0U1RQF0	FASN	288562975	02567
Fatty acid synthase	R.HSQDLAFLSMLNDIAAVPATAMPFR.G	115.24	2.02403	1358.69	28944	2	A0A0U1RQF0	FASN	288562975	02567
Fatty acid synthase	R.TLLEGSGLESIISIIHSSLAEPR.V	74.72	3.38848	808.114	29318	3	A0A0U1RQF0	FASN	269849686	02567
Fatty acid synthase	R.ALGLGVEQLPVVFEDVVLHQATILPK.T	68.56	1.94501	1393.3	29514	2	A0A0U1RQF0	FASN	288562975	02567
FAU	R.RFVNVVPTFGK.K	25.22	3.05288	632.366	16020	2	P62861	FAU	119594759	00002
FAU	R.FVNVVPTFGK.K	30.08	1.21522	554.314	18721	2	P62861	FAU	119594759	00002
FBP3	K.SINQQSGAHVELQR.N	91.15	4.06049	783.906	10231	2	Q96I24	FUBP3	187951661	04640
FBP3	R.MGGGSIEVSVPR.F	70.01	8.02616	594.81	14727	2	Q96I24	FUBP3	187951661	04640
FBP3	K.MVMIQDGPLPTGADKPLR.I	60.98	2.90147	970.013	17228	2	Q96I24	FUBP3	187951661	04640
FBP3	R.CQHAAHIISELILTAQER.D	85.44	2.82763	1045.55	19809	2	Q96I24	FUBP3	187951661	04640
FBP3	R.EMVLEIIR.E	41.53	6.86833	501.79	20519	2	Q96I24	FUBP3	187951661	04640
FGF receptor 3	K.IADFGLAR.I	34.21	2.87543	431.744	16190	2	Q8IXN4	MAK	345846141	01809
FHL1	K.GTVWHKDCFTCSNCK.Q	18.08	1.57069	633.937	10527	3	Q5JXI2	FHL1	268607694	02157
FHL1	K.CLHPLANETFVAKDNK.I	54.9	3.50092	619.651	12103	3	Q5JXI2	FHL1	268607694	02157
FHL1	K.GEDFYCVTCHETK.F	36.47	6.4302	823.34	12944	2	Q5JXI2	FHL1	268607694	02157
FHL1	K.CFDKFCANTCVECR.K	26.32	3.44235	622.92	13580	3	Q5JXI2	FHL1	268607694	02157
FHL1	R.FVFHQEQVYCPDCAK.K	24.79	4.59889	643.29	14845	3	B7Z5T4	FHL1	268607694	02157
Fibrillarin	R.DHAVVVGVYRPPPK.V	34.25	3.70373	511.958	11428	3	P22087	FBL	197692469	00617
Fibrillarin	K.RVSISEGDDKIEYR.A	46.56	2.92769	556.286	11603	3	P22087	FBL	197692469	00617
Fibrillarin	K.NVMVEPHRHEGVFICR.G	34.21	0.829305	495.748	11761	4	P22087	FBL	197692469	00617
Fibrillarin	K.NLVPGESVYGEKR.V	41.59	2.99221	724.383	12291	2	P22087	FBL	197692469	00617
Fibrillarin	R.VSISEGDDKIEYR.A	90.17	3.72664	755.876	13162	2	P22087	FBL	197692469	00617
Fibrillarin	K.NLVPGESVYGEK.R	32.02	4.22558	646.333	14335	2	P22087	FBL	197692469	00617
Fibrillarin	R.IVALNAHTFLR.N	74.71	0.814516	627.87	16297	2	P22087	FBL	197692469	00617
Fibrillarin	K.LAAAILGGVDQIHIKPGAK.V	68.97	2.14731	936.559	17094	2	P22087	FBL	197692469	00617
Filamin A, alpha	R.TGVELGKPTHFTVNAK.A	66.08	2.7241	849.96	12286	2	A0A087WWY3	FLNA	326205158	02060
Filamin A, alpha	K.CSGPGLSPGMVR.A	45.29	2.26022	609.293	12889	2	A0A087WWY3	FLNA	326205158	02060
Filamin A, alpha	K.YNEQHVPGSPFTAR.V	50.94	2.29852	534.928	12939	3	A0A087WWY3	FLNA	326205158	02060
Filamin A, alpha	K.TGVAVNKPAEFTVDAK.H	45.82	2.73062	549.631	13224	3	A0A087WWY3	FLNA	326205158	02060
Filamin A, alpha	R.AWGPGLEGGVVGK.S	35.05	3.99949	613.832	16817	2	A0A087WWY3	FLNA	326205158	02060
Filamin A, alpha	R.VQVQDNEGCPVEALVK.D	27.19	4.47758	892.95	16881	2	A0A087WWY3	FLNA	326205158	02060
Filamin A, alpha	K.LPQLPITNFSR.D	21.04	1.74687	643.368	20762	2	A0A087WWY3	FLNA	326205158	02060
Filamin A, alpha	R.AEAGVPAEFSIWTR.E	20.28	8.98432	767.395	22284	2	P21333	FLNA	326205158	02060
Filamin C	R.LIALLEVLSQK.R	52.02	2.96387	613.891	25993	2	A0A087WWY3	FLNA	326205158	02060
FK506 binding protein 1A	K.RGQTCVVHYTGMLEDGKK.F	47.35	3.09233	416.609	11337	5	Q5W0X3	FKBP1A	296278516	01741
FK506 binding protein 1A	M.GVQVETISPGDGR.T	41.43	1.37982	657.837	12693	2	Q1JUQ3	FKBP12-Exin	197724894	01741
FK506 binding protein 3	K.SEETLDEGPPKYTK.S	35.6	3.77156	531.928	10996	3	Q00688	FKBP3	119586189	01743
FK506 binding protein 3	K.TANKDHLVTAYNHLFETK.R	50.66	2.54511	701.362	14687	3	Q00688	FKBP3	241913087	01743
FK506 binding protein 3	R.GWDEALLTMSKGEK.A	50.73	2.20863	782.889	19568	2	Q00688	FKBP3	157833438	01743
FK506 binding protein 4	R.RGEAHLAVNDFELAR.A	56.93	3.47139	566.631	15064	3	Q02790	FKBP4	119609296	11794
FK506 binding protein 4	K.LQAFSAAIESCNK.A	59.75	4.68342	719.85	15617	2	Q02790	FKBP4	119609296	11794
FK506 binding protein 4	K.LYANMFER.L	17.05	2.93244	522.254	16683	2	Q02790	FKBP4	119609296	11794
FK506 binding protein 4	K.DKFSFDLGKGEVIK.A	38.28	1.7677	791.929	17162	2	Q02790	FKBP4	119609296	11794
FK506 binding protein 4	K.AWDIAIATMK.V	25.9	2.149	560.298	20603	2	Q02790	FKBP4	119609296	11794
FK506 binding protein 8	R.SCSLVLEHQPDNIK.A	29.34	1.15989	820.41	12837	2	C8C9T5	FKBP8	256259626	05327
FK506 binding protein 8	K.VLAQQGEYSEAIPILR.A	87.91	1.66874	893.99	20339	2	C8C9T5	FKBP8	256259626	05327
FK506 binding protein 8	K.TAVDGPDLEMLTGQER.V	84	0.869604	866.415	20980	2	J3KQ73	FKBP8	193806337	05327
FK506 binding protein 8	R.EFLAAMEPEPAPAPAPEEWLDILGNGLLR.K	84.39	3.90294	1049.54	30802	3	J3KQ73	FKBP8	211938947	05327
Flap endonuclease 1	K.QLQQAQAAGAEQEVEK.F	70.37	2.70624	864.434	10947	2	P39748	FEN1	330689556	02670
Flap endonuclease 1	R.RLDPNKYPVPENWLHK.E	17.83	1.2213	502.27	15496	4	P39748	FEN1	330689556	02670
Flap endonuclease 1	K.LIADVAPSAIR.E	40.41	3.32781	563.337	15752	2	P39748	FEN1	330689556	02670
Flap endonuclease 1	K.QLQQAQAAGAEQEVEKFTK.R	77	0.742847	702.028	15853	3	P39748	FEN1	330689556	02670
Flap endonuclease 1	R.QGGDVLQNEEGETTSHLMGMFYR.T	65.95	2.5539	867.059	22961	3	P39748	FEN1	330689556	02670
Flap endonuclease 1	K.EAHQLFLEPEVLDPESVELK.W	77.48	3.06693	1161.6	23123	2	P39748	FEN1	330689556	02670
FLJ10634	R.AAELFHQLSQALEVLTDAAAR.A	54.83	5.70758	752.07	29599	3	H0YK99	DNAJC17	119612851	07111
FLJ14936	R.VCDIILPR.L	26.98	1.8061	493.279	15970	2	Q8NAV1	PRPF38A	119627187	10972
FLJ14936	R.NGEFELMHVDEFIDELLHSER.V	23.5	2.95328	640.553	28631	4	Q8NAV1	PRPF38A	119627187	10972
FLJ16517 protein	R.QEAESQPCTSTLPR.E	77.63	2.76852	802.375	10912	2	Q6ZN17	LIN28B	223459806	13366
FLJ16517 protein	R.VTGPGGSPCLGSER.R	42.36	5.47299	687.331	11153	2	Q6ZN17	LIN28B	223459806	13366
FLJ20095	R.LQFLTSK.E	24.02	2.10881	418.748	14803	2	Q8ND82	ZNF280C	119632212	06526
FLJ20095	K.QNNESWENHTTCQHCYR.Q	24.95	7.30239	566.734	9670	4	Q8ND82	ZNF280C	119632212	06526
FLJ36874 protein	R.ILPFLSTEQAADILMTTAR.N	58.72	4.8438	697.713	27477	3	Q86TB9	PATL1	298508295	08214
FLJ44635 protein	R.VKPFMTGAAEQIK.H	21.35	4.39366	473.929	13059	3	Q8TBK7	TPT1	242556423	15979
Flotillin 1	K.VTGEVLDILTRLPESVER.L	19.84	4.41236	676.047	24683	3	O75955	FLOT1	168985679	06105
Flotillin 2	K.IMTEKELLAVACEQFLGK.N	55.12	0.0048075	1040.54	24223	2	J3QLD9	FLOT2	254763294	00580
FLYWCH-type zinc finger 1	M.PLPEPSEQEGESVK.A	40.94	5.76898	763.377	11907	2	I3L1Y9	FLYWCH2	34147540	13222
Fodrin beta	K.TALPAQSAATLPAR.T	53.16	1.97841	684.387	13277	2	Q01082	SPTBN1	190192202	01683
Fodrin beta	K.FMELLEPLNER.K	38.38	3.67439	695.858	23176	2	Q01082	SPTBN1	190192202	01683
Fodrin beta	R.LWEYLLELLR.A	53.8	6.82161	674.392	30452	2	Q01082	SPTBN1	190192202	01683
Forty-two-three domain containing 1	R.LLQQSGAQQFR.M	63.31	2.47397	638.345	11912	2	H9KVD1	FYTTD1	284018159	10909
Fragile X mental retardation 1 protein	R.SFLEFAEDVIQVPR.N	60.19	4.05368	825.434	27200	2	Q8IXW7	FMR1	297374791	02398
FtsJ homolog 3	K.KAEAVVNTVDISEREK.V	16.4	3.65054	596.657	11233	3	Q8IY81	FTSJ3	194097365	17024
FtsJ homolog 3	R.TSVTDFLR.A	36.68	4.06181	469.753	19722	2	Q8IY81	FTSJ3	194097365	17024
FtsJ homolog 3	R.ILDPEGLALGAVIASSK.K	48.11	1.02422	827.476	24829	2	Q8IY81	FTSJ3	194097365	17024
FUS	K.TGQPMINLYTDRETGK.L	23.64	2.63611	608.638	15024	3	H3BPE7	FUS	332138053	00660
FUS	K.EFSGNPIKVSFATR.R	33.36	8.78141	518.28	16760	3	H3BPE7	FUS	283135201	00660
FUS	K.AAIDWFDGK.E	45.55	4.61027	511.753	20627	2	H3BPE7	FUS	332138053	00660
FUS	K.AAIDWFDGKEFSGNPIK.V	69.62	6.18276	947.976	22204	2	H3BPE7	FUS	332138053	00660
FUS	K.AAIDWFDGKEFSGNPIKVSFATR.R	73.99	3.89665	852.771	23149	3	H3BPE7	FUS	283135201	00660
FUS	K.APKPDGPGGGPGGSHMGGNYGDDR.R	144.42	2.54241	1126.99	9519	2	H3BPE7	FUS	283135201	00660
FUS interacting protein 1	R.DAEDALHNLDRK.W	46.91	8.03469	698.85	12884	2	O75494	SRSF10	300360554	05562
FUS interacting protein 1	R.GFAYVQFEDVRDAEDALHNLDRK.W	20.57	2.57577	903.443	21757	3	O75494	SRSF10	300360554	05562
Fuse binding protein interacting repressor	K.QTIAHQQQQLTNLQMAAQR.Q	67.02	6.91349	736.72	13466	3	A0A0J9YVP6	PUF60	119602600	18051
Fuse binding protein interacting repressor	R.QAFAPFGPIK.S	64.18	0.714025	538.3	18490	2	Q9UHX1	PUF60	303324712	18051
Fuse binding protein interacting repressor	K.VGRPSNIGQAQPIIDQLAEEAR.A	69.08	3.44417	788.09	19693	3	Q9UHX1	PUF60	303324712	18051
Fuse binding protein interacting repressor	K.AQSSQDAVSSMNLFDLGGQYLR.V	147.9	1.28522	1194.07	25288	2	Q9UHX1	PUF60	303324712	18051
FXR1	R.GFLEFVEDFIQVPR.N	51.88	0.568438	848.441	31339	2	P51114	FXR1	189047132	02892
G protein pathway suppressor 1	K.SPPREGSQGELTPANSQSR.M	36.79	0.973991	666.66	9045	3	A0A096LP07	GPS1	223590263	15991
G protein regulated inducer of neurite outgrowth 1	K.VGSLPLEKGSPVTTTK.A	29.98	1.11283	807.458	28701	2	Q7Z2K8	GPRIN1	296434528	11169
G1 to S phase transition 1	R.FVKQDQVCIAR.L	37.15	4.53758	455.245	11048	3	J3KQG6	GSPT1	237823789	00753
G1 to S phase transition 1	K.STIGGQIMYLTGMVDKR.T	101.79	2.55513	935.484	22523	2	J3KQG6	GSPT1	194097354	00753
G10 Maternal transcript	K.EGYADKNLIAK.W	25.85	4.37931	407.889	11118	3	P41223	BUD31	119597079	10351
G10 Maternal transcript	R.KVESLWPIFR.I	47.05	0.208672	637.866	21500	2	P41223	BUD31	119597079	10351
Gamma glutamyl hydrolase	K.NLDGISHAPNAVK.T	31.13	3.50526	668.357	11228	2	Q92820	GGH	119607268	03299
Gamma glutamyl hydrolase	K.KPIIGILMQK.C	22.58	0.585596	570.863	16240	2	Q92820	GGH	119607268	03299
Gankyrin	K.ASTNIQDTEGNTPLHLACDEERVEEAK.L	23.24	2.99729	757.607	15680	4	O75832	PSMD10	159163069	04594
GART	K.QVLVAPGNAGTACSEK.I	63.92	2.17381	801.403	11790	2	P22102	GART	209869995	00716
GART	K.VLEFNCR.F	31.9	2.54518	469.233	13247	2	P22102	GART	209869995	00716
GART	R.VLIIGSGGR.E	17.87	2.83177	436.273	13519	2	P22102	GART	209869995	00716
GART	R.SAGVQCFGPTAEAAQLESSKR.F	111.11	3.77154	732.026	15181	3	P22102	GART	209869995	00716
GART	R.ITEGDVVVGIASSGLHSNGFSLVR.K	55.11	2.72463	805.43	23393	3	P22102	GART	209869995	00716
GART	K.KIEFVVVGPEAPLAAGIVGNLR.S	15.31	3.97188	1125.16	24121	2	P22102	GART	209869995	00716
GART	R.FGDPECQVILPLLK.S	72.53	0.219784	814.94	24291	2	P22102	GART	209869995	00716
GART	R.VLAVTAIRENLISALEEAK.K	45.61	1.39792	1020.59	25081	2	P22102	GART	209869995	00716
GART	K.GVEITGFPEAQALGLEVFHAGTALK.N	53.92	3.38035	1278.18	25928	2	P22102	GART	209869995	00716
GART	K.VDLGGFAGLFDLK.A	68.3	5.03354	676.37	27506	2	P22102	GART	209869995	00716
Gastric H+/K+ ATPase alpha subunit	K.VIMVTGDHPITAK.A	50.05	1.39099	691.38	12417	2	P20648	ATP4A	297374799	01667
Gastric H+/K+ ATPase alpha subunit	R.LIFDNLK.K	19.85	2.78491	431.756	19119	2	P20648	ATP4A	297374799	01667
GBAS	K.EFLEFR.K	15.32	2.55108	420.717	19070	2	O75323	GBAS	119628372	04302
GCF	R.TSIPQLENFIQFLLQSAHK.L	45.29	1.73652	738.737	29750	3	P16383	GCFC2	318083361	01791
GCN1 general control of amino acid synthesis 1 like 1	R.QAGAEALSQAVAR.Y	43.36	4.43037	636.342	13067	2	Q92616	GCN1L1	301171133	16127
GCN1 general control of amino acid synthesis 1 like 1	K.ILPEIIPILEEGLR.S	43.99	3.5739	802.988	27923	2	Q92616	GCN1L1	301171133	16127
GCN1 general control of amino acid synthesis 1 like 1	R.LFNDSSPVVLEESWDALNAITK.K	73.22	4.69276	816.752	28210	3	Q92616	GCN1L1	301171133	16127
GCN1 general control of amino acid synthesis 1 like 1	R.QIGSVIRNPEILAIAPVLLDALTDPSR.K	54.76	4.93724	957.886	29241	3	Q92616	GCN1L1	301171133	16127
GCN1 general control of amino acid synthesis 1 like 1	K.GEPGAAPLSAPAFSLVFPFLK.M	24.33	0.341186	1058.58	29416	2	Q92616	GCN1L1	301171133	16127
GCN1 general control of amino acid synthesis 1 like 1	K.NIVSLLLSMLGHDEDNTR.I	67.49	2.89685	1014.02	30394	2	Q92616	GCN1L1	301171133	16127
GDP dissociation inhibitor 1	K.MLLYTEVTR.Y	29.78	3.57142	563.304	17234	2	P50395	GDI2	197692559	02114
GDP dissociation inhibitor 1	R.FQLLEGPPESMGR.G	35.37	8.56556	730.87	19759	2	P31150	GDI1	119593117	02114
GDP dissociation inhibitor 1	K.IYKVPSTETEALASNLMGMFEK.R	39.25	2.95459	820.414	25556	3	P31150	GDI1	119593117	02114
GDP dissociation inhibitor 1	K.SPYLYPLYGLGELPQGFAR.L	76.9	3.14603	1071.06	25910	2	Q5SX88	GDI2	197692559	02114
GDP dissociation inhibitor 1	K.FDLGQDVIDFTGHALALYR.T	94.39	4.57023	717.704	28281	3	Q5SX88	GDI2	197692559	02114
GDP dissociation inhibitor 2	K.QLICDPSYVK.D	34.17	1.86813	611.812	14407	2	Q5SX88	GDI2	197692559	02863
GDP dissociation inhibitor 2	K.IYKVPSTEAEALASSLMGLFEKR.R	59.7	6.28415	635.845	26980	4	P50395	GDI2	197692559	02863
GDP-mannose pyrophosphorylase A	R.VEGTPSDPNPNDPR.A	55.59	7.22021	747.85	9564	2	Q96IJ6	GMPPA	119591165	13588
Gemin 5	R.LVFCLLELLSR.H	53.8	4.57591	681.897	29073	2	Q8TEQ6	GEMIN5	296439335	06109
Gene rich cluster C10	K.MLQFVLPVATQIQQEVIK.A	28.7	4.06582	1043.1	26354	2	Q99622	C12orf57	119609111	13609
General transcription factor 2 I	R.TPTQTNGSNVPFKPR.G	90.86	1.65587	822.43	10678	2	P78347	GTF2I	254692934	03399
General transcription factor 2 I	R.TNTPVKEDWNVR.I	18.94	1.96197	486.917	11972	3	P78347	GTF2I	254692934	03399
General transcription factor 2 I	R.SILSPGGSCGPIK.V	28.96	4.29335	636.837	14500	2	P78347	GTF2I	254692934	03399
Generel transcription factor 3C polypeptide 4	K.TFEEAAAQLLESSVQNLFK.Q	137.52	3.06154	1063.04	31764	2	Q9UKN8	GTF3C4	212276467	11998
GFAT	R.WATHGEPSPVNSHPQR.S	28.8	2.52575	450.721	9598	4	Q06210	GFPT1	205277386	00702
GK001 protein	R.MMRPVSDQVQIK.V	19.3	2.98656	477.921	12179	3	Q96A33	CCDC47	171906582	17041
GK001 protein	K.IMQEEGQPLKLPDTKR.T	31.7	2.92935	471.508	13077	4	A0A087WYW6	CCDC47	171906582	17041
GK001 protein	K.RQDLLNVLAR.M	38.87	2.94228	599.358	17193	2	Q96A33	CCDC47	171906582	17041
GK001 protein	R.TLLFTFNVPGSGNTYPK.D	31.46	6.42467	928.489	23477	2	A0A087WYW6	CCDC47	171906582	17041
GK001 protein	K.YGLPDSLAILSEMGEVTDGMMDTK.M	122.72	2.15997	1287.1	29464	2	Q96A33	CCDC47	171906582	17041
Glucocerebrosidase	R.LLMLDDQR.L	44.22	8.62154	502.27	17898	2	A0A0G2JLB3	GBA	346651890	06973
Glucosidase I	R.LGPLLDILADSR.H	69.57	1.24733	641.873	24972	2	Q13724	MOGS	225903430	03214
Glucosidase I	R.AVHANPPTLLLPVAHMLEVGDPDDLAFLR.K	38.18	3.94277	781.171	27063	4	Q13724	MOGS	225903430	03214
Glucosidase I	R.VVGRPQPQLQYVDALGYVSLFPLLLR.L	72.62	3.26515	981.23	28852	3	Q13724	MOGS	225903430	03214
Glucosidase II beta subunit	K.YEQGTGCWQGPNR.S	71.28	8.34819	776.84	11722	2	K7ELL7	PRKCSH	211826282	03518
Glucosidase II beta subunit	K.LWEEQLAAAK.A	30.4	1.61399	579.812	16564	2	K7ELL7	PRKCSH	211826282	03518
Glucosidase II beta subunit	K.ILIEDWK.K	38.43	1.19802	458.76	18489	2	K7ELL7	PRKCSH	211826282	03518
Glutamate dehydrogenase 1	K.NYTDNELEKITR.R	56	2.86948	748.375	14266	2	B3KV55	GLUD1	317040164	11748
Glutamate dehydrogenase 1	K.HGGTIPIVPTAEFQDR.I	80.41	3.13943	869.452	17095	2	B3KV55	GLUD1	317040164	11748
Glutamate dehydrogenase 1	K.MVEGFFDRGASIVEDKLVEDLR.T	24.24	0.903665	1263.14	24408	2	P00367	GLUD1	317040164	11748
Glutamate dehydrogenase 2	R.YSTDVSVDEVK.A	47.19	0.15303	621.298	13144	2	P00367	GLUD1	317040164	11748
Glutamate dehydrogenase 2	K.ALASLMTYK.C	33.06	6.02479	499.276	16080	2	P00367	GLUD1	317040164	11748
Glutamate dehydrogenase 2	K.CAVVDVPFGGAK.A	36.33	1.03967	610.31	16953	2	B3KV55	GLUD1	317040164	02143
Glutamate dehydrogenase 2	K.IIAEGANGPTTPEADKIFLER.N	101.91	0.589607	1121.59	18020	2	B3KV55	GLUD1	317040164	11748
Glutamate dehydrogenase 2	K.MVEGFFDR.G	22.57	2.66478	500.733	18219	2	P00367	GLUD1	317040164	11748
Glutamate oxaloacetate transaminase-1	R.VGNLTVVGKEPESILQVLSQMEK.I	31.78	9.83838	833.464	25712	3	B7Z1I2	GOT1	255918058	00687
Glutamate oxaloacetate transaminase, mitochondrial	R.VGAFTMVCKDADEAK.R	46.95	2.49731	821.386	14147	2	E7ERW2	GOT2	308153643	00684
Glutamate oxaloacetate transaminase, mitochondrial	R.VGAFTMVCK.D	26.93	3.40346	506.753	14638	2	E7ERW2	GOT2	308153643	00684
Glutamate oxaloacetate transaminase, mitochondrial	R.DDNGKPYVLPSVR.K	20.39	0.490493	730.381	14963	2	E7ERW2	GOT2	308153643	00684
Glutamate oxaloacetate transaminase, mitochondrial	R.IGASFLQR.F	46.75	5.43572	446.258	15074	2	E7ERW2	GOT2	308153643	00684
Glutamate oxaloacetate transaminase, mitochondrial	R.IAAAILNTPDLRK.Q	27.31	3.53122	465.95	15355	3	E7ERW2	GOT2	308153643	00684
Glutamate oxaloacetate transaminase, mitochondrial	K.ILIRPMYSNPPLNGAR.I	42.07	3.26324	604.672	15900	3	E7ERW2	GOT2	308153643	00684
Glutamate oxaloacetate transaminase, mitochondrial	R.IAAAILNTPDLR.K	61.74	5.06096	634.375	18195	2	E7ERW2	GOT2	308153643	00684
Glutamate oxaloacetate transaminase, mitochondrial	R.DVFLPKPTWGNHTPIFR.D	73.65	2.42164	1013.04	19832	2	E7ERW2	GOT2	308153643	00684
Glutamate oxaloacetate transaminase, mitochondrial	R.ISVAGVTSSNVGYLAHAIHQVTK.-	59.01	2.37643	588.824	20405	4	E7ERW2	GOT2	308153643	00684
Glutamate oxaloacetate transaminase, mitochondrial	K.NLDKEYLPIGGLAEFCK.A	99.92	4.62226	984.005	21829	2	P00505	GOT2	308153643	00684
Glutamate oxaloacetate transaminase, mitochondrial	K.EGSTHNWQHITDQIGMFCFTGLKPEQVER.L	55.22	3.07057	862.159	22181	4	E7ERW2	GOT2	308153643	00684
Glutamate rich WD repeat containing 1	R.REPFLLSGGDDGALKIWDLR.Q	79.64	6.43741	753.407	23461	3	Q9BQ67	GRWD1	237820620	11013
Glutamate rich WD repeat containing 1	R.LLQVVEEPQALAAFLR.D	33.9	2.83467	899.02	26000	2	Q9BQ67	GRWD1	237820620	11013
Glutamate rich WD repeat containing 1	K.ELHWHPQCPGLLVSTALSGFTIFR.T	59.51	0.108443	692.36	26703	4	Q9BQ67	GRWD1	237820620	11013
Glutamine dependent carbamoyl phosphate synthase	R.LGYPVLVR.A	55.93	9.53355	458.78	16372	2	P27708	CAD	119621019	06437
Glutamine dependent carbamoyl phosphate synthase	R.LSLDDLLQR.L	30.62	4.27185	536.806	23483	2	P27708	CAD	119621019	06437
Glutamine dependent carbamoyl phosphate synthase	K.LALGIPLPELR.N	15.32	4.5043	596.379	24043	2	P27708	CAD	119621019	06437
Glutamine-fructose-6-phosphate transaminase 2	R.KEIFETLIK.G	21.48	2.31648	560.836	16208	2	O94808	GFPT2	119574141	04842
Glutaminyl tRNA synthetase	R.LFTLTALR.R	21.05	2.83337	467.791	20036	2	B4DDN1	QARS	119585358	07223
Glutamyl-prolyl-tRNA synthetase	K.GSQFGQSCCLR.A	36.8	3.12413	650.284	11297	2	P07814	EPRS	288558855	00703
Glutamyl-prolyl-tRNA synthetase	K.SLIGVEYKPVSATGAEDKDKK.K	27.68	3.80283	559.55	12570	4	P07814	EPRS		00703
Glutamyl-prolyl-tRNA synthetase	K.THMVVANTMEDFQK.I	23.13	2.52004	550.927	14358	3	P07814	EPRS	288558855	00703
Glutamyl-prolyl-tRNA synthetase	K.THVADFAPEVAWVTR.S	32.82	3.91791	566.96	20536	3	P07814	EPRS	288558855	00703
Glutamyl-prolyl-tRNA synthetase	K.YNVYPTYDFACPIVDSIEGVTHALR.T	95.57	3.24748	967.472	27920	3	P07814	EPRS	288558855	00703
Glutathione peroxidase 1	K.LITWSPVCR.N	15.3	3.96076	566.305	17516	2	A0A087WUQ6	GPX1	311033481	11749
Glutathione reductase	R.LNAIYQNNLTK.S	56.24	9.51605	646.36	13592	2	P00390	GSR	346651993	00704
Glutathione reductase	K.ALLTPVAIAAGR.K	20.62	2.45681	576.86	18662	2	P00390	GSR	346651993	00704
Glutathione S transferase 3	K.ASCLYGQLPK.F	32	3.29761	568.794	13613	2	P09211	GSTP1	332639673	00614
Glutathione S transferase 3	M.PPYTVVYFPVR.G	48.03	2.84961	669.368	20535	2	P09211	GSTP1	291463555	00614
Glutathione S transferase 3	K.FQDGDLTLYQSNTILR.H	73.04	2.68265	942.481	21033	2	P09211	GSTP1	332639673	00614
Glutathione S transferase 3	K.AFLASPEYVNLPINGNGKQ.-	68.7	1.99109	1016.53	21227	2	P09211	GSTP1	332639673	00614
Glutathione S transferase 3	K.ALPGQLKPFETLLSQNQGGK.T	59.39	6.3071	1063.59	21288	2	P09211	GSTP1	332639673	00614
Glutathione S transferase 3	K.AFLASPEYVNLPINGNGK.Q	69.81	2.12606	952.501	21407	2	P09211	GSTP1	332639673	00614
Glutathione S transferase 3	R.TLGLYGKDQQEAALVDMVNDGVEDLRCK.Y	47.65	3.71374	1046.52	23734	3	P09211	GSTP1	332639673	00614
Glutathione S transferase 3	R.TLGLYGKDQQEAALVDMVNDGVEDLR.C	131	2.98939	1425.21	24584	2	P09211	GSTP1	332639673	00614
Glutathione S transferase omega 1	R.HEVININLK.N	28.53	4.87391	540.317	13509	2	P78417	GSTO1	312597297	10401
Glutathione S transferase omega 1	K.EFTKLEEVLTNKK.T	24.67	3.51959	526.965	16170	3	P78417	GSTO1	300360534	10401
Glutathione S transferase omega 1	K.MILELFSKVPSLVGSFIR.S	76.18	5.48333	679.396	29233	3	P78417	GSTO1	312597297	10401
Glutathione S-transferase Mu3	K.LTFVDFLTYDILDQNR.I	39.11	4.28939	658.341	30530	3	A0A0A0MTN3	GSTM3	157057091	00712
Glyceraldehyde 3 phosphate dehydrogenase	R.VVDLMAHMASKE.-	53.46	3.40284	665.831	15083	2	E7EUT4	GAPDH	119609193	00713
Glyceraldehyde 3 phosphate dehydrogenase	K.IISNASCTTNCLAPLAK.V	82.17	3.38836	917.467	15286	2	E7EU54	GAPDH	134254708	00713
Glyceraldehyde 3 phosphate dehydrogenase	R.GALQNIIPASTGAAK.A	55.43	3.2271	706.401	16310	2	E7EUT4	GAPDH	134254708	00713
Glyceraldehyde 3 phosphate dehydrogenase	R.VPTANVSVVDLTCR.L	86.18	0.316176	765.901	18027	2	E7EUT4	GAPDH	134254708	00713
Glyceraldehyde 3 phosphate dehydrogenase	K.RVIISAPSADAPMFVMGVNHEKYDNSLK.I	22.3	3.66848	618.719	18155	5	E7EU54	GAPDH	134254708	00713
Glyceraldehyde 3 phosphate dehydrogenase	K.AENGKLVINGNPITIFQERDPSK.I	58.68	4.84184	847.458	19273	3	E7EU54	GAPDH	119609193	00713
Glyceraldehyde 3 phosphate dehydrogenase	K.LVINGNPITIFQERDPSKIK.W	28.97	3.4531	761.436	19856	3	E7EU54	GAPDH	119609193	00713
Glyceraldehyde 3 phosphate dehydrogenase	R.VIISAPSADAPMFVMGVNHEKYDNSLK.I	43.7	3.20849	734.121	19915	4	E7EU54	GAPDH	134254708	00713
Glyceraldehyde 3 phosphate dehydrogenase	R.VIISAPSADAPMFVMGVNHEK.Y	93.39	2.05051	1107.06	20407	2	E7EU54	GAPDH	134254708	00713
Glyceraldehyde 3 phosphate dehydrogenase	K.LVINGNPITIFQERDPSK.I	45.9	5.55627	681.045	21329	3	E7EU54	GAPDH	119609193	00713
Glyceraldehyde 3 phosphate dehydrogenase	K.LTGMAFRVPTANVSVVDLTCR.L	70.06	4.49938	769.74	21538	3	E7EUT4	GAPDH	134254708	00713
Glyceraldehyde 3 phosphate dehydrogenase	K.LISWYDNEFGYSNR.V	52.6	4.94271	882.409	22020	2	E7EUT4	GAPDH	119609193	00713
Glyceraldehyde 3 phosphate dehydrogenase	K.LVINGNPITIFQER.D	92.59	5.09823	807.45	22841	2	E7EU54	GAPDH	119609193	00713
Glyceraldehyde 3 phosphate dehydrogenase	K.LISWYDNEFGYSNRVVDLMAHMASKE.-	20.57	2.50566	769.616	25599	4	E7EUT4	GAPDH	119609193	00713
Glyceraldehyde 3 phosphate dehydrogenase	K.VIHDNFGIVEGLMTTVHAITATQK.T	124.09	4.92107	1298.19	26868	2	E7EUT4	GAPDH	134254708	00713
Glyceraldehyde 3 phosphate dehydrogenase	R.AAFNSGKVDIVAINDPFIDLNYMVYMFQYDSTHGKFHGTVK.A	31.47	6.73051	931.464	27181	5	E7EU54	GAPDH	119609193	00713
Glyceraldehyde 3 phosphate dehydrogenase	K.WGDAGAEYVVESTGVFTTMEK.A	34.91	2.90115	1139.02	33433	2	E7EU54	GAPDH	119609193	00713
Glycerol kinase	R.FLVFNSK.T	16.42	2.46232	427.743	17421	2	P32189	GK	326381123	15966
Glycogen phosphorylase, liver form	K.LHSFLGDDVFLR.E	34.84	3.74697	709.878	21650	2	E9PK47	PYGL	255653002	01987
Glycogen phosphorylase, liver form	K.LVIDQIDNGFFSPK.Q	67.21	2.05169	796.921	23671	2	E9PK47	PYGL	255653002	01987
Glycogen phosphorylase, liver form	R.RWLLLCNPGLAELIAEK.I	48.18	0.32864	998.556	24513	2	E9PK47	PYGL	255653002	01987
Glycogen phosphorylase, liver form	R.DFNVGDYIQAVLDR.N	76.24	2.60709	812.904	28842	2	E9PK47	PYGL	255653002	01987
Glycogen synthase 1	K.VIFHPEFLSSTSPLLPVDYEEFVR.G	42.01	1.3408	941.154	25964	3	Q9BTT9	GYS1	239049591	00721
Glycoprotein synaptic 2	K.HYEVEILDAK.T	38.16	2.61872	608.816	14953	2	Q9NZ01	TECR	159164296	17076
Glycoprotein synaptic 2	K.LCFLDKVEPHATIAEIK.N	32.97	0.231848	496.77	18266	4	Q9NZ01	TECR	159164296	17076
Glycoprotein synaptic 2	R.DYPPLRMPIIPFLL.-	16.11	1.93002	842.98	31693	2	Q9NZ01	TECR	119626381	17076
Glycoprotein synaptic 2	R.M#PIIPFLL.-	25.79	0.992117	480.286	31911	2	Q9NZ01	TECR	119626381	17076
Glycosyltransferase AD-017	R.FYLPILVPSAK.K	30.07	0.710084	624.373	24390	2	Q68CQ7	GLT8D1	152125896	12423
Glycyl tRNA synthetase	K.VPLVAEKPLKEPK.T	75.99	4.36081	724.451	11134	2	P41250	GARS	313104283	02617
Glycyl tRNA synthetase	K.ELALQPKDDIVDR.A	33.92	4.38546	504.609	14943	3	P41250	GARS	313104283	02617
Glycyl tRNA synthetase	R.YPLFEGQETGKKETIEE.-	26.95	2.93597	666.664	14995	3	P41250	GARS	313104283	02617
Glycyl tRNA synthetase	K.TVNVVQFEPSKGAIGK.A	32.43	3.77017	558.648	15038	3	P41250	GARS	313104283	02617
Glycyl tRNA synthetase	K.LPFAAAQIGNSFR.N	21.01	6.75695	696.38	19976	2	P41250	GARS	313104283	02617
Glycyl tRNA synthetase	R.LLEFNQGKLPFAAAQIGNSFR.N	106.09	3.01648	1161.13	22690	2	P41250	GARS	313104283	02617
Glycyl tRNA synthetase	K.CSVLPLSQNQEFMPFVK.E	41.47	7.6373	1012.51	23513	2	P41250	GARS	313104283	02617
Glycyl tRNA synthetase	K.SPITGNDLSPPVSFNLMFK.T	69.18	1.58329	1032.53	24920	2	P41250	GARS	313104283	02617
Glycyl tRNA synthetase	K.TLYVEEVVPNVIEPSFGLGR.I	72.66	4.42975	1109.6	25571	2	P41250	GARS	313104283	02617
Glycyl tRNA synthetase	R.TFFSFPAVVAPFK.C	73.1	3.48473	729.398	25979	2	P41250	GARS	313104283	02617
Glycyl tRNA synthetase	R.LGDAVEQGVINNTVLGYFIGR.I	95.63	6.87189	1118.1	27760	2	P41250	GARS	313104283	02617
Glycyl tRNA synthetase	R.AEISELPSIVQDLANGNITWADVEAR.Y	127.39	0.544921	1406.21	28666	2	P41250	GARS	313104283	02617
Glycyl tRNA synthetase	R.HGVSHKVDDSSGSIGR.R	16.9	1.10759	410.205	7082	4	P41250	GARS	313104283	02617
Glyoxalase I	K.IAWALSR.K	18.38	1.75143	408.741	16195	2	Q04760	GLO1	134039205	00730
Glyoxalase I	R.VLGMTLIQK.C	40.79	2.28804	501.806	17515	2	Q04760	GLO1	134039205	00730
Glyoxalase I	R.GFGHIGIAVPDVYSACK.R	55.7	4.5117	895.952	19170	2	Q04760	GLO1	134039205	00730
Glyoxylate reductase	K.IAAAGLDVTSPEPLPTNHPLLTLK.N	15.46	3.80532	823.467	20879	3	Q9UBQ7	GRHPR	308387707	05052
Glyoxylate reductase	K.VISTMSVGIDHLALDEIK.K	32.26	1.42295	971.023	21482	2	Q5T946	GRHPR	308387707	05052
Glyoxylate reductase	R.NTMSLLAANNLLAGLRGEPMPSELKL.-	25.45	4.61416	918.499	25921	3	Q9UBQ7	GRHPR	308387707	05052
Golgi apparatus protein 1	R.LSSDCEDQIR.I	73.78	2.92342	611.774	10077	2	Q92896	GLG1	224586817	02855
Golgi apparatus protein 1	K.LAEEESCREDVTR.V	24.78	2.80099	531.912	9175	3	H3BM42	GLG1	224586817	02855
Golgi complex associated protein 1	R.RDCHEEVYAGSHQYPGR.G	26.26	0.470669	515.98	9424	4	Q9H3P7	ACBD3	119590182	08432
Golgin 95	K.KLGELQEK.L	17.52	2.34611	472.775	20539	2	Q08379	GOLGA2	294862511	03989
Golgin 95	K.LLELQELVLR.L	38.82	3.65489	613.382	24122	2	A0A087WYC0	GOLGA2	294862511	03989
Granulin	R.SRCPDGSTCCELPSGK.Y	55.2	8.51794	905.887	9721	2	P28799	GRN	119571986	00733
Growth associated protein 43	K.ESARQDEGKEEEPEADQEHA.-	21.18	8.14806	571.75	7826	4	P17677	GAP43	194248057	01198
GTP binding protein 1	R.VAVVGNVDAGK.S	20.24	3.62442	514.792	11197	2	O00178	GTPBP1	211826865	03765
GTP binding protein 1	K.LLQTTNNSPMNSKPQQIK.M	56.84	4.80148	681.365	11416	3	O00178	GTPBP1	211826865	03765
GTP binding protein 1	K.VITFIDLAGHEK.Y	36.35	3.1324	448.252	19108	3	O00178	GTPBP1	211826865	03765
[truncated: 3,924 more rows]
