# Supplementary material for: Impact of exosomal HIV-1 Tat expression on the human cellular proteome
Source: Oncotarget. 2019 Sep 24;10(54):5632–44. doi: 10.18632/oncotarget.27207 (PMC6771461; doi:10.18632/oncotarget.27207)
Supplement: Supplementary file 7 [file oncotarget-10-5632-s007.xlsx]

## Sheet: IL6 Lamp2B-R2
IL6 Lamp2B-R2
Protein Name	Identified Peptide Sequence (#: methionine oxidation)	Mowse Score	Mass Error (ppm)	Isolated mass	Scan number	Charge state	UniProt Accession No	Gene Symbol	NCBI GI accession	HPRD accession
14-3-3 Beta	R.YLSEVASGDNK.Q	65.78	2.3576	591.784	10023	2	P31946	YWHAB	197692473	03184
14-3-3 Beta	R.YDDMAAAMK.A	21.92	0.26196	508.215	11837	2	P61981	YWHAG	197692473	03184
14-3-3 Beta	K.LAEQAERYDDMAAAMK.A	63.22	0.026478	906.916	14328	2	P61981	YWHAG	197692473	03184
14-3-3 Beta	K.QTTVSNSQQAYQEAFEISKK.E	82.64	0.115429	763.045	14700	3	P31946	YWHAB	197692473	03184
14-3-3 Beta	K.AVTEQGHELSNEER.N	92.22	0.0112589	799.874	8536	2	A0A0J9YWE8	YWHAB	197692473	03184
14-3-3 epsilon	R.YLAEFATGNDRK.E	53.81	0.242654	692.846	11972	2	P62258	YWHAE	119611035	05457
14-3-3 epsilon	K.EAAENSLVAYK.A	49.04	2.95162	597.802	12294	2	P62258	YWHAE	119611035	05457
14-3-3 epsilon	K.LAEQAERYDEMVESMKK.V	43.94	1.28053	1028.99	14892	2	B4DJF2	YWHAE	119611035	05457
14-3-3 epsilon	K.AASDIAMTELPPTHPIR.L	63.3	1.78138	910.471	15523	2	P62258	YWHAE	119611035	05457
14-3-3 epsilon	K.LICCDILDVLDK.H	54.29	3.74339	738.873	24235	2	P62258	YWHAE	119611035	05457
14-3-3 epsilon	K.LICCDILDVLDKHLIPAANTGESKVFYYK.M	48.64	1.13436	849.689	24269	4	P62258	YWHAE	119611035	05457
14-3-3 epsilon	K.LICCDILDVLDKHLIPAANTGESK.V	28.8	1.13231	674.6	24378	4	P62258	YWHAE	119611035	05457
14-3-3 epsilon	K.AAFDDAIAELDTLSEESYK.D	86.85	0.659015	1044.49	26115	2	P62258	YWHAE	119611035	05457
14-3-3 Eta	R.NLLSVAYK.N	33.07	1.41043	454.265	15294	2	Q04917	YWHAH	307776567	00215
14-3-3 Eta	K.AVTELNEPLSNEDRNLLSVAYK.N	24.05	0.65003	825.762	19200	3	Q04917	YWHAH	119580407	00215
14-3-3 Eta	K.NSVVEASEAAYKEAFEISK.E	94.83	3.13896	1036.52	21515	2	Q04917	YWHAH	123238850	00215
14-3-3 Eta	K.ELETVCNDVLSLLDKFLIK.N	44.53	3.56702	750.411	30665	3	Q04917	YWHAH	123238850	00215
14-3-3 gamma	K.ELEAVCQDVLSLLDNYLIK.N	78.86	0.122586	1118.08	30639	2	P61981	YWHAG	119592210	05639
14-3-3 gamma	K.IEKELEAVCQDVLSLLDNYLIK.N	23.58	3.39067	652.102	31009	4	P61981	YWHAG	119592210	05639
14-3-3 gamma	K.AYSEAHEISKEHM#QPTHPIR.L	14.37	1.20313	595.04	8405	4	P61981	YWHAG	119592210	05639
14-3-3 theta	R.YLAEVACGDDRK.Q	66.14	0.144632	698.83	10153	2	P27348	YWHAQ	119621384	00886
14-3-3 theta	K.AVTEQGAELSNEER.N	84.66	3.12648	766.861	10246	2	P27348	YWHAQ	119621384	00886
14-3-3 theta	R.YLAEVACGDDR.K	51.4	0.116668	634.782	12497	2	P27348	YWHAQ	119621384	00886
14-3-3 theta	K.LQLIKDYR.E	49.57	0.524502	524.811	12784	2	P27348	YWHAQ	119621384	00886
14-3-3 theta	K.AVTEQGAELSNEERNLLSVAYK.N	20.9	0.365931	807.746	19724	3	P27348	YWHAQ	119621384	00886
14-3-3 theta	R.SICTTVLELLDKYLIANATNPESK.V	115.69	3.39123	1347.21	29298	2	P27348	YWHAQ	119621384	00886
14-3-3 zeta	K.SVTEQGAELSNEER.N	84.42	0.605664	774.86	10535	2	P63104	YWHAZ	306991839	03183
14-3-3 zeta	K.LAEQAERYDDMAACMK.S	29.63	2.5849	951.411	13852	2	P63104	YWHAZ	306991839	03183
14-3-3 zeta	K.FLIPNASQAESK.V	44.33	0.978015	652.845	15243	2	P63104	YWHAZ	306991839	03183
14-3-3 zeta	K.GIVDQSQQAYQEAFEISKK.E	95.56	0.037804	723.699	19370	3	P63104	YWHAZ	306991839	03183
14-3-3 zeta	K.SVTEQGAELSNEERNLLSVAYK.N	57.39	3.64925	1219.11	20079	2	P63104	YWHAZ	306991839	03183
14-3-3 zeta	R.DICNDVLSLLEK.F	46.87	0.996672	709.864	26638	2	P63104	YWHAZ	306991839	03183
14-3-3 zeta	K.TAFDEAIAELDTLSEESYK.D	98.78	2.12852	1066.5	27338	2	P63104	YWHAZ	306991839	03183
14-3-3 zeta	R.EKIETELRDICNDVLSLLEK.F	32.45	1.00444	806.425	28565	3	P63104	YWHAZ	306991839	03183
14-3-3 zeta	R.VVSSIEQKTEGAEK.K	91.26	0.934353	752.896	8920	2	P63104	YWHAZ	306991839	03183
14-3-3 zeta	R.YLAEVAAGDDKK.G	56.7	0.365724	640.33	9953	2	P63104	YWHAZ	306991839	03183
17 beta hydroxysteroid dehydrogenase 4	K.AVANYDSVEEGEKVVK.T	27.01	1.43534	579.627	12345	3	P51659	HSD17B4	313482810	03514
17 beta hydroxysteroid dehydrogenase 4	K.LGLLGLANSLAIEGR.K	83.22	0.229811	748.943	24379	2	P51659	HSD17B4	313482810	03514
17 beta hydroxysteroid dehydrogenase 4	K.SMMGGGLAEIPGLSINFAK.V	49.2	4.28854	946.98	24484	2	P51659	HSD17B4	313482810	03514
2 Prime phosphodiesterase	R.AVFSDSLVPALEAFGLEGVFR.I	80	0.16006	742.06	29986	3	Q6L8Q7	PDE12	189027129	11842
2`,3` cyclic nucleotide, 3`-phosphodiesterase	K.DKPELQFPFLQDEDTVATLLECK.T	61.82	3.39944	912.783	26922	3	P09543	CNP	119581191	00448
28S ribosomal protein S27, mitochondrial	R.EALDVLGAVLK.A	53.23	1.85161	564.336	23423	2	G5EA06	MRPS27	209572725	17596
3-Hydroxyisobutyrate dehydrogenase	K.SPILLGSLAHQIYR.M	69.64	2.62263	784.449	19083	2	P31937	HIBADH	119614306	12238
3-Hydroxyisobutyrate dehydrogenase	R.IITMLPTSINAIEAYSGANGILK.K	101.46	0.533825	1195.65	25420	2	P31937	HIBADH	119614306	12238
3-Hydroxyisobutyrate dehydrogenase	K.DFSSVFQFLR.E	28.12	1.55424	623.316	27350	2	P31937	HIBADH	119614306	12238
3-ketoacyl-CoA reductase	R.TIAVDFASEDIYDKIK.T	68.46	1.0799	914.473	20364	2	Q53GQ0	HSD17B12	158931120	09989
3-oxoacid CoA transferase	K.YGDLANWMIPGK.M	34.43	0.137763	682.837	21847	2	P55809	OXCT1	196049889	15093
3-oxoacid CoA transferase	K.GLTAVSNNAGVDNFGLGLLLR.S	110.7	0.746261	1051.07	25440	2	P55809	OXCT1	196049889	02001
5`-3` exoribonuclease 2	R.ELTMASLPFTFDVER.S	80.24	0.266536	878.434	25419	2	Q9H0D6	XRN2	119630592	10309
5`-3` exoribonuclease 2	K.YAWQGVALLPFVDER.R	35.4	0.818636	882.459	25786	2	Q9H0D6	XRN2	119630592	10309
5`, 3`-Nucleotidase, cytosolic	R.VLVDMDGVLADFEAGLLR.G	103.4	1.44438	967.01	29340	2	J3KRC4	NT5C	159794820	11833
6-phosphogluconolactonase	R.VTLTLPVLNAAR.T	37.28	4.00862	634.388	21141	2	O95336	PGLS	119605020	12001
60 kDa Ro protein	K.ALLQEMPLTALLR.N	42.26	0.426182	734.932	25624	2	Q5LJ98	TROVE2	291084635	15964
7-dehydrocholesterol reductase	K.VIECSYTSADGQR.H	84.31	0.0161544	743.336	10322	2	Q9UBM7	DHCR7	255308875	04174
A kinase (PRKA) anchor protein 1	R.VKVDVLR.Q	14.41	3.09221	414.77	17428	2	Q92667	AKAP1	339275976	03905
A kinase (PRKA) anchor protein 1	R.VCQASQLQGQKEESCVPVHQK.T	42.85	0.377843	610.798	9547	4	Q92667	AKAP1	339275976	03905
A kinase anchor protein 12	R.AEAERPEEQAEASGLKK.E	41.94	0.571919	614.978	8701	3	Q02952	AKAP12	317373554	05263
A kinase anchor protein 12	K.TEGTQEADQYADEKTK.D	48.89	0.203991	605.274	8880	3	Q02952	AKAP12	317373554	05263
A kinase PRKA anchor protein 8 like	K.TWTTADFR.T	20.24	1.06068	499.24	15052	2	Q9ULX6	AKAP8L	296439446	10641
Abhydrolase domain containing 10	K.EAEHHCLLHSPIPVNCPIR.L	15.71	1.19783	570.534	13985	4	Q9NUJ1	ABHD10	119600095	07751
Abhydrolase domain containing 10	K.ALAIEEFCK.S	50.26	1.86019	540.772	16659	2	Q9NUJ1	ABHD10	119600095	07751
Abhydrolase domain containing 10	R.LLHGMKDDIVPWHTSMQVADR.V	16.02	2.5502	613.06	16705	4	Q9NUJ1	ABHD10	119600095	07751
Abhydrolase domain containing 10	K.SPGIIFIPGYLSYMNGTK.A	64.88	1.14708	979.509	25094	2	Q9NUJ1	ABHD10	119600095	07751
Abhydrolase domain containing protein 14B	R.AVAIDLPGLGHSK.E	51.06	0.366277	639.364	16299	2	Q96IU4	ABHD14B	226443152	17504
Acetyl coenzyme A acyltransferase 1	R.IAQFLSDIPETVPLSTVNR.Q	57.24	1.59323	1050.57	22986	2	G5E935	ACAA1	194353979	06815
Acetyl coenzyme A acyltransferase 1	R.GGFKDTTPDELLSAVMTAVLK.D	30.93	3.28707	731.718	29687	3	G5E935	ACAA1	194353979	06815
Acetyl-CoA acetyltransferase	K.EVVIVSATR.T	23.47	4.28118	487.285	12010	2	P24752	ACAT1	145579625	01946
Acetyl-CoA acetyltransferase	R.LNVTPLAR.I	22.86	1.62303	442.271	12977	2	P24752	ACAT1	145579625	01946
Acetyl-CoA acetyltransferase	R.NEQDAYAINSYTR.S	72.06	1.13809	772.852	13708	2	P24752	ACAT1	145579625	01946
Acetyl-CoA acetyltransferase	K.VNINGGAVSLGHPIGMSGAR.I	71.58	2.03777	636.334	15118	3	P24752	ACAT1	145579625	01946
Acetyl-CoA acetyltransferase	R.QAVLGAGLPISTPCTTINK.V	67.56	0.873754	971.028	18884	2	P24752	ACAT1	145579625	01946
Acetyl-CoA acetyltransferase	K.MLEIDPQKVNINGGAVSLGHPIGMSGAR.I	86.32	0.766388	954.496	19175	3	P24752	ACAT1	145579625	01946
Acetyl-CoA acetyltransferase	K.AAWEAGKFGNEVIPVTVTVK.G	31.22	0.958348	706.052	19262	3	P24752	ACAT1	145579625	01946
Acetyl-CoA acetyltransferase	R.TPIGSFLGSLSLLPATK.L	47.16	0.640431	851.493	26555	2	P24752	ACAT1	145579625	01946
Acetyl-CoA acetyltransferase	R.IVAFADAAVEPIDFPIAPVYAASMVLK.D	51.98	1.4795	1409.76	29273	2	P24752	ACAT1	145579625	01946
Acetyl-CoA acetyltransferase 2	R.ILVTLLHTLER.M	92.85	0.34103	654.406	19645	2	Q9BWD1	ACAT2	148539872	00006
Acetyl-CoA acetyltransferase 2	R.ATVAPEDVSEVIFGHVLAAGCGQNPVR.Q	67.25	0.572779	931.804	24369	3	Q9BWD1	ACAT2	148539872	00006
Acetyl-CoA acetyltransferase 2	R.IVSWSQVGVEPSIMGIGPIPAIK.Q	31.56	1.61627	793.445	25279	3	Q9BWD1	ACAT2	148539872	00006
Acid phosphatase 1	R.SPIAEAVFR.K	56.48	3.22373	495.273	15564	2	G5E9R5	ACP1	157837067	08881
Acid phosphatase 1	K.SVLFVCLGNICR.S	50.72	5.3988	719.367	21780	2	G5E9R5	ACP1	157837067	08881
Acidic (leucine-rich) nuclear phosphoprotein 32 family member E	K.IKDLSTVEALQNLK.N	69.79	0.337171	786.454	16849	2	Q9BTT0	ANP32E	210147571	16493
Acidic (leucine-rich) nuclear phosphoprotein 32 family member E	K.SLDLFNCEITNLEDYR.E	85.57	1.99009	1001.46	24605	2	Q9BTT0	ANP32E	210147571	16493
Acidic (leucine-rich) nuclear phosphoprotein 32 family member E	R.KLELSDNIISGGLEVLAEKCPNLTYLNLSGNK.I	114.41	0.976635	1168.29	25555	3	Q9BTT0	ANP32E	210147571	16493
ACINUS	K.KPSISITTESLK.S	70.02	4.59596	652.38	12249	2	Q9UKV3	ACIN1	308153407	05191
ACINUS	R.SAQPLPLKIEELALAK.G	48.3	0.509001	861.014	20888	2	Q9UKV3	ACIN1	308153407	05191
ACINUS	R.TGTLVEEAFWIDKIK.S	72.12	1.9075	875.473	22180	2	Q9UKV3	ACIN1	308153407	05191
Aconitase, mitochondrial	K.IVYGHLDDPASQEIER.G	66.96	1.43656	614.64	14286	3	A2A274	ACO2	123231013	00012
Aconitase, mitochondrial	R.NDANPETHAFVTSPEIVTALAIAGTLK.F	45.08	2.57046	927.485	26136	3	A2A274	ACO2	123231013	00012
Aconitase, mitochondrial	K.DINQEVYNFLATAGAK.Y	69.06	4.06758	877.438	26295	2	A2A274	ACO2	123231013	00012
Aconitase, mitochondrial	R.VAMQDATAQMAMLQFISSGLSK.V	84.42	0.84445	776.719	27127	3	A2A274	ACO2	123231013	00012
Actin alpha, cardiac muscle	R.HQGVMVGMGQKDSYVGDEAQSK.R	65.78	0.0544432	588.524	11488	4	P60709	ACTB	316659409	00015
Actin alpha, cardiac muscle	K.IWHHTFYNELR.V	36.92	0.275771	505.921	12777	3	P60709	ACTB	316659409	00015
Actin alpha, cardiac muscle	K.EITALAPSTMK.I	38.54	1.46864	581.314	14111	2	P60709	ACTB	323472339	00015
Actin alpha, cardiac muscle	R.AVFPSIVGRPR.H	49.57	0.111787	599.856	14520	2	P60709	ACTB	316659409	00015
Actin alpha, cardiac muscle	K.YPIEHGIITNWDDMEK.I	61.38	0.898563	980.958	18401	2	P62736	ACTA2	270048010	00015
Actin alpha, cardiac muscle	K.RGILTLKYPIEHGIITNWDDMEK.I	27.84	0.81169	914.814	19413	3	P62736	ACTA2	270048010	00015
Actin alpha, cardiac muscle	K.SYELPDGQVITIGNER.F	99.53	1.39037	895.948	20677	2	P60709	ACTB	323472339	00015
Actin alpha, cardiac muscle	R.GILTLKYPIEHGIITNWDDMEK.I	54.5	1.2597	1293.67	21280	2	P62736	ACTA2	270048010	00015
Actin alpha, cardiac muscle	R.DLTDYLMK.I	34.4	1.1217	499.746	21947	2	P60709	ACTB	316659409	00015
Actin alpha, cardiac muscle	R.LDLAGRDLTDYLMK.I	39.47	0.725441	812.424	22035	2	P60709	ACTB	316659409	00015
Actin alpha, cardiac muscle	K.YPIEHGIITNWDDMEKIWHHTFYNELR.V	52.55	3.23169	865.163	23535	4	P68133	ACTA1	119612724	00015
Actin alpha, cardiac muscle	R.HQGVMVGMGQK.D	51.12	2.39849	586.288	9691	2	P60709	ACTB	316659409	00015
Actin alpha, cardiac muscle	R.HQGVM#VGMGQKDSYVGDEAQSKR.G	108.94	0.0602416	631.548	9796	4	P60709	ACTB	316659409	00015
Actin gamma 1	K.QEYDESGPSIVHR.K	98.55	0.258455	758.855	10913	2	P60709	ACTB	316659409	00017
Actin gamma 1	R.GYSFTTTAER.E	39.03	1.12315	566.766	11941	2	P60709	ACTB	316659409	00017
Actin gamma 1	R.VAPEEHPVLLTEAPLNPK.A	79.43	5.96094	977.53	16027	2	P60709	ACTB	316659409	00017
Actin gamma 1	R.KDLYANTVLSGGTTMYPGIADR.M	129.87	0.2407	1172.09	18721	2	P60709	ACTB	323472339	00017
Actin gamma 1	R.TTGIVMDSGDGVTHTVPIYEGYALPHAILR.L	107.23	1.51338	1592.31	21181	2	P60709	ACTB	316659409	00017
Actin gamma 1	K.DLYANTVLSGGTTMYPGIADR.M	72.92	0.901101	1108.04	22650	2	P60709	ACTB	323472339	00017
Actin gamma 1	R.FRCPEALFQPSFLGMESCGIHETTFNSIMK.C	68.93	0.414753	884.413	22905	4	P60709	ACTB	323472339	00017
Actin gamma 1	K.EKLCYVALDFEQEMATAASSSSLEK.S	79.34	1.57446	936.443	24274	3	P60709	ACTB	316659409	00017
Actin gamma 1	R.GILTLKYPIEHGIVTNWDDM#EKIWHHTFYNELR.V	37	8.10365	817.82	24768	5	P60709	ACTB	316659409	00017
Actin gamma 1	K.LCYVALDFEQEMATAASSSSLEK.S	52.93	1.41285	850.728	25723	3	P60709	ACTB	316659409	00017
Actin gamma 1	R.DIKEKLCYVALDFEQEMATAASSSSLEK.S	22.11	0.367313	791.635	26377	4	P60709	ACTB	316659409	00017
Actin gamma 1	K.QEYDESGPSIVHRK.C	60.31	1.81542	822.901	9493	2	P60709	ACTB	316659409	00017
Actin related protein 1A	R.TLFSNIVLSGGSTLFK.G	52.68	1.892	842.471	25387	2	P61163	ACTR1A	119570073	05508
Actin related protein 2/3 complex subunit 4	R.AENFFILR.R	36.61	3.50651	505.279	20158	2	A0A0A6YYG9	ARPC4-TTLL3	311771694	10368
Actin related protein 2/3 complex subunit 5 like	K.ALAVGGLGSIIR.V	25.05	1.04731	563.851	19452	2	Q9BPX5	ARPC5L	119608010	12490
Actin related protein 2/3 complex, subunit 1A	K.DGVWKPTLVILR.I	29.21	3.01397	698.917	20955	2	Q92747	ARPC1A	300360515	07252
Actin related protein 3	R.FMEQVIFK.Y	26.66	1.02348	521.275	18783	2	P61158	ACTR3	119615587	05024
Actin related protein 3	R.HGIVEDWDLMER.F	34.99	0.605457	750.351	19655	2	P61158	ACTR3	119615587	05024
Actin related protein 3	R.DITYFIQQLLR.D	40.21	4.77803	470.6	30519	3	P61158	ACTR3	256574837	05024
Actin-like 6A	R.STGLILDSGATHTTAIPVHDGYVLQQGIVK.S	68.35	0.715477	773.667	18741	4	O96019	ACTL6A	119598807	05389
Actinin alpha 1	K.ALDFIASK.G	15.15	1.11049	432.745	15488	2	A0A087WSZ2	ACTN3	295321928	00020
Actinin alpha 1	K.AIMTYVSSFYHAFSGAQK.A	63.95	1.06377	1004.48	23326	2	H9KV75	ACTN1	212293358	00020
Actinin alpha 1	R.VGWEQLLTTIAR.T	60.18	1.50133	693.89	25427	2	H9KV75	ACTN1	295393786	00020
Actinin alpha 2	K.CQLEINFNTLQTK.L	59.26	0.502236	804.906	19221	2	A0A087WSZ2	ACTN3	295393786	00020
Actinin alpha 4	K.HRDYETATLSDIK.A	42.27	1.15253	516.926	11359	3	O43707	ACTN4	295393786	05222
Actinin alpha 4	K.DGLAFNALIHR.H	37.23	1.98588	613.834	19129	2	O43707	ACTN4	167013291	05222
Activated RNA polymerase II transcriptional coactivator p15	K.ELVSSSSSGSDSDSEVDKK.L	89.21	1.25845	648.295	8657	3	P53999	SUB1	217330646	02737
Activating transcription factor 3	K.ESEKLESVNAELK.A	47.73	4.06437	738.38	11593	2	Q5VTZ2	ATF3	346223461	04395
Activity dependent neuroprotector	K.SVGQGYSVGQSMR.L	33.75	3.32538	678.32	11486	2	Q9H2P0	ADNP	119596018	09793
Acyl CoA dehydrogenase, very long chain	K.LWISNGGLADIFTVFAK.T	88.22	2.94492	926.507	29217	2	G3V1M7	ACADVL	167745034	01940
Acyl CoA synthetase long chain family member 4	K.LQAGEYVSLGKVEAALK.N	34.78	1.04956	888.498	18825	2	O60488	ACSL4	119623079	03845
Acyl CoA synthetase long chain family member 4	R.LSPEPWTPETGLVTDAFK.L	59.78	5.0211	994.509	23078	2	O60488	ACSL4	119623079	03845
Acyl-CoA synthetase long-chain family member 3	R.LLLCGGAPLSATTQR.F	20.5	0.472448	779.425	16824	2	O95573	ACSL3	119591215	03845
Acyl-CoA thioesterase 7	K.ATLWYVPLSLK.N	22.97	0.946741	645.876	23468	2	O00154	ACOT7	119591938	12517
Acyl-Coenzyme A dehydrogenase, medium chain	K.TRPVVAAGAVGLAQR.A	16.74	1.60043	733.432	11868	2	Q5T4U5	ACADM	187960098	08447
Acyl-Coenzyme A dehydrogenase, medium chain	R.GIVFEDVKVPK.E	14.28	3.26317	410.907	15578	3	Q5T4U5	ACADM	187960098	08447
Acyl-Coenzyme A dehydrogenase, medium chain	K.ENVLIGDGAGFK.V	56.68	2.33186	610.318	17118	2	Q5T4U5	ACADM	187960098	08447
Acyl-Coenzyme A dehydrogenase, medium chain	K.AFTGFIVEADTPGIQIGRK.E	13.45	2.25931	1010.54	20263	2	Q5T4U5	ACADM	187960098	08447
Acyl-Coenzyme A dehydrogenase, medium chain	R.EEIIPVAAEYDKTGEYPVPLIR.R	68.58	1.1877	834.775	21789	3	Q5T4U5	ACADM	187960098	08447
Acylpeptide hydrolase	K.TPLLLMLGQEDR.R	41.17	2.15624	693.375	22929	2	P13798	APEH	119585402	00034
AD-003 protein	R.LLLPLFR.E	15.59	0.720534	436.292	23357	2	Q9BV86	NTMT1	119608301	10628
ADAM9	K.KRSQTYESDGK.N	14.73	7.6295	649.825	9437	2	Q13443	ADAM9	119583689	04091
Adaptin, beta 1	R.CAIKVEQSAER.C	58.14	6.52072	430.89	8734	3	A0A087X253	AP2B1	301015716	02541
Adaptin, delta	K.DVPVAEEVSALFAGELNPVAPK.A	44.85	2.0318	751.4	28919	3	G5E988	AP3D1	119589823	06260
Adenine nucleotide translocator 3, Y-chromosomal	K.QIFLGGVDKHTQFWR.Y	91.15	4.09836	916.48	17237	2	P12236	SLC25A6	156071462	02461
Adenine phosphoribosyltransferase	K.AELEIQKDALEPGQR.V	19.02	0.772003	566.3	13980	3	G5E9J2	APRT	119587165	00029
Adenine phosphoribosyltransferase	R.DISPVLKDPASFR.A	31.48	4.55989	722.89	17066	2	G5E9J2	APRT	119587165	00029
Adenine phosphoribosyltransferase	R.SFPDFPTPGVVFR.D	35.2	1.17892	733.377	23106	2	G5E9J2	APRT	119587165	00029
Adenine phosphoribosyltransferase	R.VVVVDDLLATGGTMNAACELLGR.L	106.63	2.34605	1187.61	25560	2	H3BQZ9	APRT	119587164	00029
Adenine phosphoribosyltransferase	R.EKLAPVPFFSLLQYE.-	16.92	3.73619	890.983	27379	2	H3BQZ9	APRT	119587164	00029
Adenine phosphoribosyltransferase	R.GFLFGPSLAQELGLGCVLIR.K	99.07	0.022355	1074.09	28707	2	G5E9J2	APRT	119587165	00029
Adenosine deaminase, RNA specific	K.FQVVINGR.E	42.98	0.368889	466.769	13946	2	P55265	ADAR	313104303	07528
Adenosine deaminase, RNA specific	R.QGTTPPIWHLTDK.K	43.29	2.11679	747.389	15556	2	P55265	ADAR	313104303	07528
Adenosine deaminase, RNA specific	K.AMTILLEEAK.A	18.44	0.657958	559.81	17706	2	P55265	ADAR	313104303	07528
Adenosine deaminase, RNA specific	K.SVTLGYLFSQGHLTR.A	33.7	0.700463	839.949	19715	2	P55265	ADAR	313104303	07528
Adenosine deaminase, RNA specific	R.WNVLGLQGALLTHFLQPIYLK.S	41.93	0.875274	808.799	28800	3	P55265	ADAR	313104303	07528
Adenosine kinase	K.AATFFGCIGIDKFGEILK.R	47.93	0.857558	663.017	24360	3	P55263	ADK	320461539	00039
Adenosine kinase	R.IFTLNLSAPFISQFYK.E	28.56	3.55209	945.017	27107	2	P55263	ADK	320461537	00039
Adenylate kinase 1	K.ATEPVIAFYEKR.G	33.21	1.21931	475.257	15192	3	Q5T9B7	AK1	134104062	00046
Adenylate kinase 1	K.GQLVPLETVLDMLR.D	96.79	0.433113	792.445	29065	2	Q5T9B7	AK1	134104062	00046
Adenylate kinase 2	M.APSVPAAEPEYPK.G	40	8.40763	678.34	12368	2	G3V213	AK2	59808289	00047
Adenylate kinase 2	R.LQAYHTQTTPLIEYYR.K	47.94	1.74311	666.341	15545	3	P54819	AK2	312836806	00047
Adenylate kinase 2	R.LAENFCVCHLATGDMLR.A	106.19	0.317899	1003.97	18729	2	G3V213	AK2	312836806	00047
Adenylate kinase 2	R.QAEMLDDLMEK.R	46.68	0.577652	661.802	19101	2	P54819	AK2	312836806	00047
Adenylate kinase 2	K.NGFLLDGFPR.T	28.21	2.79679	568.297	21794	2	G3V213	AK2	312836806	00047
Adenylate kinase 2	K.ATMDAGKLVSDEMVVELIEK.N	21.02	5.39457	726.71	23494	3	G3V213	AK2	312836806	00047
Adenylate kinase 2	K.ATMDAGKLVSDEMVVELIEKNLETPLCK.N	84.08	2.65703	1045.2	26332	3	G3V213	AK2	312836806	00047
Adenylate kinase 2	K.LVSDEMVVELIEKNLETPLCK.N	71.93	1.38984	820.432	26995	3	G3V213	AK2	312836806	00047
Adenylate kinase 2	R.GIHSAIDASQTPDVVFASILAAFSK.A	89.13	5.77564	849.12	29196	3	P54819	AK2	312836806	00047
Adenylate kinase 3-like 1	K.SLLVPDHVITR.L	22.28	1.54274	625.366	15405	2	D3DQ64	AK4	299689350	00048
Adenylate kinase 3-like 1	K.DVAKPVIELYK.S	45.24	1.54699	637.87	15461	2	D3DQ64	AK4	299689350	00048
Adenylate kinase 3-like 1	R.IAQNFGLQHLSSGHFLR.E	78.71	2.32103	963.008	16276	2	P27144	AK4	299689350	00048
Adenylosuccinate lyase	R.ASLPTLGFTHFQPAQLTTVGK.R	55.75	1.98448	1107.6	20898	2	A0A0A6YY92	ADSL	220897534	00049
Adenylosuccinate lyase	R.QELPFMATENIIMAMVK.A	24.03	0.0915572	656	29057	3	A0A0A6YY92	ADSL	183227688	00049
Adenylyl cyclase-associated protein	R.ALLVTASQCQQPAENK.L	47.63	4.37001	879.45	12273	2	F5H6Z3	CAP1	308153681	09869
Adenylyl cyclase-associated protein	R.VPTISINK.T	16.93	1.54213	436.265	12358	2	A0A087WZ15	CAP2	308153681	09869
Adenylyl cyclase-associated protein	K.KEPAVLELEGK.K	18.31	1.69541	404.9	12900	3	E7ENY9	CAP1	308153681	09869
Adenylyl cyclase-associated protein	K.LFNHLSAVSESIQALGWVAMAPKPGPYVK.E	54.81	0.399916	1037.56	24776	3	E7ENY9	CAP1	308153681	09869
Adenylyl cyclase-associated protein	K.LSDLLAPISEQIKEVITFR.E	53.3	1.9648	724.749	27325	3	F5H6Z3	CAP1	308153681	09869
Adenylyl cyclase-associated protein	K.AGAAPYVQAFDSLLAGPVAEYLK.I	85.65	1.94451	1176.12	28883	2	F5H6Z3	CAP1	308153681	09869
Adhesion regulating molecule 1	K.YLVEFR.A	23.52	8.43605	413.73	15768	2	A0A087WX59	ADRM1	296863308	06440
Adhesion regulating molecule 1	R.LFFWMQEPK.T	25.88	0.345951	613.307	23218	2	Q16186	ADRM1	296863308	06440
Adipocyte plasma membrane-associated protein	K.TRDDEPVCGRPLGIR.A	15.57	0.350397	435.976	10988	4	H0Y512	APMAP	123231954	09840
Adipocyte plasma membrane-associated protein	K.VLLDQLR.F	19.96	2.26731	428.765	16063	2	H0Y512	APMAP	123231954	09840
Adipocyte plasma membrane-associated protein	R.LFENQLVGPESIAHIGDVMFTGTADGR.V	58.16	0.154467	958.808	25557	3	H0Y512	APMAP	123231954	09840
Adipocyte plasma membrane-associated protein	R.RPLRPQVVTDDDGQAPEAK.D	28.61	0.233261	523.775	9817	4	Q9HDC9	APMAP	119630518	09840
ADP ribosyl transferase	K.VVDRDSEEAEIIRK.Y	50.7	0.306233	829.939	10293	2	P09874	PARP1	315364440	01435
ADP ribosyl transferase	K.KPPLLNNADSVQAK.V	82.45	0.00802768	747.917	10646	2	P09874	PARP1	315364440	01435
ADP ribosyl transferase	K.VVDRDSEEAEIIR.K	54	0.864922	765.891	11604	2	P09874	PARP1	315364440	01435
ADP ribosyl transferase	K.AEPVEVVAPR.G	41.31	3.37711	533.8	11996	2	P09874	PARP1	156523968	01435
ADP ribosyl transferase	K.GGAAVDPDSGLEHSAHVLEKGGK.V	42.34	2.01739	447.026	12525	5	P09874	PARP1	159163891	01435
ADP ribosyl transferase	K.LQLLEDDKENR.Y	49.66	0.576963	686.857	12574	2	P09874	PARP1	159163891	01435
ADP ribosyl transferase	K.GGAAVDPDSGLEHSAHVLEK.G	86.85	7.27921	994.98	13278	2	P09874	PARP1	159163891	01435
ADP ribosyl transferase	K.QQVPSGESAILDR.V	58.45	3.46357	700.36	13384	2	P09874	PARP1	188036025	01435
ADP ribosyl transferase	K.NREELGFRPEYSASQLK.G	33.56	6.95848	675.34	13466	3	P09874	PARP1	321159579	01435
ADP ribosyl transferase	K.KMVDPEKPQLGMIDR.W	37.55	2.45431	878.96	13498	2	P09874	PARP1	321159579	01435
ADP ribosyl transferase	K.VGHSIRHPDVEVDGFSELR.W	16.27	0.322929	430.622	13903	5	P09874	PARP1	321159578	01435
ADP ribosyl transferase	K.SKLPKPVQDLIK.M	35.28	2.03244	683.425	13970	2	P09874	PARP1	315364440	01435
ADP ribosyl transferase	K.GFSLLATEDKEALKK.Q	75.21	0.934597	825.458	14076	2	P09874	PARP1	321159579	01435
ADP ribosyl transferase	K.MVDPEKPQLGMIDR.W	39.36	1.62204	814.909	14927	2	P09874	PARP1	321159579	01435
ADP ribosyl transferase	K.MIFDVESMKK.A	25.4	2.14889	409.874	16102	3	P09874	PARP1	315364440	01435
ADP ribosyl transferase	K.KFYPLEIDYGQDEEAVKK.L	64.22	3.14535	1086.55	17021	2	P09874	PARP1	156523968	01435
ADP ribosyl transferase	K.AQNDLIWNIKDELKK.V	44.7	0.622539	914.502	17824	2	P09874	PARP1	188036025	01435
ADP ribosyl transferase	K.VPHWYHFSCFWK.V	21.11	5.20615	565.26	17850	3	P09874	PARP1	321159578	01435
ADP ribosyl transferase	K.ELLIFNK.Q	18.95	1.46717	438.762	18512	2	P09874	PARP1	188036025	01435
ADP ribosyl transferase	K.KFYPLEIDYGQDEEAVK.K	88.15	1.37574	1022.5	18745	2	P09874	PARP1	156523968	01435
ADP ribosyl transferase	K.GIYFADMVSK.S	22.6	1.10742	565.781	19051	2	P09874	PARP1	315364440	01435
ADP ribosyl transferase	R.VVSEDFLQDVSASTK.S	70.91	1.01551	812.906	19622	2	P09874	PARP1	159163816	01435
ADP ribosyl transferase	K.MIFDVESMK.K	19.99	2.29738	550.26	19657	2	P09874	PARP1	315364440	01435
ADP ribosyl transferase	R.MAIMVQSPMFDGK.V	83.35	0.126488	727.846	19910	2	P09874	PARP1	321159578	01435
ADP ribosyl transferase	K.AMVEYEIDLQKMPLGK.L	50.31	1.24668	622.322	20267	3	P09874	PARP1	315364440	01435
ADP ribosyl transferase	K.AQNDLIWNIKDELK.K	80.48	0.828283	850.455	20282	2	P09874	PARP1	188036025	01435
ADP ribosyl transferase	R.FYTLIPHDFGMK.K	13.64	0.381282	734.868	20310	2	P09874	PARP1	315364440	01435
ADP ribosyl transferase	K.LQLLEDDKENRYWIFR.S	13.8	2.14911	713.371	21160	3	P09874	PARP1	159163891	01435
ADP ribosyl transferase	K.VFSATLGLVDIVK.G	79.19	0.192392	681.405	23192	2	P09874	PARP1	159163891	01435
ADP ribosyl transferase	K.TLGDFAAEYAK.S	30.23	1.08302	593.292	24193	2	P09874	PARP1	321159579	01435
ADP ribosyl transferase	R.VADGMVFGALLPCEECSGQLVFK.S	45.9	1.35248	1264.11	25067	2	P09874	PARP1	188036025	01435
ADP ribosyl transferase	K.SLQELFLAHILSPWGAEVKAEPVEVVAPR.G	53.07	1.06349	1062.58	26155	3	P09874	PARP1	156523968	01435
ADP ribosyl transferase	K.QQVPSGESAILDRVADGMVFGALLPCEECSGQLVFK.S	19.96	1.064	977.73	26665	4	P09874	PARP1	188036025	01435
ADP ribosyl transferase	R.QIQAAYSILSEVQQAVSQGSSDSQILDLSNR.F	89.99	0.266513	834.673	27705	4	P09874	PARP1	315364440	01435
ADP ribosyl transferase	K.CSESIPKDSLR.M	45.91	0.676664	646.319	9781	2	P09874	PARP1	321159578	01435
ADP ribosyl transferase	R.KGDEVDGVDEVAK.K	69.31	2.70897	680.835	9907	2	P09874	PARP1	159163914	01435
ADP ribosylation factor 1	K.NISFTVWDVGGQDKIRPLWR.H	23.48	6.88408	796.42	22133	3	P61204	ARF3	119590242	00054
ADP ribosylation factor 1	R.DAVLLVFANKQDLPNAMNAAEITDKLGLHSLR.H	62.8	0.0638325	870.218	24277	4	P61204	ARF3	119590242	00054
ADP ribosylation factor GTPase activating protein 3	K.KETSKDTETVLK.T	16.27	7.00498	689.87	13218	2	Q9NP61	ARFGAP3	214829714	06444
ADP ribosylation factor GTPase activating protein 3	K.QAQAADKMKEQEDLAK.V	14.49	0.34481	451.728	8886	4	Q9NP61	ARFGAP3	214829714	06444
ADP-ribosylation factor-like 1	K.GTGLDEAMEWLVETLK.S	55.61	0.590441	597.966	30517	3	P40616	ARL1	119618064	04574
AF6	R.ITLDAQDVLAHLVQMAFK.Y	14.34	1.3303	671.699	29833	3	J3KN01	MLLT4	344179034	01164
AFG3L2	K.VGQISFDLPR.Q	44.57	1.58004	566.312	18514	2	Q9Y4W6	AFG3L2	300192933	05205
AH receptor-interacting protein	K.VLELDPALAPVVSR.E	38.41	0.856065	739.933	21097	2	O00170	AIP	294960122	10408
AHNAK nucleoprotein (desmoyokin)	K.MPSLEISAPK.V	29.1	2.48188	536.79	15744	2	Q09666	AHNAK	160332335	14684
AHSA1	R.VFTTQELVQAFTHAPATLEADR.G	43.12	0.676007	815.751	24929	3	O95433	AHSA1	159163554	09768
AICAR transformylase, IMP cyclohydrolase	K.TLHPAVHAGILAR.N	19.36	0.107686	452.602	10986	3	P31939	ATIC	119590935	03434
AICAR transformylase, IMP cyclohydrolase	K.NGQVIGIGAGQQSR.I	44.51	0.985029	692.869	11449	2	P31939	ATIC	119590935	03434
AICAR transformylase, IMP cyclohydrolase	K.HVSPAGAAVGIPLSEDEAK.V	29.93	3.37023	616.653	14362	3	P31939	ATIC	119590935	03434
AICAR transformylase, IMP cyclohydrolase	K.SLFSNVVTK.N	21.12	2.06323	497.781	15655	2	P31939	ATIC	119590935	03434
AICAR transformylase, IMP cyclohydrolase	R.TLFGLHLSQK.R	29.55	2.27168	572.328	15783	2	P31939	ATIC	119590935	03434
AICAR transformylase, IMP cyclohydrolase	K.VCMVYDLYK.T	22.33	1.80587	595.784	17535	2	P31939	ATIC	119590935	03434
AICAR transformylase, IMP cyclohydrolase	K.EALGIPAAASFK.H	38.06	1.32976	587.828	17651	2	P31939	ATIC	119590935	03434
AICAR transformylase, IMP cyclohydrolase	R.LDFNLIR.V	29.67	0.71869	445.758	19964	2	P31939	ATIC	119590935	03434
AICAR transformylase, IMP cyclohydrolase	K.ALFEEVPELLTEAEKK.E	42.15	1.62732	615.999	23309	3	P31939	ATIC	119590935	03434
AICAR transformylase, IMP cyclohydrolase	R.MSSFGDFVALSDVCDVPTAK.I	57.89	3.17058	1073.49	23432	2	P31939	ATIC	119590935	03434
AICAR transformylase, IMP cyclohydrolase	R.DVSELTGFPEMLGGR.V	32.92	1.75273	804.392	23987	2	P31939	ATIC	119590935	03434
AICAR transformylase, IMP cyclohydrolase	R.EVSDGIIAPGYEEEALTILSK.K	27.93	0.634695	1117.57	24987	2	P31939	ATIC	119590935	03434
AICAR transformylase, IMP cyclohydrolase	R.SGVAYIAAPSGSAADKVVIEACDELGIILAHTNLR.L	58.3	0.345072	896.222	27625	4	P31939	ATIC	119590935	03434
AICAR transformylase, IMP cyclohydrolase	K.LPITVLNGAPGFINLCDALNAWQLVK.E	101.18	1.50835	1419.27	29675	2	P31939	ATIC	119590935	03434
Aladin	R.LLFTVLGEPLIYSLSFPER.C	40.91	0.243367	1097.61	29589	2	Q9NRG9	AAAS	291045307	05646
Alanyl tRNA synthetase	R.EADGILKPLPK.K	38.25	2.84918	590.849	12979	2	P49588	AARS	119572224	03042
Alanyl tRNA synthetase	R.FIDFFKR.N	25.64	2.46574	486.768	18001	2	P49588	AARS	119572225	03042
Alanyl tRNA synthetase	K.DIINEEEVQFLK.T	70.21	1.77958	738.881	22349	2	P49588	AARS	119572224	03042
Alanyl tRNA synthetase	K.MSNYDTDLFVPYFEAIQK.G	66.31	1.75148	1091.01	25402	2	P49588	AARS	119572224	03042
Alanyl tRNA synthetase	R.EIADLGEALATAVIPQWQKDELRETLK.S	50.43	0.549114	1013.21	25472	3	P49588	AARS	119572224	03042
Alanyl tRNA synthetase	K.MALELLTQEFGIPIER.L	79.37	1.63872	930.499	26689	2	P49588	AARS	119572224	03042
Alanyl tRNA synthetase	K.NVGCLQEALQLATSFAQLR.L	140.51	3.44013	1060.06	28319	2	P49588	AARS	119572224	03042
Alanyl-tRNA synthetase like	R.NSAQIANLVSEDEAAFLASLER.G	74.2	1.09149	783.395	27536	3	Q5JTZ9	AARS2	119624673	12397
Alanyl-tRNA synthetase like	K.APPGFLGSLVPVVVETLGDAYPELQR.N	40.64	1.02993	908.826	30669	3	Q5JTZ9	AARS2	119624673	12397
Albumin	K.KVPQVSTPTLVEVSR.N	62.27	1.27566	820.471	14380	2	Q8IUK7	ALB	332356380	00062
Albumin	K.YLYEIAR.R	22.98	0.13585	464.25	14573	2	A0A0C4DGB6	ALB	332356380	00062
Alcohol dehydrogenase 5, chi polypeptide	K.LVSEYMSK.K	13.47	3.13443	478.74	11167	2	P11766	ADH5	327533724	00064
Aldehyde dehydrogenase 1	K.LADLIER.D	41.29	1.29479	415.242	13802	2	H0Y4S2	ALDH1A1	328877225	00001
Aldehyde dehydrogenase 1 family, member L2	R.SVGAELNVLPFCTQFIPMDIIDSPK.H	35.46	0.0300924	931.14	27945	3	Q3SY69	ALDH1L2	238814322	18742
Aldehyde dehydrogenase 16 family, member A1	R.LLWTLESLVTGR.A	78.3	0.33002	694.401	26388	2	Q8IZ83	ALDH16A1	269849532	14394
Aldehyde dehydrogenase 2	R.VIQVAAGSSNLK.R	23.02	0.500556	593.843	11125	2	P05091	ALDH2	328877225	00003
Aldehyde dehydrogenase 2	K.LLCGGGIAADR.G	22.42	0.894276	551.788	12054	2	P05091	ALDH2	328877225	00003
Aldehyde dehydrogenase 2	K.LGPALATGNVVVMK.V	47.59	1.35204	685.396	16930	2	P05091	ALDH2	328877225	00003
Aldehyde dehydrogenase 2	K.VAEQTPLTALYVANLIK.E	52.67	1.98259	922.532	24817	2	P05091	ALDH2	328877225	00003
Aldehyde dehydrogenase 2	R.HEPVGVCGQIIPWNFPLLMQAWK.L	47.11	0.444422	907.467	27299	3	P05091	ALDH2	328877225	00003
Aldehyde dehydrogenase 5	K.LAPALATGNTVVMK.V	51.28	6.76013	693.39	14988	2	P30837	ALDH1B1	311033472	00005
Aldehyde dehydrogenase 5	R.VLGYIQLGQK.E	38.88	0.0929686	559.832	16617	2	P30837	ALDH1B1	311033472	00005
Aldehyde dehydrogenase 5	R.IAKEEIFGPVQPLFK.F	39.77	0.240097	572.663	20099	3	P30837	ALDH1B1	311033472	00005
Aldehyde dehydrogenase 5	K.VAEQTPLSALYLASLIK.E	59.58	1.10179	909.024	25857	2	P30837	ALDH1B1	311033472	00005
Aldehyde dehydrogenase 5	R.HEPVGVCGQIIPWNFPLVMQGWK.L	55.23	2.69431	898.12	26074	3	P30837	ALDH1B1	311033472	00005
Aldehyde dehydrogenase 6A1	K.AEMDAAIASCKR.A	19.3	2.72868	441.543	9981	3	J3KNU8	ALDH6A1	119601566	04416
Aldehyde dehydrogenase 7 family, member A1	R.QASVADYEETVKK.A	60.76	0.124001	734.37	10999	2	A0A0J9YWF7	ALDH7A1	320202964	00124
Aldehyde dehydrogenase 7 family, member A1	K.QVGLMVQER.F	25.07	1.71392	530.283	12759	2	A0A0J9YWF7	ALDH7A1	320202964	00124
Aldehyde dehydrogenase 7 family, member A1	R.MIGGPILPSER.S	36.61	2.93939	585.319	15786	2	A0A0J9YWF7	ALDH7A1	320202964	00124
Aldehyde dehydrogenase 7 family, member A1	K.IWADIPAPK.R	16.32	0.188013	505.787	16639	2	A0A0J9YWF7	ALDH7A1	320202964	00124
Aldehyde dehydrogenase 7 family, member A1	R.VNLLSFTGSTQVGK.Q	72.12	5.06756	725.902	19812	2	A0A0J9YWF7	ALDH7A1	320202964	00124
Aldehyde dehydrogenase 7 family, member A1	R.VGNPWDPNVLYGPLHTK.Q	38.36	1.87784	636.331	20425	3	P49419	ALDH7A1	319655561	00124
Aldehyde dehydrogenase 7 family, member A1	K.IQVLGSLVSLEMGK.I	41.86	3.78874	737.424	23219	2	A0A0J9YWF7	ALDH7A1	320202964	00124
Aldehyde dehydrogenase 7 family, member A1	K.VMDRPGNYVEPTIVTGLGHDASIAHTETFAPILYVFK.F	77.39	0.051736	1015.52	24268	4	P49419	ALDH7A1	319655561	00124
Aldehyde dehydrogenase 9	K.VLCGGDIYVPEDPKLK.D	49.34	1.65175	901.97	16019	2	P49189	ALDH9A1	223462711	04109
Aldehyde dehydrogenase 9	K.IGDPLLEDTR.M	55.46	0.563536	564.798	16104	2	P49189	ALDH9A1	223462711	04109
Aldehyde dehydrogenase 9	K.EILDKFTEEVVK.Q	35.19	2.33967	725.394	18519	2	P49189	ALDH9A1	223462711	04109
Aldehyde dehydrogenase X, mitochondrial	R.LLNLLADLVER.D	62.5	3.5531	634.88	25952	2	P30837	ALDH1B1	311033472	00005
Aldolase 1	K.GILAADESTGSIAKR.L	71.9	0.0953787	744.905	11830	2	H3BQN4	ALDOA	342187211	00070
Aldolase 1	K.GILAADESTGSIAK.R	59.26	1.33714	666.853	13703	2	H3BQN4	ALDOA	342187211	00070
Aldolase 1	K.ALSDHHIYLEGTLLKPNMVTPGHACTQK.F	36.65	0.448337	783.649	15355	4	H3BQN4	ALDOA	342187211	00070
Aldolase 1	K.FSHEEIAMATVTALRR.T	28.46	1.37176	611.322	16807	3	H3BQN4	ALDOA	342187211	00070
Aldolase 1	R.CQYVTEKVLAAVYK.A	50.43	2.82199	836.44	17231	2	B7Z1N6	ALDOC	342187211	00070
Aldolase 1	K.FSHEEIAMATVTALR.R	29.21	0.121729	838.427	18399	2	H3BQN4	ALDOA	342187211	00070
Aldolase 1	R.YASICQQNGIVPIVEPEILPDGDHDLKR.C	68.28	0.608826	1059.54	20432	3	B7Z1N6	ALDOC	342187211	00070
Aldolase 1	K.IGEHTPSALAIMENANVLAR.Y	91.53	1.20118	703.036	21251	3	H3BQN4	ALDOA	342187211	00070
Aldolase 1	R.QLLLTADDRVNPCIGGVILFHETLYQK.A	40.88	0.679911	1038.55	23104	3	H3BQN4	ALDOA	342187211	00070
Aldolase 1	R.LQSIGTENTEENRR.F	47.23	1.05538	823.907	9107	2	H3BQN4	ALDOA	342187211	00070
Aldolase 1	R.LQSIGTENTEENR.R	90.1	1.19943	745.857	9919	2	H3BQN4	ALDOA	342187211	00070
Aldolase 3	K.VDKGVVPLAGTDGETTTQGLDGLSER.C	108.64	6.42825	1308.17	17014	2	A8MVZ9	ALDOC	127799186	02386
Aldose reductase	K.VAIDVGYR.H	15.14	1.47453	446.747	13642	2	P15121	AKR1B1	344189582	00071
Aldose reductase	K.TLSDLKLDYLDLYLIHWPTGFKPGK.E	38.34	0.75539	734.151	25195	4	P15121	AKR1B1	344189582	00071
ALG2 interacting protein 1	K.STPVNVPISQK.F	29.41	0.473645	585.33	11730	2	Q8WUM4	PDCD6IP	310942615	06425
ALG2 interacting protein 1	R.AAVGRPLDKHEGALETLLR.Y	38.37	1.60301	512.293	14637	4	Q8WUM4	PDCD6IP	310942615	06425
ALG2 interacting protein 1	K.LALASLGYEK.S	22.67	5.52136	532.8	16383	2	Q8WUM4	PDCD6IP	310942615	06425
ALG2 interacting protein 1	K.FTDLFEK.M	21.27	0.827172	450.229	16789	2	Q8WUM4	PDCD6IP	310942615	06425
ALG2 interacting protein 1	K.ELPELLQR.N	20.69	1.5197	499.287	17452	2	Q8WUM4	PDCD6IP	310942615	06425
ALG2 interacting protein 1	K.MVPVSVQQSLAAYNQR.K	74.1	0.520403	895.964	17513	2	Q8WUM4	PDCD6IP	310942615	06425
ALG2 interacting protein 1	K.NLATAYDNFVELVANLKEGTK.F	79.92	4.74676	770.741	26976	3	Q8WUM4	PDCD6IP	310942615	06425
ALG2 interacting protein 1	R.SVIEQGGIQTVDQLIKELPELLQR.N	45.23	1.0545	677.382	29066	4	Q8WUM4	PDCD6IP	310942615	06425
ALG2 interacting protein 1	K.NLATAYDNFVELVANLK.E	113	2.71241	948.002	29313	2	Q8WUM4	PDCD6IP	310942615	06425
AlkB, alkylation repair homolog 5	R.EAAAAAAAAVAAAAAAAAAAEPYPVSGAK.R	44.18	0.605069	818.759	25057	3	Q6P6C2	ALKBH5	148539642	08621
Alkylglycerone phosphate synthase	K.FGGLAAGEDNGQR.G	30.42	7.87543	646.31	11537	2	O00116	AGPS	146327787	04337
Alpha glucosidase II alpha subunit	R.SIRPGLSPYR.A	23.28	1.4769	573.326	10760	2	Q14697	GANAB	119594456	03516
Alpha glucosidase II alpha subunit	R.NLGLYVK.T	25.86	5.36658	403.74	13480	2	Q14697	GANAB	119594456	03516
Alpha glucosidase II alpha subunit	K.LVAIVDPHIK.V	29.39	0.383823	552.842	14157	2	Q14697	GANAB	119594456	03516
Alpha glucosidase II alpha subunit	R.QEFLLR.R	40.12	1.21919	403.231	14842	2	Q14697	GANAB	119594456	03516
Alpha glucosidase II alpha subunit	R.VVIIGAGKPAAVVLQTK.G	63.18	1.15381	832.526	15431	2	Q14697	GANAB	119594456	03516
Alpha glucosidase II alpha subunit	R.SLLLSVNAR.G	25.3	0.292006	486.795	15635	2	Q14697	GANAB	119594456	03516
Alpha glucosidase II alpha subunit	K.MMDYLQGSGETPQTDVR.W	67.02	3.0407	964.427	16741	2	Q14697	GANAB	119594456	03516
Alpha glucosidase II alpha subunit	R.YRVPDVLVADPPIAR.L	24.72	0.932811	840.974	18441	2	Q14697	GANAB	119594456	03516
Alpha glucosidase II alpha subunit	R.LSFQHDPETSVLVLR.K	61.22	0.229763	580.981	18451	3	Q14697	GANAB	119594456	03516
Alpha glucosidase II alpha subunit	R.DVHNIYGLYVHMATADGLR.Q	75.99	4.54303	715.686	21269	3	Q14697	GANAB	119594456	03516
Alpha glucosidase II alpha subunit	R.QYASLTGTQALPPLFSLGYHQSR.W	60.79	1.7347	845.773	22117	3	Q14697	GANAB	119594456	03516
Alpha glucosidase II alpha subunit	K.HHGPQTLYLPVTLSSIPVFQR.G	71.41	0.313769	1195.65	22157	2	Q14697	GANAB	119594456	03516
Alpha glucosidase II alpha subunit	R.WYQMGAYQPFFR.A	41.97	3.13354	797.366	22205	2	Q14697	GANAB	119594456	03516
Alpha glucosidase II alpha subunit	K.VLLVLELQGLQK.N	41.07	1.52567	676.928	23516	2	Q14697	GANAB	119594456	03516
Alpha glucosidase II alpha subunit	R.ALLDSLQLGPDSLTVHLIHEVTK.V	74.41	0.692972	1250.19	25170	2	Q14697	GANAB	119594456	03516
Alpha glucosidase II alpha subunit	R.LYNLDVFQYELYNPMALYGSVPVLLAHNPHR.D	62.54	1.35514	912.47	27025	4	Q14697	GANAB	119594456	03516
Alpha glucosidase II alpha subunit	R.YSLLPFWYTLLYQAHR.E	55.58	1.06321	1036.04	27449	2	Q14697	GANAB	119594456	03516
Alpha glucosidase II alpha subunit	R.VSQGSKDPAEGDGAQPEETPRDGDKPEETQGK.A	14.76	0.594696	668.71	8048	5	Q14697	GANAB		03516
Alpha glucosidase II alpha subunit	R.QGSKDPAEGDGAQPEETPR.D	72.27	2.94634	656.966	8071	3	Q14697-2	GANAB	119594454	03516
Alpha glucosidase II alpha subunit	R.VSQGSKDPAEGDGAQPEETPR.D	105.18	1.74108	1078	8361	2	Q14697	GANAB	119594456	03516
Alpha glucosidase II alpha subunit	R.LKVTEGGEPYR.L	45.84	0.723177	416.891	9833	3	Q14697	GANAB	119594456	03516
Aminopeptidase puromycin sensitive	K.AFFESHPAPSAER.T	43.33	8.2604	723.35	11563	2	P55786	NPEPPS	158937236	07366
Aminopeptidase puromycin sensitive	R.LGLQNDLFSLAR.A	70.03	0.311864	673.875	22560	2	P55786	NPEPPS	158937236	07366
Aminopeptidase puromycin sensitive	R.VLGATLLPDLIQK.V	35.63	0.124561	690.927	22838	2	P55786	NPEPPS	158937236	07366
Aminopeptidase puromycin sensitive	R.TQYSSAMLESLLPGIR.D	69.49	1.08159	883.462	24097	2	P55786	NPEPPS	158937236	07366
Aminopeptidase puromycin sensitive	K.NAATEDLWESLENASGKPIAAVMNTWTK.Q	91.35	0.0511899	1016.5	26729	3	P55786	NPEPPS	158937236	07366
AMPK-gamma1	K.GIVSLSDILQALVLTGGEKKP.-	52.33	0.846956	713.42	28517	3	P54619	PRKAG1	332000017	04118
AMPK-gamma1	K.GIVSLSDILQALVLTGGEK.K	62.86	0.0935656	638.37	30377	3	P54619	PRKAG1	332000017	04118
Androgen induced proliferation inhibitor	K.TTNVLGAVNKPLSSAGK.Q	19.25	1.48106	552.98	13066	3	Q9NTI5	PDS5B	162857467	05624
Androgen induced proliferation inhibitor	K.ALNEMWKCQNLLR.H	18.36	5.7834	419.713	18749	4	Q9NTI5	PDS5B	123242646	05624
Androgen induced proliferation inhibitor	R.LLVACCLADIFR.I	77.67	0.111666	725.881	25380	2	Q29RF7	PDS5A	344179022	05624
Androgen induced proliferation inhibitor	K.KSGPPAPEEEEEEERQSGNTEQK.S	31.8	1.39411	647.044	8400	4	Q9NTI5	PDS5B	162857467	05624
Angio associated migratory cell protein	K.TFQGPNCPATCGR.V	23.09	1.09987	733.32	10134	2	Q13685	AAMP	119591007	04600
ANKFY1	K.KHSADVMSEMAQIAEALLQAGANPNMQDSK.G	51.23	1.95637	797.129	28128	4	I3L2C5	ANKFY1	119610856	09717
Annexin A11	K.SLYHDISGDTSGDYRK.I	31.7	5.33348	605.28	11496	3	P50995	ANXA11	119600811	03983
Annexin A11	K.NTPAFFAER.L	34.78	0.423747	526.761	14877	2	P50995	ANXA11	119600811	03983
Annexin A11	R.QQILLSFK.T	17.46	2.03362	488.796	17719	2	P50995	ANXA11	119600811	03983
Annexin A11	R.GTITDAPGFDPLRDAEVLR.K	15.03	3.27746	1022.03	21324	2	P50995	ANXA11	119600811	03983
Annexin A11	K.GFGTDEQAIIDCLGSR.S	105.03	0.0736137	869.907	21629	2	P50995	ANXA11	119600811	03983
Annexin A11	K.GVGTDEACLIEILASR.S	108.64	1.69967	852.434	24516	2	P50995	ANXA11	119600811	03983
Annexin A7	R.LGTDESCFNMILATR.S	76.78	0.120384	864.408	21724	2	P20073	ANXA7	215274186	01720
Annexin AV	R.LYDAYELK.H	26.31	0.179396	507.761	14533	2	P08758	ANXA5	342350778	00568
Annexin AV	R.SEIDLFNIRK.E	21.82	1.36554	412.231	17643	3	P08758	ANXA5	342350778	00568
Annexin AV	K.WGTDEEKFITIFGTR.S	100.08	0.672261	900.451	22556	2	P08758	ANXA5	342350778	00568
Annexin AV	K.NFATSLYSMIK.G	30.78	0.740599	637.826	22779	2	P08758	ANXA5	157833780	00568
Annexin AV	R.DLLDDLKSELTGKFEK.L	29.27	2.36146	617.662	25485	3	P08758	ANXA5	342350778	00568
Annexin AV	K.GLGTDEESILTLLTSR.S	103.26	0.681565	852.954	26245	2	P08758	ANXA5	342350778	00568
Annexin AV	R.ETSGNLEQLLLAVVK.S	130.53	1.00501	807.46	27035	2	P08758	ANXA5	342350778	00568
Annexin II	K.TPAQYDASELK.A	30.18	1.84689	611.8	11339	2	H0YLV6	ANXA2	209862831	01061
Annexin II	K.LSLEGDHSTPPSAYGSVK.A	27.07	1.60767	615.64	13146	3	H0YLV6	ANXA2	209862831	01061
Annexin II	K.TDLEKDIISDTSGDFRK.L	50.19	7.87342	647.32	17064	3	H0YMU9	ANXA2	209862831	01061
Annexin II	K.SYSPYDMLESIRK.E	41.09	1.85427	794.886	20005	2	P07355	ANXA2	209862831	01061
Annexin II	K.GVDEVTIVNILTNR.S	83.44	1.11871	771.927	24356	2	H0YLV6	ANXA2	209862831	01061
Annexin II	K.SALSGHLETVILGLLK.T	74.77	0.422779	825.993	25656	2	H0YLV6	ANXA2	209862831	01061
Annexin II	K.SALSGHLETVILGLLKTPAQYDASELK.A	50.9	1.15184	714.395	25710	4	H0YLV6	ANXA2	209862831	01061
Annexin II	K.EVKGDLENAFLNLVQCIQNKPLYFADR.L	32.01	1.15506	799.412	27575	4	P07355	ANXA2	209862831	01061
Annexin IV	K.GLGTDDNTLIR.V	66.97	4.28401	587.804	14222	2	P09525	ANXA4	228311884	00112
Annexin IV	K.GLGTDEDAIISVLAYR.N	93.96	0.363877	846.943	24748	2	B4E1S2	ANXA4	228311884	00112
Annexin IV	R.ISQTYQQQYGR.S	87.37	0.778616	686.336	9738	2	B4E1S2	ANXA4	228311884	00112
Annexin VI	K.SLHQAIEGDTSGDFLK.A	99.74	3.74192	859.42	15020	2	P08133	ANXA6	302129652	00231
Annexin VI	K.NKPLFFADKLYK.S	42.34	1.13086	495.281	15126	3	P08133	ANXA6	302129652	00231
Annexin VI	R.VFQEFIK.M	21.97	1.36848	455.755	15630	2	P08133	ANXA6	302129652	00231
Annexin VI	K.ALIEILATR.T	45.98	1.51858	500.313	20153	2	P08133	ANXA6	302129652	00231
Annexin VI	R.SEIDLLNIR.R	38.23	0.600411	536.803	20314	2	P08133	ANXA6	302129652	00231
Annexin VI	R.SELDMLDIR.E	15.02	0.833685	546.273	20522	2	P08133	ANXA6	302129652	00231
Annexin VI	R.LILGLMMPPAHYDAK.Q	47.39	1.14619	835.445	20984	2	P08133	ANXA6	302129652	00231
Annexin VI	K.GFGSDKEAILDIITSR.S	37.83	0.602239	574.641	22159	3	P08133	ANXA6	302129652	00231
Annexin VI	K.GLGTDEDTIIDIITHR.S	122.58	1.63491	884.956	24265	2	P08133	ANXA6	302129652	00231
Annexin VI	R.DLMTDLKSEISGDLAR.L	18.37	0.660475	588.633	25017	3	P08133	ANXA6	302129652	00231
Annexin VI	K.EMSGDVRDAFVAIVQSVK.N	16.63	0.00768838	651.003	25313	3	P08133	ANXA6	302129652	00231
Annexin VI	R.GELSGDFEKLMLAVVK.C	103.64	0.821462	868.468	25376	2	P08133	ANXA6	302129652	00231
Annexin VI	K.LSGGDDDAAGQFFPEAAQVAYQMWELSAVAR.V	82.44	2.01574	1100.84	30358	3	P08133	ANXA6	302129652	00231
Apex nuclease	K.GAVAEDGDELRTEPEAK.K	73.21	7.05606	893.92	10534	2	P27695	APEX1	346644849	00136
Apex nuclease	K.VSYGIGDEEHDQEGR.V	101.58	0.172706	845.869	10832	2	P27695	APEX1	346644849	00136
Apex nuclease	K.GLDWVKEEAPDILCLQETK.C	70.65	0.420655	1122.56	22518	2	P27695	APEX1	346644849	00136
Apex nuclease	R.QGFGELLQAVPLADSFR.H	66.01	0.490269	616.66	25788	3	P27695	APEX1	346644849	00136
Apex nuclease	K.KGAVAEDGDELRTEPEAK.K	35.66	0.0250661	638.985	9430	3	P27695	APEX1	346644849	00136
ApoB mRNA editing enzyme, catalytic polypeptide like 3C	R.CFLSWFCDDILSPNTK.Y	71.53	1.87928	1001.95	26554	2	Q9NRW3	APOBEC3C	119580688	09671
Apolipoprotein A-I binding protein	R.SPPTVLVICGPGNNGGDGLVCAR.H	105.63	1.18262	1155.57	19394	2	Q5T3I3	APOA1BP	150438841	16397
Apoptosis inhibitor 5	K.ITNNINVLIK.D	32.48	2.44374	571.349	15582	2	B4E283	API5	344217752	16500
Apoptosis inhibitor 5	K.GTLGGLFSQILQGEDIVRER.A	43.29	1.21014	730.063	25295	3	B4E283	API5	219283155	16500
Apoptosis inhibitor 5	K.TLPDEVLTKEVEELILTESK.K	74.99	0.544564	762.749	26956	3	B4E283	API5	219283155	16500
Apoptosis inhibitor 5	K.GTLGGLFSQILQGEDIVR.E	103.4	1.84127	952.02	26970	2	B4E283	API5	219283155	16500
APRIL	K.LPNLTHLNLSGNK.L	30.17	2.21638	474.267	15567	3	Q92688	ANP32B	297787509	09803
APRIL	R.IFGGLDMLAEK.L	51.72	2.61892	597.314	21853	2	Q92688	ANP32B	297787509	09803
APRIL	R.IFGGLDMLAEKLPNLTHLNLSGNKLK.D	23.9	0.384266	709.9	23976	4	Q92688	ANP32B	297787509	09803
APRIL	R.IFGGLDMLAEKLPNLTHLNLSGNK.L	122.73	1.19674	1298.2	24998	2	Q92688	ANP32B	297787509	09803
Aquarius homolog	R.QDIEDSVSR.M	28.87	2.91086	524.747	10313	2	O60306	AQR	148491482	12468
ARD1	R.HVVLGAIENKVESK.G	37.89	0.0393996	508.291	11879	3	P41227-2	NAA10	119593182	02056
Arginine/serine-rich splicing factor 10	R.GYDDRDYYSR.S	18.14	1.58223	655.275	10028	2	P62995	TRA2B	345197228	04097
Arginine/serine-rich splicing factor 10	R.GYDRGYDDRDYYSR.S	18.97	0.412049	900.882	10392	2	P62995	TRA2B	345197228	04097
Arginine/serine-rich splicing factor 10	R.VDFSITK.R	26.26	0.882092	405.223	14117	2	P62995	TRA2B	345197228	04097
Arginine/serine-rich splicing factor 10	K.YGPIADVSIVYDQQSRR.S	15.03	3.73461	656.34	17530	3	P62995	TRA2B	345197228	04097
Arginine/serine-rich splicing factor 10	R.ANPDPNCCLGVFGLSLYTTERDLREVFSK.Y	14.65	0.156016	840.41	27068	4	P62995	TRA2B	345197228	04097
Arginyl aminopeptidase	K.TYQLVYFLDKILQK.S	21.9	0.435102	591.338	26749	3	Q9H4A4	RNPEP	119611793	04055
Arginyl-tRNA synthetase	R.LLQQEEEIK.S	33.64	1.40403	565.308	11097	2	P54136	RARS	119581911	00142
Arginyl-tRNA synthetase	R.KIVFVPGCSIPLTIVK.S	26.77	3.13825	886.028	20652	2	P54136	RARS	119581911	00142
Arginyl-tRNA synthetase	K.DFVSEQLTSLLVNGVQLPALGENKK.V	43.74	0.694954	675.62	27984	4	P54136	RARS	119581911	00142
ARP2 actin-related protein 2 homolog	K.ILLTEPPMNPTK.N	36.35	1.23362	677.375	16229	2	P61160	ACTR2	119620320	05023
ARPP19	K.YFDSGDYNMAK.A	29.26	3.7481	655.769	14402	2	O43768	ENSA	119622244	09264
Arsenite resistance protein 2	R.LRECELSPGVNR.D	44.74	2.90757	477.244	10149	3	Q9BXP5	SRRT	192807336	10665
Arsenite resistance protein 2	R.ESLSEEEAQKMGR.K	19.37	3.68284	498.566	10545	3	Q9BXP5	SRRT	192807336	10665
Arsenite resistance protein 2	K.LTPLLSVR.E	16.59	1.05056	449.789	15798	2	Q9BXP5	SRRT	192807336	10665
Arsenite resistance protein 2	R.GWVTFDR.S	14.34	1.20623	440.719	16771	2	Q9BXP5	SRRT	192807336	10665
Arsenite resistance protein 2	K.VLDKLLLYLR.I	48.26	1.5749	623.399	21860	2	Q9BXP5	SRRT	192807336	10665
Arsenite resistance protein 2	R.ILEQEEEEEQAGKPGEPSKKEEGR.A	49.83	0.144518	682.333	9297	4	Q9BXP5	SRRT		10665
ASNA1	K.WIFVGGK.G	19.61	1.10112	403.731	17610	2	A0A087WXS7	ASNA1	119604709	03555
Asparagine synthetase	K.LFPGFEIETVKNNLR.I	25.14	0.315144	592.993	20429	3	P08243	ASNS	296010852	00153
Asparagine synthetase	R.ADWLSHYWMPK.W	28.82	5.69173	717.333	20994	2	P08243	ASNS	296010852	00153
Asparagine synthetase	R.LAVVDPLFGMQPIR.V	76.6	2.14158	778.435	23705	2	P08243	ASNS	296010848	00153
Asparagine synthetase	R.ELYLFDVLR.A	24.84	0.268918	584.324	25686	2	P08243	ASNS	296010852	00153
Asparagine synthetase	R.IGCLLSGGLDSSLVAATLLK.Q	100.81	1.47376	994.557	25826	2	P08243	ASNS	296010852	00153
Asparaginyl tRNA synthetase	R.IFDSEEILAGYKR.E	65.12	2.30919	770.902	18473	2	O43776	NARS	119583453	00154
Aspartyl-tRNA synthetase	R.IHDPQLLTER.A	22.73	2.4393	611.334	11589	2	P14868	DARS	119632025	04361
Aspartyl-tRNA synthetase	R.FQTEIQTVNK.Q	50.87	0.0596208	604.319	11695	2	P14868	DARS	119632025	04361
Aspartyl-tRNA synthetase	R.YGISSMIQSQEKPDR.V	114.07	0.136873	869.925	14480	2	P14868	DARS	119632025	04361
Aspartyl-tRNA synthetase	R.LQSGICHLFR.E	25.94	3.27145	615.826	14615	2	P14868	DARS	119632025	04361
Aspartyl-tRNA synthetase	K.IYVISLAEPR.L	34.68	0.0999425	580.837	18763	2	P14868	DARS	119632025	04361
Aspartyl-tRNA synthetase	R.VTMLFLGLHNVR.Q	38.8	1.27305	467.268	19299	3	P14868	DARS	119632025	04361
Aspartyl-tRNA synthetase	K.VFSIGPVFR.A	21	3.95075	511.293	20182	2	P14868	DARS	119632025	04361
Aspartyl-tRNA synthetase	R.LEYCEALAMLR.E	46.74	0.895764	684.836	21698	2	P14868	DARS	119632025	04361
Aspartyl-tRNA synthetase 2, mitochondrial	R.QNTFLVLR.D	37.67	2.27949	495.789	16958	2	Q6PI48	DARS2	119611368	07677
Aspartyl-tRNA synthetase 2, mitochondrial	R.NTEIGFLQDALSKPHGTVK.A	69.64	1.89433	685.699	17504	3	Q6PI48	DARS2	119611368	07677
Ataxin 10	R.LSGVMVPAPIQDLEALR.A	25.07	2.54948	905.003	24387	2	Q9UBB4	ATXN10	266453278	04624
Ataxin 2 domain protein	R.IAMENDDGRTEEEKHSAVQR.Q	51.53	1.11185	772.36	8611	3	Q63ZY4	ATXN2L	223459664	06394
ATP binding cassette 50	R.FGLESHAHTIQICK.L	17.87	0.894675	410.96	12669	4	A0A0G2JIC2	ABCF1	168986081	09139
ATP binding cassette 50	R.ICIVGPNGVGK.S	22.03	0.235271	557.308	13936	2	Q8NE71	ABCF1	168986080	09139
ATP binding cassette 50	K.KAEQGSEEEGEGEEEEEEGGESK.A	83.38	0.17486	828	7674	3	Q8NE71	ABCF1	168986080	09139
ATP binding cassette subfamily B member 7	R.QALIDMNTLFTLLK.V	52.75	2.51464	810.957	28665	2	A0A087WW65	ABCB7	119619043	02137
ATP binding cassette, sub family F, member 2	K.LVDEEPQLTKR.T	19.59	0.903803	443.246	10673	3	Q75MJ1	ABCF2	119574402	12403
ATP binding cassette, sub family F, member 2	R.ILHGLGFTPAMQR.K	26.05	1.30763	720.892	15438	2	Q75MJ1	ABCF2	119574402	12403
ATP binding cassette, sub family F, member 2	R.YGLIGLNGIGK.S	34.03	2.48407	552.823	19169	2	Q75MJ1	ABCF2	119574402	12403
ATP binding cassette, sub family F, member 2	K.IPPPVIMVQNVSFK.Y	56.94	0.434703	784.947	21131	2	Q75MJ1	ABCF2	119574402	12403
ATP citrate lyase	K.IGNTGGMLDNILASK.L	108.35	0.892415	752.396	20688	2	P53396	ACLY	298508702	00155
ATP citrate lyase	K.AFDSGIIPMEFVNK.M	42.04	0.885326	784.396	22946	2	P53396	ACLY	119581185	00155
ATP citrate lyase	R.AGKDLVSSLTSGLLTIGDRFGGALDAAAK.M	23.06	0.938842	935.511	27898	3	P53396	ACLY	119581185	00155
ATP synthase H+ transporting mitochondrial F0 complex subunit d	R.IVEYEKEMEK.M	17.82	8.52775	433.22	10507	3	O75947	ATP5H	119609635	16519
ATP synthase H+ transporting mitochondrial F0 complex subunit d	R.IVEYEKEMEKMK.N	57.25	0.706591	778.889	12135	2	O75947	ATP5H	119609635	16519
ATP synthase H+ transporting mitochondrial F0 complex subunit d	K.SCAEWVSLSK.A	24.28	1.57902	583.778	15177	2	O75947	ATP5H	119609635	16519
ATP synthase H+ transporting mitochondrial F0 complex subunit d	R.LAALPENPPAIDWAYYK.A	57.02	1.5704	966.497	21905	2	O75947	ATP5H	119609635	16519
ATP synthase H+ transporting mitochondrial F0 complex subunit d	K.TIDWVAFAEIIPQNQK.A	39.16	0.886285	936.997	25616	2	O75947	ATP5H	119609635	16519
ATP synthase H+ transporting mitochondrial F0 complex subunit d	K.NLIPFDQMTIEDLNEAFPETK.L	113.15	1.61773	1233.1	26235	2	O75947	ATP5H	119609635	16519
ATP synthase protein 8	K.MLNTNYHLPPSPKPMK.M	20.17	0.0695948	467.744	12701	4	P03928	MT-ATP8	346682809
ATP synthase proton transporting mitochondrial F0 complex subunit s factor B	K.YLLLSDLPGVR.E	22.35	1.74357	623.365	22573	2	Q99766	ATP5S	313104249	12503
ATP synthase, beta	K.LVPLKETIK.G	16.02	1.26649	520.839	11145	2	P06576	ATP5B	119617358	00044
ATP synthase, beta	K.AHGGYSVFAGVGER.T	46.16	4.30377	703.841	13710	2	H0YH81	ATP5B	119617358	00044
ATP synthase, beta	R.IMNVIGEPIDERGPIKTK.Q	47.23	0.949702	670.706	14801	3	H0YH81	ATP5B	119617358	00044
ATP synthase, beta	R.IMDPNIVGSEHYDVAR.G	110.03	1.3338	908.437	15162	2	H0YH81	ATP5B	119617358	00044
ATP synthase, beta	K.VALVYGQMNEPPGAR.A	71.26	2.89298	801.407	15257	2	H0YH81	ATP5B	119617358	00044
ATP synthase, beta	R.TIAMDGTEGLVR.G	60.62	3.25034	631.822	15590	2	H0YH81	ATP5B	119617358	00044
ATP synthase, beta	R.IMNVIGEPIDERGPIK.T	55.91	1.25326	890.984	16657	2	H0YH81	ATP5B	119617358	00044
ATP synthase, beta	R.LVLEVAQHLGESTVR.T	71.24	1.1218	825.961	18360	2	P06576	ATP5B	119617358	00044
ATP synthase, beta	R.IPSAVGYQPTLATDMGTMQER.I	87.21	0.662376	756.033	18877	3	H0YH81	ATP5B	119617358	00044
ATP synthase, beta	K.VLDSGAPIKIPVGPETLGR.I	44.47	1.1495	960.053	18993	2	H0YH81	ATP5B	119617358	00044
ATP synthase, beta	R.TREGNDLYHEMIESGVINLKDATSK.V	72.16	0.483622	705.851	20711	4	H0YH81	ATP5B	119617358	00044
ATP synthase, beta	R.TREGNDLYHEMIESGVINLK.D	71.33	1.63062	1159.57	20731	2	H0YH81	ATP5B	119617358	00044
ATP synthase, beta	R.AIAELGIYPAVDPLDSTSR.I	76.11	1.00602	663.35	22804	3	H0YH81	ATP5B	119617358	00044
ATP synthase, beta	R.EGNDLYHEMIESGVINLK.D	110.5	0.52596	1031	22845	2	H0YH81	ATP5B	119617358	00044
ATP synthase, beta	R.FLSQPFQVAEVFTGHMGK.L	66.35	0.860105	1012.01	23272	2	P06576	ATP5B	119617358	00044
ATP synthase, beta	K.TVLIM#ELINNVAK.A	75.02	1.76547	737.42	23555	2	H0YH81	ATP5B	119617358	00044
ATP synthase, beta	R.FTQAGSEVSALLGRIPSAVGYQPTLATDMGTMQER.I	61.5	0.724445	1228.28	24306	3	H0YH81	ATP5B	119617358	00044
ATP synthase, beta	K.QFAPIHAEAPEFMEMSVEQEILVTGIK.V	83.72	2.0174	1015.51	25293	3	H0YH81	ATP5B	119617358	00044
ATP synthase, beta	K.GFQQILAGEYDHLPEQAFYMVGPIEEAVAKADKLAEEHSS.-	26.47	1.91394	884.43	27958	5	P06576	ATP5B	119617358	00044
ATP synthase, beta	K.LVPLKETIKGFQQILAGEYDHLPEQAFYMVGPIEEAVAK.A	28.22	1.50493	1093.83	28312	4	P06576	ATP5B	119617358	00044
ATP synthase, beta	K.SLQDIIAILGMDELSEEDKLTVSR.A	83.91	0.559172	892.466	28465	3	P06576	ATP5B	119617358	00044
ATP synthase, beta	R.DQEGQDVLLFIDNIFR.F	86.95	0.123832	961.486	31250	2	H0YH81	ATP5B	119617358	00044
ATP synthase, H+ transporting, mitochondrial F0 complex, subunit f, isoform 2	K.LGELPSWILMR.D	59.49	2.42333	657.864	24425	2	P56134	ATP5J2	311893396	16520
ATP synthase, H+ transporting, mitochondrial F0 complex, subunit f, isoform 2	R.DFSPSGIFGAFQR.G	34.98	2.98034	714.851	24830	2	P56134	ATP5J2	311893396	16520
ATP synthase, H+ transporting, mitochondrial F1 complex, alpha subunit 1, cardiac muscle	R.ISVREPMQTGIK.A	19.55	1.05612	453.586	11663	3	A8K092	ATP5A1	127798841	01258
ATP synthase, H+ transporting, mitochondrial F1 complex, alpha subunit 1, cardiac muscle	K.LELAQYR.E	38.26	0.380957	446.748	12887	2	A8K092	ATP5A1	127798841	01258
ATP synthase, H+ transporting, mitochondrial F1 complex, alpha subunit 1, cardiac muscle	R.GYLDKLEPSKITK.F	35.26	0.402858	497.952	13993	3	A8K092	ATP5A1	127798841	01258
ATP synthase, H+ transporting, mitochondrial F1 complex, alpha subunit 1, cardiac muscle	K.GIRPAINVGLSVSR.V	53.09	0.60604	480.288	14734	3	A8K092	ATP5A1	127798841	01258
ATP synthase, H+ transporting, mitochondrial F1 complex, alpha subunit 1, cardiac muscle	R.VLSIGDGIAR.V	33.73	1.04939	500.792	15203	2	A8K092	ATP5A1	127798841	01258
ATP synthase, H+ transporting, mitochondrial F1 complex, alpha subunit 1, cardiac muscle	R.VVDALGNAIDGKGPIGSK.T	98.64	1.3969	855.972	15310	2	A8K092	ATP5A1	127798841	01258
ATP synthase, H+ transporting, mitochondrial F1 complex, alpha subunit 1, cardiac muscle	R.DNGKHALIIYDDLSK.Q	66.41	0.653394	567.965	15375	3	A8K092	ATP5A1	127798841	01258
ATP synthase, H+ transporting, mitochondrial F1 complex, alpha subunit 1, cardiac muscle	K.TSIAIDTIINQKR.F	63.09	6.53969	736.93	16031	2	A8K092	ATP5A1	127798841	01258
ATP synthase, H+ transporting, mitochondrial F1 complex, alpha subunit 1, cardiac muscle	K.HALIIYDDLSK.Q	57.03	1.31864	644.35	16123	2	A8K092	ATP5A1	127798841	01258
ATP synthase, H+ transporting, mitochondrial F1 complex, alpha subunit 1, cardiac muscle	R.EAYPGDVFYLHSR.L	40.38	2.27967	777.371	17342	2	A8K092	ATP5A1	127798841	01258
ATP synthase, H+ transporting, mitochondrial F1 complex, alpha subunit 1, cardiac muscle	K.TSIAIDTIINQK.R	86.24	1.26525	658.874	18462	2	A8K092	ATP5A1	127798841	01258
ATP synthase, H+ transporting, mitochondrial F1 complex, alpha subunit 1, cardiac muscle	K.RTGAIVDVPVGEELLGR.V	50.08	0.736668	891	19472	2	A8K092	ATP5A1	127798841	01258
ATP synthase, H+ transporting, mitochondrial F1 complex, alpha subunit 1, cardiac muscle	K.ITKFENAFLSHVVSQHQALLGTIR.A	121.79	0.312975	1355.24	20304	2	A8K092	ATP5A1	127798841	01258
ATP synthase, H+ transporting, mitochondrial F1 complex, alpha subunit 1, cardiac muscle	K.FENAFLSHVVSQHQALLGTIR.A	112.04	1.52075	1184.13	20791	2	A8K092	ATP5A1	127798841	01258
ATP synthase, H+ transporting, mitochondrial F1 complex, alpha subunit 1, cardiac muscle	R.TGAIVDVPVGEELLGR.V	48.93	1.61611	812.948	21845	2	A8K092	ATP5A1	127798841	01258
ATP synthase, H+ transporting, mitochondrial F1 complex, alpha subunit 1, cardiac muscle	K.GMSLNLEPDNVGVVVFGNDKLIK.E	36.77	0.486515	820.106	23107	3	A8K092	ATP5A1	127798841	01258
ATP synthase, H+ transporting, mitochondrial F1 complex, alpha subunit 1, cardiac muscle	K.LKEIVTNFLAGFEA.-	20.62	0.0953705	776.425	25107	2	A8K092	ATP5A1	127798841	01258
ATP synthase, H+ transporting, mitochondrial F1 complex, alpha subunit 1, cardiac muscle	K.QGQYSPMAIEEQVAVIYAGVR.G	111.63	0.620139	1155.08	25172	2	A8K092	ATP5A1	127798841	01258
ATP synthase, H+ transporting, mitochondrial F1 complex, alpha subunit 1, cardiac muscle	R.EVAAFAQFGSDLDAATQQLLSR.G	141.48	1.85274	1169.59	27716	2	A8K092	ATP5A1	127798841	01258
ATP synthase, H+ transporting, mitochondrial F1 complex, alpha subunit 1, cardiac muscle	K.ISEQSDAKLKEIVTNFLAGFEA.-	24.86	0.996161	804.089	28164	3	A8K092	ATP5A1	127798841	01258
ATP synthase, H+ transporting, mitochondrial F1 complex, alpha subunit 1, cardiac muscle	R.TGAIVDVPVGEELLGRVVDALGNAIDGKGPIGSK.T	21.65	0.140798	1106.28	29785	3	A8K092	ATP5A1	127798841	01258
ATP synthase, H+ transporting, mitochondrial F1 complex, alpha subunit 1, cardiac muscle	K.EGDIVKR.T	16.3	5.70517	408.73	6393	2	A8K092	ATP5A1	127798841	01258
ATP synthase, H+ transporting, mitochondrial F1 complex, delta subunit	R.IEANEALVK.A	33.38	2.43068	493.781	11085	2	P30049	ATP5D	119589940	04397
ATP-binding cassette, sub-family G WHITE, member 1	K.GAVLINGLPR.D	13.74	6.4104	505.308	30372	2	P45844	ABCG1	119629980	04355
ATP-dependent RNA helicase A	R.GANLKDYYSR.K	27.3	1.80518	593.795	10869	2	Q08211	DHX9	187952519	04386
ATP-dependent RNA helicase A	R.LSMSQLNEK.E	38.99	3.03183	525.27	12002	2	Q08211	DHX9	187952519	04386
ATP-dependent RNA helicase A	K.SSVNCPFSSQDMK.Y	67.82	0.156058	743.819	12739	2	Q08211	DHX9	187952519	04386
ATP-dependent RNA helicase A	R.GISHVIVDEIHER.D	56.19	9.33365	501.94	13600	3	Q08211	DHX9	295982409	04386
ATP-dependent RNA helicase A	R.DVVQAYPEVR.I	21.47	2.26437	588.305	13850	2	Q08211	DHX9	295982409	04386
ATP-dependent RNA helicase A	R.KVFDPVPVGVTK.V	29.67	0.561539	643.38	13998	2	Q08211	DHX9	187952519	04386
ATP-dependent RNA helicase A	R.LETHMTPEMFR.T	39.9	0.949238	464.553	14746	3	Q08211	DHX9	187952519	04386
ATP-dependent RNA helicase A	K.LQISHEAAACITGLR.A	72.58	1.81967	547.29	15072	3	Q08211	DHX9	197692445	04386
ATP-dependent RNA helicase A	R.TPLHEIALSIK.L	60.39	0.0114593	611.364	15340	2	Q08211	DHX9	187952519	04386
ATP-dependent RNA helicase A	R.YQILPLHSQIPR.E	24.24	2.49176	488.948	15414	3	Q08211	DHX9	187952519	04386
ATP-dependent RNA helicase A	K.LAAQSCALSLVR.Q	80.51	8.87566	644.85	15472	2	Q08211	DHX9	187952519	04386
ATP-dependent RNA helicase A	R.QISRPSAAGINLMIGSTR.Y	54.73	1.1517	624.675	16457	3	Q08211	DHX9	197692445	04386
ATP-dependent RNA helicase A	K.VFDPVPVGVTK.V	27.19	0.402538	579.332	16607	2	Q08211	DHX9	187952519	04386
ATP-dependent RNA helicase A	R.LGGIGQFLAK.A	36.71	0.765251	502.3	18075	2	Q08211	DHX9	187952519	04386
ATP-dependent RNA helicase A	R.QLYHLGVVEAYSGLTK.K	78.82	1.69184	889.476	18420	2	Q08211	DHX9	187952519	04386
ATP-dependent RNA helicase A	K.NFLYAWCGK.R	17.98	1.20324	579.773	19542	2	Q08211	DHX9	187952519	04386
ATP-dependent RNA helicase A	K.YPSPFFVFGEK.I	49.88	0.493302	659.329	23335	2	Q08211	DHX9	197692445	04386
ATP-dependent RNA helicase A	R.AAMEALVVEVTKQPAIISQLDPVNER.M	77.98	2.86264	941.178	24376	3	Q08211	DHX9	197692445	04386
ATP-dependent RNA helicase A	K.TTQVPQFILDDFIQNDR.A	66.5	0.197071	1025.52	24988	2	Q08211	DHX9	295982409	04386
ATP-dependent RNA helicase A	R.FSDHVALLSVFQAWDDAR.M	40.1	1.14924	693.01	25673	3	Q08211	DHX9	187952519	04386
ATP-dependent RNA helicase A	K.GMTLVTPLQLLLFASKK.V	48.38	1.38218	620.707	27353	3	Q08211	DHX9	197692445	04386
ATP-dependent RNA helicase A	K.AIEPPPLDAVIEAEHTLRELDALDANDELTPLGR.I	40.43	0.523025	924.23	27598	4	Q08211	DHX9	187952519	04386
ATP-dependent RNA helicase A	R.ELLPVKKFESEILEAISQNSVVIIR.G	18.4	2.77373	714.415	28345	4	Q08211	DHX9	295982409	04386
ATP-dependent RNA helicase A	K.GMTLVTPLQLLLFASK.K	80.78	0.702075	866.508	29939	2	Q08211	DHX9	197692445	04386
ATP1A1	R.GIVVYTGDR.T	44.07	0.02246	490.264	12510	2	H7BXX5	ATP1A1	237681111	01662
ATP1A1	R.AVAGDASESALLK.C	29.74	3.60817	616.328	13077	2	H7BXX5	ATP1A1	237681111	01662
ATP1A1	R.LNIPVSQVNPR.D	43.06	0.845796	618.856	14495	2	M0R116	ATP1A3	237681111	01662
ATP1A1	K.NMVPQQALVIR.E	26.79	1.73877	634.86	15780	2	M0R116	ATP1A3	237681111	01662
ATP1A1	R.AVFQANQENLPILKR.A	32.15	5.7186	581	16382	3	H7BXX5	ATP1A1	237681111	01662
ATP1A1	K.EQPLDEELKDAFQNAYLELGGLGER.V	79.84	6.63076	945.46	28092	3	H7BXX5	ATP1A1	237681111	01662
ATP1B3	K.LFIYNPTTGEFLGR.T	43.72	0.0909176	814.428	22797	2	P54709	ATP1B3	4502281	03521
ATP1B3	R.DQIPSPGLMVFPKPVTALEYTFSR.S	26.02	0.0983886	898.472	25509	3	P54709	ATP1B3	119599394	03521
ATP51	M.VPPVQVSPLIK.L	51.57	3.6117	588.869	15823	2	P56385	ATP5I	30582683	03308
ATP51	-.MVPPVQVSPLIK.L	36.67	2.82771	654.39	17961	2	P56385	ATP5I	114205599	03308
ATP5F1	R.RKEQEHMINWVEK.H	25	0.436628	432.473	10757	4	P24539	ATP5F1	119576900	04467
ATP5F1	K.QASIQHIQNAIDTEK.S	52.99	1.48066	565.959	12477	3	P24539	ATP5F1	119576900	04467
ATP5F1	R.LDYHISVQNMMR.R	57.28	1.95325	502.91	17482	3	P24539	ATP5F1	119576900	04467
ATP5F1	R.YGLIPEEFFQFLYPK.T	33.83	1.92812	630.993	29708	3	P24539	ATP5F1	119576900	04467
ATP5F1	K.HVVQSISTQQEKETIAK.C	79.76	0.499474	642.681	9478	3	P24539	ATP5F1	119576900	04467
ATP5J	K.FEDPKFEVIEKPQA.-	28.5	0.159823	838.93	15844	2	J3KQ83	ATP5J	119630380	04399
ATP5L	K.TPALVNAAVTYSKPR.L	60.94	1.15815	529.966	14587	3	O75964	ATP5L	119587780	09815
ATP5L	K.VELVPPTPAEIPR.A	22.86	8.61057	709.4	17960	2	O75964	ATP5L	119587780	09815
ATP5L	R.LATFWYYAK.V	20.48	0.775852	581.8	20053	2	O75964	ATP5L	119587780	09815
ATP5O	R.YATALYSAASK.Q	59.2	0.27235	573.296	11886	2	P48047	ATP5O	119630208	02899
ATP5O	K.LVRPPVQVYGIEGR.Y	53.89	0.0663337	528.307	15160	3	P48047	ATP5O	119630208	02899
ATP5O	K.SFLSQGQVLK.L	35.66	0.681354	553.813	15184	2	P48047	ATP5O	119630209	02899
ATP5O	K.SFLSQGQVLKLEAK.T	70.63	1.12929	774.442	16570	2	P48047	ATP5O	119630209	02899
ATP5O	K.TDPSILGGMIVR.I	34.24	1.32202	629.844	20454	2	P48047	ATP5O	119630209	02899
ATP5O	R.LSNTQGVVSAFSTMMSVHR.G	114.9	3.23247	684.669	21104	3	P48047	ATP5O	119630208	02899
ATP5O	R.FSPLTTNLINLLAENGR.L	108.8	2.68978	937.01	26025	2	P48047	ATP5O	119630208	02899
ATP6V1B2	R.IYPEEMIQTGISAIDGMNSIAR.G	40.89	4.26911	803.728	27158	3	P21281	ATP6V1B2	119584163	06088
ATPase Class VI type 11A	K.ALINTVLK.Y	16.24	0.86282	436.284	14804	2	P98196	ATP11A	150421684	12059
ATPase family, AAA domain containing 1	K.LQPSIIFIDEIDSFLR.N	64.46	0.757594	636.016	30348	3	Q8NBU5	ATAD1	119570565	12499
ATPase family, AAA domain containing 3A	R.NILMYGPPGTGK.T	42.97	1.85309	624.325	16248	2	Q9NVI7	ATAD3A	283436224	12500
ATPase family, AAA domain containing 3B	K.QQQLLNEENLR.K	44.02	0.615287	692.863	13484	2	Q5T9A4	ATAD3B	283436224	10679
ATPase family, AAA domain containing 3B	R.QRYEDQLKQQQLLNEENLR.K	48.5	1.17452	612.067	14165	4	Q5T9A4	ATAD3B	283436224	10679
ATPase family, AAA domain containing 3B	K.LKEYEAAVEQLKSEQIR.A	88.5	3.0048	678.698	15667	3	Q5T9A4	ATAD3B	283436224	10679
ATPase family, AAA domain containing 3B	R.ITVLEALRHPIQVSR.R	13.98	2.82445	433.76	17925	4	Q5T9A4	ATAD3B	283436224	12500
ATPase inhibitory factor 1	R.EQAEEERYFR.A	22.95	3.75789	678.81	10824	2	A0A0B4J230	ATPIF1	119628109	16529
Autoantigen La	K.SKAELMEISEDKTK.I	36.4	0.701138	536.943	10685	3	P05455	SSB	197692403	00168
Autoantigen La	R.RSPSKPLPEVTDEYKNDVK.N	29.99	2.4458	734.72	10874	3	P05455	SSB		00168
Autoantigen La	K.FSGDLDDQTCR.E	56.38	0.2695	657.275	11499	2	P05455	SSB	253723045	00168
Autoantigen La	K.WIDFVR.G	20.96	0.488362	418.226	18964	2	P05455	SSB	253723045	00168
Autoantigen La	K.ICHQIEYYFGDFNLPR.D	61.84	1.89288	1036.49	21534	2	P05455	SSB	197692403	00168
Autoantigen La	K.GSIFVVFDSIESAK.K	49.1	0.755282	749.892	25028	2	P05455	SSB	197692403	00168
Autoantigen La	K.EQIKLDEGWVPLEIMIK.F	41.62	0.221449	1021.06	25110	2	P05455	SSB	197692403	00168
Autoantigen La	R.LTTDFNVIVEALSK.S	111.25	0.0929124	775.427	26092	2	P05455	SSB	197692403	00168
Autoantigen La	K.GFPTDATLDDIKEWLEDKGQVLNIQMR.R	49.05	0.58259	1044.86	26619	3	P05455	SSB	197692403	00168
Autoantigen La	K.QKLEEDAEM#K.S	24.7	0.671207	412.864	7057	3	P05455	SSB	197692403	00168
Autoantigen La	K.FASDDEHDEHDENGATGPVKR.A	78.85	4.35471	776	8100	3	P05455	SSB	197692403	00168
Autoantigen RCD8	R.LGTQEYLQQLESHMK.S	60.73	0.544632	602.301	19283	3	Q6P2E9	EDC4	119603589	06911
Autoantigen RCD8	R.GLVSTLQSATEQMAATVAGSVR.A	130.23	0.259976	1089.06	27226	2	Q6P2E9	EDC4	119603589	06911
B cell scaffold protein with ankyrin repeats 1	R.KTYGQSADGAEANEM#EGEGKQNGSGM#ETK.H	14.94	6.95264	759.82	6879	4	Q8NDB2	BANK1	308153627	09819
BAP28	K.QLILSCLLNICQK.L	13.86	1.34259	801.94	13566	2	Q5T3Q7	HEATR1	187956497	17569
BAP28	K.LVPDLLAIVQR.K	59.7	1.98097	618.886	23983	2	Q5T3Q7	HEATR1	187956497	17569
BAP28	R.LLETVLGYISAVAQSMER.N	74.25	0.3909	660.687	31625	3	Q5T3Q7	HEATR1	187956497	17569
BAP31	K.LQAAVDGPMDKKEE.-	56.24	0.359302	510.921	10405	3	P51572	BCAP31	213511508	02319
BAP31	K.VNLQNNPGAMEHFHMK.L	58.19	0.00374958	622.963	12732	3	P51572	BCAP31	213511508	02319
Basic leucine zipper and W2 domains 1	R.LMELFPANK.Q	30.16	3.47272	531.788	18538	2	Q7L1Q6	BZW1	333470721	16570
Basic leucine zipper and W2 domains 1	R.FDPTQFQDCIIQGLTETGTDLEAVAK.F	111.45	2.87156	1449.19	29682	2	Q7L1Q6	BZW1	333470721	16570
Basic transcription factor 3	K.QLTEMLPSILNQLGADSLTSLR.R	84.83	1.04529	800.766	28165	3	P20290	BTF3	119616133	03966
Bcl XL binding protein v68	R.EQAELTGLR.L	36.35	1.6448	508.771	12017	2	Q96HS1	PGAM5	308198614	14681
Bcl XL binding protein v68	K.VSTDLLR.E	56.59	0.336046	402.235	12620	2	Q96HS1	PGAM5	308198614	14681
Bcl XL binding protein v68	R.EPLSLINVR.K	30.86	1.31462	520.808	17720	2	Q96HS1	PGAM5	281604151	14681
Bcl XL binding protein v68	R.HSQYHVDGSLEKDR.T	69.69	0.337565	418.452	8587	4	Q96HS1	PGAM5	308198614	14681
Bcl XL binding protein v68	R.HSQYHVDGSLEK.D	18.04	0.185759	467.225	8848	3	Q96HS1	PGAM5	308198614	14681
BCL2 associated transcription factor 1	R.SSFYPDGGDQETAKTGK.F	44.36	1.05604	894.409	10584	2	Q9NYF8	BCLAF1	219520423	16544
BCL2 associated transcription factor 1	R.SIFDHIKLPQASK.S	26.19	0.841742	495.281	17604	3	Q9NYF8	BCLAF1	219520423	16544
BCL2 associated transcription factor 1	K.STSESFIQHIVSLVHHVK.E	64.07	1.29877	1024.55	21786	2	Q9NYF8	BCLAF1	219520423	16544
BCL2 associated transcription factor 1	K.STSESFIQHIVSLVHHVKEQYFK.S	43.64	0.747243	686.61	26034	4	Q9NYF8	BCLAF1	219520423	16544
BCL2L13	K.ILVPLVLLR.Q	27.82	1.84991	518.367	24477	2	A0A087WX97	BCL2L13	119578172	09822
BCS1L	R.LTFSGLLNALDGVASTEAR.I	114.84	2.81549	968.01	27510	2	Q9Y276	BCS1L	119964730	04708
Benzodiazapine receptor peripheral	M.APPWVPAMGFTLAPSLGCFVGSR.F	79.92	0.26714	1209.61	27189	2	P30536	TSPO	47678349	15913
Beta galactosidase 1	R.SSDPDYLAAVDKWLGVLLPK.M	18.71	1.71637	729.729	29468	3	P16278	GLB1	215273939	01975
BH3 interacting domain death agonist	R.DLATALEQLLQAYPR.D	55.89	0.336092	567.977	30347	3	P55957	BID	347300423	03590
Biliverdin reductase A	R.NPHPSSAFLNLIGFVSR.R	36.09	5.08305	928.49	23633	2	P53004	BLVRA	119614577	11229
BIP	R.MVNDAEKFAEEDKK.L	94.55	0.180193	827.393	10300	2	P11021	HSPA5	168984549	00682
BIP	K.EFFNGKEPSR.G	32.11	0.513801	605.796	10658	2	P11021	HSPA5	320089793	00682
BIP	K.MKETAEAYLGK.K	61.13	0.907608	620.815	10828	2	P11021	HSPA5	320089793	00682
BIP	R.VEIIANDQGNR.I	52.21	0.110693	614.818	10900	2	P11021	HSPA5	320089807	00682
BIP	R.LTPEEIER.M	33.58	1.34007	493.762	11599	2	P11021	HSPA5	168984549	00682
BIP	K.TKPYIQVDIGGGQTK.T	67	1.90671	802.934	13518	2	P11021	HSPA5	320089793	00682
BIP	R.TWNDPSVQQDIK.F	38.92	0.588527	715.849	13743	2	P11021	HSPA5	320089793	00682
BIP	K.KVTHAVVTVPAYFNDAQR.Q	49.01	0.18055	672.694	13937	3	P11021	HSPA5	320089793	00682
BIP	K.NQLTSNPENTVFDAK.R	60.94	0.840383	839.407	14934	2	P11021	HSPA5	320089793	00682
BIP	K.KKELEEIVQPIISK.L	85.56	1.14875	827.492	15096	2	P11021	HSPA5	168984549	00682
BIP	K.VTHAVVTVPAYFNDAQR.Q	44.25	0.438566	629.995	15603	3	P11021	HSPA5	320089793	00682
BIP	K.SQIFSTASDNQPTVTIK.V	86.24	1.18241	918.969	15743	2	P11021	HSPA5	168984549	00682
BIP	K.KSDIDEIVLVGGSTR.I	43.59	0.854705	794.93	17128	2	P11021	HSPA5	320089793	00682
BIP	R.IINEPTAAAIAYGLDKR.E	87.02	1.1608	908.501	17595	2	P11021	HSPA5	320089793	00682
BIP	R.IDTRNELESYAYSLK.N	38.34	2.16328	901.45	18273	2	P11021	HSPA5	168984549	00682
BIP	K.VLEDSDLKKSDIDEIVLVGGSTR.I	53.3	1.84743	830.111	18853	3	P11021	HSPA5	320089793	00682
BIP	R.IINEPTAAAIAYGLDK.R	75.62	2.88091	830.449	19341	2	P11021	HSPA5	320089807	00682
BIP	R.ITPSYVAFTPEGERLIGDAAK.N	51.84	0.833943	1118.09	19351	2	P11021	HSPA5	320089793	00682
BIP	R.AKFEELNMDLFR.S	65.88	1.14493	756.879	20500	2	P11021	HSPA5	320089793	00682
BIP	K.TFAPEEISAMVLTK.M	74.64	2.79283	768.9	22455	2	P11021	HSPA5	320089793	00682
BIP	K.MKETAEAYLGKK.V	22.63	0.056257	456.911	9639	3	P11021	HSPA5	320089793	00682
BIP	K.NGRVEIIANDQGNR.I	46.33	2.87443	778.398	9941	2	P11021	HSPA5	320089793	00682
Bleomycin hydrolase	K.IGPITPLEFYR.E	34.92	3.27943	653.362	21593	2	Q13867	BLMH	119571609	03870
Block of proliferation 1	R.SFIPSLVEKEK.V	23.24	1.15296	638.86	15416	2	Q96Q25	KM-PA-2	119602539	16558
Block of proliferation 1	R.DLGVLDVIFHPTQPWVFSSGADGTVR.L	66.45	0.517519	1407.22	29080	2	Q96Q25	KM-PA-2	71051299	16558
BPI	R.LVGELKLDR.L	21.9	1.4195	521.816	16286	2	P17213	BPI	215274242	00174
Brain abundant, membrane attached signal protein 1	K.ETPAATEAPSSTPK.A	52.94	0.486055	693.841	8661	2	P80723	BASP1	119628418	08389
Brain abundant, membrane attached signal protein 1	K.SDGAPASDSKPGSSEAAPSSKETPAATEAPSSTPK.A	43.42	0.820474	825.889	9279	4	P80723	BASP1	119628418	08389
Brain abundant, membrane attached signal protein 1	K.AEPPKAPEQEQAAPGPAAGGEAPK.A	39.22	0.747563	766.716	9735	3	P80723	BASP1	119628418	08389
Brain protein 16	K.LLPFLAPGAR.A	20.1	0.684594	527.824	20555	2	P0CB43	FAM203B	261263117	17423
Brain protein 44 like protein	R.NWLLFACHATNEVAQLIQGGR.L	80.81	2.95762	800.077	27208	3	Q5TI65	BRP44L	119567916	07091
BRCA2 and CDKN1A interacting protein	K.LLQQLFLK.A	24.9	1.14897	501.82	19855	2	Q9P287	BCCIP	119569605	16542
Breakpoint cluster region protein 1	R.EWLKDTCGANAK.Q	38.49	0.732412	696.833	10740	2	O75531	BANF1	221316573	04817
Breakpoint cluster region protein 1	R.DCFGCLR.E	22.66	0.804416	464.194	13696	2	O75531	BANF1	221316573	04817
Breakpoint cluster region protein 1	K.HRDFVAEPMGEKPVGSLAGIGEVLGK.K	49.64	1.59575	674.109	18487	4	O75531	BANF1	221316573	04817
Breakpoint cluster region protein 1	K.KDEDLFREWLK.D	53.7	1.24023	739.885	19682	2	O75531	BANF1	221316573	04817
Breakpoint cluster region protein 1	R.DFVAEPMGEKPVGSLAGIGEVLGK.K	89.44	0.275805	1200.63	22525	2	O75531	BANF1	221316573	04817
Breakpoint cluster region protein 1	K.DEDLFREWLK.D	23.18	0.0562684	675.838	23147	2	O75531	BANF1	221316573	04817
Breakpoint cluster region protein 1	K.AYVVLGQFLVLK.K	47.41	0.905307	675.413	24993	2	O75531	BANF1	221316573	04817
Breakpoint cluster region protein 1	R.DCFGCLREWCDAFL.-	52.76	0.350507	924.879	26959	2	O75531	BANF1	221316573	04817
Breast carcinoma amplified sequence 2	K.HIQDLNWQR.K	20.91	0.988746	605.31	12588	2	O75934	BCAS2	197692439	05777
Breast carcinoma amplified sequence 2	R.EAAAALVEEETRR.Y	54.43	4.33852	722.87	13026	2	O75934	BCAS2	197692439	05777
Breast carcinoma amplified sequence 2	R.IENLELMSQHGCNAWK.V	54.74	1.6374	965.449	15923	2	O75934	BCAS2	197692439	05777
Breast carcinoma amplified sequence 2	R.QPIELLSMK.R	48.51	1.62102	529.798	18059	2	O75934	BCAS2	197692439	05777
Breast carcinoma amplified sequence 2	R.EMESNWVSLVSK.N	23.26	0.972542	704.843	20608	2	O75934	BCAS2	197692439	05777
Breast carcinoma amplified sequence 2	R.TIVQLENEIYQIK.Q	67.39	0.108117	795.94	21061	2	O75934	BCAS2	197692439	05777
Breast carcinoma amplified sequence 2	K.NDITAWQECVNNSMAQLEHQAVR.I	84.03	0.432902	905.418	23975	3	O75934	BCAS2	197692439	05777
BRIX	R.ILIFSSR.G	36.21	1.0772	418.255	16969	2	Q8TDN6	BRIX1	119576314	16563
BRIX	K.FLVQNIHTLAELK.M	55.77	4.26512	763.437	18192	2	Q8TDN6	BRIX1	119576313	16563
BRIX	R.FVLNLIK.I	29.84	1.67977	423.775	19689	2	Q8TDN6	BRIX1	119576313	16563
BRIX	K.TLLPHDPTADVFVTPAEEKPIEIQWVKPEPK.V	28.6	1.36743	881.971	20944	4	Q8TDN6	BRIX1	119576313	16563
BRIX	K.GSRPLLSFDPAFDELPHYALLK.E	46.17	0.217994	829.441	23156	3	Q8TDN6	BRIX1	119576313	16563
Brix domain containing 1	K.NISHDTFGTTYGR.I	20.83	2.59145	490.231	11418	3	Q9H7B2	RPF2	119568689	12552
Bromodomain adjacent to zinc finger domain, 1B	K.TEQCLVALLHK.H	21.61	2.8985	656.36	15767	2	Q9UIG0	BAZ1B	223460860	10416
Bromodomain adjacent to zinc finger domain, 1B	R.SVQEFLTDMK.Q	26.22	1.77024	599.294	19184	2	Q9UIG0	BAZ1B	223460860	10416
Bromodomain adjacent to zinc finger domain, 1B	K.LSEIPLTLHSVSELVR.L	40.53	0.974892	897.013	21579	2	Q9UIG0	BAZ1B	223460860	10416
Bromodomain adjacent to zinc finger domain, 1B	R.FNHHCKDHTVSGDEDYCPR.S	51.01	5.49119	792	7890	3	Q9UIG0	BAZ1B	223460860	10416
Bromodomain containing 4	K.VQPPTPLLPSVK.V	21.71	0.523607	638.387	16740	2	O60885	BRD4	119604879	10574
Bromodomain containing 4	K.INELPTEETEIMIVQAK.G	19.8	0.234932	979.511	20428	2	Q4G0X8	BRD4	119604879	10574
Butyrate induced transcript 1	R.VELSDVQNPAISITENVLHFK.A	87.88	2.10815	785.086	25182	3	Q9P035	HACD3	166199462	11037
BWD	K.DVEEEKFPTQLSR.H	28.67	0.195211	789.394	14237	2	Q2TAY7	SMU1	119578927	11588
BWD	R.QTDPMIMLK.Q	45.94	0.71525	538.777	16609	2	Q2TAY7	SMU1	119578927	11588
BWD	R.YIHLENLLAR.S	22.54	0.264154	414.571	18694	3	Q2TAY7	SMU1	119578927	11588
BWD	R.LMALLGQALK.W	32.17	1.06463	529.325	19837	2	Q2TAY7	SMU1	119578927	11588
BWD	K.WQQHQGLLPPGMTIDLFR.G	44.19	0.184362	1069.05	23273	2	Q2TAY7	SMU1	119578927	11588
Bystin	R.QQQEELEAEHGTGDKPAAPR.E	31.79	1.13097	548.515	8896	4	Q13895	BYSL	119624474	04848
c Jun	K.AQNSELASTANMLR.E	66.59	0.0332063	753.372	15114	2	P05412	JUN	253722245	01302
C10orf69 protein	K.AVIEAEKIAQVAK.I	66.28	3.49686	685.404	13617	2	O75477	ERLIN1	168984282	08502
C10orf69 protein	K.DLNLMAPGLTIQAVR.V	13.67	3.67769	806.445	23339	2	O75477	ERLIN1	168984282	08502
C12orf10 protein	R.LPLPEPWR.G	13.64	3.49556	504.286	19117	2	Q9HB07	C12orf10	296439232	10705
C12orf5 protein	R.FALTVVR.H	22.04	2.73622	403.249	15538	2	Q9NQ88	TIGAR	194320090	12610
C12orf5 protein	R.SLFDYFLTDLK.C	52.59	4.4195	681.35	27972	2	A0A0U1RQD1	TIGAR	194320090	12610
C14orf124 protein	R.QRAIMLLEGQK.V	13.97	3.50812	643.868	25450	2	Q9NRG7	SDR39U1	269849556	16598
C14orf124 protein	R.VLVGGGTGFIGTALTQLLNAR.G	116.73	2.24375	1029.59	28486	2	Q9NRG7-2	SDR39U1	119586416	16598
C14orf124 protein	R.AFIPLPSAVVQAVFGR.Q	68.98	0.828967	836.483	28875	2	Q9NRG7	SDR39U1	269849556	16598
C14orf156 protein	R.RIPWTAASSQLK.E	48.64	3.32017	679.385	12930	2	A0A087WUN7	SLIRP	119601710	12639
C14orf156 protein	R.SINQPVAFVR.R	32.35	0.297179	565.819	14624	2	A0A087WUN7	SLIRP	119601710	12639
C14orf156 protein	R.CILPFDKETGFHR.G	66.08	0.0802568	405.705	15347	4	A0A087WUN7	SLIRP	119601710	12639
C14orf166 protein	K.NAEPLINLDVNNPDFK.A	87.64	1.94604	906.958	20817	2	Q9Y224	C14orf166	119586065	16615
C14orf166 protein	R.NFIVWLEDQK.I	22.85	0.970839	646.337	23393	2	Q9Y224	C14orf166	119586065	16615
C14orf166 protein	K.AGVMALANLLQIQR.H	90.45	1.66371	749.431	24416	2	Q9Y224	C14orf166	119586065	16615
C14orf166 protein	K.HILGFDTGDAVLNEAAQILR.L	130.69	1.02548	1077.07	26234	2	Q9Y224	C14orf166	119586065	16615
C14orf166 protein	K.EGLPVALDKHILGFDTGDAVLNEAAQILR.L	62.24	0.787802	1025.89	26636	3	Q9Y224	C14orf166	119586065	16615
C1orf35 protein	K.GRAPCAGPSREEELAAVR.E	46.07	0.802717	482.245	9993	4	Q9BU76	MMTAG2	119590245	10090
C20ORF1 protein	K.VLPITVPK.S	19.75	1.70327	433.788	14915	2	Q9ULW0	TPX2	119596828	05802
C20orf11 protein	R.TLALLAFDSPEESPFGDLLHTMQR.Q	36.05	0.0989461	896.783	27218	3	Q9NWU2	GID8	119595725	12738
C20orf14 protein	K.IQQQFSDLKR.K	31.74	2.44717	421.566	10427	3	O94906	PRPF6	119595585	10729
C20orf14 protein	R.ETNPHHPPAWIASAR.L	15.09	1.22815	421.715	10908	4	O94906	PRPF6	119595585	10729
C20orf14 protein	K.GQIEEQKEMMEK.A	28.49	0.988727	493.898	9741	3	O94906	PRPF6	119595585	10729
C20orf178 protein	R.EALENANTNTEVLK.N	88.58	2.17625	773.393	12582	2	Q9H444	CHMP4B	119596700	16642
C20orf6 protein	K.DLLALFNSFKPK.G	51.56	3.20507	696.9	26483	2	A0A087WX71	ESF1	119630718	10732
C20orf72 protein	R.SDKPNASDPSVPLKIPLQR.N	22.78	2.7462	688.046	15222	3	Q5QPE7	MGME1	119630667	12783
C20orf72 protein	K.QQVFLLER.W	30.67	0.652731	516.796	16881	2	Q5QPE7	MGME1	119630667	12783
C20ORF77 protein	R.LLNIWQER.S	30.08	1.71333	536.302	18622	2	Q9NQG5	RPRD1B	119596451	08513
C20ORF77 protein	R.KLTFLYLANDVIQNSK.R	63.03	1.75841	623.015	22169	3	A0A0C4DGQ6	RPRD1A	119596451	08513
C20ORF77 protein	R.EFESVLVDAFSHVAR.E	51.71	0.989534	853.43	24210	2	Q9NQG5	RPRD1B	119596451	08513
C20ORF77 protein	K.LTFLYLANDVIQNSK.R	33.56	1.22258	869.973	24992	2	A0A0C4DGQ6	RPRD1A	119596451	08513
C2f protein	R.AGLLQVYIHTQK.N	43.03	4.61637	685.89	15512	2	Q92979	EMG1	194328699	12803
C2f protein	R.ELVPSSDPIVFVVGAFAHGK.V	46.48	0.455752	690.374	26196	3	Q92979	EMG1	194328699	12803
C5orf3 protein	K.IESHRHELQGQKPLLEH.-	23.01	0.290579	411.021	9087	5	Q9NRY5	FAM114A2	296439475	12831
C6orf115 protein	R.DDKCANLFEALVGTLK.A	17.97	2.5397	897.461	26464	2	Q9P1F3	ABRACL	119568287	12842
C6orf125 protein	K.LILSTDTLEELKEIDKGMWK.K	56.04	0.117261	788.091	23596	3	Q5TAQ0	UQCC2	119624150	12847
C6orf55 protein	R.TAQEHDKRDPVVAYYCR.L	14.36	0.858635	527.754	10357	4	A0A087WY55	VTA1	119568270	09855
C6orf66 protein	K.IMQEYQLEQK.D	34.51	0.594053	655.327	12695	2	Q9P032	NDUFAF4	119568886	10795
C6orf66 protein	K.ISIVEALTLLNNHKLFPETWTAEK.I	30.81	1.29647	692.632	26486	4	Q9P032	NDUFAF4	119568886	10795
C9orf105 protein	R.IEGLAPKLDPEEMKR.K	27.89	0.495967	432.236	14041	4	Q8N4H5	TOMM5	197333732	16672
Cadherin 2	K.VCQCDSNGDCTDVDR.I	140.78	1.83045	900.831	8063	2	P19022	CDH2	167887532	00226
Calcium-binding mitochondrial carrier protein Aralar1	R.YEGFFGLYR.G	13.58	0.661715	576.28	21769	2	Q546F9	SLC25A13	237649019	04719
Calgizzarin	K.YAGKDGYNYTLSK.T	52.85	4.04405	740.356	10829	2	P31949	S100A11	119573777	04385
Calgizzarin	R.CIESLIAVFQK.Y	49.76	0.83964	654.356	23195	2	P31949	S100A11	119617525	04385
Calgizzarin	K.TEFLSFMNTELAAFTK.N	33.98	0.695172	925.455	27289	2	P31949	S100A11	119603728	04385
Calmodulin 1	R.VFDKDGNGYISAAELR.H	98.62	0.263267	877.939	15868	2	P62158	CALM3	333360987	00241
Calmodulin 1	K.EAFSLFDKDGDGTITTK.E	37.37	1.27054	615.634	18515	3	M0QZ52	CALM3	333360987	00241
Calnexin	K.AEEDEILNR.S	23.43	0.372983	544.764	12654	2	B4DGP8	CANX	119574190	00252
Calnexin	R.CESAPGCGVWQRPVIDNPNYKGK.W	13.4	0.476401	658.815	13736	4	B4DGP8	CANX	119574190	00252
Calnexin	R.CESAPGCGVWQRPVIDNPNYK.G	20.44	0.381264	816.379	15188	3	B4DGP8	CANX	119574190	00252
Calnexin	K.CGEDYKLHFIFR.H	18.89	7.18031	528.922	17509	3	B4DGP8	CANX	194578888	00252
Calnexin	K.WKPPMIDNPSYQGIWKPR.K	24.29	3.14668	738.38	18312	3	B4DGP8	CANX	119574190	00252
Calnexin	R.IVDDWANDGWGLKK.A	94.76	0.445322	808.907	18389	2	B4DGP8	CANX	119574190	00252
Calnexin	R.GTLSGWILSK.A	45.98	1.43934	531.302	19491	2	B4DGP8	CANX	119574190	00252
Calnexin	R.KIPNPDFFEDLEPFR.M	62.56	0.268251	621.981	23336	3	B4DGP8	CANX	119574190	00252
Calnexin	K.QKSDAEEDGGTVSQEEEDRKPK.A	45.27	1.8553	616.289	7702	4	B4DGP8	CANX		00252
Calnexin	K.QKSDAEEDGGTVSQEEEDR.K	50.46	4.54934	703.63	8314	3	B4DGP8	CANX	119574190	00252
Calnexin	K.SDAEEDGGTVSQEEEDRKPK.A	45.82	8.49247	735.99	8390	3	B4DGP8	CANX	119574190	00252
Calpactin I, light chain	K.FAGDKGYLTKEDLR.V	24.2	9.15168	403.96	11805	4	P60903	S100A10	119573784	00232
Calreticulin	K.FYGDEEKDKGLQTSQDAR.F	96.21	2.45906	1043.99	10514	2	P27797	CALR	325533986	00169
Calreticulin	K.IKDPDASKPEDWDER.A	37.64	0.137714	450.965	10905	4	P27797	CALR	197692517	00169
Calreticulin	K.KIKDPDASKPEDWDER.A	73.61	0.584779	482.989	9826	4	P27797	CALR		00169
Calreticulin	K.IKDPDASKPEDWDERAK.I	29.69	1.03302	400.8	9894	5	P27797	CALR		00169
Caltractin	R.MSPKPELTEEQKQEIR.E	39.05	6.19153	486.5	10263	4	P41208	CETN2	119593306	02051
Calumenin	K.TFDQLTPEESKER.L	45.57	3.06123	790.381	11706	2	O43852	CALU	314122181	04569
Calumenin	R.EQFVEFR.D	34.72	0.12782	477.738	15221	2	O43852	CALU	314122183	04569
Calumenin	K.IDGDKDGFVTVDELKDWIK.F	59.18	0.0478773	731.707	23066	3	O43852	CALU	314122181	04569
CaM kinase II gamma subunit	R.LTQYIDGQGRPR.T	25.34	3.14019	468.583	10167	3	Q8WU40	CAMK2G	343197797	12127
CaM kinase II gamma subunit	R.DLKPENLLLASK.C	27.06	4.19758	670.89	17929	2	Q8WU40	CAMK2G	334302890	06532
CaMK II delta subunit	K.ICDPGLTAFEPEALGNLVEGMDFHR.F	79.52	2.50224	930.105	26186	3	Q13557	CAMK2D	218766544	09653
cAMP responsive element binding protein 5	K.QLLLTHK.D	18.75	1.18002	426.768	20739	2	Q02930	CREB5	334302918	09896
Capping protein, muscle Z line, alpha 1	K.TIDGQQTIIACIESHQFQPK.N	37.12	2.35206	772.053	20467	3	P52907	CAPZA1	119576930	03347
Capping protein, muscle Z line, alpha 1	K.FTITPPTAQVVGVLK.I	42.43	4.61006	785.96	20863	2	P52907	CAPZA1	119576930	03347
Carbonic anhydrase II	K.YAAELHLVHWNTK.Y	17.49	0.0783909	527.944	14697	3	P00918	CA2	347447441	02023
Carbonic anhydrase II	K.SADFTNFDPR.G	42.59	0.201792	585.265	16790	2	P00918	CA2	347447441	02023
Carbonic anhydrase II	R.QSPVDIDTHTAKYDPSLKPLSVSYDQATSLR.I	27.8	0.0279661	687.351	17652	5	P00918	CA2	347447441	02023
Carbonic anhydrase II	R.KLNFNGEGEPEELMVDNWRPAQPLK.N	48.31	1.52056	971.15	19174	3	P00918	CA2	347447441	02023
Carbonic anhydrase II	K.AVQQPDGLAVLGIFLK.V	43.97	2.01082	834.989	27096	2	P00918	CA2	347447441	02023
Carbonic anhydrase II	K.HNGPEHWHKDFPIAK.G	61.85	2.34543	453.978	9988	4	P00918	CA2	347447441	02023
Carbonic anhydrase VIII	K.AVTEILQDIQYK.G	48.56	1.82015	710.886	20027	2	P35219	CA8	222446939	00266
Carbonyl reductase 1	R.FHQLDIDDLQSIR.A	75.93	2.04024	800.408	18878	2	O75828	CBR3	209870397	07222
Carbonyl reductase 1	R.DVCTELLPLIKPQGR.V	63.84	0.219673	869.979	21737	2	P16152	CBR1	209870397	00267
Carboxypeptidase N polypeptide 2	R.LTVSIEAR.A	13.72	1.07145	444.761	14083	2	P22792	CPN2	334302917	11928
Cardiotrophin 1	R.ALGAAVEALLAALGAANR.G	20.05	4.67692	826.474	31046	2	Q16619	CTF1	216548056	02699
Carnitine palmitoyltransferase 2	K.ALEDMFDALEGK.S	62.94	0.95023	669.815	24957	2	P23786	CPT2	119627158	02802
Casein kinase II, alpha 1	K.QLYQTLTDYDIR.F	54.86	2.42941	764.888	18692	2	Q5U5J2	CSNK2A1	345531736	00277
Casein kinase II, alpha 1	R.GGPNIITLADIVKDPVSR.T	46.99	1.1056	933.027	22487	2	Q5U5J2	CSNK2A1	345531736	00277
Casein kinase II, alpha 1	K.VLGTEDLYDYIDKYNIELDPR.F	31.06	1.72075	848.754	24566	3	Q5U5J2	CSNK2A1	345531736	00277
Casein kinase II, alpha 2	R.HLVSPEALDLLDKLLR.Y	57.94	1.11568	611.359	25025	3	P19784	CSNK2A2	319443634	00279
Casein kinase II, beta	R.VYCENQPMLPIGLSDIPGEAMVK.L	72.22	4.7196	1281.12	23984	2	P67870	CSNK2B	203282562	00278
Cat eye syndrome chromosome region candidate 5	R.NVVTVDELR.M	43.97	0.515045	522.788	13907	2	Q9BXW7	CECR5	119578152	16703
Catechol-O-methyltransferase	R.KGTVLLADNVICPGAPDFLAHVR.G	49.81	0.650749	821.777	20715	3	P21964	COMT	306991591	00284
Catechol-O-methyltransferase	K.GTVLLADNVICPGAPDFLAHVR.G	54.46	2.52481	779.081	22647	3	P21964	COMT	306991591	00284
Catenin alpha 1	K.ALKPEVDKLNIMAAK.R	29.93	0.543591	410.99	14407	4	P35221	CTNNA1	119582527	00285
Catenin alpha 1	K.AEVQNLGGELVVSGVDSAMSLIQAAK.N	85.23	0.0931817	862.786	29527	3	Q8N1C0	CTNNA1	333411218	00285
Catenin beta	R.GLNTIPLFVQLLYSPIENIQR.V	33.33	6.43064	810.13	30240	3	P35222	CTNNB1	197692485	00286
Catenin, delta 1	R.AAALVLQTIWGYK.E	42.28	5.43448	717.407	23542	2	O60716	CTNND1	332688222	03026
Catenin, delta 1	R.DMDLTEVITGTLWNLSSHDSIK.M	79.25	1.3417	825.742	29777	3	O60716	CTNND1	332688222	03026
Catenin, gamma	K.TLVTQNSGVEALIHAILR.A	96.29	1.32603	645.706	26237	3	P14923	JUP	258588653	01414
Cathepsin D	K.VSTLPAITLK.L	22.83	0.218673	521.829	16779	2	P07339	CTSD	157879212	00291
Cathepsin D	R.ISVNNVLPVFDNLMQQK.L	24.78	0.38182	980.022	25353	2	P07339	CTSD	157879212	00291
CCAAT binding factor	K.HLVAEFVQVLETLSHDTLVTTK.T	62.84	2.29727	827.449	29655	3	A0A087X1N2	CEBPZ	308153621	09875
CCCTC binding factor	R.HADNCAGPDGVEGENGGETK.K	125.12	1.67145	1007.41	8053	2	P49711	CTCF	300388142	05005
CCCTC binding factor	R.FKCDQCDYACRQER.H	19.05	3.3387	645.933	8714	3	P49711	CTCF	300388142	05005
CCT8	K.AIADTGANVVVTGGK.V	81.71	7.02384	686.88	13081	2	P50990	CCT8	119630331	10816
CCT8	K.HFSGLEEAVYR.N	67.98	0.211068	654.322	13964	2	P50990	CCT8	119630330	10816
CCT8	K.LATNAAVTVLR.V	62.33	0.501473	564.841	14063	2	P50990	CCT8	119630331	10816
CCT8	K.QYGNEVFLAK.L	33.88	2.4217	584.805	14614	2	P50990	CCT8	119630331	10816
CCT8	R.LVPGGGATEIELAK.Q	41.32	2.20261	677.881	15097	2	P50990	CCT8	119630331	10816
CCT8	K.AHEILPNLVCCSAK.N	16.81	1.26691	537.937	15175	3	P50990	CCT8	119630331	10816
CCT8	K.KFAEAFEAIPR.A	32.9	0.307347	426.9	15348	3	P50990	CCT8	119630331	10816
CCT8	K.FAEAFEAIPR.A	47.27	7.72654	575.794	17863	2	P50990	CCT8	119630331	10816
CCT8	R.GSTDNLMDDIER.A	69.82	1.14236	683.302	18354	2	P50990	CCT8	119630331	10816
CCT8	K.ILGSGISSSSVLHGMVFK.K	19.98	0.584944	909.992	19437	2	P50990	CCT8	119630331	10816
CCT8	K.LFVTNDAATILR.E	76.7	1.07217	667.377	19490	2	P50990	CCT8	119630331	10816
CCT8	K.TAEELMNFSKGEENLMDAQVK.A	80.63	1.01212	795.376	19793	3	P50990	CCT8	119630331	10816
CCT8	K.IAVYSCPFDGMITETK.G	62.54	0.274038	916.434	20494	2	P50990	CCT8	119630331	10816
CCT8	K.DMLEAGILDTYLGKYWAIK.L	76.53	2.48166	1100.57	27167	2	P50990	CCT8	119630331	10816
CCT8	R.GSTDNLMDDIERAVDDGVNTFK.V	72.37	2.34154	1206.55	28093	2	P50990	CCT8	119630331	10816
CD147	R.FFVSSSQGR.S	22.84	2.30063	507.755	11692	2	A0A087WUV8	BSG	290543627	00176
CD147	K.GGVVLKEDALPGQK.T	24.41	0.394813	470.937	12550	3	I3L4S8	BSG	260656346	00176
CD147	K.SSEHINEGETAMLVCK.S	92.18	0.825568	902.913	12631	2	A0A087WUV8	BSG	290543627	00176
CD147	R.SELHIENLNMEADPGQYR.C	58.9	0.749063	705.997	17593	3	A0A087WUV8	BSG	290543627	00176
CD147	K.SESVPPVTDWAWYK.I	39.38	0.430083	832.901	21733	2	A0A087WUV8	BSG	290543627	00176
CD2 antigen binding protein 2	R.LSGLADQMVAR.G	43.95	0.515246	580.809	14594	2	O95400	CD2BP2	343887347	05127
CD2 antigen binding protein 2	R.DSWLDNIDWVK.I	31.73	0.346597	695.835	25284	2	O95400	CD2BP2	343887347	05127
CD9	K.AIHYALNCCGLAGGVEQFISDICPK.K	73.33	3.11172	931.774	25249	3	P21926	CD9	119609219	00880
CD99	K.LCFKENAEQGEVDMESHR.N	15.3	0.662703	545.494	12516	4	P14209	CD99	171543879	02434
CDC2	K.MALNHPYFNDLDNQIK.K	21.11	0.922953	644.98	17249	3	P06493	CDK1	334302921	00302
CDC2	K.NLDENGLDLLSK.M	32.39	3.79352	665.849	19641	2	P06493	CDK1	334302921	00302
CDC37	K.SMVNTKPEKTEEDSEEVREQK.H	96.23	0.0429171	831.731	8600	3	Q16543	CDC37		05456
CDC37	K.SMVNTKPEKTEEDSEEVR.E	52.48	1.42316	527.75	8900	4	Q16543	CDC37	119604509	05456
CDC42	K.YVECSALTQK.G	34.44	0.0567339	599.792	10695	2	P60953	CDC42	322510015	00309
CDC42	K.WVPEITHHCPK.T	19.93	0.0149606	468.568	10798	3	P60953	CDC42	322510015	00309
CDC5	R.YADLLLEKETLK.S	53	5.91442	718.41	16405	2	Q99459	CDC5L	119624675	04184
CDC5	R.WYEWLDPSIK.K	29.95	0.511724	668.833	22867	2	Q99459	CDC5L	159164125	04184
CDC5	R.ILQEAQNLMALTNVDTPLKGGLNTPLHESDFSGVTPQR.Q	48.53	0.52861	1027.03	23038	4	Q99459	CDC5L	119624675	04184
CDC5	R.RLECLKEDVQR.Q	32.53	0.513919	482.589	9689	3	Q99459	CDC5L	119624675	04184
CDCA5	R.LETLGSASTSTPGRR.S	19.29	0.238126	511.606	9900	3	Q96FF9	CDCA5	119594749	13016
CDCA8	R.LLASDLQR.H	30.2	1.66899	458.266	12043	2	Q53HL2	CDCA8	242556146	13017
CDK2 associated protein 1	K.YAELLAIIEELGKEIRPTYAGSK.S	29.7	1.18078	641.855	27943	4	O14519	CDK2AP1	296863317	03726
CDKN2A	R.EGFLDTLVVLHR.A	28.94	0.386052	699.891	23246	2	A5X2G7	CDKN2A	304376272	02696
CDP-DAG synthase 2	R.LQEYNIPGVIQSVIGWK.T	23.28	1.3302	972.534	27179	2	E7EQ83	CDS2	119630831	09150
CDP-diacylglycerol--inositol 3-phosphatidyltransferase (phosphatidylinositol synthase)	K.MIDLSGNPVLR.I	31.9	1.15424	607.831	18728	2	B3KY94	CDIPT	119600384	12063
Cell division cycle 10	K.DVTNNVHYENYR.S	66.81	3.53877	762.35	11264	2	H0YFF6	SEPT7	344189850	04398
Cell division cycle 10	K.NLEGYVGFANLPNQVYRK.S	30.43	0.372705	694.697	19163	3	H0YFF6	SEPT7	157835888	04398
Centromeric protein c1	R.NSDRNMEEHEEMGNDCVSKK.Q	27.57	0.915739	603.001	8059	4	Q6PIR0	CENPC1	296434446	00315
Centrosomal protein 1	R.LM#KELNQMQYEYTELK.K	18.12	9.23842	1038.99	30373	2	Q7Z7A1	CNTRL	187952567	10848
CGI 51 protein	R.THFFLNAGNLCNLNYGEGPK.A	41.05	0.78197	1133.54	19195	2	Q9Y512	SAMM50	225543166	10826
CGI-09 protein	K.SFLSGLYEFPLNKVDSLLHGTFSAK.M	47.76	4.7429	693.37	26833	4	Q9UJA5	TRMT6	119630812	13027
CGI-09 protein	K.SNASTLESHETEEPAAK.K	51.32	0.0782975	600.946	9018	3	Q9UJA5	TRMT6	119630811	13027
CGI-100 protein	K.YITGTDILDMKLEDILESINSIK.S	110.03	0.815432	1312.69	29438	2	Q9Y3A6	TMED5	282165814	13028
Chaperonin containing T complex polypeptide 1 subunit 4	R.TLSGMESYCVR.A	45.07	1.57841	651.793	13770	2	B7Z2F4	CCT4	119620393	05506
Chaperonin containing T complex polypeptide 1 subunit 4	K.VIDPATATSVDLR.D	36.17	2.88718	679.368	16032	2	B7Z2F4	CCT4	119620393	05506
Chaperonin containing T complex polypeptide 1 subunit 4	R.ALIAGGGAPEIELALR.L	74.1	0.80341	775.948	21304	2	B7Z2F4	CCT4	119620393	05506
Chaperonin containing T complex polypeptide 1 subunit 4	K.VVSQYSSLLSPMSVNAVMK.V	101.18	1.27546	1020.53	21618	2	B7Z2F4	CCT4	119620393	05506
Chaperonin containing T complex polypeptide 1 subunit 4	K.LGGTIDDCELVEGLVLTQK.V	56.27	2.47468	1030.54	23608	2	B7Z2F4	CCT4	119620393	05506
Chaperonin containing T complex polypeptide 1 subunit 4	R.DALSDLALHFLNK.M	71.37	1.35642	728.892	25827	2	B7Z2F4	CCT4	119620393	05506
Chaperonin containing T complex polypeptide 1 subunit 4	R.AFADAMEVIPSTLAENAGLNPISTVTELR.N	95.75	0.478132	1010.85	27453	3	B7Z2F4	CCT4	119620393	05506
Chaperonin containing T complex polypeptide 1, subunit 1	R.GASKEILSEVER.N	51.52	0.862867	439.905	12480	3	P49368	CCT3	127796120	08969
Chaperonin containing T complex polypeptide 1, subunit 1	R.NLQDAMQVCR.N	35.82	1.4094	617.786	13826	2	P49368	CCT3	127796120	08969
Chaperonin containing T complex polypeptide 1, subunit 1	K.AMTGVEQWPYR.A	33.26	1.93925	669.32	16355	2	P49368	CCT3	127796120	08969
Chaperonin containing T complex polypeptide 1, subunit 1	R.AVAQALEVIPR.T	61.31	1.18455	583.848	16616	2	P49368	CCT3	127796120	08969
Chaperonin containing T complex polypeptide 1, subunit 1	K.KIGDEYFTFITDCKDPK.A	15.34	1.8103	693.004	18724	3	P49368	CCT3	127796120	08969
Chaperonin containing T complex polypeptide 1, subunit 1	R.IVLLDSSLEYK.K	48.1	0.412592	640.361	19668	2	P49368	CCT3	127796120	08969
Chaperonin containing T complex polypeptide 1, subunit 1	R.WSSLACNIALDAVK.M	75.91	2.38405	774.396	20309	2	P49368	CCT3	127796120	08969
Chaperonin containing T complex polypeptide 1, subunit 1	K.TAVETAVLLLR.I	41.42	1.40337	593.363	20983	2	P49368	CCT3	127796120	08969
Chaperonin containing T complex polypeptide 1, subunit 1	K.ELGIWEPLAVK.L	24.32	0.247069	627.858	22520	2	P49368	CCT3	127796120	08969
Chaperonin containing T complex polypeptide 1, subunit 1	R.NVLLDPQLVPGGGASEMAVAHALTEK.S	40.77	0.540238	873.126	22686	3	P49368	CCT3	127796120	08969
Chaperonin containing T complex polypeptide 1, subunit 1	K.KISIPVDISDSDMMLNIINSSITTK.A	55.21	0.135994	1368.21	25925	2	P49368	CCT3	127796120	08969
Chaperonin containing T complex polypeptide 1, subunit 1	K.ISIPVDISDSDMMLNIINSSITTK.A	115.57	0.717211	1304.17	27810	2	P49368	CCT3	127796120	08969
Chaperonin containing T complex polypeptide 1, subunit 2	K.HGINCFINR.Q	36.13	0.831453	565.779	11603	2	P78371	CCT2	311771535	06895
Chaperonin containing T complex polypeptide 1, subunit 2	K.VLVDMSR.V	29.41	2.06971	410.222	12327	2	P78371	CCT2	311771535	06895
Chaperonin containing T complex polypeptide 1, subunit 2	R.LKGSGNLEAIHIIK.K	18.87	0.905628	746.947	12951	2	P78371	CCT2	311771535	06895
Chaperonin containing T complex polypeptide 1, subunit 2	K.KIHPQTIIAGWR.E	42.1	6.47128	710.41	13205	2	P78371	CCT2	311771535	06895
Chaperonin containing T complex polypeptide 1, subunit 2	R.GATQQILDEAER.S	44.28	1.41433	665.834	14118	2	P78371	CCT2	311771535	06895
Chaperonin containing T complex polypeptide 1, subunit 2	K.GSGNLEAIHIIK.K	20.19	0.921943	417.906	14127	3	P78371	CCT2	311771535	06895
Chaperonin containing T complex polypeptide 1, subunit 2	K.ILIANTGMDTDKIK.I	74.69	0.274002	766.921	14882	2	P78371	CCT2	311771535	06895
Chaperonin containing T complex polypeptide 1, subunit 2	K.IHPQTIIAGWR.E	37.65	0.0928989	646.367	15352	2	P78371	CCT2	311771535	06895
Chaperonin containing T complex polypeptide 1, subunit 2	K.LAVEAVLR.L	35.41	1.86781	435.773	15433	2	P78371	CCT2	311771535	06895
Chaperonin containing T complex polypeptide 1, subunit 2	R.QDLMNIAGTTLSSK.L	71.46	3.98713	739.883	18943	2	P78371	CCT2	311771535	06895
Chaperonin containing T complex polypeptide 1, subunit 2	R.TVYGGGCSEMLMAHAVTQLANR.T	160.08	1.46317	1183.55	19747	2	P78371	CCT2	311771535	06895
Chaperonin containing T complex polypeptide 1, subunit 2	R.LALVTGGEIASTFDHPELVK.L	45.5	1.86542	1049.06	21234	2	P78371	CCT2	311771535	06895
Chaperonin containing T complex polypeptide 1, subunit 2	R.SLHDALCVLAQTVK.D	74.72	0.409048	777.919	21956	2	P78371	CCT2	311771535	06895
Chaperonin containing T complex polypeptide 1, subunit 2	K.LGGSLADSYLDEGFLLDKK.I	107.78	2.90685	681.019	21998	3	P78371	CCT2	311771535	06895
Chaperonin containing T complex polypeptide 1, subunit 2	R.MLPTIIADNAGYDSADLVAQLR.A	110.34	1.05573	1174.1	24334	2	P78371	CCT2	311771535	06895
Chaperonin containing T complex polypeptide 1, subunit 2	R.VQDDEVGDGTTSVTVLAAELLR.E	140.57	0.386336	1144.58	26494	2	P78371	CCT2	311771535	06895
Chaperonin containing T complex polypeptide 1, subunit 2	R.QLIYNYPEQLFGAAGVMAIEHADFAGVER.L	93.02	0.391641	1070.53	26606	3	P78371	CCT2	311771535	06895
Chaperonin containing T complex polypeptide 1, subunit 2	R.QVLLSAAEAAEVILRVDNIIK.A	20.97	0.0370809	755.777	28908	3	P78371	CCT2	311771535	06895
Chaperonin containing T complex polypeptide 1, subunit 7	R.GKATISNDGATILK.L	63.24	0.273622	694.891	10960	2	Q99832	CCT7	261399877	06896
Chaperonin containing T complex polypeptide 1, subunit 7	R.GGAEQFMEETER.S	62.8	0.242848	692.296	14358	2	Q99832	CCT7	261399877	06896
Chaperonin containing T complex polypeptide 1, subunit 7	K.ALEIIPR.Q	27.99	0.744298	406.255	15186	2	Q99832	CCT7	261399877	06896
Chaperonin containing T complex polypeptide 1, subunit 7	R.SLHDAIMIVR.R	33.33	0.176679	577.821	15245	2	Q99832	CCT7	261399877	06896
Chaperonin containing T complex polypeptide 1, subunit 7	R.VHTVEDYQAIVDAEWNILYDKLEK.I	103.29	0.339968	964.487	25554	3	Q99832	CCT7	261399877	06896
Chaperonin containing T complex polypeptide 1, subunit 7	K.SQDAEVGDGTTSVTLLAAEFLK.Q	105.7	0.139424	1126.57	26490	2	Q99832	CCT7	261399877	06896
Chaperonin containing T complex polypeptide 1, subunit 7	K.MVVDAVMMLDDLLQLK.M	82.78	0.694675	917.479	31206	2	Q99832	CCT7	261399877	06896
Chaperonin containing T-complex polypeptide 1 subunit 6A	R.IITEGFEAAKEK.A	48.64	0.571978	668.361	11712	2	P40227	CCT6A	121490543	00089
Chaperonin containing T-complex polypeptide 1 subunit 6A	K.QADLYISEGLHPR.I	71.07	0.938107	749.885	14540	2	P40227	CCT6A	327478610	09873
Chaperonin containing T-complex polypeptide 1 subunit 6A	R.EMDRETLIDVAR.T	39.4	1.33866	724.363	15297	2	P40227	CCT6A	121490543	00089
Chaperonin containing T-complex polypeptide 1 subunit 6A	R.GLQDVLR.T	38.78	0.429752	400.735	15316	2	P40227	CCT6A	327478610	09873
Chaperonin containing T-complex polypeptide 1 subunit 6A	K.ALQFLEEVKVSR.E	30.2	3.24571	473.603	17830	3	P40227	CCT6A	121490543	00089
Chaperonin containing T-complex polypeptide 1 subunit 6A	K.DGNVLLHEMQIQHPTASLIAK.V	44.77	1.564	772.41	18652	3	P40227	CCT6A	121490543	00089
Chaperonin containing T-complex polypeptide 1 subunit 6A	K.GIDPFSLDALSK.E	56.04	0.595566	631.835	22617	2	P40227	CCT6A	121490543	00089
Chaperonin containing T-complex polypeptide 1 subunit 6A	K.NAIDDGCVVPGAGAVEVAMAEALIK.H	96.84	0.0769159	1235.62	27070	2	P40227	CCT6A	121490543	00089
Chaperonin containing T-complex polypeptide 1 subunit 6A	R.AQLGVQAFADALLIIPK.V	37.69	0.131219	884.522	28818	2	P40227	CCT6A	121490543	00089
Chaperonin containing T-complex polypeptide 1 subunit 6A	R.TKVHAELADVLTEAVVDSILAIK.K	35.84	0.294	812.463	29600	3	P40227	CCT6A	119628379	00089
Charged multivesicular body protein 5	K.APPPSLTDCIGTVDSR.A	29.8	2.23631	843.41	16465	2	Q9NZZ3	CHMP5	306966146	15408
CHERP	R.ELLAALQK.V	16.38	0.255211	443.274	15437	2	J3QK89	CHERP	296439404	13051
Chloride intracellular channel 1	K.NSNPALNDNLEK.G	57.85	0.734584	664.825	10775	2	O00299	CLIC1	345531894	04188
Chloride intracellular channel 1	K.LHIVQVVCK.K	19.49	0.198972	548.321	11777	2	O00299	CLIC1	345531894	04188
Chloride intracellular channel 1	K.LAALNPESNTAGLDIFAK.F	61.6	0.213553	922.991	21687	2	O00299	CLIC1	345531894	04188
Chloride intracellular channel 1	R.KFLDGNELTLADCNLLPK.L	71.34	0.491978	1031.04	21689	2	O00299	CLIC1	345531894	04188
Chloride intracellular channel 1	K.FLDGNELTLADCNLLPK.L	60.33	0.182103	966.99	23237	2	O00299	CLIC1	345531894	04188
Choline dehydrogenase	R.VLLLEAGPK.D	29.82	0.0212859	470.297	15686	2	Q8NE62	CHDH	229462828	13050
Chondroitin sulfate proteoglycan 6	K.RVDALNDEIR.Q	27.22	3.55814	600.818	11044	2	Q9UQE7	SMC3	119569943	05829
Chondroitin sulfate proteoglycan 6	R.LALLHEGTGPR.V	32.59	0.620459	582.331	11731	2	Q9UQE7	SMC3	119569943	05829
Chondroitin sulfate proteoglycan 6	R.GALTGGYYDTR.K	43.11	1.33952	587.28	12449	2	Q9UQE7	SMC3	119569943	05829
Chondroitin sulfate proteoglycan 6	K.NFSEVFQK.L	13.55	0.679023	499.75	14717	2	Q9UQE7	SMC3	119569943	05829
Chondroitin sulfate proteoglycan 6	K.QVIIQGFR.S	30.41	1.05771	480.784	14884	2	Q9UQE7	SMC3	119569943	05829
Chondroitin sulfate proteoglycan 6	R.KYEAIQLTFK.Q	14.51	0.460227	414.236	15191	3	Q9UQE7	SMC3	119569943	05829
Chondroitin sulfate proteoglycan 6	K.AILNGIDSINK.V	26.14	0.397356	579.33	16003	2	Q9UQE7	SMC3	119569943	05829
Chondroitin sulfate proteoglycan 6	R.SLQSLEASLHAMESTR.E	22.48	4.79694	880.44	19825	2	Q9UQE7	SMC3	119569943	05829
Chondroitin sulfate proteoglycan 6	R.INNEIDQLMNQMQQIETQQR.K	78.39	1.14301	825.396	24680	3	Q9UQE7	SMC3	119569942	05829
Chondroitin sulfate proteoglycan 6	K.SIMELMNVLELR.K	61.91	1.63424	724.387	27264	2	Q9UQE7	SMC3	119569943	05829
Chondroitin sulfate proteoglycan 6	K.CDPAPFYLFDEIDQALDAQHR.K	98.34	0.789323	841.054	27797	3	Q9UQE7	SMC3	119569943	05829
Chondroitin sulfate proteoglycan 6	K.GDVEGSQSQDEGEGSGESER.G	131.16	6.90507	1019.9	7467	2	Q9UQE7	SMC3	119569943	05829
Chondroitin sulfate proteoglycan 6	K.INQM#ATAPDSQR.L	29.19	0.446709	674.32	7514	2	Q9UQE7	SMC3	119569943	05829
Chondroitin sulfate proteoglycan 6	R.WKNMEKEHMDAINHDTK.E	17.39	0.752713	426.2	9487	5	Q9UQE7	SMC3	119569943	05829
Chromatin assembly factor 1 subunit B	R.LASAGVDTNVR.I	62.68	1.67788	551.795	10010	2	Q13112	CHAF1B	119630146	03147
Chromatin assembly factor 1 subunit B	K.AIVEFLSNLAR.H	51.83	0.588952	616.853	23518	2	Q13112	CHAF1B	119630146	03147
Chromatin assembly factor 1 subunit B	R.TQDPSSPGTTPPQAR.Q	63.76	1.51714	770.372	8693	2	Q13112	CHAF1B	119630146	03147
Chromobox homolog 3	R.LTWHSCPEDEAQ.-	37.55	4.72632	736.806	13276	2	Q13185	CBX3	119614250	05130
Chromobox homolog 3	K.KVEEAEPEEFVVEK.V	59.08	1.25043	831.416	13628	2	Q13185	CBX3	119614252	05130
Chromobox homolog 3	R.VVNGKVEYFLK.W	59.46	1.18388	648.372	13847	2	Q13185	CBX3	302148597	05130
Chromobox homolog 3	K.WKDSDEADLVLAK.E	37.69	1.73451	745.382	15164	2	Q13185	CBX3	270346821	05130
Chromobox homolog 3	R.IIGATDSSGELMFLMK.W	32.19	1.99199	856.932	23945	2	K7ELA4	CBX1	270346821	05149
Chromodomain helicase DNA binding protein 4	R.FAEVECLAESHQHLSK.E	17.5	0.0424428	471.978	12871	4	A0A0C4DGG9	CHD4	311033360	04472
Chromodomain helicase DNA binding protein 4	R.GGGNQVSLLNVVMDLK.K	93.63	0.367424	822.443	25417	2	A0A0C4DGG9	CHD4	311033360	04472
Chromosome 1 open reading frame 33	R.QLGLPTALKR.G	57.04	0.599991	548.845	13171	2	Q9UKD2	MRTO4	119615281	12725
Chromosome 1 open reading frame 33	K.VMMVALGR.S	28.68	1.4969	438.743	15332	2	Q9UKD2	MRTO4	119615281	12725
Chromosome 1 open reading frame 33	K.YLFIFSVANMR.N	54.18	0.712864	680.858	25429	2	Q9UKD2	MRTO4	119615281	12725
Chromosome 1 open reading frame 33	R.SPSDEYKDNLHQVSKR.L	39.45	0.894411	476.488	9314	4	Q9UKD2	MRTO4	119615281	12725
Chromosome 1 open reading frame 33	R.SPSDEYKDNLHQVSK.R	25.02	0.873011	582.947	9704	3	Q9UKD2	MRTO4	119615281	12725
Chromosome 10 open reading frame 39	K.VAELLSEEER.E	21.86	4.19377	587.804	21208	2	Q5VZ66	JAKMIP3	172045962	12574
Chromosome 10 open reading frame 7	K.TLSDIFLLFK.S	27.14	1.74314	598.849	27599	2	O75794	CDC123	221316620	12586
Chromosome 11 open reading frame 48, isoform CRA_c	K.TAM#EVEAPSKPAR.T	14.13	1.68817	468.239	7998	3	A0A0B4J220	C11orf98	119594460
Chromosome 11 open reading frame 59	R.TDEQALLSSILAK.T	59.47	0.21746	694.885	22718	2	Q6IAA8	LAMTOR1	125863645	07933
Chromosome 12 open reading frame 41	K.TELGSQTPESSRSEASR.I	16.07	4.47124	607.96	8444	3	H0YID1	KANSL2	119578400	07907
Chromosome 12 open reading frame 43	R.HKVNEHEQDGNELQTTPEFR.A	24.07	2.77145	602.788	10379	4	G5EA44	C12orf43	119618639	07771
Chromosome 17 open reading frame 25 protein	R.ALLGYADNQCKLELQGVK.G	43.92	2.21974	674.024	16897	3	F6TLX2	GLOD4	217330598	12678
Chromosome 17 open reading frame 25 protein	K.ILTPLVSLDTPGK.A	91.97	1.17743	677.402	20362	2	F6TLX2	GLOD4	217330598	12678
Chromosome 17 open reading frame 25 protein	K.SLNYWCNLLGMK.I	45.52	0.053379	749.863	23665	2	F6TLX2	GLOD4	217330598	12678
Chromosome 17 open reading frame 49	K.VGEIFSAAGAAFTK.L	84.56	1.31072	684.861	20029	2	C9J4G0	hCG_32827	119610684	14662
Chromosome 19 open reading frame 29	K.FNIFYPDLIDK.R	27.24	1.4429	692.86	21494	2	J3KMW8	CACTIN	126723149	18930
Chromosome 19 open reading frame 43	R.QRQEEPPPGPQRPDQSAAAAGPGDPK.R	18.6	0.273002	671.081	9189	4	K7ELS0	C19orf43	189055124	14528
chromosome 19 open reading frame 7	R.HVEASGGSGPGDSGPSDPR.L	98.78	0.508559	883.39	7488	2	Q9UPT8	ZC3H4	126723060	19314
chromosome 19 open reading frame 7	K.TVNATGSSAAPGSSDKPSDPR.V	83.6	4.26986	1001.47	8240	2	Q9UPT8	ZC3H4	126723060	19314
Chromosome 20 open reading frame 47	K.VANGLLGDQGLPGVFVLYELSPMMVK.L	36.28	3.07812	916.491	29946	3	H7BXI5	ERGIC3	124249802	15306
Chromosome 21 open reading frame 33	K.NLSTFAVDGKDCK.V	73.49	1.16038	727.85	11948	2	A0A096LNH5	LOC102724023	296531406	09044
Chromosome 22 open reading frame 28	K.GQVCVMIHSGSR.G	17.18	3.26762	444.215	10373	3	Q9Y3I0	RTCB	74753486	13695
Chromosome 22 open reading frame 28	K.GMAAAGNYAWVNR.S	50.12	2.74944	690.826	15087	2	Q9Y3I0	RTCB	74753486	13695
Chromosome 22 open reading frame 28	K.QIGNVAALPGIVHR.S	52.64	1.19114	482.284	15505	3	Q9Y3I0	RTCB	321173828	13695
Chromosome 22 open reading frame 28	K.LVMEEAPESYKNVTDVVNTCHDAGISKK.A	23.9	4.81098	784.38	15706	4	Q9Y3I0	RTCB	74753486	13695
Chromosome 22 open reading frame 28	K.LMFEELR.N	30.85	4.82359	469.242	17951	2	Q9Y3I0	RTCB	321173828	13695
Chromosome 22 open reading frame 28	R.GGGVGGFLPAMK.Q	18.35	1.74404	545.788	18021	2	Q9Y3I0	RTCB	321173828	13695
Chromosome 22 open reading frame 28	R.SYNDELQFLEK.I	41.15	0.209287	693.333	19582	2	Q9Y3I0	RTCB	74753486	13695
Chromosome 22 open reading frame 28	R.GLPQLGTLGAGNHYAEIQVVDEIFNEYAAKK.M	47.7	0.273783	837.184	25095	4	Q9Y3I0	RTCB	74753486	13695
Chromosome 22 open reading frame 28	R.RNLDFQDVLDKLADMGIAIR.V	34.32	0.584834	768.41	27630	3	Q9Y3I0	RTCB	74753486	13695
Chromosome 22 open reading frame 28	R.MLQADPNKVSAR.A	57.07	0.98143	443.903	9694	3	Q9Y3I0	RTCB	74753486	13695
Chromosome 3 open reading frame 59	R.LTLELQR.R	21.06	0.742677	436.763	14774	2	Q8IYB1	MB21D2	119598489	14092
Chromosome 6 open reading frame 74	R.NVQRPESVSDHMYR.M	24.03	0.250319	430.207	9745	4	Q7Z4H3	HDDC2	119568523	12897
Chromosome 8 open reading frame 33	R.AAAYSAQVQPVDGATR.K	80.96	1.12288	802.906	11540	2	Q9H7E9	C8orf33	119602429	07951
Chromosome 9 open reading frame 117 protein	K.SQRDQLSLQLEQQQVDLQR.L	30.84	4.25744	771.4	8140	3	Q5JU67-2	C9orf117	146327566	16673
Chromosome 9 open reading frame 86	K.FFNIPFLQLQR.E	30.95	1.49706	711.899	26266	2	G8JLF3	C9orf86	186700623	12984
Chromosome condensation 1	R.VVLSVSSGGQHTVLLVKDKEQS.-	21.78	1.80629	770.759	14027	3	P18754	RCC1	119628100	01559
Chromosome condensation 1	K.SGQVYSFGCNDEGALGRDTSVEGSEMVPGKVELQEK.V	16.51	0.839426	965.7	18163	4	P18754	RCC1	119628100	01559
Chromosome condensation 1	R.KKPALVSIPEDVVQAEAGGMHTVCLSK.S	48.32	0.0879734	716.881	18550	4	P18754	RCC1	119628100	01559
Chromosome condensation 1	R.DNNGVIGLLEPMKK.S	51.43	2.95455	764.411	20051	2	P18754	RCC1	119628100	01559
Chromosome condensation 1	K.SMVPVQVQLDVPVVK.V	57.69	2.71319	819.466	20961	2	P18754	RCC1	119628100	01559
Chromosome condensation 1	K.VASGNDHLVMLTADGDLYTLGCGEQGQLGRVPELFANR.G	42.38	1.64753	1019.25	23313	4	P18754	RCC1	119628100	01559
Chromosome condensation protein G	K.LLSDFLDSEVSELR.T	43.78	2.23314	811.915	24939	2	Q9BPX3	NCAPG	119613191	12097
Chromosome condensation related SMC associated protein 1	K.QTLAAFVPLLLK.V	34.72	4.01883	657.411	25500	2	F5GZJ1	NCAPD2	259016362	06472
Chromosome segregation 1like protein	R.DLEGSDIDTRR.R	16.27	0.888289	426.209	10290	3	P55060	CSE1L	126507451	03217
Chromosome segregation 1like protein	K.EHDPVGQMVNNPK.I	69.38	1.87207	732.85	10452	2	P55060	CSE1L	126507451	03217
Chromosome segregation 1like protein	K.SANVNEFPVLK.A	19.52	5.85064	609.326	15788	2	P55060	CSE1L	126507451	03217
Chromosome segregation 1like protein	K.IIIPEIQK.V	23.6	2.56292	477.304	16195	2	P55060	CSE1L	126507451	03217
Chromosome segregation 1like protein	K.LLQTDDEEEAGLLELLK.S	92.21	1.43701	965.008	25329	2	P55060	CSE1L	119596083	03217
Chromosome segregation 1like protein	K.FLESVEGNQNYPLLLLTLLEK.S	89.75	1.07014	1217.17	29646	2	P55060	CSE1L	126507451	03217
Cirhin	K.IYKPLLFMDLLDER.T	59.37	0.706699	589.324	25283	3	Q969X6	CIRH1A	186928847	08468
Cisplatin resistance associated overexpressed protein	R.LALSQNQQSSGAAGPTGK.N	117.55	1.71325	857.938	10098	2	O95232	LUC7L3	119614993	16759
Cisplatin resistance associated overexpressed protein	R.LALSQNQQSSGAAGPTGKNEEK.I	50.2	0.462734	739.037	9324	3	O95232	LUC7L3	119614993	16759
Citrate synthase	R.VVPGYGHAVLR.K	42.4	0.525836	584.336	11087	2	A0A0C4DGI3	CS	119617330	00349
Citrate synthase	K.IVPNVLLEQGK.A	48.45	0.443078	605.363	16608	2	A0A0C4DGI3	CS	119617330	00349
Citrate synthase	K.GLVYETSVLDPDEGIR.F	56.05	2.11358	881.945	20044	2	A0A0C4DGI3	CS	119617330	00349
Citrate synthase	R.EGSGIGAIDSNLDWSHNFTNMLGYTDHQFTELTR.L	49.92	2.51128	957.438	25583	4	A0A0C4DGI3	CS	119617330	00349
Citrate synthase	R.AALPSHVVTMLDNFPTNLHPMSQLSAAVTALNSESNFAR.A	63.87	0.566947	1038.77	25685	4	A0A0C4DGI3	CS	119617330	00349
Citrate synthase	R.TKYWELIYEDSMDLIAKLPCVAAK.I	74.03	2.06303	953.153	27986	3	A0A0C4DGI3	CS	119617330	00349
Clathrin adaptor complex AP2, MU subunit	K.WARPPISMNFEVPFAPSGLK.V	22.33	1.10776	748.727	23127	3	A0A087WY71	AP2M1	119598698	03014
Clathrin, heavy polypeptide	K.IYIDSNNNPER.F	62.98	0.42109	667.82	11082	2	A0A087WVQ6	CLTC	119614805	00350
Clathrin, heavy polypeptide	R.HSSLAGCQIINYR.T	75.05	0.730865	759.878	12744	2	A0A087WVQ6	CLTC	343781033	00350
Clathrin, heavy polypeptide	R.VVGAMQLYSVDRK.V	22.44	0.0382048	489.266	13995	3	A0A087WVQ6	CLTC	343781033	00350
Clathrin, heavy polypeptide	K.VSQPIEGHAASFAQFK.M	59.3	1.54117	858.94	14082	2	A0A087WVQ6	CLTC	343781033	00350
Clathrin, heavy polypeptide	R.KFNALFAQGNYSEAAK.V	27.72	0.462226	586.965	14593	3	A0A087WVQ6	CLTC	119614805	00350
Clathrin, heavy polypeptide	K.QLPLVKPYLR.S	14.85	1.98898	613.883	15105	2	A0A087WVQ6	CLTC	119614805	00350
Clathrin, heavy polypeptide	K.IVLDNSVFSEHR.N	26.49	1.11462	708.367	15993	2	A0A087WVQ6	CLTC	242247001	00350
Clathrin, heavy polypeptide	K.NLILVVR.G	14.46	1.21711	413.779	16173	2	A0A087WVQ6	CLTC	119614805	00350
Clathrin, heavy polypeptide	R.ALEHFTDLYDIKR.A	52.73	0.85388	810.922	16536	2	A0A087WVQ6	CLTC	119614805	00350
Clathrin, heavy polypeptide	K.LHIIEVGTPPTGNQPFPK.K	67.53	1.93002	973.033	16685	2	A0A087WVQ6	CLTC	343781033	00350
Clathrin, heavy polypeptide	R.CNEPAVWSQLAK.A	60.33	0.685831	701.842	16777	2	A0A087WVQ6	CLTC	119614805	00350
Clathrin, heavy polypeptide	R.NNLAGAEELFAR.K	50.91	0.0965769	652.833	18455	2	A0A087WVQ6	CLTC	119614805	00350
Clathrin, heavy polypeptide	R.GQFSTDELVAEVEKR.N	100.43	0.53049	854.431	18743	2	A0A087WVQ6	CLTC	242247001	00350
Clathrin, heavy polypeptide	K.TLQIFNIEMK.S	32.76	0.449596	618.837	21866	2	A0A087WVQ6	CLTC	343781033	00350
Clathrin, heavy polypeptide	K.WLLLTGISAQQNR.V	44.02	1.79354	750.419	22098	2	A0A087WVQ6	CLTC	343781033	00350
Clathrin, heavy polypeptide	R.NLQNLLILTAIK.A	24.31	1.67079	677.428	24056	2	A0A087WVQ6	CLTC	242247001	00350
Clathrin, heavy polypeptide	K.LLLPWLEAR.I	28.95	0.12425	555.837	24707	2	A0A087WVQ6	CLTC	119614805	00350
Clathrin, heavy polypeptide	R.LLEMNLMHAPQVADAILGNQMFTHYDR.A	89.89	0.824674	782.883	24877	4	A0A087WVQ6	CLTC	119614805	00350
Clathrin, heavy polypeptide	R.KFDVNTSAVQVLIEHIGNLDR.A	116.27	1.19539	790.093	25075	3	A0A087WVQ6	CLTC	119614805	00350
Clathrin, heavy polypeptide	K.VGYTPDWIFLLR.G	56.22	2.71793	740.405	26645	2	A0A087WVQ6	CLTC	242247001	00350
Clathrin, heavy polypeptide	R.HNIMDFAMPYFIQVMK.E	43.29	1.11237	992.977	27369	2	A0A087WVQ6	CLTC	119614805	00350
Cleavage and polyadenylation specificity factor 2	R.VLELAQLLDQIWR.T	96.24	1.46533	798.96	29778	2	Q9P2I0	CPSF2	119601889	05824
Cleavage and polyadenylation specificity factor 5	K.EPLYEKDSSVAAR.F	40.78	0.0942151	732.87	10165	2	O43809	NUDT21	323463109	05400
Cleavage and polyadenylation specificity factor 5	K.YIQQTKPLTLER.T	46.64	0.273184	497.284	11722	3	O43809	NUDT21	323463109	05400
Cleavage and polyadenylation specificity factor 5	R.MREEFDKIGMR.R	16.15	0.804714	706.344	11910	2	O43809	NUDT21	323463109	05400
Cleavage and polyadenylation specificity factor 5	K.KLFLVQLQEK.A	38.66	3.04073	623.38	15935	2	O43809	NUDT21	323463109	05400
Cleavage and polyadenylation specificity factor 5	R.LMTEILGR.Q	38.11	0.827862	466.765	16590	2	O43809	NUDT21	323463109	05400
Cleavage and polyadenylation specificity factor 5	R.LPHVLLLQLGTTFFKLPGGELNPGEDEVEGLKR.L	39.66	0.0583361	724.201	25337	5	O43809	NUDT21	323463109	05400
Cleavage and polyadenylation specificity factor 5	K.LVAAPLFELYDNAPGYGPIISSLPQLLSR.F	123.44	0.301796	1557.85	29790	2	O43809	NUDT21	323463109	05400
Cleavage and polyadenylation specificity factor 6	K.VLISSLQDCLHGIESK.S	92.17	0.709308	899.971	19421	2	Q16630	CPSF6	162329583	05401
Cleavage and polyadenylation specificity factor 6	R.TPLSEAEFEEIMNR.N	115.9	0.0624333	833.393	21172	2	Q16630	CPSF6	162329583	05401
Cleavage and polyadenylation specificity factor 6	R.AVSDASAGDYGSAIETLVTAISLIK.Q	57.98	0.208785	818.099	31432	3	Q16630	CPSF6	162329583	05401
Cleavage stimulation factor subunit 2	R.IVDPEIALK.I	13.85	1.75423	499.299	15508	2	P33240	CSTF2	192764310	02652
Cleavage stimulation factor subunit 2	R.GYLGPPHQGPPMHHVPGHESR.G	22.62	2.05982	458.224	9469	5	P33240	CSTF2	192764310	02652
ClpP caseinolytic protease	K.QSLQVIESAMER.D	69.8	3.23577	695.856	17453	2	M0R208	CLPP	119589509	03074
CMBL carboxymethylenebutenolidase homolog	R.KREDCSPADKPYIDEAR.R	81.56	0.566838	513.247	9283	4	Q96DG6	CMBL		14055
CMP-Neu5Ac synthatase	R.VGLSGAPADACSTAQK.A	50.96	0.13179	766.872	10818	2	Q8NFW8	CMAS	119616870	04501
CND2	R.VFPMPLPR.K	17.57	1.27962	478.772	18003	2	E9PHA2	NCAPH	119591776	03820
CND2	K.QSMWSLLTALSGK.E	45.52	1.76965	711.378	26339	2	E9PHA2	NCAPH	119591776	03820
Coatomer protein complex, subunit alpha	R.VTTVTEIGKDVIGLR.I	73.45	0.956947	800.966	19034	2	P53621	COPA	205371746	03564
Coatomer protein complex, subunit alpha	K.NFDKLSFLYLITGNLEK.L	23.59	0.889788	672.367	26649	3	P53621	COPA	205371746	03564
Coatomer protein complex, subunit alpha	K.LLQPPAPIMPLDTNWPLLTVSK.G	47.56	0.280646	1222.69	27079	2	P53621	COPA	205371746	03564
Coatomer protein complex, subunit beta	R.VLQDLVMDILR.V	56.62	0.716488	657.877	26477	2	P53618	COPB1	221316632	02981
Coatomer protein complex, subunit beta	K.EVIKTNNVSEHEDTDKYR.Q	45.01	0.626536	436.215	9010	5	P53618	COPB1	221316632	02981
Coatomer protein complex, subunit beta 2	K.QLAELAISK.C	43.94	1.49911	486.791	14120	2	P35606	COPB2	119599446	06103
Coatomer protein complex, subunit beta 2	K.TFEVCDLPVR.A	26.27	1.63968	618.307	17793	2	P35606	COPB2	119599446	06103
Coatomer protein complex, subunit delta	K.LYMVLITTK.N	22.53	2.16895	541.319	19823	2	Q6P1Q5	ARCN1	167887497	02893
Coatomer protein complex, subunit delta	R.NTLEWCLPVIDAK.N	34.83	0.579935	779.901	22884	2	P48444	ARCN1	214010212	02893
Coatomer protein complex, subunit delta	K.NSNILEDLETLR.L	57.75	0.889371	708.869	23496	2	Q6P1Q5	ARCN1	167887497	02893
Coatomer protein complex, subunit gamma 1	K.FGAQNEEMLPSILVLLKR.C	55.12	0.163254	686.719	25153	3	Q9Y678	COPG1	119599676	09887
Coatomer protein complex, subunit gamma 1	R.AIVDCIISIIEENSESK.E	102.89	2.83963	960.488	29309	2	Q9Y678	COPG1	119599676	09887
Coatomer protein complex, subunit gamma 1	R.SLEELPVDIILASVG.-	30.79	0.532523	777.935	31315	2	Q9Y678	COPG1	119599676	09887
Coatomer protein complex, subunit gamma 2	R.SIATLAITTLLK.T	42.08	0.509326	622.895	25133	2	Q9Y678	COPG1	119604175	05074
Coatomer protein complex, subunit gamma 2	K.FGAQNESLLPSILVLLQR.C	66.06	2.53535	999.575	28548	2	Q9UBF2	COPG2	119604175	05074
Cofilin 1	K.LTGIKHELQANCYEEVKDR.C	95.04	2.88736	576.54	11205	4	P23528	CFL1	119594858	03261
Cofilin 1	K.KAVLFCLSEDKK.N	21.06	1.05162	719.391	12379	2	P23528	CFL1	119594858	03261
Cofilin 1	K.AVLFCLSEDKK.N	25.99	0.658939	437.232	15054	3	P23528	CFL1	119594858	03261
Cofilin 1	R.YALYDATYETK.E	52.87	1.02869	669.316	15154	2	P23528	CFL1	343887344	03261
Cofilin 1	K.LGGSAVISLEGKPL.-	31.13	0.780143	670.893	18898	2	P23528	CFL1	119594858	03261
Cofilin 1	K.ESKKEDLVFIFWAPESAPLK.S	76.88	2.63897	1167.63	23368	2	P23528	CFL1	343887344	03261
Cofilin 1	K.NIILEEGKEILVGDVGQTVDDPYATFVK.M	99.09	0.192974	1021.54	24308	3	P23528	CFL1	119594858	03261
Cofilin 1	K.KEDLVFIFWAPESAPLK.S	85.68	0.381897	995.537	24975	2	P23528	CFL1	343887344	03261
Cofilin 1	K.HELQANCYEEVKDR.C	71.7	0.49754	597.609	9685	3	P23528	CFL1	119594858	03261
Coiled-coil domain containing 124	R.LLEEEDSKLK.G	22.72	2.32127	602.328	10697	2	Q96CT7	CCDC124	209969700	14008
Coiled-coil domain containing 124	R.AAFTAFEEAQLPR.L	58.19	2.84271	725.868	19019	2	Q96CT7	CCDC124	209969700	14008
Coiled-coil domain containing 124	R.VLEEGSVEAR.T	70.79	0.981115	544.782	9948	2	Q96CT7	CCDC124	209969700	14008
Coiled-coil domain containing 51	R.GLVHAAGPGQDSGSQAGSPPTR.D	63.8	0.30728	683.003	9600	3	Q96ER9	CCDC51	152032342	08571
Coiled-coil domain containing 64	R.VTSEDKEPKEQLQK.A	26.64	6.31816	553.628	9397	3	Q6ZP65	CCDC64	313104078	14292
Coiled-coil domain containing 86	R.FSQMLQDKPLR.T	36.5	0.282523	454.912	12568	3	Q9H6F5	CCDC86	119594307	08322
Coiled-coil domain containing 86	R.DTLALLQK.Q	17.71	0.816386	451.271	16843	2	Q9H6F5	CCDC86	119594307	08322
Coiled-coil-helix-coiled-coil-helix domain containing 3	R.YESHPVCADLQAK.I	35.59	0.432232	759.356	10045	2	Q9NX63	CHCHD3	119604209	13044
Coiled-coil-helix-coiled-coil-helix domain containing 3	K.CSALATQYMHCVNHAK.Q	90.66	4.24575	945.92	11406	2	Q9NX63	CHCHD3	119604209	13044
Coiled-coil-helix-coiled-coil-helix domain containing 3	K.RYESHPVCADLQAK.I	30.15	0.316046	558.607	9340	3	Q9NX63	CHCHD3	119604209	13044
Cold inducible RNA binding protein	R.SSGGSYRDSYDSYATHNE.-	52.97	0.0851791	998.401	10729	2	Q14011	CIRBP	197692397	08375
Cold inducible RNA binding protein	R.SRGFGFVTFENIDDAKDAMMAMNGK.S	59.58	0.0981014	688.819	22757	4	K7ELT6	CIRBP	197692397	08375
Cold inducible RNA binding protein	R.GFGFVTFENIDDAKDAMMAMNGK.S	106.77	4.74153	837.041	24464	3	K7ELT6	CIRBP	197692397	08375
Cold shock domain protein A	R.SRGPPRPRPAPAVGEAEDKENQQATSGPNQPSVR.R	49.68	0.126787	716.965	9350	5	P16989	YBX3		10347
Collagen binding protein 2	K.GVVEVTHDLQK.H	22.69	1.63883	408.89	11468	3	P50454	SERPINH1	333360851	02968
Collagen binding protein 2	K.LSSLIILMPHHVEPLER.L	46.03	1.14661	662.039	19227	3	P50454	SERPINH1	333360851	02968
Collagen binding protein 2	K.LFYADHPFIFLVR.D	22.52	0.517741	546.633	23679	3	P50454	SERPINH1	333360851	02968
Collagen binding protein 2	K.DQAVENILVSPVVVASSLGLVSLGGK.A	53.97	2.62753	638.616	30318	4	P50454	SERPINH1	333360851	02968
Comparative gene identification transcript 37	R.LHVTALDYLAPYAK.Y	29.69	3.88799	525.622	20653	3	J3QLW7	NIP7	313661502	16709
Complement component C1q binding protein	K.ALVLDCHYPEDEVGQEDEAESDIFSIR.E	60.79	2.99833	1046.14	22730	3	I3L3B0	C1QBP	332639951	03168
COP9 constitutive photomorphogenic homolog subunit 7A	K.CIPYAVLLEALALR.N	55.12	2.74796	801.46	28343	2	Q9UBW8	COPS7A	255760066	16736
COP9 signalosome subunit 4	R.AVIEHNLLSASK.L	49.94	0.848861	641.362	11973	2	Q9BT78	COPS4	119626327	09888
COP9 signalosome subunit 4	R.VISFEEQVASIR.Q	26.53	0.634374	689.372	18911	2	Q9BT78	COPS4	119626327	09888
COP9 signalosome subunit 4	K.LYNNITFEELGALLEIPAAK.A	47.8	3.23134	740.406	28269	3	Q9BT78	COPS4	119626327	09888
COP9, subunit 3	K.SMGSQEDDSGNKPSSYS.-	70.79	5.47843	888.35	8875	2	Q9UNS2	COPS3	312284090	07262
COP9, subunit 5	K.ISALALLK.M	22.37	3.08731	414.78	18125	2	Q92905	COPS5	119607337	06888
Copine 3	K.GSITISAEEIKDNR.V	50.82	0.836382	766.9	13330	2	O75131	CPNE3	119612048	05016
Copine 3	R.SPLGEVAIR.D	22.17	0.807188	471.274	14097	2	O75131	CPNE3	119612049	05016
Copine 3	K.NNLNPVWRPFK.I	29.01	2.399	692.876	15514	2	O75131	CPNE3	119612048	05016
Copine 3	K.FGVYDIDNK.T	23.47	0.681915	535.761	16163	2	O75131	CPNE3	119612048	05016
Copine 3	K.LYGPTNFSPIINHVAR.F	90.8	0.451928	600.325	17798	3	O75131	CPNE3	119612049	05016
Copine 3	R.VVLFEMEAR.K	17.19	0.170085	547.289	19118	2	O75131	CPNE3	119612048	05016
Copine 3	K.EALAQCVLAEIPQQVVGYFNTYK.L	101.46	1.25997	1321.17	28469	2	O75131	CPNE3	119612049	05016
Copine I	R.EALAQTVLAEVPTQLVSYFR.A	93.04	1.61327	1118.11	28169	2	A6PVH9	CPNE1	311893345	05014
Copine II	R.DIVQFVPFR.N	34.36	0.587178	560.811	22927	2	O75131	CPNE3	300669696	05015
Coproporphyrinogen oxidase	R.GIGGIFFDDLDSPSKEEVFR.F	17.55	4.53391	1114.55	23322	2	P36551	CPOX	119600260	00417
COPS7B	K.KDINNIVK.T	35.12	4.61871	472.28	5602	2	A0A087X1P5	COPS7B	119591388	09889
Coronin 1C	K.SIKDTICNQDER.I	60.83	2.75513	739.851	10270	2	A7MAP1	CORO1C	156556178	09244
Coronin 1C	R.VGIVAWHPTAR.N	58.52	1.80994	603.84	13224	2	A7MAP1	CORO1C	156556178	09244
Coronin 6	R.KCEPIIMTVPR.K	54.14	3.45907	672.36	13244	2	A7MAP1	CORO1C	156556178	09244
Coronin-1B	R.AGEAGKLEEVMQELR.A	63.67	1.27965	830.421	19904	2	Q9BR76	CORO1B	119595032	16743
Cortactin	K.SAVGFDYQGKTEKHESQR.D	35.04	1.1495	517.503	9213	4	Q96H99	CTTN	296080746	01268
CRDBP	R.DQTPDENDQVIVK.I	44	0.595715	750.863	12450	2	Q9NZI8	IGF2BP1	296434536	09752
CRDBP	K.IRDILAQVK.Q	16.73	1.14052	528.333	12884	2	Q9NZI8	IGF2BP1	296434536	09752
CRDBP	K.QQQVDIPLR.L	46.55	0.787883	548.809	13807	2	Q9NZI8	IGF2BP1	296434536	09752
CRDBP	K.MILEIMHK.E	43.23	0.272043	507.777	15358	2	Q9NZI8	IGF2BP1	296434536	09752
CRDBP	R.MVIITGPPEAQFK.A	51.65	1.95699	715.888	18098	2	O00425	IGF2BP3	296434536	09752
CRDBP	K.LYIGNLNESVTPADLEK.V	77.46	0.66419	938.488	19994	2	Q9NZI8	IGF2BP1	296434536	09752
CRDBP	K.TVNELQNLTAAEVVVPR.D	63.12	1.2423	927.009	20460	2	Q9NZI8	IGF2BP1	296434536	09752
CRDBP	K.LYIGNLNESVTPADLEKVFAEHK.I	22.36	0.567378	647.591	22766	4	Q9NZI8	IGF2BP1	296434536	09752
CRDBP	R.LLVPTQYVGAIIGK.E	71.21	0.20382	736.448	22805	2	Q9NZI8	IGF2BP1	296434536	09752
CRDBP	K.ITISSLQDLTLYNPER.T	92.02	2.78155	931.999	22947	2	Q9NZI8	IGF2BP1	296434536	09752
CRDBP	K.IAPPETPDSK.V	35.41	0.367933	527.774	9773	2	Q9NZI8	IGF2BP1	296434536	09752
Creatine kinase brain type	R.GFCLPPHCSR.G	14.08	0.859778	410.855	11007	3	P12277	CKB	225698035	00423
Creatine kinase brain type	R.AGVHIKLPNLGK.H	42.97	7.79773	623.89	13280	2	P12277	CKB	225698035	00423
Creatine kinase brain type	K.LLIEMEQR.L	39.02	1.96403	516.28	16130	2	P12277	CKB	225698035	00423
Creatine kinase brain type	K.LRFPAEDEFPDLSAHNNHMAK.V	79.56	1.03356	813.721	16499	3	P12277	CKB	225698035	00423
Creatine kinase brain type	R.LEQGQAIDDLMPAQK.-	79.75	3.98471	828.92	17445	2	P12277	CKB	225698035	00423
Creatine kinase brain type	K.VLTPELYAELR.A	62.98	0.47556	652.366	19267	2	P12277	CKB	225698035	00423
Creatine kinase brain type	R.GIWHNDNKTFLVWVNEEDHLR.V	48.88	0.969003	874.766	20093	3	P12277	CKB	225698035	00423
Creatine kinase brain type	K.TFLVWVNEEDHLR.V	78.97	0.821554	829.421	20778	2	P12277	CKB	225698035	00423
Creatine kinase brain type	K.LAVEALSSLDGDLAGR.Y	80.5	1.51622	793.924	22042	2	P12277	CKB	225698035	00423
Creatine kinase brain type	K.SKDYEFMWNPHLGYILTCPSNLGTGLR.A	67.73	0.413627	1057.18	22895	3	P12277	CKB	225698035	00423
Creatine kinase brain type	K.DLFDPIIEDR.H	40.96	2.55392	616.81	23239	2	P12277	CKB	225698035	00423
Creatine kinase brain type	R.FCTGLTQIETLFK.S	21.74	4.29968	779.399	24206	2	P12277	CKB	225698035	00423
Creatine kinase brain type	K.SMTEAEQQQLIDDHFLFDKPVSPLLLASGMAR.D	74.35	0.224651	897.702	24368	4	P12277	CKB	225698035	00423
Creatine kinase brain type	R.AIEKLAVEALSSLDGDLAGR.Y	113.37	2.16854	1014.55	24496	2	P12277	CKB	225698035	00423
Creatine kinase brain type	R.LGFSEVELVQMVVDGVK.L	113.64	1.44404	924.991	27852	2	P12277	CKB	225698035	00423
Creatine kinase mitochondrial	R.VVVDALSGLK.G	37.17	0.941433	500.805	16795	2	J3KQ93	CKMT1B	111309176	00424
Creatine kinase mitochondrial	R.VVVDALSGLKGDLAGR.Y	59	1.27652	785.451	18522	2	J3KQ93	CKMT1B	111309176	00424
Creatine kinase mitochondrial	R.LGYILTCPSNLGTGLR.A	64.45	1.10553	867.963	20042	2	P12532	CKMT1B	153252003	00425
CRSP9	R.VKTEPMDADDSNNCTGQNEHQR.E	23.39	0.944987	849.36	7897	3	O43513	MED7	155030188	05439
Crystallin zeta	K.QGAAIGIPYFTAYR.A	16.39	1.48711	764.4	21427	2	Q08257	CRYZ	194239676	00437
CUGBP1	K.AMHQAQTMEGCSSPMVVK.F	50.47	1.07938	664.632	11076	3	Q92879	CELF1	310689909	03046
CUGBP1	K.MFVGQVPR.T	33.12	0.87199	467.252	13118	2	Q92879	CELF1	310689915	03046
CutA divalent cation tolerance homolog	K.TQSSLVPALTDFVR.S	42.94	0.641533	767.417	22837	2	O60888	CUTA	123295550	12902
CutA divalent cation tolerance homolog	R.LAACVNLIPQITSIYEWK.G	31.48	2.63315	1060.07	25719	2	O60888	CUTA	123295550	12902
CutA divalent cation tolerance homolog	R.SVHPYEVAEVIALPVEQGNFPYLQWVR.Q	83.97	1.03769	1047.55	26404	3	O60888	CUTA	123295550	12902
Cutaneous T cell lymphoma tumor antigen se70-2	K.KAISSTEAVLNNR.F	35.63	2.40953	468.259	10043	3	A0A087X0H9	RBM26	168229174	12611
Cutaneous T cell lymphoma tumor antigen se70-2	K.YVLALVK.K	14.37	4.16131	403.261	15825	2	A0A087X0H9	RBM26	124021002	12611
CWF19 like 1, cell cycle control	K.CGSALVSSLATGLKPR.Y	61.38	1.72431	808.944	16595	2	Q69YN2	CWF19L1	166225917	13101
Cyclin dependent kinase 2	K.ALFPGDSEIDQLFR.I	57.09	0.72148	804.406	25027	2	P24941	CDK2	340780628	00310
Cyclophilin A	K.KITIADCGQLE.-	45.48	0.0881672	624.319	13920	2	B4DM82	PPIA	323463041	00457
Cyclophilin A	K.TEWLDGKHVVFGK.V	60.97	2.47264	758.399	15237	2	B4DM82	PPIA	323463041	00457
Cyclophilin A	K.VKEGMNIVEAMER.F	72.71	1.61117	753.375	15440	2	B4DM82	PPIA	323463041	00457
Cyclophilin A	K.SIYGEKFEDENFILK.H	72.94	1.47715	916.458	18768	2	C9J5S7	PPIA	323463041	00457
Cyclophilin A	R.VSFELFADKVPK.T	29.27	1.23573	460.59	18995	3	B4DM82	PPIA	323463041	00457
Cyclophilin A	K.EGMNIVEAMER.F	26.7	1.08714	639.794	19120	2	B4DM82	PPIA	323463041	00457
Cyclophilin A	R.IIPGFMCQGGDFTR.H	57.74	0.190149	799.876	19720	2	A0A075B767	LOC105371242	323463041	00457
Cyclophilin A	K.HTGPGILSMANAGPNTNGSQFFICTAK.T	110.25	1.23311	1396.17	19780	2	C9J5S7	PPIA	323463041	00457
Cyclophilin A	K.HTGPGILSMANAGPNTNGSQFFICTAKTEWLDGK.H	122.71	0.805364	1207.58	21818	3	P62937	PPIA	323463041	00457
Cyclophilin A	M.VNPTVFFDIAVDGEPLGR.V	45.58	0.332991	973.504	25945	2	B4DM82	PPIA	75766275	00457
Cystathionine beta synthase	R.CVVILPDSVR.N	43.89	1.92635	579.32	16748	2	P35520	CBS	295821202	01994
Cystathionine beta synthase	R.VQELGLSAPLTVLPTITCGHTIEILR.E	28.64	0.25251	944.528	24716	3	P35520	CBS	295821202	01994
Cystathionine beta synthase	M.PSETPQAEVGPTGCPHR.S	56.18	1.13582	607.284	9554	3	C9JMA6	CBS	30583147	01994
Cystathionine gamma lyase	K.LLEAAITPETK.L	24.63	0.465559	593.34	14392	2	P32929	CTH	299473759	09633
Cystathionine gamma lyase	R.AVVPPISLSTTFK.Q	37.36	0.55744	680.397	19901	2	P32929	CTH	299473759	09633
Cystathionine gamma lyase	K.NGMAVAQFLESNPWVEK.V	57.03	0.381263	960.47	24649	2	P32929	CTH	299473759	09633
Cystathionine gamma lyase	R.LSVGLEDEEDLLEDLDQALK.A	138.74	1.26375	1122.56	28298	2	P32929	CTH	299473759	09633
Cystathionine gamma lyase	K.LFTLAESLGGFESLAELPAIMTHASVLK.N	43.43	0.685437	982.527	30255	3	P32929	CTH	299473759	09633
Cystathionine gamma lyase	K.QGAPGQHSGFEYSR.S	39.95	0.886442	507.567	9699	3	P32929	CTH	299473759	09633
Cysteinyl-tRNA synthetase	R.IQHAVQLATEPLEK.A	22.26	1.02355	526.295	12752	3	P49589	CARS	303304987	00464
Cysteinyl-tRNA synthetase	R.EKRPEAAQLLEDVQAALKPFSVK.L	36.35	0.330293	642.61	24918	4	P49589	CARS		00464
Cytidine 5-prime triphosphate synthetase	K.IYQYVINK.E	14.43	0.520865	520.792	12820	2	P17812	CTPS1	169791765	00465
Cytidine 5-prime triphosphate synthetase	K.FSDSYASVIK.A	52.04	0.868741	558.783	14638	2	P17812	CTPS1	148491070	00465
Cytidine 5-prime triphosphate synthetase	K.LCSAHGVLVPGGFGVR.G	86.77	1.05544	813.432	15554	2	P17812	CTPS1	148491070	00465
Cytidine 5-prime triphosphate synthetase	R.LLETCSIALVGK.Y	63.77	1.45429	652.369	17605	2	P17812	CTPS1	148491070	00465
Cytidine 5-prime triphosphate synthetase	K.GIIASSVGTILK.S	24.09	0.882015	579.859	18852	2	P17812	CTPS1	169791765	00465
Cytidine 5-prime triphosphate synthetase	R.GLGLSPDLVVCR.C	56.44	0.776236	643.35	19269	2	P17812	CTPS1	169791765	00465
Cytidine 5-prime triphosphate synthetase	K.TVQVVPHITDAIQEWVMR.Q	62.15	0.0928321	708.042	24325	3	P17812	CTPS1	169791765	00465
Cytochrome b-5	K.TFIIGELHPDDRPK.L	30.15	0.0763189	546.626	15172	3	J3KNC7	CYB5A	158428699	08941
Cytochrome b5 reductase 1	K.LGMIAGGTGITPMLQLIR.A	47.2	1.85121	921.522	25256	2	Q9UHQ9	CYB5R1	119611860	06434
Cytochrome bc1	R.IAEVDASVVR.E	48.6	0.168149	529.796	12619	2	P31930	UQCRC1	119585302	01875
Cytochrome bc1	R.RIPLAEWESR.I	34.1	0.787794	419.563	14765	3	P31930	UQCRC1	119585302	01875
Cytochrome bc1	R.NALVSHLDGTTPVCEDIGR.S	74.15	2.15093	1027.5	15854	2	P31930	UQCRC1	119585302	01875
Cytochrome bc1	R.ADLTEYLSTHYKAPR.M	60.6	2.24149	588.97	16156	3	P31930	UQCRC1	119585302	01875
Cytochrome bc1	K.NRPGSALEKEVESMGAHLNAYSTR.E	88.29	1.05262	873.097	17646	3	P31930	UQCRC1	119585302	01875
Cytochrome bc1	R.MVLAAAGGVEHQQLLDLAQK.H	120.83	0.749479	1046.56	18443	2	P31930	UQCRC1	119585302	01875
Cytochrome bc1	R.SGMFWLR.F	35.91	1.44125	448.725	20253	2	P31930	UQCRC1	119585302	01875
Cytochrome bc1	K.HLGGIPWTYAEDAVPTLTPCR.F	104.92	1.21232	1177.58	22002	2	P31930	UQCRC1	119585302	01875
Cytochrome bc1	R.DVVFNYLHATAFQGTPLAQAVEGPSENVR.K	105.89	0.46637	1565.78	24753	2	P31930	UQCRC1	119585302	01875
Cytochrome bc1	R.LCTSATESEVAR.G	91.46	0.880918	662.313	9790	2	P31930	UQCRC1	119585302	01875
Cytochrome C	K.MIFVGIK.K	23.1	2.46694	404.242	17042	2	P99999	CYCS	325533941	00479
Cytochrome C	R.ADLIAYLK.K	24.72	1.82234	453.768	19361	2	P99999	CYCS	325533941	00479
Cytochrome C	K.NKGIIWGEDTLMEYLENPKK.Y	43.33	0.989823	595.306	22887	4	P99999	CYCS	325533941	00479
Cytochrome C	K.NKGIIWGEDTLMEYLENPK.K	60.79	4.07178	1125.56	24558	2	P99999	CYCS	325533941	00479
Cytochrome C	K.GIIWGEDTLMEYLENPKK.Y	99.85	0.886677	1068.54	24977	2	P99999	CYCS	325533941	00479
Cytochrome C	K.GIIWGEDTLMEYLENPK.K	122.87	0.816743	1004.49	26775	2	P99999	CYCS	325533941	00479
Cytochrome C	K.TGQAPGYSYTAANK.N	58.6	2.10965	714.84	9905	2	P99999	CYCS	159162530	00479
Cytochrome c oxidase assembly protein COX17	M.PGLVDSNPAPPESQEK.K	49.02	0.132147	832.91	11847	2	C9J8T6	COX17	80478662	05314
Cytochrome c oxidase polypeptide II	R.VVLPIEAPIR.M	38.59	1.05359	553.85	18661	2	P00403	MT-CO2	346682808	02470
Cytochrome c oxidase polypeptide II	R.MMITSQDVLHSWAVPTLGLK.T	50.32	2.28183	743.057	23835	3	P00403	MT-CO2	346682808	02470
Cytochrome c oxidase subunit 5A, mitochondrial	R.RLNDFASTVR.I	21.47	3.69411	589.82	11311	2	H3BNX8	COX5A	218511986	04799
Cytochrome c oxidase subunit VI b	K.GGDISVCEWYQR.V	29.45	3.91524	735.325	17755	2	J3KPM8	COX6B1	49457270	00493
Cytochrome c oxidase subunit VI b	R.NCWQNYLDFHR.C	39.26	0.916484	518.229	18418	3	J3KPM8	COX6B1	49457270	00493
Cytochrome c oxidase subunit VI b	R.VYQSLCPTSWVTDWDEQRAEGTFPGKI.-	51.66	1.4799	1057.5	23348	3	J3KPM8	COX6B1	49457270	00493
Cytochrome c oxidase subunit VIIc	K.NLPFSVENK.W	18.03	0.292111	524.277	15485	2	P15954	COX7C	119616329	04800
Cytochrome c oxidase subunit VIIc	K.NLPFSVENKWSLLAK.M	48.92	5.21779	873.478	20903	2	P15954	COX7C	119616329	04800
Cytochrome c oxidase subunit VIIc	K.MCLYFGSAFATPFLVVR.H	49.4	0.266802	990	27562	2	P15954	COX7C	119616330	04800
Cytochrome c oxidase, subunit 4, isoform 1	K.SEDFSLPAYMDRR.D	13.54	8.83462	793.86	17406	2	Q86WV2	COX4I1	119615844	00466
Cytochrome c oxidase, subunit 5b	K.GASGTREDPNLVPSISNKR.I	27.8	0.809294	666.684	11027	3	P10606	COX5B	119622335	00467
Cytochrome c oxidase, subunit 5b	K.LVPQQLAH.-	27.2	2.09162	453.263	11298	2	P10606	COX5B	119622335	00467
Cytochrome c oxidase, subunit 5b	R.EDPNLVPSISNKR.I	18.98	2.97254	734.894	12844	2	P10606	COX5B	119622335	00467
Cytochrome c oxidase, subunit 5b	K.KGLDPYNVLAPK.G	28.16	1.49155	438.918	15536	3	P10606	COX5B	119622335	00467
Cytochrome c oxidase, subunit Va	R.WVTYFNKPDIDAWELR.K	80.42	0.86312	1027.01	22486	2	H3BNX8	COX5A	218511986	04799
Cytochrome c oxidase, subunit VIc	R.NYDVMKDFEEMRK.A	54.32	2.32994	852.888	17264	2	P09669	COX6C	119612199	00494
Cytochrome c oxidase, subunit VIIa, polypeptide 2	K.GGVADALLYR.A	36.19	0.185586	517.785	17536	2	H0UI06	COX7A2	262118227	00482
Cytochrome c oxidase, subunit VIIa, polypeptide 2	K.LFQEDDEIPLYLKGGVADALLYR.A	71.37	0.132657	1319.69	25082	2	H0UI06	COX7A2	262118227	00482
Cytochrome c-type heme lyase	K.GCPVNTEPSGPTCEK.K	55.48	2.59816	816.851	9305	2	P53701	HCCS	285002259	02085
Cytochrome C1	R.GLLSSLDHTSIR.R	67.63	2.15754	649.855	15693	2	P08574	CYC1	311033458	00480
Cytochrome C1	K.DVCTFLR.W	21.35	0.118623	455.726	16817	2	P08574	CYC1	311033458	00480
Cytochrome C1	K.LFDYFPKPYPNSEAAR.A	31.22	1.56141	957.971	18938	2	P08574	CYC1	311033458	00480
Cytochrome C1	R.AANNGALPPDLSYIVR.A	18.63	0.440485	835.946	20031	2	P08574	CYC1	311033458	00480
Cytochrome C1	R.HGGEDYVFSLLTGYCEPPTGVSLR.E	95.06	0.733162	1327.63	24729	2	P08574	CYC1	311033458	00480
Cytochrome oxidase deficient homolog 2	R.QAAVGQGDFHLLDHR.G	36.83	2.701	555.28	14258	3	O43819	SCO2	281182727	05042
Cytochrome P450, family 4, subfamily V, polypeptide 2	K.TILSCILR.H	13.55	7.35158	488.29	15870	2	Q6ZWL3	CYP4V2	296434466	16777
Cytochrome-b5 reductase	R.LIDREIISHDTRR.F	16.52	2.81731	541.967	10150	3	P00387	CYB5R3	284448553	08942
Cytochrome-b5 reductase	R.GPSGLLVYQGK.G	43.76	0.0143033	559.814	14691	2	P00387	CYB5R3	284448553	08942
Cytochrome-b5 reductase	K.DILLRPELEELR.N	23.85	0.759436	748.427	20472	2	P00387	CYB5R3	284448553	08942
Cytochrome-b5 reductase	R.FALPSPQHILGLPVGQHIYLSAR.I	51.27	1.6664	629.356	21778	4	P00387	CYB5R3	284448553	08942
Cytochrome-b5 reductase	K.SVGMIAGGTGITPMLQVIR.A	73.05	0.312461	951.021	22665	2	P00387	CYB5R3	284448553	08942
Cytokine induced apoptosis inhibitor 1	K.NCTCGLAEELEKEK.S	55.08	2.14903	840.884	13762	2	Q6FI81	CIAPIN1	119603330	12338
Cytokine induced protein 29 kDa	K.ITSEIPQTER.M	30.39	0.288	587.309	10625	2	Q567R9	CIP29	119617245	16716
Cytokine induced protein 29 kDa	K.LAELKQECLAR.G	20.75	0.0886741	444.243	11006	3	P82979	SARNP	159164268	16716
Cytokine induced protein 29 kDa	R.FGLNVSSISR.K	36.84	0.533539	540.296	16546	2	Q567R9	CIP29	119617245	16716
Cytokine like nuclear factor n-pac	K.DLVLGPSGVLQGIRPGK.C	70.24	1.551	853.5	20602	2	Q49A26	GLYR1	151568074	17625
Cytokine like nuclear factor n-pac	K.IGFLGLGLMGSGIVSNLLK.M	48.24	0.431953	945.05	30287	2	Q49A26	GLYR1	151568074	17625
Cytoplasmic FMR1 interacting protein 1	K.YAPLHLVPLIER.L	43.88	2.10581	710.918	19489	2	H7C229	CYFIP2	313103961	05890
Cytoplasmic FMR1 interacting protein 1	K.NVIQSVLQAIR.K	31.98	0.296598	620.872	24893	2	Q7L576	CYFIP1	313103961	05890
Cytoplasmic linker associated protein 2	R.AGGDATDSSQTALDNK.A	68.13	1.36068	775.851	8839	2	A0A0U1RQI6	CLASP2	333440451	12054
Cytoskeleton associated protein 1	R.YDEPLGKNDGSVNGKR.Y	49.06	1.13789	437.97	9053	4	Q6FGY5	CKAP1	50428925	03196
Cytoskeleton associated protein 2	R.HTIVDILTMK.S	34.37	3.01029	585.829	21015	2	Q8WWK9	CKAP2	187950333	10832
Cytoskeleton associated protein 4	K.ASVSQVEADLK.M	14.59	3.15366	573.805	13698	2	Q07065	CKAP4	119618179	16717
Cytoskeleton associated protein 4	R.SVGELPSTVESLQK.V	44.62	4.60587	737.39	15979	2	Q07065	CKAP4	119618179	16717
Cytoskeleton associated protein 4	K.LQNEILKDLSDGIHVVKDAR.E	55.11	0.0676022	755.085	20323	3	Q07065	CKAP4	119618179	16717
Cytoskeleton associated protein 4	K.VQSLQATFGTFESILR.S	63.17	1.30443	898.98	25436	2	Q07065	CKAP4	119618179	16717
Cytoskeleton associated protein 4	K.VASLEESEGNKQDLK.A	79.14	0.733534	823.915	9625	2	Q07065	CKAP4	119618179	16717
D-dopachrome tautomerase	R.LCAAAASILGKPADR.V	65.24	0.457123	757.412	14024	2	J3KQ18	DDT	329666049	04126
D-dopachrome tautomerase	R.SHSAHFFEFLTK.E	50.97	2.11206	725.861	16414	2	J3KQ18	DDT	329666049	04126
D4, zinc and double PHD fingers family 2	K.EGLISQDGSSLEALLR.T	46.08	1.75368	844.445	23419	2	J3KMZ8	DPF2	119594782	03394
Damage-specific DNA binding protein 1, 127kDa	K.TYEVSLR.E	21.18	4.64348	434.23	12109	2	Q16531	DDB1	270346588	10952
Damage-specific DNA binding protein 1, 127kDa	K.ALVSEWKEPQAK.N	73.02	6.91187	693.37	12306	2	Q16531	DDB1	270346588	10952
Damage-specific DNA binding protein 1, 127kDa	R.ILKLPSFELLHK.E	20.2	0.545246	479.966	18967	3	Q16531	DDB1	270346588	10952
Damage-specific DNA binding protein 1, 127kDa	K.IAVMELFRPK.G	30.34	1.35915	602.349	19395	2	Q16531	DDB1	270346588	10952
Damage-specific DNA binding protein 1, 127kDa	R.EATADDLIKVVEELTR.I	88.76	0.640416	901.48	27828	2	Q16531	DDB1	270346588	10952
Daz associated protein 1	K.SQAPGQPGASQWGSR.V	60.72	0.838995	757.361	10606	2	Q96EP5	DAZAP1	119589910	08462
Daz associated protein 1	K.FKDPNCVGTVLASRPHTLDGR.N	24.33	2.30751	780.732	13701	3	Q96EP5	DAZAP1	159164101	08462
DB83 protein	R.ALLANALTSALR.L	61.31	0.815671	607.366	20754	2	P57088	TMEM33	224589127	07680
DBC1	K.VQTLSNQPLLK.S	36.75	4.70851	620.87	13267	2	Q8N163	CCAR2	41351350	09159
DBC1	K.ALVSHNGSLINVGSLLQR.A	33.12	0.189558	626.69	19229	3	Q8N163	CCAR2	41351350	09159
DBC1	K.VLLLSSPGLEELYR.C	24.12	0.956641	794.95	22977	2	Q8N163	CCAR2	41351350	09159
DC2 protein	R.VPFLVLECPNLK.L	62.88	1.50897	714.899	21856	2	A0A087WUD3	OSTC	119626639	00205
DC6	K.LIECGWKDQLK.A	44.64	0.879315	695.363	13772	2	J3KNT2	ENY2	302148485	13121
DC6	K.GLEHVTVDDLVAEITPK.G	57.82	0.968967	612.664	23329	3	Q9NPA8	ENY2	302148485	13121
DDX1	K.HYYEVSCHDQGLCR.V	73.21	1.5002	912.382	10200	2	A0A087X2G1	DDX1	326205205	03158
DDX1	R.ELAEQTLNNIK.Q	41.73	0.262438	636.843	14313	2	A0A087X2G1	DDX1	326205205	03158
DDX1	R.GSAFAIGSDGLCCQSR.E	64.42	2.55557	843.37	16304	2	A0A087X2G1	DDX1	326205205	03158
DDX1	K.MDQAIIFCR.T	14.85	2.90582	577.277	17336	2	A0A087X2G1	DDX1	326205205	03158
DDX1	K.ALIVEPSRELAEQTLNNIK.Q	83.7	0.694048	1069.59	19792	2	A0A087X2G1	DDX1	326205205	03158
DDX1	K.EAQTSFLHLGYLPNQLFR.T	56.43	0.976521	1067.56	23415	2	A0A087X2G1	DDX1	326205205	03158
DDX1	K.TGAFSIPVIQIVYETLKDQQEGK.K	59.54	0.758083	855.459	28722	3	Q92499	DDX1	326205205	03158
DDX1	R.FLVLDEADGLLSQGYSDFINR.M	14.43	3.39605	475.24	8066	5	A0A087X2G1	DDX1	326205205	03158
DDX1	K.GKHYYEVSCHDQGLCR.V	51.6	4.16802	670.294	9344	3	A0A087X2G1	DDX1	326205205	03158
DDX15	R.HRLDLGEDYPSGK.K	24.52	0.764093	743.868	10883	2	O43143	DHX15	119613227	04553
DDX15	R.IFEPPPPK.K	19.02	6.70407	462.76	11300	2	O43143	DHX15	119613227	04553
DDX15	R.HQSFVLVGETGSGK.T	88.78	2.39185	723.375	12741	2	O43143	DHX15	119613227	04553
DDX15	R.EAMNDPLLER.Y	66.41	4.27597	594.287	15408	2	O43143	DHX15	119613227	04553
DDX15	R.FTDILVR.H	33.35	0.940361	432.252	15688	2	O43143	DHX15	119613227	04553
DDX15	R.SNLGSVVLQLK.K	32.08	0.596015	579.348	17982	2	O43143	DHX15	119613227	04553
DDX15	R.LQLPVWEYK.D	20.24	0.671971	588.327	20329	2	O43143	DHX15	119613227	04553
DDX15	R.ASTNAMLISAGLPPLK.A	59.37	0.493723	792.445	20485	2	O43143	DHX15	119613227	04553
DDX15	K.KLGIDDLVHFDFMDPPAPETLMR.A	38	0.398899	665.083	25323	4	O43143	DHX15	119613227	04553
DDX15	R.TLATDILMGVLK.E	59.26	0.483236	637.873	26692	2	O43143	DHX15	119613227	04553
DDX15	K.LGIDDLVHFDFMDPPAPETLMR.A	35.81	0.622723	843.743	27798	3	O43143	DHX15	119613227	04553
DDX18	R.QTMLFSATQTR.K	43.41	1.28697	642.323	14828	2	Q9NVP1	DDX18	295982427	05894
DDX18	R.NGTGVLILSPTR.E	50.43	2.53156	614.355	16214	2	Q9NVP1	DDX18	295982427	05894
DDX18	K.LGNGINIIVATPGR.L	75.21	1.03813	697.91	17911	2	Q9NVP1	DDX18	295982427	05894
DDX18	R.ELAMQTFGVLK.E	24.53	0.976821	618.836	20325	2	Q9NVP1	DDX18	295982427	05894
DDX18	R.GHALLILRPEELGFLR.Y	46.82	2.71964	917.536	21285	2	Q9NVP1	DDX18	119615600	05894
DDX20	K.NSVQTPVENSTNSQHQVK.E	35.92	0.633961	666.327	8667	3	Q9UHI6	DDX20	119576912	05859
DDX21	K.NEEPSEEEIDAPKPK.K	82.01	5.44342	856.4	10250	2	Q9NR30	DDX21	119574692	05895
DDX21	R.SDAGLESDTAMK.K	14.28	0.797034	612.774	10705	2	Q3SWU7	DDX21	119574691	05895
DDX21	K.EQLGEEIDSK.V	31.56	4.38498	574.28	11361	2	Q9NR30	DDX21	119574692	05895
DDX21	K.TAITVEHLAIK.C	19.29	6.89296	598.36	13294	2	Q9NR30	DDX21	119574692	05895
DDX21	R.AAVIGDVIR.V	33.39	0.796894	457.277	14696	2	Q9NR30	DDX21	119574692	05895
DDX21	R.APQVLVLAPTR.E	45.43	3.77263	582.856	15865	2	Q9NR30	DDX21	119574692	05895
DDX21	R.LLDSVPPTAISHFK.Q	20.26	6.11739	762.92	16349	2	Q9NR30	DDX21	119574692	05895
DDX21	R.NGIDILVGTPGR.I	49.87	1.27757	606.342	18773	2	Q9NR30	DDX21	119574692	05895
DDX21	K.EGAFSNFPISEETIK.L	21.95	4.12631	834.906	20152	2	Q9NR30	DDX21	119574692	05895
DDX21	K.LSVACFYGGTPYGGQFER.M	65.26	1.43162	1004.96	20317	2	Q9NR30	DDX21	119574692	05895
DDX21	R.GLDIPEVDLVIQSSPPKDVESYIHR.S	49.12	0.865858	702.372	22866	4	Q9NR30	DDX21	119574692	05895
DDX21	K.QDAQSLHGDIPQKQR.E	56.6	8.33305	430.97	8819	4	Q9NR30	DDX21	119574692	05895
DDX21	K.KVTKNEEPSEEEIDAPKPK.K	40.95	1.95839	723.376	8863	3	Q9NR30	DDX21		05895
DDX21	K.QDAQSLHGDIPQK.Q	71.95	0.474695	718.86	9693	2	Q9NR30	DDX21	119574692	05895
DDX21	R.IKDHIQNGKLDLTK.L	51.96	0.374633	406.486	9813	4	Q9NR30	DDX21	119574692	05895
DDX21	K.EAQELSQNSAIK.Q	50.46	1.86998	659.335	9925	2	Q9NR30	DDX21	119574692	05895
DDX23	R.QAIPIGLQNR.D	24.61	0.776827	555.324	14145	2	Q9BUQ8	DDX23	119578420	09908
DDX24	R.ALSFLGFSAPTPIQALTLAPAIR.D	45.97	0.615621	785.786	28427	3	Q9GZR7	DDX24	119601958	05860
DDX24	K.AQAVSEEEEEEEGKSSSPK.K	75.57	1.00687	683.974	8446	3	Q4V9L5	DDX24	119601958	05860
DDX27	R.VLVLVPTR.E	37.98	0.948034	448.8	15757	2	B7Z6D5	DDX27	224593278	10859
DDX27	R.IFVNSNTDVAPFLR.Q	59.86	0.617764	796.925	20938	2	B7Z6D5	DDX27	224593278	10859
DDX3	K.VVWVEESDKR.S	20.07	0.748411	416.219	11203	3	A0A0D9SF53	DDX3X	301171475	02154
DDX3	R.DLMACAQTGSGK.T	36.53	1.06253	619.778	11840	2	A0A0D9SF53	DDX3X	301171475	02154
DDX3	K.SPILVATAVAAR.G	50.49	1.14143	584.857	15638	2	A0A0D9SF53	DDX3X	301171475	02154
DDX3	K.IGLDFCK.Y	36.92	1.70103	426.717	16113	2	A0A0D9SF53	DDX3X	301171475	02154
DDX3	K.KGADSLEDFLYHEGYACTSIHGDR.S	32.11	0.990799	914.413	19228	3	A0A0D9SF53	DDX3X	301171475	02154
DDX3	K.QYPISLVLAPTR.E	63.93	0.88674	679.395	21003	2	A0A0D9SF53	DDX3X	301171475	02154
DDX3	R.VGNLGLATSFFNER.N	50.38	0.63091	762.894	21749	2	A0A0D9SF53	DDX3X	301171475	02154
DDX3	R.HVINFDLPSDIEEYVHR.I	72.89	0.258278	1042.02	21814	2	A0A0D9SF53	DDX3X	301171475	02154
DDX3	R.NINITKDLLDLLVEAK.Q	68.59	0.00220745	906.527	27067	2	A0A0D9SF53	DDX3X	301171475	02154
DDX3	K.DLLDLLVEAK.Q	42.44	1.82696	564.83	27069	2	A0A0D9SF53	DDX3X	301171475	02154
DDX3	K.TAAFLLPILSQIYSDGPGEALR.A	111.16	0.469931	1166.63	29096	2	A0A0D9SF53	DDX3X	301171475	02154
DDX39	R.CMALAQLLVEQNFPAIAIHR.G	124.9	1.25043	1148.11	25330	2	O00148	DDX39A	119604824	10861
DDX42	R.DILIDPIR.V	17.58	9.55212	477.78	20173	2	A0A0A0MSJ0	DDX42	119614684	09909
DDX42	K.TAAFIWPMLIHIMDQK.E	41.35	4.06526	639.006	27428	3	A0A0A0MSJ0	DDX42	119614684	09909
DDX46	R.ILSKPIEVQVGGR.S	27.81	1.04884	465.948	12806	3	A0A0C4DG89	DDX46	119582646	10862
DDX46	R.GGTILAPTVSAK.T	17.16	1.95399	557.826	12838	2	A0A0C4DG89	DDX46	119582645	10862
DDX46	K.TIAEQLAEKINAK.L	26.63	1.8449	476.939	16853	3	A0A0C4DG89	DDX46	119582645	10862
DDX46	R.SLEEGEGPIAVIMTPTR.E	48.12	0.455575	900.464	21919	2	D6RJA6	DDX46	119582646	10862
DDX46	K.TIAFLLPMFR.H	29.12	3.11908	604.849	26553	2	D6RJA6	DDX46	119582646	10862
DDX48	R.KLDYGQHVVAGTPGR.V	102.33	1.24042	799.425	10340	2	P38919	EIF4A3	295982194	06482
DDX48	K.LDYGQHVVAGTPGR.V	62.12	3.10802	735.376	11523	2	P38919	EIF4A3	295982194	06482
DDX48	R.EANFTVSSMHGDMPQKER.E	51.14	3.93714	688.65	11860	3	P38919	EIF4A3	295982194	06482
DDX48	R.ELAVQIQK.G	21.98	1.3785	464.776	12020	2	P38919	EIF4A3	295982194	06482
DDX48	K.EQIYDVYR.Y	29.36	0.350061	543.267	14396	2	P38919	EIF4A3	295982194	06482
DDX48	K.GFKEQIYDVYR.Y	35.3	1.51159	473.241	15228	3	P38919	EIF4A3	295982194	06482
DDX48	R.ETQALILAPTR.E	49.46	1.5816	606.85	15452	2	P38919	EIF4A3	295982194	06482
DDX48	R.VLISTDVWAR.G	13.4	1.13138	580.328	19145	2	P38919	EIF4A3	295982194	06482
DDX48	K.MLVLDEADEMLNK.G	64.45	0.503705	760.87	22585	2	P38919	EIF4A3	295982194	06482
DDX48	K.MLVLDEADEMLNKGFKEQIYDVYR.Y	58.67	0.354864	730.612	24764	4	P38919	EIF4A3	295982194	06482
DDX48	R.YLPPATQVVLISATLPHEILEMTNK.F	46.07	0.611839	926.841	27924	3	P38919	EIF4A3	295982194	06482
DDX48	K.FDTLCDLYDTLTITQAVIFCNTK.R	64.94	1.86352	918.11	30885	3	P38919	EIF4A3	295982194	06482
DDX5	R.GLDVEDVK.F	13.7	0.0228715	437.729	12060	2	Q59F66		197692465	10532
DDX5	K.NFYQEHPDLAR.R	37.55	1.32983	695.33	12113	2	B4DLW8	DDX5	197692465	01615
DDX5	K.TIVFVETK.R	15	0.32887	468.774	14405	2	B4DLW8	DDX5	197692465	01615
DDX5	R.GVEICIATPGR.L	43.1	2.05184	586.807	15588	2	Q59F66		218681961	01615
DDX5	K.APILIATDVASR.G	48.47	1.10377	613.858	16563	2	Q59F66		197692465	10532
DDX5	R.LIDFLECGK.T	32.01	1.96245	547.78	20090	2	B4DLW8	DDX5	218681961	01615
DDX5	R.GDGPICLVLAPTR.E	82.25	0.49535	684.868	20360	2	Q59F66		218681961	10532
DDX5	R.QTLMWSATWPK.E	48.55	0.0192782	674.84	20480	2	Q59F66		218681961	01615
DDX5	K.QVSDLISVLR.E	46.04	2.7566	565.331	21309	2	B4DLW8	DDX5	197692465	01615
DDX5	R.DWVLNEFK.H	14.96	1.11754	525.766	21862	2	B4DLW8	DDX5	197692465	01615
DDX50	K.TFSFAIPLIER.L	26.57	1.53974	647.365	24394	2	A0A087WVC1	DDX50	119574689	09910
DDX50	K.GAVDALAAALAHISGASSFEPR.S	40.29	1.3988	704.368	26989	3	A0A087WVC1	DDX50	119574689	09910
DDX6	K.SGAYLIPLLER.L	23.67	0.235446	616.356	22477	2	Q8IV96	DDX6	164664518	02638
DDX6	R.ELLMGIFEMGWEKPSPIQEESIPIALSGR.D	18.02	0.6299	815.171	27228	4	Q8IV96	DDX6	164664518	02638
DDX6	R.GPVKPTGGPGGGGTQTQQQMNQLK.N	66.78	1.08191	789.4	9983	3	Q8IV96	DDX6	164664518	02638
DEAD (Asp-Glu-Ala-Asp) box polypeptide 17	R.YRTTSSANNPNLMYQDECDRR.L	15.79	0.763371	648.54	10629	4	Q9UQL5	DDX17	169145046	10532
DEAD (Asp-Glu-Ala-Asp) box polypeptide 17	R.SSQSSSQQFSGIGR.S	79.56	1.49483	728.344	10937	2	Q9UQL5	DDX17	169145046	10532
DEAD (Asp-Glu-Ala-Asp) box polypeptide 17	R.TTSSANNPNLMYQDECDRR.L	34.14	0.220953	757.996	11077	3	Q9UQL5	DDX17	169145046	10532
DEAD (Asp-Glu-Ala-Asp) box polypeptide 17	K.VLEEANQAINPK.L	60.27	4.60734	663.36	11836	2	Q59F66		169145046	10532
DEAD (Asp-Glu-Ala-Asp) box polypeptide 17	K.NFYVEHPEVAR.L	37.03	8.58999	680.83	12178	2	Q59F66		169145047	10532
DEAD (Asp-Glu-Ala-Asp) box polypeptide 17	K.FEKNFYVEHPEVAR.L	14.2	2.06021	441.972	12469	4	Q59F66		169145047	10532
DEAD (Asp-Glu-Ala-Asp) box polypeptide 17	R.DMVGIAQTGSGK.T	56.84	0.299079	582.29	12700	2	Q59F66		169145047	10532
DEAD (Asp-Glu-Ala-Asp) box polypeptide 17	R.LTPYEVDELRR.K	24.67	0.891617	464.249	13834	3	Q59F66		169145047	10532
DEAD (Asp-Glu-Ala-Asp) box polypeptide 17	R.SGKAPILIATDVASR.G	45.73	0.617803	749.933	14567	2	Q59F66		169145046	10532
DEAD (Asp-Glu-Ala-Asp) box polypeptide 17	R.QLAEDFLR.D	43.29	2.2632	496.263	17352	2	Q59F66		169145046	10532
DEAD (Asp-Glu-Ala-Asp) box polypeptide 17	K.GTAYTFFTPGNLK.Q	27.04	4.32128	708.858	19344	2	Q59F66		169145046	10532
DEAD (Asp-Glu-Ala-Asp) box polypeptide 17	R.LIDFLESGK.T	43.9	2.32391	511.281	19813	2	Q59F66		169145046	10532
DEAD (Asp-Glu-Ala-Asp) box polypeptide 17	K.WDLSELPKFEK.N	58.86	2.82672	696.362	21221	2	Q59F66		169145047	10532
DEAD (Asp-Glu-Ala-Asp) box polypeptide 17	K.TLAYLLPAIVHINHQPYLER.G	69.03	0.604749	1181.16	21262	2	Q59F66		169145047	10532
DEAD (Asp-Glu-Ala-Asp) box polypeptide 17	K.LIQLMEEIMAEKENK.T	60.66	0.65313	909.97	21460	2	Q59F66		169145046	10532
DEAD (Asp-Glu-Ala-Asp) box polypeptide 17	R.APLPDLYPFGTMR.G	34.56	0.389782	739.379	23782	2	Q59F66		148613856	10532
DEAD (Asp-Glu-Ala-Asp) box polypeptide 17	R.CTYLVLDEADRMLDMGFEPQIR.K	31.76	0.725606	891.421	25709	3	Q59F66		169145046	10532
DEAD-box protein 47	R.NLGFTAIPLHGQMSQSK.R	45.01	1.00605	914.971	16614	2	Q9H0S4	DDX47	119616691	10863
DEAD-box protein 47	K.TGAFALPILNALLETPQR.L	66.51	2.18899	963.048	29188	2	G5E955	DDX47	161761223	10863
DEAD-box protein 52	K.TLAFSIPILMQLK.Q	57.89	2.87753	737.941	26988	2	Q9Y2R4	DDX52	196049877	09911
DEAD-box protein 54	K.TACFLLPMFER.L	23.76	1.47616	692.84	24408	2	Q8TDD1	DDX54	164419743	13129
DEAD-box protein 54	R.GLDIPLLDNVINYSFPAK.G	68.6	3.23467	995.041	28789	2	Q8TDD1	DDX54	164419743	13129
DEAD-box protein 56	R.LFLEQFSIPTCVLNGELPLR.S	32.1	2.07863	782.757	27194	3	G3V0G3	DDX56	119581499	12154
DEAH (Asp-Glu-Ala-His) box polypeptide 30	R.GEPGGILCFLPGWQEIK.G	58.78	1.24043	950.984	26457	2	H7BXY3	DHX30	119585240	13142
DEAH (Asp-Glu-Ala-His) box polypeptide 30	K.LSTLTLLWPCPMTFVAK.G	20.48	3.68947	989.534	27114	2	H7BXY3	DHX30	119585240	13142
Death associated protein 3	K.ELLFLSNANPSLLER.H	55.86	0.878823	858.469	23460	2	P51398	DAP3	315434216	03646
Dehydrogenase E1 and transketolase domain containing 1	R.QDGDYSPDNSAQPGDR.V	80.99	1.30104	861.355	9265	2	Q96HY7	DHTKD1	119606733	09917
DEK Oncogene	K.LKKPPTDEELKETIK.K	71.78	0.367438	443.007	10307	4	P35659	DEK		00503
DEK Oncogene	K.LLYNRPGTVSSLK.K	15.6	0.417177	724.417	11908	2	P35659	DEK	197927454	00503
DEK Oncogene	R.EPFTIAQGK.G	42.73	0.189798	495.766	12944	2	P35659	DEK	123231494	00503
DEK Oncogene	K.KLLASANLEEVTMK.Q	36.29	2.50896	516.29	15161	3	P35659	DEK	197927454	00503
DEK Oncogene	R.IHFFLSK.K	23.69	1.62422	446.257	15377	2	P35659	DEK	197927454	00503
DEK Oncogene	K.LLASANLEEVTMK.Q	83.85	0.665372	709.881	17412	2	P35659	DEK	197927454	00503
DEK Oncogene	K.SICEVLDLER.S	40.64	2.13682	617.309	19462	2	P35659	DEK	197927454	00503
DEK Oncogene	K.NVGQFSGFPFEK.G	35.95	1.13957	678.832	19978	2	P35659	DEK	197927454	00503
DEK Oncogene	K.KPPTDEELKETIKK.L	33.72	0.378037	414.736	9438	4	P35659	DEK		00503
Dendrin	R.AGRGWARTPGPYAGALR.E	24.97	6.23931	439.987	9729	4	O94850	DDN	223590231	10294
Density regulated protein	K.QEAGISEGQGTAGEEEEKKK.Q	29.84	8.98805	527.01	7644	4	O43583	DENR	119618749	05182
Deoxycytidine kinase	K.STFVNILK.Q	15.89	2.50234	461.273	16691	2	P27707	DCK	331271627	00507
Desmin	R.TNEKVELQELNDR.F	65.73	2.85176	794.4	11894	2	P17661	DES	167887751	00514
Desmin	R.HLREYQDLLNVK.M	23.82	0.884263	509.947	14323	3	P17661	DES	281185500	05628
Destrin (actin depolymerizing factor)	K.FQGIKHECQANGPEDLNR.A	59.28	1.18032	705	10135	3	P60981	DSTN	119630681	16446
Developmentally regulated GTP binding protein 1	R.IGFVGFPSVGK.S	58.47	0.198624	554.314	20299	2	Q9Y295	DRG1	119580380	16034
Developmentally regulated GTP binding protein 1	K.IQLLDLPGIIEGAK.D	72.62	2.17045	740.441	25447	2	Q9Y295	DRG1	119580380	16034
Developmentally regulated GTP binding protein 2	K.GANIQLLDLPGIIEGAAQGK.G	27.95	1.9999	989.554	26594	2	J3QKW7	DRG2	119576073	04286
DHX36	R.DCAVLSAIIDLIK.T	32.47	0.304726	715.9	30724	2	A0A0G2JQU7	DHX36	167830436	09918
Dicarboxylate ion carrier	K.LGPLAFYK.G	34.77	0.733058	454.765	17718	2	Q9UBX3	SLC25A10	119610088	08424
Dihydrofolate reductase	R.INLVLSR.E	27.38	1.35787	407.76	14825	2	P00374	DHFR	342350937	00519
Dihydrolipoamide branched chain transacylase	K.DMTVPILVSKPPVFTGK.D	17.41	4.6921	915.02	21396	2	Q5VVL7	DBT	119593369	02010
Dihydrolipoamide S-acetyltransferase	K.GIDLTQVK.G	15.02	0.206067	437.256	13794	2	P10515	DLAT	215274207	10578
Dihydrolipoamide S-acetyltransferase	R.VFVSPLAK.K	17.56	1.14814	430.765	14166	2	P10515	DLAT	215274207	10578
Dihydrolipoamide S-acetyltransferase	K.LQPHEFQGGTFTISNLGMFGIK.N	23.81	2.77018	808.081	23172	3	P10515	DLAT	215274207	10578
Dihydrolipoamide s-succinyl transferase	R.GLVVPVIR.N	20.42	1.0228	426.786	16726	2	P36957	DLST	317373578	00520
DIS3	R.IDMVPELLSSNLCSLK.C	42.63	1.31946	909.969	24340	2	Q9Y2L1	DIS3	190014625	06338
Disrupter of silencing 10	K.LTEVKDELEPLLELVEQGIIPPGK.G	31.27	6.68547	665.63	28290	4	Q9NQZ2	UTP3	119626032	18016
DIX domain containing 1	R.ANM#DKDELHNQNVDLQR.K	16.61	9.57407	412	8124	5	J3KQC9	DIXDC1	147641721	16804
DKFZP547E1010 protein	R.LAQQMENRPSVQAALK.L	44.95	0.061661	892.478	11680	2	A0A087X1B7	CHTOP	331028739	13163
DKFZP564B167 protein	R.TVFFWAPIMK.W	18.13	0.00161335	620.333	24714	2	O95563	MPC2	219521872	08525
DKFZP586B1621 protein	R.VAPAEPQEAPDSTAAGGSASKR.M	59.85	1.08726	699.679	8970	3	A0A087WUL0	TKFC	311033370	13180
DNA dependent protein kinase catalytic subunit	K.QGNLSSQVPLKR.L	37.39	0.0791408	442.921	10426	3	P78527	PRKDC	126032350	02941
DNA dependent protein kinase catalytic subunit	R.CGAALAGHQLIR.G	66.95	2.24526	633.839	11124	2	P78527	PRKDC	126032350	02941
DNA dependent protein kinase catalytic subunit	K.MKQDAQVVLYR.S	45.55	5.2476	675.86	11562	2	P78527	PRKDC	126032350	02941
DNA dependent protein kinase catalytic subunit	R.SLGPPQGEEDSVPR.D	29.76	3.61924	734.36	12236	2	P78527	PRKDC	126032350	02941
DNA dependent protein kinase catalytic subunit	K.INQVFHGSCITEGNELTK.T	82.53	0.883248	683.001	13905	3	P78527	PRKDC	126032350	02941
DNA dependent protein kinase catalytic subunit	K.LSLMYAR.K	23.37	0.560073	427.233	14822	2	P78527	PRKDC	126032350	02941
DNA dependent protein kinase catalytic subunit	R.GIFTSEIGTK.Q	23.95	0.676445	526.784	15446	2	P78527	PRKDC	126032350	02941
DNA dependent protein kinase catalytic subunit	R.LYSLALHPNAFK.R	40.56	1.43548	687.381	15705	2	P78527	PRKDC	126032350	02941
DNA dependent protein kinase catalytic subunit	K.FVPLLPGNR.S	20.05	1.08435	506.8	17181	2	P78527	PRKDC	126032350	02941
DNA dependent protein kinase catalytic subunit	K.HSSLITPLQAVAQRDPIIAK.Q	48.35	3.83648	720.08	17826	3	P78527	PRKDC	126032350	02941
DNA dependent protein kinase catalytic subunit	R.LLEEALLR.L	48.14	1.85453	478.791	18489	2	P78527	PRKDC	126032350	02941
DNA dependent protein kinase catalytic subunit	K.LGNPIVPLNIR.L	18.05	2.5362	603.373	18677	2	P78527	PRKDC	126032350	02941
DNA dependent protein kinase catalytic subunit	K.LAGANPAVITCDELLLGHEKAPAFR.D	44.42	0.822633	888.471	19223	3	P78527	PRKDC	126032350	02941
DNA dependent protein kinase catalytic subunit	R.LSFAVPFR.E	35.01	2.73562	468.77	20163	2	P78527	PRKDC	126032350	02941
DNA dependent protein kinase catalytic subunit	K.TVSLLDENNVSSYLSK.N	76.89	1.00854	884.951	20585	2	P78527	PRKDC	126032350	02941
DNA dependent protein kinase catalytic subunit	K.NILAFRDQNILLGTTYR.I	30.89	4.18707	1004.55	20861	2	P78527	PRKDC	126032350	02941
DNA dependent protein kinase catalytic subunit	K.CKIPALDLLIK.L	16.58	0.951879	642.392	21043	2	P78527	PRKDC	126032350	02941
DNA dependent protein kinase catalytic subunit	R.VLEQLIVAHFPMQSR.E	32.49	1.40728	884.481	21223	2	P78527	PRKDC	126032350	02941
DNA dependent protein kinase catalytic subunit	R.ELLNPVVEFVSHPSTTCR.E	57.74	4.26851	1043.02	21578	2	P78527	PRKDC	126032350	02941
DNA dependent protein kinase catalytic subunit	R.TVGALQVLGTEAQSSLLK.A	75.47	0.240217	908.015	22006	2	P78527	PRKDC	126032350	02941
DNA dependent protein kinase catalytic subunit	K.AALSALESFLK.Q	21.04	1.84056	575.328	23204	2	P78527	PRKDC	126032350	02941
DNA dependent protein kinase catalytic subunit	R.VEQLFQVMNGILAQDSACSQR.A	63.43	0.251446	1197.58	25300	2	P78527	PRKDC	126032350	02941
DNA dependent protein kinase catalytic subunit	K.QLFSSLFSGILK.E	61.83	2.85275	670.383	25859	2	P78527	PRKDC	126032350	02941
DNA dependent protein kinase catalytic subunit	R.MKLSDFNDITNMLLLK.M	18.99	2.19305	948.5	26077	2	P78527	PRKDC	126032350	02941
DNA dependent protein kinase catalytic subunit	K.LSDFNDITNMLLLK.M	93.08	0.808866	818.934	26205	2	P78527	PRKDC	126032350	02941
DNA dependent protein kinase catalytic subunit	K.AVAFFLESIAMHDIIAAEK.C	55.09	1.79135	692.701	26557	3	P78527	PRKDC	126032350	02941
DNA dependent protein kinase catalytic subunit	K.LLLQGEADQSLLTFIDKAMHGELQK.A	36.92	3.04951	700.377	27415	4	P78527	PRKDC	126032350	02941
DNA dependent protein kinase catalytic subunit	K.VAACELLHSMVMFMLGK.A	59.29	2.3537	646.321	29645	3	P78527	PRKDC	126032350	02941
DNA dependent protein kinase catalytic subunit	R.LGLIEWLENTVTLK.D	38.69	0.543916	814.967	29818	2	P78527	PRKDC	119607089	02941
DNA dependent protein kinase catalytic subunit	K.LQSVQALTEIQEFISFISK.Q	99.15	1.55053	1091.1	31000	2	P78527	PRKDC	126032350	02941
DNA fragmentation factor 45	R.LQHTLQQVLDQREEVR.Q	18.25	1.89904	664.691	13978	3	O00273	DFFA	119592064	03531
DNA fragmentation factor 45	R.ETSSDVALASHILTALR.E	84.17	0.143501	892.481	22778	2	O00273	DFFA	119592064	03531
DNA fragmentation factor 45	K.QLLQLYLQALEKEGSLLSKQEESK.A	52.64	0.505853	694.634	25012	4	O00273	DFFA	119592064	03531
DNA Ligase III	K.ALDLADMITR.V	30.5	5.04925	559.795	21869	2	P49916	LIG3	311346496	02966
DNA polymerase beta	R.KAPQETLNGGITDMLTELANFEK.N	54.82	1.83076	840.761	26623	3	P06746	POLB	339717646	07517
DNA polymerase delta interacting protein 3	K.FAASGGFLHHMAGLSSSK.L	22.24	0.691459	451.975	14548	4	Q8WUT1	POLDIP3	169145255	17875
DNA polymerase delta interacting protein 3	R.VGIQQGLLSQSTR.T	61.56	0.868205	693.888	14785	2	Q8WUT1	POLDIP3	169145255	17875
DNA polymerase delta interacting protein 3	K.VVQNDAYTAPALPSSIR.T	63.93	4.69047	901.48	16243	2	Q8WUT1	POLDIP3	169145255	17875
DNA polymerase epsilon subunit 3	K.TLNASDVLSAMEEMEFQR.F	48.86	0.365533	690.987	26640	3	Q9NRF9	POLE3	224586804	06274
DNA polymerase, delta	K.GLLPQILENLLSAR.K	34.74	1.36898	768.958	29419	2	E7EVW0	POLD1	156616275	08882
DNA replication licensing factor MCM4	R.LSNKVEAIDVEEAKR.L	58.28	0.776051	425.985	10879	4	J3KPV4	MCM4	119607092	09094
DNA replication licensing factor MCM4	K.TTIENIQLPHTLLSR.F	35.01	3.80884	868.485	19194	2	J3KPV4	MCM4	119607092	09094
DNA replication licensing factor MCM4	R.ALADDDFLTVTGK.T	24.66	1.61237	683.347	19699	2	J3KPV4	MCM4	133920157	09094
DNA replication licensing factor MCM4	R.NLNPEDIDQLITISGMVIR.T	45.06	0.133574	714.381	27486	3	J3KPV4	MCM4	119607092	09094
DNA topoisomerase I	R.AGNEKEEGETADTVGCCSLR.V	79.06	1.27031	728.315	10367	3	P11387	TOP1	223460080	00535
DNA topoisomerase I	K.IEPPGLFR.G	13.69	0.0129237	464.766	16761	2	P11387	TOP1	311347056	16214
DNA topoisomerase I	R.IANFKIEPPGLFR.G	34.09	0.335585	751.43	19362	2	P11387	TOP1	223460080	00535
DNA topoisomerase II alpha	R.KVLFTCFK.R	34.39	2.56865	521.79	13195	2	C9J4C3	TOP2A	339717599	00536
DNA topoisomerase II alpha	K.TLAVSGLGVVGR.D	28.25	1.17483	564.84	16729	2	C9J4C3	TOP2A	187954517	00536
DNA topoisomerase II alpha	K.IFDEILVNAADNK.Q	66.14	2.14947	731.381	21314	2	C9J4C3	TOP2A	187954517	00536
DNA topoisomerase II alpha	K.AAIGCGIVESILNWVK.F	63.27	4.43368	865.473	29274	2	C9J5P2	TOP2A	187954517	00536
DNA topoisomerase II alpha	K.RDPALNSGVSQKPDPAK.T	57.8	2.26975	593.982	8497	3	C9J4C3	TOP2A	187954517	00536
DNA topoisomerase II alpha	R.LRNEKEQELDTLK.R	20.8	0.698079	404.721	9671	4	C9J4C3	TOP2A	187954517	00536
DnaJ homolog subfamily C, member 8	R.ALDVIQAGKEYVEHTVK.E	62.87	2.97577	950.51	19125	2	O75937	DNAJC8	119628115	13236
DnaJ homolog subfamily C, member 9	R.NIIQQAIDAGEVPSYNAFVK.E	68.26	0.498823	1089.07	23474	2	Q8WXX5	DNAJC9	187952391	13237
DnaJ homolog subfamily C, member 9	M.GLLDLCEEVFGTADLYR.V	72.47	8.4437	985.972	27583	2	Q8WXX5	DNAJC9	52782787	13237
Dodecenoyl CoA delta isomerase	K.SLQMYLER.L	36.76	3.71902	520.264	15656	2	Q96DC0	DCI	295842266	02628
Dodecenoyl CoA delta isomerase	R.VLVEPDAGAGVAVMK.F	44.85	1.20072	728.398	16558	2	P42126	ECI1	295842266	02628
Dodecenoyl CoA delta isomerase	R.YCIGLNETQLGIIAPFWLKDTLENTIGHR.A	63.66	3.47253	843.944	27099	4	Q96DC0	DCI	119605930	02628
Dodecenoyl CoA delta isomerase	R.YCIGLNETQLGIIAPFWLK.D	84.33	0.919425	1118.59	27577	2	Q96DC0	DCI	119605930	02628
Dodecenoyl-CoA delta-isomerase	K.ATEMLIFGK.K	48.21	2.17327	505.272	18549	2	A0A0C4DGA2	ECI2	260275230	16269
Dodecenoyl-CoA delta-isomerase	K.WDAWNALGSLPK.E	48.64	0.375638	679.348	23377	2	A0A0C4DGA2	ECI2	260275230	16269
Dolichol phosphate mannose synthase	K.LGGNEIVSFLK.G	32.01	2.21134	588.833	20631	2	O60762	DPM1	123231663	04613
Dolichyl phosphate mannosyltransferase 3	R.ELQSQIQEAR.A	35.33	0.297932	601.312	10406	2	Q9P2X0	DPM3	125987822	16179
Dolichyl pyrophosphate phosphatase 1	R.IAAWPVSEFFLIR.D	23.12	2.15643	774.931	27658	2	Q86YN1	DOLPP1	119608277	16835
Double strand break repair protein MRE11A	K.DIIHFFR.H	23.86	2.6976	474.257	20068	2	P49959	MRE11A	119587338	02889
Double stranded RNA binding zinc finger protein	K.TVASSLGQIPMQR.Q	58.07	1.02325	694.372	15421	2	Q9UL40	ZNF346	119605446	05606
Downregulator of transcription 1	K.TISPEHVIQALESLGFGSYISEVK.E	42.57	2.24777	651.846	28728	4	Q01658	DR1	119593482	03284
Dpy 30 like protein	K.QKVDLQSLPTR.A	45.68	0.526182	642.867	11933	2	Q9C005	DPY30	119620871	17434
Dpy 30 like protein	K.ERPPNPIEFLASYLLK.N	54.29	0.483297	944.022	29100	2	Q9C005	DPY30	242556512	17434
Dpy 30 like protein	R.AYLDQTVVPILLQGLAVLAK.E	60.1	0.574987	1063.14	32191	2	Q9C005	DPY30	119620871	17434
DRAP1	K.VAAAVPVIISR.A	25.99	2.12105	548.347	15654	2	Q14919	DRAP1	119594878	03796
DRAP1	R.ALELFLESLLK.K	51.52	1.45169	638.381	27767	2	Q14919	DRAP1	119594878	03796
dUTP pyrophosphatase	R.ARPAEVGGMQLR.F	24.53	0.574461	642.845	10919	2	H0Y477	DUT	347595814	03165
dUTP pyrophosphatase	R.IAQLICER.I	43.52	7.30949	501.77	12347	2	A0A0C4DGL3	DUT	347595814	03165
Dynactin 1	R.QSCNILISTMNK.L	45.13	0.400371	704.849	15462	2	Q14203	DCTN1	299890875	07206
Dynactin 1	R.ELTNQQEASVER.Q	81.38	0.491567	702.341	9413	2	Q14203	DCTN1	299890875	07206
Dynactin 1	K.IKGEELSEANVR.L	21.66	2.0272	448.91	9929	3	Q14203	DCTN1	299890875	07206
Dynamin like 120 kDa protein, mitochondrial	K.AKNEILDEVISLSQVTPK.H	41.76	0.35583	662.037	23459	3	E5KLJ5	OPA1	311346896	05596
Dynamin like 120 kDa protein, mitochondrial	R.SISDKQQWDAAIYFMEEALQAR.L	64.55	0.629556	867.42	27425	3	E5KLJ5	OPA1	311346896	05596
Dynamin related protein 1	K.SSLLDDLLTESEDMAQR.R	107.81	1.30116	961.953	27383	2	G8JLD5	DNM1L	171460918	04833
Dynamin related protein 1	R.TLESVDPLGGLNTIDILTAIR.N	87.41	4.68431	1106.11	27780	2	G8JL97	DNM1L	171460918	04833
Dynamitin	K.LLGPDAAINLTDPDGALAKR.L	47.61	0.604126	674.372	19743	3	Q13561	DCTN2	119617435	09568
Dynamitin	R.LLHEVQELTTEVEKIK.T	56.65	1.87474	637.025	19930	3	Q13561	DCTN2	119617435	09568
Dynamitin	K.VSALDLAVLDQVEAR.L	60.79	2.26534	799.943	23039	2	Q13561	DCTN2	119617435	09568
Dynein light chain 1	K.YNPTWHCIVGR.N	26.03	0.217443	468.228	14091	3	P63167	DYNLL1	345110787	03334
Dynein light chain 2A	R.DIDPQNDLTFLR.I	40.94	6.64126	723.86	22412	2	H3BQI1	DYNLRB2	166007021	06203
Dynein light chain A	K.AGATSEGVLANFFNSLLSKK.T	48.79	0.834431	1027.55	26340	2	Q9Y6G9	DYNC1LI1	166795297	10917
Dynein light chain A	K.AGATSEGVLANFFNSLLSK.K	120.93	2.06543	963.5	28449	2	Q9Y6G9	DYNC1LI1	166795297	10917
Dynein light chain A	K.QPPTAAGRPVDASPR.V	29.08	1.1337	507.271	8637	3	Q9Y6G9	DYNC1LI1	166795297	10917
Dynein, cytoplasmic intermediate polypeptide 2	K.EAVAPVQEESDLEKK.R	23.26	4.8354	557.95	11269	3	Q13409	DYNC1I2	119631614	04512
Dynein, cytoplasmic, heavy polypeptide 1	K.KYEFGESDLR.S	58.63	2.54263	622.3	12462	2	Q14204	DYNC1H1	211826822	02524
Dynein, cytoplasmic, heavy polypeptide 1	R.TPNGVVLAPVQLGK.W	38.61	5.89311	696.91	17011	2	Q14204	DYNC1H1	166788526	02524
Dynein, cytoplasmic, heavy polypeptide 1	R.ILDDDTIITTLENLKR.E	50.86	1.11744	625.015	24374	3	Q14204	DYNC1H1	211826822	02524
Dynein, cytoplasmic, heavy polypeptide 1	K.LSLSNAISTALPLTQLR.W	43.55	1.58839	899.527	24858	2	Q14204	DYNC1H1	211826822	02524
Dynein, cytoplasmic, heavy polypeptide 1	R.FGNPLLVQDVESYDPVLNPVLNR.E	64	2.08901	1299.68	25753	2	Q14204	DYNC1H1	166788526	02524
Dynein, cytoplasmic, heavy polypeptide 1	R.ENFIPTIVNFSAEEISDAIREK.M	30.05	1.17354	841.43	27637	3	Q14204	DYNC1H1	166788526	02524
Dynein, cytoplasmic, heavy polypeptide 1	R.VLTLSEDSPYETLHSFISNAVAPFFK.S	15.25	1.11932	728.874	29995	4	Q14204	DYNC1H1	166788526	02524
Dynein, cytoplasmic, heavy polypeptide 2	R.IM#ELDSNDGLLK.V	13.63	1.38156	455.23	2053	3	Q8NCM8	DYNC2H1	311033479	10344
Dyskerin	K.SQQSAGKEYVGIVR.L	60.57	6.07704	761.4	10784	2	O60832	DKC1	323434335	02129
Dyskerin	K.EYVGIVR.L	15.73	1.47702	418.237	12101	2	O60832	DKC1	323434335	02129
Dyskerin	K.IMLPGVLR.Y	13.55	0.914804	449.78	18357	2	O60832	DKC1	323434335	02129
Dyskerin	R.KSLPEEDVAEIQHAEEFLIKPESK.V	33.99	0.931168	692.36	20684	4	O60832	DKC1	323434335	02129
Dyskerin	R.ALETLTGALFQRPPLIAAVK.R	87.16	0.593578	1055.12	23277	2	O60832	DKC1	323434335	02129
Dyskerin	K.LDTSQWPLLLK.N	45.19	0.64396	657.377	23556	2	O60832	DKC1	323434335	02129
E2-230K	K.SGYPDIGFPLFPLSK.G	39.45	2.42513	819.43	25869	2	Q9C0C9	UBE2O	209572710	10928
E2F transcription factor 8	R.GLMKTPLK.E	14.93	5.60204	444.27	14253	2	A0AVK6	E2F8	121949436	10981
EBNA1 binding protein 2	R.GLLKPGLNVVLEGPK.K	54.64	0.349428	511.984	17616	3	H7C2Q8	EBNA1BP2	237649015	16849
EBNA2 coactivator p100	R.HFVDSHHQKPVNAIIEHVR.D	42.75	0.14758	453.443	10655	5	Q7KZF4	SND1	119604043	03714
EBNA2 coactivator p100	R.QINLSNIR.A	39.62	0.355074	479.277	13150	2	Q7KZF4	SND1	119604043	03714
EBNA2 coactivator p100	R.SSHYDELLAAEAR.A	89.77	1.2807	731.351	13895	2	Q7KZF4	SND1	197305029	03714
EBNA2 coactivator p100	K.VITEYLNAQESAK.S	33.21	3.9543	733.377	14752	2	Q7KZF4	SND1	306992088	03714
EBNA2 coactivator p100	R.LGTLSPAFSTR.V	50.3	2.09286	575.316	15193	2	Q7KZF4	SND1	306992088	03714
EBNA2 coactivator p100	K.MVLSGCAIIVR.G	21.68	1.53118	609.838	17223	2	Q7KZF4	SND1	119604043	03714
EBNA2 coactivator p100	K.IHVFYIDYGNR.E	31.87	1.89089	466.238	17756	3	Q7KZF4	SND1	306992088	03714
EBNA2 coactivator p100	K.VMQVLNADAIVVK.L	51.51	0.831548	700.403	18542	2	Q7KZF4	SND1	197305029	03714
EBNA2 coactivator p100	K.LRPLYDIPYMFEAR.E	38.32	0.611574	595.312	22957	3	Q7KZF4	SND1	197305029	03714
EBNA2 coactivator p100	R.VLPAQATEYAFAFIQVPQDDDARTDAVDSVVR.D	33.06	0.552208	1169.92	24958	3	Q7KZF4	SND1	306992088	03714
EBNA2 coactivator p100	K.ETCLITFLLAGIECPR.G	73.37	2.22297	631.66	29127	3	Q7KZF4	SND1	197305029	03714
EBNA2 coactivator p100	R.ALLLPDYYLVTVMLSGIK.C	69.62	0.281713	670.385	30805	3	Q7KZF4	SND1	119604043	03714
EBNA2 coactivator p100	R.ANNPEQNRLSECEEQAK.A	59.44	0.709007	1008.96	9495	2	Q7KZF4	SND1	119604043	03714
eIF2 alpha	K.VVTDTDETELAR.Q	80.07	5.26007	674.83	11612	2	P05198	EIF2S1	119601340	04881
eIF2 alpha	R.AGLNCSTENMPIK.I	82.24	1.06505	717.839	12804	2	P05198	EIF2S1	119601340	04881
eIF2 alpha	R.YVMTTTTLER.T	35.58	3.43484	607.81	13091	2	P05198	EIF2S1	119601340	04881
eIF2 alpha	K.TVYSILR.H	25.96	0.622432	426.253	14652	2	P05198	EIF2S1	119601340	04881
eIF2 alpha	K.INLIAPPR.Y	32.01	0.888585	447.282	14741	2	P05198	EIF2S1	119601340	04881
eIF2 alpha	R.HVAEVLEYTKDEQLESLFQR.T	108.93	0.86352	1217.62	20942	2	P05198	EIF2S1	119601340	04881
eIF2beta	K.FVMKPPQVVR.V	21.52	1.44583	600.849	13164	2	P20042	EIF2S2	205830882	04882
eIF2beta	R.YIKEYVTCHTCR.S	42.18	0.850437	408.193	9744	4	P20042	EIF2S2	205830882	04882
EIF3S3	K.NLQLLMDRVDEMSQDIVK.Y	76.2	4.30443	1074.05	24654	2	A0A087WZK9	EIF3H	119612365	04885
EIF3S4	K.GFAFISFHR.R	25.98	4.67661	541.28	17996	2	O75821	EIF3G	159163852	04886
EIF3S5	K.YAYYDTER.I	24.06	0.149936	540.735	10970	2	B3KSH1	EIF3F	119620460	04887
EIF3S5	R.IGVDLIMK.T	32.24	1.84351	444.764	18635	2	B3KSH1	EIF3F	119589045	04887
EIF3S5	R.FLMSLVNQVPK.I	34.58	0.307279	638.36	20052	2	B3KSH1	EIF3F	119589045	04887
EIF3S7	K.TQGNVFATDAILATLMSCTR.S	97.09	1.74557	1085.53	26929	2	O15371	EIF3D	168985154	04888
EIF3S8	R.AKELLGQGLLLR.S	17.11	1.22824	655.912	16944	2	H3BRV0	EIF3C	312433975	04889
EIF3S8	K.ELLGQGLLLR.S	49.31	1.73791	556.344	21295	2	H3BRV0	EIF3C	312433975	04889
EIF3S8	R.TEPTAQQNLALQLAEKLGSLVENNER.V	54.1	2.20514	956.166	26697	3	H3BRV0	EIF3C	312433975	04889
EIF4A1	R.KGVAINMVTEEDKR.T	71.17	0.423944	530.615	10835	3	P60842	EIF4A1	224036361	04030
EIF4A1	K.GVAINMVTEEDKR.T	50.4	0.251755	487.917	12665	3	P60842	EIF4A1	224036361	04030
EIF4A1	K.KEELTLEGIR.Q	45.22	0.456358	594.335	13837	2	J3KT12	EIF4A1	325197164	04030
EIF4A2	K.GYDVIAQAQSGTGK.T	69.72	1.206	697.85	13584	2	J3KT12	EIF4A1	325197164	04030
EIF4A2	R.AIIPCIK.G	13.62	1.78027	407.746	14848	2	Q14240	EIF4A2	164414905	03062
EIF4A2	R.GIYAYGFEKPSAIQQR.A	70.19	0.531746	914.474	14888	2	J3KT12	EIF4A1	325197164	06482
EIF4A2	R.VFDMLNR.R	35.52	1.98335	447.728	16573	2	Q9NZE6	EIF4A2	325197164	04030
EIF4A2	R.VLITTDLLAR.G	40.93	1.60046	557.844	19752	2	Q9NZE6	EIF4A2	224036361	03062
EIF4A2	K.MFVLDEADEMLSR.G	83.3	0.406245	778.36	24035	2	Q9NZE6	EIF4A2	325197164	03062
EIF4G3	R.FMLQDVIDLR.L	69.32	0.619368	625.334	25358	2	B9EGQ7	EIF4G3	311771716	06802
eIF5A-1	K.KYEDICPSTHNMDVPNIKR.N	99.17	3.29723	773.038	12521	3	I3L504	EIF5A	219555712	02555
eIF5A-1	K.KYEDICPSTHNMDVPNIK.R	75.13	2.33133	1081	13761	2	I3L504	EIF5A	219555712	02555
eIF5A-1	K.YEDICPSTHNMDVPNIK.R	48.87	1.92237	678.307	14878	3	I3L504	EIF5A	219555712	02555
eIF5A-1	R.EDLRLPEGDLGKEIEQK.Y	30.42	0.569318	657.012	16675	3	I3L504	EIF5A	219555712	02555
eIF5A-1	K.VHLVGIDIFTGKK.Y	42.57	0.691037	713.924	17704	2	I3L504	EIF5A	219555712	10426
eIF5A-1	K.VHLVGIDIFTGKKYEDICPSTHNMDVPNIK.R	18.41	2.21697	860.937	19430	4	I3L504	EIF5A	219555712	10426
eIF5A-1	K.VHLVGIDIFTGK.K	44.2	0.5821	649.877	20793	2	I3L504	EIF5A	219555712	10426
Electron transfer flavoprotein beta polypeptide	K.LSVISVEDPPQR.T	27.55	1.44806	670.363	15214	2	P38117	ETFB	119592410	00557
Electron transfer flavoprotein beta polypeptide	R.LKLPAVVTADLR.L	23.01	1.84365	432.606	17510	3	P38117	ETFB	119592410	00557
Electron transfer flavoprotein beta polypeptide	K.IEVIKPGDLGVDLTSK.L	79.73	1.93355	842.478	19091	2	P38117	ETFB	119592410	00557
Electron transfer flavoprotein beta polypeptide	K.HSMNPFCEIAVEEAVR.L	63.91	3.39781	944.934	19209	2	P38117	ETFB	119592410	00557
Electron transfer flavoprotein dehydrogenase	K.LTFPGGLLIGCSPGFMNVPK.I	26.58	0.527293	1053.05	25424	2	J3KND9	ETFDH	292495008	01978
Electron transfer flavoprotein, alpha polypeptide	K.ASSTSPVEISEWLDQKLTK.S	67.79	7.67976	707.03	21880	3	H0YK49	ETFA	189181759	01979
Electron transfer flavoprotein, alpha polypeptide	K.LLYDLADQLHAAVGASR.A	105.42	0.903496	906.983	21886	2	H0YK49	ETFA	189181759	01979
Electron transfer flavoprotein, alpha polypeptide	K.LEVAPISDIIAIKSPDTFVR.T	56.56	1.99979	728.749	23189	3	H0YK49	ETFA	189181759	01979
Electron transfer flavoprotein, alpha polypeptide	K.GLLPEELTPLILATQK.Q	16.39	0.0506906	868.514	25678	2	P13804	ETFA	189181759	01979
Electron transfer flavoprotein, alpha polypeptide	K.TIVAINKDPEAPIFQVADYGIVADLFK.V	79.67	2.41689	983.201	27397	3	H0YK49	ETFA	189181759	01979
ELG protein	K.KVDHRAPGAEEDDSELQR.A	88.43	0.756345	684.662	8107	3	Q53F19-2	C17orf85	166295179	17116
Elongation factor 1 alpha 1	R.QTVAVGVIK.A	38.19	1.27055	457.787	11876	2	Q6IQ15	EEF1A1	197692479	00559
Elongation factor 1 alpha 1	R.TIEKFEKEAAEMGK.G	80.63	2.07473	805.91	13248	2	Q6IQ15	EEF1A1	197692479	00559
Elongation factor 1 alpha 1	K.IGGIGTVPVGR.V	56.52	1.08813	513.308	13833	2	Q6IQ15	EEF1A1	197692479	00559
Elongation factor 1 alpha 1	K.THINIVVIGHVDSGK.S	62.95	3.78507	794.941	13851	2	Q6IQ15	EEF1A1	197692479	00559
Elongation factor 1 alpha 1	K.YYVTIIDAPGHR.D	29.38	3.51742	468.912	15033	3	Q6IQ15	EEF1A1	150182807	00559
Elongation factor 1 alpha 1	R.YEEIVKEVSTYIKK.I	60.83	5.23907	864.97	17257	2	Q6IQ15	EEF1A1	129395719	00559
Elongation factor 1 alpha 1	R.EHALLAYTLGVK.Q	59.82	1.40712	438.918	17305	3	A0A087WV01	EEF1A1	197692479	00559
Elongation factor 1 alpha 1	R.YEEIVKEVSTYIK.K	66.29	0.427274	800.927	19190	2	Q6IQ15	EEF1A1	129395719	00559
Elongation factor 1 alpha 1	R.VETGVLKPGMVVTFAPVNVTTEVK.S	85.22	1.85737	1258.19	20908	2	Q6IQ15	EEF1A1	129395719	00559
Elongation factor 1 alpha 1	K.IGGIGTVPVGRVETGVLKPGMVVTFAPVNVTTEVK.S	46.3	1.14652	1174.66	21615	3	Q6IQ15	EEF1A1	129395719	00559
Elongation factor 1 alpha 1	K.SGDAAIVDMVPGKPMCVESFSDYPPLGR.F	74.72	1.03325	999.139	22416	3	Q6IQ15	EEF1A1	129395719	00559
Elongation factor 1 alpha 1	R.KDGNASGTTLLEALDCILPPTRPTDKPLRLPLQDVYK.I	19.87	0.313916	822.045	24347	5	Q6IQ15	EEF1A1		00559
Elongation factor 1 alpha 1	K.DGNASGTTLLEALDCILPPTRPTDKPLR.L	17.19	0.636755	1007.86	25173	3	Q6IQ15	EEF1A1	129395719	00559
Elongation factor 1 alpha 1	K.DGNASGTTLLEALDCILPPTRPTDKPLRLPLQDVYK.I	24.32	1.69503	1326.7	25736	3	Q6IQ15	EEF1A1		00559
Elongation factor 1 alpha 1	K.KIGYNPDTVAFVPISGWNGDNMLEPSANMPWFK.G	79.88	1.64134	1232.59	25785	3	Q6IQ15	EEF1A1	129395719	00559
Elongation factor 1 alpha 1	K.NMITGTSQADCAVLIVAAGVGEFEAGISK.N	94.02	1.59653	970.483	30145	3	Q6IQ15	EEF1A1	197692479	00559
Elongation factor 1, alpha 2	K.YYITIIDAPGHR.D	55.22	0.4215	709.875	16531	2	Q05639	EEF1A2	197692479	04265
Elongation factor 1, alpha 2	R.VETGILRPGMVVTFAPVNITTEVK.S	35.19	1.06711	1286.22	22574	2	Q05639	EEF1A2	197692479	04265
Elongation factor G 1	R.SFTPVFLGSALK.N	40.77	0.315779	633.858	21267	2	Q96RP9	GFM1	311347576	07365
Embryonic lethal abnormal vision like 1	K.VSYARPSSEVIK.D	38.27	3.33003	668.365	10037	2	B4DVB8	ELAVL1	119589356	16025
Embryonic lethal abnormal vision like 1	R.SEAEEAITSFNGHKPPGSSEPITVK.F	33.93	0.379362	871.432	14658	3	B4DVB8	ELAVL1	119589356	16025
Embryonic lethal abnormal vision like 1	R.DKVAGHSLGYGFVNYVTAK.D	61.95	0.71667	676.017	16643	3	B4DVB8	ELAVL1	292659624	16025
Embryonic lethal abnormal vision like 1	K.NVALLSQLYHSPAR.R	72.84	1.62922	784.93	16926	2	B4DVB8	ELAVL1	119589356	16025
Embryonic lethal abnormal vision like 1	K.DANLYISGLPR.T	29.53	1.31785	609.828	18922	2	B4DVB8	ELAVL1	119589356	16025
Emerin	R.YNIPHGPVVGSTR.R	15.43	2.93257	698.868	12558	2	P50402	EMD	253723299	02309
Emerin	R.DSAYQSITHYRPVSASR.S	25.3	5.64725	646.65	13372	3	P50402	EMD	119593149	02309
Emerin	R.TYGEPESAGPSR.A	53.64	0.443	625.786	9003	2	P50402	EMD	119593149	02309
Enabled homolog	K.LKEELIDAIRQELSK.S	37.79	0.106442	893.01	21854	2	A0A0U1RRM6	ENAH	166014265	12360
Enabled homolog	K.TDTGRGNGPLPLGGSGLMEEMSALLAR.R	66.59	1.09541	900.787	26618	3	A0A0U1RRM6	ENAH	166014265	12360
Enabled homolog	K.GSTIETEQKEDKGEDSEPVTSK.A	44.09	0.181278	798.71	8357	3	A0A0U1RRM6	ENAH	166014265	12360
Endonuclease G like 1	R.SQGAEGALTGKQPDGSAEK.A	37.84	2.36498	610.964	9031	3	Q9Y2C4	EXOG	224451073	06813
Endoplasmic reticulum protein 29	K.GALPLDTVTFYK.V	30.61	0.487652	662.861	20689	2	P30040	ERP29	192987145	03794
Endoplasmic reticulum protein 29	K.SLNILTAFQK.K	49.83	1.32376	567.829	21313	2	P30040	ERP29	192987145	03794
Endothelial monocyte activating polypeptide 2	R.MVILLCNLKPAK.M	47.51	1.59593	700.411	16941	2	Q12904	AIMP1	215490011	04676
Endothelial monocyte activating polypeptide 2	R.TVVSGLVNHVPLEQMQNR.M	60.88	0.21276	1011.03	17286	2	Q12904	AIMP1	215490011	04676
Endothelial monocyte activating polypeptide 2	K.GAEADQIIEYLK.Q	64.28	1.53516	675.35	20965	2	Q12904	AIMP1	215490011	04676
Endothelial monocyte activating polypeptide 2	K.KQQSIAGSADSKPIDVSR.L	35.08	0.1929	472.504	9678	4	Q12904	AIMP1	215490011	04676
Enolase 1	R.IGAEVYHNLK.N	43.92	1.1997	572.312	10842	2	P06733	ENO1	319996655	01400
Enolase 1	K.TIAPALVSK.K	26.88	2.75915	450.28	12089	2	P06733	ENO1	203282370	01400
Enolase 1	R.SGKYDLDFK.S	20.24	1.07596	536.77	12500	2	P06733	ENO1	319996655	01400
Enolase 1	R.SGKYDLDFKSPDDPSR.Y	80.64	5.44436	913.926	13500	2	P06733	ENO1	319996655	01400
Enolase 1	K.LAQANGWGVMVSHR.S	88.58	0.0838921	763.388	14375	2	P06733	ENO1	319996655	01400
Enolase 1	R.GNPTVEVDLFTSK.G	50.97	0.94973	703.861	18900	2	K7EN23	ENO1	203282370	01400
Enolase 1	K.DATNVGDEGGFAPNILENK.E	107.44	0.857759	980.965	20690	2	P06733	ENO1	319996655	01400
Enolase 1	R.YISPDQLADLYK.S	62.77	1.29338	713.366	20720	2	P06733	ENO1	319996655	01400
Enolase 1	R.HIADLAGNSEVILPVPAFNVINGGSHAGNK.L	105.43	0.72454	1506.29	21984	2	P06733	ENO1	319996655	01400
Enolase 1	K.DATNVGDEGGFAPNILENKEGLELLK.T	120.24	1.58199	1372.2	22934	2	P06733	ENO1	319996655	01400
Enolase 1	K.LAM#QEFMILPVGAANFR.E	58.91	2.16842	962.493	23966	2	P06733	ENO1	319996655	01400
Enolase 1	K.SFIKDYPVVSIEDPFDQDDWGAWQK.F	79.18	1.06385	1493.2	24907	2	P06733	ENO1	319996655	01400
Enolase 1	R.HIADLAGNSEVILPVPAFNVINGGSHAGNKLAMQEFMILPVGAANFR.E	63.78	1.93204	1225.89	25778	4	P06733	ENO1	319996655	01400
Enolase 1	K.AGYTDKVVIGMDVAASEFFR.S	59.53	0.517445	726.03	34964	3	P06733	ENO1	319996655	01400
Enolase 1	K.KLNVTEQEKIDK.L	63.07	0.112126	722.904	8907	2	P06733	ENO1	203282370	01400
Enolase 1	K.LNVTEQEKIDK.L	35.94	1.34958	439.573	9849	3	P06733	ENO1	203282370	01400
Enolase 2	R.AAVPSGASTGIYEALELR.D	94.04	1.89702	902.974	20850	2	B7Z2X9	ENO2	311771971	00573
Enolase 2	R.SGETEDTFIADLVVGLCTGQIK.T	127.05	1.03775	1177.08	28777	2	B7Z2X9	ENO2	319996655	01400
Enolase 3	K.VNQIGSVTESIQACK.L	77.61	1.68929	817.413	14857	2	D3DTL2	ENO3	311771971	11746
Enoyl CoA hydratase 1	K.NNTVGLIQLNRPK.A	72.95	7.52506	733.92	13186	2	P30084	ECHS1	194097323	03799
Enoyl CoA hydratase 1	K.LFYSTFATDDRK.E	46.14	0.743314	488.577	15300	3	P30084	ECHS1	194097323	03799
Enoyl CoA hydratase 1	K.SLAMEMVLTGDRISAQDAK.Q	55.99	1.81138	1018.51	19895	2	P30084	ECHS1	194097323	03799
Enoyl CoA hydratase 1	K.AQFAQPEILIGTIPGAGGTQR.L	68.62	1.1971	1063.07	21649	2	P30084	ECHS1	194097323	03799
Enoyl CoA hydratase 1	K.ALNALCDGLIDELNQALK.T	100.04	4.45862	986.01	26350	2	P30084	ECHS1	194097323	03799
Enoyl CoA hydratase 1	K.ICPVETLVEEAIQCAEK.I	88.77	2.36304	994.985	27665	2	P30084	ECHS1	194097323	03799
Enoyl CoA hydratase 1	K.ICPVETLVEEAIQCAEKIASNSK.I	54.15	1.04971	648.077	30650	4	P30084	ECHS1	194097323	03799
Enoyl CoA hydratase, peroxisomal	K.VNLLYSR.D	26.07	1.2007	432.75	13462	2	Q13011	ECH1	183448178	02825
Enoyl CoA hydratase, peroxisomal	R.YCAQDAFFQVK.E	39.2	0.252791	688.819	17754	2	Q13011	ECH1	183448178	02825
Enoyl CoA hydratase, peroxisomal	K.MFTAGIDLMDMASDILQPK.G	100.84	0.153552	1049.01	29769	2	Q13011	ECH1	183448178	02825
Epiplakin 1	R.GSAVHQLSEELR.C	27.26	1.48301	442.564	11880	3	A0A075B730	EPPK1	300669637	06500
Epiplakin 1	R.AGTLTVEELGATLTSLLAQAQAQAR.A	23.63	1.06789	629.095	30296	4	A0A075B730	EPPK1	300669637	06500
Epsin 4	K.SLLLLAYLIR.N	24	1.04192	587.881	27839	2	Q14677	CLINT1	307078125	06273
ERH	R.ADTQTYQPYNKDWIK.E	49.45	3.4486	935.955	14455	2	P84090	ERH	119601396	09026
ERK1	R.DLKPSNLLINTTCDLK.I	48.8	0.398921	922.993	19513	2	P27361	MAPK3	226438151	03479
ERP44	K.TPADCPVIAIDSFR.H	50.08	3.02863	781.385	20081	2	Q9BS26	ERP44	193885198	10290
ERP44	R.VANILHDDCAFLSAFGDVSKPER.Y	56.26	0.552075	641.067	21717	4	Q9BS26	ERP44	193885198	10290
ERP72	K.KGQAVDYEGSRTQEEIVAK.V	24.18	1.055	527.771	10305	4	P13667	PDIA4	300193164	06501
ERP72	K.QLEPVYNSLAK.K	43.88	0.66895	631.343	14437	2	P13667	PDIA4	119600472	06501
ERP72	K.RFDVSGYPTLK.I	17.34	0.0966727	641.843	14711	2	P13667	PDIA4	300193164	06501
ERP72	K.FAMEPEEFDSDTLREFVTAFK.K	14.13	0.363867	837.058	26615	3	P13667	PDIA4	119600472	06501
Erythrocyte membrane protein band 4.1-like 2	R.QASTLIDRPAPHFER.T	14.84	1.38155	579.972	11921	3	I6L9B1	EPB41L2	313747586	09126
Esterase D	K.VFEHDSVELNCK.M	51.36	4.08215	738.84	11871	2	P10768	ESD	217035508	00588
Esterase D	R.MSIFGHSMGGHGALICALK.N	49.06	0.615007	662.995	17695	3	P10768	ESD	217035508	00588
Esterase D	K.SVSAFAPICNPVLCPWGKK.A	37.41	0.400735	711.033	20651	3	P10768	ESD	217035508	00588
Esterase D	R.LQEGYDHSYYFIATFITDHIR.H	40.84	1.72174	648.065	25589	4	P10768	ESD	119629173	00588
Esterase D	R.MYSYVTEELPQLINANFPVDPQR.M	52	2.09116	908.781	25590	3	P10768	ESD	217035508	00588
Esterase D	K.CPALYWLSGLTCTEQNFISK.S	27.82	0.399475	796.717	26495	3	P10768	ESD	217035508	00588
Estrogen receptor binding protein	K.QIVGTPVNSEDSDTR.Q	57.37	3.23285	809.387	11368	2	J3KP30	DNTTIP2	166987398	09994
Ets translocation variant 2	R.KPGMNYEKLSR.G	15.7	4.93089	661.845	25209	2	Q3KNT2	ETV2	223461507	16871
Eukaryotic initiation factor 2 associated protein, 67KD	K.NFDVGHVPIRLPR.T	13.93	0.509919	507.288	16580	3	B4DUX5	METAP2	167013177	03522
Eukaryotic translation elongation factor 1 beta 2	K.SSILLDVKPWDDETDMAKLEECVR.S	85.94	0.0263216	950.461	22549	3	P24534	EEF1B2	157830180	02804
Eukaryotic translation elongation factor 1 epsilon 1	K.QANKEYLLGSTAEEK.A	31.57	0.480711	560.953	11062	3	C9J1V9	EEF1E1-BLOC1S5	208879470	10931
Eukaryotic translation elongation factor 1 gamma	R.KLDPGSEETQTLVR.E	84.14	0.733713	786.914	11734	2	P26641	EEF1G	119594434	11745
Eukaryotic translation elongation factor 1 gamma	R.VLSAPPHFHFGQTNR.T	23.48	0.646419	427.723	12937	4	P26641	EEF1G	119594433	11745
Eukaryotic translation elongation factor 1 gamma	K.ALIAAQYSGAQVR.V	54.01	2.30312	674.371	13786	2	P26641	EEF1G	119594433	11745
Eukaryotic translation elongation factor 1 gamma	K.STFVLDEFKR.K	47.44	0.449401	621.33	16756	2	P26641	EEF1G	119594432	11745
Eukaryotic translation elongation factor 1 gamma	K.STFVLDEFK.R	30.69	4.35725	543.277	19748	2	P26641	EEF1G	119594432	11745
Eukaryotic translation elongation factor 1 gamma	R.RILGLLDAYLK.T	33.56	1.05273	637.894	21805	2	P26641	EEF1G	119594431	11745
Eukaryotic translation elongation factor 1 gamma	R.WFLTCINQPQFR.A	61.41	0.236055	805.401	22038	2	P26641	EEF1G	119594432	11745
Eukaryotic translation elongation factor 1 gamma	K.QATENAKEEVR.R	28.67	1.5424	425.55	6046	3	P26641	EEF1G	119594431	11745
Eukaryotic translation elongation factor 1, delta	R.QENGASVILR.D	62.91	1.72098	543.798	12011	2	A0A087X1X7	EEF1D	304555588	00560
Eukaryotic translation elongation factor 1, delta	R.FYEQMNGPVAGASR.Q	53.75	4.89422	763.853	13606	2	Q4VBZ6	EEF1D	304555588	00560
Eukaryotic translation elongation factor 1, delta	R.IASLEVENQSLR.G	55.69	0.765423	679.867	14370	2	Q4VBZ6	EEF1D	304555583	00560
Eukaryotic translation elongation factor 1, delta	K.LVPVGYGIR.K	25.66	0.414962	487.295	14733	2	Q4VBZ6	EEF1D	304555588	00560
Eukaryotic translation elongation factor 1, delta	R.SIQLDGLVWGASK.L	77.66	1.43695	687.374	21850	2	Q4VBZ6	EEF1D	304555588	00560
Eukaryotic translation elongation factor 1, delta	R.GVVQELQQAISKLEAR.L	127.97	0.981351	884.999	25576	2	Q4VBZ6	EEF1D	304555583	00560
Eukaryotic translation elongation factor 2	K.EGALCEENMR.G	45.61	0.84733	604.755	10416	2	P13639	EEF2	187953217	00561
Eukaryotic translation elongation factor 2	K.TGTITTFEHAHNMR.V	97.03	0.167104	808.386	10599	2	P13639	EEF2	187953217	00561
Eukaryotic translation elongation factor 2	K.DLEEDHACIPIKK.S	44.99	1.65712	784.394	11657	2	P13639	EEF2	187953217	00561
Eukaryotic translation elongation factor 2	K.LIEKLDIK.L	22.16	0.506374	486.31	12950	2	P13639	EEF2	187953217	00561
Eukaryotic translation elongation factor 2	K.FSVSPVVR.V	15.15	3.68552	445.76	13398	2	P13639	EEF2	187953217	00561
Eukaryotic translation elongation factor 2	K.EDLYLKPIQR.T	39.29	1.32658	425.574	13876	3	P13639	EEF2	187953217	00561
Eukaryotic translation elongation factor 2	R.NMSVIAHVDHGKSTLTDSLVCK.A	49.16	1.76354	804.737	14162	3	P13639	EEF2	187953217	00561
Eukaryotic translation elongation factor 2	K.STLTDSLVCK.A	44.71	0.169104	562.287	14413	2	P13639	EEF2	187953217	00561
Eukaryotic translation elongation factor 2	K.VFDAIMNFKKEETAK.L	32.12	1.58337	443.482	16247	4	P13639	EEF2	187953217	00561
Eukaryotic translation elongation factor 2	R.YLAEKYEWDVAEAR.K	55.59	5.2191	871.918	16441	2	P13639	EEF2	187953217	00561
Eukaryotic translation elongation factor 2	R.CLYASVLTAQPR.L	44.91	1.06041	689.86	16596	2	P13639	EEF2	187953217	00561
Eukaryotic translation elongation factor 2	R.VFSGLVSTGLK.V	47.42	0.510996	554.324	16600	2	P13639	EEF2	187953217	00561
Eukaryotic translation elongation factor 2	K.GPLMMYISK.M	30.63	0.140448	520.269	17106	2	P13639	EEF2	187953217	00561
Eukaryotic translation elongation factor 2	R.GHVFEESQVAGTPMFVVK.A	40.29	0.146281	654.665	17733	3	P13639	EEF2	187953217	00561
Eukaryotic translation elongation factor 2	R.CELLYEGPPDDEAAMGIK.S	65.62	4.1038	1004.45	19619	2	P13639	EEF2	187953217	00561
Eukaryotic translation elongation factor 2	R.KIWCFGPDGTGPNILTDITK.G	119.96	0.458549	1117.07	22839	2	P13639	EEF2	187953217	00561
Eukaryotic translation elongation factor 2	K.AYLPVNESFGFTADLR.S	80.34	0.562255	900.451	23162	2	P13639	EEF2	187953217	00561
Eukaryotic translation elongation factor 2	R.TFCQLILDPIFK.V	49.23	0.961999	747.906	25125	2	P13639	EEF2	187953217	00561
Eukaryotic translation elongation factor 2	K.GVQYLNEIKDSVVAGFQWATK.E	108.82	3.40811	1177.11	25528	2	P13639	EEF2	187953217	00561
Eukaryotic translation elongation factor 2	R.ALLELQLEPEELYQTFQR.I	68.48	1.28549	1110.58	25713	2	P13639	EEF2	187953217	00561
Eukaryotic translation elongation factor 2	R.YVEPIEDVPCGNIVGLVGVDQFLVK.T	79.94	0.531269	1380.22	26358	2	P13639	EEF2	187953217	00561
Eukaryotic translation elongation factor 2	K.STAISLFYELSENDLNFIKQSK.D	80.4	0.0494642	849.771	26425	3	P13639	EEF2	187953217	00561
Eukaryotic translation elongation factor 2	R.RWLPAGDALLQMITIHLPSPVTAQK.Y	64.42	2.51983	689.889	26468	4	P13639	EEF2	187953217	00561
Eukaryotic translation elongation factor 2	R.LMEPIYLVEIQCPEQVVGGIYGVLNRK.R	60.63	2.05988	1039.89	27248	3	P13639	EEF2	187953217	00561
Eukaryotic translation elongation factor 2	R.WLPAGDALLQMITIHLPSPVTAQK.Y	88.45	1.55129	1300.72	28496	2	P13639	EEF2	187953217	00561
Eukaryotic translation elongation factor 2	R.LMEPIYLVEIQCPEQVVGGIYGVLNR.K	51.61	1.35137	997.188	28662	3	P13639	EEF2	187953217	00561
Eukaryotic translation elongation factor 2	R.NMSVIAHVDHGK.S	31.14	1.53252	436.555	9757	3	P13639	EEF2	187953217	00561
Eukaryotic translation elongation factor 2	K.FAAKGEGQLGPAER.A	87.99	0.424955	715.873	9775	2	P13639	EEF2	187953217	00561
Eukaryotic translation initiation factor 1A	R.DYQDNKADVILK.Y	38.63	3.6702	711.365	13141	2	O14602	EIF1AY	119632121	02174
Eukaryotic translation initiation factor 1A	R.LEAMCFDGVKR.L	52.3	1.83912	663.319	13752	2	P47813	EIF1AX	57162609	02174
Eukaryotic translation initiation factor 2, subunit 3	K.VGQEIEVRPGIVSK.D	26.95	0.531486	504.291	12650	3	P41091	EIF2S3	197692407	02155
Eukaryotic translation initiation factor 2, subunit 3	R.QATINIGTIGHVAHGK.S	53.86	0.239967	404.977	12667	4	P41091	EIF2S3	205830883	02155
Eukaryotic translation initiation factor 2, subunit 3	K.IVLTNPVCTEVGEK.I	65.9	1.15986	779.91	16067	2	P41091	EIF2S3	205830883	02155
Eukaryotic translation initiation factor 2, subunit 3	R.SCGSSTPDEFPTDIPGTK.G	61.87	0.218374	948.42	16835	2	P41091	EIF2S3	197692407	02155
Eukaryotic translation initiation factor 2, subunit 3	R.LIGWGQIR.R	14.13	1.53201	471.779	17043	2	P41091	EIF2S3	205830883	02155
Eukaryotic translation initiation factor 2A	K.GLLHSFDLLK.A	38.31	0.819144	571.832	19594	2	Q9BY44	EIF2A	209572747	11739
Eukaryotic translation initiation factor 2A	K.IQKETALLQELEDLELGI.-	37.7	3.75353	1028.07	27330	2	Q9BY44	EIF2A	209572747	11739
Eukaryotic translation initiation factor 3 subunit k	K.CMIDQAHQEERPIR.Q	25.68	1.57502	446.464	10267	4	A0A087WVB9	EIF3K	119577212	11740
Eukaryotic translation initiation factor 3 subunit k	K.ALTNLPHTDFTLCK.C	67.29	3.15545	815.919	16663	2	A0A087WVB9	EIF3K	119577212	11740
Eukaryotic translation initiation factor 3, subunit 10	R.IGLINDMVR.F	34.49	0.473524	515.789	17759	2	Q14152	EIF3A	119569793	03618
Eukaryotic translation initiation factor 3, subunit 10	K.AFKDIDIEDLEELDPDFIMAK.Q	79.89	1.09233	823.069	25546	3	Q14152	EIF3A	119569793	03618
Eukaryotic translation initiation factor 3, subunit 6 48kDa	K.LGHVVMGNNAVSPYQQVIEK.T	44.59	1.44518	728.38	15142	3	P60228	EIF3E	119612325	03734
Eukaryotic translation initiation factor 3, subunit 6 48kDa	R.LFIFETFCR.I	47.01	2.08338	616.809	23695	2	P60228	EIF3E	119612325	03734
Eukaryotic translation initiation factor 3, subunit 6 interacting protein	R.IQLLVFK.H	35.16	2.05913	430.783	20103	2	G8JLH4	EIF3L	339275831	10932
Eukaryotic translation initiation factor 3, subunit 6 interacting protein	K.IWNVHSVLNVLHSLVDKSNINR.Q	54.99	0.181434	640.106	25243	4	G8JLH4	EIF3L	339275831	10932
Eukaryotic translation initiation factor 3, subunit 6 interacting protein	K.MLGYFSLVGLLR.L	40.34	3.68797	684.892	27382	2	G8JLH4	EIF3L	339275831	10932
Eukaryotic translation initiation factor 3, subunit 9 eta, 116kDa	R.VTLMQLPTR.Q	47.31	1.52654	529.806	16651	2	P55884	EIF3B	218512094	06795
Eukaryotic translation initiation factor 3, subunit 9 eta, 116kDa	R.NLFNVVDCK.L	25.24	2.37969	554.778	17714	2	P55884	EIF3B	218512094	06795
Eukaryotic translation initiation factor 3, subunit 9 eta, 116kDa	R.MTLDTLSIYETPSMGLLDKK.S	23.38	2.82516	752.724	22618	3	P55884	EIF3B	218512094	06795
Eukaryotic translation initiation factor 4B	K.SPPYTAFLGNLPYDVTEESIKEFFR.G	84.85	3.0314	974.149	28430	3	P23588	EIF4B	210060723	04892
Eukaryotic translation initiation factor 4E	R.WLITLNK.Q	25.99	1.58417	444.27	19033	2	P06730	EIF4E	345111042	00591
Eukaryotic translation initiation factor 4E binding protein 1	K.FLMECR.N	15.29	0.678058	428.196	12878	2	Q13541	EIF4EBP1	345101026	03746
Eukaryotic translation initiation factor 4E like 3	R.TPGRPTSSQSYEQNIK.Q	31.81	0.753535	598.299	9263	3	O60573	EIF4E2	134104923	05798
Eukaryotic translation initiation factor 5	K.AMGPLVLTEVLFNEK.I	67.4	2.47215	830.955	27015	2	P55010	EIF5	119602217	03417
Eukaryotic translation initiation factor 5B	K.LLQAQGVEVPSKDSLPK.K	24.76	0.239357	603.675	14445	3	A0A087WUT6	EIF5B	269849752	07304
Eukaryotic translation initiation factor 5B	R.HFEATDILVSK.I	41.1	3.56443	630.337	16023	2	A0A087WUT6	EIF5B	269849752	07304
Eukaryotic translation initiation factor 5B	K.TLAGLPLLVAYKEDEIPVLKDELIHELK.Q	14.42	0.56586	790.703	25018	4	A0A087WUT6	EIF5B	269849752	07304
Eukaryotic translation initiation factor 5B	R.IFSAEIIYHLFDAFTK.Y	25.38	0.956137	639.004	29637	3	A0A087WUT6	EIF5B	269849752	07304
Eukaryotic translation initiation factor 5B	K.EMSSDSEYDSDDDRTKEER.A	24.8	0.64083	574.231	8337	4	A0A087WUT6	EIF5B	269849752	07304
Eukaryotic translation initiation factor 6	K.LNEAQPSTIATSMR.D	72.18	0.117201	759.883	13184	2	B7ZBG9	EIF6	220675563	04221
Eukaryotic translation initiation factor 6	R.NSLPDTVQIR.R	34.3	1.77488	571.811	13873	2	P56537	EIF6	220675564	04221
Eukaryotic translation initiation factor 6	R.HGLLVPNNTTDQELQHIR.N	91.16	0.170737	695.699	14005	3	P56537	EIF6	220675564	04221
Eukaryotic translation initiation factor 6	R.QTVADQVLVGSYCVFSNQGGLVHPK.T	78.78	0.102095	901.79	22030	3	B7ZBG9	EIF6	220675563	04221
Eukaryotic translation initiation factor 6	K.LNEAQPSTIATSMRDSLIDSLT.-	23.8	5.67284	1182.1	24668	2	B7ZBG9	EIF6	220675563	04221
Eukaryotic translation termination factor 1	K.FTVDLPK.K	17.4	1.8622	410.233	15765	2	Q96CG1	ETF1	237823785	02616
Eukaryotic translation termination factor 1	K.GFGGIGGILR.Y	19.78	0.150019	473.777	18667	2	Q96CG1	ETF1	297787498	02616
Eukaryotic translation termination factor 1	R.LSVLGAITSVQQR.L	75.14	3.89127	686.399	20091	2	Q96CG1	ETF1	237823785	02616
Ewing sarcoma breakpoint region 1	K.GDATVSYEDPPTAK.A	30.62	2.13142	725.84	11213	2	Q96FE8	EWSR1	253970504	00592
Exocyst complex component 1	K.ALQEGDLASSR.G	19.74	2.71765	573.793	10652	2	Q9NV70	EXOC1	119625881	07615
Exocyst complex component 1	K.LLSEIEFLVNHMDLAK.G	36.06	1.49893	624.67	26430	3	Q9NV70	EXOC1	119625881	07615
Exosome component 4	K.SCEMGLQLR.Q	19.27	0.63648	547.26	14230	2	Q9NPD3	EXOSC4	122920908	16221
Exosome component 4	R.QTFEAAILTQLHPR.S	40.62	0.761903	812.943	20514	2	Q9NPD3	EXOSC4	122920908	16221
Exosome component 6	R.ELALALQEALEPAVR.L	87.23	0.0640824	811.959	23416	2	Q5RKV6	EXOSC6	122920912	12107
Exportin 1	K.NVDILKDPETVK.Q	27.96	1.4503	685.879	13660	2	O14980	XPO1	226192711	03975
Exportin 1	K.QMLPLNTNIR.L	37.86	0.45513	600.332	15777	2	O14980	XPO1	226192711	03975
Exportin 1	K.YMLLPNQVWDSIIQQATK.N	97.08	0.392903	1074.56	28034	2	O14980	XPO1	226192711	03975
Exportin 1	R.SNDPQMVAENFVPPLLDAVLIDYQR.N	42.84	1.87489	948.815	29996	3	O14980	XPO1	226192711	03975
Exportin 5	K.LLDNLLALIR.T	15.34	0.658733	577.368	26914	2	Q9HAV4	XPO5	270346446	06385
Exportin 7	R.DSSLFDIFTLSCNLLK.Q	63.49	2.05666	936.972	30704	2	Q9UIA9	XPO7	154448892	05846
Expressed in T cells and eosinophils in atopic dermatitis	R.NTLCAPEVISLINTR.M	54.43	0.983008	850.954	21838	2	Q96CS3	FAF2	127798507	16870
Expressed in T cells and eosinophils in atopic dermatitis	R.ENTYPFLAMIMLK.D	29.11	3.65163	785.907	27395	2	Q96CS3	FAF2	127798507	16870
Expressed in T cells and eosinophils in atopic dermatitis	R.VTDPVGDIVSFMHSFEEKYGR.A	23	0.493961	604.042	27458	4	Q96CS3	FAF2	127798507	16870
Expressed in T cells and eosinophils in atopic dermatitis	R.VTDPVGDIVSFMHSFEEK.Y	48.43	1.74918	679.658	27487	3	Q96CS3	FAF2	127798507	16870
Ezrin	K.IALLEEAR.R	18.44	2.41872	457.77	15010	2	P15311	EZR	161702986	00475
Ezrin	K.QLFDQVVK.T	23.64	6.66835	488.78	16057	2	P15311	EZR	167887692	00475
Ezrin	K.APDFVFYAPR.L	14.36	4.03521	591.798	19795	2	P15311	EZR	167887692	00475
Ezrin	K.LFFLQVK.E	14.03	1.65895	447.775	21041	2	P15311	EZR	167887692	00475
Ezrin	R.AKFYPEDVAEELIQDITQK.L	94.7	0.424651	1119.07	27280	2	P15311	EZR	161702986	00475
Ezrin	K.FYPEDVAEELIQDITQK.L	86.2	1.94799	1019.5	29705	2	P15311	EZR	161702986	00475
Factor VIII associated gene 1	R.AAQLQLPQLPLAALQALGEAASCQLLAR.D	66.83	1.61544	729.66	30854	4	P23610	F8A3	119593054	02374
FACTp140	K.ELAAQLNEEAKR.R	71.49	0.0349925	686.365	10794	2	Q9Y5B9	SUPT16H	119586791	16088
FACTp140	K.ELAAQLNEEAK.R	39.91	7.22105	608.31	11823	2	Q9Y5B9	SUPT16H	119586791	16088
FACTp140	K.KAASITSEVFNK.F	63.02	0.250251	647.854	11984	2	Q9Y5B9	SUPT16H	119586791	16088
FACTp140	R.VMEIVDADEKVR.H	56.97	9.14847	702.37	13459	2	Q9Y5B9	SUPT16H	119586791	16088
FACTp140	K.DLYIRPNIAQK.R	33.38	0.306594	665.878	14128	2	Q9Y5B9	SUPT16H	119586791	16088
FACTp140	R.GDKVDILYNNIK.H	66.46	3.17872	696.382	14628	2	Q9Y5B9	SUPT16H	119586791	16088
FACTp140	K.AASITSEVFNK.F	40.61	1.63894	583.807	14654	2	Q9Y5B9	SUPT16H	119586791	16088
FACTp140	R.FTSVRGDKVDILYNNIK.H	37.97	2.57005	661.36	15001	3	Q9Y5B9	SUPT16H	119586791	16088
FACTp140	K.YTEGVQSLNWTK.I	77.34	4.93509	713.358	15565	2	Q9Y5B9	SUPT16H	119586791	16088
FACTp140	R.INFYCPGSALGR.N	45.58	1.88683	677.831	17532	2	Q9Y5B9	SUPT16H	119586791	16088
FACTp140	R.NEGNIFPNPEATFVK.E	41.42	4.22347	838.914	19762	2	Q9Y5B9	SUPT16H	119586791	16088
FACTp140	K.APGEQTVPALNLQNAFR.I	54.35	0.857634	913.481	20531	2	Q9Y5B9	SUPT16H	119586791	16088
FACTp140	K.ICDVYNAVMDVVKK.Q	66.75	1.26131	827.42	20852	2	Q9Y5B9	SUPT16H	119586791	16088
FACTp140	K.AASITSEVFNKFFK.E	58.61	2.35896	794.92	21569	2	Q9Y5B9	SUPT16H	119586791	16088
FACTp140	K.ICDVYNAVMDVVK.K	63.32	0.718341	763.373	22795	2	Q9Y5B9	SUPT16H	119586791	16088
FACTp140	K.KVTMINAIPVASLDPIKEWLNSCDLK.Y	55.98	0.542027	985.861	25277	3	Q9Y5B9	SUPT16H	119586791	16088
FACTp140	K.YETVIMPVFGIATPFHIATIK.N	55.04	0.890869	1174.64	25712	2	Q9Y5B9	SUPT16H	119586791	16088
FACTp140	K.VTMINAIPVASLDPIKEWLNSCDLK.Y	22.93	1.66721	707.625	27058	4	Q9Y5B9	SUPT16H	119586791	16088
FACTp140	R.TLMVDPSQEVQENYNFLLQLQEELLK.E	94.41	0.924212	1041.2	30407	3	Q9Y5B9	SUPT16H	119586791	16088
FACTp140	R.AHQKELAAQLNEEAK.R	63.35	0.665528	840.439	9485	2	Q9Y5B9	SUPT16H	119586791	16088
FACTp140	K.HQHMHDRDDLYAEQMER.E	45.54	0.00226148	737.653	9548	3	Q9Y5B9	SUPT16H	119586791	16088
Family with sequence similarity 136, member A	K.MQGLMFR.C	34.13	2.00129	441.719	15695	2	Q96C01	FAM136A	119614707	07866
Family with sequence similarity 136, member A	R.CHVPLAQAQALVTSELEKFQDR.L	83.3	0.579461	635.828	23305	4	Q96C01	FAM136A	74751785	07866
Family with sequence similarity 136, member A	R.CSASCCEDSQASMK.Q	83.83	2.27696	810.793	7652	2	Q96C01	FAM136A	74751785	07866
Family with sequence similarity 82, member C	K.AIALQPENPMAHFLLGR.W	62.94	0.730563	626.673	23160	3	Q96TC7	RMDN3	163914351	07687
Family with sequence similarity 98, member B	K.MDLNSEQAEQLER.I	116.55	0.801171	781.86	14292	2	Q52LJ0	FAM98B	74735811	08786
Family with sequence similarity 98, member B	K.NSQLDKNSEVYQEVQAMFDTLGIPK.S	53.96	1.61715	952.137	27066	3	Q52LJ0	FAM98B	74735811	08786
Fanconi anemia group I protein	K.FVSSLLTALFR.D	51.29	1.94939	627.365	26730	2	Q9NVI1	FANCI	219519668	13339
Fanconi anemia group I protein	K.SLELLPIILTALATK.K	19.47	0.384712	798.503	30895	2	Q9NVI1	FANCI	219519668	13339
Far upstream element binding protein	R.GTPQQIDYAR.Q	45.84	0.0696519	574.788	10415	2	Q96AE4	FUBP1	159162537	10349
Far upstream element binding protein	R.SCMLTGTPESVQSAKR.L	82.85	2.87127	876.422	11012	2	Q96AE4	FUBP1	119626763	10349
Far upstream element binding protein	R.IAQITGPPDR.C	50.91	0.421513	534.296	11058	2	Q96AE4	FUBP1	159162537	10349
Far upstream element binding protein	R.IQFKPDDGTTPER.I	57.03	2.74647	752.378	11083	2	Q96AE4	FUBP1	159162537	10349
Far upstream element binding protein	R.SCMLTGTPESVQSAK.R	65.09	2.54177	798.372	12590	2	Q96AE4	FUBP1	119626763	10349
Far upstream element binding protein	K.MVMIQDGPQNTGADKPLR.I	42.57	5.34509	657.661	13427	3	Q96AE4	FUBP1	119626763	10349
Far upstream element binding protein	K.AWEEYYK.K	25.35	0.350046	494.724	13902	2	A0A087WTP3	KHSRP	313104306	10349
Far upstream element binding protein	K.GRPAPGFHHGDGPGNAVQEIMIPASK.A	21.59	0.329886	528.868	14071	5	Q96AE4	FUBP1	119626763	10349
Far upstream element binding protein	K.IQIAPDSGGLPER.S	57.01	3.04425	676.86	14450	2	Q96AE4	FUBP1	119626763	10349
Far upstream element binding protein	R.IGGNEGIDVPIPR.F	79.32	0.158597	668.865	17349	2	Q96AE4	FUBP1	119626763	10349
Far upstream element binding protein	R.CQHAAEIITDLLR.S	62.98	0.51955	770.401	20705	2	Q96AE4	FUBP1	119626763	10349
Fascin 1	R.YLAPSGPSGTLK.A	38.1	7.41455	595.82	11915	2	J3KNT0	FSCN1	340707772	04068
Fascin 1	R.LSCFAQTVSPAEK.W	36.41	5.9066	719.36	13080	2	J3KNT0	FSCN1	340707772	04068
Fascin 1	R.YLAADKDGNVTCER.E	49.78	1.85017	537.918	9656	3	J3KNT0	FSCN1	340707772	04068
Fat mass and obesity associated	R.NEILTAILASLTAR.Q	67.94	7.24029	743.43	29058	2	Q9C0B1	FTO	293651926	19057
Fatty acid synthase	K.GLVQALQTK.V	16.08	0.0292406	479.29	13250	2	A0A0U1RQF0	FASN	269849686	02567
Fatty acid synthase	K.SNMGHPEPASGLAALAK.V	28.28	0.0987384	550.947	13760	3	A0A0U1RQF0	FASN	288562975	02567
Fatty acid synthase	R.GTPLISPLIK.W	13.78	0.914645	519.831	17626	2	A0A0U1RQF0	FASN	288562975	02567
Fatty acid synthase	R.LSIPTYGLQCTR.A	36.49	0.417399	704.866	17662	2	A0A0U1RQF0	FASN	269849686	02567
Fatty acid synthase	R.SLLVNPEGPTLMR.L	29.97	1.08917	713.891	18614	2	A0A0U1RQF0	FASN	269849686	02567
Fatty acid synthase	R.IPGLLSPHPLLQLSYTATDR.H	82.86	1.2695	731.406	21848	3	A0A0U1RQF0	FASN	269849686	02567
Fatty acid synthase	R.VLEALLPLKGLEER.V	35.9	0.0860791	790.474	21940	2	A0A0U1RQF0	FASN	269849686	02567
Fatty acid synthase	K.VLLSLEHGLWAPNLHFHSPNPEIPALLDGR.L	28.18	1.24118	669.362	23036	5	A0A0U1RQF0	FASN	288562975	02567
Fatty acid synthase	R.ALGLGVEQLPVVFEDVVLHQATILPK.T	37.17	2.54524	697.154	29138	4	A0A0U1RQF0	FASN	288562975	02567
Fatty acid synthase	R.DLVEAVAHILGIR.D	41.82	0.372737	469.277	30626	3	A0A0U1RQF0	FASN	269849686	02567
Fatty aldehyde dehydrogenase	K.VMQEEIFGPILPIVPVK.N	63.98	2.1801	955.045	25539	2	J3QRD1	ALDH3A2	119571285	07188
FAU	R.FVNVVPTFGKK.K	25.58	0.859422	618.36	15255	2	P62861	FAU	119594759	00002
FAU	R.RFVNVVPTFGK.K	32.51	2.68731	632.362	15456	2	P62861	FAU	119594759	00002
FAU	R.FVNVVPTFGK.K	23.68	0.0794497	554.313	24039	2	P62861	FAU	119594759	00002
FBP3	R.GVPQQIEVAR.Q	27.71	4.17652	548.807	11811	2	Q96I24	FUBP3	187951661	04640
FBP3	R.MGGGSIEVSVPR.F	70.24	7.22018	594.81	14198	2	Q96I24	FUBP3	187951661	04640
FBP3	K.MVMIQDGPLPTGADKPLR.I	49.91	0.101598	647.009	16669	3	Q96I24	FUBP3	187951661	04640
FBP3	R.EMVLEIIR.E	24.02	1.13509	501.786	20019	2	Q96I24	FUBP3	187951661	04640
FBP3	R.TVITEEFKVPDKMVGFIIGR.G	42.66	1.0951	570.568	23243	4	Q96I24	FUBP3	187951661	04640
FBP3	K.SINQQSGAHVELQR.N	81.8	0.50549	783.902	9804	2	Q96I24	FUBP3	187951661	04640
FHL1	K.GTVWHKDCFTCSNCK.Q	34.11	2.954	633.938	10083	3	Q5JXI2	FHL1	268607694	02157
FHL1	K.CLHPLANETFVAKDNK.I	56.78	1.01134	464.989	11664	4	Q5JXI2	FHL1	268607694	02157
FHL1	K.GEDFYCVTCHETK.F	28.78	1.45231	823.334	12460	2	Q5JXI2	FHL1	268607694	02157
FHL1	K.CLHPLANETFVAK.D	24.66	3.48186	750.39	13024	2	Q5JXI2	FHL1	268607694	02157
FHL1	R.FVFHQEQVYCPDCAK.K	72.67	3.18593	964.43	14300	2	B7Z5T4	FHL1	268607694	02157
FHL1	K.QVIGTGSFFPKGEDFYCVTCHETK.F	54.86	2.08458	936.43	18679	3	Q5JXI2	FHL1	268607694	02157
Fibrillarin	K.RVSISEGDDKIEYR.A	34.31	0.356963	556.284	11073	3	P22087	FBL	197692469	00617
Fibrillarin	K.NVMVEPHRHEGVFICR.G	20.03	4.59096	495.75	11281	4	P22087	FBL	197692469	00617
Fibrillarin	K.NLVPGESVYGEKR.V	55.83	1.5638	724.379	11819	2	P22087	FBL	197692469	00617
Fibrillarin	R.VSISEGDDKIEYR.A	79.72	0.100613	755.873	12668	2	P22087	FBL	197692469	00617
Fibrillarin	K.NLVPGESVYGEK.R	31.97	0.537296	646.33	13825	2	P22087	FBL	197692469	00617
Fibrillarin	R.IVALNAHTFLR.N	76.32	1.03767	627.869	15755	2	P22087	FBL	197692469	00617
Fibrillarin	K.LAAAILGGVDQIHIKPGAK.V	77.61	0.744616	936.556	16526	2	P22087	FBL	197692469	00617
Fibrous sheath-interacting protein 2	K.LM#TLVSFK.Q	14.61	6.75719	477.773	20587	2	J3QTJ6	FSIP2	300669711
Filamin A, alpha	R.TGVELGKPTHFTVNAK.A	29.49	0.646883	566.977	11834	3	A0A087WWY3	FLNA	326205158	02060
Filamin A, alpha	K.VTAQGPGLEPSGNIANK.T	49.44	4.53035	826.93	11893	2	A0A087WWY3	FLNA	326205158	02060
Filamin A, alpha	K.CSGPGLSPGMVR.A	51.52	0.1889	609.292	12408	2	A0A087WWY3	FLNA	326205158	02060
Filamin A, alpha	K.TGVAVNKPAEFTVDAK.H	40.58	0.214953	549.63	12760	3	A0A087WWY3	FLNA	326205158	02060
Filamin A, alpha	R.AWGPGLEGGVVGK.S	32.19	0.0717399	613.83	16245	2	A0A087WWY3	FLNA	326205158	02060
Filamin A, alpha	R.VQVQDNEGCPVEALVK.D	35.31	6.72765	892.94	16294	2	A0A087WWY3	FLNA	326205158	02060
Filamin B	K.VNQPASFAIR.L	18.25	1.5146	551.803	13139	2	B2ZZ83	FLNB	296434507	04543
Filamin B	K.AHGPGLEGGLVGKPAEFTIDTK.G	46.64	6.92108	732.06	15950	3	B2ZZ83	FLNB	296434507	04543
Filamin C	R.LIALLEVLSQK.R	56.11	0.911336	613.889	25428	2	A0A087WWY3	FLNA	326205158	02060
FK506 binding protein 1A	K.RGQTCVVHYTGMLEDGKK.F	28.28	0.447809	416.608	10887	5	Q5W0X3	FKBP1A	296278516	01741
FK506 binding protein 1A	K.RGQTCVVHYTGMLEDGK.K	37.29	4.81105	650.98	12122	3	Q5W0X3	FKBP1A	296278516	01741
FK506 binding protein 1A	M.GVQVETISPGDGR.T	54.86	3.20083	657.834	12200	2	Q1JUQ3	FKBP12-Exin	197724894	01741
FK506 binding protein 3	K.FLQEHGSDSFLAEHK.L	34.31	1.45573	582.28	12999	3	Q00688	FKBP3	241913087	01743
FK506 binding protein 3	K.TANKDHLVTAYNHLFETK.R	51.78	0.995212	526.272	14086	4	Q00688	FKBP3	241913087	01743
FK506 binding protein 3	R.AWTVEQLRSEQLPK.K	43.03	4.30769	842.951	16250	2	Q00688	FKBP3	241913087	01743
FK506 binding protein 3	K.ARLEIEPEWAYGK.K	22.9	5.21708	781.4	17008	2	Q00688	FKBP3	157833438	01743
FK506 binding protein 3	R.GWDEALLTMSKGEK.A	51.01	1.60535	782.886	19021	2	Q00688	FKBP3	157833438	01743
FK506 binding protein 4	R.LASHLNLAMCHLK.L	28.89	0.822398	754.397	12745	2	Q02790	FKBP4	119609296	11794
FK506 binding protein 4	R.RGEAHLAVNDFELAR.A	61.27	0.14901	566.629	14504	3	Q02790	FKBP4	119609296	11794
FK506 binding protein 4	K.LQAFSAAIESCNK.A	39.38	4.68342	719.85	15007	2	Q02790	FKBP4	119609296	11794
FK506 binding protein 4	K.AWDIAIATMK.V	34.18	1.51485	560.296	20059	2	Q02790	FKBP4	119609296	11794
FK506 binding protein 8	K.VLAQQGEYSEAIPILR.A	64.71	3.25018	893.991	19778	2	C8C9T5	FKBP8	256259626	05327
FK506 binding protein 8	K.TAVDGPDLEMLTGQER.V	83.99	2.28546	866.413	20427	2	J3KQ73	FKBP8	193806337	05327
FK506 binding protein 8	R.EFLAAMEPEPAPAPAPEEWLDILGNGLLR.K	88.62	0.491326	1049.53	30368	3	J3KQ73	FKBP8	211938947	05327
Flap endonuclease 1	K.QLQQAQAAGAEQEVEK.F	63.7	1.79876	864.43	10468	2	P39748	FEN1	330689556	02670
Flap endonuclease 1	K.SIEEIVR.R	21	1.77652	423.239	12808	2	P39748	FEN1	330689556	02670
Flap endonuclease 1	K.LIADVAPSAIR.E	44.41	1.34321	563.334	15235	2	P39748	FEN1	330689556	02670
Flap endonuclease 1	K.QLQQAQAAGAEQEVEKFTK.R	77.43	0.635912	702.027	15248	3	P39748	FEN1	330689556	02670
Flap endonuclease 1	R.QGGDVLQNEEGETTSHLMGMFYR.T	80.71	7.58483	867.05	22449	3	P39748	FEN1	330689556	02670
Flap endonuclease 1	K.EAHQLFLEPEVLDPESVELK.W	62.71	0.30144	1161.6	22604	2	P39748	FEN1	330689556	02670
Flap endonuclease 1	K.HLLSLMGIPYLDAPSEAEASCAALVK.A	68.78	1.86547	919.473	24677	3	P39748	FEN1	330689556	02670
FLJ10634	R.AAELFHQLSQALEVLTDAAAR.A	61.4	2.35118	752.067	29245	3	H0YK99	DNAJC17	119612851	07111
FLJ12525	K.AQQQEEQGSVNDVKEEEKEEK.E	41.02	2.32819	616.04	8605	4	Q9Y4W2	LAS1L	282403493	06519
FLJ14936	R.VCDIILPR.L	27.07	2.28097	493.277	15422	2	Q8NAV1	PRPF38A	119627187	10972
FLJ16517 protein	R.QEAESQPCTSTLPR.E	86.1	0.0673427	802.373	10424	2	Q6ZN17	LIN28B	223459806	13366
FLJ16517 protein	R.VTGPGGSPCLGSER.R	61.01	1.55353	687.329	10682	2	Q6ZN17	LIN28B	223459806	13366
FLJ20095	R.LQFLTSK.E	24.49	1.91994	418.747	14243	2	Q8ND82	ZNF280C	119632212	06526
FLJ20095	R.CRDPPSNPVAASPR.F	37.56	2.33832	508.585	8971	3	Q8ND82	ZNF280C	119632211	06526
FLJ20095	K.QNNESWENHTTCQHCYR.Q	57.55	1.65025	566.731	9208	4	Q8ND82	ZNF280C	119632212	06526
FLJ40411 protein	K.QIHSEFSISR.L	16.62	8.50766	602.315	11291	2	A0A0A0MR46	RBM44	207028821	19170
FLJ44635 protein	R.VKPFMTGAAEQIK.H	51.3	1.77775	710.388	12616	2	Q8TBK7	TPT1	242556423	15979
FLYWCH-type zinc finger 1	M.PLPEPSEQEGESVK.A	44.54	0.385387	763.372	11466	2	I3L1Y9	FLYWCH2	34147540	13222
FNBP4	K.DKTGTDSNSTESSETSTGSLCK.E	84.1	0.276181	764.664	8673	3	Q8N3X1	FNBP4	313104235	10996
Fodrin beta	K.TALPAQSAATLPAR.T	59.8	8.32607	684.38	12825	2	Q01082	SPTBN1	190192202	01683
Fodrin beta	K.FMELLEPLNER.K	51.22	0.333644	695.855	22632	2	Q01082	SPTBN1	190192202	01683
Fodrin beta	R.LWEYLLELLR.A	54.51	2.36687	674.389	29987	2	Q01082	SPTBN1	190192202	01683
Fodrin beta	R.LQAAYAGDKADDIQKR.E	47.66	0.313686	588.308	9550	3	Q01082	SPTBN1	221046710	01683
Formyltetrahydrofolate dehydrogenase	R.FLFPEGIK.G	16.51	1.41394	475.77	19468	2	Q8TBP8	ALDH1L1	238814322	02594
Forty-two-three domain containing 1	R.LLQQSGAQQFR.M	36.77	3.54322	638.342	11441	2	H9KVD1	FYTTD1	284018159	10909
Fracture callus 1 homolog	R.LMAAYVQLMPALVQR.R	51.98	2.5494	852.468	23532	2	Q9Y5J6	TIMM10B	119589112	16242
Fragile X mental retardation 1 protein	R.SFLEFAEDVIQVPR.N	63.21	1.58196	825.432	26549	2	Q8IXW7	FMR1	297374791	02398
FtsJ homolog 3	K.QQLPQTPPSCLK.T	14.22	9.01259	698.86	12107	2	Q8IY81	FTSJ3	194097365	17024
FtsJ homolog 3	R.TSVTDFLR.A	36.24	1.04636	469.75	19182	2	Q8IY81	FTSJ3	194097365	17024
FtsJ homolog 3	R.ILDPEGLALGAVIASSK.K	37.22	3.55757	827.472	24377	2	Q8IY81	FTSJ3	194097365	17024
Fumarase	R.IYELAAGGTAVGTGLNTR.I	90.94	0.230168	882.468	16869	2	P07954	FH	196049945	00652
Fumarase	R.INKLMNESLMLVTALNPHIGYDK.A	35.89	0.298351	654.349	23356	4	P07954	FH	196049945	00652
Fumarase	K.ETAIELGYLTAEQFDEWVKPK.D	77.49	0.349784	823.085	26752	3	P07954	FH	196049945	00652
Fumarase	K.NGSTLKETAIELGYLTAEQFDEWVKPK.D	79.84	0.327622	1023.19	27047	3	P07954	FH	196049945	00652
FUS	K.GEATVSFDDPPSAK.A	19.32	4.46837	710.83	13538	2	H3BPE7	FUS	332138053	00660
FUS	K.TGQPMINLYTDRETGK.L	23.7	0.422173	608.637	14446	3	H3BPE7	FUS	332138053	00660
FUS	K.CPNPTCENMNFSWR.N	87.55	6.80637	906.86	17178	2	H3BPE7	FUS	283135201	00660
FUS	K.AAIDWFDGK.E	45.59	0.825433	511.75	20063	2	H3BPE7	FUS	332138053	00660
FUS	K.AAIDWFDGKEFSGNPIK.V	68.83	1.67605	947.969	21656	2	H3BPE7	FUS	332138053	00660
FUS	K.AAIDWFDGKEFSGNPIKVSFATR.R	93.53	1.13446	1278.65	22648	2	H3BPE7	FUS	283135201	00660
FUS	K.APKPDGPGGGPGGSHMGGNYGDDR.R	131.86	0.0683541	1126.99	9024	2	H3BPE7	FUS	283135201	00660
FUS	R.NECNQCKAPKPDGPGGGPGGSHMGGNYGDDR.R	90.09	0.82666	1062.78	9030	3	H3BPE7	FUS	283135201	00660
FUS interacting protein 1	R.QIEIQFAQGDRK.T	51.55	2.65643	716.879	13174	2	O75494	SRSF10	300360554	05562
FUS interacting protein 1	R.GFAYVQFEDVRDAEDALHNLDRK.W	22.39	2.23498	903.438	21243	3	O75494	SRSF10	300360554	05562
FUS interacting protein 1	R.YGPIVDVYVPLDFYTR.R	36.56	1.49089	958.992	25516	2	Q6IQ42	FUSIP1	300360554	05562
FUS interacting protein 1	R.NVADDTRSEDLRR.E	33.3	5.14886	773.878	8759	2	Q6IQ42	FUSIP1	300360554	05562
Fuse binding protein interacting repressor	R.QAFAPFGPIK.S	41.75	4.30648	538.298	17953	2	Q9UHX1	PUF60	303324712	18051
Fuse binding protein interacting repressor	K.LGLPPLTPEQQEALQK.A	56.4	1.70491	881.489	18465	2	Q9UHX1	PUF60	209862867	18051
Fuse binding protein interacting repressor	K.VGRPSNIGQAQPIIDQLAEEAR.A	73.27	3.02001	788.085	19153	3	Q9UHX1	PUF60	303324712	18051
Fuse binding protein interacting repressor	K.AQSSQDAVSSMNLFDLGGQYLR.V	148.85	1.89098	1194.07	24694	2	Q9UHX1	PUF60	303324712	18051
Fuse binding protein interacting repressor	K.AVTPPMPLLTPATPGGLPPAAAVAAAAATAK.I	97.31	0.285556	1397.78	24909	2	Q9UHX1	PUF60	209862867	18051
Fuse binding protein interacting repressor	K.HKGFAFVEYEVPEAAQLALEQMNSVMLGGR.N	81.54	0.514204	831.166	27659	4	Q9UHX1	PUF60	303324712	18051
FXR1	K.VIQEIVDKSGVVR.V	59.34	2.11814	721.421	14156	2	P51114	FXR1	259013556	02892
FXR1	R.GFLEFVEDFIQVPR.N	39.6	3.57926	565.965	30707	3	P51114	FXR1	189047132	02892
FXR1	R.VRIEGDNENKLPR.E	34.16	1.12805	513.946	9621	3	P51114	FXR1	189047132	02892
FXR2	K.AGYSTDESSSSSLHATR.T	119.22	1.34072	878.391	9124	2	P51116	FXR2	259013556	05629
G protein regulated inducer of neurite outgrowth 1	K.VGSLPLEKGSPVTTTK.A	29.56	4.68306	807.455	28185	2	Q7Z2K8	GPRIN1	296434528	11169
G-protein signalling modulator 1	R.HLSIAQEQGDKVGEAR.A	38.22	0.807302	579.967	9591	3	A0A087WVF5	GPSM1	294862435	17075
G1 to S phase transition 1	R.FVKQDQVCIAR.L	35.12	0.300649	455.243	10575	3	J3KQG6	GSPT1	237823789	00753
G1 to S phase transition 1	K.HLIVLINK.M	20.85	1.11624	475.314	13266	2	J3KQG6	GSPT1	194097354	00753
G1 to S phase transition 1	R.TAGTICLETFKDFPQMGR.F	48.1	1.42278	1036.5	20539	2	J3KQG6	GSPT1	237823789	00753
G1 to S phase transition 1	K.STIGGQIMYLTGMVDKR.T	80.84	2.88885	935.479	21964	2	J3KQG6	GSPT1	194097354	00753
G10 Maternal transcript	R.KVESLWPIFR.I	47.22	0.892742	637.866	20972	2	P41223	BUD31	119597079	10351
G9A histone methyltransferase	R.GGCVYSKEEDGSTCLHHAAK.I	14.84	0.562566	441.999	8511	5	A0A0G2JIR1	EHMT2	168985894	06854
Galactosidase, alpha	R.SYTIAVASLGK.G	31.14	2.26925	555.312	15760	2	P06280	GLA	295789493	02357
Galactosidase, alpha	K.GVACNPACFITQLLPVK.R	40.46	3.37928	944.491	26146	2	P06280	GLA	295789493	02357
Gamma glutamyl hydrolase	K.NLDGISHAPNAVK.T	35.96	0.500111	668.355	10767	2	Q92820	GGH	119607268	03299
Gamma glutamyl hydrolase	K.KPIIGILMQK.C	29.18	3.22605	570.86	15724	2	Q92820	GGH	119607268	03299
Gankyrin	K.GAQVNAVNQNGCTPLHYAASK.N	27.29	4.96081	734.02	11825	3	O75832	PSMD10	159163069	04594
GART	R.VLIIGSGGR.E	17.66	1.84043	436.271	13078	2	P22102	GART	209869995	00716
GART	R.SAGVQCFGPTAEAAQLESSKR.F	82.1	0.820854	732.024	14616	3	P22102	GART	209869995	00716
GART	R.AIAFLQQPR.S	26.28	1.17286	522.303	15904	2	P22102	GART	209869995	00716
GART	R.ENLISALEEAKK.G	37.24	1.72897	448.916	17663	3	P22102	GART	209869995	00716
GART	K.NLIESMQINGSVLK.N	24.01	1.86954	773.42	20568	2	P22102	GART	209869995	00716
GART	R.ITEGDVVVGIASSGLHSNGFSLVR.K	65.97	0.173137	805.427	22869	3	P22102	GART	209869995	00716
GART	K.KIEFVVVGPEAPLAAGIVGNLR.S	62.43	1.86458	750.437	23513	3	P22102	GART	209869995	00716
GART	K.AFTKPEEACSFILSADFPALVVK.A	49.39	2.2391	847.44	24309	3	P22102	GART	209869995	00716
GART	R.VLAVTAIRENLISALEEAK.K	40.38	0.587206	1020.59	24556	2	P22102	GART	209869995	00716
GART	K.GVEITGFPEAQALGLEVFHAGTALK.N	65.12	1.08165	1278.18	25309	2	P22102	GART	209869995	00716
Gastric H+/K+ ATPase alpha subunit	K.VDNSSLTGESEPQTR.S	71.15	1.22982	810.38	10170	2	P20648	ATP4A	237681111	01662
Gastric H+/K+ ATPase alpha subunit	R.LIFDNLK.K	17.5	0.468404	431.755	18585	2	P20648	ATP4A	297374799	01667
GBAS	K.EFLEFR.K	14.78	0.959039	420.716	18529	2	O75323	GBAS	119628372	04302
GBAS	K.HGWEELVYYTVPLIQEMESR.I	43.52	0.556632	827.071	28413	3	O75323	GBAS	321267477	04302
GCN1 general control of amino acid synthesis 1 like 1	K.ILPEIIPILEEGLR.S	45.37	3.21128	802.987	27366	2	Q92616	GCN1L1	301171133	16127
GCN1 general control of amino acid synthesis 1 like 1	R.QIGSVIRNPEILAIAPVLLDALTDPSR.K	31.05	1.18678	957.88	28829	3	Q92616	GCN1L1	301171133	16127
GDP dissociation inhibitor 1	R.KQNDVFGEAEQ.-	40.77	2.73767	632.792	11889	2	P31150	GDI1	119593116	02114
GDP dissociation inhibitor 1	K.NTNDANSCQIIIPQNQVNRK.S	38.17	1.84776	776.387	12496	3	Q5SX88	GDI2	197692559	02114
GDP dissociation inhibitor 1	K.FLMANGQLVK.M	23.26	0.947692	560.812	15643	2	P50395	GDI2	197692559	02114
GDP dissociation inhibitor 1	K.MLLYTEVTR.Y	18.04	0.254087	563.302	16658	2	P50395	GDI2	197692559	02114
GDP dissociation inhibitor 1	R.FQLLEGPPESMGR.G	48.33	5.65067	730.86	19192	2	P31150	GDI1	119593117	02114
GDP dissociation inhibitor 1	K.IYKVPSTETEALASNLMGMFEK.R	45.96	2.27878	820.41	25019	3	P31150	GDI1	119593117	02114
GDP dissociation inhibitor 1	K.SPYLYPLYGLGELPQGFAR.L	72.85	1.00976	1071.06	25316	2	Q5SX88	GDI2	197692559	02114
GDP dissociation inhibitor 1	K.FDLGQDVIDFTGHALALYR.T	112.28	1.25936	717.7	27656	3	Q5SX88	GDI2	197692559	02114
GDP dissociation inhibitor 2	R.LSAIYGGTYMLNKPIEEIIVQNGK.V	23.8	0.902915	1326.21	22529	2	Q5SX88	GDI2	197692559	02863
GDP dissociation inhibitor 2	K.FVSISDLLVPK.D	18.83	2.30104	609.359	24207	2	Q5SX88	GDI2	197692559	02863
GDP dissociation inhibitor 2	K.IYKVPSTEAEALASSLMGLFEKR.R	54.59	0.522764	635.841	26409	4	P50395	GDI2	197692559	02863
GDP-mannose pyrophosphorylase A	R.VEGTPSDPNPNDPR.A	52.11	0.409451	747.845	9101	2	Q96IJ6	GMPPA	119591165	13588
Gene rich cluster C10	K.MLQFVLPVATQIQQEVIK.A	39.77	0.442169	1043.09	25782	2	Q99622	C12orf57	119609111	13609
General transcription factor 2 I	R.TPTQTNGSNVPFKPR.G	107.89	1.65587	822.43	10218	2	P78347	GTF2I	254692934	03399
General transcription factor 2 I	R.TNTPVKEDWNVR.I	59.31	0.574471	729.87	11546	2	P78347	GTF2I	254692934	03399
Generel transcription factor 3C polypeptide 4	K.TFEEAAAQLLESSVQNLFK.Q	69.9	2.67943	709.03	31103	3	Q9UKN8	GTF3C4	212276467	11998
GFAT	R.QGRPVVICDKEDTETIK.N	16.44	0.0865186	497.758	10356	4	Q06210	GFPT1	220702256	00702
GFAT	R.WATHGEPSPVNSHPQR.S	34.61	0.316692	450.72	9137	4	Q06210	GFPT1	205277386	00702
GK001 protein	K.RQDLLNVLAR.M	27.05	1.10044	599.356	16619	2	Q96A33	CCDC47	171906582	17041
GK001 protein	K.YGLPDSLAILSEMGEVTDGMMDTK.M	129.83	0.215298	1287.09	29090	2	Q96A33	CCDC47	171906582	17041
Glucocerebrosidase	R.LLMLDDQR.L	49.41	0.558033	502.266	17365	2	A0A0G2JLB3	GBA	346651890	06973
Glucocorticoid modulatory element binding protein 2	R.DAVLLNNIVQNFGMLDLVK.K	119.93	4.47513	1058.57	29878	2	Q5JTV1	GMEB2	119595660	16245
Glucosamine phosphate N acetyltransferase 1	K.LLLSTLTLLSK.K	25.15	1.14331	601.391	23396	2	Q96EK6	GNPNAT1	203282417	17046
Glucosamine-6-phosphate deaminase 1	K.LVDPLYSIK.E	42.07	2.1363	524.307	17962	2	P46926	GNPDA1	119582297	09048
Glucosamine-6-phosphate deaminase 1	K.TLAMDTILANAR.F	18.35	1.87022	645.349	19794	2	P46926	GNPDA1	119582297	09048
Glucosidase I	R.LGPLLDILADSR.H	66.05	2.95307	641.87	24472	2	Q13724	MOGS	225903430	03214
Glucosidase I	R.VVGRPQPQLQYVDALGYVSLFPLLLR.L	53.08	1.26323	981.228	28417	3	Q13724	MOGS	225903430	03214
Glucosidase II beta subunit	K.YEQGTGCWQGPNR.S	79.71	0.146845	776.833	11247	2	K7ELL7	PRKCSH	211826282	03518
Glucosidase II beta subunit	R.SLKDMEESIR.N	43.65	0.735344	403.204	13734	3	K7ELL7	PRKCSH	211826282	03518
Glucosidase II beta subunit	K.ILIEDWK.K	22.48	1.19802	458.76	17942	2	K7ELL7	PRKCSH	211826282	03518
Glucosidase II beta subunit	K.LGGSPTSLGTWGSWIGPDHDKFSAMK.Y	61.75	0.863738	683.833	20751	4	K7ELL7	PRKCSH	211826282	03518
Glucosidase II beta subunit	K.ETM#VTSTTEPSR.C	37.57	2.04339	677.81	7961	2	K7ELL7	PRKCSH	211826282	03518
Glutamate dehydrogenase 1	K.NYTDNELEKITR.R	72.08	1.45079	748.372	13741	2	B3KV55	GLUD1	317040164	11748
Glutamate dehydrogenase 1	K.HGGTIPIVPTAEFQDR.I	80.17	0.826288	869.45	16520	2	B3KV55	GLUD1	317040164	11748
Glutamate dehydrogenase 2	R.YSTDVSVDEVK.A	45.33	3.79676	621.296	12656	2	P00367	GLUD1	317040164	11748
Glutamate dehydrogenase 2	K.ALASLMTYK.C	35.27	2.01496	499.272	15533	2	P00367	GLUD1	317040164	11748
Glutamate dehydrogenase 2	K.CAVVDVPFGGAK.A	37	3.21578	610.309	16434	2	B3KV55	GLUD1	317040164	02143
Glutamate dehydrogenase 2	K.MVEGFFDR.G	39.08	0.171922	500.732	17682	2	P00367	GLUD1	317040164	11748
Glutamate dehydrogenase 2	K.ELEDFKLQHGSILGFPK.A	39.75	0.159343	979.523	19593	2	B3KV55	GLUD1	317040164	11748
Glutamate oxaloacetate transaminase-1	K.IANDNSLNHEYLPILGLAEFR.S	50.68	3.29979	800.419	24867	3	B7Z7E9	GOT1	255918058	00687
Glutamate oxaloacetate transaminase-1	R.VGNLTVVGKEPESILQVLSQMEK.I	45.87	1.13395	833.457	25089	3	B7Z1I2	GOT1	255918058	00687
Glutamate oxaloacetate transaminase, mitochondrial	R.VGAFTMVCKDADEAK.R	87.97	0.985528	821.383	13630	2	E7ERW2	GOT2	308153643	00684
Glutamate oxaloacetate transaminase, mitochondrial	K.MNLGVGAYR.D	39.71	1.21163	490.752	13956	2	E7ERW2	GOT2	308153643	00684
Glutamate oxaloacetate transaminase, mitochondrial	R.VGAFTMVCK.D	48.4	1.62766	506.751	14094	2	E7ERW2	GOT2	308153643	00684
Glutamate oxaloacetate transaminase, mitochondrial	R.DDNGKPYVLPSVR.K	19.38	2.85939	730.379	14361	2	E7ERW2	GOT2	308153643	00684
Glutamate oxaloacetate transaminase, mitochondrial	R.IGASFLQR.F	47.08	0.44868	446.256	14483	2	E7ERW2	GOT2	308153643	00684
Glutamate oxaloacetate transaminase, mitochondrial	R.IAAAILNTPDLRK.Q	85.5	0.981495	698.419	14807	2	E7ERW2	GOT2	308153643	00684
Glutamate oxaloacetate transaminase, mitochondrial	K.ILIRPMYSNPPLNGAR.I	46.88	0.740069	604.669	15354	3	E7ERW2	GOT2	308153643	00684
Glutamate oxaloacetate transaminase, mitochondrial	R.IAAAILNTPDLR.K	86.48	0.134097	634.372	17674	2	E7ERW2	GOT2	308153643	00684
Glutamate oxaloacetate transaminase, mitochondrial	R.DVFLPKPTWGNHTPIFR.D	67.44	0.596523	1013.04	19315	2	E7ERW2	GOT2	308153643	00684
Glutamate oxaloacetate transaminase, mitochondrial	R.ISVAGVTSSNVGYLAHAIHQVTK.-	67.65	1.81187	784.759	19871	3	E7ERW2	GOT2	308153643	00684
Glutamate oxaloacetate transaminase, mitochondrial	K.NLDKEYLPIGGLAEFCK.A	59.84	0.183529	656.336	21307	3	P00505	GOT2	308153643	00684
Glutamate oxaloacetate transaminase, mitochondrial	K.EGSTHNWQHITDQIGMFCFTGLKPEQVER.L	74.6	2.10296	1149.21	21655	3	E7ERW2	GOT2	308153643	00684
Glutamate oxaloacetate transaminase, mitochondrial	R.KAEAQIAAK.N	18.49	1.10162	465.275	5592	2	P00505	GOT2	308153643	00684
Glutamate rich WD repeat containing 1	R.REPFLLSGGDDGALKIWDLR.Q	75	3.24331	753.4	22923	3	Q9BQ67	GRWD1	237820620	11013
Glutamine dependent carbamoyl phosphate synthase	R.LGYPVLVR.A	56.45	9.53355	458.78	15841	2	P27708	CAD	119621019	06437
Glutamine dependent carbamoyl phosphate synthase	R.AAFALGGLGSGFASNREELSALVAPAFAHTSQVLVDK.S	30.68	0.0842804	926.238	24837	4	P27708	CAD	119621019	06437
Glutamine-fructose-6-phosphate transaminase 2	R.KEIFETLIK.G	27.4	1.39204	560.833	15663	2	O94808	GFPT2	119574141	04842
Glutaminyl tRNA synthetase	R.LFTLTALR.R	24.64	1.18343	467.789	19500	2	B4DDN1	QARS	119585358	07223
Glutamyl-prolyl-tRNA synthetase	R.NSEPAGLETPEAK.V	45.27	2.47124	671.826	10793	2	P07814	EPRS	288558855	00703
Glutamyl-prolyl-tRNA synthetase	K.GSQFGQSCCLR.A	43.01	1.18656	650.281	10836	2	P07814	EPRS	288558855	00703
Glutamyl-prolyl-tRNA synthetase	K.SLIGVEYKPVSATGAEDKDKK.K	28.61	0.263065	559.552	12073	4	P07814	EPRS		00703
Glutamyl-prolyl-tRNA synthetase	K.AYVDDTPAEQMK.A	32.37	1.47556	684.31	12312	2	P07814	EPRS	288558855	00703
Glutamyl-prolyl-tRNA synthetase	R.LLSVNIR.V	14.81	2.45546	407.76	14366	2	P07814	EPRS	288558855	00703
Glutamyl-prolyl-tRNA synthetase	R.LNLNNTVLSK.R	60.58	0.247391	558.325	14583	2	P07814	EPRS	288558855	00703
Glutamyl-prolyl-tRNA synthetase	R.WEFKHPQPFLR.T	17.96	0.231011	495.598	15271	3	P07814	EPRS	288558855	00703
Glutamyl-prolyl-tRNA synthetase	K.NPEVGLKPVWYSPK.V	55.39	3.40423	807.441	15972	2	P07814	EPRS	288558855	00703
Glutamyl-prolyl-tRNA synthetase	K.YYTLFGR.S	25.55	2.62979	460.236	17735	2	P07814	EPRS	288558855	00703
Glutamyl-prolyl-tRNA synthetase	K.THVADFAPEVAWVTR.S	44.17	0.390851	849.933	19963	2	P07814	EPRS	288558855	00703
Glutamyl-prolyl-tRNA synthetase	K.SLCIPFKPLCELQPGAK.C	41.81	0.896823	653.346	20534	3	P07814	EPRS	288558855	00703
Glutamyl-prolyl-tRNA synthetase	R.GFFICDQPYEPVSPYSCK.E	15.08	0.720158	1097.49	21238	2	P07814	EPRS	288558855	00703
Glutamyl-prolyl-tRNA synthetase	K.LSSCDSFTSTINELNHCLSLR.T	73.37	0.857326	818.718	23064	3	P07814	EPRS	288558855	00703
Glutamyl-prolyl-tRNA synthetase	K.LGVENCYFPMFVSQSALEK.E	31.67	2.97425	1110.03	24019	2	P07814	EPRS	288558855	00703
Glutamyl-prolyl-tRNA synthetase	R.TGNKYNVYPTYDFACPIVDSIEGVTHALR.T	52.78	0.374478	825.905	25359	4	P07814	EPRS	288558855	00703
Glutathione peroxidase 4	K.DIDGHMVNLDKYR.G	27.69	1.21212	525.924	14348	3	A0A087WT12	GPX4	172045844	11819
Glutathione reductase	R.LNAIYQNNLTK.S	36.66	0.848495	646.353	13098	2	P00390	GSR	346651993	00704
Glutathione reductase	K.ALLTPVAIAAGR.K	28.22	2.45681	576.86	18138	2	P00390	GSR	346651993	00704
Glutathione S transferase 3	K.ASCLYGQLPK.F	31.6	0.527901	568.792	13130	2	P09211	GSTP1	332639673	00614
[truncated: 4,213 more rows]
