# Supplementary material for: Impact of exosomal HIV-1 Tat expression on the human cellular proteome
Source: Oncotarget. 2019 Sep 24;10(54):5632–44. doi: 10.18632/oncotarget.27207 (PMC6771461; doi:10.18632/oncotarget.27207)
Supplement: Supplementary file 8 [file oncotarget-10-5632-s008.xlsx]

## Sheet: IL6 Lamp2B-R3
IL6 Lamp2B-R3
Protein Name	Identified Peptide Sequence (#: methionine oxidation)	Mowse Score	Mass Error (ppm)	Isolated mass	Scan number	Charge state	UniProt Accession No	Gene Symbol	NCBI GI accession	HPRD accession
14-3-3 Beta	R.YDDMAAAMK.A	22.92	1.54222	508.214	11573	2	P61981	YWHAG	197692473	03184
14-3-3 Beta	K.LAEQAERYDDMAAAMK.A	62.44	7.0101	906.91	14048	2	P61981	YWHAG	197692473	03184
14-3-3 Beta	K.AVTEQGHELSNEER.N	81.97	1.44614	799.873	8474	2	A0A0J9YWE8	YWHAB	197692473	03184
14-3-3 epsilon	R.YLAEFATGNDRK.E	71.35	1.19305	692.846	11715	2	P62258	YWHAE	119611035	05457
14-3-3 epsilon	K.EAAENSLVAYK.A	43.89	2.68375	597.802	12023	2	P62258	YWHAE	119611035	05457
14-3-3 epsilon	K.LAEQAERYDEMVESMKK.V	21.33	1.6748	686.326	14554	3	B4DJF2	YWHAE	119611035	05457
14-3-3 epsilon	K.AASDIAMTELPPTHPIR.L	86.31	3.13638	910.469	15185	2	P62258	YWHAE	119611035	05457
14-3-3 epsilon	K.LAEQAERYDEMVESMK.K	56.73	1.1696	964.939	16438	2	B4DJF2	YWHAE	119611035	05457
14-3-3 epsilon	K.LICCDILDVLDK.H	77.34	1.35162	738.874	23867	2	P62258	YWHAE	119611035	05457
14-3-3 epsilon	K.LICCDILDVLDKHLIPAANTGESKVFYYK.M	64.55	0.842232	849.691	23937	4	P62258	YWHAE	119611035	05457
14-3-3 epsilon	K.LICCDILDVLDKHLIPAANTGESK.V	97.11	2.45161	1348.19	24093	2	P62258	YWHAE	119611035	05457
14-3-3 epsilon	K.AAFDDAIAELDTLSEESYK.D	87.55	0.34196	1044.49	25824	2	P62258	YWHAE	119611035	05457
14-3-3 Eta	R.NLLSVAYK.N	17.6	1.84238	454.265	18273	2	Q04917	YWHAH	307776567	00215
14-3-3 Eta	K.AVTELNEPLSNEDRNLLSVAYK.N	69.64	2.19047	1238.14	18891	2	Q04917	YWHAH	119580407	00215
14-3-3 Eta	K.ELETVCNDVLSLLDKFLIK.N	48.52	2.61736	750.41	30244	3	Q04917	YWHAH	123238850	00215
14-3-3 gamma	K.ELEAVCQDVLSLLDNYLIK.N	78.74	1.10596	1118.08	30185	2	P61981	YWHAG	119592210	05639
14-3-3 gamma	K.IEKELEAVCQDVLSLLDNYLIK.N	14.95	0.98949	652.101	30559	4	P61981	YWHAG	119592210	05639
14-3-3 theta	K.AVTEQGAELSNEER.N	86.18	4.94549	766.859	10056	2	P27348	YWHAQ	119621384	00886
14-3-3 theta	R.YLAEVACGDDR.K	55.21	0.856091	634.782	12165	2	P27348	YWHAQ	119621384	00886
14-3-3 theta	K.LQLIKDYR.E	20.82	2.10564	524.81	12531	2	P27348	YWHAQ	119621384	00886
14-3-3 theta	K.LAEQAERYDDMATCMK.A	38.54	4.26851	966.414	13292	2	P27348	YWHAQ	119621384	00886
14-3-3 theta	R.KQTIDNSQGAYQEAFDISKK.E	76.22	2.27993	757.711	13355	3	P27348	YWHAQ	119621384	00886
14-3-3 theta	K.AVTEQGAELSNEERNLLSVAYK.N	19.24	2.67303	807.745	19392	3	P27348	YWHAQ	119621384	00886
14-3-3 theta	R.SICTTVLELLDKYLIANATNPESK.V	123.63	0.481175	1347.21	28858	2	P27348	YWHAQ	119621384	00886
14-3-3 theta	R.YLAEVACGDDRK.Q	49.11	0.144632	698.83	9980	2	P27348	YWHAQ	119621384	00886
14-3-3 zeta	K.SVTEQGAELSNEER.N	88.39	2.24316	774.859	10318	2	P63104	YWHAZ	306991839	03183
14-3-3 zeta	R.YDDMAACMK.S	24.75	0.729798	552.711	11253	2	P63104	YWHAZ	306991839	03183
14-3-3 zeta	K.LAEQAERYDDMAACMK.S	31.83	3.9089	951.409	13577	2	P63104	YWHAZ	306991839	03183
14-3-3 zeta	K.FLIPNASQAESK.V	59.32	1.6801	652.845	14934	2	P63104	YWHAZ	306991839	03183
14-3-3 zeta	K.SVTEQGAELSNEERNLLSVAYK.N	78.69	4.1408	1219.11	19785	2	P63104	YWHAZ	306991839	03183
14-3-3 zeta	R.DICNDVLSLLEK.F	45.96	1.73818	709.865	26315	2	P63104	YWHAZ	306991839	03183
14-3-3 zeta	K.TAFDEAIAELDTLSEESYK.D	121.3	0.474673	1066.5	27007	2	P63104	YWHAZ	306991839	03183
14-3-3 zeta	R.EKIETELRDICNDVLSLLEK.F	26.85	2.25214	806.423	28074	3	P63104	YWHAZ	306991839	03183
14-3-3 zeta	R.VVSSIEQKTEGAEK.K	77.11	4.93224	752.9	8843	2	P63104	YWHAZ	306991839	03183
14-3-3 zeta	R.YLAEVAAGDDKK.G	30.42	0.936192	427.222	9754	3	P63104	YWHAZ	306991839	03183
17 beta hydroxysteroid dehydrogenase 4	K.AVANYDSVEEGEKVVK.T	23.27	3.07794	579.63	12049	3	P51659	HSD17B4	313482810	03514
17 beta hydroxysteroid dehydrogenase 4	R.FAKPVYPGQTLQTEMWK.E	63.99	2.82012	1012.52	16747	2	P51659	HSD17B4	313482810	03514
17 beta hydroxysteroid dehydrogenase 4	R.IDVVVNNAGILR.D	22.26	1.38765	641.877	17306	2	P51659	HSD17B4	313482810	03514
17 beta hydroxysteroid dehydrogenase 4	K.VAVAIPNRPPDAVLTDTTSLNQAALYR.L	86.4	1.7181	956.184	19959	3	P51659	HSD17B4	313482810	03514
17 beta hydroxysteroid dehydrogenase 4	K.LGLLGLANSLAIEGR.K	55.46	0.644007	748.943	24023	2	P51659	HSD17B4	313482810	03514
2 Prime phosphodiesterase	K.LSLSFALADGSHK.N	50.48	2.96796	673.357	17521	2	Q6L8Q7	PDE12	189027129	11842
2 Prime phosphodiesterase	K.LSLEFGDPASSLFR.W	71.86	1.97949	769.895	23855	2	Q6L8Q7	PDE12	189027129	11842
2-Oxoglutarate and iron-dependent oxygenase domain containing 1	R.SEALFLLLSNFTGLK.L	57.07	3.90458	826.97	29005	2	A0A0A0MTR2	OGFOD1	119603268	08553
28S ribosomal protein S27, mitochondrial	R.EALDVLGAVLK.A	28.91	1.8729	564.336	23051	2	G5EA06	MRPS27	209572725	17596
3-Hydroxyisobutyrate dehydrogenase	K.TPVGFIGLGNMGNPMAK.N	70.82	4.71754	852.43	21155	2	P31937	HIBADH	119614306	12238
3-Hydroxyisobutyrate dehydrogenase	R.IITMLPTSINAIEAYSGANGILKK.V	25.78	2.56513	840.134	23287	3	P31937	HIBADH	119614306	12238
3-ketoacyl-CoA reductase	K.IRKPTLDKPSPETFVK.S	23.57	1.00428	464.771	11209	4	Q53GQ0	HSD17B12		09989
3-ketoacyl-CoA reductase	K.MTQLVLPGMVER.S	23.48	2.03825	687.366	19521	2	Q53GQ0	HSD17B12	158931120	09989
3-ketoacyl-CoA reductase	R.TIAVDFASEDIYDKIK.T	69.96	1.45848	914.471	20005	2	Q53GQ0	HSD17B12	158931120	09989
3-ketoacyl-CoA reductase	K.MININILSVCK.M	39.96	5.32843	652.853	20769	2	Q53GQ0	HSD17B12	158931120	09989
3-ketoacyl-CoA reductase	K.TFVDFFSQCLHEEYR.S	94.56	0.293243	989.443	23657	2	Q53GQ0	HSD17B12	158931120	09989
3-oxoacid CoA transferase	K.GMGGAMDLVSSAK.T	16.17	2.56462	612.29	15667	2	P55809	OXCT1	196049889	02001
3-oxoacid CoA transferase	K.GLTAVSNNAGVDNFGLGLLLR.S	128.37	0.15325	1051.07	25163	2	P55809	OXCT1	196049889	02001
5`-3` exoribonuclease 2	R.KPAAVLKPSDWEK.S	32.27	0.255308	490.277	10865	3	Q9H0D6	XRN2	119630592	10309
5`-3` exoribonuclease 2	R.QWKPQLGFNR.D	35.57	2.97014	425.23	14091	3	Q9H0D6	XRN2	119630592	10309
5`-3` exoribonuclease 2	R.ELTMASLPFTFDVER.S	79.19	0.328044	878.434	25123	2	Q9H0D6	XRN2	119630592	10309
5`-3` exoribonuclease 2	K.YAWQGVALLPFVDER.R	40.12	2.28015	882.461	25455	2	Q9H0D6	XRN2	119630592	10309
5`-nucleotidase domain containing 2	R.QGNLFDFLR.L	22	0.659712	555.291	23912	2	Q9H857	NT5DC2	197116386	07770
5`, 3`-Nucleotidase, cytosolic	R.VLVDMDGVLADFEAGLLR.G	85.49	0.68908	967.009	28905	2	J3KRC4	NT5C	159794820	11833
6-phosphogluconolactonase	K.IVAPISDSPKPPPQR.V	22.57	2.72926	534.637	11240	3	O95336	PGLS	119605020	12001
6-phosphogluconolactonase	R.LLTVPFEK.H	31.93	8.52356	473.78	16965	2	O95336	PGLS	119605020	12001
6-phosphogluconolactonase	R.VTLTLPVLNAAR.T	34.71	3.30344	634.388	20779	2	O95336	PGLS	119605020	12001
60 kDa Ro protein	K.LGLENAEALIR.L	41.28	1.85204	599.842	19691	2	Q5LJ98	TROVE2	291084635	15964
60 kDa Ro protein	K.ALLQEMPLTALLR.N	57.6	0.0612722	734.931	25313	2	Q5LJ98	TROVE2	291084635	15964
60S ribosomal protein L40	R.QLAQKYNCDK.M	14.69	0.702897	423.208	6997	3	P62987	UBA52	302393718	08931
7-dehydrocholesterol reductase	K.VIECSYTSADGQR.H	97.65	0.146736	743.335	10126	2	Q9UBM7	DHCR7	255308875	04174
A kinase (PRKA) anchor protein 1	R.VCQASQLQGQKEESCVPVHQK.T	46.73	1.78267	610.797	9418	4	Q92667	AKAP1	339275976	03905
A kinase anchor protein 12	R.AEAERPEEQAEASGLKK.E	32.35	3.43259	614.98	8673	3	Q02952	AKAP12	317373554	05263
A kinase anchor protein 12	K.TEGTQEADQYADEKTK.D	58.77	2.37402	605.273	8791	3	Q02952	AKAP12	317373554	05263
A6RP	R.AVLPLLDAQQPCYLLYR.L	65.61	0.542033	1017.05	24309	2	Q6IBS0	TWF2	158431160	08464
Abhydrolase domain containing 10	K.ALAIEEFCK.S	31.92	2.61352	540.772	16287	2	Q9NUJ1	ABHD10	119600095	07751
Abhydrolase domain containing 10	K.SPGIIFIPGYLSYMNGTK.A	43.66	1.67415	979.507	24766	2	Q9NUJ1	ABHD10	119600095	07751
Abhydrolase domain containing protein 14B	R.AVAIDLPGLGHSK.E	25.81	6.63529	639.36	15945	2	Q96IU4	ABHD14B	226443152	17504
Acetyl coenzyme A acyltransferase 1	K.VNPLGGAVALGHPLGCTGAR.Q	44.66	1.54407	959.008	16219	2	G5E935	ACAA1	194353979	06815
Acetyl coenzyme A acyltransferase 1	R.GGFKDTTPDELLSAVMTAVLK.D	36.54	1.16955	731.721	29235	3	G5E935	ACAA1	194353979	06815
Acetyl-CoA acetyltransferase	K.EVVIVSATR.T	24.43	4.60371	487.285	11749	2	P24752	ACAT1	145579625	01946
Acetyl-CoA acetyltransferase	R.NEQDAYAINSYTR.S	72.26	1.31288	772.851	13400	2	P24752	ACAT1	145579625	01946
Acetyl-CoA acetyltransferase	K.AGIPKEEVKEAYMGNVLQGGEGQAPTR.Q	30.55	2.68607	708.109	14568	4	P24752	ACAT1	145579625	01946
Acetyl-CoA acetyltransferase	K.VNINGGAVSLGHPIGMSGAR.I	60.43	2.76457	636.334	14839	3	P24752	ACAT1	145579625	01946
Acetyl-CoA acetyltransferase	K.LGSIAIQGAIEK.A	46.33	1.327	600.354	14948	2	P24752	ACAT1	145579625	01946
Acetyl-CoA acetyltransferase	R.QAVLGAGLPISTPCTTINK.V	62.96	2.87268	971.025	18583	2	P24752	ACAT1	145579625	01946
Acetyl-CoA acetyltransferase	K.MLEIDPQKVNINGGAVSLGHPIGMSGAR.I	67.21	1.91126	954.495	18882	3	P24752	ACAT1	145579625	01946
Acetyl-CoA acetyltransferase	K.AAWEAGKFGNEVIPVTVTVK.G	117.46	1.53392	1058.57	18961	2	P24752	ACAT1	145579625	01946
Acetyl-CoA acetyltransferase	K.QGEYGLASICNGGGGASAMLIQKL.-	117.54	0.30144	1198.09	22251	2	P24752	ACAT1	145579625	01946
Acetyl-CoA acetyltransferase	R.TPIGSFLGSLSLLPATK.L	50.61	2.55114	851.495	26254	2	P24752	ACAT1	145579625	01946
Acetyl-CoA acetyltransferase	R.IVAFADAAVEPIDFPIAPVYAASMVLK.D	53.77	2.74187	705.385	28844	4	P24752	ACAT1	145579625	01946
Acetyl-CoA acetyltransferase 2	R.ILVTLLHTLER.M	50.72	2.0156	654.405	19282	2	Q9BWD1	ACAT2	148539872	00006
Acetyl-CoA acetyltransferase 2	R.ATVAPEDVSEVIFGHVLAAGCGQNPVR.Q	87.66	1.02528	1397.2	24043	2	Q9BWD1	ACAT2	148539872	00006
Acetyl-CoA acetyltransferase 2	R.TIIGSFNGALAAVPVQDLGSTVIK.E	81.05	1.01968	1186.16	24255	2	Q9BWD1	ACAT2	148539872	00006
Acid phosphatase 1	R.SPIAEAVFR.K	20.84	8.81022	495.27	15212	2	G5E9R5	ACP1	157837067	08881
Acidic (leucine-rich) nuclear phosphoprotein 32 family member E	K.SLDLFNCEITNLEDYR.E	74.53	4.73947	1001.46	24228	2	Q9BTT0	ANP32E	210147571	16493
ACINUS	K.KPSISITTESLK.S	65.67	4.53771	652.374	11957	2	Q9UKV3	ACIN1	308153407	05191
ACINUS	K.LLDDLFRK.T	28.91	5.05893	510.295	18609	2	Q9UKV3	ACIN1	308153407	05191
ACINUS	K.ASLVALPEQTASEEETPPPLLTK.E	34.35	1.74371	1211.14	20276	2	Q9UKV3	ACIN1	308153407	05191
ACINUS	R.SAQPLPLKIEELALAK.G	33.26	3.44332	861.011	20594	2	Q9UKV3	ACIN1	308153407	05191
ACINUS	R.TGTLVEEAFWIDKIK.S	75.62	2.17379	875.473	21816	2	Q9UKV3	ACIN1	308153407	05191
ACINUS	K.AQEEPPAKLLDDLFR.K	75.3	5.17365	871.455	23117	2	Q9UKV3	ACIN1	308153407	05191
ACINUS	R.ISEDETERNGDDGTHDKGLK.I	42.6	0.322201	739.34	7656	3	Q9UKV3	ACIN1	308153407	05191
Aconitase, mitochondrial	K.IVYGHLDDPASQEIER.G	49.88	1.43656	614.64	14023	3	A2A274	ACO2	123231013	00012
Aconitase, mitochondrial	K.DINQEVYNFLATAGAK.Y	59.08	1.43682	877.44	26006	2	A2A274	ACO2	123231013	00012
Aconitase, mitochondrial	R.VAMQDATAQMAMLQFISSGLSK.V	117.09	1.04547	1164.57	26819	2	A2A274	ACO2	123231013	00012
Actin alpha, cardiac muscle	R.HQGVMVGMGQKDSYVGDEAQSKR.G	127.84	0.475435	627.549	10360	4	P60709	ACTB	316659409	00015
Actin alpha, cardiac muscle	R.HQGVMVGMGQKDSYVGDEAQSK.R	54.33	1.11438	588.524	11232	4	P60709	ACTB	316659409	00015
Actin alpha, cardiac muscle	K.IWHHTFYNELR.V	42.56	1.40129	758.379	12449	2	P60709	ACTB	316659409	00015
Actin alpha, cardiac muscle	R.MQKEITALAPSTMK.I	16.04	4.89474	516.94	12677	3	P60709	ACTB	323472339	00015
Actin alpha, cardiac muscle	K.EITALAPSTMK.I	36.03	2.22277	581.312	13838	2	P60709	ACTB	323472339	00015
Actin alpha, cardiac muscle	R.AVFPSIVGRPR.H	44.75	1.68849	599.855	14237	2	P60709	ACTB	316659409	00015
Actin alpha, cardiac muscle	K.YPIEHGIITNWDDMEK.I	53.36	1.33204	980.958	17992	2	P62736	ACTA2	270048010	00015
Actin alpha, cardiac muscle	K.RGILTLKYPIEHGIITNWDDMEK.I	21.68	2.22723	686.361	19041	4	P62736	ACTA2	270048010	00015
Actin alpha, cardiac muscle	K.SYELPDGQVITIGNER.F	72.48	3.38268	895.947	20072	2	P60709	ACTB	323472339	00015
Actin alpha, cardiac muscle	R.GILTLKYPIEHGIITNWDDMEK.I	22.33	1.65989	862.779	20911	3	P62736	ACTA2	270048010	00015
Actin alpha, cardiac muscle	R.DLTDYLMK.I	23.87	1.99502	499.746	21591	2	P60709	ACTB	316659409	00015
Actin alpha, cardiac muscle	R.LDLAGRDLTDYLMK.I	42.29	0.431077	812.424	21666	2	P60709	ACTB	316659409	00015
Actin alpha, cardiac muscle	R.GILTLKYPIEHGIITNWDDMEKIWHHTFYNELR.V	48.99	0.257405	817.417	24414	5	P68133	ACTA1	119612724	00015
Actin gamma 1	K.QEYDESGPSIVHR.K	97.7	1.44524	758.854	10701	2	P60709	ACTB	316659409	00017
Actin gamma 1	R.GYSFTTTAER.E	32.42	2.08384	566.766	11664	2	P60709	ACTB	316659409	00017
Actin gamma 1	R.VAPEEHPVLLTEAPLNPK.A	83.25	1.52093	977.534	16207	2	P60709	ACTB	316659409	00017
Actin gamma 1	R.KDLYANTVLSGGTTMYPGIADR.M	139.44	1.03535	1172.08	18406	2	P60709	ACTB	323472339	00017
Actin gamma 1	K.CDVDIRKDLYANTVLSGGTTMYPGIADR.M	97.45	2.60777	1034.5	20791	3	P60709	ACTB	323472339	00017
Actin gamma 1	R.TTGIVMDSGDGVTHTVPIYEGYALPHAILR.L	117.7	4.21787	1592.3	20864	2	P60709	ACTB	316659409	00017
Actin gamma 1	K.DLYANTVLSGGTTMYPGIADR.M	84.17	3.75791	1108.03	22253	2	P60709	ACTB	323472339	00017
Actin gamma 1	R.FRCPEALFQPSFLGMESCGIHETTFNSIMK.C	95.39	1.14269	1178.88	22576	3	P60709	ACTB	323472339	00017
Actin gamma 1	K.YPIEHGIVTNWDDM#EKIWHHTFYNELR.V	38.9	0.175164	692.73	23219	5	P60709	ACTB	316659409	00017
Actin gamma 1	R.CPEALFQPSFLGMESCGIHETTFNSIMK.C	96.25	0.0259944	1616.23	23555	2	P60709	ACTB	323472339	00017
Actin gamma 1	K.LCYVALDFEQEMATAASSSSLEK.S	39.32	4.20914	850.726	25277	3	P60709	ACTB	316659409	00017
Actin gamma 1	K.QEYDESGPSIVHRK.C	58	1.30533	548.937	9399	3	P60709	ACTB	316659409	00017
Actin related protein 1A	R.TLFSNIVLSGGSTLFK.G	58.81	1.29459	842.471	25086	2	P61163	ACTR1A	119570073	05508
Actin related protein 2/3 complex subunit 4	K.ELLLQPVTISR.N	19.85	1.36039	634.881	19192	2	A0A0A6YYG9	ARPC4-TTLL3	311771694	10368
Actin related protein 2/3 complex subunit 4	R.AENFFILR.R	33.14	3.20145	505.275	19789	2	A0A0A6YYG9	ARPC4-TTLL3	311771694	10368
Actin related protein 2/3 complex subunit 5 like	K.ALAVGGLGSIIR.V	23.33	1.70055	563.85	19125	2	Q9BPX5	ARPC5L	119608010	12490
Actin related protein 3	R.FMEQVIFK.Y	29.05	0.241948	521.276	18436	2	P61158	ACTR3	119615587	05024
Actin related protein 3	R.HGIVEDWDLMER.F	48.37	1.07488	750.352	19276	2	P61158	ACTR3	119615587	05024
Actin-like 6A	R.ELFQEMNIELVPPYMIASK.E	30.64	0.607424	1126.57	25913	2	O96019	ACTL6A	119598807	05389
Actinin alpha 1	K.ALDFIASK.G	35.67	3.44485	432.743	15165	2	A0A087WSZ2	ACTN3	295321928	00020
Actinin alpha 1	K.AIMTYVSSFYHAFSGAQK.A	67.56	1.256	1004.48	22957	2	H9KV75	ACTN1	212293358	00020
Actinin alpha 1	R.VGWEQLLTTIAR.T	73.1	0.0346127	693.891	25148	2	H9KV75	ACTN1	295393786	00020
Actinin alpha 2	R.ISNRPAFMPSEGK.M	15.83	1.0281	478.578	11473	3	F6THM6	ACTN2	119590471	00019
Actinin alpha 2	K.CQLEINFNTLQTK.L	53	2.54724	804.904	18894	2	A0A087WSZ2	ACTN3	295393786	00020
Actinin alpha 4	K.HRDYETATLSDIK.A	37.29	2.5685	516.925	11098	3	O43707	ACTN4	295393786	05222
Actinin alpha 4	R.MAPYQGPDAVPGALDYK.S	63.76	2.62598	896.93	17126	2	O43707	ACTN4	295393786	05222
Actinin alpha 4	R.QFASQANVVGPWIQTK.M	35.85	4.88072	887.463	18689	2	O43707	ACTN4	295393786	05222
Actinin alpha 4	K.DGLAFNALIHR.H	43.89	1.15435	613.835	18793	2	O43707	ACTN4	167013291	05222
Activating transcription factor 3	K.ESEKLESVNAELK.A	64.75	1.99762	738.382	11360	2	Q5VTZ2	ATF3	346223461	04395
Activity dependent neuroprotector	R.IGYQVTAMIGHTNVVVPR.S	28.55	5.30474	652.352	17446	3	Q9H2P0	ADNP	119596018	09793
Activity dependent neuroprotector	R.VLGQSSSKPAAAATGPPPGNTSSTQK.W	41.71	1.02368	813.755	9165	3	Q9H2P0	ADNP	119596018	09793
Acyl CoA dehydrogenase, short chain	R.IGIASQALGIAQTALDCAVNYAENR.M	112.48	1.32019	873.779	29797	3	P16219	ACADS	311349376	06053
Acyl CoA dehydrogenase, very long chain	K.LWISNGGLADIFTVFAK.T	119.15	0.0734341	926.504	28717	2	G3V1M7	ACADVL	167745034	01940
Acyl CoA synthetase long chain family member 4	K.LQAGEYVSLGKVEAALK.N	48.81	5.08226	888.494	18518	2	O60488	ACSL4	119623079	03845
Acyl CoA synthetase long chain family member 4	R.LSPEPWTPETGLVTDAFK.L	73.5	1.36821	994.506	22728	2	O60488	ACSL4	119623079	03845
Acyl-CoA thioesterase 7	K.ATLWYVPLSLK.N	25.72	1.84545	645.875	23103	2	O00154	ACOT7	119591938	12517
Acyl-Coenzyme A dehydrogenase, medium chain	K.TRPVVAAGAVGLAQR.A	19.82	1.61817	733.432	11616	2	Q5T4U5	ACADM	187960098	08447
Acyl-Coenzyme A dehydrogenase, medium chain	K.IYQIYEGTSQIQR.L	29.01	2.84461	799.91	14617	2	Q5T4U5	ACADM	187960098	08447
Acyl-Coenzyme A dehydrogenase, medium chain	K.ENVLIGDGAGFK.V	47.49	0.0426358	610.32	16690	2	Q5T4U5	ACADM	187960098	08447
Acyl-Coenzyme A dehydrogenase, medium chain	K.AFAGDIANQLATDAVQILGGNGFNTEYPVEK.L	101.19	1.31903	806.652	29644	4	Q5T4U5	ACADM	187960098	08447
Acylpeptide hydrolase	K.TPLLLMLGQEDR.R	42.11	3.38158	693.374	22495	2	P13798	APEH	119585402	00034
Adaptin, delta	K.DVPVAEEVSALFAGELNPVAPK.A	29.98	2.0318	751.4	28373	3	G5E988	AP3D1	119589823	06260
Adducin 1 alpha	R.LADLFGWSQLIYNHITTR.V	67.26	2.58737	716.715	26526	3	Q86XM2	ADD1	123234959	00036
Adducin 1 alpha	R.VNSEQEHFLIVPFGLLYSEVTASSLVK.I	53.18	0.765653	1002.87	27992	3	Q86XM2	ADD1	123234959	00036
Adenine phosphoribosyltransferase	R.DISPVLKDPASFR.A	54.71	4.03662	722.89	16668	2	G5E9J2	APRT	119587165	00029
Adenine phosphoribosyltransferase	R.EKLAPVPFFSLLQYE.-	23.96	1.36556	890.981	27073	2	H3BQZ9	APRT	119587164	00029
Adenine phosphoribosyltransferase	R.GFLFGPSLAQELGLGCVLIR.K	92.1	0.0326011	1074.09	28217	2	G5E9J2	APRT	119587165	00029
Adenosine deaminase, RNA specific	K.FQVVINGR.E	13.97	0.615529	466.769	13656	2	P55265	ADAR	313104303	07528
Adenosine deaminase, RNA specific	R.FLYSELMK.Y	14.52	0.883043	515.767	18564	2	P55265	ADAR	313104303	07528
Adenosine deaminase, RNA specific	K.SVTLGYLFSQGHLTR.A	26.44	1.79226	560.301	19395	3	P55265	ADAR	313104303	07528
Adenosine deaminase, RNA specific	R.WNVLGLQGALLTHFLQPIYLK.S	40.28	1.01304	808.797	28269	3	P55265	ADAR	313104303	07528
Adenylate kinase 1	K.IIFVVGGPGSGK.G	30.55	3.64214	565.83	16568	2	Q5T9B7	AK1	119608115	00046
Adenylate kinase 1	K.GQLVPLETVLDMLR.D	104	0.699546	792.445	28504	2	Q5T9B7	AK1	134104062	00046
Adenylate kinase 2	M.APSVPAAEPEYPK.G	48.17	1.93998	678.344	12147	2	G3V213	AK2	59808289	00047
Adenylate kinase 2	R.AVLLGPPGAGK.G	15.52	3.55659	490.299	12968	2	G3V213	AK2	312836806	00047
Adenylate kinase 2	R.SYHEEFNPPKEPMKDDITGEPLIR.R	23.68	2.31848	711.35	15183	4	P54819	AK2	312836806	00047
Adenylate kinase 2	R.LQAYHTQTTPLIEYYR.K	66.57	2.50174	666.341	15215	3	P54819	AK2	312836806	00047
Adenylate kinase 2	R.LAENFCVCHLATGDMLR.A	79.56	1.55313	669.645	18421	3	G3V213	AK2	312836806	00047
Adenylate kinase 2	K.NGFLLDGFPR.T	22.82	1.6115	568.297	21431	2	G3V213	AK2	312836806	00047
Adenylate kinase 2	K.ATMDAGKLVSDEMVVELIEK.N	53.14	2.93146	726.704	23245	3	G3V213	AK2	312836806	00047
Adenylate kinase 2	K.LVSDEMVVELIEK.N	21.08	1.2914	752.403	23280	2	G3V213	AK2	312836806	00047
Adenylate kinase 2	K.ATMDAGKLVSDEMVVELIEKNLETPLCK.N	99.64	1.56754	1045.2	26051	3	G3V213	AK2	312836806	00047
Adenylate kinase 2	K.LVSDEMVVELIEKNLETPLCK.N	83.5	0.132559	1230.14	26698	2	G3V213	AK2	312836806	00047
Adenylate kinase 2	R.GIHSAIDASQTPDVVFASILAAFSK.A	101.8	2.02292	849.116	28694	3	P54819	AK2	312836806	00047
Adenylate kinase 3-like 1	K.DVAKPVIELYK.S	43.27	2.75823	637.87	15135	2	D3DQ64	AK4	299689350	00048
Adenylate kinase 3-like 1	R.IAQNFGLQHLSSGHFLR.E	19.71	2.15063	482.01	15946	4	P27144	AK4	299689350	00048
Adenylyl cyclase-associated protein	R.ALLVTASQCQQPAENK.L	21.41	4.37001	879.45	12040	2	F5H6Z3	CAP1	308153681	09869
Adenylyl cyclase-associated protein	K.KEPAVLELEGK.K	23.08	1.69541	404.9	12629	3	E7ENY9	CAP1	308153681	09869
Adenylyl cyclase-associated protein	K.LFNHLSAVSESIQALGWVAMAPKPGPYVK.E	62.17	0.983395	1037.56	24429	3	E7ENY9	CAP1	308153681	09869
Adenylyl cyclase-associated protein	K.LSDLLAPISEQIKEVITFR.E	47.71	1.36127	724.748	27024	3	F5H6Z3	CAP1	308153681	09869
Adenylyl cyclase-associated protein	K.AGAAPYVQAFDSLLAGPVAEYLK.I	79.29	1.94451	1176.12	28371	2	F5H6Z3	CAP1	308153681	09869
Adhesion regulating molecule 1	R.LFFWMQEPK.T	23.5	1.86519	613.308	22761	2	Q16186	ADRM1	296863308	06440
Adipocyte plasma membrane-associated protein	R.LFENQLVGPESIAHIGDVMFTGTADGR.V	33.03	0.563594	958.808	25266	3	H0Y512	APMAP	123231954	09840
Adipocyte plasma membrane-associated protein	R.FPNGVQLSPAEDFVLVAETTMAR.I	50.54	1.37747	831.42	28016	3	H0Y512	APMAP	123231954	09840
Adipocyte plasma membrane-associated protein	R.RPLRPQVVTDDDGQAPEAK.D	15.32	1.34221	523.774	9668	4	Q9HDC9	APMAP	119630518	09840
ADP ribosyl transferase	K.VVDRDSEEAEIIRK.Y	46.35	2.77177	553.627	10082	3	P09874	PARP1	315364440	01435
ADP ribosyl transferase	K.KPPLLNNADSVQAK.V	78.41	1.23359	747.916	10428	2	P09874	PARP1	315364440	01435
ADP ribosyl transferase	K.ASLCISTK.K	34.41	0.832329	440.233	10528	2	P09874	PARP1	159163816	01435
ADP ribosyl transferase	K.VVDRDSEEAEIIR.K	60.61	1.97025	765.89	11335	2	P09874	PARP1	315364440	01435
ADP ribosyl transferase	K.AEPVEVVAPR.G	38.67	3.37711	533.8	11740	2	P09874	PARP1	156523968	01435
ADP ribosyl transferase	R.GGSDDSSKDPIDVNYEK.L	67.83	8.7184	913.4	12066	2	P09874	PARP1	315364440	01435
ADP ribosyl transferase	K.GGAAVDPDSGLEHSAHVLEKGGK.V	25.91	1.48402	447.026	12265	5	P09874	PARP1	159163891	01435
ADP ribosyl transferase	K.LQLLEDDKENR.Y	64.44	1.4089	686.856	12286	2	P09874	PARP1	159163891	01435
ADP ribosyl transferase	K.QQVPSGESAILDR.V	62.78	3.46357	700.36	13092	2	P09874	PARP1	188036025	01435
ADP ribosyl transferase	R.WYHPGCFVK.N	23.81	2.80507	597.28	13168	2	P09874	PARP1	321159579	01435
ADP ribosyl transferase	K.NREELGFRPEYSASQLK.G	79.99	3.36362	1012.51	13172	2	P09874	PARP1	321159579	01435
ADP ribosyl transferase	K.KMVDPEKPQLGMIDR.W	46.78	2.45431	878.96	13204	2	P09874	PARP1	321159579	01435
ADP ribosyl transferase	K.VGHSIRHPDVEVDGFSELR.W	66.82	1.00508	717.03	13633	3	P09874	PARP1	321159578	01435
ADP ribosyl transferase	K.SKLPKPVQDLIK.M	45.33	1.66344	683.426	13692	2	P09874	PARP1	315364440	01435
ADP ribosyl transferase	K.GFSLLATEDKEALKK.Q	71.33	0.0109097	825.459	13780	2	P09874	PARP1	321159579	01435
ADP ribosyl transferase	K.MVDPEKPQLGMIDR.W	26.47	0.453091	814.91	14614	2	P09874	PARP1	321159579	01435
ADP ribosyl transferase	K.MIFDVESMKK.A	52.79	2.42423	614.308	15709	2	P09874	PARP1	315364440	01435
ADP ribosyl transferase	K.KFYPLEIDYGQDEEAVKK.L	62.19	3.14535	1086.55	16606	2	P09874	PARP1	156523968	01435
ADP ribosyl transferase	K.AQNDLIWNIKDELKK.V	71.15	0.331511	914.501	17476	2	P09874	PARP1	188036025	01435
ADP ribosyl transferase	K.TLGDFAAEYAK.S	24.32	4.96638	593.29	17668	2	P09874	PARP1	321159579	01435
ADP ribosyl transferase	K.ELLIFNK.Q	19.94	1.75467	438.762	18094	2	P09874	PARP1	188036025	01435
ADP ribosyl transferase	K.KFYPLEIDYGQDEEAVK.K	91.93	1.20842	1022.5	18420	2	P09874	PARP1	156523968	01435
ADP ribosyl transferase	K.GIYFADMVSK.S	43.99	1.77789	565.78	18705	2	P09874	PARP1	315364440	01435
ADP ribosyl transferase	K.MIFDVESMK.K	28.32	2.30647	550.26	19255	2	P09874	PARP1	315364440	01435
ADP ribosyl transferase	K.ELLIFNKQQVPSGESAILDR.V	76.46	1.04554	1129.11	19445	2	P09874	PARP1	188036025	01435
ADP ribosyl transferase	R.MAIMVQSPMFDGK.V	85.3	1.65535	727.844	19522	2	P09874	PARP1	321159578	01435
ADP ribosyl transferase	K.AMVEYEIDLQKMPLGK.L	52.34	1.977	622.322	19628	3	P09874	PARP1	315364440	01435
ADP ribosyl transferase	K.AQNDLIWNIKDELK.K	58.17	0.572974	850.455	19903	2	P09874	PARP1	188036025	01435
ADP ribosyl transferase	R.FYTLIPHDFGMK.K	23.97	1.30725	734.867	19944	2	P09874	PARP1	315364440	01435
ADP ribosyl transferase	K.LQLLEDDKENRYWIFR.S	38.46	3.01904	713.37	20706	3	P09874	PARP1	159163891	01435
ADP ribosyl transferase	K.VFSATLGLVDIVK.G	70.12	1.90336	681.404	22763	2	P09874	PARP1	159163891	01435
ADP ribosyl transferase	R.VADGMVFGALLPCEECSGQLVFK.S	51.02	0.457422	1264.11	24748	2	P09874	PARP1	188036025	01435
ADP ribosyl transferase	K.SLQELFLAHILSPWGAEVKAEPVEVVAPR.G	77.5	0.622776	797.19	25875	4	P09874	PARP1	156523968	01435
ADP ribosyl transferase	K.QQVPSGESAILDRVADGMVFGALLPCEECSGQLVFK.S	44.02	1.31886	1303.31	26389	3	P09874	PARP1	188036025	01435
ADP ribosyl transferase	K.SLQELFLAHILSPWGAEVK.A	37.49	1.0813	713.394	26814	3	P09874	PARP1	156523968	01435
ADP ribosyl transferase	R.QIQAAYSILSEVQQAVSQGSSDSQILDLSNR.F	88	0.923653	834.673	27409	4	P09874	PARP1	315364440	01435
ADP ribosyl transferase	R.VVSEDFLQDVSASTK.S	84.53	0.758245	812.906	28181	2	P09874	PARP1	159163816	01435
ADP ribosyl transferase	K.VEMLDNLLDIEVAYSLLR.G	97.01	0.0113954	1053.56	29419	2	P09874	PARP1	206581745	01435
ADP ribosyl transferase	K.TAEAGGVTGKGQDGIGSKAEK.T	19.73	0.992353	491.004	7799	4	P09874	PARP1	321159578	01435
ADP ribosyl transferase	K.CSESIPKDSLR.M	62.53	0.953834	646.319	9624	2	P09874	PARP1	321159578	01435
ADP ribosyl transferase	R.KGDEVDGVDEVAK.K	88.34	4.69329	680.836	9738	2	P09874	PARP1	159163914	01435
ADP ribosylation factor 1	K.NISFTVWDVGGQDKIRPLWR.H	32.46	0.834429	796.425	21770	3	P61204	ARF3	119590242	00054
ADP ribosylation factor 1	R.MLAEDELRDAVLLVFANK.Q	14.35	1.68287	683.036	27889	3	P61204	ARF3	119590242	00054
ADP ribosylation factor GTPase activating protein 3	K.KETSKDTETVLK.T	17.47	7.00498	689.87	12945	2	Q9NP61	ARFGAP3	214829714	06444
ADP ribosylation factor like 10B	K.MNLSAIQDR.E	30.22	1.18183	524.266	13351	2	Q96BM9	ARL8A	119611805	12483
ADP-dependent glucokinase	R.NDLEEAFIHFMGK.G	58.28	2.69293	775.867	24733	2	Q9BRR6	ADPGK	119598326	12429
AFG3L2	K.VGQISFDLPR.Q	43.57	0.645096	566.311	18105	2	Q9Y4W6	AFG3L2	300192933	05205
AH receptor-interacting protein	K.VLELDPALAPVVSR.E	52.23	3.72045	739.93	20773	2	O00170	AIP	294960122	10408
AHNAK nucleoprotein (desmoyokin)	R.AGAISASGPELQGAGHSK.L	14.9	5.3144	546.61	9924	3	Q09666	AHNAK	160332335	14684
AHSA1	R.VFTTQELVQAFTHAPATLEADR.G	48.27	0.0858811	815.752	24607	3	O95433	AHSA1	159163554	09768
AICAR transformylase, IMP cyclohydrolase	K.TLHPAVHAGILAR.N	33.18	0.638005	452.601	10769	3	P31939	ATIC	119590935	03434
AICAR transformylase, IMP cyclohydrolase	K.NGQVIGIGAGQQSR.I	29.19	1.5541	692.867	11269	2	P31939	ATIC	119590935	03434
AICAR transformylase, IMP cyclohydrolase	K.HVSPAGAAVGIPLSEDEAK.V	26.37	1.25328	616.654	14142	3	P31939	ATIC	119590935	03434
AICAR transformylase, IMP cyclohydrolase	K.SLFSNVVTK.N	15.02	1.99486	497.781	15298	2	P31939	ATIC	119590935	03434
AICAR transformylase, IMP cyclohydrolase	K.EALGIPAAASFK.H	27.45	1.82183	587.826	17291	2	P31939	ATIC	119590935	03434
AICAR transformylase, IMP cyclohydrolase	R.LDFNLIR.V	18.21	2.21671	445.757	19543	2	P31939	ATIC	119590935	03434
AICAR transformylase, IMP cyclohydrolase	K.ALFEEVPELLTEAEKK.E	41.33	0.965881	615.999	22908	3	P31939	ATIC	119590935	03434
AICAR transformylase, IMP cyclohydrolase	R.DVSELTGFPEMLGGR.V	61.87	2.5327	804.388	23597	2	P31939	ATIC	119590935	03434
AICAR transformylase, IMP cyclohydrolase	R.EVSDGIIAPGYEEEALTILSK.K	37.5	1.98197	1117.57	24676	2	P31939	ATIC	119590935	03434
AICAR transformylase, IMP cyclohydrolase	R.SGVAYIAAPSGSAADKVVIEACDELGIILAHTNLR.L	67.43	1.63156	896.22	27355	4	P31939	ATIC	119590935	03434
AICAR transformylase, IMP cyclohydrolase	K.LPITVLNGAPGFINLCDALNAWQLVK.E	96.58	1.2391	1419.27	29245	2	P31939	ATIC	119590935	03434
Alanyl tRNA synthetase	K.AVYTQDCPLAAAK.A	43.25	3.35728	704.348	12549	2	P49588	AARS	119572224	03042
Alanyl tRNA synthetase	R.EADGILKPLPK.K	48.32	0.718222	590.85	12721	2	P49588	AARS	119572224	03042
Alanyl tRNA synthetase	R.FIDFFKR.N	27.53	3.51044	486.767	17588	2	P49588	AARS	119572225	03042
Alanyl tRNA synthetase	K.QIWQNLGLDDTK.I	20.18	3.71278	715.87	19259	2	P49588	AARS	119572224	03042
Alanyl tRNA synthetase	K.MSNYDTDLFVPYFEAIQK.G	59.59	0.0586881	1091.01	25122	2	P49588	AARS	119572224	03042
Alanyl tRNA synthetase	K.MALELLTQEFGIPIER.L	58.5	2.26828	620.671	26437	3	P49588	AARS	119572224	03042
Alanyl tRNA synthetase	K.NVGCLQEALQLATSFAQLR.L	133.38	1.10047	1060.05	27942	2	P49588	AARS	119572224	03042
Albumin	K.KVPQVSTPTLVEVSR.N	63.63	1.48542	820.471	14163	2	Q8IUK7	ALB	332356380	00062
Aldehyde dehydrogenase 1 family, member L2	K.VSYASLADVDKAVAAAK.D	51	4.93063	839.95	17165	2	Q3SY69	ALDH1L2	238814322	18742
Aldehyde dehydrogenase 1 family, member L2	K.VSYASLADVDKAVAAAKDAFENGEWGR.M	73.37	0.158781	947.467	24668	3	Q3SY69	ALDH1L2	238814322	18742
Aldehyde dehydrogenase 1 family, member L2	R.SVGAELNVLPFCTQFIPMDIIDSPK.H	49.08	0.473955	931.14	27616	3	Q3SY69	ALDH1L2	238814322	18742
Aldehyde dehydrogenase 1 family, member L2	K.VIWAGILSNVPIIEDSTDFFK.S	62.82	0.269007	1182.63	29318	2	Q3SY69	ALDH1L2	238814322	18742
Aldehyde dehydrogenase 16 family, member A1	R.LLWTLESLVTGR.A	57.23	0.964119	694.401	26056	2	Q8IZ83	ALDH16A1	269849532	14394
Aldehyde dehydrogenase 2	R.YYAGWADKYHGK.T	27.01	0.616996	729.844	10650	2	P05091	ALDH2	328877225	00003
Aldehyde dehydrogenase 2	R.VIQVAAGSSNLK.R	29.84	0.31348	593.843	10907	2	P05091	ALDH2	328877225	00003
Aldehyde dehydrogenase 2	K.LLCGGGIAADR.G	52.46	0.297488	551.787	11763	2	P05091	ALDH2	328877225	00003
Aldehyde dehydrogenase 2	K.LGPALATGNVVVMK.V	56.89	2.15508	685.396	16541	2	P05091	ALDH2	328877225	00003
Aldehyde dehydrogenase 2	K.VAEQTPLTALYVANLIK.E	54.85	1.33185	922.531	24467	2	P05091	ALDH2	328877225	00003
Aldehyde dehydrogenase 2	R.HEPVGVCGQIIPWNFPLLMQAWK.L	50.28	0.212838	907.466	27034	3	P05091	ALDH2	328877225	00003
Aldehyde dehydrogenase 5	K.LAPALATGNTVVMK.V	56.76	2.25866	693.393	14788	2	P30837	ALDH1B1	311033472	00005
Aldehyde dehydrogenase 5	R.VLGYIQLGQK.E	33.43	1.18356	559.831	16256	2	P30837	ALDH1B1	311033472	00005
Aldehyde dehydrogenase 5	K.VAEQTPLSALYLASLIK.E	82.16	5.01257	909.02	25537	2	P30837	ALDH1B1	311033472	00005
Aldehyde dehydrogenase 5 family, member A1 (succinate-semialdehyde dehydrogenase)	R.LAGLSAALLR.T	42.52	4.26562	492.812	17759	2	P51649	ALDH5A1	239781667	08361
Aldehyde dehydrogenase 7 family, member A1	R.QASVADYEETVKK.A	31.48	0.284112	489.916	10719	3	A0A0J9YWF7	ALDH7A1	320202964	00124
Aldehyde dehydrogenase 7 family, member A1	K.QVGLMVQER.F	21.96	5.41548	530.282	12467	2	A0A0J9YWF7	ALDH7A1	320202964	00124
Aldehyde dehydrogenase 7 family, member A1	R.LFIHESIHDEVVNR.L	19.72	2.4346	427.725	13413	4	P49419	ALDH7A1	319655561	00124
Aldehyde dehydrogenase 7 family, member A1	R.MIGGPILPSER.S	44.32	1.31323	585.32	15455	2	A0A0J9YWF7	ALDH7A1	320202964	00124
Aldehyde dehydrogenase 7 family, member A1	R.VNLLSFTGSTQVGK.Q	70.38	1.33445	725.898	19472	2	A0A0J9YWF7	ALDH7A1	320202964	00124
Aldehyde dehydrogenase 7 family, member A1	R.VGNPWDPNVLYGPLHTK.Q	42.15	1.29262	636.331	20045	3	P49419	ALDH7A1	319655561	00124
Aldehyde dehydrogenase 7 family, member A1	K.VMDRPGNYVEPTIVTGLGHDASIAHTETFAPILYVFK.F	26.93	0.437046	812.62	23954	5	P49419	ALDH7A1	319655561	00124
Aldehyde dehydrogenase 9	K.VLCGGDIYVPEDPKLK.D	32.36	1.65175	901.97	15703	2	P49189	ALDH9A1	223462711	04109
Aldehyde dehydrogenase 9	K.IGDPLLEDTR.M	28.1	2.83716	564.8	15736	2	P49189	ALDH9A1	223462711	04109
Aldehyde dehydrogenase 9	K.EILDKFTEEVVK.Q	53.77	0.25521	725.396	18120	2	P49189	ALDH9A1	223462711	04109
Aldehyde dehydrogenase 9	R.VFVQKEILDKFTEEVVK.Q	66.36	0.805406	1026.07	20714	2	P49189	ALDH9A1	223462711	04109
Aldehyde dehydrogenase X, mitochondrial	R.LLNLLADLVER.D	80.67	0.838617	634.882	25606	2	P30837	ALDH1B1	311033472	00005
Aldolase 1	K.GILAADESTGSIAKR.L	81.81	3.00242	744.902	11572	2	H3BQN4	ALDOA	342187211	00070
Aldolase 1	K.GILAADESTGSIAK.R	61.94	1.03999	666.853	13399	2	H3BQN4	ALDOA	342187211	00070
Aldolase 1	K.ALSDHHIYLEGTLLKPNMVTPGHACTQK.F	48.28	2.67725	783.647	15026	4	H3BQN4	ALDOA	342187211	00070
Aldolase 1	K.FSHEEIAMATVTALRR.T	22.16	1.99679	458.742	16298	4	H3BQN4	ALDOA	342187211	00070
Aldolase 1	K.VDKGVVPLAGTNGETTTQGLDGLSER.C	108.7	0.318246	1307.67	16636	2	H3BQN4	ALDOA	342187211	00070
Aldolase 1	K.FSHEEIAMATVTALR.R	45.25	1.13137	838.426	17994	2	H3BQN4	ALDOA	342187211	00070
Aldolase 1	R.YASICQQNGIVPIVEPEILPDGDHDLKR.C	63.23	0.742303	794.906	20068	4	B7Z1N6	ALDOC	342187211	00070
Aldolase 1	K.IGEHTPSALAIMENANVLAR.Y	81.81	2.38908	1054.05	20881	2	H3BQN4	ALDOA	342187211	00070
Aldolase 1	R.QLLLTADDRVNPCIGGVILFHETLYQK.A	44.94	0.366451	1038.55	22735	3	H3BQN4	ALDOA	342187211	00070
Aldolase 1	R.LQSIGTENTEENRR.F	25.73	1.49805	549.607	8986	3	H3BQN4	ALDOA	342187211	00070
Aldolase 1	R.LQSIGTENTEENR.R	90.07	1.14174	745.857	9758	2	H3BQN4	ALDOA	342187211	00070
Aldose reductase	K.YKPAVNQIECHPYLTQEK.L	43.22	3.94304	555.277	12132	4	P15121	AKR1B1	344189582	00071
Aldose reductase	R.VCALLSCTSHKDYPFHEEF.-	30.45	7.2324	780.68	16692	3	P15121	AKR1B1	344189582	00071
Aldose reductase	K.TLSDLKLDYLDLYLIHWPTGFKPGK.E	29.21	1.21933	978.533	24917	3	P15121	AKR1B1	344189582	00071
ALEX3	K.MAEGGSGDVDDAGDCSGAR.Y	109.53	2.01567	913.848	9020	2	Q9UH62	ARMCX3	119623289	02294
ALG2 interacting protein 1	K.STPVNVPISQK.F	22.71	1.71675	585.329	11499	2	Q8WUM4	PDCD6IP	310942615	06425
ALG2 interacting protein 1	K.LALASLGYEK.S	28.78	0.721399	532.803	16107	2	Q8WUM4	PDCD6IP	310942615	06425
ALG2 interacting protein 1	K.ELPELLQR.N	22.49	3.79124	499.286	17085	2	Q8WUM4	PDCD6IP	310942615	06425
ALG2 interacting protein 1	K.NLATAYDNFVELVANLKEGTK.F	118.88	1.19254	770.738	26685	3	Q8WUM4	PDCD6IP	310942615	06425
ALG2 interacting protein 1	R.EATTLANGVLASLNLPAAIEDVSGDTVPQSILTK.S	44.5	2.01771	852.96	28264	4	Q8WUM4	PDCD6IP	310942615	06425
ALG2 interacting protein 1	R.SVIEQGGIQTVDQLIKELPELLQR.N	75.65	0.226861	677.382	28535	4	Q8WUM4	PDCD6IP	310942615	06425
AlkB, alkylation repair homolog 5	R.VSEPVLSLPVR.R	21.65	6.8846	598.36	17575	2	Q6P6C2	ALKBH5	148539642	08621
AlkB, alkylation repair homolog 5	R.EAAAAAAAAVAAAAAAAAAAEPYPVSGAK.R	40.63	0.570844	818.758	24789	3	Q6P6C2	ALKBH5	148539642	08621
Alpha glucosidase II alpha subunit	R.SIRPGLSPYR.A	27.72	1.6829	573.324	10545	2	Q14697	GANAB	119594456	03516
Alpha glucosidase II alpha subunit	R.NLGLYVK.T	22.48	5.36658	403.74	13138	2	Q14697	GANAB	119594456	03516
Alpha glucosidase II alpha subunit	R.SGGMERPFVLAR.A	37.55	3.59177	660.346	13661	2	Q14697	GANAB	119594456	03516
Alpha glucosidase II alpha subunit	K.LVAIVDPHIK.V	44.96	1.67108	552.841	13880	2	Q14697	GANAB	119594456	03516
Alpha glucosidase II alpha subunit	R.QEFLLR.R	40.39	2.06343	403.231	14527	2	Q14697	GANAB	119594456	03516
Alpha glucosidase II alpha subunit	R.VVIIGAGKPAAVVLQTK.G	79.52	2.56003	832.525	15107	2	Q14697	GANAB	119594456	03516
Alpha glucosidase II alpha subunit	R.SLLLSVNAR.G	22.63	0.129552	486.796	15285	2	Q14697	GANAB	119594456	03516
Alpha glucosidase II alpha subunit	R.YRVPDVLVADPPIAR.L	42.32	0.618701	840.975	18040	2	Q14697	GANAB	119594456	03516
Alpha glucosidase II alpha subunit	R.LSFQHDPETSVLVLR.K	50.74	1.65659	870.966	18051	2	Q14697	GANAB	119594456	03516
Alpha glucosidase II alpha subunit	R.QYASLTGTQALPPLFSLGYHQSR.W	38.4	2.57603	845.769	21789	3	Q14697	GANAB	119594456	03516
Alpha glucosidase II alpha subunit	K.HHGPQTLYLPVTLSSIPVFQR.G	29.45	1.21491	1195.65	21809	2	Q14697	GANAB	119594456	03516
Alpha glucosidase II alpha subunit	K.VLLVLELQGLQK.N	40.86	3.05282	676.927	23141	2	Q14697	GANAB	119594456	03516
Alpha glucosidase II alpha subunit	R.ALLDSLQLGPDSLTVHLIHEVTK.V	76.28	0.512126	625.601	24848	4	Q14697	GANAB	119594456	03516
Alpha glucosidase II alpha subunit	R.LYNLDVFQYELYNPMALYGSVPVLLAHNPHR.D	30.04	1.71957	730.175	26738	5	Q14697	GANAB	119594456	03516
Alpha glucosidase II alpha subunit	R.YSLLPFWYTLLYQAHR.E	66.37	0.591962	1036.04	27189	2	Q14697	GANAB	119594456	03516
Alpha glucosidase II alpha subunit	R.QGSKDPAEGDGAQPEETPR.D	51.62	0.582562	656.968	8038	3	Q14697-2	GANAB	119594454	03516
Alpha glucosidase II alpha subunit	R.VSQGSKDPAEGDGAQPEETPR.D	103.61	2.32391	1078	8332	2	Q14697	GANAB	119594456	03516
Alpha glucosidase II alpha subunit	R.LKVTEGGEPYR.L	49.98	1.61213	416.89	9680	3	Q14697	GANAB	119594456	03516
Aminopeptidase puromycin sensitive	K.TLPFYKDYFNVPYPLPK.I	27.91	1.59221	701.373	22421	3	P55786	NPEPPS	205371863	07366
Aminopeptidase puromycin sensitive	R.VLGATLLPDLIQK.V	38.66	2.1639	690.925	22488	2	P55786	NPEPPS	158937236	07366
Aminopeptidase puromycin sensitive	R.TIQQCCENILLNAAWLK.R	95.38	2.69393	1038.02	23031	2	P55786	NPEPPS	158937236	07366
AMPK-gamma1	K.GIVSLSDILQALVLTGGEK.K	45.51	2.38618	638.371	29916	3	P54619	PRKAG1	332000017	04118
Amyloid beta A4 protein	R.EVCSEQAETGPCR.A	36.02	1.74961	761.815	8346	2	H7C0V9	APP	324021738	00100
Androgen induced proliferation inhibitor	K.KSGPPAPEEEEEEERQSGNTEQK.S	17.85	4.29995	647.043	8361	4	Q9NTI5	PDS5B	162857467	05624
Androgen induced proliferation inhibitor	K.SGPPAPEEEEEEERQSGNTEQK.S	28.58	0.888052	819.692	9168	3	Q9NTI5	PDS5B	162857467	05624
Androglobin (Fragment)	K.IFDIREEYR.N	14.59	1.77168	620.819	13888	2	H0Y333	ADGB	298286920	12835
ANKFY1	K.KHSADVMSEMAQIAEALLQAGANPNMQDSK.G	51.51	1.62612	797.13	27813	4	I3L2C5	ANKFY1	119610856	09717
Ankyrin repeat domain protein 17	R.LTSSVSCALDEAAAALTR.M	88.5	3.96752	918.458	23818	2	Q8IWZ2	ANKHD1	308044526	10648
Annexin A11	K.SLYHDISGDTSGDYRK.I	41.7	2.89222	605.281	11234	3	P50995	ANXA11	119600811	03983
Annexin A11	K.NTPAFFAER.L	38.67	1.72539	526.761	14551	2	P50995	ANXA11	119600811	03983
Annexin A11	R.SETDLLDIR.S	35.96	0.617966	531.277	18083	2	P50995	ANXA11	119600811	03983
Annexin A11	R.GTITDAPGFDPLRDAEVLR.K	21.86	5.56622	1022.02	21027	2	P50995	ANXA11	119600811	03983
Annexin A11	K.GFGTDEQAIIDCLGSR.S	94.94	1.49758	869.906	21307	2	P50995	ANXA11	119600811	03983
Annexin A11	K.TPVLFDIYEIKEAIK.G	43.75	2.12536	593.668	23080	3	P50995	ANXA11	119600811	03983
Annexin A7	K.TILQCALNRPAFFAER.L	21.03	2.96803	953.999	19121	2	P20073	ANXA7	215274186	01720
Annexin A7	R.LGTDESCFNMILATR.S	80.93	4.19956	864.405	21379	2	P20073	ANXA7	215274186	01720
Annexin AV	K.NFATSLYSMIK.G	31.05	1.03558	637.827	22320	2	P08758	ANXA5	157833780	00568
Annexin AV	R.DLLDDLKSELTGKFEK.L	44.7	1.08105	617.664	25108	3	P08758	ANXA5	342350778	00568
Annexin AV	K.GLGTDEESILTLLTSR.S	34.71	3.49816	568.97	25948	3	P08758	ANXA5	342350778	00568
Annexin AV	R.SIPAYLAETLYYAMKGAGTDDHTLIR.V	57.97	1.1594	718.366	26008	4	P08758	ANXA5	157831406	00568
Annexin AV	R.SIPAYLAETLYYAMK.G	83.17	0.779753	867.445	26475	2	P08758	ANXA5	157831406	00568
Annexin II	R.TNQELQEINR.V	55.84	1.89455	622.814	10479	2	H0YMU9	ANXA2	209862831	01061
Annexin II	K.TPAQYDASELK.A	42.58	2.36218	611.803	11062	2	H0YLV6	ANXA2	209862831	01061
Annexin II	K.LSLEGDHSTPPSAYGSVK.A	21.13	4.03492	615.637	12860	3	H0YLV6	ANXA2	209862831	01061
Annexin II	K.TDLEKDIISDTSGDFR.K	64.94	2.43286	906.434	18778	2	H0YMU9	ANXA2	209862831	01061
Annexin II	K.SYSPYDMLESIRK.E	38.39	0.0226591	794.887	19658	2	P07355	ANXA2	209862831	01061
Annexin II	K.AYTNFDAERDALNIETAIK.T	13.89	4.13257	719.03	19885	3	H0YLV6	ANXA2	209862831	01061
Annexin II	K.GVDEVTIVNILTNR.S	75.8	0.124445	771.928	23987	2	H0YLV6	ANXA2	209862831	01061
Annexin II	K.SALSGHLETVILGLLK.T	85.94	0.232589	825.993	25153	2	H0YLV6	ANXA2	209862831	01061
Annexin II	K.SALSGHLETVILGLLKTPAQYDASELK.A	65.31	1.90712	714.396	25394	4	H0YLV6	ANXA2	209862831	01061
Annexin II	K.GDLENAFLNLVQCIQNKPLYFADR.L	57.02	0.716242	946.814	28206	3	P07355	ANXA2	209862831	01061
Annexin IV	K.GLGTDDNTLIR.V	59.85	5.51841	587.81	13955	2	P09525	ANXA4	228311884	00112
Annexin IV	R.AEIDMLDIR.A	36.52	1.95994	538.275	19233	2	P09525	ANXA4	228311884	00112
Annexin IV	K.GAGTDEGCLIEILASR.T	50.82	1.87987	831.413	22630	2	P09525	ANXA4	228311884	00112
Annexin IV	K.GLGTDEDAIISVLAYR.N	71.94	2.32031	846.942	24366	2	B4E1S2	ANXA4	228311884	00112
Annexin VI	K.GTVRPANDFNPDADAK.A	61.32	2.24197	844.403	10345	2	P08133	ANXA6	302129652	00231
Annexin VI	K.EIKDAISGIGTDEK.C	67.32	4.0847	738.38	13376	2	P08133	ANXA6	302129652	00231
Annexin VI	K.SLHQAIEGDTSGDFLK.A	87.09	3.74192	859.42	14693	2	P08133	ANXA6	302129652	00231
Annexin VI	R.VFQEFIK.M	19.92	1.30917	455.755	15279	2	P08133	ANXA6	302129652	00231
Annexin VI	R.SEIDLLNIRR.E	20.73	1.07756	410.238	16475	3	P08133	ANXA6	302129652	00231
Annexin VI	R.LVFDEYLK.T	36.31	3.50885	513.777	19750	2	P08133	ANXA6	302129652	00231
Annexin VI	K.ALIEILATR.T	50.69	3.54336	500.312	19784	2	P08133	ANXA6	302129652	00231
Annexin VI	R.SEIDLLNIR.R	50.3	1.10759	536.803	19902	2	P08133	ANXA6	302129652	00231
Annexin VI	R.SELDMLDIR.E	44.35	1.34672	546.273	20106	2	P08133	ANXA6	302129652	00231
Annexin VI	K.CLIEILASR.T	22.67	1.78858	537.801	20208	2	P08133	ANXA6	302129652	00231
Annexin VI	R.LILGLMMPPAHYDAK.Q	49.05	2.34148	835.446	20656	2	P08133	ANXA6	302129652	00231
Annexin VI	K.AMEGAGTDEKALIEILATR.T	65.62	6.55348	663.678	21824	3	P08133	ANXA6	302129652	00231
Annexin VI	K.GLGTDEDTIIDIITHR.S	101.83	4.23088	884.954	23887	2	P08133	ANXA6	302129652	00231
Annexin VI	R.DLMTDLKSEISGDLAR.L	54.34	0.818648	588.632	24629	3	P08133	ANXA6	302129652	00231
Annexin VI	K.EMSGDVRDAFVAIVQSVK.N	17.98	1.76679	651.004	25013	3	P08133	ANXA6	302129652	00231
Apex nuclease	K.KNDKEAAGEGPALYEDPPDQK.T	20.31	0.735892	568.773	10421	4	P27695	APEX1	346644849	00136
Apex nuclease	K.VSYGIGDEEHDQEGR.V	87.99	1.15335	845.868	10596	2	P27695	APEX1	346644849	00136
Apex nuclease	K.GLDWVKEEAPDILCLQETK.C	76.69	0.367182	1122.56	22156	2	P27695	APEX1	346644849	00136
Apex nuclease	R.LDYFLLSHSLLPALCDSK.I	45.46	0.294444	1046.54	24858	2	P27695	APEX1	346644849	00136
Apex nuclease	R.QGFGELLQAVPLADSFR.H	50.36	0.488646	616.66	25492	3	P27695	APEX1	346644849	00136
Apex nuclease	K.KGAVAEDGDELRTEPEAK.K	17.84	0.0579653	638.985	9291	3	P27695	APEX1	346644849	00136
Apoptosis inhibitor 5	K.ITNNINVLIK.D	23.03	0.376633	571.351	15269	2	B4E283	API5	344217752	16500
Apoptosis inhibitor 5	K.ELPQFATGENLPR.V	24.12	2.20824	736.382	17127	2	B4E283	API5	344217752	16500
Apoptosis inhibitor 5	K.GTLGGLFSQILQGEDIVRER.A	43.17	1.31982	730.063	24998	3	B4E283	API5	219283155	16500
Apoptosis inhibitor 5	K.GTLGGLFSQILQGEDIVR.E	102.6	0.248026	952.018	26711	2	B4E283	API5	219283155	16500
APRIL	K.DISTLEPLKKLECLK.S	36.12	4.81592	893.998	19434	2	Q92688	ANP32B	297787509	09803
APRIL	R.IFGGLDMLAEKLPNLTHLNLSGNKLK.D	25.84	1.60546	709.898	23658	4	Q92688	ANP32B	297787509	09803
APRIL	R.IFGGLDMLAEKLPNLTHLNLSGNK.L	73.23	1.95269	1298.2	24756	2	Q92688	ANP32B	297787509	09803
ARD1	R.HVVLGAIENKVESK.G	32.53	2.16304	508.29	11627	3	P41227-2	NAA10	119593182	02056
Arginine/serine-rich splicing factor 10	R.VDFSITK.R	26.26	0.99328	405.223	13822	2	P62995	TRA2B	345197228	04097
Arginine/serine-rich splicing factor 10	K.YGPIADVSIVYDQQSRR.S	26.21	3.13779	984	17181	2	P62995	TRA2B	345197228	04097
Arginine/serine-rich splicing factor 10	R.ANPDPNCCLGVFGLSLYTTERDLREVFSK.Y	27.63	1.56135	840.412	26746	4	P62995	TRA2B	345197228	04097
Arginyl aminopeptidase	R.RPLHSAQAVDVASASNFR.A	16.9	2.02909	482.253	11185	4	Q9H4A4	RNPEP	119611792	04055
Arginyl aminopeptidase	R.CLEPEGAAELR.L	27.3	0.970599	622.8	12640	2	Q9H4A4	RNPEP	119611792	04055
Arginyl aminopeptidase	R.LDSHPCLEVTAAALRR.E	17.88	2.22009	452.99	14121	4	Q9H4A4	RNPEP	119611792	04055
Arginyl aminopeptidase	R.AFFPCFDTPAVK.Y	23.52	3.43367	700.337	20898	2	Q9H4A4	RNPEP	119611792	04055
Arginyl-tRNA synthetase	R.LLQQEEEIK.S	36.67	2.2344	565.307	10872	2	P54136	RARS	119581911	00142
Arginyl-tRNA synthetase	K.NMINIISR.L	17.83	3.37521	480.77	15551	2	P54136	RARS	119581911	00142
Arginyl-tRNA synthetase	R.LMDLLGEGLKR.S	44.21	8.32977	622.85	17620	2	P54136	RARS	119581911	00142
ARP2 actin-related protein 2 homolog	K.ILLTEPPMNPTK.N	40.73	2.38598	677.374	15949	2	P61160	ACTR2	119620320	05023
Arsenite resistance protein 2	R.ESLSEEEAQKMGR.K	17.16	4.03834	498.566	10328	3	Q9BXP5	SRRT	192807336	10665
Arsenite resistance protein 2	K.LTPLLSVR.E	15.93	0.781239	449.79	15474	2	Q9BXP5	SRRT	192807336	10665
Arsenite resistance protein 2	K.VLDKLLLYLR.I	20.71	1.94575	623.399	21525	2	Q9BXP5	SRRT	192807336	10665
ASH2 like	R.VLLALHDRAPQLK.I	21.82	0.991255	491.968	12686	3	Q9UBL3	ASH2L	157412282	05309
ASNA1	K.WIFVGGK.G	23.01	3.99031	403.73	17160	2	A0A087WXS7	ASNA1	119604709	03555
ASNA1	K.YLDQMEDLYEDFHIVKLPLLPHEVR.G	37.5	0.853312	623.322	24608	5	A0A087WXS7	ASNA1	119604709	03555
Asparagine synthetase	K.LFPGFEIETVKNNLR.I	20.13	2.04563	592.992	20049	3	P08243	ASNS	296010852	00153
Asparagine synthetase	R.ADWLSHYWMPK.W	22.7	2.60591	717.335	20636	2	P08243	ASNS	296010852	00153
Asparagine synthetase	K.ILQEYVEHQVDDAMMANAAQKFPFNTPK.T	89.61	1.74592	1079.19	22027	3	P08243	ASNS	296010852	00153
Asparagine synthetase	R.LAVVDPLFGMQPIR.V	72.21	2.7586	778.435	23336	2	P08243	ASNS	296010848	00153
Asparagine synthetase	R.ELYLFDVLR.A	55.5	0.525846	584.324	25309	2	P08243	ASNS	296010852	00153
Asparagine synthetase	R.IGCLLSGGLDSSLVAATLLK.Q	30.72	8.50463	994.55	25722	2	P08243	ASNS	296010852	00153
Asparaginyl tRNA synthetase	R.IFDSEEILAGYKR.E	64.72	2.77778	770.902	18064	2	O43776	NARS	119583453	00154
Asparaginyl tRNA synthetase	R.LMTDTINEPILLCR.F	33.7	1.58805	844.938	20690	2	O43776	NARS	119583453	00154
Aspartyl-tRNA synthetase	R.IHDPQLLTER.A	44.85	0.846391	611.332	11337	2	P14868	DARS	119632025	04361
Aspartyl-tRNA synthetase	R.FQTEIQTVNK.Q	51.56	0.433907	604.319	11447	2	P14868	DARS	119632025	04361
Aspartyl-tRNA synthetase	R.LQSGICHLFR.E	16.38	0.442859	410.885	14292	3	P14868	DARS	119632025	04361
Aspartyl-tRNA synthetase	K.QCFLVLR.Q	33.79	0.436124	468.26	16567	2	P14868	DARS	119632025	04361
Aspartyl-tRNA synthetase	K.VFSIGPVFR.A	23.23	2.76826	511.294	19834	2	P14868	DARS	119632025	04361
Aspartyl-tRNA synthetase 2, mitochondrial	R.LICLVTGSPSIR.D	32.68	5.70633	658.37	17119	2	Q6PI48	DARS2	119611368	07677
Aspartyl-tRNA synthetase 2, mitochondrial	R.NTEIGFLQDALSKPHGTVK.A	50.84	0.649121	685.7	17198	3	Q6PI48	DARS2	119611368	07677
Aspartyl-tRNA synthetase 2, mitochondrial	K.IIDISDVFR.N	24.27	0.900154	539.3	22789	2	Q6PI48	DARS2	119611368	07677
Aspartyl-tRNA synthetase 2, mitochondrial	R.NFAADHFNQEILPVFLNANR.N	92.3	0.16737	1165.59	22921	2	Q6PI48	DARS2	119611368	07677
Aspartyl-tRNA synthetase 2, mitochondrial	R.NWNSPVANFIMESQRLELIR.L	20.19	1.4893	806.419	25372	3	Q6PI48	DARS2	119611368	07677
AT rich interactive domain 3A	R.ALQQNFLAMAAQLPMSIR.I	53.59	1.86116	1002.03	25682	2	Q99856	ARID3A	119589986	10343
AT rich interactive domain 3A	K.EFLDDLFSFMQKR.G	31.68	0.257785	559.277	27267	3	A6NKF2	ARID3C	254220832	10343
Ataxin 1 ubiquitin like interacting protein	R.LQLPVFLQQMQNPESLSILTNPR.A	30.1	0.250147	889.483	26696	3	Q9NRR5	UBQLN4	119573393	05670
Ataxin 10	R.VTLLDLMIAK.I	40.72	1.2394	558.839	25397	2	Q9UBB4	ATXN10	266453278	04624
Ataxin 2 domain protein	K.EFNPTKPLLSVNK.S	19.99	0.648361	496.28	15277	3	Q63ZY4	ATXN2L	223459664	06394
Ataxin 2 domain protein	R.IAMENDDGRTEEEKHSAVQR.Q	19.05	0.434545	579.522	8549	4	Q63ZY4	ATXN2L	223459664	06394
ATP binding cassette 50	R.FGLESHAHTIQICK.L	20.2	1.34811	410.96	12415	4	A0A0G2JIC2	ABCF1	168986081	09139
ATP binding cassette 50	R.ICIVGPNGVGK.S	17.67	6.17097	557.304	13655	2	Q8NE71	ABCF1	168986080	09139
ATP binding cassette 50	K.AKKAEQGSEEEGEGEEEEEEGGESK.A	35.64	0.638539	671.035	7075	4	Q8NE71	ABCF1	168986080	09139
ATP binding cassette subfamily B member 7	R.QALIDMNTLFTLLK.V	17.48	2.16422	810.957	28166	2	A0A087WW65	ABCB7	119619043	02137
ATP binding cassette, sub family F, member 2	K.LVDEEPQLTKR.T	42.63	2.48999	443.244	10462	3	Q75MJ1	ABCF2	119574402	12403
ATP binding cassette, sub family F, member 2	R.ILHGLGFTPAMQR.K	23.81	0.942547	720.892	15103	2	Q75MJ1	ABCF2	119574402	12403
ATP binding cassette, sub family F, member 2	K.IPPPVIMVQNVSFK.Y	51.82	1.67253	784.946	20816	2	Q75MJ1	ABCF2	119574402	12403
ATP citrate lyase	K.AFDSGIIPMEFVNK.M	45.1	0.704179	784.395	22568	2	P53396	ACLY	119581185	00155
ATP citrate lyase	R.AGKDLVSSLTSGLLTIGDRFGGALDAAAK.M	40.72	1.58066	935.511	27592	3	P53396	ACLY	119581185	00155
ATP synthase H+ transporting mitochondrial F0 complex subunit d	R.IVEYEKEMEK.M	22.25	2.06761	433.215	10320	3	O75947	ATP5H	119609635	16519
ATP synthase H+ transporting mitochondrial F0 complex subunit d	R.IVEYEKEMEKMK.N	24.02	9.23331	519.59	11851	3	O75947	ATP5H	119609635	16519
ATP synthase H+ transporting mitochondrial F0 complex subunit d	K.SCAEWVSLSK.A	30.98	1.16926	583.778	14838	2	O75947	ATP5H	119609635	16519
ATP synthase H+ transporting mitochondrial F0 complex subunit d	R.LAALPENPPAIDWAYYK.A	56	1.83542	966.497	21586	2	O75947	ATP5H	119609635	16519
ATP synthase H+ transporting mitochondrial F0 complex subunit d	K.TIDWVAFAEIIPQNQK.A	39.08	1.28992	936.998	25315	2	O75947	ATP5H	119609635	16519
ATP synthase H+ transporting mitochondrial F0 complex subunit d	K.NLIPFDQMTIEDLNEAFPETK.L	99.82	1.52361	1233.1	25985	2	O75947	ATP5H	119609635	16519
ATP synthase protein 8	K.MLNTNYHLPPSPKPMK.M	27.24	0.774109	467.744	12414	4	P03928	MT-ATP8	346682809
ATP synthase, beta	K.LVPLKETIK.G	25	2.34465	520.838	10917	2	P06576	ATP5B	119617358	00044
ATP synthase, beta	K.AHGGYSVFAGVGER.T	48	1.19146	703.843	13427	2	H0YH81	ATP5B	119617358	00044
ATP synthase, beta	R.IMNVIGEPIDERGPIKTK.Q	43.24	1.39744	670.706	14531	3	H0YH81	ATP5B	119617358	00044
ATP synthase, beta	R.IMDPNIVGSEHYDVAR.G	102.69	2.37683	908.436	14859	2	H0YH81	ATP5B	119617358	00044
ATP synthase, beta	K.VALVYGQMNEPPGAR.A	79.43	2.43101	801.407	14947	2	H0YH81	ATP5B	119617358	00044
ATP synthase, beta	R.TIAMDGTEGLVR.G	26.42	2.631	631.822	15261	2	H0YH81	ATP5B	119617358	00044
ATP synthase, beta	R.IMNVIGEPIDERGPIK.T	55.84	2.86475	890.982	16327	2	H0YH81	ATP5B	119617358	00044
ATP synthase, beta	R.IMNVIGEPIDER.G	34.72	0.505157	693.358	17074	2	H0YH81	ATP5B	119617358	00044
ATP synthase, beta	K.IGLFGGAGVGK.T	33.8	1.43097	488.284	17300	2	H0YH81	ATP5B	119617358	00044
ATP synthase, beta	R.LVLEVAQHLGESTVR.T	73.08	2.1685	825.961	17971	2	P06576	ATP5B	119617358	00044
ATP synthase, beta	K.VVDLLAPYAK.G	35.35	0.872653	544.821	18491	2	H0YH81	ATP5B	119617358	00044
ATP synthase, beta	R.IPSAVGYQPTLATDMGTMQER.I	65.61	1.85254	1133.54	18582	2	H0YH81	ATP5B	119617358	00044
ATP synthase, beta	K.VLDSGAPIKIPVGPETLGR.I	69.35	1.95926	960.05	18715	2	H0YH81	ATP5B	119617358	00044
ATP synthase, beta	R.TREGNDLYHEMIESGVINLKDATSK.V	75.58	0.896333	705.851	20344	4	H0YH81	ATP5B	119617358	00044
ATP synthase, beta	R.TREGNDLYHEMIESGVINLK.D	75.42	1.31312	1159.57	20363	2	H0YH81	ATP5B	119617358	00044
ATP synthase, beta	R.EGNDLYHEMIESGVINLKDATSK.V	54.88	0.810694	855.084	22199	3	H0YH81	ATP5B	119617358	00044
ATP synthase, beta	K.KGSITSVQAIYVPADDLTDPAPATTFAHLDATTVLSR.A	94.23	0.556339	1281.66	22267	3	H0YH81	ATP5B	119617358	00044
ATP synthase, beta	R.AIAELGIYPAVDPLDSTSR.I	70.18	1.67603	994.519	22438	2	H0YH81	ATP5B	119617358	00044
ATP synthase, beta	R.EGNDLYHEMIESGVINLK.D	90.19	1.00922	1031	22456	2	H0YH81	ATP5B	119617358	00044
ATP synthase, beta	R.FLSQPFQVAEVFTGHMGK.L	76.85	2.20069	1012.01	22917	2	P06576	ATP5B	119617358	00044
ATP synthase, beta	R.FTQAGSEVSALLGRIPSAVGYQPTLATDMGTMQER.I	54.33	0.722273	921.46	24014	4	H0YH81	ATP5B	119617358	00044
ATP synthase, beta	K.QFAPIHAEAPEFMEMSVEQEILVTGIK.V	68.06	0.944652	1015.51	24805	3	H0YH81	ATP5B	119617358	00044
ATP synthase, beta	K.TVLIMELINNVAK.A	71.72	0.327882	729.424	26611	2	H0YH81	ATP5B	119617358	00044
ATP synthase, beta	K.GFQQILAGEYDHLPEQAFYMVGPIEEAVAK.A	25.61	1.50478	838.417	26714	4	P06576	ATP5B	119617358	00044
ATP synthase, beta	K.GFQQILAGEYDHLPEQAFYMVGPIEEAVAKADKLAEEHSS.-	48.63	0.364861	1105.29	27795	4	P06576	ATP5B	119617358	00044
ATP synthase, beta	K.SLQDIIAILGMDELSEEDKLTVSR.A	114.56	1.73583	1338.19	28068	2	P06576	ATP5B	119617358	00044
ATP synthase, beta	K.LVPLKETIKGFQQILAGEYDHLPEQAFYMVGPIEEAVAK.A	21.47	0.76939	875.265	28076	5	P06576	ATP5B	119617358	00044
ATP synthase, beta	R.DQEGQDVLLFIDNIFR.F	60.37	3.40432	641.329	30854	3	H0YH81	ATP5B	119617358	00044
ATP synthase, H+ transporting, mitochondrial F0 complex, subunit f, isoform 2	K.LGELPSWILMR.D	63.82	2.41876	657.864	24065	2	P56134	ATP5J2	311893396	16520
ATP synthase, H+ transporting, mitochondrial F0 complex, subunit f, isoform 2	R.DFSPSGIFGAFQR.G	59.05	0.214182	714.849	24462	2	P56134	ATP5J2	311893396	16520
ATP synthase, H+ transporting, mitochondrial F1 complex, alpha subunit 1, cardiac muscle	R.ISVREPMQTGIK.A	35.63	1.44545	679.876	11435	2	A8K092	ATP5A1	127798841	01258
ATP synthase, H+ transporting, mitochondrial F1 complex, alpha subunit 1, cardiac muscle	K.LELAQYR.E	33.68	1.20114	446.747	12602	2	A8K092	ATP5A1	127798841	01258
ATP synthase, H+ transporting, mitochondrial F1 complex, alpha subunit 1, cardiac muscle	R.GYLDKLEPSKITK.F	36.59	6.0114	746.42	13713	2	A8K092	ATP5A1	127798841	01258
ATP synthase, H+ transporting, mitochondrial F1 complex, alpha subunit 1, cardiac muscle	K.GIRPAINVGLSVSR.V	60.79	0.516385	480.288	14457	3	A8K092	ATP5A1	127798841	01258
ATP synthase, H+ transporting, mitochondrial F1 complex, alpha subunit 1, cardiac muscle	R.VLSIGDGIAR.V	45.99	1.79496	500.792	14904	2	A8K092	ATP5A1	127798841	01258
ATP synthase, H+ transporting, mitochondrial F1 complex, alpha subunit 1, cardiac muscle	R.VVDALGNAIDGKGPIGSK.T	91.13	1.68797	855.971	14991	2	A8K092	ATP5A1	127798841	01258
ATP synthase, H+ transporting, mitochondrial F1 complex, alpha subunit 1, cardiac muscle	R.DNGKHALIIYDDLSK.Q	62.62	0.335511	567.965	15028	3	A8K092	ATP5A1	127798841	01258
ATP synthase, H+ transporting, mitochondrial F1 complex, alpha subunit 1, cardiac muscle	K.TSIAIDTIINQKR.F	77.36	6.53969	736.93	15665	2	A8K092	ATP5A1	127798841	01258
ATP synthase, H+ transporting, mitochondrial F1 complex, alpha subunit 1, cardiac muscle	R.QMSLLLR.R	43.95	2.03138	430.754	15699	2	A8K092	ATP5A1	119621876	01258
ATP synthase, H+ transporting, mitochondrial F1 complex, alpha subunit 1, cardiac muscle	K.HALIIYDDLSK.Q	53.14	1.22545	644.35	15746	2	A8K092	ATP5A1	127798841	01258
ATP synthase, H+ transporting, mitochondrial F1 complex, alpha subunit 1, cardiac muscle	K.AVDSLVPIGR.G	33.07	1.4592	513.8	16020	2	A8K092	ATP5A1	127798841	01258
ATP synthase, H+ transporting, mitochondrial F1 complex, alpha subunit 1, cardiac muscle	R.EAYPGDVFYLHSR.L	21.08	0.0579248	518.584	16921	3	A8K092	ATP5A1	127798841	01258
ATP synthase, H+ transporting, mitochondrial F1 complex, alpha subunit 1, cardiac muscle	K.TSIAIDTIINQK.R	75.56	2.6915	658.873	18060	2	A8K092	ATP5A1	127798841	01258
ATP synthase, H+ transporting, mitochondrial F1 complex, alpha subunit 1, cardiac muscle	K.RTGAIVDVPVGEELLGR.V	52.46	0.306009	594.335	19164	3	A8K092	ATP5A1	127798841	01258
ATP synthase, H+ transporting, mitochondrial F1 complex, alpha subunit 1, cardiac muscle	K.ITKFENAFLSHVVSQHQALLGTIR.A	122.14	2.50823	1355.24	19955	2	A8K092	ATP5A1	127798841	01258
ATP synthase, H+ transporting, mitochondrial F1 complex, alpha subunit 1, cardiac muscle	K.FENAFLSHVVSQHQALLGTIR.A	116.87	2.37491	1184.13	20444	2	A8K092	ATP5A1	127798841	01258
ATP synthase, H+ transporting, mitochondrial F1 complex, alpha subunit 1, cardiac muscle	K.GMSLNLEPDNVGVVVFGNDKLIK.E	42.08	0.495057	820.106	22756	3	A8K092	ATP5A1	127798841	01258
ATP synthase, H+ transporting, mitochondrial F1 complex, alpha subunit 1, cardiac muscle	K.LKEIVTNFLAGFEA.-	57.14	0.942107	776.424	24772	2	A8K092	ATP5A1	127798841	01258
ATP synthase, H+ transporting, mitochondrial F1 complex, alpha subunit 1, cardiac muscle	K.QGQYSPMAIEEQVAVIYAGVR.G	111.31	1.03328	1155.08	24852	2	A8K092	ATP5A1	127798841	01258
ATP synthase, H+ transporting, mitochondrial F1 complex, alpha subunit 1, cardiac muscle	R.EVAAFAQFGSDLDAATQQLLSR.G	152.95	0.638107	1169.59	27186	2	A8K092	ATP5A1	127798841	01258
ATP synthase, H+ transporting, mitochondrial F1 complex, alpha subunit 1, cardiac muscle	K.ISEQSDAKLKEIVTNFLAGFEA.-	34.03	1.16793	804.089	27834	3	A8K092	ATP5A1	127798841	01258
ATP synthase, H+ transporting, mitochondrial F1 complex, alpha subunit 1, cardiac muscle	R.TGAIVDVPVGEELLGRVVDALGNAIDGKGPIGSK.T	31.92	2.61093	829.96	29323	4	A8K092	ATP5A1	127798841	01258
ATP synthase, H+ transporting, mitochondrial F1 complex, alpha subunit 1, cardiac muscle	K.EGDIVKR.T	25.34	5.70517	408.73	6242	2	A8K092	ATP5A1	127798841	01258
ATP synthase, H+ transporting, mitochondrial F1 complex, delta subunit	R.IEANEALVK.A	41.13	0.123663	493.78	10867	2	P30049	ATP5D	119589940	04397
ATP-dependent RNA helicase A	R.VAFERGEEPGKSCGYSVR.F	51.75	1.51976	507.745	10339	4	Q08211	DHX9	295982409	04386
ATP-dependent RNA helicase A	R.GANLKDYYSR.K	44.83	0.606784	593.796	10629	2	Q08211	DHX9	187952519	04386
ATP-dependent RNA helicase A	K.SSVNCPFSSQDMK.Y	67.62	0.908095	743.818	12441	2	Q08211	DHX9	187952519	04386
ATP-dependent RNA helicase A	R.GISHVIVDEIHER.D	54.05	1.18966	501.935	13279	3	Q08211	DHX9	295982409	04386
ATP-dependent RNA helicase A	R.KVFDPVPVGVTK.V	62.05	2.58993	643.378	13721	2	Q08211	DHX9	187952519	04386
ATP-dependent RNA helicase A	R.LETHMTPEMFR.T	29.36	1.7447	464.552	14445	3	Q08211	DHX9	187952519	04386
ATP-dependent RNA helicase A	K.LQISHEAAACITGLR.A	86.7	2.39594	547.29	14755	3	Q08211	DHX9	197692445	04386
ATP-dependent RNA helicase A	R.TPLHEIALSIK.L	51.92	1.39639	611.363	15037	2	Q08211	DHX9	187952519	04386
ATP-dependent RNA helicase A	R.YQILPLHSQIPR.E	33.3	2.16408	488.948	15105	3	Q08211	DHX9	187952519	04386
ATP-dependent RNA helicase A	R.QISRPSAAGINLMIGSTR.Y	76.74	0.407049	936.51	16098	2	Q08211	DHX9	197692445	04386
ATP-dependent RNA helicase A	K.VFDPVPVGVTK.V	29.21	1.96432	579.331	16285	2	Q08211	DHX9	187952519	04386
ATP-dependent RNA helicase A	R.LGGIGQFLAK.A	29.43	0.765251	502.3	17688	2	Q08211	DHX9	187952519	04386
ATP-dependent RNA helicase A	R.QLYHLGVVEAYSGLTK.K	87.76	0.5242	889.477	18012	2	Q08211	DHX9	187952519	04386
ATP-dependent RNA helicase A	K.NFLYAWCGK.R	28.1	1.45183	579.773	19154	2	Q08211	DHX9	187952519	04386
ATP-dependent RNA helicase A	R.DFVNYLVR.I	33.38	2.72442	513.273	20439	2	Q08211	DHX9	187952519	04386
ATP-dependent RNA helicase A	R.ELDALDANDELTPLGR.I	108.2	4.42747	871.43	20844	2	Q08211	DHX9	187952519	04386
ATP-dependent RNA helicase A	K.AIEPPPLDAVIEAEHTLR.E	34.86	2.32668	657.688	21885	3	Q08211	DHX9	187952519	04386
ATP-dependent RNA helicase A	K.YPSPFFVFGEK.I	34.41	0.44473	659.33	22887	2	Q08211	DHX9	197692445	04386
ATP-dependent RNA helicase A	R.AAMEALVVEVTKQPAIISQLDPVNER.M	75.29	2.19953	941.174	24076	3	Q08211	DHX9	197692445	04386
ATP-dependent RNA helicase A	K.TTQVPQFILDDFIQNDR.A	65.84	3.79994	1025.52	24649	2	Q08211	DHX9	295982409	04386
ATP-dependent RNA helicase A	R.FSDHVALLSVFQAWDDAR.M	41.54	1.48867	693.01	25357	3	Q08211	DHX9	187952519	04386
ATP-dependent RNA helicase A	K.GMTLVTPLQLLLFASKK.V	68.36	0.985428	620.706	27057	3	Q08211	DHX9	197692445	04386
ATP-dependent RNA helicase A	R.ELLPVKKFESEILEAISQNSVVIIR.G	29.08	1.86574	714.414	27921	4	Q08211	DHX9	295982409	04386
ATP-dependent RNA helicase A	R.LSMSQLNEKETPFELIEALLK.Y	74.46	0.177537	811.77	28093	3	Q08211	DHX9	187952519	04386
ATP-dependent RNA helicase A	R.DINTDFLLVVLR.D	62.49	0.0394977	709.406	28124	2	Q08211	DHX9	295982409	04386
ATP-dependent RNA helicase A	K.GMTLVTPLQLLLFASK.K	52.02	1.80368	866.509	29446	2	Q08211	DHX9	197692445	04386
ATP1A1	R.IISANGCKVDNSSLTGESEPQTR.S	94.54	1.03281	821.73	11710	3	H7BXX5	ATP1A1	237681111	01662
ATP1A1	R.GIVVYTGDR.T	43.76	3.26896	490.262	12201	2	H7BXX5	ATP1A1	237681111	01662
ATP1A1	R.AVAGDASESALLK.C	18.42	3.18922	616.328	12765	2	H7BXX5	ATP1A1	237681111	01662
ATP1A1	R.QGAIVAVTGDGVNDSPALKK.A	28.54	4.78548	647.35	13375	3	M0R116	ATP1A3	237681111	01662
ATP1A1	R.LNIPVSQVNPR.D	39.01	1.64469	618.856	14247	2	M0R116	ATP1A3	237681111	01662
ATP1A1	K.NMVPQQALVIR.E	39.3	2.15652	634.859	15438	2	M0R116	ATP1A3	237681111	01662
ATP1A1	R.QGAIVAVTGDGVNDSPALK.K	84.33	1.62366	906.48	15561	2	M0R116	ATP1A3	237681111	01662
ATP1A1	R.AVFQANQENLPILKR.A	17.25	5.7186	581	16015	3	H7BXX5	ATP1A1	237681111	01662
ATP1A1	K.ACVVHGSDLKDMTSEQLDDILKYHTEIVFAR.T	62.66	2.33489	898.444	22127	4	P05023	ATP1A1	237681111	01662
ATP1A1	K.EQPLDEELKDAFQNAYLELGGLGER.V	70.12	0.475588	945.467	27824	3	H7BXX5	ATP1A1	237681111	01662
ATP1B3	R.DQIPSPGLMVFPKPVTALEYTFSR.S	29.17	1.37187	898.471	25206	3	P54709	ATP1B3	119599394	03521
ATP51	M.VPPVQVSPLIK.L	30.05	4.5397	588.869	15502	2	P56385	ATP5I	30582683	03308
ATP51	-.MVPPVQVSPLIK.L	40.74	2.19457	654.39	17657	2	P56385	ATP5I	114205599	03308
ATP5F1	R.RKEQEHMINWVEK.H	29.35	1.48361	432.472	10534	4	P24539	ATP5F1	119576900	04467
ATP5F1	K.QASIQHIQNAIDTEK.S	82.67	3.81871	848.433	12202	2	P24539	ATP5F1	119576900	04467
ATP5F1	R.HYLFDVQR.N	19.37	0.812958	539.277	14402	2	P24539	ATP5F1	119576900	04467
ATP5F1	R.LDYHISVQNMMR.R	42.53	2.46496	502.91	17169	3	P24539	ATP5F1	119576900	04467
ATP5F1	R.YGLIPEEFFQFLYPK.T	23.34	3.90381	945.991	29381	2	P24539	ATP5F1	119576900	04467
ATP5F1	K.HVVQSISTQQEKETIAK.C	90.38	1.2409	642.68	9361	3	P24539	ATP5F1	119576900	04467
ATP5J	K.FEDPKFEVIEKPQA.-	44.5	0.159823	838.93	15529	2	J3KQ83	ATP5J	119630380	04399
ATP5L	K.VELVPPTPAEIPR.A	42.03	8.61057	709.4	17807	2	O75964	ATP5L	119587780	09815
ATP5L	R.LATFWYYAK.V	43.16	2.6613	581.799	19649	2	O75964	ATP5L	119587780	09815
ATP5O	R.YATALYSAASK.Q	69.84	1.18019	573.295	11622	2	P48047	ATP5O	119630208	02899
ATP5O	K.VAASVLNPYVK.R	43.46	2.52442	580.836	14540	2	P48047	ATP5O	119630208	02899
ATP5O	K.SFLSQGQVLK.L	37.97	1.74405	553.813	14854	2	P48047	ATP5O	119630209	02899
ATP5O	K.LVRPPVQVYGIEGR.Y	47.64	0.807376	528.307	14856	3	P48047	ATP5O	119630208	02899
ATP5O	K.SFLSQGQVLKLEAK.T	77.78	1.81022	774.442	16229	2	P48047	ATP5O	119630209	02899
ATP5O	K.TDPSILGGMIVR.I	38.43	1.44278	629.844	20104	2	P48047	ATP5O	119630209	02899
ATP5O	R.LSNTQGVVSAFSTMMSVHR.G	135.71	2.62379	1026.5	20742	2	P48047	ATP5O	119630208	02899
ATP5O	K.ERFSPLTTNLINLLAENGR.L	47.1	2.23385	720.057	24274	3	P48047	ATP5O	119630208	02899
ATP5O	R.FSPLTTNLINLLAENGR.L	129	0.327813	937.013	25851	2	P48047	ATP5O	119630208	02899
ATP6V1A1	R.QVRPVTEKLPANHPLLTGQR.V	24.19	8.72571	564.32	11179	4	P38606	ATP6V1A	119600034	06120
ATP6V1B2	R.IYPEEMIQTGISAIDGMNSIAR.G	53.4	1.64413	803.73	26768	3	P21281	ATP6V1B2	119584163	06088
ATP6V1G1	K.MTILQTYFR.Q	16.18	2.2548	586.809	20588	2	O75348	ATP6V1G1	119607831	06294
ATPase family, AAA domain containing 1	K.LQPSIIFIDEIDSFLR.N	56.38	3.43645	636.018	29817	3	Q8NBU5	ATAD1	119570565	12499
ATPase family, AAA domain containing 3A	R.NILMYGPPGTGK.T	49.32	3.76871	624.324	15948	2	Q9NVI7	ATAD3A	283436224	12500
ATPase family, AAA domain containing 3B	R.ATVEREMELR.H	18.6	2.9158	411.879	10502	3	Q5T9A2	ATAD3B	283436224	10679
ATPase family, AAA domain containing 3B	K.QQQLLNEENLR.K	37.9	2.05674	692.861	13188	2	Q5T9A4	ATAD3B	283436224	10679
ATPase family, AAA domain containing 3B	K.LKEYEAAVEQLKSEQIR.A	94.49	4.29384	678.697	15309	3	Q5T9A4	ATAD3B	283436224	10679
ATPase family, AAA domain containing 3B	R.TAGTLFGEGFR.A	16.9	0.514028	578.293	17359	2	Q5T9A2	ATAD3B	283436224	12500
ATPase family, AAA domain containing 3B	R.ITVLEALRHPIQVSR.R	28.73	2.94223	866.512	17529	2	Q5T9A4	ATAD3B	283436224	12500
ATPase family, AAA domain containing 3B	R.ITVLEALR.H	14.21	6.34395	457.79	17841	2	Q5T2N8	ATAD3C	283436224	12500
ATPase family, AAA domain containing 3B	K.LFDWANTSR.R	24.3	0.34609	555.272	18323	2	Q5T2N8	ATAD3C	283436224	12500
ATPase H+ transporting lysosomal noncatalytic accessory protein 1A	R.MQTNQTPPTYNK.T	39.54	0.324742	711.837	9110	2	B7Z2A9	ATP6V0A1	194097403	01886
ATPase inhibitory factor 1	R.EQAEEERYFR.A	25.18	1.55239	452.877	10597	3	A0A0B4J230	ATPIF1	119628109	16529
Autoantigen La	K.SKAELMEISEDKTK.I	47.03	0.99763	536.943	10458	3	P05455	SSB	197692403	00168
Autoantigen La	R.RSPSKPLPEVTDEYKNDVK.N	47.58	1.34551	734.717	10620	3	P05455	SSB		00168
Autoantigen La	K.FSGDLDDQTCR.E	67	1.8119	657.274	11235	2	P05455	SSB	253723045	00168
Autoantigen La	R.SPSKPLPEVTDEYKNDVK.N	63.61	0.188168	682.684	11747	3	P05455	SSB	197692403	00168
Autoantigen La	K.AELMEISEDKTK.I	44.07	3.47422	697.35	11770	2	P05455	SSB	197692403	00168
Autoantigen La	K.EGIILFK.E	15.96	1.35449	410.252	18355	2	P05455	SSB	253723045	00168
Autoantigen La	K.WIDFVR.G	18.28	3.14085	418.225	18556	2	P05455	SSB	253723045	00168
Autoantigen La	K.ICHQIEYYFGDFNLPR.D	51.48	3.9605	691.325	21224	3	P05455	SSB	197692403	00168
Autoantigen La	K.GSIFVVFDSIESAK.K	73.08	2.21781	749.891	24636	2	P05455	SSB	197692403	00168
Autoantigen La	K.EQIKLDEGWVPLEIMIK.F	50.06	0.294939	1021.06	24817	2	P05455	SSB	197692403	00168
Autoantigen La	R.LTTDFNVIVEALSK.S	111.74	0.153564	775.427	25487	2	P05455	SSB	197692403	00168
Autoantigen La	K.FASDDEHDEHDENGATGPVKR.A	83.41	2.80698	776.002	8106	3	P05455	SSB	197692403	00168
Autoantigen RCD8	R.GLVSTLQSATEQMAATVAGSVR.A	82.38	0.590228	726.38	26854	3	Q6P2E9	EDC4	119603589	06911
Axonemal dynein heavy chain 7	R.SWLINYIQEILR.N	15.33	6.76091	516.628	24953	3	Q8WXX0	DNAH7	311033375	10914
Band 4.1 like protein 3	K.GKEGSALTEGAKEEGGEEVAK.A	21.99	0.181117	519.758	9167	4	A0A0A0MRA8	EPB41L3	119622050	05622
BAP28	K.LVPDLLAIVQR.K	58.62	3.09194	618.885	23629	2	Q5T3Q7	HEATR1	187956497	17569
BAP28	R.LLETVLGYISAVAQSMER.N	69.61	0.507564	660.687	31245	3	Q5T3Q7	HEATR1	187956497	17569
BAP31	K.LQAAVDGPMDKKEE.-	50	2.00687	765.876	10211	2	P51572	BCAP31	213511508	02319
BAP31	K.VNLQNNPGAMEHFHMK.L	58.14	0.46977	622.962	12445	3	P51572	BCAP31	213511508	02319
Basic leucine zipper and W2 domains 1	R.FDPTQFQDCIIQGLTETGTDLEAVAK.F	75.82	0.429352	966.468	29234	3	Q7L1Q6	BZW1	333470721	16570
Basic transcription factor 3	K.QLTEMLPSILNQLGADSLTSLR.R	60.42	2.99881	800.767	27837	3	P20290	BTF3	119616133	03966
Bcl XL binding protein v68	R.EQAELTGLR.L	26.43	4.27728	508.77	11769	2	Q96HS1	PGAM5	308198614	14681
Bcl XL binding protein v68	K.VSTDLLR.E	51.91	1.16745	402.234	12335	2	Q96HS1	PGAM5	308198614	14681
Bcl XL binding protein v68	R.AIETTDIISR.H	47.53	1.41248	559.805	13673	2	Q96HS1	PGAM5	308198614	14681
Bcl XL binding protein v68	R.HSQYHVDGSLEKDR.T	71.33	0.253772	418.453	8571	4	Q96HS1	PGAM5	308198614	14681
BCL2 associated athanogene 2	R.IIDEVVNKFLDDLGNAK.S	86.5	0.3815	952.012	24726	2	A2A296	BAG2	123240857	04859
BCL2 associated transcription factor 1	R.SSFYPDGGDQETAKTGK.F	39.93	3.91542	596.605	10369	3	Q9NYF8	BCLAF1	219520423	16544
BCL2 associated transcription factor 1	K.MAPVPLDDSNRPASLTK.D	18.14	4.09289	906.466	13525	2	Q9NYF8	BCLAF1	219520423	16544
BCL2 associated transcription factor 1	K.DRLLASTLVHSVK.K	23.44	0.465654	719.922	13773	2	Q9NYF8	BCLAF1	219520423	16544
BCL2 associated transcription factor 1	R.SIFDHIKLPQASK.S	26.88	3.12504	495.279	17221	3	Q9NYF8	BCLAF1	219520423	16544
BCL2 associated transcription factor 1	K.STSESFIQHIVSLVHHVK.E	43.32	0.414044	1024.55	21450	2	Q9NYF8	BCLAF1	219520423	16544
BCS1L	R.LTFSGLLNALDGVASTEAR.I	109.67	2.4589	968.01	27217	2	Q9Y276	BCS1L	119964730	04708
Benzodiazapine receptor peripheral	M.APPWVPAMGFTLAPSLGCFVGSR.F	66.38	0.436687	1209.61	26869	2	P30536	TSPO	47678349	15913
Beta 1,4 galactosyltransferase 6	K.VAVLIPFR.N	14.02	2.32674	457.796	30338	2	Q9UBX8	B4GALT6	190570165	06808
Beta galactosidase 1	R.SSDPDYLAAVDKWLGVLLPK.M	21.16	2.24856	729.73	29058	3	P16278	GLB1	215273939	01975
BIP	R.MVNDAEKFAEEDKK.L	72.47	5.25345	827.389	10112	2	P11021	HSPA5	168984549	00682
BIP	K.EFFNGKEPSR.G	33.05	0.00330419	605.796	10442	2	P11021	HSPA5	320089793	00682
BIP	K.MKETAEAYLGK.K	58.72	2.12474	620.814	10600	2	P11021	HSPA5	320089793	00682
BIP	R.VEIIANDQGNR.I	58.22	1.53505	614.817	10679	2	P11021	HSPA5	320089807	00682
BIP	R.LTPEEIER.M	37.82	0.0831209	493.761	11333	2	P11021	HSPA5	168984549	00682
BIP	K.NQLTSNPENTVFDAKR.L	87.91	8.84894	917.45	12992	2	P11021	HSPA5	320089793	00682
BIP	K.TKPYIQVDIGGGQTK.T	67.26	7.18321	802.93	13199	2	P11021	HSPA5	320089793	00682
BIP	K.KVTHAVVTVPAYFNDAQR.Q	58.68	1.18548	1008.54	13726	2	P11021	HSPA5	320089793	00682
BIP	K.NQLTSNPENTVFDAK.R	73.05	2.90974	839.41	14622	2	P11021	HSPA5	320089793	00682
BIP	K.KKELEEIVQPIISK.L	81.9	1.87548	827.491	14818	2	P11021	HSPA5	168984549	00682
BIP	R.LIGDAAKNQLTSNPENTVFDAKR.L	67.59	2.24914	834.768	15145	3	P11021	HSPA5	320089793	00682
BIP	K.VTHAVVTVPAYFNDAQR.Q	69.42	2.66742	944.487	15272	2	P11021	HSPA5	320089793	00682
BIP	R.ITPSYVAFTPEGER.L	41.95	0.351038	783.894	16511	2	P11021	HSPA5	320089793	00682
BIP	R.IINEPTAAAIAYGLDKR.E	92.84	3.19825	908.499	17262	2	P11021	HSPA5	320089793	00682
BIP	K.DAGTIAGLNVMR.I	50.61	0.714503	609.319	18121	2	P11021	HSPA5	320089793	00682
BIP	K.VLEDSDLKKSDIDEIVLVGGSTR.I	66.75	0.933163	622.833	18492	4	P11021	HSPA5	320089793	00682
BIP	R.IINEPTAAAIAYGLDK.R	78.57	1.60251	830.45	19021	2	P11021	HSPA5	320089807	00682
BIP	R.ITPSYVAFTPEGERLIGDAAK.N	64.44	0.314966	1118.09	19032	2	P11021	HSPA5	320089793	00682
BIP	R.AKFEELNMDLFR.S	66.27	1.69361	756.878	20121	2	P11021	HSPA5	320089793	00682
BIP	K.TFAPEEISAMVLTK.M	74.01	2.56768	768.901	22048	2	P11021	HSPA5	320089793	00682
BIP	K.ELEEIVQPIISK.L	30.49	5.86208	699.402	28234	2	P11021	HSPA5	168984549	00682
BIP	K.NGRVEIIANDQGNR.I	41.03	4.00183	778.397	9769	2	P11021	HSPA5	320089793	00682
Bleomycin hydrolase	K.IGPITPLEFYR.E	25.09	1.11816	653.363	21280	2	Q13867	BLMH	119571609	03870
Block of proliferation 1	R.SFIPSLVEKEK.V	25.84	2.31376	638.86	15089	2	Q96Q25	KM-PA-2	119602539	16558
Block of proliferation 1	R.DLGVLDVIFHPTQPWVFSSGADGTVR.L	35.11	0.046207	704.112	28537	4	Q96Q25	KM-PA-2	71051299	16558
BNIP1	K.QMLSNQASWR.K	17.06	3.47867	610.794	12510	2	Q12981	BNIP1	153946401	04480
Brain abundant, membrane attached signal protein 1	K.ETPAATEAPSSTPK.A	52.71	0.897111	693.84	8593	2	P80723	BASP1	119628418	08389
Brain abundant, membrane attached signal protein 1	K.ESEPQAAAEPAEAK.E	30.99	8.47405	714.33	8767	2	P80723	BASP1	119628418	08389
Brain abundant, membrane attached signal protein 1	K.AEPPKAPEQEQAAPGPAAGGEAPK.A	34.2	4.10592	766.72	9595	3	P80723	BASP1	119628418	08389
Brain protein 44 like protein	R.NWLLFACHATNEVAQLIQGGR.L	87.06	1.59786	800.076	26881	3	Q5TI65	BRP44L	119567916	07091
Brain protein 44 like protein	R.DYLMSTHFWGPVANWGLPIAAINDMK.K	30.98	3.32427	983.144	27641	3	Q9Y5U8	MPC1	56202588	07091
Branched-chain amino acid aminotransferase	R.ATLPVFDKEELLECIQQLVK.L	75.81	3.72396	791.766	26484	3	F5H5E4	BCAT1	296010906	00216
BRCA2 and CDKN1A interacting protein	K.SMVEQLDKFLNDTTKPVGLLLSER.F	85.92	2.29746	911.823	26688	3	Q9P287	BCCIP	119569605	16542
Breakpoint cluster region protein 1	R.DCFGCLR.E	27.31	1.29612	464.194	13345	2	O75531	BANF1	221316573	04817
Breakpoint cluster region protein 1	K.KDEDLFREWLK.D	16.46	7.47116	739.88	19390	2	O75531	BANF1	221316573	04817
Breakpoint cluster region protein 1	R.DFVAEPMGEKPVGSLAGIGEVLGKK.L	45.73	1.8613	632.84	20599	4	O75531	BANF1	221316573	04817
Breakpoint cluster region protein 1	R.DFVAEPMGEKPVGSLAGIGEVLGK.K	91.29	0.47995	1200.63	22166	2	O75531	BANF1	221316573	04817
Breakpoint cluster region protein 1	K.DEDLFREWLK.D	23.6	2.3233	675.836	22729	2	O75531	BANF1	221316573	04817
Breakpoint cluster region protein 1	K.AYVVLGQFLVLK.K	63.03	1.21646	675.412	24621	2	O75531	BANF1	221316573	04817
Breakpoint cluster region protein 1	R.DCFGCLREWCDAFL.-	57.84	2.00459	924.881	26635	2	O75531	BANF1	221316573	04817
Breast carcinoma amplified sequence 2	K.HIQDLNWQR.K	24.08	1.55587	605.309	12301	2	O75934	BCAS2	197692439	05777
Breast carcinoma amplified sequence 2	R.EAAAALVEEETRR.Y	29.63	4.33852	722.87	12749	2	O75934	BCAS2	197692439	05777
Breast carcinoma amplified sequence 2	R.IENLELMSQHGCNAWK.V	54.85	0.942021	965.45	15583	2	O75934	BCAS2	197692439	05777
Breast carcinoma amplified sequence 2	R.QPIELLSMK.R	55.16	3.52356	529.797	17664	2	O75934	BCAS2	197692439	05777
Breast carcinoma amplified sequence 2	R.TIVQLENEIYQIK.Q	67.1	1.08619	795.941	20723	2	O75934	BCAS2	197692439	05777
Breast carcinoma amplified sequence 2	K.NDITAWQECVNNSMAQLEHQAVR.I	88.8	5.26301	905.414	23579	3	O75934	BCAS2	197692439	05777
BRG1 associated factor 180 KD	K.EILEQLLEAIVVATNPSGR.L	53.2	1.94383	684.717	32281	3	Q86U86	PBRM1	296278495	07302
BRI3 binding protein	R.SSPSGPSNPSNPSVEEK.L	86.42	0.37652	850.392	8857	2	Q8WY22	BRI3BP	119618877	09829
BRIX	R.ILIFSSR.G	28.54	2.02034	418.255	16587	2	Q8TDN6	BRIX1	119576314	16563
BRIX	K.DKLFVINEVCEMK.N	43.08	0.75209	812.907	18806	2	Q8TDN6	BRIX1	119576314	16563
BRIX	R.FVLNLIK.I	22.41	1.89476	423.775	19299	2	Q8TDN6	BRIX1	119576313	16563
BRIX	K.TLLPHDPTADVFVTPAEEKPIEIQWVKPEPK.V	38.08	2.28548	881.97	20633	4	Q8TDN6	BRIX1	119576313	16563
BRIX	K.SQPFVDHVFTFTILDNR.I	47.26	1.90863	1018.51	23270	2	Q8TDN6	BRIX1	119576313	16563
Brix domain containing 1	K.NISHDTFGTTYGR.I	28.67	2.05014	490.231	11163	3	Q9H7B2	RPF2	119568689	12552
Brix domain containing 1	R.LAGLEYVLHFTALNGK.I	55.07	2.87062	873.485	23836	2	Q5VXM9	RPF2	119568689	12552
Bromodomain adjacent to zinc finger domain, 1B	K.TEQCLVALLHK.H	35.43	3.92314	656.356	15418	2	Q9UIG0	BAZ1B	223460860	10416
Bromodomain adjacent to zinc finger domain, 1B	K.LSEIPLTLHSVSELVR.L	86.22	3.15335	897.009	21251	2	Q9UIG0	BAZ1B	223460860	10416
Bromodomain adjacent to zinc finger domain, 1B	R.FNHHCKDHTVSGDEDYCPR.S	28.05	1.99496	594.25	7848	4	Q9UIG0	BAZ1B	223460860	10416
Bromodomain containing 4	K.VQPPTPLLPSVK.V	16.62	1.64763	638.388	16469	2	O60885	BRD4	119604879	10574
Butyrate induced transcript 1	R.VELSDVQNPAISITENVLHFK.A	60.72	3.41613	785.087	24834	3	Q9P035	HACD3	166199462	11037
BWD	K.DVEEEKFPTQLSR.H	19.35	0.55014	526.598	13950	3	Q2TAY7	SMU1	119578927	11588
BWD	R.QTDPMIMLK.Q	45.86	2.03057	538.776	16261	2	Q2TAY7	SMU1	119578927	11588
BWD	R.LMALLGQALK.W	39.36	2.31837	529.324	19438	2	Q2TAY7	SMU1	119578927	11588
BWD	K.WQQHQGLLPPGMTIDLFR.G	55.97	0.962052	1069.05	22907	2	Q2TAY7	SMU1	119578927	11588
Bystin	R.VLDALVFHFLGFR.T	22.24	3.11503	511.956	27259	3	Q13895	BYSL	119624474	04848
c Jun	K.LASPELER.L	44.16	1.03227	457.75	10768	2	P05412	JUN	229462969	01302
C-terminal binding protein 1	R.QGAFLVNTAR.G	27.68	2.99838	538.794	12887	2	Q13363	CTBP1	119603008	04015
C10orf69 protein	K.SVQTTLQTDEVK.N	37.28	0.166086	674.851	11383	2	O75477	ERLIN1	168984282	08502
C10orf69 protein	K.ISEIEDAAFLAR.E	56.75	0.792691	667.851	18613	2	O75477	ERLIN1	168984282	08502
C12orf5 protein	R.SLFDYFLTDLK.C	53.02	1.97548	681.352	27625	2	A0A0U1RQD1	TIGAR	194320090	12610
C13orf8 protein	K.AASDIWKPVLSIDTEPR.K	41.44	0.933614	949.504	20725	2	Q96JM3	CHAMP1	255918141	10707
C14orf114 protein	R.TLLDILADGTILK.V	29.57	1.37247	693.417	27157	2	G5E947	EXD2	301129161	16592
C14orf124 protein	R.VLVGGGTGFIGTALTQLLNAR.G	174.56	0.952303	1029.59	28045	2	Q9NRG7-2	SDR39U1	119586416	16598
C14orf124 protein	R.AFIPLPSAVVQAVFGR.Q	45.92	2.58618	836.485	28324	2	Q9NRG7	SDR39U1	269849556	16598
C14orf156 protein	R.RIPWTAASSQLK.E	25.42	2.12115	679.382	12706	2	A0A087WUN7	SLIRP	119601710	12639
C14orf156 protein	R.CILPFDKETGFHR.G	41.43	2.05273	540.604	15023	3	A0A087WUN7	SLIRP	119601710	12639
C14orf166 protein	R.KLTALDYHNPAGFNCKDETEFR.N	22.65	0.412758	526.053	14135	5	Q9Y224	C14orf166	119586065	16615
C14orf166 protein	K.NAEPLINLDVNNPDFK.A	82.07	3.25003	906.957	20436	2	Q9Y224	C14orf166	119586065	16615
C14orf166 protein	R.NFIVWLEDQK.I	29	0.0449032	646.338	22993	2	Q9Y224	C14orf166	119586065	16615
C14orf166 protein	K.AGVMALANLLQIQR.H	104.48	2.97226	749.43	24075	2	Q9Y224	C14orf166	119586065	16615
C14orf166 protein	K.HILGFDTGDAVLNEAAQILR.L	85.24	7.30093	1077.08	25958	2	Q9Y224	C14orf166	119586065	16615
C14orf166 protein	K.EGLPVALDKHILGFDTGDAVLNEAAQILR.L	33.75	3.23118	769.67	26335	4	Q9Y224	C14orf166	119586065	16615
C1orf31 protein	K.CLDENLEDASQCKK.L	27.66	1.1259	570.586	10786	3	Q5JTJ3-2	C1orf31	119590398	18535
C20ORF1 protein	K.VLPITVPK.S	20.13	2.25487	433.788	14601	2	Q9ULW0	TPX2	119596828	05802
C20orf11 protein	R.TLALLAFDSPEESPFGDLLHTMQR.Q	33.31	0.821698	896.784	26899	3	Q9NWU2	GID8	119595725	12738
C20orf116 protein	K.FIYITPEELAAVANFIR.Q	82.74	1.14994	984.037	28786	2	Q96HY6	DDRGK1	119630949	12741
C20orf135 protein	R.GNELLLR.L	37.78	2.21982	407.744	32931	2	Q9H3Z7	ABHD16B	119595608	12746
C20orf14 protein	K.IQQQFSDLKR.K	32.3	2.7299	421.565	10230	3	O94906	PRPF6	119595585	10729
C20orf6 protein	K.DLLALFNSFKPK.G	44.43	2.50576	696.9	26168	2	A0A087WX71	ESF1	119630718	10732
C20orf72 protein	R.SDKPNASDPSVPLKIPLQR.N	17.38	3.94642	516.286	14923	4	Q5QPE7	MGME1	119630667	12783
C20ORF77 protein	R.KLTFLYLANDVIQNSK.R	41.19	1.97694	623.014	21801	3	A0A0C4DGQ6	RPRD1A	119596451	08513
C2f protein	K.VGTSFSIPVVSDVR.E	58.73	1.81434	731.897	20090	2	Q92979	EMG1	194328699	12803
C2f protein	R.ELVPSSDPIVFVVGAFAHGK.V	18.9	9.09853	690.38	25929	3	Q92979	EMG1	194328699	12803
C6orf66 protein	K.ISIVEALTLLNNHKLFPETWTAEK.I	42.01	3.62347	692.634	26235	4	Q9P032	NDUFAF4	119568886	10795
C9orf105 protein	R.KMREDVISSIR.N	18.17	0.0727286	445.247	10696	3	Q8N4H5	TOMM5	197333732	16672
Cadherin 2	K.VCQCDSNGDCTDVDR.I	126.22	3.04778	900.83	7983	2	P19022	CDH2	167887532	00226
Calcium-binding mitochondrial carrier protein Aralar1	R.LTLADIER.I	15.11	0.118213	465.766	17050	2	O75746	SLC25A12	206729858	04719
Calcium-binding mitochondrial carrier protein Aralar1	K.LTVNDFVR.D	40.64	7.1736	482.27	17336	2	Q546F9	SLC25A13	237649019	04719
Calcium-binding mitochondrial carrier protein Aralar1	R.GLIPQLIGVAPEK.A	52.79	8.59909	667.9	21889	2	O75746	SLC25A12	206729858	04719
Calgizzarin	K.YAGKDGYNYTLSK.T	35.3	3.02492	740.357	10616	2	P31949	S100A11	119573777	04385
Calgizzarin	R.CIESLIAVFQK.Y	49.58	2.23905	654.354	22719	2	P31949	S100A11	119617525	04385
Calgizzarin	K.TEFLSFMNTELAAFTK.N	75.19	3.26504	925.453	26964	2	P31949	S100A11	119603728	04385
Calmodulin 1	R.VFDKDGNGYISAAELR.H	98.65	1.73688	877.937	15513	2	P62158	CALM3	333360987	00241
Calmodulin 1	K.EAFSLFDKDGDGTITTK.E	95.68	0.424957	922.949	18146	2	M0QZ52	CALM3	333360987	00241
Calnexin	R.EIEDPEDRKPEDWDERPK.I	28.15	1.3206	761.688	11407	3	B4DGP8	CANX		00252
Calnexin	K.AEEDEILNR.S	56.3	1.22735	544.764	12253	2	B4DGP8	CANX	119574190	00252
Calnexin	R.CESAPGCGVWQRPVIDNPNYKGK.W	15.85	0.0292527	878.085	13472	3	B4DGP8	CANX	119574190	00252
Calnexin	R.CESAPGCGVWQRPVIDNPNYK.G	14.63	1.50177	816.378	14869	3	B4DGP8	CANX	119574190	00252
Calnexin	K.CGEDYKLHFIFR.H	63.86	6.3278	792.88	17111	2	B4DGP8	CANX	194578888	00252
Calnexin	K.WKPPMIDNPSYQGIWKPR.K	55.04	3.14668	738.38	17952	3	B4DGP8	CANX	119574190	00252
Calnexin	R.IVDDWANDGWGLKK.A	89.89	3.16551	808.904	17981	2	B4DGP8	CANX	119574190	00252
Calnexin	R.GTLSGWILSK.A	30.5	1.09081	531.304	19153	2	B4DGP8	CANX	119574190	00252
Calnexin	R.KIPNPDFFEDLEPFR.M	51.58	1.13417	621.98	23254	3	B4DGP8	CANX	119574190	00252
Calnexin	K.QKSDAEEDGGTVSQEEEDRKPK.A	48.35	4.24834	616.29	7654	4	B4DGP8	CANX		00252
Calnexin	K.SDAEEDGGTVSQEEEDRKPK.A	26.92	1.69631	552.248	8323	4	B4DGP8	CANX	119574190	00252
Calpactin I, light chain	K.FAGDKGYLTKEDLR.V	55.64	1.59223	403.963	11515	4	P60903	S100A10	119573784	00232
Calreticulin	K.FYGDEEKDKGLQTSQDAR.F	98.54	7.12426	1043.98	10305	2	P27797	CALR	325533986	00169
Calreticulin	K.IKDPDASKPEDWDER.A	46.39	1.82804	450.965	10658	4	P27797	CALR	197692517	00169
Calreticulin	R.CKDDEFTHLYTLIVRPDNTYEVK.I	20.5	1.66574	714.851	21340	4	P27797	CALR	325533986	00169
Calreticulin	K.KIKDPDASKPEDWDER.A	61.23	1.17371	482.989	9658	4	P27797	CALR		00169
Calumenin	K.TFDQLTPEESKER.L	49.47	4.85519	790.38	11460	2	O43852	CALU	314122181	04569
Calumenin	R.EQFVEFR.D	38.45	1.37669	477.737	14897	2	O43852	CALU	314122183	04569
Calumenin	K.IDGDKDGFVTVDELKDWIK.F	74.83	0.0232547	731.707	22687	3	O43852	CALU	314122181	04569
CaM kinase II gamma subunit	R.DLKPENLLLASK.C	39.91	4.19758	670.89	17548	2	Q8WU40	CAMK2G	334302890	06532
CaMK II delta subunit	K.ICDPGLTAFEPEALGNLVEGMDFHR.F	89.71	1.25955	930.106	25944	3	Q13557	CAMK2D	218766544	09653
cAMP responsive element binding protein 5	K.QLLLTHK.D	14.51	1.1331	426.768	20379	2	Q02930	CREB5	334302918	09896
Capping protein, muscle Z line, alpha 1	R.LLLNNDNLLR.E	37.05	0.813228	599.352	18131	2	A0A0D9SET8	CAPZA2	119603921	03347
Capping protein, muscle Z line, alpha 1	K.TIDGQQTIIACIESHQFQPK.N	53.27	2.65541	772.053	20089	3	P52907	CAPZA1	119576930	03347
Capping protein, muscle Z line, alpha 1	K.FTITPPTAQVVGVLK.I	29.31	3.39929	785.961	20568	2	P52907	CAPZA1	119576930	03347
Carbamoyl phosphate synthetase I	R.SIFSAVLDELK.V	33.58	2.21172	611.341	26039	2	H0YGP4	CPS1	187955019	01995
Carbonic anhydrase II	K.YAAELHLVHWNTK.Y	43.38	1.66897	791.411	14409	2	P00918	CA2	347447441	02023
Carbonic anhydrase II	K.AVQQPDGLAVLGIFLK.V	58.31	0.116239	834.988	26764	2	P00918	CA2	347447441	02023
Carbonic anhydrase II	K.HNGPEHWHKDFPIAK.G	25.87	5.14319	453.976	9863	4	P00918	CA2	347447441	02023
Carbonyl reductase 1	R.FHQLDIDDLQSIR.A	76.19	2.84659	800.408	18561	2	O75828	CBR3	209870397	07222
Carbonyl reductase 1	R.DVCTELLPLIKPQGR.V	56.84	1.29618	869.981	21351	2	P16152	CBR1	209870397	00267
Carbonyl reductase 1	R.SETITEEELVGLMNKFVEDTK.K	51.91	2.17852	804.735	26504	3	P16152	CBR1	209870397	00267
Carnitine palmitoyltransferase 2	K.LMSSGNEESLR.K	45.74	1.20075	611.789	10257	2	P23786	CPT2	119627158	02802
Carnitine palmitoyltransferase 2	R.AGLLEPEVFHLNPAK.S	25.79	0.316841	545.635	19142	3	P23786	CPT2	119627158	02802
Carnitine palmitoyltransferase 2	K.LSPDAVAQLAFQMAFLR.Q	57.24	0.235357	626.67	28808	3	P23786	CPT2	119627158	02802
Casein kinase II, alpha 1	K.QLYQTLTDYDIR.F	43.05	1.74781	764.887	18383	2	Q5U5J2	CSNK2A1	345531736	00277
Casein kinase II, alpha 1	R.GGPNIITLADIVKDPVSR.T	91.36	1.01123	933.027	22078	2	Q5U5J2	CSNK2A1	345531736	00277
Casein kinase II, alpha 1	R.LIDWGLAEFYHPGQEYNVR.V	22.77	0.147803	769.711	22680	3	Q5U5J2	CSNK2A1	345531736	00277
Casein kinase II, alpha 1	R.FVHSENQHLVSPEALDFLDKLLR.Y	70.91	0.294007	677.611	24007	4	Q5U5J2	CSNK2A1	345531736	00277
Casein kinase II, alpha 1	K.VLGTEDLYDYIDKYNIELDPR.F	31.13	5.87367	848.75	24231	3	Q5U5J2	CSNK2A1	345531736	00277
Casein kinase II, beta	R.GNEFFCEVDEDYIQDKFNLTGLNEQVPHYR.Q	49.43	0.417226	919.921	22937	4	A0A0G2JM12	CSNK2B	203282562	00278
Casein kinase II, beta	R.VYCENQPMLPIGLSDIPGEAMVK.L	65.13	1.72963	1281.12	23689	2	P67870	CSNK2B	203282562	00278
Cat eye syndrome chromosome region candidate 5	R.NVVTVDELR.M	38.79	1.89169	522.787	13636	2	Q9BXW7	CECR5	119578152	16703
Cat eye syndrome chromosome region candidate 5	R.MLVSGQGPVMENAQGLGFR.N	124.1	0.541441	995.996	19090	2	Q9BXW7	CECR5	119578152	16703
Cat eye syndrome chromosome region candidate 5	R.MAFPLLDMVDLER.R	46.68	1.2376	775.39	27338	2	Q9BXW7	CECR5	119578152	16703
Catechol-O-methyltransferase	R.ILNHVLQHAEPGNAQSVLEAIDTYCEQKEWAMNVGDKK.G	42.24	2.61087	868.026	20291	5	P21964	COMT	306991591	00284
Catenin alpha 1	K.ALKPEVDKLNIMAAK.R	30.89	1.24075	410.99	14164	4	P35221	CTNNA1	119582527	00285
Catenin alpha 1	K.NLMNAVVQTVK.M	21.7	1.30849	608.839	17351	2	Q8N1C0	CTNNA1	333411218	00285
Catenin alpha 1	K.AEVQNLGGELVVSGVDSAMSLIQAAK.N	99.44	1.6533	862.788	29074	3	Q8N1C0	CTNNA1	333411218	00285
Catenin beta	R.VAAGVLCELAQDKEAAEAIEAEGATAPLTELLHSR.N	69.27	1.15855	909.215	24776	4	P35222	CTNNB1	167744997	00286
Catenin beta	R.GLNTIPLFVQLLYSPIENIQR.V	66.3	1.73615	1214.69	29818	2	P35222	CTNNB1	197692485	00286
Catenin beta like 1	K.GEGLQLMNLMLR.E	48.21	2.32337	687.867	23703	2	A0A087WUB9	CTNNBL1	119596460	10850
Catenin, delta 1	K.SNAAAYLQHLCYR.N	19.69	0.99697	522.92	14938	3	O60716	CTNND1	332688222	03026
Catenin, delta 1	R.DMDLTEVITGTLWNLSSHDSIK.M	60.55	2.41191	825.743	29325	3	O60716	CTNND1	332688222	03026
Catenin, gamma	K.TLVTQNSGVEALIHAILR.A	66.88	1.94408	968.057	25906	2	P14923	JUP	258588653	01414
Cathepsin D	K.FDGILGMAYPR.I	57.29	2.64921	620.312	21404	2	P07339	CTSD	157879212	00291
Cathepsin D	R.ISVNNVLPVFDNLMQQK.L	33.89	1.24347	980.023	25061	2	P07339	CTSD	157879212	00291
CCAAT binding factor	K.HLVAEFVQVLETLSHDTLVTTK.T	51.16	0.544684	827.451	29176	3	A0A087X1N2	CEBPZ	308153621	09875
CCCTC binding factor	R.HADNCAGPDGVEGENGGETK.K	116.41	0.0297941	1007.41	7982	2	P49711	CTCF	300388142	05005
CCCTC binding factor	R.FKCDQCDYACRQER.H	14.74	1.16025	484.702	8647	4	P49711	CTCF	300388142	05005
CCT8	R.AVDDGVNTFK.V	20.43	1.54666	533.263	11524	2	P50990	CCT8	119630331	10816
CCT8	K.AIADTGANVVVTGGK.V	65.82	7.54553	686.87	12811	2	P50990	CCT8	119630331	10816
CCT8	K.HFSGLEEAVYR.N	23.34	1.57077	436.55	13682	3	P50990	CCT8	119630330	10816
CCT8	K.LATNAAVTVLR.V	39.18	1.15888	564.84	13798	2	P50990	CCT8	119630331	10816
CCT8	K.AHEILPNLVCCSAK.N	25.18	1.11615	537.937	14871	3	P50990	CCT8	119630331	10816
CCT8	K.FAEAFEAIPR.A	60.8	4.02752	575.796	17508	2	P50990	CCT8	119630331	10816
CCT8	K.ILGSGISSSSVLHGMVFK.K	62.81	2.8747	606.996	19043	3	P50990	CCT8	119630331	10816
CCT8	K.LFVTNDAATILR.E	73.74	1.68098	667.376	19151	2	P50990	CCT8	119630331	10816
CCT8	K.TAEELMNFSKGEENLMDAQVK.A	73.36	0.479005	795.375	19454	3	P50990	CCT8	119630331	10816
CCT8	K.IAVYSCPFDGMITETK.G	54.53	1.915	916.432	20140	2	P50990	CCT8	119630331	10816
CCT8	R.DIDEVSSLLR.T	22.13	4.51598	573.801	21087	2	P50990	CCT8	119630331	10816
CCT8	K.DMLEAGILDTYLGKYWAIK.L	83.41	0.843584	1100.57	26828	2	P50990	CCT8	119630331	10816
CCT8	R.GSTDNLMDDIERAVDDGVNTFK.V	60.81	2.79508	1206.55	27786	2	P50990	CCT8	119630331	10816
CD147	R.FFVSSSQGR.S	36.89	0.317398	507.754	11433	2	A0A087WUV8	BSG	290543627	00176
CD147	K.GGVVLKEDALPGQK.T	14.38	1.89964	470.936	12284	3	I3L4S8	BSG	260656346	00176
CD147	K.SSEHINEGETAMLVCK.S	89.2	0.606155	902.913	12349	2	A0A087WUV8	BSG	290543627	00176
CD147	R.SELHIENLNMEADPGQYR.C	68.65	0.216449	1058.49	17155	2	A0A087WUV8	BSG	290543627	00176
CD147	K.SESVPPVTDWAWYK.I	38.47	2.91448	832.899	21365	2	A0A087WUV8	BSG	290543627	00176
CD2 antigen binding protein 2	R.DSWLDNIDWVK.I	15.63	0.19559	695.836	24964	2	O95400	CD2BP2	343887347	05127
CD9	K.EVQEFYKDTYNK.L	24.98	0.116388	782.37	12054	2	A0A087WU13	CD9	119609219	00880
CDC2	K.NLDENGLDLLSK.M	42.38	3.47038	665.848	19272	2	P06493	CDK1	334302921	00302
CDC37	R.CIDSGLWVPNSK.A	42.91	2.83936	688.335	17086	2	Q16543	CDC37	146424348	05456
CDC37	K.SMPWNVDTLSKDGFSK.S	15.13	1.5233	604.625	18816	3	Q16543	CDC37	119604509	05456
CDC37	K.SMVNTKPEKTEEDSEEVREQK.H	84.57	0.556318	831.731	8567	3	Q16543	CDC37		05456
CDC37	K.SMVNTKPEKTEEDSEEVR.E	57.3	2.07972	527.75	8816	4	Q16543	CDC37	119604509	05456
CDC42	K.YVECSALTQK.G	35.41	1.67199	599.791	10468	2	P60953	CDC42	322510015	00309
CDC42	K.WVPEITHHCPK.T	20.59	1.06861	468.567	10564	3	P60953	CDC42	322510015	00309
CDC5	R.TIAPIIGR.T	14.97	1.93212	420.768	13805	2	Q99459	CDC5L	159164126	04184
CDC5	R.YADLLLEKETLK.S	49.95	5.91442	718.41	16072	2	Q99459	CDC5L	119624675	04184
CDC5	R.LGLLGLPAPK.N	33.09	1.53275	489.82	19425	2	Q99459	CDC5L	119624675	04184
CDC5	R.WYEWLDPSIK.K	47.17	1.6444	668.831	22448	2	Q99459	CDC5L	159164125	04184
CDC5	R.ILQEAQNLMALTNVDTPLKGGLNTPLHESDFSGVTPQR.Q	51.3	1.89472	1027.03	22691	4	Q99459	CDC5L	119624675	04184
CDCA5	R.LETLGSASTSTPGRR.S	33.68	0.110256	511.606	9745	3	Q96FF9	CDCA5	119594749	13016
CDK2 associated protein 1	K.YAELLAIIEELGKEIRPTYAGSK.S	31.91	0.285447	641.855	27614	4	O14519	CDK2AP1	296863317	03726
CDK2 associated protein 1	K.YAELLAIIEELGK.E	49.2	0.95087	731.413	28202	2	O14519	CDK2AP1	296863317	03726
CDKN2A	R.EGFLDTLVVLHR.A	39.82	0.710623	699.89	22838	2	A5X2G7	CDKN2A	304376272	02696
CDP-DAG synthase 2	R.LQEYNIPGVIQSVIGWK.T	38.91	2.81988	972.53	26833	2	E7EQ83	CDS2	119630831	09150
Cell division cycle 10	K.STLINSLFLTDLYSPEYPGPSHR.I	68.47	0.576073	869.774	24407	3	H0YFF6	SEPT7	344189850	04398
Cellular retinoic acid binding protein 2	K.VLGVNVMLR.K	43.49	2.66641	500.801	17571	2	F1T098	CRABP2	326205172	08353
Centaurin beta 2	R.ASAQSSVR.S	20.49	0.851734	403.211	7913	2	A0A087X1H5	ACAP2	187608516	09681
Centromeric protein c1	R.NSDRNMEEHEEMGNDCVSKK.Q	31.43	3.39148	603	8027	4	Q6PIR0	CENPC1	296434446	00315
CGI-09 protein	R.YDTLAQMLTLGNIR.A	48.92	4.51258	804.921	24729	2	Q9UJA5	TRMT6	119630812	13027
CGI-09 protein	K.SFLSGLYEFPLNKVDSLLHGTFSAK.M	52.13	1.88128	693.368	26525	4	Q9UJA5	TRMT6	119630812	13027
CGI-09 protein	K.SNASTLESHETEEPAAK.K	46.83	1.46766	600.945	8947	3	Q9UJA5	TRMT6	119630811	13027
CGI-96 protein	K.ELLNFYAWQHR.E	33.53	0.983249	738.872	19738	2	Q9Y3A4	RRP7A	168985205	13043
Chaperonin containing T complex polypeptide 1 subunit 4	R.GSNKLVIEEAER.S	27.13	2.08	448.908	10591	3	B7Z2F4	CCT4	119620393	05506
Chaperonin containing T complex polypeptide 1 subunit 4	R.TLSGMESYCVR.A	27.05	1.17152	651.794	13491	2	B7Z2F4	CCT4	119620393	05506
Chaperonin containing T complex polypeptide 1 subunit 4	R.MLVELSK.A	18.94	1.20078	410.236	13695	2	B7Z9L0	CCT4	119620393	05506
Chaperonin containing T complex polypeptide 1 subunit 4	K.GIHPTIISESFQK.A	15.57	1.68866	486.264	13968	3	B7Z9L0	CCT4	119620393	05506
Chaperonin containing T complex polypeptide 1 subunit 4	R.SIHDALCVIR.C	25.75	1.98205	592.315	14223	2	B7Z2F4	CCT4	119620393	05506
Chaperonin containing T complex polypeptide 1 subunit 4	K.VIDPATATSVDLR.D	67.22	1.38614	679.369	15722	2	B7Z2F4	CCT4	119620393	05506
Chaperonin containing T complex polypeptide 1 subunit 4	R.AYILNLVK.Q	25.79	4.31032	467.29	17639	2	B7Z2F4	CCT4	119620393	05506
Chaperonin containing T complex polypeptide 1 subunit 4	R.ALIAGGGAPEIELALR.L	75.71	1.73577	775.95	20971	2	B7Z2F4	CCT4	119620393	05506
Chaperonin containing T complex polypeptide 1 subunit 4	K.VVSQYSSLLSPMSVNAVMK.V	50.13	3.45189	1020.53	21343	2	B7Z2F4	CCT4	119620393	05506
Chaperonin containing T complex polypeptide 1 subunit 4	K.GIEILTDMSRPVELSDRETLLNSATTSLNSK.V	27.34	1.19443	1130.92	22126	3	B7Z9L0	CCT4	119620393	05506
Chaperonin containing T complex polypeptide 1 subunit 4	R.DALSDLALHFLNK.M	66.93	0.248493	728.894	25496	2	B7Z2F4	CCT4	119620393	05506
Chaperonin containing T complex polypeptide 1, subunit 1	R.GASKEILSEVER.N	58.14	0.344539	659.354	12190	2	P49368	CCT3	127796120	08969
Chaperonin containing T complex polypeptide 1, subunit 1	K.AMTGVEQWPYR.A	49.7	1.53405	669.32	16011	2	P49368	CCT3	127796120	08969
Chaperonin containing T complex polypeptide 1, subunit 1	R.AVAQALEVIPR.T	75.36	1.49312	583.847	16265	2	P49368	CCT3	127796120	08969
Chaperonin containing T complex polypeptide 1, subunit 1	R.IVSRPEELREDDVGTGAGLLEIK.K	21.17	1.34678	624.837	17302	4	P49368	CCT3	127796120	08969
Chaperonin containing T complex polypeptide 1, subunit 1	K.KIGDEYFTFITDCKDPK.A	40.79	1.43669	1039	18454	2	P49368	CCT3	127796120	08969
Chaperonin containing T complex polypeptide 1, subunit 1	R.IVLLDSSLEYK.K	55.96	0.653271	640.36	19298	2	P49368	CCT3	127796120	08969
Chaperonin containing T complex polypeptide 1, subunit 1	K.GISDLAQHYLMR.A	24.57	1.35569	468.574	19474	3	P49368	CCT3	127796120	08969
Chaperonin containing T complex polypeptide 1, subunit 1	R.WSSLACNIALDAVK.M	98.4	1.53897	774.397	19958	2	P49368	CCT3	127796120	08969
Chaperonin containing T complex polypeptide 1, subunit 1	K.ELGIWEPLAVK.L	32.32	2.76718	627.857	22097	2	P49368	CCT3	127796120	08969
Chaperonin containing T complex polypeptide 1, subunit 1	R.NVLLDPQLVPGGGASEMAVAHALTEK.S	41.67	2.10021	873.125	22335	3	P49368	CCT3	127796120	08969
Chaperonin containing T complex polypeptide 1, subunit 1	K.MLLDPMGGIVMTNDGNAILR.E	88.65	0.182068	1066.04	24597	2	P49368	CCT3	127796120	08969
Chaperonin containing T complex polypeptide 1, subunit 1	K.ISIPVDISDSDMMLNIINSSITTK.A	113.51	0.864488	1304.17	27519	2	P49368	CCT3	127796120	08969
Chaperonin containing T complex polypeptide 1, subunit 1	R.ILQMEEEYIQQLCEDIIQLKPDVVITEK.G	115.32	2.58065	1139.92	27776	3	P49368	CCT3	127796120	08969
Chaperonin containing T complex polypeptide 1, subunit 2	K.EAVAMESYAK.A	33.38	1.13608	549.76	11205	2	P78371	CCT2	311771535	06895
Chaperonin containing T complex polypeptide 1, subunit 2	K.HGINCFINR.Q	37.31	0.346733	565.78	11343	2	P78371	CCT2	311771535	06895
Chaperonin containing T complex polypeptide 1, subunit 2	R.LKGSGNLEAIHIIK.K	57.26	0.64573	746.945	12684	2	P78371	CCT2	311771535	06895
Chaperonin containing T complex polypeptide 1, subunit 2	R.EALLSSAVDHGSDEVK.F	80.94	0.399564	828.907	13507	2	P78371	CCT2	311771535	06895
Chaperonin containing T complex polypeptide 1, subunit 2	R.GATQQILDEAER.S	49.09	0.945397	665.833	13827	2	P78371	CCT2	311771535	06895
Chaperonin containing T complex polypeptide 1, subunit 2	K.GSGNLEAIHIIK.K	28.88	1.45162	417.906	13833	3	P78371	CCT2	311771535	06895
Chaperonin containing T complex polypeptide 1, subunit 2	K.ILIANTGMDTDKIK.I	59.08	2.36164	766.919	14610	2	P78371	CCT2	311771535	06895
Chaperonin containing T complex polypeptide 1, subunit 2	K.LAVEAVLR.L	43.62	3.31979	435.773	15102	2	P78371	CCT2	311771535	06895
Chaperonin containing T complex polypeptide 1, subunit 2	R.QDLMNIAGTTLSSK.L	89.27	2.94574	739.877	18605	2	P78371	CCT2	311771535	06895
Chaperonin containing T complex polypeptide 1, subunit 2	R.LALVTGGEIASTFDHPELVK.L	67.12	3.43519	699.71	21001	3	P78371	CCT2	311771535	06895
Chaperonin containing T complex polypeptide 1, subunit 2	R.SLHDALCVLAQTVK.D	77.1	2.95596	777.917	21563	2	P78371	CCT2	311771535	06895
Chaperonin containing T complex polypeptide 1, subunit 2	K.LGGSLADSYLDEGFLLDKK.I	112.77	4.88085	1021.02	21648	2	P78371	CCT2	311771535	06895
Chaperonin containing T complex polypeptide 1, subunit 2	R.MLPTIIADNAGYDSADLVAQLR.A	93.91	1.60191	1174.1	23958	2	P78371	CCT2	311771535	06895
Chaperonin containing T complex polypeptide 1, subunit 2	R.VQDDEVGDGTTSVTVLAAELLR.E	127.2	1.21145	1144.59	26196	2	P78371	CCT2	311771535	06895
Chaperonin containing T complex polypeptide 1, subunit 2	R.QLIYNYPEQLFGAAGVMAIEHADFAGVER.L	78.56	0.242088	1070.53	26316	3	P78371	CCT2	311771535	06895
Chaperonin containing T complex polypeptide 1, subunit 2	R.QVLLSAAEAAEVILRVDNIIK.A	24.79	1.18527	755.776	27597	3	P78371	CCT2	311771535	06895
Chaperonin containing T complex polypeptide 1, subunit 2	K.AGADEERAETAR.L	15.12	2.43494	425.87	6235	3	P78371	CCT2	197692393	06895
Chaperonin containing T complex polypeptide 1, subunit 7	R.GKATISNDGATILK.L	63.99	0.228979	694.891	10746	2	Q99832	CCT7	261399877	06896
Chaperonin containing T complex polypeptide 1, subunit 7	R.GMDKLIVDGR.G	36.18	1.9935	552.296	12596	2	A0A0D9SG95	CCT7	119620145	06896
Chaperonin containing T complex polypeptide 1, subunit 7	R.GGAEQFMEETER.S	55.91	5.9425	692.3	14049	2	Q99832	CCT7	261399877	06896
Chaperonin containing T complex polypeptide 1, subunit 7	K.TCTFILR.G	50.67	1.68922	455.744	14410	2	Q99832	CCT7	261399877	06896
Chaperonin containing T complex polypeptide 1, subunit 7	K.ALEIIPR.Q	22.74	1.80406	406.255	14883	2	Q99832	CCT7	261399877	06896
Chaperonin containing T complex polypeptide 1, subunit 7	R.SLHDAIMIVR.R	32.69	1.77892	577.82	14916	2	Q99832	CCT7	261399877	06896
Chaperonin containing T complex polypeptide 1, subunit 7	K.QVKPYVEEGLHPQIIIR.A	37.33	0.477432	505.54	14964	4	Q99832	CCT7	261399877	06896
Chaperonin containing T complex polypeptide 1, subunit 7	K.SQDAEVGDGTTSVTLLAAEFLK.Q	101.12	0.245101	1126.57	26185	2	Q99832	CCT7	261399877	06896
Chaperonin containing T complex polypeptide 1, subunit 7	R.INALTAASEAACLIVSVDETIKNPR.S	79.69	0.558651	664.855	27735	4	Q99832	CCT7	261399877	06896
Chaperonin containing T-complex polypeptide 1 subunit 6A	R.IITEGFEAAKEK.A	49.45	1.47786	668.36	11455	2	P40227	CCT6A	121490543	00089
Chaperonin containing T-complex polypeptide 1 subunit 6A	K.QADLYISEGLHPR.I	54.31	2.38597	749.884	14249	2	P40227	CCT6A	327478610	09873
Chaperonin containing T-complex polypeptide 1 subunit 6A	R.GLQDVLR.T	33.09	1.99385	400.734	14942	2	P40227	CCT6A	327478610	09873
Chaperonin containing T-complex polypeptide 1 subunit 6A	R.EMDRETLIDVAR.T	46.52	0.259719	724.364	14962	2	P40227	CCT6A	121490543	00089
Chaperonin containing T-complex polypeptide 1 subunit 6A	K.ALQFLEEVKVSR.E	59.4	2.53172	709.902	17475	2	P40227	CCT6A	121490543	00089
Chaperonin containing T-complex polypeptide 1 subunit 6A	K.ALQFLEEVK.V	20.93	1.66636	538.804	18242	2	P40227	CCT6A	121490543	00089
Chaperonin containing T-complex polypeptide 1 subunit 6A	K.DGNVLLHEMQIQHPTASLIAK.V	86.26	0.370591	772.411	18363	3	P40227	CCT6A	121490543	00089
Chaperonin containing T-complex polypeptide 1 subunit 6A	K.VLAQNSGFDLQETLVK.I	67.25	2.27137	881.471	19111	2	P40227	CCT6A	121490543	00089
Chaperonin containing T-complex polypeptide 1 subunit 6A	K.GIDPFSLDALSK.E	56.69	0.87276	631.834	22237	2	P40227	CCT6A	121490543	00089
Chaperonin containing T-complex polypeptide 1 subunit 6A	K.VATAQDDITGDGTTSNVLIIGELLK.Q	86.13	0.969995	1272.68	25234	2	P40227	CCT6A	121490543	00089
Chaperonin containing T-complex polypeptide 1 subunit 6A	K.NAIDDGCVVPGAGAVEVAMAEALIK.H	97.54	0.438825	1235.62	26749	2	P40227	CCT6A	121490543	00089
Chaperonin containing T-complex polypeptide 1 subunit 6A	R.TKVHAELADVLTEAVVDSILAIKK.Q	63.2	1.27873	641.624	27277	4	P40227	CCT6A	119628379	00089
Chaperonin containing T-complex polypeptide 1 subunit 6A	R.AQLGVQAFADALLIIPK.V	44.47	1.13685	884.523	28798	2	P40227	CCT6A	121490543	00089
Chloride intracellular channel 1	K.NSNPALNDNLEK.G	57.86	1.50078	664.825	10547	2	O00299	CLIC1	345531894	04188
Chloride intracellular channel 1	K.LHIVQVVCK.K	18.47	0.896285	548.32	11485	2	O00299	CLIC1	345531894	04188
Chloride intracellular channel 1	R.KFLDGNELTLADCNLLPK.L	81.75	4.14641	1031.03	21347	2	O00299	CLIC1	345531894	04188
Chloride intracellular channel 1	K.LAALNPESNTAGLDIFAK.F	65.38	0.549601	922.991	21366	2	O00299	CLIC1	345531894	04188
Chloride intracellular channel 1	K.FLDGNELTLADCNLLPK.L	71.09	1.94519	966.992	22919	2	O00299	CLIC1	345531894	04188
Chloride intracellular channel 4	R.KFLDGNEMTLADCNLLPK.L	34.52	2.03172	1040.02	20600	2	Q9Y696	CLIC4	119615552	05943
Chloride intracellular channel 4	K.TDVNKIEEFLEEVLCPPKYLK.L	30.68	0.0818927	641.838	27855	4	Q9Y696	CLIC4	119615552	05943
Chondroitin sulfate proteoglycan 6	R.KAEEELGELEAK.L	48.98	2.41811	673.344	11289	2	Q9UQE7	SMC3	119569943	05829
Chondroitin sulfate proteoglycan 6	R.LALLHEGTGPR.V	33	0.948737	582.33	11459	2	Q9UQE7	SMC3	119569943	05829
Chondroitin sulfate proteoglycan 6	K.AKDLQDELAGNSEQR.K	71.99	9.65353	837.4	12094	2	Q9UQE7	SMC3	119569943	05829
Chondroitin sulfate proteoglycan 6	R.GALTGGYYDTR.K	39.74	1.72979	587.279	12169	2	Q9UQE7	SMC3	119569943	05829
Chondroitin sulfate proteoglycan 6	K.QVIIQGFR.S	20.05	0.951527	480.784	14572	2	Q9UQE7	SMC3	119569943	05829
Chondroitin sulfate proteoglycan 6	K.MNLPGEVTFLPLNKLDVR.D	33.79	2.72502	686.049	22634	3	Q9UQE7	SMC3	119569943	05829
Chondroitin sulfate proteoglycan 6	R.INNEIDQLMNQMQQIETQQR.K	49.02	3.40801	825.394	24361	3	Q9UQE7	SMC3	119569942	05829
Chondroitin sulfate proteoglycan 6	K.SIMELMNVLELR.K	66.03	0.106371	724.386	26921	2	Q9UQE7	SMC3	119569943	05829
Chondroitin sulfate proteoglycan 6	K.CDPAPFYLFDEIDQALDAQHR.K	98.37	0.642169	841.053	27505	3	Q9UQE7	SMC3	119569943	05829
Chondroitin sulfate proteoglycan 6	K.GDVEGSQSQDEGEGSGESER.G	118.1	1.33313	1019.91	7461	2	Q9UQE7	SMC3	119569943	05829
Chondroitin sulfate proteoglycan 6	K.INQMATAPDSQR.L	50.59	0.246313	666.322	9241	2	Q9UQE7	SMC3	119569943	05829
Chromatin assembly factor 1 subunit B	R.VTLNTLQAWSK.T	40.33	0.785281	630.851	17271	2	Q13112	CHAF1B	119630146	03147
Chromatin assembly factor 1 subunit B	K.AIVEFLSNLAR.H	52.5	1.51213	616.853	23133	2	Q13112	CHAF1B	119630146	03147
Chromatin assembly factor 1 subunit B	R.TQDPSSPGTTPPQAR.Q	75.79	2.39911	770.372	8664	2	Q13112	CHAF1B	119630146	03147
Chromatin assembly factor 1 subunit B	R.LASAGVDTNVR.I	61.88	1.04482	551.796	9841	2	Q13112	CHAF1B	119630146	03147
Chromobox homolog 3	R.VVNGKVEYFLK.W	61.27	1.72721	648.37	13561	2	Q13185	CBX3	302148597	05130
Chromobox homolog 3	K.WKDSDEADLVLAK.E	57.62	0.295351	745.38	14797	2	Q13185	CBX3	270346821	05130
Chromobox homolog 3	R.GLDPERIIGATDSSGELMFLMK.W	54.07	0.958328	794.067	24639	3	Q13185	CBX3	270346821	05130
Chromodomain helicase DNA binding protein 4	R.IGVMSLIR.K	56.69	0.45018	444.77	18362	2	A0A0C4DGG9	CHD4	311033360	04472
Chromodomain helicase DNA binding protein 4	K.MLDLLEDFLEHEGYKYER.I	34.57	1.93557	575.779	25339	4	A0A0C4DGG9	CHD4	311033360	04472
Chromodomain helicase DNA binding protein 4	R.FHNLEGFLEEFADIAKEDQIK.K	67.37	3.1052	831.751	26226	3	A0A0C4DGG9	CHD4	311033360	04472
Chromosome 1 open reading frame 33	R.QLGLPTALKR.G	53.99	0.853483	548.845	12861	2	Q9UKD2	MRTO4	119615281	12725
Chromosome 1 open reading frame 33	K.VMMVALGR.S	17.97	1.41247	438.743	15063	2	Q9UKD2	MRTO4	119615281	12725
Chromosome 1 open reading frame 33	R.SPSDEYKDNLHQVSKR.L	26.2	1.37157	476.487	9239	4	Q9UKD2	MRTO4	119615281	12725
Chromosome 1 open reading frame 33	R.SPSDEYKDNLHQVSK.R	20.15	1.04132	582.947	9559	3	Q9UKD2	MRTO4	119615281	12725
Chromosome 10 open reading frame 7	K.TLSDIFLLFK.S	34.13	1.39885	598.851	27285	2	O75794	CDC123	221316620	12586
Chromosome 11 open reading frame 59	R.KLLLDPSSPPTK.A	33.27	3.2321	648.38	12741	2	Q6IAA8	LAMTOR1	125863645	07933
Chromosome 11 open reading frame 59	R.TDEQALLSSILAK.T	59.28	0.943286	694.885	22327	2	Q6IAA8	LAMTOR1	125863645	07933
Chromosome 14 open reading frame 172	R.GFSELSTLEVLPQVYNVR.T	66.43	1.84196	1026.04	23816	2	Q96FX7	TRMT61A	123173772	08810
Chromosome 17 open reading frame 25 protein	K.ILTPLVSLDTPGK.A	73.43	2.04758	677.402	19996	2	F6TLX2	GLOD4	217330598	12678
Chromosome 17 open reading frame 25 protein	K.SLNYWCNLLGMK.I	51.95	1.7535	749.861	23319	2	F6TLX2	GLOD4	217330598	12678
Chromosome 19 open reading frame 29	K.FNIFYPDLIDK.R	30.2	1.4429	692.86	21024	2	J3KMW8	CACTIN	126723149	18930
Chromosome 19 open reading frame 43	R.QEEPPPGPQRPDQSAAAAGPGDPKR.K	19.66	3.09881	639.064	9243	4	K7ELS0	C19orf43	189055124	14528
chromosome 19 open reading frame 7	R.HVEASGGSGPGDSGPSDPR.L	88.55	2.23811	883.392	7491	2	Q9UPT8	ZC3H4	126723060	19314
chromosome 19 open reading frame 7	K.TVNATGSSAAPGSSDKPSDPR.V	70.52	2.46859	1001.48	8233	2	Q9UPT8	ZC3H4	126723060	19314
Chromosome 20 open reading frame 47	K.VANGLLGDQGLPGVFVLYELSPMMVK.L	27.34	1.59639	916.49	29511	3	H7BXI5	ERGIC3	124249802	15306
Chromosome 21 open reading frame 33	K.NLSTFAVDGKDCK.V	75.82	0.0508698	727.851	11680	2	A0A096LNH5	LOC102724023	296531406	09044
Chromosome 21 open reading frame 33	K.EFHQAGKPIGLCCIAPVLAAK.V	19.25	1.06219	570.805	17234	4	A0A096LNH5	LOC102724023	296531406	09044
Chromosome 21 open reading frame 33	K.ITDLANLSAANHDAAIFPGGFGAAK.N	27.83	0.11383	814.752	20579	3	A0A096LNH5	LOC102724023	296531408	09044
Chromosome 21 open reading frame 33	K.VVTTPAFMCETALHYIHDGIGAMVR.K	27.81	3.30111	698.097	24796	4	A0A096LNH5	LOC102724023	296531408	09044
Chromosome 22 open reading frame 28	K.GQVCVMIHSGSR.G	26.08	3.08275	444.215	10215	3	Q9Y3I0	RTCB	74753486	13695
Chromosome 22 open reading frame 28	K.GMAAAGNYAWVNR.S	63.64	2.09902	690.826	14756	2	Q9Y3I0	RTCB	74753486	13695
Chromosome 22 open reading frame 28	K.QIGNVAALPGIVHR.S	47.22	2.03414	482.283	15175	3	Q9Y3I0	RTCB	321173828	13695
Chromosome 22 open reading frame 28	R.GLGHQVATDALVAMEK.A	67.51	3.13323	820.425	15977	2	Q9Y3I0	RTCB	74753486	13695
Chromosome 22 open reading frame 28	K.LMFEELR.N	34.73	3.11047	469.243	17558	2	Q9Y3I0	RTCB	321173828	13695
Chromosome 22 open reading frame 28	R.GGGVGGFLPAMK.Q	21.38	1.22138	545.79	17649	2	Q9Y3I0	RTCB	321173828	13695
Chromosome 22 open reading frame 28	R.SYNDELQFLEK.I	47.54	2.95745	693.331	19212	2	Q9Y3I0	RTCB	74753486	13695
Chromosome 22 open reading frame 28	R.GLPQLGTLGAGNHYAEIQVVDEIFNEYAAKK.M	44.3	0.836892	837.184	24825	4	Q9Y3I0	RTCB	74753486	13695
Chromosome 22 open reading frame 28	K.GVIPMNAKDLEEALEMGVDWSLR.E	53.2	0.911291	858.429	27784	3	Q9Y3I0	RTCB	74753486	13695
Chromosome 22 open reading frame 28	R.MLQADPNKVSAR.A	52.43	1.18674	443.902	9557	3	Q9Y3I0	RTCB	74753486	13695
Chromosome 5 open reading frame 33	R.VATQAVEDVLNIAKR.Q	67.6	2.38733	813.964	18626	2	A0A0C4DGV3	NADK2	156630863	08088
Chromosome 8 open reading frame 33	R.AAAYSAQVQPVDGATR.K	86.85	0.12338	802.905	11307	2	Q9H7E9	C8orf33	119602429	07951
Chromosome 9 open reading frame 117 protein	K.SQRDQLSLQLEQQQVDLQR.L	14.51	7.40427	578.8	8115	4	Q5JU67-2	C9orf117	146327566	16673
Chromosome 9 open reading frame 86	K.FFNIPFLQLQR.E	34.35	1.71353	711.899	25917	2	G8JLF3	C9orf86	186700623	12984
Chromosome condensation 1	R.LPAVSSVACGASVGYAVTK.D	92.15	0.442037	918.979	16515	2	P18754	RCC1	119628100	01559
Chromosome condensation 1	R.KKPALVSIPEDVVQAEAGGMHTVCLSK.S	44.14	2.60849	716.879	18212	4	P18754	RCC1	119628100	01559
Chromosome condensation 1	R.DNNGVIGLLEPMKK.S	41.66	1.83072	509.944	19722	3	P18754	RCC1	119628100	01559
Chromosome condensation 1	K.SMVPVQVQLDVPVVK.V	57.66	2.01352	819.467	20671	2	P18754	RCC1	119628100	01559
Chromosome condensation related SMC associated protein 1	R.GICEMELLDGKQTLAAFVPLLLK.V	20.56	1.52576	853.801	27551	3	F5GZJ1	NCAPD2	259016362	06472
Chromosome segregation 1like protein	K.EHDPVGQMVNNPK.I	71.74	0.248517	732.849	10225	2	P55060	CSE1L	126507451	03217
Chromosome segregation 1like protein	K.SANVNEFPVLK.A	28.68	6.57663	609.326	15442	2	P55060	CSE1L	126507451	03217
Chromosome segregation 1like protein	K.IIIPEIQK.V	21.78	1.96938	477.304	15870	2	P55060	CSE1L	126507451	03217
Chromosome segregation 1like protein	K.VIVPNMEFR.A	27.8	0.144851	552.797	17268	2	P55060	CSE1L	126507451	03217
Chromosome segregation 1like protein	K.ANIVHLMLSSPEQIQK.Q	43.53	5.00065	603.326	17498	3	P55060	CSE1L	126507451	03217
Chromosome segregation 1like protein	K.MFGMVLEK.I	14.92	6.27362	477.74	17761	2	P55060	CSE1L	126507451	03217
Chromosome segregation 1like protein	K.FLESVEGNQNYPLLLLTLLEK.S	67.53	2.68644	811.783	29217	3	P55060	CSE1L	126507451	03217
Cirhin	K.IYKPLLFMDLLDER.T	61.57	0.091735	589.323	24973	3	Q969X6	CIRH1A	186928847	08468
Cisplatin resistance associated overexpressed protein	R.YLQSLLAEVERR.I	13.92	2.90084	738.91	18679	2	O95232	LUC7L3	119614993	16759
Cisplatin resistance associated overexpressed protein	K.YYLCGFCPAELFTNTR.S	16.73	4.92173	1006.45	24508	2	O95232	LUC7L3	119614993	16759
Cisplatin resistance associated overexpressed protein	K.IQVLTDKIDVLLQQIEELGSEGKVEEAQGMMK.L	79.69	0.381314	893.72	27204	4	O95232	LUC7L3	119614993	16759
Cisplatin resistance associated overexpressed protein	R.LALSQNQQSSGAAGPTGKNEEK.I	47.91	2.26807	739.038	9214	3	O95232	LUC7L3	119614993	16759
Cisplatin resistance associated overexpressed protein	R.LALSQNQQSSGAAGPTGK.N	97.31	3.76239	857.936	9934	2	O95232	LUC7L3	119614993	16759
Citrate synthase	R.VVPGYGHAVLR.K	54.63	0.832432	584.335	10848	2	A0A0C4DGI3	CS	119617330	00349
Citrate synthase	K.IVPNVLLEQGK.A	38.98	1.93599	605.363	16264	2	A0A0C4DGI3	CS	119617330	00349
Citrate synthase	K.GLVYETSVLDPDEGIR.F	95.24	5.93235	881.941	19684	2	A0A0C4DGI3	CS	119617330	00349
Citrate synthase	K.GLVYETSVLDPDEGIRFR.G	17.68	0.734734	1033.53	20256	2	A0A0C4DGI3	CS	119617330	00349
Citrate synthase	R.DYIWNTLNSGR.V	39.86	1.62105	669.824	21031	2	A0A0C4DGI3	CS	119617330	00349
Citrate synthase	R.ALGVLAQLIWSR.A	45.88	0.972273	663.898	25238	2	A0A0C4DGI3	CS	119617330	00349
Citrate synthase	R.EGSGIGAIDSNLDWSHNFTNMLGYTDHQFTELTR.L	57.72	0.289019	957.44	25314	4	A0A0C4DGI3	CS	119617330	00349
Citrate synthase	R.AALPSHVVTMLDNFPTNLHPMSQLSAAVTALNSESNFAR.A	63.55	1.37016	831.22	25425	5	A0A0C4DGI3	CS	119617330	00349
Clathrin, heavy polypeptide	K.VDKLDASESLR.K	43.85	0.307468	411.554	10454	3	A0A087WVQ6	CLTC	119614805	00350
Clathrin, heavy polypeptide	K.IYIDSNNNPER.F	59.46	1.78476	667.819	10875	2	A0A087WVQ6	CLTC	119614805	00350
Clathrin, heavy polypeptide	R.VMEYINR.L	17.7	2.27376	462.733	11401	2	A0A087WVQ6	CLTC	119614805	00350
Clathrin, heavy polypeptide	K.VSQPIEGHAASFAQFK.M	70.34	1.24413	858.938	13792	2	A0A087WVQ6	CLTC	343781033	00350
Clathrin, heavy polypeptide	K.IVLDNSVFSEHR.N	61.27	1.80967	472.58	15612	3	A0A087WVQ6	CLTC	242247001	00350
Clathrin, heavy polypeptide	R.CNEPAVWSQLAK.A	70.06	0.397811	701.843	16434	2	A0A087WVQ6	CLTC	119614805	00350
Clathrin, heavy polypeptide	K.AHTMTDDVTFWK.W	21.68	6.66688	726.33	16740	2	A0A087WVQ6	CLTC	343781033	00350
Clathrin, heavy polypeptide	R.LASTLVHLGEYQAAVDGAR.K	48.41	2.66207	657.68	17032	3	A0A087WVQ6	CLTC	119614805	00350
Clathrin, heavy polypeptide	R.ISGETIFVTAPHEATAGIIGVNRK.G	29.85	0.847928	621.091	17342	4	A0A087WVQ6	CLTC	343781033	00350
Clathrin, heavy polypeptide	R.NNLAGAEELFAR.K	47.02	1.24937	652.832	18045	2	A0A087WVQ6	CLTC	119614805	00350
Clathrin, heavy polypeptide	R.GQFSTDELVAEVEKR.N	135.68	2.04115	854.433	18366	2	A0A087WVQ6	CLTC	242247001	00350
Clathrin, heavy polypeptide	R.ISGETIFVTAPHEATAGIIGVNR.K	86.06	3.54065	1177.12	19458	2	A0A087WVQ6	CLTC	343781033	00350
Clathrin, heavy polypeptide	K.WLLLTGISAQQNR.V	40.34	2.83366	750.418	21781	2	A0A087WVQ6	CLTC	343781033	00350
Clathrin, heavy polypeptide	K.VNPSRLPVVIGGLLDVDCSEDVIK.N	41.57	1.31785	865.466	23601	3	A0A087WVQ6	CLTC	119614805	00350
Clathrin, heavy polypeptide	R.NLQNLLILTAIK.A	49.51	4.6918	677.43	23812	2	A0A087WVQ6	CLTC	242247001	00350
Clathrin, heavy polypeptide	R.LLEMNLMHAPQVADAILGNQMFTHYDR.A	69.85	5.6027	782.879	24565	4	A0A087WVQ6	CLTC	119614805	00350
Clathrin, heavy polypeptide	R.KFDVNTSAVQVLIEHIGNLDR.A	89.51	0.835212	790.091	24734	3	A0A087WVQ6	CLTC	119614805	00350
Clathrin, heavy polypeptide	R.FQEHLQLQNLGINPANIGFSTLTMESDKFICIR.E	94.92	1.30485	959.487	24837	4	A0A087WVQ6	CLTC	343781033	00350
Clathrin, heavy polypeptide	K.VGYTPDWIFLLR.G	52.15	2.32869	740.405	26327	2	A0A087WVQ6	CLTC	242247001	00350
Clathrin, heavy polypeptide	R.HNIMDFAMPYFIQVMK.E	35.44	9.12778	992.969	27031	2	A0A087WVQ6	CLTC	119614805	00350
Clathrin, heavy polypeptide	K.AFMTADLPNELIELLEK.I	41.17	0.256803	649.676	28817	3	A0A087WVQ6	CLTC	242247001	00350
Clathrin, heavy polypeptide	R.IHEGCEEPATHNALAK.I	16.74	2.05422	444.963	8343	4	A0A087WVQ6	CLTC	119614805	00350
Clathrin, heavy polypeptide	R.YCEKRDPHLACVAYER.G	18.06	8.71532	689.65	9955	3	A0A087WVQ6	CLTC	242247001	00350
Cleavage and polyadenylation specificity factor 2	R.VLELAQLLDQIWR.T	80.6	2.53489	798.961	29324	2	Q9P2I0	CPSF2	119601889	05824
Cleavage and polyadenylation specificity factor 5	K.YIQQTKPLTLER.T	27.85	2.53988	745.42	11477	2	O43809	NUDT21	323463109	05400
Cleavage and polyadenylation specificity factor 5	R.MREEFDKIGMR.R	39.98	0.480278	706.344	11646	2	O43809	NUDT21	323463109	05400
Cleavage and polyadenylation specificity factor 5	R.LMTEILGR.Q	33.37	1.46484	466.765	16247	2	O43809	NUDT21	323463109	05400
Cleavage and polyadenylation specificity factor 5	K.LVAAPLFELYDNAPGYGPIISSLPQLLSR.F	111.44	0.44563	1557.85	29394	2	O43809	NUDT21	323463109	05400
Cleavage and polyadenylation specificity factor 6	K.GFALVGVGSEASSK.K	34.01	1.64288	654.842	16279	2	Q16630	CPSF6	323463111	05401
Cleavage and polyadenylation specificity factor 6	K.VLISSLQDCLHGIESK.S	111.31	1.36636	899.971	19072	2	Q16630	CPSF6	162329583	05401
Cleavage and polyadenylation specificity factor 6	R.AVSDASAGDYGSAIETLVTAISLIK.Q	141.23	1.92963	1226.65	30994	2	Q16630	CPSF6	162329583	05401
CLNS1A	R.QQPDTEAVLNGK.G	36.51	8.25919	650.325	11165	2	J3KN38	CLNS1A	119595438	03694
CLNS1A	R.LSWLDGSGLGFSLEYPTISLHALSR.D	78.31	2.95872	907.144	26532	3	J3KN38	CLNS1A	119595438	03694
ClpP caseinolytic protease	K.QSLQVIESAMER.D	72.42	4.84507	695.85	17121	2	M0R208	CLPP	119589509	03074
CMBL carboxymethylenebutenolidase homolog	R.NLIEWLNKYM.-	18.74	1.19667	662.343	26832	2	Q96DG6	CMBL	74731452	14055
CMP-Neu5Ac synthatase	R.VGLSGAPADACSTAQK.A	52.77	1.17698	766.871	10611	2	Q8NFW8	CMAS	119616870	04501
CMP-Neu5Ac synthatase	K.HLAGVPLIGWVLR.A	36.05	6.75252	715.94	23437	2	Q8NFW8	CMAS	119616872	04501
CND2	R.VFPMPLPR.K	19.02	4.78603	478.771	17648	2	E9PHA2	NCAPH	119591776	03820
CND2	K.NAFGLHLIDFMSEILK.Q	32.26	0.190479	616.662	28847	3	E9PHA2	NCAPH	119591776	03820
Coatomer protein complex, subunit alpha	R.ISPLQFR.-	28.18	2.11273	430.752	15092	2	P53621	COPA	205371746	03564
Coatomer protein complex, subunit alpha	R.VTTVTEIGKDVIGLR.I	86.07	2.78464	800.965	18714	2	P53621	COPA	205371746	03564
Coatomer protein complex, subunit alpha	R.VLTIDPTEFK.F	14.53	2.78506	581.82	18720	2	P53621	COPA	205371746	03564
Coatomer protein complex, subunit alpha	K.NFDKLSFLYLITGNLEK.L	16.77	1.27389	672.367	26339	3	P53621	COPA	205371746	03564
Coatomer protein complex, subunit alpha	K.LLQPPAPIMPLDTNWPLLTVSK.G	53.16	0.269191	1222.69	26763	2	P53621	COPA	205371746	03564
Coatomer protein complex, subunit beta	R.VLQDLVMDILR.V	73.98	2.6758	657.878	26184	2	P53618	COPB1	221316632	02981
Coatomer protein complex, subunit beta 2	K.QLAELAISK.C	51.64	0.507932	486.79	13832	2	P35606	COPB2	119599446	06103
Coatomer protein complex, subunit beta 2	R.SVNGLAFYDWDNTELIR.R	31.02	7.99819	1006.98	23707	2	P35606	COPB2	119599446	06103
Coatomer protein complex, subunit delta	K.LYMVLITTK.N	21.97	4.23621	541.318	19490	2	Q6P1Q5	ARCN1	167887497	02893
Coatomer protein complex, subunit gamma 1	R.SLEELPVDIILASVG.-	25.76	4.55987	777.938	30855	2	Q9Y678	COPG1	119599676	09887
Coatomer protein complex, subunit gamma 2	R.SIATLAITTLLK.T	42.86	3.00455	622.893	24732	2	Q9Y678	COPG1	119604175	05074
Coatomer protein complex, subunit gamma 2	K.ELAPAVSVLQLFCSSPK.A	27.57	3.4074	923.496	26049	2	Q9Y678	COPG1	119604175	05074
Coatomer protein complex, subunit gamma 2	K.FGAQNESLLPSILVLLQR.C	57.8	2.31366	666.716	28096	3	Q9UBF2	COPG2	119604175	05074
Coenzyme Q9 homolog	K.QQPPNSFSQQHSETQGAEKPDPESSHSPPR.Y	19.45	1.90858	663.706	8990	5	H3BPC6	COQ9	119603337	13157
Cofilin 1	K.LTGIKHELQANCYEEVKDR.C	98.55	2.88736	576.54	10951	4	P23528	CFL1	119594858	03261
Cofilin 1	R.YALYDATYETK.E	51.76	1.95571	669.315	14804	2	P23528	CFL1	343887344	03261
Cofilin 1	K.AVLFCLSEDKK.N	32.34	0.971227	655.345	14865	2	P23528	CFL1	119594858	03261
Cofilin 1	K.ESKKEDLVFIFWAPESAPLK.S	89.81	0.457537	1167.62	23017	2	P23528	CFL1	343887344	03261
Cofilin 1	K.NIILEEGKEILVGDVGQTVDDPYATFVK.M	105.11	0.0999153	1021.54	24004	3	P23528	CFL1	119594858	03261
Cofilin 1	K.KEDLVFIFWAPESAPLK.S	52.31	0.152759	995.538	24674	2	P23528	CFL1	343887344	03261
Cofilin 1	K.HELQANCYEEVKDR.C	98.92	0.361847	895.91	9569	2	P23528	CFL1	119594858	03261
Cofilin 2	K.AVLFCLSDDKR.Q	62.5	1.59859	662.339	15308	2	Q9Y281	CFL2	343887344	03262
Coiled-coil domain containing 124	R.LLEEEDSKLK.G	31.57	2.83805	602.325	10474	2	Q96CT7	CCDC124	209969700	14008
Coiled-coil domain containing 124	R.AAFTAFEEAQLPR.L	62.9	1.60195	725.869	18690	2	Q96CT7	CCDC124	209969700	14008
Coiled-coil domain containing 124	R.TIEDAIAVLSVAEEAADRHPERR.M	28.24	0.530548	850.108	21786	3	Q96CT7	CCDC124	209969700	14008
Coiled-coil domain containing 44	K.FICDASSLHQVR.K	21.76	2.38711	478.237	12115	3	Q9BSH4	TACO1	119614710	17421
Coiled-coil domain containing 51	R.GLVHAAGPGQDSGSQAGSPPTR.D	62.32	4.7504	683	9505	3	Q96ER9	CCDC51	152032342	08571
Coiled-coil domain containing 64	R.VTSEDKEPKEQLQK.A	15.54	5.33014	415.473	9286	4	Q6ZP65	CCDC64	313104078	14292
Coiled-coil domain containing 86	R.FSQMLQDKPLR.T	46.15	0.647235	681.863	12311	2	Q9H6F5	CCDC86	119594307	08322
Coiled-coil domain containing 86	R.DTLALLQK.Q	16.21	1.65718	451.271	16479	2	Q9H6F5	CCDC86	119594307	08322
Coiled-coil-helix-coiled-coil-helix domain containing 3	K.CSALATQYMHCVNHAK.Q	45.16	2.13239	945.922	11152	2	Q9NX63	CHCHD3	119604209	13044
Coiled-coil-helix-coiled-coil-helix domain containing 3	K.RYESHPVCADLQAK.I	29.78	1.95244	558.606	9236	3	Q9NX63	CHCHD3	119604209	13044
Coiled-coil-helix-coiled-coil-helix domain containing 3	R.YESHPVCADLQAK.I	38.59	1.8752	759.355	9880	2	Q9NX63	CHCHD3	119604209	13044
Cold inducible RNA binding protein	R.SSGGSYRDSYDSYATHNE.-	28	1.74417	665.935	10455	3	Q14011	CIRBP	197692397	08375
Cold inducible RNA binding protein	K.YGQISEVVVVKDRETQR.S	26.47	0.774651	502.272	12223	4	K7ELT6	CIRBP	197692397	08375
Cold inducible RNA binding protein	R.GFGFVTFENIDDAKDAMMAMNGK.S	128.64	2.74918	1255.06	24116	2	K7ELT6	CIRBP	197692397	08375
Collagen binding protein 2	K.GVVEVTHDLQK.H	37.18	1.65597	408.89	11212	3	P50454	SERPINH1	333360851	02968
Collagen binding protein 2	K.HLAGLGLTEAIDKNK.A	44.35	4.73329	790.44	13557	2	P50454	SERPINH1	333360851	02968
Collagen binding protein 2	K.LQIVEMPLAHK.L	36.99	6.55658	426.91	15549	3	P50454	SERPINH1	333360851	02968
Collagen binding protein 2	R.TGLYNYYDDEKEKLQIVEMPLAHK.L	24.41	3.64599	966.481	18845	3	P50454	SERPINH1	333360851	02968
Collagen binding protein 2	K.LSSLIILMPHHVEPLER.L	33.16	0.865378	662.039	18932	3	P50454	SERPINH1	333360851	02968
Collagen binding protein 2	K.LSSLIILMPHHVEPLERLEK.L	17.98	0.0870737	785.447	19034	3	P50454	SERPINH1	333360851	02968
Collagen binding protein 2	R.SAGLAFSLYQAMAK.D	59.24	3.22417	729.374	21877	2	P50454	SERPINH1	333360851	02968
Collapsin response mediator protein 5	K.LLNLYPR.K	37.34	2.91717	444.77	15480	2	Q9BPU6	DPYSL5	119621073	10522
Comparative gene identification transcript 37	K.VWIKPGAEQSFLYGNHVLK.S	47.02	4.47172	729.4	16787	3	Q9Y221	NIP7	119603677	16709
Comparative gene identification transcript 37	K.LAANISGDKLVSLGTCFGK.F	83.67	0.817004	976.019	18425	2	J3QLW7	NIP7	313661502	16709
Comparative gene identification transcript 94	K.LFVIAQK.I	26.58	3.00057	409.759	13922	2	Q9Y3A2	UTP11L	156415994	16711
Complement component C1q binding protein	K.ALVLDCHYPEDEVGQEDEAESDIFSIR.E	88.46	1.52435	1046.14	22247	3	I3L3B0	C1QBP	332639951	03168
Conserved nuclear protein NHN1	K.TTAPVPEPTKPGDPR.E	18.03	1.55681	521.61	9793	3	H7BXJ7	ZC3H18	269849528	11232
COP9 signalosome subunit 4	R.AVIEHNLLSASK.L	47.89	1.08448	641.361	11720	2	Q9BT78	COPS4	119626327	09888
COP9 signalosome subunit 4	K.LYNNITFEELGALLEIPAAK.A	91.01	2.00703	1110.1	27905	2	Q9BT78	COPS4	119626327	09888
COP9, subunit 3	K.SMGSQEDDSGNKPSSYS.-	76.61	5.47843	888.35	8786	2	Q9UNS2	COPS3	312284090	07262
COP9, subunit 5	K.ISALALLK.M	35.22	3.08731	414.78	17751	2	Q92905	COPS5	119607337	06888
Copine 3	K.QTSDGNWLMVHR.T	17.39	3.41975	481.896	14448	3	O75131	CPNE3	119612048	05016
Copine 3	K.FGVYDIDNK.T	21.37	2.40819	535.76	15811	2	O75131	CPNE3	119612048	05016
Copine 3	K.VALNVSCANLLDKDIGSK.S	105.6	0.992171	959.008	17051	2	O75131	CPNE3	119612048	05016
Copine 3	K.LYGPTNFSPIINHVAR.F	86.16	3.00174	600.323	17459	3	O75131	CPNE3	119612049	05016
Copine 3	K.EALAQCVLAEIPQQVVGYFNTYK.L	103.19	1.37733	1321.17	28061	2	O75131	CPNE3	119612049	05016
Copine I	R.EALAQTVLAEVPTQLVSYFR.A	43.54	1.09833	745.74	27866	3	A6PVH9	CPNE1	311893345	05014
Copine II	R.DIVQFVPFR.N	19.4	0.737095	560.812	22528	2	O75131	CPNE3	300669696	05015
Coproporphyrinogen oxidase	K.LWQQLR.R	14.3	0.457626	422.245	12797	2	P36551	CPOX	119600260	00417
Coproporphyrinogen oxidase	R.AVVPSYIPLVK.K	17.81	1.86384	593.365	18731	2	P36551	CPOX	119600260	00417
COPS7B	K.KDINNIVK.T	30.13	1.14672	472.283	5109	2	A0A087X1P5	COPS7B	119591388	09889
Coronin 1C	K.SIKDTICNQDER.I	62.94	2.10051	739.847	10085	2	A7MAP1	CORO1C	156556178	09244
Coronin 1C	R.VGIVAWHPTAR.N	40.68	1.23314	603.84	12925	2	A7MAP1	CORO1C	156556178	09244
Coronin 6	R.KCEPIIMTVPR.K	48.56	3.45907	672.36	12938	2	A7MAP1	CORO1C	156556178	09244
Coronin 7	R.SGPEPLQEGPGPK.G	28.15	2.84378	646.826	10522	2	A0A0A6YYL4	CORO7-PAM16	319918873	07975
COX15 homolog, cytochrome c oxidase assembly protein	K.MGESWIPEDLFTFSPILR.N	34.16	0.653863	1069.54	28879	2	Q7KZN9	COX15	119570243	04707
CRDBP	R.DQTPDENDQVIVK.I	61.36	2.48948	750.861	12153	2	Q9NZI8	IGF2BP1	296434536	09752
CRDBP	K.IRDILAQVK.Q	26.66	0.72372	528.332	12600	2	Q9NZI8	IGF2BP1	296434536	09752
CRDBP	K.IIGHFYASQMAQR.K	32.08	1.27681	507.925	12612	3	Q9NZI8	IGF2BP1	296434536	09752
CRDBP	K.AIETFSGKVELQGK.R	61.53	0.960304	502.943	13481	3	Q9NZI8	IGF2BP1	296434536	09752
CRDBP	K.QQQVDIPLR.L	43.99	0.554435	548.809	13529	2	Q9NZI8	IGF2BP1	296434536	09752
CRDBP	K.MILEIMHK.E	42.8	0.723476	507.777	15027	2	Q9NZI8	IGF2BP1	296434536	09752
CRDBP	K.ISYSGQFLVK.S	22.91	3.79636	571.314	15406	2	Q9NZI8	IGF2BP1	296434536	09752
CRDBP	K.SGYAFVDCPDEHWAMK.A	51.87	3.14828	956.9	17607	2	Q9NZI8	IGF2BP1	296434536	09752
CRDBP	K.LYIGNLNESVTPADLEK.V	74.13	2.77297	938.486	19645	2	Q9NZI8	IGF2BP1	296434536	09752
CRDBP	K.TVNELQNLTAAEVVVPR.D	96.23	3.08364	927.007	20123	2	Q9NZI8	IGF2BP1	296434536	09752
CRDBP	K.LYIGNLNESVTPADLEKVFAEHK.I	65.8	2.29038	863.12	22409	3	Q9NZI8	IGF2BP1	296434536	09752
CRDBP	R.LLVPTQYVGAIIGK.E	68.74	1.42266	736.447	22436	2	Q9NZI8	IGF2BP1	296434536	09752
CRDBP	K.ITISSLQDLTLYNPER.T	133.78	1.78208	931.998	22578	2	Q9NZI8	IGF2BP1	296434536	09752
CRDBP	K.KVEQDTETK.I	28.78	0.933605	539.275	3233	2	Q9NZI8	IGF2BP1	296434536	09752
CRDBP	K.IAPPETPDSK.V	20.48	1.43949	527.774	9629	2	Q9NZI8	IGF2BP1	296434536	09752
Creatine kinase brain type	R.GFCLPPHCSR.G	24.95	1.20434	615.778	10836	2	P12277	CKB	225698035	00423
Creatine kinase brain type	R.AGVHIKLPNLGK.H	45.04	0.582308	623.885	13025	2	P12277	CKB	225698035	00423
Creatine kinase brain type	K.LLIEMEQR.L	45.89	3.84276	516.279	15679	2	P12277	CKB	225698035	00423
Creatine kinase brain type	K.LRFPAEDEFPDLSAHNNHMAK.V	62.03	2.97317	813.719	16159	3	P12277	CKB	225698035	00423
Creatine kinase brain type	R.LEQGQAIDDLMPAQK.-	61.58	0.684442	828.916	17071	2	P12277	CKB	225698035	00423
Creatine kinase brain type	R.GIWHNDNKTFLVWVNEEDHLR.V	59.06	1.06853	874.766	19775	3	P12277	CKB	225698035	00423
Creatine kinase brain type	K.TFLVWVNEEDHLR.V	66.15	6.62435	829.415	20781	2	P12277	CKB	225698035	00423
Creatine kinase brain type	K.LAVEALSSLDGDLAGR.Y	81.85	3.5782	793.92	21924	2	P12277	CKB	225698035	00423
Creatine kinase brain type	K.SKDYEFMWNPHLGYILTCPSNLGTGLR.A	65.91	2.159	1057.18	22518	3	P12277	CKB	225698035	00423
Creatine kinase brain type	K.DLFDPIIEDR.H	40.54	0.365077	616.812	22867	2	P12277	CKB	225698035	00423
Creatine kinase brain type	R.FCTGLTQIETLFK.S	76.02	1.13879	779.402	23894	2	P12277	CKB	225698035	00423
Creatine kinase brain type	R.AIEKLAVEALSSLDGDLAGR.Y	60.69	5.75617	676.7	24166	3	P12277	CKB	225698035	00423
Creatine kinase brain type	R.LGFSEVELVQMVVDGVK.L	62.41	0.429967	616.998	27494	3	P12277	CKB	225698035	00423
Creatine kinase mitochondrial	R.VVVDALSGLKGDLAGR.Y	16.37	0.643355	785.451	18173	2	J3KQ93	CKMT1B	111309176	00424
Creatine kinase mitochondrial	R.LGYILTCPSNLGTGLR.A	68.31	2.42663	867.962	19725	2	P12532	CKMT1B	153252003	00425
Creatine kinase mitochondrial	R.LSEMTEAEQQQLIDDHFLFDKPVSPLLTAAGMAR.D	67.79	0.076804	951.226	23576	4	J3KQ93	CKMT1B	111309176	00424
CTD (carboxy-terminal domain, RNA polymerase II, polypeptide A) small phosphatase like 2	K.LIPFLEK.L	14.28	3.97894	430.266	19786	2	Q05D32	CTDSPL2	187471086	13697
Culin 4B	K.ETVEEQASTTER.V	73.3	3.42267	690.316	8908	2	Q13620	CUL4B	296439468	02251
Cut like 2	K.IKVLHSALK.A	16.84	1.00926	504.831	27829	2	O14529	CUX2	313104302	10851
CutA divalent cation tolerance homolog	K.TQSSLVPALTDFVR.S	45.59	1.22569	767.418	22433	2	O60888	CUTA	123295550	12902
CutA divalent cation tolerance homolog	R.LAACVNLIPQITSIYEWK.G	50.47	3.06729	1060.07	25442	2	O60888	CUTA	123295550	12902
CutA divalent cation tolerance homolog	R.SVHPYEVAEVIALPVEQGNFPYLQWVR.Q	86.77	2.32342	1047.55	26144	3	O60888	CUTA	123295550	12902
Cutaneous T cell lymphoma tumor antigen se70-2	K.YVLALVK.K	26.54	6.77581	403.26	15521	2	A0A087X0H9	RBM26	124021002	12611
Cutaneous T cell lymphoma tumor antigen se70-2	K.KAISSTEAVLNNR.F	63.93	5.626	701.89	9905	2	A0A087X0H9	RBM26	168229174	12611
CWF19 like 1, cell cycle control	K.CGSALVSSLATGLKPR.Y	38.29	0.192964	808.943	16253	2	Q69YN2	CWF19L1	166225917	13101
Cyclin T1	R.IKVHAAADKHNSVEDSVTK.S	15.08	0.695925	410.62	8136	5	O60563	CCNT1	119578402	03938
Cyclophilin A	K.KITIADCGQLE.-	54.12	1.06923	624.318	13651	2	B4DM82	PPIA	323463041	00457
Cyclophilin A	K.TEWLDGKHVVFGK.V	60.94	2.57951	758.399	14913	2	B4DM82	PPIA	323463041	00457
Cyclophilin A	K.VKEGMNIVEAMER.F	88.38	2.1345	753.375	15071	2	B4DM82	PPIA	323463041	00457
Cyclophilin A	K.SIYGEKFEDENFILK.H	24.97	1.12233	611.308	18461	3	C9J5S7	PPIA	323463041	00457
Cyclophilin A	R.VSFELFADKVPK.T	35.72	2.58814	460.589	18681	3	B4DM82	PPIA	323463041	00457
Cyclophilin A	K.EGMNIVEAMER.F	58.41	2.00379	639.793	18682	2	B4DM82	PPIA	323463041	00457
Cyclophilin A	K.HTGPGILSMANAGPNTNGSQFFICTAK.T	117.62	1.86721	1396.17	19452	2	C9J5S7	PPIA	323463041	00457
Cyclophilin A	R.IIPGFMCQGGDFTR.H	77.93	1.04332	799.876	22367	2	A0A075B767	LOC105371242	323463041	00457
Cyclophilin A	M.VNPTVFFDIAVDGEPLGR.V	63	0.0945528	973.504	25585	2	B4DM82	PPIA	75766275	00457
Cystathionine beta synthase	R.LKNEIPNSHILDQYR.N	16.72	2.91364	613.993	14083	3	P35520	CBS	295821202	01994
Cystathionine beta synthase	R.VQELGLSAPLTVLPTITCGHTIEILR.E	43.6	1.53237	944.527	24418	3	P35520	CBS	295821202	01994
Cystathionine beta synthase	M.PSETPQAEVGPTGCPHR.S	42.82	0.633023	607.284	9438	3	C9JMA6	CBS	30583147	01994
Cystathionine gamma lyase	K.LLEAAITPETK.L	22.58	1.23137	593.339	14124	2	P32929	CTH	299473759	09633
Cystathionine gamma lyase	K.NDRDVLGISDTLIR.L	20.11	3.0652	793.926	18884	2	P32929	CTH	299473759	09633
Cystathionine gamma lyase	R.AVVPPISLSTTFK.Q	36.4	3.30344	680.4	19569	2	P32929	CTH	299473759	09633
Cystathionine gamma lyase	K.NGMAVAQFLESNPWVEK.V	54.42	0.381263	960.47	24293	2	P32929	CTH	299473759	09633
Cystathionine gamma lyase	R.LSVGLEDEEDLLEDLDQALK.A	119.09	0.325295	1122.56	27922	2	P32929	CTH	299473759	09633
Cystathionine gamma lyase	K.LFTLAESLGGFESLAELPAIMTHASVLK.N	44.21	0.111014	982.528	29815	3	P32929	CTH	299473759	09633
Cysteine and glycine rich protein 2	R.TVYHAEEVQCDGR.S	45.67	0.533995	521.9	9036	3	Q16527	CSRP2	119617743	03523
Cysteine string protein	K.YHPDKNPDNPEAADKFK.E	15.79	1.26288	497.239	8899	4	Q9H3Z4	DNAJC5	119595599	08539
Cytidine 5-prime triphosphate synthetase	R.CSNPLDTSVK.E	14.87	0.426584	560.769	10910	2	P17812	CTPS1	169791765	00465
Cytidine 5-prime triphosphate synthetase	K.FSDSYASVIK.A	50.42	0.617971	558.782	14345	2	P17812	CTPS1	148491070	00465
Cytidine 5-prime triphosphate synthetase	K.GIIASSVGTILK.S	49.99	1.30663	579.857	18474	2	P17812	CTPS1	169791765	00465
Cytidine 5-prime triphosphate synthetase	R.GLGLSPDLVVCR.C	52.07	0.665788	643.351	18922	2	P17812	CTPS1	169791765	00465
Cytidine 5-prime triphosphate synthetase	K.TVQVVPHITDAIQEWVMR.Q	35.28	1.52207	1061.56	23956	2	P17812	CTPS1	169791765	00465
Cytochrome b-5	K.TFIIGELHPDDRPK.L	24.67	1.1863	546.626	14853	3	J3KNC7	CYB5A	158428699	08941
Cytochrome b5 reductase 1	K.LGMIAGGTGITPMLQLIR.A	51.94	1.64058	921.522	24988	2	Q9UHQ9	CYB5R1	119611860	06434
Cytochrome bc1	R.IAEVDASVVR.E	51.7	1.22995	529.795	12344	2	P31930	UQCRC1	119585302	01875
Cytochrome bc1	R.RIPLAEWESR.I	27.98	1.10052	419.563	14459	3	P31930	UQCRC1	119585302	01875
Cytochrome bc1	R.ADLTEYLSTHYKAPR.M	135.88	0.698059	882.95	15771	2	P31930	UQCRC1	119585302	01875
Cytochrome bc1	K.NRPGSALEKEVESMGAHLNAYSTR.E	90.73	1.89625	873.096	17290	3	P31930	UQCRC1	119585302	01875
Cytochrome bc1	R.MVLAAAGGVEHQQLLDLAQK.H	41.62	0.334111	698.045	18126	3	P31930	UQCRC1	119585302	01875
Cytochrome bc1	R.SGMFWLR.F	39.42	2.92267	448.725	19825	2	P31930	UQCRC1	119585302	01875
Cytochrome bc1	K.NNGAGYFLEHLAFK.G	20.55	1.75862	790.895	20625	2	P31930	UQCRC1	119585302	01875
Cytochrome bc1	K.HLGGIPWTYAEDAVPTLTPCR.F	99.88	1.46804	1177.58	21663	2	P31930	UQCRC1	119585302	01875
Cytochrome bc1	R.DVVFNYLHATAFQGTPLAQAVEGPSENVR.K	136.87	1.4515	1565.78	24397	2	P31930	UQCRC1	119585302	01875
Cytochrome bc1	K.IDDMMFVLQGQWMR.L	54.89	2.51891	885.41	25747	2	P31930	UQCRC1	119585302	01875
Cytochrome bc1	R.LCTSATESEVAR.G	88.34	0.68902	662.314	9633	2	P31930	UQCRC1	119585302	01875
Cytochrome C	R.ADLIAYLKK.A	31.19	0.173976	517.816	15620	2	P99999	CYCS	325533941	00479
Cytochrome C	K.MIFVGIK.K	23.37	1.62233	404.243	16652	2	P99999	CYCS	325533941	00479
Cytochrome C	R.ADLIAYLK.K	15.93	2.04958	453.767	18992	2	P99999	CYCS	325533941	00479
Cytochrome C	K.NKGIIWGEDTLMEYLENPKK.Y	55.53	0.993605	793.408	22478	3	P99999	CYCS	325533941	00479
Cytochrome C	K.NKGIIWGEDTLMEYLENPK.K	74.67	4.1967	750.705	24204	3	P99999	CYCS	325533941	00479
Cytochrome C	K.GIIWGEDTLMEYLENPKK.Y	108.71	1.51213	1068.54	24658	2	P99999	CYCS	325533941	00479
Cytochrome C	K.GIIWGEDTLMEYLENPK.K	122.5	2.13947	1004.49	26434	2	P99999	CYCS	325533941	00479
Cytochrome C	K.TGQAPGYSYTAANK.N	64.63	1.92626	714.84	9735	2	P99999	CYCS	159162530	00479
Cytochrome c oxidase assembly protein COX17	M.PGLVDSNPAPPESQEK.K	50.19	0.0792882	832.91	11630	2	C9J8T6	COX17	80478662	05314
Cytochrome c oxidase polypeptide II	R.VVLPIEAPIR.M	35.24	0.0216862	553.85	18332	2	P00403	MT-CO2	346682808	02470
Cytochrome c oxidase subunit 5A, mitochondrial	R.RLNDFASTVR.I	34.06	4.31178	589.82	11101	2	H3BNX8	COX5A	218511986	04799
Cytochrome c oxidase subunit 5A, mitochondrial	R.LNDFASTVR.I	49.48	0.817583	511.766	12272	2	H3BNX8	COX5A	218511986	04799
Cytochrome c oxidase subunit 7a, polypeptide 2 like	K.LTSDSTVYDYAGK.N	18.64	7.81036	710.33	13239	2	O14548	COX7A2L	119620728	05774
Cytochrome c oxidase subunit VI b	K.TAPFDSRFPNQNQTR.N	19.75	0.0151783	593.624	12426	3	J3KPM8	COX6B1	49457270	00493
Cytochrome c oxidase subunit VI b	K.GGDISVCEWYQR.V	30.85	1.04923	735.327	17310	2	J3KPM8	COX6B1	49457270	00493
Cytochrome c oxidase subunit VI b	R.NCWQNYLDFHR.C	62.94	2.84542	776.839	17976	2	J3KPM8	COX6B1	49457270	00493
Cytochrome c oxidase subunit VI b	R.VYQSLCPTSWVTDWDEQRAEGTFPGKI.-	42.56	7.68058	1057.49	23016	3	J3KPM8	COX6B1	49457270	00493
Cytochrome c oxidase subunit VIIc	K.NLPFSVENKWSLLAK.M	50.35	6.11358	873.478	20592	2	P15954	COX7C	119616329	04800
Cytochrome c oxidase, subunit 4, isoform 1	K.VNPIQGLASK.W	32.33	0.278591	513.801	12965	2	P13073	COX4I1	119615844	00466
Cytochrome c oxidase, subunit 4, isoform 1	K.SEDFSLPAYMDRR.D	17.73	4.22255	793.864	17009	2	Q86WV2	COX4I1	119615844	00466
Cytochrome c oxidase, subunit 4, isoform 1	R.DHPLPEVAHVK.H	25.32	1.41423	414.56	9978	3	Q86WV2	COX4I1	119615844	00466
Cytochrome c oxidase, subunit 5b	K.GASGTREDPNLVPSISNKR.I	30.19	0.202699	666.684	10795	3	P10606	COX5B	119622335	00467
Cytochrome c oxidase, subunit 5b	K.LVPQQLAH.-	26.49	2.48477	453.263	11082	2	P10606	COX5B	119622335	00467
Cytochrome c oxidase, subunit 5b	R.EDPNLVPSISNKR.I	16.94	6.77712	490.26	12591	3	P10606	COX5B	119622335	00467
Cytochrome c oxidase, subunit 5b	K.KGLDPYNVLAPK.G	41.98	2.71385	657.873	15146	2	P10606	COX5B	119622335	00467
Cytochrome c oxidase, subunit 5b	K.GLDPYNVLAPK.G	34.38	1.66688	593.826	18165	2	P10606	COX5B	119622335	00467
Cytochrome c oxidase, subunit 6a, polypeptide 1	K.SHHGEHERPEFIAYPHLR.I	21.04	4.70193	443.22	11044	5	Q5T8I0	RP3-405J24.3-001	119618597	03644
Cytochrome c oxidase, subunit Va	R.KGINTLVTYDMVPEPK.I	88.37	1.35405	902.978	16863	2	H3BNX8	COX5A	218511986	04799
Cytochrome c oxidase, subunit Va	R.WVTYFNKPDIDAWELRK.G	29.22	1.08752	727.708	19623	3	H3BNX8	COX5A	218511986	04799
Cytochrome c oxidase, subunit Va	R.WVTYFNKPDIDAWELR.K	56.03	2.62833	1027.01	22064	2	H3BNX8	COX5A	218511986	04799
Cytochrome c oxidase, subunit Va	K.AGPHKEIYPYVIQELRPTLNELGISTPEELGLDKV.-	31.5	0.366412	980.527	24667	4	H3BRM5	COX5A		04799
Cytochrome c oxidase, subunit Va	K.EIYPYVIQELRPTLNELGISTPEELGLDKV.-	49.89	1.95811	1143.61	27316	3	H3BRM5	COX5A	218511986	04799
Cytochrome c oxidase, subunit VIc	R.NYDVMKDFEEMRK.A	65.42	0.441115	852.89	16837	2	P09669	COX6C	119612199	00494
Cytochrome c oxidase, subunit VIIa, polypeptide 2	K.QKLFQEDDEIPLYLK.G	55.02	0.970738	626.999	19630	3	H0UI06	COX7A2	262118227	00482
Cytochrome c oxidase, subunit VIIa, polypeptide 2	K.LFQEDDEIPLYLKGGVADALLYR.A	76.15	0.687545	1319.69	24809	2	H0UI06	COX7A2	262118227	00482
Cytochrome C1	R.GLLSSLDHTSIRR.G	16.57	1.78237	485.606	13573	3	P08574	CYC1	311033458	00480
Cytochrome C1	R.GLLSSLDHTSIR.R	59.1	8.34222	433.57	15359	3	P08574	CYC1	311033458	00480
Cytochrome C1	K.DVCTFLR.W	22.36	1.64975	455.725	16449	2	P08574	CYC1	311033458	00480
Cytochrome C1	R.AANNGALPPDLSYIVR.A	15.64	0.950393	835.947	20320	2	P08574	CYC1	311033458	00480
Cytochrome C1	R.HGGEDYVFSLLTGYCEPPTGVSLR.E	107.3	1.97645	1327.63	24381	2	P08574	CYC1	311033458	00480
Cytochrome oxidase deficient homolog 1	K.LVGLTGTREEVDQVAR.A	46.02	2.1263	871.972	13891	2	J3QL56	SCO1	126030640	04705
Cytochrome oxidase deficient homolog 1	R.HIGKPLLGGPFSLTTHTGER.K	63.89	1.19255	530.291	14213	4	J3QL56	SCO1	119610403	04705
Cytochrome oxidase deficient homolog 1	K.GPGDSTRPSKPGPVSWK.S	24.85	6.79335	584.968	9844	3	J3QL56	SCO1	119610403	04705
Cytochrome P-450 reductase	K.FAVFGLGNK.T	28.74	2.39574	476.765	18734	2	P16435	POR	342350995	00485
Cytochrome P-450 reductase	R.ALVPMFVR.K	37.66	3.5559	466.771	18759	2	P16435	POR	343781131	00485
Cytochrome P-450 reductase	K.ATTPVIMVGPGTGVAPFIGFIQER.A	50.5	3.51622	1229.67	25978	2	P16435	POR	343781131	00485
Cytochrome-b5 reductase	R.GPSGLLVYQGK.G	46.54	1.44106	559.813	14385	2	P00387	CYB5R3	284448553	08942
Cytochrome-b5 reductase	K.DILLRPELEELR.N	16.19	3.0792	748.425	20109	2	P00387	CYB5R3	284448553	08942
Cytochrome-b5 reductase	R.FALPSPQHILGLPVGQHIYLSAR.I	26.28	6.52486	1257.69	21454	2	P00387	CYB5R3	284448553	08942
Cytochrome-b5 reductase	K.SVGMIAGGTGITPMLQVIR.A	56.44	2.17881	951.023	22300	2	P00387	CYB5R3	284448553	08942
Cytochrome-b5 reductase	R.STPAITLESPDIK.Y	14.19	6.16004	686.376	26423	2	P00387	CYB5R3	284448553	08942
Cytokine induced protein 29 kDa	K.ITSEIPQTER.M	34.19	1.08043	587.308	10407	2	Q567R9	CIP29	119617245	16716
Cytokine induced protein 29 kDa	K.LAELKQECLAR.G	51.41	0.730435	665.861	10774	2	P82979	SARNP	159164268	16716
Cytokine induced protein 29 kDa	R.FGISSVPTK.G	36.17	1.4516	468.263	12883	2	Q567R9	CIP29	119617245	16716
Cytokine induced protein 29 kDa	R.FNVPVSLESKK.A	17.84	2.14716	416.57	13861	3	Q567R9	CIP29	119617245	16716
Cytokine induced protein 29 kDa	R.FGLNVSSISR.K	31.11	0.770668	540.295	16226	2	Q567R9	CIP29	119617245	16716
Cytokine induced protein 29 kDa	R.FNVPVSLESK.K	33.94	0.435868	560.306	16466	2	Q567R9	CIP29	119617245	16716
Cytokine like nuclear factor n-pac	K.DLVLGPSGVLQGIRPGK.C	59.27	1.3306	853.5	20245	2	Q49A26	GLYR1	151568074	17625
Cytokine like nuclear factor n-pac	K.IGFLGLGLMGSGIVSNLLK.M	44.35	2.46468	945.048	29747	2	Q49A26	GLYR1	151568074	17625
Cytoplasmic FMR1 interacting protein 1	K.NVIQSVLQAIR.K	41.5	2.09553	620.871	24532	2	Q7L576	CYFIP1	313103961	05890
Cytoplasmic linker associated protein 2	R.AGGDATDSSQTALDNK.A	75.52	0.10189	775.85	8777	2	A0A0U1RQI6	CLASP2	333440451	12054
Cytoskeleton associated protein 1	R.YDEPLGKNDGSVNGKR.Y	53.19	1.13789	437.97	8965	4	Q6FGY5	CKAP1	50428925	03196
Cytoskeleton associated protein 4	R.QREELGQGLQGVEQK.V	60.94	1.27967	566.963	11203	3	Q07065	CKAP4	119618179	16717
Cytoskeleton associated protein 4	K.VQEQVHTLLSQDQAQAAR.L	114.85	1.08504	1011.52	12431	2	Q07065	CKAP4	119618179	16717
Cytoskeleton associated protein 4	K.ASVSQVEADLK.M	39.76	0.383743	573.803	13389	2	Q07065	CKAP4	119618179	16717
Cytoskeleton associated protein 4	R.LALQALTEK.L	15.67	1.31362	493.797	15042	2	Q07065	CKAP4	119618179	16717
Cytoskeleton associated protein 4	R.ERDFTSLENTVEER.L	27.26	9.18255	862.9	15528	2	Q07065	CKAP4	119618179	16717
Cytoskeleton associated protein 4	R.SVGELPSTVESLQK.V	24.68	4.60587	737.39	15656	2	Q07065	CKAP4	119618179	16717
Cytoskeleton associated protein 4	K.LQNEILKDLSDGIHVVKDAR.E	56.32	1.89286	755.086	19969	3	Q07065	CKAP4	119618179	16717
Cytoskeleton associated protein 4	K.VQSLQATFGTFESILR.S	84.6	0.65778	898.98	25144	2	Q07065	CKAP4	119618179	16717
Cytoskeleton associated protein 4	K.VASLEESEGNKQDLK.A	71.18	0.289041	823.915	9489	2	Q07065	CKAP4	119618179	16717
Cytoskeleton associated protein 5	K.TTGEVVSGVVSK.V	34.79	0.758624	581.819	10815	2	Q14008	CKAP5	212276513	10830
Cytoskeleton associated protein 5	K.IILLKPIIK.V	24.97	1.4085	525.885	15629	2	Q14008	CKAP5	212276513	10830
D-dopachrome tautomerase	R.LCAAAASILGKPADR.V	87.52	2.38074	757.41	13732	2	J3KQ18	DDT	329666049	04126
D-dopachrome tautomerase	R.SHSAHFFEFLTK.E	35.21	4.09042	484.24	15989	3	J3KQ18	DDT	329666049	04126
D-dopachrome tautomerase	R.FFPLESWQIGK.I	14.07	1.92202	676.355	23148	2	J3KQ18	DDT	329666049	04126
D4, zinc and double PHD fingers family 2	R.SGHPSCLQFTPVMMAAVK.T	21.54	8.16348	654.314	17532	3	J3KMZ8	DPF2	119594782	03394
D4, zinc and double PHD fingers family 2	K.EGLISQDGSSLEALLR.T	61.92	0.590088	844.446	23053	2	J3KMZ8	DPF2	119594782	03394
Damage-specific DNA binding protein 1, 127kDa	K.TYEVSLR.E	22.54	3.7074	434.231	11825	2	Q16531	DDB1	270346588	10952
Damage-specific DNA binding protein 1, 127kDa	K.ALVSEWKEPQAK.N	72.98	6.91187	693.37	12018	2	Q16531	DDB1	270346588	10952
Damage-specific DNA binding protein 1, 127kDa	R.LYDGLFK.V	19.34	1.40743	428.234	17308	2	Q16531	DDB1	270346588	10952
Damage-specific DNA binding protein 1, 127kDa	R.ALYYLQIHPQELR.Q	25.69	4.10491	548.633	17409	3	Q16531	DDB1	270346588	10952
Damage-specific DNA binding protein 1, 127kDa	R.ILKLPSFELLHK.E	15.51	1.53838	479.965	18665	3	Q16531	DDB1	270346588	10952
Damage-specific DNA binding protein 1, 127kDa	K.IAVMELFRPK.G	27.95	1.07669	602.349	19009	2	Q16531	DDB1	270346588	10952
Damage-specific DNA binding protein 1, 127kDa	R.IGRPSETGIIGIIDPECR.M	31.14	3.69335	661.68	19730	3	Q16531	DDB1	270346588	10952
Damage-specific DNA binding protein 1, 127kDa	R.KTEPATGFIDGDLIESFLDISRPK.M	56.93	1.39957	663.101	25994	4	Q16531	DDB1	270346588	10952
Damage-specific DNA binding protein 1, 127kDa	R.EATADDLIKVVEELTR.I	118.51	0.211992	901.481	27507	2	Q16531	DDB1	270346588	10952
Daz associated protein 1	K.SQAPGQPGASQWGSR.V	66.22	2.51171	757.359	10395	2	Q96EP5	DAZAP1	119589910	08462
Daz associated protein 1	K.FKDPNCVGTVLASRPHTLDGR.N	23.22	1.00248	780.733	13432	3	Q96EP5	DAZAP1	159164101	08462
Daz associated protein 1	K.IFVGGIPHNCGETELR.E	34.95	1.58431	600.301	14331	3	Q96EP5	DAZAP1	159164092	08462
Daz associated protein 1	R.SYFSQYGEVVDCVIMKDKTTNQSR.G	47.01	0.506421	714.589	20038	4	Q96EP5	DAZAP1	159164101	08462
DB83 protein	R.ALLANALTSALR.L	36.09	1.62146	607.366	20388	2	P57088	TMEM33	224589127	07680
DBC1	R.VVTQNICQYR.S	69.66	3.99333	640.822	11134	2	A0A087X2B6	CCAR2	41351350	09159
DBC1	K.VQTLSNQPLLK.S	37.77	5.45807	620.87	12982	2	Q8N163	CCAR2	41351350	09159
DBC1	K.ALVSHNGSLINVGSLLQR.A	60.83	0.0553764	626.69	18929	3	Q8N163	CCAR2	41351350	09159
DBC1	K.VLLLSSPGLEELYR.C	47.41	3.85298	794.954	22598	2	Q8N163	CCAR2	41351350	09159
DC2 protein	R.VPFLVLECPNLK.L	46.55	3.11313	714.897	21521	2	A0A087WUD3	OSTC	119626639	00205
DC6	K.LIECGWKDQLK.A	40.05	0.664163	463.911	13473	3	J3KNT2	ENY2	302148485	13121
DDX1	K.HYYEVSCHDQGLCR.V	88.35	1.66689	912.382	10047	2	A0A087X2G1	DDX1	326205205	03158
DDX1	R.ELAEQTLNNIK.Q	30.9	1.78207	636.842	14040	2	A0A087X2G1	DDX1	326205205	03158
DDX1	K.ALIVEPSRELAEQTLNNIK.Q	76.18	0.528487	1069.59	19459	2	A0A087X2G1	DDX1	326205205	03158
DDX1	K.EAQTSFLHLGYLPNQLFR.T	65.02	1.04212	1067.56	23070	2	A0A087X2G1	DDX1	326205205	03158
DDX1	K.TGAFSIPVIQIVYETLKDQQEGKK.G	71.09	2.41416	898.155	26778	3	Q92499	DDX1	326205205	03158
DDX1	R.DQLSVLENGVDIVVGTPGRLDDLVSTGKLNLSQVR.F	29.15	5.19291	927.5	27162	4	A0A087X2G1	DDX1	326205205	03158
DDX1	K.TGAFSIPVIQIVYETLKDQQEGK.K	43.88	0.414138	855.458	28156	3	Q92499	DDX1	326205205	03158
DDX1	R.FLVLDEADGLLSQGYSDFINR.M	14.26	2.52553	475.24	8043	5	A0A087X2G1	DDX1	326205205	03158
DDX1	K.GKHYYEVSCHDQGLCR.V	42.44	1.81893	502.973	9206	4	A0A087X2G1	DDX1	326205205	03158
DDX15	R.HRLDLGEDYPSGK.K	48.88	2.80212	743.87	10634	2	O43143	DHX15	119613227	04553
DDX15	R.SLMSADNVR.Q	15.67	2.39803	496.744	10879	2	O43143	DHX15	119613227	04553
DDX15	R.HQSFVLVGETGSGK.T	29.39	0.307109	482.584	12465	3	O43143	DHX15	119613227	04553
DDX15	R.YGVIILDEAHER.T	23.84	1.27515	707.869	15317	2	O43143	DHX15	119613227	04553
DDX15	R.SNLGSVVLQLK.K	22.85	3.96827	579.346	17627	2	O43143	DHX15	119613227	04553
DDX15	R.ASTNAMLISAGLPPLK.A	60.71	0.972293	792.446	20176	2	O43143	DHX15	119613227	04553
DDX15	R.TLATDILMGVLK.E	51.48	1.64426	637.874	26331	2	O43143	DHX15	119613227	04553
DDX18	R.QTMLFSATQTR.K	30.64	1.94915	642.323	14518	2	Q9NVP1	DDX18	295982427	05894
DDX18	R.NGTGVLILSPTR.E	35.44	5.83361	614.36	15906	2	Q9NVP1	DDX18	295982427	05894
DDX18	R.LLDHMQNTPGFMYK.N	65.64	6.00545	847.9	16113	2	Q9NVP1	DDX18	295982427	05894
DDX18	K.LGNGINIIVATPGR.L	72.1	0.940628	697.91	17550	2	Q9NVP1	DDX18	295982427	05894
DDX18	R.GHALLILRPEELGFLR.Y	55.59	2.84178	917.536	20923	2	Q9NVP1	DDX18	119615600	05894
DDX18	K.NLQCLVIDEADRILDVGFEEELK.Q	24.85	3.51681	906.797	28307	3	Q9NVP1	DDX18	295982427	05894
DDX20	K.NSVQTPVENSTNSQHQVK.E	33.88	2.90091	666.326	8616	3	Q9UHI6	DDX20	119576912	05859
DDX21	K.NEEPSEEEIDAPKPK.K	66.23	1.40028	571.271	10055	3	Q9NR30	DDX21	119574692	05895
DDX21	K.STYEQVDLIGKK.T	27.45	2.99406	690.87	12479	2	Q9NR30	DDX21	119574692	05895
DDX21	K.TAITVEHLAIK.C	18.03	3.98759	598.358	12978	2	Q9NR30	DDX21	119574692	05895
DDX21	R.GRAPQVLVLAPTR.E	75.57	3.19779	689.418	13009	2	Q9NR30	DDX21	119574692	05895
DDX21	R.APQVLVLAPTR.E	44.98	2.41433	582.86	15538	2	Q9NR30	DDX21	119574692	05895
DDX21	R.LLDSVPPTAISHFK.Q	34.39	6.11739	762.92	16079	2	Q9NR30	DDX21	119574692	05895
DDX21	R.IGVPSATEIIK.A	22.56	2.0875	564.336	16241	2	Q9NR30	DDX21	119574692	05895
DDX21	R.NGIDILVGTPGR.I	32.33	1.59779	606.34	18382	2	Q9NR30	DDX21	119574692	05895
DDX21	K.EGAFSNFPISEETIK.L	50.41	3.39285	834.907	19749	2	Q9NR30	DDX21	119574692	05895
DDX21	K.LSVACFYGGTPYGGQFER.M	78.41	1.87464	1004.96	19970	2	Q9NR30	DDX21	119574692	05895
DDX21	K.TFSFAIPLIEK.L	16.57	6.48808	633.357	23435	2	Q9NR30	DDX21	119574692	05895
DDX21	K.GAVEALAAALAHISGATSVDQR.S	56.05	3.35276	1054.56	25787	2	Q9NR30	DDX21	119574692	05895
DDX21	K.QDAQSLHGDIPQK.Q	39.85	1.88625	718.861	9565	2	Q9NR30	DDX21	119574692	05895
DDX21	R.IKDHIQNGKLDLTK.L	56.96	1.14115	406.486	9649	4	Q9NR30	DDX21	119574692	05895
DDX21	K.EAQELSQNSAIK.Q	43.63	1.41918	659.335	9759	2	Q9NR30	DDX21	119574692	05895
DDX24	K.KPKEPQPEQPQPSTSAN.-	39.59	0.328516	931.966	7628	2	Q4V9L5	DDX24	119601958	05860
DDX24	K.AQAVSEEEEEEEGKSSSPK.K	85.69	6.81693	683.97	8413	3	Q4V9L5	DDX24	119601958	05860
DDX27	R.AAPDILIATPGR.L	16.93	2.00556	597.844	16482	2	B7Z6D5	DDX27	224593278	10859
DDX27	R.IFVNSNTDVAPFLR.Q	77.31	2.77492	796.923	20589	2	B7Z6D5	DDX27	224593278	10859
DDX27	K.TAAFALPVLER.L	39.45	0.463088	594.343	20730	2	B7Z6D5	DDX27	224593278	10859
DDX29	K.ALDPPQLQVISNAMNLLR.K	27.4	0.7235	997.048	27479	2	A0A087WYN9	DHX29	119575313	10882
DDX29	K.MSLENDKILQIITELIKTENN.-	21.88	1.54312	820.441	27991	3	Q7Z478	DHX29	119575313	10882
DDX3	R.GCHLLVATPGR.L	39	0.294759	590.817	10889	2	A0A0D9SF53	DDX3X	301171475	02154
DDX3	R.DLMACAQTGSGK.T	47.65	0.797707	619.778	11594	2	A0A0D9SF53	DDX3X	301171475	02154
DDX3	K.IGLDFCK.Y	36.8	5.07019	426.72	15727	2	A0A0D9SF53	DDX3X	301171475	02154
DDX3	K.QYPISLVLAPTR.E	63.7	1.22553	679.395	20666	2	A0A0D9SF53	DDX3X	301171475	02154
DDX3	R.HVINFDLPSDIEEYVHR.I	75.61	2.05231	695.012	21491	3	A0A0D9SF53	DDX3X	301171475	02154
DDX3	K.YLVLDEADRMLDMGFEPQIR.R	51.67	0.603026	1206.09	25001	2	A0A0D9SF53	DDX3X	301171475	02154
DDX3	K.DLLDLLVEAK.Q	46.77	0.334913	564.829	26705	2	A0A0D9SF53	DDX3X	301171475	02154
DDX3	R.NINITKDLLDLLVEAK.Q	79.15	0.618086	906.527	26739	2	A0A0D9SF53	DDX3X	301171475	02154
DDX3	R.IVEQDTMPPKGVR.H	14.83	1.73156	490.597	9695	3	A0A0D9SF53	DDX3X	301171475	02154
DDX39	R.CMALAQLLVEQNFPAIAIHR.G	112.85	0.841752	1148.11	25038	2	O00148	DDX39A	119604824	10861
DDX41	R.LMDLLQK.K	17.48	1.86638	430.748	16361	2	Q9UJV9	DDX41	119605387	10490
DDX42	R.DILIDPIR.V	18.91	1.54836	477.784	19794	2	A0A0A0MSJ0	DDX42	119614684	09909
DDX42	K.TAAFIWPMLIHIMDQK.E	35.15	0.339948	639.004	27098	3	A0A0A0MSJ0	DDX42	119614684	09909
DDX46	R.GGTILAPTVSAK.T	30.94	4.78181	557.824	12585	2	A0A0C4DG89	DDX46	119582645	10862
DDX46	K.TIAFLLPMFR.H	32.9	1.23771	604.847	26227	2	D6RJA6	DDX46	119582646	10862
DDX48	R.KLDYGQHVVAGTPGR.V	102.46	2.15165	799.424	10142	2	P38919	EIF4A3	295982194	06482
DDX48	K.LDYGQHVVAGTPGR.V	36.84	0.764076	490.588	11264	3	P38919	EIF4A3	295982194	06482
DDX48	R.EANFTVSSMHGDMPQKER.E	38.7	1.46129	688.646	11604	3	P38919	EIF4A3	295982194	06482
DDX48	R.ELAVQIQK.G	23.4	2.85393	464.775	11742	2	P38919	EIF4A3	295982194	06482
DDX48	K.EQIYDVYR.Y	30.49	1.21416	543.266	14092	2	P38919	EIF4A3	295982194	06482
DDX48	K.GFKEQIYDVYR.Y	34.87	2.12526	473.241	14898	3	P38919	EIF4A3	295982194	06482
DDX48	R.ETQALILAPTR.E	39.09	0.50631	606.851	15127	2	P38919	EIF4A3	295982194	06482
DDX48	R.VLISTDVWAR.G	55.59	2.38004	580.326	18612	2	P38919	EIF4A3	295982194	06482
DDX48	K.MLVLDEADEMLNKGFKEQIYDVYR.Y	69.76	2.05075	973.812	24413	3	P38919	EIF4A3	295982194	06482
DDX48	R.YLPPATQVVLISATLPHEILEMTNK.F	53.27	0.703615	926.841	27791	3	P38919	EIF4A3	295982194	06482
DDX48	K.FDTLCDLYDTLTITQAVIFCNTK.R	60.89	0.157322	918.112	30482	3	P38919	EIF4A3	295982194	06482
DDX5	K.HGKAPILIATDVASR.G	36.04	1.21055	516.966	12294	3	B4DLW8	DDX5	197692465	01615
DDX5	R.GVEICIATPGR.L	41.59	4.24866	586.806	15066	2	Q59F66		218681961	01615
DDX5	K.LLQLVEDR.G	49.25	1.89739	493.287	15288	2	B4DLW8	DDX5	197692465	01615
DDX5	K.APILIATDVASR.G	44.49	2.38688	613.857	16249	2	Q59F66		197692465	10532
DDX5	R.ELAQQVQQVAAEYCR.A	100.41	1.74693	896.934	18523	2	B4DLW8	DDX5	218681961	01615
DDX5	R.LIDFLECGK.T	27.86	2.68603	547.78	19714	2	B4DLW8	DDX5	218681961	01615
DDX5	R.MLDMGFEPQIR.R	56.19	2.47936	668.821	19771	2	A0A0D9SF53	DDX3X	301171475	01615
DDX5	R.GDGPICLVLAPTR.E	38.2	2.38177	684.867	19925	2	Q59F66		218681961	10532
DDX5	R.QTLMWSATWPK.E	47.7	0.536824	674.84	20194	2	Q59F66		218681961	01615
DDX5	K.QVSDLISVLR.E	23.08	2.86813	565.331	20910	2	B4DLW8	DDX5	197692465	01615
DDX50	K.TFSFAIPLIER.L	20.57	0.106669	647.364	24038	2	A0A087WVC1	DDX50	119574689	09910
DDX50	K.GAVDALAAALAHISGASSFEPR.S	42.33	1.04685	1056.05	26641	2	A0A087WVC1	DDX50	119574689	09910
DDX6	K.SGAYLIPLLER.L	23.98	2.14338	616.355	22054	2	Q8IV96	DDX6	164664518	02638
DDX8	R.TMLDEDDVKVAVDVLKELEALMPSAAGQEK.Q	20.37	4.4751	811.91	30039	4	Q14562	DHX8	127801176	02672
DEAD (Asp-Glu-Ala-Asp) box polypeptide 17	R.YRTTSSANNPNLMYQDECDRR.L	24.17	2.31173	648.538	10394	4	Q9UQL5	DDX17	169145046	10532
DEAD (Asp-Glu-Ala-Asp) box polypeptide 17	R.SSQSSSQQFSGIGR.S	86.36	1.54704	728.344	10744	2	Q9UQL5	DDX17	169145046	10532
DEAD (Asp-Glu-Ala-Asp) box polypeptide 17	R.TTSSANNPNLMYQDECDRR.L	42.34	1.47317	757.994	10824	3	Q9UQL5	DDX17	169145046	10532
DEAD (Asp-Glu-Ala-Asp) box polypeptide 17	K.VLEEANQAINPK.L	36.32	6.61832	663.361	11567	2	Q59F66		169145046	10532
DEAD (Asp-Glu-Ala-Asp) box polypeptide 17	K.NFYVEHPEVAR.L	40.9	2.79864	454.225	11881	3	Q59F66		169145047	10532
DEAD (Asp-Glu-Ala-Asp) box polypeptide 17	K.FEKNFYVEHPEVAR.L	23.69	3.54928	441.971	12187	4	Q59F66		169145047	10532
DEAD (Asp-Glu-Ala-Asp) box polypeptide 17	R.LTPYEVDELRR.K	31.48	2.3369	695.868	13528	2	Q59F66		169145047	10532
DEAD (Asp-Glu-Ala-Asp) box polypeptide 17	R.SGKAPILIATDVASR.G	75.58	1.49047	749.932	14323	2	Q59F66		169145046	10532
DEAD (Asp-Glu-Ala-Asp) box polypeptide 17	R.DGWPAMCIHGDK.S	16.27	0.142796	693.8	15615	2	Q59F66		169145046	10532
DEAD (Asp-Glu-Ala-Asp) box polypeptide 17	R.QLAEDFLR.D	44.26	1.59957	496.263	16900	2	Q59F66		169145046	10532
DEAD (Asp-Glu-Ala-Asp) box polypeptide 17	K.GTAYTFFTPGNLK.Q	49.1	0.430573	708.862	19012	2	Q59F66		169145046	10532
DEAD (Asp-Glu-Ala-Asp) box polypeptide 17	R.LIDFLESGK.T	46.77	0.0998476	511.282	19405	2	Q59F66		169145046	10532
DEAD (Asp-Glu-Ala-Asp) box polypeptide 17	K.TLAYLLPAIVHINHQPYLER.G	36.26	3.99484	787.771	20896	3	Q59F66		169145047	10532
DEAD (Asp-Glu-Ala-Asp) box polypeptide 17	R.APLPDLYPFGTMR.G	37.27	1.95973	739.38	22254	2	Q59F66		148613856	10532
DEAD (Asp-Glu-Ala-Asp) box polypeptide 17	R.CTYLVLDEADRMLDMGFEPQIR.K	36.39	0.485359	891.422	25424	3	Q59F66		169145046	10532
DEAD-box protein 47	K.TGAFALPILNALLETPQR.L	55.36	4.27719	963.05	28629	2	G5E955	DDX47	161761223	10863
DEAD-box protein 52	K.TLAFSIPILMQLK.Q	58.83	0.0908554	737.939	26683	2	Q9Y2R4	DDX52	196049877	09911
DEAD-box protein 54	R.GLDIPLLDNVINYSFPAK.G	65.28	1.5555	995.04	28248	2	Q8TDD1	DDX54	164419743	13129
DEAH (Asp-Glu-Ala-His) box polypeptide 30	R.DVNTDFLLILLK.G	45.83	2.79096	702.413	29066	2	H7BXY3	DHX30	119585240	13142
Death associated protein 3	K.ELLFLSNANPSLLER.H	43.52	0.205136	858.47	23108	2	P51398	DAP3	315434216	03646
Dehydrogenase E1 and transketolase domain containing 1	R.YGGEGAESMMGFFHELLK.M	50.55	0.28209	668.306	25458	3	Q96HY7	DHTKD1	119606733	09917
Dehydrogenase/reductase SDR family member 7	R.IDILVNNGGMSQR.S	45.43	4.34384	708.864	15928	2	A0A087X0Z7	DHRS7	119601176	16802
DEK Oncogene	K.LKKPPTDEELKETIK.K	71.24	3.38609	443.005	10096	4	P35659	DEK		00503
DEK Oncogene	K.LLYNRPGTVSSLK.K	19.75	1.70877	724.416	11625	2	P35659	DEK	197927454	00503
DEK Oncogene	K.KVYENYPTYDLTERK.D	15.56	0.496104	640.323	12170	3	P35659	DEK	197927454	00503
DEK Oncogene	R.EPFTIAQGK.G	38.6	1.37705	495.766	12663	2	P35659	DEK	123231494	00503
DEK Oncogene	R.IHFFLSK.K	26.68	1.2563	446.257	15041	2	P35659	DEK	197927454	00503
DEK Oncogene	K.SICEVLDLER.S	43.47	2.62157	617.309	19044	2	P35659	DEK	197927454	00503
DEK Oncogene	K.NVGQFSGFPFEK.G	50.65	1.91795	678.831	19625	2	P35659	DEK	197927454	00503
Delangin	R.TAQNFLSIFLK.K	30.07	3.34083	641.362	25239	2	Q6KC79	NIPBL	119576354	10560
Desmin	R.TNEKVELQELNDR.F	63.26	2.24336	794.4	11606	2	P17661	DES	167887751	00514
Desmin	R.HLREYQDLLNVK.M	34.32	1.14935	509.947	14053	3	P17661	DES	281185500	05628
Desmin	R.EYQDLLNVK.M	32.71	3.18123	561.294	16782	2	P17661	DES	281185500	05628
Desmoglein 2	R.AWITAPVALR.E	14.4	1.24266	549.326	18790	2	J3KSI6	DSG2	159164785	00516
Destrin (actin depolymerizing factor)	K.FQGIKHECQANGPEDLNR.A	16.63	4.62381	529	10023	4	P60981	DSTN	119630681	16446
Developmentally regulated GTP binding protein 1	R.IGFVGFPSVGK.S	63.4	2.05486	554.312	19913	2	Q9Y295	DRG1	119580380	16034
Developmentally regulated GTP binding protein 1	K.IQLLDLPGIIEGAK.D	56.16	1.09469	740.442	25165	2	Q9Y295	DRG1	119580380	16034
Dicarboxylate ion carrier	K.LGPLAFYK.G	37.27	1.26359	454.765	17296	2	Q9UBX3	SLC25A10	119610088	08424
Dihydrofolate reductase	R.INLVLSR.E	30.42	1.92262	407.76	14519	2	P00374	DHFR	342350937	00519
Dihydrofolate reductase	R.IMQDFESDTFFPEIDLEKYK.L	30.3	5.61649	832.39	23642	3	P00374	DHFR	342350937	00519
Dihydrolipoamide S-acetyltransferase	K.GIDLTQVK.G	17.29	1.67601	437.255	13469	2	P10515	DLAT	215274207	10578
Dihydrolipoamide S-acetyltransferase	K.VPLPSLSPTMQAGTIAR.W	40.09	1.73783	869.978	18522	2	P10515	DLAT	215274207	10578
Dihydrolipoamide s-succinyl transferase	R.GLVVPVIR.N	33.54	2.2098	426.786	16386	2	P36957	DLST	317373578	00520
Dihydrolipoamide s-succinyl transferase	K.LGFMSAFVK.A	35.77	2.16902	500.269	20653	2	P36957	DLST	317373578	00520
Dihydrolipoamide s-succinyl transferase	K.ASAFALQEQPVVNAVIDDTTKEVVYR.D	29.79	0.282174	955.166	23593	3	P36957	DLST	317373578	00520
Dimethylarginine dimethylaminohydrolase 1	R.GAEILADTFKDYAVSTVPVADGLHLK.S	25.93	1.07529	683.363	22944	4	O94760	DDAH1	311772288	09203
Disrupter of silencing 10	K.LTEVKDELEPLLELVEQGIIPPGK.G	39.82	1.26792	665.626	27917	4	Q9NQZ2	UTP3	119626032	18016
DKFZP547E1010 protein	R.LAQQMENRPSVQAALK.L	64.05	2.58304	892.475	11410	2	A0A087X1B7	CHTOP	331028739	13163
DKFZP547E1010 protein	K.EQLDNQLDAYMSK.T	79.44	1.48709	777.86	17909	2	Q9Y3Y2	CHTOP	331028739	13163
DKFZP564B167 protein	R.TVFFWAPIMK.W	20.17	0.879275	620.333	24318	2	O95563	MPC2	219521872	08525
DKFZP586B1621 protein	R.VAPAEPQEAPDSTAAGGSASKR.M	52.51	0.113017	699.678	8890	3	A0A087WUL0	TKFC	311033370	13180
DNA dependent protein kinase catalytic subunit	K.QGNLSSQVPLKR.L	48.94	1.74788	442.92	10228	3	P78527	PRKDC	126032350	02941
DNA dependent protein kinase catalytic subunit	R.CGAALAGHQLIR.G	69.65	3.02999	633.838	10904	2	P78527	PRKDC	126032350	02941
DNA dependent protein kinase catalytic subunit	K.MKQDAQVVLYR.S	44.61	4.04527	675.861	11321	2	P78527	PRKDC	126032350	02941
DNA dependent protein kinase catalytic subunit	R.YAVPSAGLR.L	42.62	0.837695	467.261	12383	2	P78527	PRKDC	126032350	02941
DNA dependent protein kinase catalytic subunit	K.QITQSALLAEAR.S	62.63	1.26238	650.864	14415	2	P78527	PRKDC	126032350	02941
DNA dependent protein kinase catalytic subunit	K.LSLMYAR.K	25.69	1.73881	427.233	14505	2	P78527	PRKDC	126032350	02941
DNA dependent protein kinase catalytic subunit	R.LYSLALHPNAFK.R	41.37	4.27443	687.379	15365	2	P78527	PRKDC	126032350	02941
DNA dependent protein kinase catalytic subunit	K.FVPLLPGNR.S	17.52	1.08435	506.8	16804	2	P78527	PRKDC	126032350	02941
DNA dependent protein kinase catalytic subunit	R.LLEEALLR.L	45.52	2.68458	478.791	17577	2	P78527	PRKDC	126032350	02941
DNA dependent protein kinase catalytic subunit	R.TFPVLLR.L	17.42	1.63449	423.265	17590	2	P78527	PRKDC	126032350	02941
DNA dependent protein kinase catalytic subunit	R.LSFAVPFR.E	32.6	2.11633	468.768	19791	2	P78527	PRKDC	126032350	02941
DNA dependent protein kinase catalytic subunit	R.MSTSPEAFLALR.S	61.49	3.95412	661.84	20178	2	P78527	PRKDC	126032350	02941
DNA dependent protein kinase catalytic subunit	R.VLEQLIVAHFPMQSR.E	76.92	4.54425	884.478	20843	2	P78527	PRKDC	126032350	02941
DNA dependent protein kinase catalytic subunit	K.GLSSLLCNFTK.S	43.36	2.69272	620.322	21019	2	P78527	PRKDC	126032350	02941
DNA dependent protein kinase catalytic subunit	R.TVGALQVLGTEAQSSLLK.A	68.75	2.5333	908.017	21641	2	P78527	PRKDC	126032350	02941
DNA dependent protein kinase catalytic subunit	R.LLQIIERYPEETLSLMTK.E	43.48	0.946173	1089.1	22437	2	P78527	PRKDC	126032350	02941
DNA dependent protein kinase catalytic subunit	R.AGLLHNILPSQSTDLHHSVGTELLSLVYK.G	42.3	0.518027	786.428	22609	4	P78527	PRKDC	126032350	02941
DNA dependent protein kinase catalytic subunit	K.QLFSSLFSGILK.E	58.18	1.0987	670.384	25526	2	P78527	PRKDC	126032350	02941
DNA dependent protein kinase catalytic subunit	K.LSDFNDITNMLLLK.M	90.33	0.695233	818.934	25914	2	P78527	PRKDC	126032350	02941
DNA dependent protein kinase catalytic subunit	K.NLDLAVLELMQSSVDNTK.M	102.77	0.527634	995.511	26016	2	P78527	PRKDC	126032350	02941
DNA dependent protein kinase catalytic subunit	K.AVAFFLESIAMHDIIAAEK.C	52.84	3.25371	692.702	26286	3	P78527	PRKDC	126032350	02941
DNA dependent protein kinase catalytic subunit	K.MDPMNIWDDIITNR.C	50.05	0.062291	867.403	26853	2	P78527	PRKDC	126032350	02941
DNA dependent protein kinase catalytic subunit	K.VAACELLHSMVMFMLGK.A	77.05	1.10483	968.978	29175	2	P78527	PRKDC	126032350	02941
DNA dependent protein kinase catalytic subunit	R.LGLIEWLENTVTLK.D	45.48	3.83319	814.97	29338	2	P78527	PRKDC	119607089	02941
DNA dependent protein kinase catalytic subunit	K.LQSVQALTEIQEFISFISK.Q	101.09	3.40092	1091.09	30586	2	P78527	PRKDC	126032350	02941
DNA fragmentation factor 45	R.ETSSDVALASHILTALR.E	85.26	1.8061	892.479	22359	2	O00273	DFFA	119592064	03531
DNA fragmentation factor 45	K.QLLQLYLQALEKEGSLLSKQEESK.A	46.71	0.903616	694.635	24669	4	O00273	DFFA	119592064	03531
DNA Ligase III	K.TQIIQDFLR.K	22.31	3.11213	567.318	19759	2	P49916	LIG3	311346496	02966
DNA polymerase delta interacting protein 3	K.FAASGGFLHHMAGLSSSK.L	37.57	1.54914	451.975	14257	4	Q8WUT1	POLDIP3	169145255	17875
DNA polymerase delta interacting protein 3	R.VGIQQGLLSQSTR.T	34.13	1.93688	693.887	14491	2	Q8WUT1	POLDIP3	169145255	17875
DNA polymerase delta interacting protein 3	K.VVQNDAYTAPALPSSIR.T	47.79	4.69047	901.48	15900	2	Q8WUT1	POLDIP3	169145255	17875
DNA polymerase, delta	K.SEDPLFVLEHSLPIDTQYYLEQQLAKPLLR.I	23.83	0.865611	889.723	27389	4	E7EVW0	POLD1	156616275	08882
DNA replication licensing factor MCM4	R.LSNKVEAIDVEEAKR.L	49.54	0.70315	425.985	10648	4	J3KPV4	MCM4	119607092	09094
DNA replication licensing factor MCM4	R.LASALAPSIYEHEDIKK.G	45.39	3.30077	943.01	13260	2	J3KPV4	MCM4	119607092	09094
DNA replication licensing factor MCM4	R.QLESLIR.L	41.42	1.31391	429.755	13693	2	Q9UJA3-4	MCM8	119630810	09094
DNA replication licensing factor MCM4	K.TTIENIQLPHTLLSR.F	68.24	0.921674	868.489	18895	2	J3KPV4	MCM4	119607092	09094
DNA replication licensing factor MCM4	K.GILLQLFGGTR.K	31.36	1.7894	587.852	23963	2	J3KPV4	MCM4	119607092	09094
DNA replication licensing factor MCM4	R.NLNPEDIDQLITISGMVIR.T	88.65	0.319458	1071.07	27224	2	J3KPV4	MCM4	119607092	09094
DNA topoisomerase I	R.AGNEKEEGETADTVGCCSLR.V	77.15	3.69046	728.313	10166	3	P11387	TOP1	223460080	00535
DNA topoisomerase I	R.ITVAWCK.K	20.31	0.46042	439.233	13492	2	P11387	TOP1	223460080	00535
DNA topoisomerase I	K.AEEVATFFAK.M	40.96	0.767598	556.784	16920	2	P11387	TOP1	223460080	00535
DNA topoisomerase I	K.GPVFAPPYEPLPENVK.F	21.7	1.82905	877.46	19058	2	P11387	TOP1	223460080	00535
DNA topoisomerase I	K.CDFTQMSQYFK.A	22.15	0.981709	727.807	20551	2	P11387	TOP1	223460080	00535
DNA topoisomerase I	K.NLQLFMENKQPEDDLFDRLNTGILNK.H	24.54	1.60905	1035.86	23018	3	P11387	TOP1	223460080	00535
DNA topoisomerase II alpha	R.KVLFTCFK.R	33.98	2.56865	521.79	12895	2	C9J4C3	TOP2A	339717599	00536
DNA topoisomerase II alpha	K.TQMAEVLPSPR.G	18.52	0.691825	614.821	13952	2	C9J4C3	TOP2A	187954517	00536
DNA topoisomerase II alpha	K.LCNIFSTK.F	30.43	1.79542	491.754	14595	2	C9J4C3	TOP2A	187954517	00536
DNA topoisomerase II alpha	R.HRFLEEFITPIVK.V	35.85	2.35495	543.642	19755	3	C9J4C3	TOP2A	187954517	00536
DNA topoisomerase II alpha	K.MQSLDKDIVALMVR.R	76.95	4.18443	809.933	21876	2	C9J4C3	TOP2A	187954517	00536
DNA topoisomerase II alpha	R.YIFTMLSSLAR.L	47.94	5.57431	651.346	23396	2	C9J4C3	TOP2A	187954517	00536
DNA topoisomerase II alpha	K.GLLINFIHHNWPSLLR.H	27.34	0.0554381	644.032	23506	3	C9J4C3	TOP2A	187954517	00536
DNA topoisomerase II alpha	R.FLEEFITPIVK.V	34.21	1.49429	668.381	23611	2	C9J4C3	TOP2A	187954517	00536
DNA topoisomerase II alpha	K.AAIGCGIVESILNWVK.F	79.33	2.21743	865.471	28764	2	C9J5P2	TOP2A	187954517	00536
DNA topoisomerase II alpha	K.RDPALNSGVSQKPDPAK.T	66.32	1.2096	593.982	8434	3	C9J4C3	TOP2A	187954517	00536
DnaJ homolog subfamily C member 7	K.ILGVDKNASEDEIKK.A	22.11	2.20026	415.479	10550	4	Q7Z784	DNAJC7	262206280	07046
DnaJ homolog subfamily C, member 8	R.ALDVIQAGKEYVEHTVKER.K	75.1	1.48868	729.057	18483	3	O75937	DNAJC8	119628115	13236
DnaJ homolog subfamily C, member 8	R.ALDVIQAGKEYVEHTVK.E	50.95	2.11999	634.009	18811	3	O75937	DNAJC8	119628115	13236
DnaJ homolog subfamily C, member 8	K.LFAELEIK.R	20.86	3.40968	481.78	19874	2	O75937	DNAJC8	119628115	13236
DnaJ homolog subfamily C, member 9	K.VYSVLSDREQR.A	18.13	2.2801	676.35	10726	2	Q8WXX5	DNAJC9	187952391	13237
DnaJ homolog subfamily C, member 9	M.GLLDLCEEVFGTADLYR.V	67.77	5.81245	985.974	27347	2	Q8WXX5	DNAJC9	52782787	13237
Dodecenoyl CoA delta isomerase	K.SLQMYLER.L	25.65	1.39872	520.265	15282	2	Q96DC0	DCI	295842266	02628
Dodecenoyl CoA delta isomerase	R.VLVEPDAGAGVAVMK.F	57.63	1.04274	728.397	16208	2	P42126	ECI1	295842266	02628
Dodecenoyl CoA delta isomerase	K.AVQELWLR.L	21.36	1.27739	507.79	16941	2	Q96DC0	DCI	295842266	02628
Dodecenoyl CoA delta isomerase	R.YCIGLNETQLGIIAPFWLK.D	87.73	2.61249	1118.59	27309	2	Q96DC0	DCI	119605930	02628
Dodecenoyl-CoA delta-isomerase	K.ATEMLIFGK.K	30.31	3.37383	505.271	18118	2	A0A0C4DGA2	ECI2	260275230	16269
Dodecenoyl-CoA delta-isomerase	K.WDAWNALGSLPK.E	46.88	1.80601	679.347	22989	2	A0A0C4DGA2	ECI2	260275230	16269
Dodecenoyl-CoA delta-isomerase	R.WLSDECTNAVVNFLSR.K	101.72	0.195719	955.957	24277	2	A0A0C4DGA2	ECI2	260275230	16269
Dolichol phosphate mannose synthase	K.FIPEFIR.K	16.11	0.694506	461.263	18426	2	O60762	DPM1	123231663	04613
Dolichyl-P-Glc:Man9GlcNAc2-PP-dolichylglucosyltransferase	K.FINPDWIALHTSR.G	14.58	9.86857	785.42	18445	2	Q9Y672	ALG6	123240957	05194
Double strand break repair protein MRE11A	K.DIIHFFR.H	22.63	0.240631	474.259	19696	2	P49959	MRE11A	119587338	02889
Double stranded RNA binding zinc finger protein	K.NQCLFTNTQCK.V	32.95	0.414537	707.316	11370	2	Q9UL40	ZNF346	119605446	05606
Downregulator of transcription 1	K.TISPEHVIQALESLGFGSYISEVK.E	51.85	0.35671	868.79	28233	3	Q01658	DR1	119593482	03284
Dpy 30 like protein	K.QKVDLQSLPTR.A	49.16	0.691198	642.867	11679	2	Q9C005	DPY30	119620871	17434
Dpy 30 like protein	K.ERPPNPIEFLASYLLK.N	54.2	1.42234	944.021	28524	2	Q9C005	DPY30	242556512	17434
Dpy 30 like protein	R.AYLDQTVVPILLQGLAVLAK.E	63.36	0.0395245	1063.14	31944	2	Q9C005	DPY30	119620871	17434
DRAP1	R.ALELFLESLLKK.A	33.72	0.43167	702.429	24828	2	Q14919	DRAP1	119594878	03796
DRAP1	R.ALELFLESLLK.K	51.74	1.019	638.381	27435	2	Q14919	DRAP1	119594878	03796
dUTP pyrophosphatase	R.IAQLICER.I	42.43	1.65779	501.773	12081	2	A0A0C4DGL3	DUT	347595814	03165
Dynamin 2	R.VYSPHVLNLTLIDLPGITK.V	46.98	0.590483	698.405	23699	3	H3BLY9	DNM2	299758394	03852
Dynamin like 120 kDa protein, mitochondrial	K.AKNEILDEVISLSQVTPK.H	48.59	0.151706	662.037	23091	3	E5KLJ5	OPA1	311346896	05596
Dynamin related protein 1	K.SSLLDDLLTESEDMAQR.R	88.81	2.82593	961.957	27055	2	G8JLD5	DNM1L	171460918	04833
Dynamin related protein 1	R.TLESVDPLGGLNTIDILTAIR.N	145.11	1.42455	1106.11	27472	2	G8JL97	DNM1L	171460918	04833
Dynamitin	K.LLGPDAAINLTDPDGALAKR.L	51.72	2.71932	674.371	19396	3	Q13561	DCTN2	119617435	09568
Dynamitin	R.LLHEVQELTTEVEKIK.T	90.63	9.73995	637.02	19584	3	Q13561	DCTN2	119617435	09568
Dynamitin	K.VSALDLAVLDQVEAR.L	52.95	1.29341	799.942	22710	2	Q13561	DCTN2	119617435	09568
Dynein light chain 1	K.YNPTWHCIVGR.N	28.34	0.970294	468.227	13808	3	P63167	DYNLL1	345110787	03334
Dynein light chain A	K.NVLLLGEDGAGKTSLIR.K	84.22	4.05014	878.498	17519	2	Q9Y6G9	DYNC1LI1	166795297	10917
Dynein light chain A	K.AGATSEGVLANFFNSLLSKK.T	34.18	3.93165	685.371	26036	3	Q9Y6G9	DYNC1LI1	166795297	10917
Dynein light chain A	K.AGATSEGVLANFFNSLLSK.K	119.91	0.30945	963.502	28018	2	Q9Y6G9	DYNC1LI1	166795297	10917
Dynein light chain A	K.QPPTAAGRPVDASPR.V	24.89	0.397421	507.271	8579	3	Q9Y6G9	DYNC1LI1	166795297	10917
Dynein, cytoplasmic intermediate polypeptide 2	K.SVSTPSEAGSQDSGDGAVGSR.T	129.59	1.6157	975.934	9345	2	Q13409	DYNC1I2	119631614	04512
Dynein, cytoplasmic, heavy polypeptide 1	R.IFTIESTR.V	14.05	3.71642	483.765	13951	2	Q14204	DYNC1H1	166788526	02524
Dynein, cytoplasmic, heavy polypeptide 1	K.WAIAQLNYADMLK.R	68.53	0.904483	768.898	23059	2	Q14204	DYNC1H1	166788526	02524
Dynein, cytoplasmic, heavy polypeptide 1	R.ILDDDTIITTLENLKR.E	42.82	0.684987	625.014	24013	3	Q14204	DYNC1H1	211826822	02524
Dynein, cytoplasmic, heavy polypeptide 1	K.LSLSNAISTALPLTQLR.W	36.03	1.77304	899.524	24518	2	Q14204	DYNC1H1	211826822	02524
Dyskerin	K.SQQSAGKEYVGIVR.L	32.67	1.45157	507.938	10565	3	O60832	DKC1	323434335	02129
Dyskerin	R.TTHYTPLACGSNPLKR.E	15.76	4.64006	605.98	11147	3	O60832	DKC1	323434335	02129
Dyskerin	K.EYVGIVR.L	24.71	2.35557	418.236	11845	2	O60832	DKC1	323434335	02129
Dyskerin	R.EIGDYIR.T	21.47	2.69921	433.223	13946	2	O60832	DKC1	323434335	02129
Dyskerin	R.ALETLTGALFQRPPLIAAVK.R	89.73	4.85674	1055.12	22929	2	O60832	DKC1	323434335	02129
Dyskerin	K.LDTSQWPLLLK.N	31.27	0.639393	657.376	23161	2	O60832	DKC1	323434335	02129
Dyskerin	K.AGLESGAEPGDGDSDTTK.K	83.05	1.4226	853.87	9591	2	O60832	DKC1	215599015	02129
E2 induced gene 5	R.HETLTSLNLEKK.A	24.91	2.61543	471.595	10761	3	Q96A26	FAM162A	119599892	06422
E2 induced gene 5	R.HETLTSLNLEK.K	41.09	1.84794	642.842	12480	2	Q96A26	FAM162A	119599892	06422
E2-230K	K.SGYPDIGFPLFPLSK.G	56.72	0.605669	819.433	25555	2	Q9C0C9	UBE2O	209572710	10928
EBNA1 binding protein 2	R.GLLKPGLNVVLEGPK.K	55.17	0.846188	511.984	17295	3	H7C2Q8	EBNA1BP2	237649015	16849
EBNA1 binding protein 2	R.QAQAAVLAVLPR.L	47.98	4.1658	618.872	17391	2	H7C2Q8	EBNA1BP2	237649015	16849
EBNA2 coactivator p100	R.HFVDSHHQKPVNAIIEHVR.D	73.88	0.826712	453.442	10429	5	Q7KZF4	SND1	119604043	03714
EBNA2 coactivator p100	R.QINLSNIR.A	39.46	2.04481	479.276	12845	2	Q7KZF4	SND1	119604043	03714
EBNA2 coactivator p100	R.SSHYDELLAAEAR.A	65.68	2.89801	731.35	13610	2	Q7KZF4	SND1	197305029	03714
EBNA2 coactivator p100	R.LGTLSPAFSTR.V	71.76	1.49266	575.316	14894	2	Q7KZF4	SND1	306992088	03714
EBNA2 coactivator p100	K.VMQVLNADAIVVK.L	40.55	0.522932	700.403	18154	2	Q7KZF4	SND1	197305029	03714
EBNA2 coactivator p100	K.LRPLYDIPYMFEAR.E	31.62	0.810013	595.312	22567	3	Q7KZF4	SND1	197305029	03714
EBNA2 coactivator p100	R.VLPAQATEYAFAFIQVPQDDDARTDAVDSVVR.D	41.83	2.40298	1169.92	24663	3	Q7KZF4	SND1	306992088	03714
EBNA2 coactivator p100	K.ETCLITFLLAGIECPR.G	93.78	0.787127	946.983	28751	2	Q7KZF4	SND1	197305029	03714
EBNA2 coactivator p100	R.ALLLPDYYLVTVMLSGIK.C	47.77	0.54053	1005.07	30366	2	Q7KZF4	SND1	119604043	03714
EBNA2 coactivator p100	R.ANNPEQNRLSECEEQAK.A	54.87	2.58417	1008.95	9381	2	Q7KZF4	SND1	119604043	03714
EEF1D protein	R.QSSGPGASSGTSGDHGELVVR.I	76.78	3.40214	662.313	9797	3	Q4VBZ6	EEF1D	194239729
eIF 4G1	K.FIGELFK.L	20.55	2.85889	427.243	19014	2	B9EGQ7	EIF4G3	311771716	06774
eIF 4G1	K.QKEMDEAATAEER.G	78.78	2.29625	754.34	8508	2	A0A0A0MR52	EIF4G1	302699247	06774
eIF2 alpha	R.IGRNECVVVIR.V	52.97	4.51349	657.866	10949	2	P05198	EIF2S1	119601340	04881
eIF2 alpha	K.VVTDTDETELAR.Q	52.38	2.52251	674.831	11372	2	P05198	EIF2S1	119601340	04881
eIF2 alpha	R.AGLNCSTENMPIK.I	78.03	1.48884	717.838	12515	2	P05198	EIF2S1	119601340	04881
eIF2 alpha	R.YVMTTTTLER.T	32.07	3.68515	607.806	12785	2	P05198	EIF2S1	119601340	04881
eIF2 alpha	K.TVYSILR.H	25.22	1.03817	426.252	14354	2	P05198	EIF2S1	119601340	04881
eIF2 alpha	K.INLIAPPR.Y	29	1.50858	447.281	14460	2	P05198	EIF2S1	119601340	04881
eIF2 alpha	R.HVAEVLEYTKDEQLESLFQR.T	89.03	1.999	1217.61	20628	2	P05198	EIF2S1	119601340	04881
eIF2 alpha	K.HAVSDPSILDSLDLNEDEREVLINNINR.R	48.12	0.162039	1064.2	22579	3	P05198	EIF2S1	119601340	04881
EIF3S4	K.GFAFISFHR.R	29.31	4.18287	541.28	17628	2	O75821	EIF3G	159163852	04886
EIF3S5	K.YAYYDTER.I	22.01	1.40681	540.734	10732	2	B3KSH1	EIF3F	119620460	04887
EIF3S5	K.AYVSTLMGVPGR.T	51.42	0.657255	625.831	16481	2	B3KSH1	EIF3F	119620460	04887
EIF3S5	R.FLMSLVNQVPK.I	37.5	3.05869	638.358	19664	2	B3KSH1	EIF3F	119589045	04887
EIF3S5	R.IQDALSTVLQYAEDVLSGK.V	51.27	2.91405	684.026	32364	3	B3KSH1	EIF3F	119620460	04887
EIF3S7	K.TQGNVFATDAILATLMSCTR.S	104.54	1.09674	1085.54	26603	2	O15371	EIF3D	168985154	04888
EIF3S8	R.ILADLEDYLNELWEDKEGK.K	51.42	0.519379	765.046	26371	3	Q99613	EIF3C	312433975	04889
EIF4A1	R.KGVAINMVTEEDKR.T	124.4	0.743474	795.42	10652	2	P60842	EIF4A1	224036361	04030
EIF4A1	K.GVAINMVTEEDKR.T	43.08	1.30461	487.916	12384	3	P60842	EIF4A1	224036361	04030
EIF4A1	R.DFTVSAMHGDMDQKER.D	94.14	9.74291	933.9	13273	2	J3KT12	EIF4A1	325197164	04030
EIF4A1	K.KEELTLEGIR.Q	40.07	1.95342	594.334	13543	2	J3KT12	EIF4A1	325197164	04030
EIF4A1	K.LQMEAPHIIVGTPGR.V	96.24	2.84643	809.938	15848	2	J3KT12	EIF4A1	325197164	04030
EIF4A2	K.GYDVIAQAQSGTGK.T	79.46	1.206	697.85	13266	2	J3KT12	EIF4A1	325197164	04030
EIF4A2	R.AIIPCIK.G	16.56	1.94479	407.746	14548	2	Q14240	EIF4A2	164414905	03062
EIF4A2	R.GIYAYGFEKPSAIQQR.A	80.25	1.38079	914.472	14603	2	J3KT12	EIF4A1	325197164	06482
EIF4A2	R.VFDMLNR.R	28.19	0.518755	447.728	16215	2	Q9NZE6	EIF4A2	325197164	04030
EIF4A2	R.VLITTDLLAR.G	31.91	2.44554	557.844	19394	2	Q9NZE6	EIF4A2	224036361	03062
EIF4A2	K.MFVLDEADEMLSR.G	79.51	0.559229	778.36	23665	2	Q9NZE6	EIF4A2	325197164	03062
EIF4G3	R.FMLQDVIDLR.L	65.04	1.76368	625.335	25042	2	B9EGQ7	EIF4G3	311771716	06802
eIF5A-1	K.KYEDICPSTHNMDVPNIKR.N	66.1	0.0742305	580.032	12235	4	I3L504	EIF5A	219555712	02555
eIF5A-1	K.KYEDICPSTHNMDVPNIK.R	52.24	1.9875	721.005	13450	3	I3L504	EIF5A	219555712	02555
eIF5A-1	K.VHLVGIDIFTGKK.Y	15.08	0.710661	713.924	17356	2	I3L504	EIF5A	219555712	10426
eIF5A-1	K.VHLVGIDIFTGK.K	52.41	1.83408	649.876	20431	2	I3L504	EIF5A	219555712	10426
Electron transfer flavoprotein beta polypeptide	K.EVIAVSCGPAQCQETIR.T	65.62	1.55794	959.46	13897	2	P38117	ETFB	119592410	00557
Electron transfer flavoprotein beta polypeptide	K.LSVISVEDPPQR.T	61.47	2.05416	670.363	14887	2	P38117	ETFB	119592410	00557
Electron transfer flavoprotein beta polypeptide	K.KIEVIKPGDLGVDLTSK.L	52.97	1.30847	604.687	16862	3	P38117	ETFB	119592410	00557
Electron transfer flavoprotein beta polypeptide	R.LKLPAVVTADLR.L	41.79	2.02654	432.605	17225	3	P38117	ETFB	119592410	00557
Electron transfer flavoprotein beta polypeptide	K.IEVIKPGDLGVDLTSK.L	57.65	6.15579	842.475	18766	2	P38117	ETFB	119592410	00557
Electron transfer flavoprotein beta polypeptide	K.HSMNPFCEIAVEEAVR.L	76.63	3.91982	944.934	18903	2	P38117	ETFB	119592410	00557
Electron transfer flavoprotein, alpha polypeptide	K.LEVAPISDIIAIKSPDTFVR.T	68.33	3.05601	728.745	22858	3	H0YK49	ETFA	189181759	01979
Electron transfer flavoprotein, alpha polypeptide	K.SGENFKLLYDLADQLHAAVGASR.A	82.26	2.09755	825.761	25022	3	H0YK49	ETFA	189181759	01979
Electron transfer flavoprotein, alpha polypeptide	K.GLLPEELTPLILATQK.Q	31.96	0.738471	868.513	25264	2	P13804	ETFA	189181759	01979
Electron transfer flavoprotein, alpha polypeptide	K.TIVAINKDPEAPIFQVADYGIVADLFK.V	75.8	0.558424	983.199	27126	3	H0YK49	ETFA	189181759	01979
Electron transfer flavoprotein, alpha polypeptide	K.IVAPELYIAVGISGAIQHLAGMKDSK.T	35.8	1.55885	671.122	28086	4	H0YK49	ETFA	189181759	01979
Elongation factor 1 alpha 1	R.QTVAVGVIK.A	36.34	1.25087	457.787	11542	2	Q6IQ15	EEF1A1	197692479	00559
Elongation factor 1 alpha 1	R.TIEKFEKEAAEMGK.G	40.63	1.83635	537.607	12934	3	Q6IQ15	EEF1A1	197692479	00559
Elongation factor 1 alpha 1	K.THINIVVIGHVDSGK.S	62.71	2.78436	794.942	13552	2	Q6IQ15	EEF1A1	197692479	00559
Elongation factor 1 alpha 1	K.IGGIGTVPVGR.V	55.6	2.41808	513.308	13558	2	Q6IQ15	EEF1A1	197692479	00559
Elongation factor 1 alpha 1	K.YYVTIIDAPGHR.D	22.85	4.27131	468.912	14754	3	Q6IQ15	EEF1A1	150182807	00559
Elongation factor 1 alpha 1	R.EHALLAYTLGVK.Q	50.34	4.87094	657.871	16762	2	A0A087WV01	EEF1A1	197692479	00559
Elongation factor 1 alpha 1	R.YEEIVKEVSTYIKK.I	35.84	7.90419	576.99	16822	3	Q6IQ15	EEF1A1	129395719	00559
Elongation factor 1 alpha 1	R.YEEIVKEVSTYIK.K	64.7	1.19312	800.926	18841	2	Q6IQ15	EEF1A1	129395719	00559
Elongation factor 1 alpha 1	R.VETGVLKPGMVVTFAPVNVTTEVK.S	82.92	1.50673	1258.19	20621	2	Q6IQ15	EEF1A1	129395719	00559
Elongation factor 1 alpha 1	K.IGGIGTVPVGRVETGVLKPGMVVTFAPVNVTTEVK.S	47.62	2.75216	1174.66	21308	3	Q6IQ15	EEF1A1	129395719	00559
Elongation factor 1 alpha 1	K.SGDAAIVDMVPGKPMCVESFSDYPPLGR.F	74.6	4.08662	999.134	22056	3	Q6IQ15	EEF1A1	129395719	00559
Elongation factor 1 alpha 1	K.DGNASGTTLLEALDCILPPTRPTDKPLR.L	20.06	0.111532	1007.86	24888	3	Q6IQ15	EEF1A1	129395719	00559
Elongation factor 1 alpha 1	K.DGNASGTTLLEALDCILPPTRPTDKPLRLPLQDVYK.I	22.86	1.39263	1326.7	25444	3	Q6IQ15	EEF1A1		00559
Elongation factor 1 alpha 1	K.KIGYNPDTVAFVPISGWNGDNMLEPSANMPWFK.G	51.27	2.89251	924.694	25554	4	Q6IQ15	EEF1A1	129395719	00559
Elongation factor 1 alpha 1	K.NMITGTSQADCAVLIVAAGVGEFEAGISK.N	80.18	4.42493	970.48	32467	3	Q6IQ15	EEF1A1	197692479	00559
Elongation factor 1, alpha 2	R.VETGILRPGMVVTFAPVNITTEVK.S	15.23	0.0112778	857.812	22241	3	Q05639	EEF1A2	197692479	04265
Elongation factor G 1	R.SFTPVFLGSALK.N	38.7	3.32043	633.856	20916	2	Q96RP9	GFM1	311347576	07365
Embryonic lethal abnormal vision like 1	R.VLVDQTTGLSR.G	37.42	3.16829	594.831	12922	2	B4DVB8	ELAVL1	119589356	16025
Embryonic lethal abnormal vision like 1	R.SEAEEAITSFNGHKPPGSSEPITVK.F	39.67	1.81489	871.431	14387	3	B4DVB8	ELAVL1	119589356	16025
Embryonic lethal abnormal vision like 1	R.LGDKILQVSFK.T	15.09	0.930486	416.583	16252	3	B4DVB8	ELAVL1	119589356	16025
Embryonic lethal abnormal vision like 1	R.DKVAGHSLGYGFVNYVTAK.D	71.43	3.56115	676.016	16313	3	B4DVB8	ELAVL1	292659624	16025
Embryonic lethal abnormal vision like 1	K.NVALLSQLYHSPAR.R	94.96	2.57258	784.929	16535	2	B4DVB8	ELAVL1	119589356	16025
Embryonic lethal abnormal vision like 1	K.DANLYISGLPR.T	47.57	1.58701	609.827	18572	2	B4DVB8	ELAVL1	119589356	16025
Embryonic lethal abnormal vision like 1	R.SLFSSIGEVESAK.L	63.95	1.90443	677.347	19078	2	B4DVB8	ELAVL1	292659624	16025
Embryonic lethal abnormal vision like 1	K.VSYARPSSEVIK.D	37.9	5.27057	668.363	9879	2	B4DVB8	ELAVL1	119589356	16025
Emerin	R.DSAYQSITHYRPVSASR.S	35.04	5.64725	646.65	13052	3	P50402	EMD	119593149	02309
Emerin	R.TYGEPESAGPSR.A	50.21	1.84077	625.785	8887	2	P50402	EMD	119593149	02309
Enabled homolog	K.TDTGRGNGPLPLGGSGLMEEMSALLAR.R	70.36	2.3608	900.788	26347	3	A0A0U1RRM6	ENAH	166014265	12360
Enabled homolog	K.GSTIETEQKEDKGEDSEPVTSK.A	40.56	1.30027	798.709	8330	3	A0A0U1RRM6	ENAH	166014265	12360
Endonuclease G like 1	R.SQGAEGALTGKQPDGSAEK.A	55.94	4.54428	610.963	8948	3	Q9Y2C4	EXOG	224451073	06813
Endoplasmic reticulum protein 29	K.GALPLDTVTFYK.V	31.73	1.38747	662.86	20361	2	P30040	ERP29	192987145	03794
Endoplasmic reticulum protein 29	K.SLNILTAFQK.K	48.97	3.01415	567.828	20922	2	P30040	ERP29	192987145	03794
Endothelial monocyte activating polypeptide 2	R.TVVSGLVNHVPLEQMQNR.M	70.5	3.43781	1011.03	17046	2	Q12904	AIMP1	215490011	04676
Endothelial monocyte activating polypeptide 2	K.GAEADQIIEYLK.Q	59.25	1.18694	675.35	20613	2	Q12904	AIMP1	215490011	04676
Endothelial monocyte activating polypeptide 2	K.KQQSIAGSADSKPIDVSR.L	41.49	0.116588	472.504	9554	4	Q12904	AIMP1	215490011	04676
Enolase 1	K.TIAPALVSK.K	22.41	3.4595	450.28	11832	2	P06733	ENO1	203282370	01400
Enolase 1	R.SGKYDLDFK.S	31.39	4.03906	536.767	12193	2	P06733	ENO1	319996655	01400
Enolase 1	R.SGKYDLDFKSPDDPSR.Y	68.57	1.5316	913.93	13159	2	P06733	ENO1	319996655	01400
Enolase 1	K.LAQANGWGVMVSHR.S	87.33	1.78271	763.387	14100	2	P06733	ENO1	319996655	01400
Enolase 1	K.DATNVGDEGGFAPNILENK.E	97.87	2.05006	980.964	19980	2	P06733	ENO1	319996655	01400
Enolase 1	R.YISPDQLADLYK.S	63.69	0.09539	713.367	20305	2	P06733	ENO1	319996655	01400
Enolase 1	K.YGKDATNVGDEGGFAPNILENKEGLELLK.T	79.17	0.779542	1031.19	20701	3	P06733	ENO1	319996655	01400
Enolase 1	R.EIFDSRGNPTVEVDLFTSK.G	48.15	0.528302	1077.54	21356	2	K7EN23	ENO1	203282370	01400
Enolase 1	R.HIADLAGNSEVILPVPAFNVINGGSHAGNK.L	100.83	0.732841	1004.53	21596	3	P06733	ENO1	319996655	01400
Enolase 1	K.DATNVGDEGGFAPNILENKEGLELLK.T	118.62	0.201941	1372.19	22577	2	P06733	ENO1	319996655	01400
Enolase 1	K.SFIKDYPVVSIEDPFDQDDWGAWQK.F	88.28	2.70049	1493.2	24626	2	P06733	ENO1	319996655	01400
Enolase 1	K.LAMQEFMILPVGAANFR.E	62.44	2.67192	954.5	25454	2	P06733	ENO1	319996655	01400
Enolase 1	R.HIADLAGNSEVILPVPAFNVINGGSHAGNKLAMQEFMILPVGAANFR.E	59.17	0.377917	1225.89	25469	4	P06733	ENO1	319996655	01400
Enolase 1	K.AGYTDKVVIGMDVAASEFFR.S	84.42	0.174626	726.029	25777	3	P06733	ENO1	319996655	01400
Enolase 2	R.SGETEDTFIADLVVGLCTGQIK.T	137.39	2.79115	1177.08	28722	2	B7Z2X9	ENO2	319996655	01400
Enolase 3	K.VNQIGSVTESIQACK.L	97.77	2.22057	817.413	14557	2	D3DTL2	ENO3	311771971	11746
Enoyl CoA hydratase 1	K.NNTVGLIQLNRPK.A	64.04	2.65878	733.924	12882	2	P30084	ECHS1	194097323	03799
Enoyl CoA hydratase 1	K.SLAMEMVLTGDRISAQDAK.Q	59.68	1.14832	1018.51	19416	2	P30084	ECHS1	194097323	03799
Enoyl CoA hydratase 1	K.AQFAQPEILIGTIPGAGGTQR.L	69.45	0.626783	1063.07	21337	2	P30084	ECHS1	194097323	03799
Enoyl CoA hydratase 1	K.ALNALCDGLIDELNQALK.T	100.19	5.68839	986.02	26063	2	P30084	ECHS1	194097323	03799
Enoyl CoA hydratase 1	K.ICPVETLVEEAIQCAEK.I	88.62	1.61994	994.985	27274	2	P30084	ECHS1	194097323	03799
Enoyl CoA hydratase 1	K.ICPVETLVEEAIQCAEKIASNSK.I	48.03	1.66687	863.767	30188	3	P30084	ECHS1	194097323	03799
Enoyl CoA hydratase, peroxisomal	K.VNLLYSR.D	24.1	1.2007	432.75	13132	2	Q13011	ECH1	183448178	02825
Enoyl CoA hydratase, peroxisomal	K.VIGNQSLVNELAFTAR.K	112.25	2.44697	866.471	20522	2	Q13011	ECH1	183448178	02825
Enoyl CoA hydratase, peroxisomal	K.MFTAGIDLMDMASDILQPK.G	128.69	2.73914	1049.01	29307	2	Q13011	ECH1	183448178	02825
Epiplakin 1	R.AGTLTVEELGATLTSLLAQAQAQAR.A	93.32	2.42265	838.459	29814	3	A0A075B730	EPPK1	300669637	06500
EPS15R	R.VQLETIIK.S	21.43	2.66432	472.293	15141	2	A2RRF3	EPS15L1	148745649	09445
Epsin 4	K.SLLLLAYLIR.N	22.61	1.33475	587.881	27486	2	Q14677	CLINT1	307078125	06273
ERDJ5	K.AIAALISEKLETLR.N	28.29	1.80508	764.457	20232	2	Q8IXB1	DNAJC10	142981524	09722
ERH	R.ADTQTYQPYNKDWIKEK.I	32.35	8.96798	710.01	12942	3	P84090	ERH	119601396	09026
ERH	R.ADTQTYQPYNKDWIK.E	48.27	2.27592	935.95	14169	2	P84090	ERH	119601396	09026
ERK1	R.DLKPSNLLINTTCDLK.I	64.41	1.21194	922.992	19165	2	P27361	MAPK3	226438151	03479
ERP44	K.TPADCPVIAIDSFR.H	61.44	2.56505	781.386	19733	2	Q9BS26	ERP44	193885198	10290
ERP44	R.VANILHDDCAFLSAFGDVSKPER.Y	56.32	0.597756	854.419	21396	3	Q9BS26	ERP44	193885198	10290
ERP44	R.FSQMLHPIFEEASDVIKEEFPNENQVVFAR.V	82.13	1.47519	888.44	25354	4	Q9BS26	ERP44	119579326	10290
ERP72	K.KGQAVDYEGSRTQEEIVAK.V	21.52	2.9245	703.357	10099	3	P13667	PDIA4	300193164	06501
ERP72	K.VDATAETDLAK.R	32.07	0.46755	567.288	10710	2	P13667	PDIA4	300193164	06501
ERP72	K.IDATSASVLASR.F	43.48	1.794	595.821	13743	2	P13667	PDIA4	300193164	06501
ERP72	K.RFDVSGYPTLK.I	42.77	1.47036	641.842	14389	2	P13667	PDIA4	300193164	06501
ERP72	K.FAMEPEEFDSDTLREFVTAFK.K	33.4	2.24338	837.06	26328	3	P13667	PDIA4	119600472	06501
Erythrocyte membrane protein band 4.1-like 2	R.QASTLIDRPAPHFER.T	22.4	3.01629	579.971	11637	3	I6L9B1	EPB41L2	313747586	09126
Esterase D	K.VFEHDSVELNCK.M	46.88	1.44785	738.842	11617	2	P10768	ESD	217035508	00588
Esterase D	R.MSIFGHSMGGHGALICALK.N	67.11	2.17618	497.497	17366	4	P10768	ESD	217035508	00588
Esterase D	R.LQEGYDHSYYFIATFITDHIR.H	44.32	0.535292	648.065	25268	4	P10768	ESD	119629173	00588
Estrogen receptor binding protein	K.QIVGTPVNSEDSDTR.Q	62.56	0.767722	809.39	11141	2	J3KP30	DNTTIP2	166987398	09994
Ets translocation variant 2	R.KPGMNYEKLSR.G	15.89	6.09217	661.844	24866	2	Q3KNT2	ETV2	223461507	16871
Eukaryotic initiation factor 2 associated protein, 67KD	K.SKGPSAAGEQEPDKESGASVDEVAR.Q	79.85	1.2674	626.05	9384	4	B4DUX5	METAP2	157830411	03522
Eukaryotic peptide chain release factor GTP-binding subunit ERF3A	R.QLNVNAKPFVPNVHAAEFVPSFLR.G	26.53	2.4903	674.37	21135	4	J3KQG6	GSPT1	194097354
Eukaryotic translation elongation factor 1 beta 2	R.SIQADGLVWGSSK.L	52.58	1.19464	674.348	17067	2	P24534	EEF1B2	157830180	02804
Eukaryotic translation elongation factor 1 epsilon 1	K.QANKEYLLGSTAEEK.A	39.88	2.33336	560.951	10825	3	C9J1V9	EEF1E1-BLOC1S5	208879470	10931
Eukaryotic translation elongation factor 1 epsilon 1	K.AIVQQWLEYR.V	25.56	1.72169	653.35	19380	2	C9J1V9	EEF1E1-BLOC1S5	208879470	10931
Eukaryotic translation elongation factor 1 epsilon 1	R.QIPVLQTNNGPSLTGLTTIAAHLVK.Q	86.13	3.77271	1293.74	24322	2	C9J1V9	EEF1E1-BLOC1S5	208879470	10931
Eukaryotic translation elongation factor 1 gamma	R.KLDPGSEETQTLVR.E	83.84	1.47633	786.914	11466	2	P26641	EEF1G	119594434	11745
Eukaryotic translation elongation factor 1 gamma	K.ALIAAQYSGAQVR.V	63.19	2.36248	674.371	13540	2	P26641	EEF1G	119594433	11745
Eukaryotic translation elongation factor 1 gamma	K.STFVLDEFKR.K	42.33	1.94097	414.555	16415	3	P26641	EEF1G	119594432	11745
Eukaryotic translation elongation factor 1 gamma	R.EYFSWEGAFQHVGK.A	34.28	2.63715	562.262	20073	3	P26641	EEF1G	119594434	11745
Eukaryotic translation elongation factor 1 gamma	R.RILGLLDAYLK.T	30.4	1.40259	637.894	21446	2	P26641	EEF1G	119594431	11745
Eukaryotic translation elongation factor 1 gamma	R.WFLTCINQPQFR.A	43.09	2.49225	805.399	21671	2	P26641	EEF1G	119594432	11745
Eukaryotic translation elongation factor 1 gamma	R.GSTPEAAAQVVQWVSFADSDIVPPASTWVFPTLGIMHHNK.Q	42.21	0.116986	1073.54	27867	4	P26641	EEF1G	119594432	11745
Eukaryotic translation elongation factor 1, delta	R.FYEQMNGPVAGASR.Q	20.28	2.82701	763.854	13297	2	Q4VBZ6	EEF1D	304555588	00560
Eukaryotic translation elongation factor 1, delta	K.LVPVGYGIR.K	30.68	1.09698	487.295	14440	2	Q4VBZ6	EEF1D	304555588	00560
Eukaryotic translation elongation factor 1, delta	R.GVVQELQQAISKLEAR.L	117.41	0.934995	885	25126	2	Q4VBZ6	EEF1D	304555583	00560
Eukaryotic translation elongation factor 2	K.EGALCEENMR.G	59.96	2.78031	604.754	10196	2	P13639	EEF2	187953217	00561
Eukaryotic translation elongation factor 2	K.TGTITTFEHAHNMR.V	95.18	2.55731	808.384	10371	2	P13639	EEF2	187953217	00561
Eukaryotic translation elongation factor 2	K.LIEKLDIK.L	31.48	1.96786	486.309	12683	2	P13639	EEF2	187953217	00561
Eukaryotic translation elongation factor 2	K.EDLYLKPIQR.T	20.01	2.23581	637.857	13591	2	P13639	EEF2	187953217	00561
Eukaryotic translation elongation factor 2	K.DLEEDHACIPIK.K	25.89	0.634862	720.345	13845	2	P13639	EEF2	187953217	00561
Eukaryotic translation elongation factor 2	R.NMSVIAHVDHGKSTLTDSLVCK.A	55.76	0.955974	603.805	13912	4	P13639	EEF2	187953217	00561
Eukaryotic translation elongation factor 2	K.STLTDSLVCK.A	48.57	1.49346	562.286	14130	2	P13639	EEF2	187953217	00561
Eukaryotic translation elongation factor 2	R.ETVSEESNVLCLSK.S	68.37	6.3571	797.88	15772	2	P13639	EEF2	187953217	00561
Eukaryotic translation elongation factor 2	R.YLAEKYEWDVAEAR.K	36.21	3.2407	871.92	16102	2	P13639	EEF2	187953217	00561
Eukaryotic translation elongation factor 2	R.VFSGLVSTGLK.V	55.81	1.75147	554.323	16255	2	P13639	EEF2	187953217	00561
Eukaryotic translation elongation factor 2	K.ARPFPDGLAEDIDKGEVSAR.Q	56.45	1.3224	715.03	16353	3	P13639	EEF2	187953217	00561
Eukaryotic translation elongation factor 2	K.GPLMMYISK.M	14.69	1.21401	520.27	16732	2	P13639	EEF2	187953217	00561
Eukaryotic translation elongation factor 2	R.GHVFEESQVAGTPMFVVK.A	74.72	0.980643	654.664	17377	3	P13639	EEF2	187953217	00561
Eukaryotic translation elongation factor 2	R.CELLYEGPPDDEAAMGIK.S	70.22	2.44534	1004.45	19254	2	P13639	EEF2	187953217	00561
Eukaryotic translation elongation factor 2	R.KIWCFGPDGTGPNILTDITK.G	133.44	0.499747	1117.07	22486	2	P13639	EEF2	187953217	00561
Eukaryotic translation elongation factor 2	K.AYLPVNESFGFTADLR.S	80.33	2.59348	900.454	22558	2	P13639	EEF2	187953217	00561
Eukaryotic translation elongation factor 2	R.TFCQLILDPIFK.V	46.21	0.838908	747.904	24784	2	P13639	EEF2	187953217	00561
Eukaryotic translation elongation factor 2	K.GVQYLNEIKDSVVAGFQWATK.E	108.86	3.24663	1177.11	25199	2	P13639	EEF2	187953217	00561
Eukaryotic translation elongation factor 2	R.ALLELQLEPEELYQTFQR.I	76.79	0.122514	1110.58	25427	2	P13639	EEF2	187953217	00561
Eukaryotic translation elongation factor 2	R.YVEPIEDVPCGNIVGLVGVDQFLVK.T	80	2.06346	1380.22	26095	2	P13639	EEF2	187953217	00561
Eukaryotic translation elongation factor 2	R.LMEPIYLVEIQCPEQVVGGIYGVLNRK.R	15.2	1.32857	780.166	26936	4	P13639	EEF2	187953217	00561
Eukaryotic translation elongation factor 2	R.WLPAGDALLQMITIHLPSPVTAQK.Y	98.52	2.00967	1300.71	28092	2	P13639	EEF2	187953217	00561
Eukaryotic translation elongation factor 2	K.FAAKGEGQLGPAER.A	93.61	0.0433343	715.873	9639	2	P13639	EEF2	187953217	00561
Eukaryotic translation initiation factor 1A	R.LEAMCFDGVKR.L	62.28	3.86383	663.318	13456	2	P47813	EIF1AX	57162609	02174
Eukaryotic translation initiation factor 2, subunit 3	K.VGQEIEVRPGIVSKDSEGK.L	26.88	0.591986	507.524	11391	4	P41091	EIF2S3	197692407	02155
Eukaryotic translation initiation factor 2, subunit 3	K.VGQEIEVRPGIVSK.D	39.96	1.79435	504.29	12372	3	P41091	EIF2S3	197692407	02155
Eukaryotic translation initiation factor 2, subunit 3	R.QATINIGTIGHVAHGK.S	49.95	1.44475	404.977	12386	4	P41091	EIF2S3	205830883	02155
Eukaryotic translation initiation factor 2, subunit 3	K.IVLTNPVCTEVGEK.I	47.65	1.15986	779.91	15777	2	P41091	EIF2S3	205830883	02155
Eukaryotic translation initiation factor 2, subunit 3	R.LIGWGQIR.R	21.04	4.17379	471.778	16660	2	P41091	EIF2S3	205830883	02155
Eukaryotic translation initiation factor 3 subunit k	K.CMIDQAHQEERPIR.Q	26.2	2.65196	446.464	10081	4	A0A087WVB9	EIF3K	119577212	11740
Eukaryotic translation initiation factor 3 subunit k	K.ALTNLPHTDFTLCK.C	23.33	1.47655	544.279	16349	3	A0A087WVB9	EIF3K	119577212	11740
Eukaryotic translation initiation factor 3, subunit 10	R.IGLINDMVR.F	34.45	0.832549	515.789	17402	2	Q14152	EIF3A	119569793	03618
Eukaryotic translation initiation factor 3, subunit 6 48kDa	R.LFIFETFCR.I	22.22	4.09051	616.808	23339	2	P60228	EIF3E	119612325	03734
Eukaryotic translation initiation factor 3, subunit 6 interacting protein	R.IQLLVFK.H	16.37	3.53027	430.782	19765	2	G8JLH4	EIF3L	339275831	10932
Eukaryotic translation initiation factor 3, subunit 6 interacting protein	K.IWNVHSVLNVLHSLVDKSNINR.Q	37.61	0.203332	640.105	24957	4	G8JLH4	EIF3L	339275831	10932
Eukaryotic translation initiation factor 3, subunit 6 interacting protein	K.MLGYFSLVGLLR.L	14.1	3.61199	684.892	27016	2	G8JLH4	EIF3L	339275831	10932
Eukaryotic translation initiation factor 3, subunit 9 eta, 116kDa	R.VTLMQLPTR.Q	49.74	0.470432	529.805	16296	2	P55884	EIF3B	218512094	06795
Eukaryotic translation initiation factor 3, subunit 9 eta, 116kDa	R.NLFNVVDCK.L	44.61	0.1732	554.776	17348	2	P55884	EIF3B	218512094	06795
Eukaryotic translation initiation factor 3, subunit 9 eta, 116kDa	R.FSHQGVQLIDFSPCER.Y	22.51	1.20995	640.641	17420	3	P55884	EIF3B	218512094	06795
Eukaryotic translation initiation factor 3, subunit 9 eta, 116kDa	R.MTLDTLSIYETPSMGLLDKK.S	48.07	0.605457	1128.58	22269	2	P55884	EIF3B	218512094	06795
Eukaryotic translation initiation factor 4B	R.AASIFGGAKPVDTAAR.E	34.55	1.61311	511.278	12559	3	P23588	EIF4B	205371761	04892
Eukaryotic translation initiation factor 4E	R.WLITLNK.Q	20.61	1.98077	444.27	18631	2	P06730	EIF4E	345111042	00591
Eukaryotic translation initiation factor 4E binding protein 1	K.FLMECR.N	24.63	2.37321	428.195	12584	2	Q13541	EIF4EBP1	345101026	03746
Eukaryotic translation initiation factor 5	K.VLTLSDDLER.T	53.52	4.55105	580.809	16661	2	P55010	EIF5	119602217	03417
Eukaryotic translation initiation factor 5B	K.LLQAQGVEVPSKDSLPK.K	32.36	1.49308	603.674	14202	3	A0A087WUT6	EIF5B	269849752	07304
Eukaryotic translation initiation factor 5B	R.HFEATDILVSK.I	54.42	8.17527	630.33	15655	2	A0A087WUT6	EIF5B	269849752	07304
Eukaryotic translation initiation factor 5B	R.IFSAEIIYHLFDAFTK.Y	46.82	0.521149	639.005	29183	3	A0A087WUT6	EIF5B	269849752	07304
Eukaryotic translation initiation factor 6	K.LNEAQPSTIATSMR.D	72.33	3.50156	759.88	12916	2	B7ZBG9	EIF6	220675563	04221
Eukaryotic translation initiation factor 6	R.NSLPDTVQIR.R	14.74	2.72183	571.81	13589	2	P56537	EIF6	220675564	04221
Eukaryotic translation initiation factor 6	R.HGLLVPNNTTDQELQHIR.N	95.3	1.90736	695.698	13708	3	P56537	EIF6	220675564	04221
Eukaryotic translation initiation factor 6	R.QTVADQVLVGSYCVFSNQGGLVHPK.T	110.6	0.423178	1352.18	21710	2	B7ZBG9	EIF6	220675563	04221
Eukaryotic translation initiation factor 6	K.TSIEDQDELSSLLQVPLVAGTVNR.G	37.75	4.61004	862.124	25764	3	B7ZBG9	EIF6	220675563	04221
Eukaryotic translation termination factor 1	K.FGATLEIVTDKSQEGSQFVK.G	42.13	2.5539	1092.56	17853	2	Q96CG1	ETF1	297787498	02616
Eukaryotic translation termination factor 1	R.GNGTSMISLIIPPKDQISR.V	58.33	0.248632	1014.05	19736	2	P62495	ETF1	237823785	02616
Eukaryotic translation termination factor 1	R.LSVLGAITSVQQR.L	79.27	1.88804	686.4	19746	2	Q96CG1	ETF1	237823785	02616
Ewing sarcoma breakpoint region 1	K.GDATVSYEDPPTAK.A	45.81	2.13142	725.84	10988	2	Q96FE8	EWSR1	253970504	00592
Ewing sarcoma breakpoint region 1	K.AAVEWFDGKDFQGSKLK.V	27.65	1.0483	642.663	16185	3	Q96FE8	EWSR1	253970504	00592
Ewing sarcoma breakpoint region 1	K.AAVEWFDGKDFQGSK.L	56.79	2.28396	842.9	17026	2	Q96FE8	EWSR1	253970504	00592
Exosomal core protein CSL4	R.LCNLEEGSPGSGTYTR.H	73.72	2.63215	870.894	12136	2	B1AMU3	EXOSC1	122920915	16223
Exosome component 4	R.QTFEAAILTQLHPR.S	48.2	0.83637	542.298	20129	3	Q9NPD3	EXOSC4	122920908	16221
Exosome component 6	R.GGGPAGAGGEAPAALR.G	36.46	2.49873	654.835	10666	2	Q5RKV6	EXOSC6	122920912	12107
Exosome component 6	R.ELALALQEALEPAVR.L	94.34	1.08694	811.958	23064	2	Q5RKV6	EXOSC6	122920912	12107
Exosome component 7	K.GSLDPESIFEMMETGKR.V	49.6	0.495098	642.969	23913	3	Q15024	EXOSC7	322510129	09401
Exportin 1	K.NVDILKDPETVK.Q	19.42	1.6874	457.588	13363	3	O14980	XPO1	226192711	03975
Exportin 1	K.QMLPLNTNIR.L	40.67	1.82219	600.331	15454	2	O14980	XPO1	226192711	03975
Exportin 1	K.YYGLQILENVIK.T	40.67	0.651152	726.908	24849	2	O14980	XPO1	226192711	03975
Exportin 1	R.QLLDFSQKLDINLLDNVVNCLYHGEGAQQR.M	62.97	1.99671	875.943	27215	4	O14980	XPO1	226192711	03975
Exportin 1	R.FLVTVIKDLLGLCEQK.R	50.29	0.148183	626.025	27396	3	O14980	XPO1	345100580	03975
Exportin 1	R.SNDPQMVAENFVPPLLDAVLIDYQR.N	41.78	2.56116	948.81	29636	3	O14980	XPO1	226192711	03975
Exportin 7	R.DSSLFDIFTLSCNLLK.Q	54.54	1.22588	936.973	30272	2	Q9UIA9	XPO7	154448892	05846
Expressed in T cells and eosinophils in atopic dermatitis	K.LLQFQDLTGIESMDQCR.H	96.96	0.848115	1027.49	22951	2	Q96CS3	FAF2	159164051	16870
Expressed in T cells and eosinophils in atopic dermatitis	R.ENTYPFLAMIMLK.D	28.73	5.1108	785.9	27077	2	Q96CS3	FAF2	127798507	16870
Expressed in T cells and eosinophils in atopic dermatitis	R.VTDPVGDIVSFMHSFEEKYGR.A	22.89	0.202225	604.043	27185	4	Q96CS3	FAF2	127798507	16870
Expressed in T cells and eosinophils in atopic dermatitis	R.VTDPVGDIVSFMHSFEEK.Y	47.5	3.93038	1018.98	27246	2	Q96CS3	FAF2	127798507	16870
Eyes absent 3	K.VLLYGLGEIFPIENIYSATK.I	57.24	3.09078	1120.61	27728	2	Q8IVX7	EYA3	239938901	09042
Ezrin	K.IALLEEAR.R	30.5	2.41872	457.77	14714	2	P15311	EZR	161702986	00475
Ezrin	K.QLFDQVVK.T	24.98	4.10018	488.775	15680	2	P15311	EZR	167887692	00475
Ezrin	K.APDFVFYAPR.L	27.07	3.75785	591.799	19463	2	P15311	EZR	167887692	00475
Ezrin	K.IGFPWSEIR.N	36.98	1.73097	552.794	21437	2	P15311	EZR	167887692	00475
Ezrin	R.AKFYPEDVAEELIQDITQK.L	30.68	3.63145	746.38	26933	3	P15311	EZR	161702986	00475
Ezrin	K.FYPEDVAEELIQDITQK.L	85.56	2.14818	1019.51	29243	2	P15311	EZR	161702986	00475
F actin capping protein beta subunit	K.NLSDLIDLVPSLCEDLLSSVDQPLKIAR.D	61.47	0.969375	1041.89	30494	3	P47756	CAPZB	330864679	11872
F actin capping protein beta subunit	K.NLSDLIDLVPSLCEDLLSSVDQPLK.I	82.93	2.21848	928.482	31484	3	P47756	CAPZB	330864679	11872
FACTp140	K.ELAAQLNEEAKR.R	69.24	0.902516	686.364	10571	2	Q9Y5B9	SUPT16H	119586791	16088
FACTp140	K.ELAAQLNEEAK.R	52.89	0.0822625	608.314	11516	2	Q9Y5B9	SUPT16H	119586791	16088
FACTp140	K.KAASITSEVFNK.F	71.79	0.786283	647.853	11703	2	Q9Y5B9	SUPT16H	119586791	16088
FACTp140	R.MQGSLEAHVNGFR.F	30	1.38964	482.569	12404	3	Q9Y5B9	SUPT16H	119586791	16088
FACTp140	K.DLYIRPNIAQK.R	29.28	0.572611	665.877	13851	2	Q9Y5B9	SUPT16H	119586791	16088
FACTp140	R.GDKVDILYNNIK.H	56.74	1.10508	696.379	14343	2	Q9Y5B9	SUPT16H	119586791	16088
FACTp140	K.AASITSEVFNK.F	43.29	0.569173	583.807	14355	2	Q9Y5B9	SUPT16H	119586791	16088
FACTp140	R.FTSVRGDKVDILYNNIK.H	20.29	2.45098	496.272	14711	4	Q9Y5B9	SUPT16H	119586791	16088
FACTp140	K.YTEGVQSLNWTK.I	78.23	1.70302	713.353	15225	2	Q9Y5B9	SUPT16H	119586791	16088
FACTp140	K.FSVVSDKNHMHFGAITCAMGIR.F	37.23	3.41542	826.73	17045	3	Q9Y5B9	SUPT16H	119586791	16088
FACTp140	R.INFYCPGSALGR.N	41.88	4.6536	677.829	17210	2	Q9Y5B9	SUPT16H	119586791	16088
FACTp140	K.APGEQTVPALNLQNAFR.I	60.49	3.71095	913.478	20164	2	Q9Y5B9	SUPT16H	119586791	16088
FACTp140	K.ICDVYNAVMDVVKK.Q	88.91	2.20942	827.419	20491	2	Q9Y5B9	SUPT16H	119586791	16088
FACTp140	K.GNENANGAPAITLLIR.E	38.48	5.36618	812.44	20495	2	Q9Y5B9	SUPT16H	119586791	16088
FACTp140	K.AASITSEVFNKFFK.E	77.3	2.7366	794.92	21237	2	Q9Y5B9	SUPT16H	119586791	16088
FACTp140	K.ICDVYNAVMDVVK.K	66.35	0.530891	763.373	22387	2	Q9Y5B9	SUPT16H	119586791	16088
FACTp140	K.KVTMINAIPVASLDPIKEWLNSCDLK.Y	65.31	0.480111	985.861	25017	3	Q9Y5B9	SUPT16H	119586791	16088
FACTp140	K.YETVIMPVFGIATPFHIATIK.N	44.49	2.58445	783.431	25312	3	Q9Y5B9	SUPT16H	119586791	16088
FACTp140	R.TLMVDPSQEVQENYNFLLQLQEELLK.E	93.35	0.209189	1041.2	29968	3	Q9Y5B9	SUPT16H	119586791	16088
FACTp140	R.AHQKELAAQLNEEAK.R	43.37	1.32868	560.628	9347	3	Q9Y5B9	SUPT16H	119586791	16088
FACTp140	K.HQHMHDRDDLYAEQMER.E	27.58	0.901877	553.491	9407	4	Q9Y5B9	SUPT16H	119586791	16088
Family with sequence similarity 136, member A	K.EALLSIGK.-	16.98	6.55996	415.75	14656	2	Q96C01	FAM136A	119614707	07866
Family with sequence similarity 136, member A	R.CHVPLAQAQALVTSELEKFQDR.L	92.37	3.12955	847.438	22956	3	Q96C01	FAM136A	74751785	07866
Family with sequence similarity 136, member A	R.CSASCCEDSQASMK.Q	78.55	1.30941	810.793	7627	2	Q96C01	FAM136A	74751785	07866
Family with sequence similarity 82, member C	K.AIALQPENPMAHFLLGR.W	66.41	1.43024	626.672	22755	3	Q96TC7	RMDN3	163914351	07687
Family with sequence similarity 98, member B	K.NSQLDKNSEVYQEVQAMFDTLGIPK.S	68.5	5.07781	952.131	26735	3	Q52LJ0	FAM98B	74735811	08786
Fanconi anemia group I protein	K.FVSSLLTALFR.D	49.59	1.17729	627.367	26358	2	Q9NVI1	FANCI	219519668	13339
Far upstream element binding protein	R.GTPQQIDYAR.Q	44.98	1.18582	574.788	10180	2	Q96AE4	FUBP1	159162537	10349
Far upstream element binding protein	R.SCMLTGTPESVQSAKR.L	73.97	0.612499	584.618	10790	3	Q96AE4	FUBP1	119626763	10349
Far upstream element binding protein	R.IAQITGPPDR.C	50.76	1.65982	534.295	10831	2	Q96AE4	FUBP1	159162537	10349
Far upstream element binding protein	R.IQFKPDDGTTPER.I	43.47	2.95794	752.378	10866	2	Q96AE4	FUBP1	159162537	10349
Far upstream element binding protein	K.MVMIQDGPQNTGADKPLR.I	36.51	5.64799	657.661	13139	3	Q96AE4	FUBP1	119626763	10349
Far upstream element binding protein	K.IQIAPDSGGLPER.S	42.12	2.31978	676.86	14201	2	Q96AE4	FUBP1	119626763	10349
Far upstream element binding protein	R.IGGNEGIDVPIPR.F	64.28	6.89602	668.86	16973	2	Q96AE4	FUBP1	119626763	10349
Far upstream element binding protein	R.CQHAAEIITDLLR.S	35.07	1.75738	770.4	20348	2	Q96AE4	FUBP1	119626763	10349
Far upstream element binding protein	R.SVMTEEYKVPDGMVGFIIGR.G	54.37	2.3796	1114.56	22938	2	Q96AE4	FUBP1	119626763	10349
Fascin 1	R.YLAPSGPSGTLK.A	33.01	1.20943	595.824	11655	2	J3KNT0	FSCN1	340707772	04068
Fat mass and obesity associated	R.NEILTAILASLTAR.Q	71.96	0.195173	743.436	28426	2	Q9C0B1	FTO	293651926	19057
Fatty acid synthase	R.SDEAVKPFGLK.V	24.34	2.7901	595.823	12687	2	A0A0U1RQF0	FASN	288562975	02567
Fatty acid synthase	R.GTPLISPLIK.W	24.98	0.745195	519.831	17272	2	A0A0U1RQF0	FASN	288562975	02567
Fatty acid synthase	R.LSIPTYGLQCTR.A	14.32	0.276846	704.866	17305	2	A0A0U1RQF0	FASN	269849686	02567
Fatty acid synthase	K.ACLDTAVENMPSLK.M	47.07	4.45396	774.87	17641	2	A0A0U1RQF0	FASN	269849686	02567
Fatty acid synthase	R.HSQDLAFLSMLNDIAAVPATAMPFR.G	46.97	3.18773	906.121	28081	3	A0A0U1RQF0	FASN	288562975	02567
Fatty acid synthase	R.ALGLGVEQLPVVFEDVVLHQATILPK.T	49.11	3.16701	697.154	28644	4	A0A0U1RQF0	FASN	288562975	02567
Fatty acid synthase	R.DLVEAVAHILGIR.D	37.14	1.30031	469.278	30129	3	A0A0U1RQF0	FASN	269849686	02567
Fatty aldehyde dehydrogenase	K.VMQEEIFGPILPIVPVK.N	51.35	1.91086	955.045	25246	2	J3QRD1	ALDH3A2	119571285	07188
FAU	R.FVNVVPTFGKK.K	17.98	1.29561	412.576	14944	3	P62861	FAU	119594759	00002
FAU	R.RFVNVVPTFGK.K	22.95	3.47546	632.362	15114	2	P62861	FAU	119594759	00002
FAU	R.FVNVVPTFGK.K	22.91	2.2589	554.312	17828	2	P62861	FAU	119594759	00002
FBP3	R.GVPQQIEVAR.Q	29.25	2.27976	548.808	11553	2	Q96I24	FUBP3	187951661	04640
FBP3	R.MGGGSIEVSVPR.F	71.9	3.95589	594.808	13916	2	Q96I24	FUBP3	187951661	04640
FBP3	K.MVMIQDGPLPTGADKPLR.I	69.89	1.99174	970.009	16358	2	Q96I24	FUBP3	187951661	04640
FBP3	R.EMVLEIIR.E	34.26	2.05473	501.785	19606	2	Q96I24	FUBP3	187951661	04640
FBP3	K.SINQQSGAHVELQR.N	51.13	1.16416	522.937	9620	3	Q96I24	FUBP3	187951661	04640
FGF receptor 3	K.IADFGLAR.I	28.5	1.10148	431.742	15307	2	Q8IXN4	MAK	345846141	01809
FHL1	K.AIVAGDQNVEYK.G	38.51	0.610716	653.835	11245	2	Q5JXI2	FHL1	268607694	02157
FHL1	K.CLHPLANETFVAKDNK.I	56.05	1.05874	464.988	11395	4	Q5JXI2	FHL1	268607694	02157
FHL1	R.FVFHQEQVYCPDCAK.K	19.57	0.66551	643.287	14030	3	B7Z5T4	FHL1	268607694	02157
Fibrillarin	K.RVSISEGDDKIEYR.A	50.43	0.67553	556.284	10826	3	P22087	FBL	197692469	00617
Fibrillarin	K.NVMVEPHRHEGVFICR.G	41.43	2.12023	495.749	11097	4	P22087	FBL	197692469	00617
Fibrillarin	K.NLVPGESVYGEKR.V	43.68	1.43671	724.38	11559	2	P22087	FBL	197692469	00617
Fibrillarin	R.VSISEGDDKIEYR.A	73.74	3.13225	755.87	12351	2	P22087	FBL	197692469	00617
Fibrillarin	K.NLVPGESVYGEK.R	21.08	1.67383	646.329	13546	2	P22087	FBL	197692469	00617
Fibrillarin	R.IVALNAHTFLR.N	60.05	2.90262	418.914	15411	3	P22087	FBL	197692469	00617
Fibrillarin	K.LAAAILGGVDQIHIKPGAK.V	72.95	2.9133	936.554	16195	2	P22087	FBL	197692469	00617
Filamin A, alpha	R.TGVELGKPTHFTVNAK.A	61.98	0.752243	849.963	11581	2	A0A087WWY3	FLNA	326205158	02060
Filamin A, alpha	K.CSGPGLSPGMVR.A	47.49	3.28194	609.29	12114	2	A0A087WWY3	FLNA	326205158	02060
Filamin A, alpha	K.YNEQHVPGSPFTAR.V	38.46	2.77396	534.925	12184	3	A0A087WWY3	FLNA	326205158	02060
Filamin A, alpha	K.TGVAVNKPAEFTVDAK.H	50.66	1.06201	549.629	12503	3	A0A087WWY3	FLNA	326205158	02060
Filamin A, alpha	R.LVSNHSLHETSSVFVDSLTK.A	66.76	0.810408	734.047	15207	3	A0A087WWY3	FLNA	326205158	02060
Filamin A, alpha	R.AWGPGLEGGVVGK.S	26.08	0.0717399	613.83	15929	2	A0A087WWY3	FLNA	326205158	02060
Filamin A, alpha	R.VQVQDNEGCPVEALVK.D	18.07	6.72765	892.94	15941	2	A0A087WWY3	FLNA	326205158	02060
Filamin C	K.YGGPQHIVGSPFK.A	21.99	2.15329	693.86	12691	2	Q14315	FLNC	254763419	00018
Filamin C	R.LIALLEVLSQK.R	55.15	0.740153	613.89	25107	2	A0A087WWY3	FLNA	326205158	02060
FK506 binding protein 10	K.IIIPPFLAYGEK.G	14.58	1.69461	680.896	23573	2	Q96AY3	FKBP10	192448443	09522
FK506 binding protein 1A	K.RGQTCVVHYTGMLEDGKK.F	52.27	1.09235	416.608	10662	5	Q5W0X3	FKBP1A	296278516	01741
FK506 binding protein 1A	K.RGQTCVVHYTGMLEDGK.K	36.06	0.551535	650.977	11829	3	Q5W0X3	FKBP1A	296278516	01741
FK506 binding protein 1A	K.FMLGKQEVIR.G	32.04	1.5901	407.565	13495	3	Q5VVH2	FKBP1C	296278516	01741
FK506 binding protein 3	K.SEETLDEGPPKYTK.S	28.39	4.21394	797.382	10341	2	Q00688	FKBP3	119586189	01743
FK506 binding protein 3	K.TANKDHLVTAYNHLFETK.R	49.76	0.654594	701.36	13836	3	Q00688	FKBP3	241913087	01743
FK506 binding protein 3	R.GWDEALLTMSKGEK.A	68.72	2.99342	782.885	18651	2	Q00688	FKBP3	157833438	01743
FK506 binding protein 4	R.RGEAHLAVNDFELAR.A	49.33	0.84341	566.628	14211	3	Q02790	FKBP4	119609296	11794
FK506 binding protein 4	K.LQAFSAAIESCNK.A	59.83	4.68342	719.85	14686	2	Q02790	FKBP4	119609296	11794
FK506 binding protein 4	K.SNTAGSQSQVETEA.-	26.04	2.14395	704.811	8998	2	Q02790	FKBP4	119609296	11794
FK506 binding protein 8	K.TAVDGPDLEMLTGQER.V	83.01	3.64242	866.411	20060	2	J3KQ73	FKBP8	193806337	05327
Flap endonuclease 1	K.QLQQAQAAGAEQEVEK.F	67.09	4.42863	864.428	10260	2	P39748	FEN1	330689556	02670
Flap endonuclease 1	K.EAHQLFLEPEVLDPESVELK.W	55.08	2.43994	774.736	22224	3	P39748	FEN1	330689556	02670
Flap endonuclease 1	K.HLLSLMGIPYLDAPSEAEASCAALVK.A	78.61	3.5561	1378.7	24357	2	P39748	FEN1	330689556	02670
Flavin reductase	R.NDLSPTTVMSEGAR.N	54.87	3.64353	739.349	14811	2	P30043	BLVRB	119577376	02967
FLJ14936	K.MLQIQPEKDIIVEFIKNEDFK.Y	18	1.83444	645.095	23922	4	Q8NAV1	PRPF38A	119627187	10972
FLJ14936	R.NGEFELMHVDEFIDELLHSER.V	73.43	1.12145	640.55	27808	4	Q8NAV1	PRPF38A	119627187	10972
FLJ16517 protein	R.QEAESQPCTSTLPR.E	86.41	1.62745	802.371	10185	2	Q6ZN17	LIN28B	223459806	13366
FLJ16517 protein	R.VTGPGGSPCLGSER.R	55.59	1.4123	687.327	10456	2	Q6ZN17	LIN28B	223459806	13366
FLJ16517 protein	R.MGFGFISMINR.E	35.26	0.370887	636.815	23293	2	Q6ZN17	LIN28B	223459806	13366
FLJ20095	R.CRDPPSNPVAASPR.F	41.21	7.69495	508.58	8897	3	Q8ND82	ZNF280C	119632211	06526
FLJ20095	K.QNNESWENHTTCQHCYR.Q	43.23	0.908167	566.731	9079	4	Q8ND82	ZNF280C	119632212	06526
FLJ40411 protein	K.QIHSEFSISR.L	18.38	8.12548	602.314	11042	2	A0A0A0MR46	RBM44	207028821	19170
FLJ44635 protein	R.VKPFMTGAAEQIK.H	54.94	0.287371	710.387	12341	2	Q8TBK7	TPT1	242556423	15979
Flotillin 2	R.LLAELPASVHALTGVDLSKIPLIK.K	31.95	2.45909	625.378	24763	4	J3QLD9	FLOT2	254763294	00580
Fodrin beta	K.TALPAQSAATLPAR.T	51.08	1.16979	684.385	12566	2	Q01082	SPTBN1	190192202	01683
Fodrin beta	K.FMELLEPLNER.K	37.41	0.701804	695.855	22233	2	Q01082	SPTBN1	190192202	01683
Formyltetrahydrofolate dehydrogenase	R.FLFPEGIK.G	22.55	2.19456	475.77	19076	2	Q8TBP8	ALDH1L1	238814322	02594
Fragile X mental retardation 1 protein	R.SFLEFAEDVIQVPR.N	56.07	1.69349	825.429	26247	2	Q8IXW7	FMR1	297374791	02398
FRAS1-related extracellular matrix protein 3	R.CEVTVLDALPR.L	26.05	6.60824	636.83	20278	2	P0C091	FREM3	270265871
FtsJ homolog 3	K.QQLPQTPPSCLK.T	26.48	5.30667	698.87	11903	2	Q8IY81	FTSJ3	194097365	17024
FtsJ homolog 3	R.TSVTDFLR.A	51.57	1.37028	469.75	18799	2	Q8IY81	FTSJ3	194097365	17024
FtsJ homolog 3	R.ILDPEGLALGAVIASSK.K	58.12	0.444998	827.474	24005	2	Q8IY81	FTSJ3	194097365	17024
Fumarase	R.INKLMNESLMLVTALNPHIGYDK.A	61.05	1.18155	872.128	23007	3	P07954	FH	196049945	00652
Fumarase	K.LMNESLMLVTALNPHIGYDK.A	64.54	1.67408	1130.08	23060	2	P07954	FH	196049945	00652
Fumarase	K.NGSTLKETAIELGYLTAEQFDEWVKPK.D	97.26	1.10413	1023.19	26716	3	P07954	FH	196049945	00652
Fumarase	K.VAALTGLPFVTAPNKFEALAAHDALVELSGAMNTTACSLMK.I	80.98	3.47518	1058.54	28087	4	P07954	FH	196049945	00652
FUS	K.GEATVSFDDPPSAK.A	18.51	4.46837	710.83	13207	2	H3BPE7	FUS	332138053	00660
FUS	K.TGQPMINLYTDRETGK.L	49.45	1.15248	912.45	14172	2	H3BPE7	FUS	332138053	00660
FUS	K.EFSGNPIKVSFATR.R	31.78	0.587321	776.91	15920	2	H3BPE7	FUS	283135201	00660
FUS	K.AAIDWFDGK.E	45.09	0.060636	511.751	19650	2	H3BPE7	FUS	332138053	00660
FUS	K.AAIDWFDGKEFSGNPIK.V	59.34	0.638545	947.97	21279	2	H3BPE7	FUS	332138053	00660
FUS	K.AAIDWFDGKEFSGNPIKVSFATR.R	79.03	0.199508	1278.65	22266	2	H3BPE7	FUS	283135201	00660
FUS	R.NECNQCKAPKPDGPGGGPGGSHM#GGNYGDDR.R	35.36	1.85459	641.269	8016	5	H3BPE7	FUS	283135201	00660
FUS	K.APKPDGPGGGPGGSHMGGNYGDDR.R	106.44	3.39242	751.66	8919	3	H3BPE7	FUS	283135201	00660
FUS interacting protein 1	R.DAEDALHNLDRK.W	58.54	2.05058	698.843	12113	2	O75494	SRSF10	300360554	05562
FUS interacting protein 1	R.QIEIQFAQGDRK.T	51.43	1.08742	716.88	12869	2	O75494	SRSF10	300360554	05562
FUS interacting protein 1	R.GFAYVQFEDVRDAEDALHNLDRK.W	15.5	3.36928	903.437	20913	3	O75494	SRSF10	300360554	05562
FUS interacting protein 1	R.YGPIVDVYVPLDFYTR.R	33.87	1.80597	958.992	25216	2	Q6IQ42	FUSIP1	300360554	05562
Fuse binding protein interacting repressor	K.QTIAHQQQQLTNLQMAAQR.Q	57.71	1.74492	736.714	12679	3	A0A0J9YVP6	PUF60	119602600	18051
Fuse binding protein interacting repressor	R.QAFAPFGPIK.S	53.21	3.73377	538.298	17589	2	Q9UHX1	PUF60	303324712	18051
Fuse binding protein interacting repressor	K.LGLPPLTPEQQEALQK.A	52.17	1.9762	881.489	18135	2	Q9UHX1	PUF60	209862867	18051
Fuse binding protein interacting repressor	K.VGRPSNIGQAQPIIDQLAEEAR.A	91.99	0.0685788	1181.63	18858	2	Q9UHX1	PUF60	303324712	18051
Fuse binding protein interacting repressor	K.AQSSQDAVSSMNLFDLGGQYLR.V	135.55	2.66011	1194.07	24362	2	Q9UHX1	PUF60	303324712	18051
Fuse binding protein interacting repressor	K.AVTPPMPLLTPATPGGLPPAAAVAAAAATAK.I	103.93	0.180351	1397.78	24659	2	Q9UHX1	PUF60	209862867	18051
Fuse binding protein interacting repressor	K.HKGFAFVEYEVPEAAQLALEQMNSVMLGGR.N	75.25	1.01998	831.164	27361	4	Q9UHX1	PUF60	303324712	18051
FXR1	R.GFLEFVEDFIQVPR.N	18.57	1.6552	565.962	30216	3	P51114	FXR1	189047132	02892
FXR2	K.AGYSTDESSSSSLHATR.T	74.33	1.08385	585.93	8989	3	P51116	FXR2	259013556	05629
G protein pathway suppressor 1	K.SPPREGSQGELTPANSQSR.M	21.17	0.973991	666.66	8546	3	A0A096LP07	GPS1	223590263	15991
G rich RNA sequence binding factor 1	R.GLPFQANAQDIINFFAPLKPVR.I	67.78	0.197855	819.453	27425	3	Q12849	GRSF1	215274142	07276
G1 to S phase transition 1	R.FVKQDQVCIAR.L	35.73	1.71444	455.242	10379	3	J3KQG6	GSPT1	237823789	00753
G1 to S phase transition 1	K.STIGGQIMYLTGMVDKR.T	68.88	1.21928	935.481	21577	2	J3KQG6	GSPT1	194097354	00753
G10 Maternal transcript	K.VESLWPIFR.I	18.01	3.94549	573.817	23465	2	P41223	BUD31	119597079	10351
Galactocerebrosidase	R.RAKAMTAAAGSAGR.A	15.82	6.11818	659.85	12727	2	A0A0A0MQV0	GALC	319655717	06057
Galactosidase, alpha	K.SILDWTSFNQER.I	46.6	2.94843	748.36	22600	2	P06280	GLA	295789493	02357
Gamma glutamyl hydrolase	K.NLDGISHAPNAVK.T	40.06	4.62381	668.351	10541	2	Q92820	GGH	119607268	03299
Gamma glutamyl hydrolase	K.KPIIGILMQK.C	34.01	3.99575	570.86	15358	2	Q92820	GGH	119607268	03299
Gankyrin	K.GAQVNAVNQNGCTPLHYAASK.N	86.25	1.68405	734.022	11560	3	O75832	PSMD10	159163069	04594
GART	K.QVLVAPGNAGTACSEK.I	68.48	5.66368	801.397	11153	2	P22102	GART	209869995	00716
GART	R.VLIIGSGGR.E	23.72	3.73824	436.27	12790	2	P22102	GART	209869995	00716
GART	R.SAGVQCFGPTAEAAQLESSKR.F	106.29	0.705087	732.023	14324	3	P22102	GART	209869995	00716
GART	K.AAGFKDPLLASGTDGVGTK.L	47.38	1.96682	902.977	15083	2	P22102	GART	209869995	00716
GART	R.ENLISALEEAKK.G	33.81	1.27832	448.917	17292	3	P22102	GART	209869995	00716
GART	R.FGDPECQVILPLLK.S	95.52	2.26538	814.938	23321	2	P22102	GART	209869995	00716
GART	K.AFTKPEEACSFILSADFPALVVK.A	47.89	0.986101	847.441	23935	3	P22102	GART	209869995	00716
GART	K.GVEITGFPEAQALGLEVFHAGTALK.N	65.33	0.112705	1278.18	25039	2	P22102	GART	209869995	00716
Gastric H+/K+ ATPase alpha subunit	K.VDNSSLTGESEPQTR.S	61.31	1.22982	810.38	10004	2	P20648	ATP4A	237681111	01662
GATA zinc finger domain containing 2B	R.VEPFVCAQCR.T	16.3	0.782253	633.291	12637	2	A0A0U1RRM1	GATAD2B	119573655	15094
GBAS	K.LQFHNVKPECLEAYNK.I	64.89	1.17991	663.999	13372	3	O75323	GBAS	119628372	04302
GBAS	R.IMIPLKTSPLQ.-	24.72	0.490033	620.87	18370	2	O75323	GBAS	321267477	04302
GBAS	R.SYQLRPGTMIEWGNYWAR.A	28.34	2.28629	743.36	21060	3	O75323	GBAS	321267477	04302
GBAS	K.HGWEELVYYTVPLIQEMESR.I	56.76	2.67305	827.068	28031	3	O75323	GBAS	321267477	04302
GCN1 general control of amino acid synthesis 1 like 1	K.ILPEIIPILEEGLR.S	33.58	2.2879	802.987	27065	2	Q92616	GCN1L1	301171133	16127
GDP dissociation inhibitor 1	R.KQNDVFGEAEQ.-	50.16	0.43809	632.794	11597	2	P31150	GDI1	119593116	02114
GDP dissociation inhibitor 1	K.FLMANGQLVK.M	21.21	1.36175	560.812	15294	2	P50395	GDI2	197692559	02114
GDP dissociation inhibitor 1	R.MAGTAFDFENMKR.K	73.45	9.75704	759.34	15637	2	P31150	GDI1	119593116	02114
GDP dissociation inhibitor 1	K.MLLYTEVTR.Y	19.91	1.72176	563.301	16292	2	P50395	GDI2	197692559	02114
GDP dissociation inhibitor 1	R.FQLLEGPPESMGR.G	34.94	5.12626	730.86	18879	2	P31150	GDI1	119593117	02114
GDP dissociation inhibitor 1	K.IYKVPSTETEALASNLMGMFEK.R	24.73	1.21136	820.41	24635	3	P31150	GDI1	119593117	02114
GDP dissociation inhibitor 1	K.SPYLYPLYGLGELPQGFAR.L	68.28	1.61972	1071.06	25056	2	Q5SX88	GDI2	197692559	02114
GDP dissociation inhibitor 1	K.KFDLGQDVIDFTGHALALYR.T	104.04	0.737107	760.398	25675	3	Q5SX88	GDI2	197692559	02114
GDP dissociation inhibitor 1	K.FDLGQDVIDFTGHALALYR.T	77.87	0.143648	717.7	27378	3	Q5SX88	GDI2	197692559	02114
GDP dissociation inhibitor 2	K.QLICDPSYVK.D	22.13	2.53392	611.809	13582	2	Q5SX88	GDI2	197692559	02863
GDP dissociation inhibitor 2	K.FVSISDLLVPK.D	17.67	2.50634	609.359	23807	2	Q5SX88	GDI2	197692559	02863
GDP dissociation inhibitor 2	K.IYKVPSTEAEALASSLMGLFEK.R	65.71	0.255427	795.419	27264	3	P50395	GDI2	197692559	02863
Gemin 5	R.LVFCLLELLSR.H	53.34	2.36135	681.893	28122	2	Q8TEQ6	GEMIN5	296439335	06109
General transcription factor 2 I	K.RPELLTHSTTEVTQPR.T	55.06	1.15926	622.335	10509	3	P78347	GTF2I	254692934	03399
General transcription factor 2 I	R.TNTPVKEDWNVR.I	63.62	0.316713	486.916	11265	3	P78347	GTF2I	254692934	03399
General transcription factor IIIC, polypeptide 2, beta 110kDa	R.AAQVALLYLQELAEELSTALPAPVSCPEGPK.V	34.81	0.59834	817.181	30904	4	A0A087WZD8	GTF3C2	119621001	05347
Generel transcription factor 3C polypeptide 4	K.TFEEAAAQLLESSVQNLFK.Q	51.96	1.65735	709.033	30665	3	Q9UKN8	GTF3C4	212276467	11998
GK001 protein	R.LAQAWFNTHR.E	38.61	2.62135	622.322	12850	2	Q96A33	CCDC47	171906582	17041
GK001 protein	K.RQDLLNVLAR.M	33.58	2.57493	599.355	16263	2	Q96A33	CCDC47	171906582	17041
GK001 protein	K.YGLPDSLAILSEMGEVTDGMMDTK.M	122.96	4.19013	1287.1	28586	2	Q96A33	CCDC47	171906582	17041
Glucocerebrosidase	R.LLMLDDQR.L	32.76	0.243143	502.266	16928	2	A0A0G2JLB3	GBA	346651890	06973
Glucosamine phosphate N acetyltransferase 1	K.LLLSTLTLLSK.K	20.69	2.18011	601.391	23011	2	Q96EK6	GNPNAT1	203282417	17046
Glucosamine-6-phosphate deaminase 1	K.LVDPLYSIK.E	42.38	1.63611	524.307	17600	2	P46926	GNPDA1	119582297	09048
Glucosidase I	R.LAGSLLTQALESHAEGFRER.F	23.92	0.239802	729.05	18878	3	Q13724	MOGS	225903430	03214
Glucosidase I	R.LGPLLDILADSR.H	70.09	2.83457	641.87	24094	2	Q13724	MOGS	225903430	03214
Glucosidase I	R.EALGHWLGLLNADGWIGR.E	42.78	1.45094	660.016	25349	3	Q13724	MOGS	225903430	03214
Glucosidase I	R.VVGRPQPQLQYVDALGYVSLFPLLLR.L	72.25	3.08158	981.23	27975	3	Q13724	MOGS	225903430	03214
Glucosidase II beta subunit	R.SLKDMEESIR.N	38.92	1.69179	403.204	13428	3	K7ELL7	PRKCSH	211826282	03518
Glucosidase II beta subunit	K.LWEEQLAAAK.A	24.53	2.38734	579.81	15639	2	K7ELL7	PRKCSH	211826282	03518
Glucosidase II beta subunit	K.ILIEDWK.K	36.5	3.1118	458.759	17557	2	K7ELL7	PRKCSH	211826282	03518
Glucosidase II beta subunit	K.SLEDQVEMLR.T	21.52	4.59006	610.3	18113	2	K7ELL7	PRKCSH	211826282	03518
Glucosidase II beta subunit	K.LGGSPTSLGTWGSWIGPDHDKFSAMK.Y	86.36	2.96819	911.44	20416	3	K7ELL7	PRKCSH	211826282	03518
Glutamate dehydrogenase 1	K.NYTDNELEKITR.R	50.16	1.67677	748.372	13451	2	B3KV55	GLUD1	317040164	11748
Glutamate dehydrogenase 1	K.HGGTIPIVPTAEFQDR.I	80.33	0.596125	869.449	16192	2	B3KV55	GLUD1	317040164	11748
Glutamate dehydrogenase 1	K.MVEGFFDRGASIVEDKLVEDLR.T	22.84	2.86624	632.071	23534	4	P00367	GLUD1	317040164	11748
Glutamate dehydrogenase 2	R.TAAYVNAIEK.V	30.95	0.842926	540.29	11393	2	B3KV55	GLUD1	317040164	11748
Glutamate dehydrogenase 2	K.ALASLMTYK.C	50.66	4.21439	499.271	15169	2	P00367	GLUD1	317040164	11748
Glutamate dehydrogenase 2	R.IIKPCNHVLSLSFPIR.R	33.69	1.22804	632.03	16833	3	P00367	GLUD1	317040164	11748
Glutamate dehydrogenase 2	K.IIAEGANGPTTPEADKIFLER.N	114.37	2.34684	1121.59	17206	2	B3KV55	GLUD1	317040164	11748
Glutamate dehydrogenase 2	K.ELEDFKLQHGSILGFPK.A	32.35	0.557701	979.523	19268	2	B3KV55	GLUD1	317040164	11748
Glutamate dehydrogenase 2	R.DDGSWEVIEGYR.A	15.01	2.37931	713.316	21219	2	P00367	GLUD1	317040164	11748
Glutamate oxaloacetate transaminase-1	M.APPSVFAEVPQAQPVLVFK.L	27.97	1.91491	1012.56	22493	2	B7Z1I2	GOT1	55663625	00687
Glutamate oxaloacetate transaminase-1	K.IANDNSLNHEYLPILGLAEFR.S	80.44	2.23196	800.418	24505	3	B7Z7E9	GOT1	255918058	00687
Glutamate oxaloacetate transaminase-1	R.VGNLTVVGKEPESILQVLSQMEK.I	34.72	0.907398	833.455	24797	3	B7Z1I2	GOT1	255918058	00687
Glutamate oxaloacetate transaminase, mitochondrial	R.VGAFTMVCKDADEAK.R	42.62	1.85898	821.383	13317	2	E7ERW2	GOT2	308153643	00684
Glutamate oxaloacetate transaminase, mitochondrial	R.VGAFTMVCK.D	47.87	2.58767	506.75	13801	2	E7ERW2	GOT2	308153643	00684
Glutamate oxaloacetate transaminase, mitochondrial	R.DDNGKPYVLPSVR.K	22.88	0.233601	487.256	14103	3	E7ERW2	GOT2	308153643	00684
Glutamate oxaloacetate transaminase, mitochondrial	R.IGASFLQR.F	44.27	1.65114	446.255	14210	2	E7ERW2	GOT2	308153643	00684
Glutamate oxaloacetate transaminase, mitochondrial	R.IAAAILNTPDLRK.Q	30.66	1.96872	465.948	14512	3	E7ERW2	GOT2	308153643	00684
Glutamate oxaloacetate transaminase, mitochondrial	K.ILIRPMYSNPPLNGAR.I	47.3	1.36424	604.669	15024	3	E7ERW2	GOT2	308153643	00684
Glutamate oxaloacetate transaminase, mitochondrial	K.ASAELALGENSEVLK.S	20.1	5.36193	765.9	16039	2	P00505	GOT2	308153643	00684
Glutamate oxaloacetate transaminase, mitochondrial	R.FVTVQTISGTGALR.I	58.36	2.36308	725.405	16433	2	E7ERW2	GOT2	308153643	00684
Glutamate oxaloacetate transaminase, mitochondrial	R.IAAAILNTPDLR.K	75.07	0.948147	634.371	17347	2	E7ERW2	GOT2	308153643	00684
Glutamate oxaloacetate transaminase, mitochondrial	R.DVFLPKPTWGNHTPIFR.D	72	1.72044	1013.04	19004	2	E7ERW2	GOT2	308153643	00684
Glutamate oxaloacetate transaminase, mitochondrial	R.ISVAGVTSSNVGYLAHAIHQVTK.-	110.85	6.07843	1176.63	19564	2	E7ERW2	GOT2	308153643	00684
Glutamate oxaloacetate transaminase, mitochondrial	K.NLDKEYLPIGGLAEFCK.A	70.66	1.72446	983.999	20924	2	P00505	GOT2	308153643	00684
Glutamate oxaloacetate transaminase, mitochondrial	K.EGSTHNWQHITDQIGMFCFTGLKPEQVER.L	56.74	1.34897	862.156	21326	4	E7ERW2	GOT2	308153643	00684
Glutamate-rich WD repeat-containing protein 1	K.NIHLWTPTDGGSWHVDQRPFVGHTR.S	22.12	3.78936	729.11	16731	4	Q9BQ67	GRWD1	237820620	11013
Glutamine dependent carbamoyl phosphate synthase	R.LGYPVLVR.A	56.52	9.53355	458.78	15519	2	P27708	CAD	119621019	06437
Glutamine dependent carbamoyl phosphate synthase	R.LSLDDLLQR.L	33.43	1.04606	536.804	22521	2	P27708	CAD	119621019	06437
Glutamine-fructose-6-phosphate transaminase 2	R.KEIFETLIK.G	28.8	1.57586	560.833	15314	2	O94808	GFPT2	119574141	04842
Glutaminyl tRNA synthetase	R.VGVTVAQTTMEPHLLEACVR.D	24.08	4.79577	737.71	17436	3	B4DDN1	QARS	119585358	07223
Glutaminyl tRNA synthetase	R.EAATQAQQTLGSTIDKATGILLYGLASR.L	108.87	0.135533	959.849	27245	3	A0A0U1RQU2	QARS	119585358	07223
Glutamyl-prolyl-tRNA synthetase	R.NSEPAGLETPEAK.V	65.05	3.55269	671.825	10535	2	P07814	EPRS	288558855	00703
Glutamyl-prolyl-tRNA synthetase	K.GSQFGQSCCLR.A	40.72	1.58824	650.281	10605	2	P07814	EPRS	288558855	00703
Glutamyl-prolyl-tRNA synthetase	K.SLIGVEYKPVSATGAEDKDKK.K	35.63	3.80283	559.55	11816	4	P07814	EPRS		00703
Glutamyl-prolyl-tRNA synthetase	R.LNLNNTVLSK.R	60.87	1.2764	558.324	14304	2	P07814	EPRS	288558855	00703
Glutamyl-prolyl-tRNA synthetase	R.WEFKHPQPFLR.T	17.88	0.445184	495.598	14951	3	P07814	EPRS	288558855	00703
Glutamyl-prolyl-tRNA synthetase	K.QDVGKFVELPGAEMGK.V	20.51	1.7104	568.96	17162	3	P07814	EPRS	288558855	00703
Glutamyl-prolyl-tRNA synthetase	K.YYTLFGR.S	19.26	0.478538	460.237	17312	2	P07814	EPRS	288558855	00703
Glutamyl-prolyl-tRNA synthetase	K.EAPCVLIYIPDGHTK.E	17.63	1.47239	856.936	18655	2	P07814	EPRS	288558855	00703
Glutamyl-prolyl-tRNA synthetase	K.SLCIPFKPLCELQPGAK.C	36.76	2.03675	653.345	20196	3	P07814	EPRS	288558855	00703
Glutamyl-prolyl-tRNA synthetase	K.KEENLADWYSQVITK.S	88.38	2.34001	912.464	20534	2	P07814	EPRS	288558855	00703
Glutamyl-prolyl-tRNA synthetase	R.TIGVMTMVHGDNMGLVLPPR.V	53.26	2.84178	1069.55	20795	2	P07814	EPRS	288558855	00703
Glutamyl-prolyl-tRNA synthetase	K.LGVENCYFPMFVSQSALEK.E	21.5	0.895879	1110.03	23682	2	P07814	EPRS	288558855	00703
Glutamyl-prolyl-tRNA synthetase	R.TGNKYNVYPTYDFACPIVDSIEGVTHALR.T	78.6	0.604738	825.906	25064	4	P07814	EPRS	288558855	00703
Glutamyl-prolyl-tRNA synthetase	K.YNVYPTYDFACPIVDSIEGVTHALR.T	91.5	0.0344781	967.469	27054	3	P07814	EPRS	288558855	00703
Glutathione reductase	K.LGGTCVNVGCVPK.K	33.03	3.79373	680.837	12525	2	P00390	GSR	346651993	00704
Glutathione reductase	R.LNAIYQNNLTK.S	37.26	5.96736	646.35	12801	2	P00390	GSR	346651993	00704
Glutathione S transferase 3	K.ASCLYGQLPK.F	28.36	2.43539	568.791	12823	2	P09211	GSTP1	332639673	00614
Glutathione S transferase 3	K.FQDGDLTLYQSNTILR.H	75.18	1.92044	942.477	20124	2	P09211	GSTP1	332639673	00614
Glutathione S transferase 3	K.AFLASPEYVNLPINGNGKQ.-	65.49	2.85919	1016.53	20365	2	P09211	GSTP1	332639673	00614
Glutathione S transferase 3	K.ALPGQLKPFETLLSQNQGGK.T	68.13	0.0301012	1063.58	20396	2	P09211	GSTP1	332639673	00614
Glutathione S transferase 3	K.AFLASPEYVNLPINGNGK.Q	54.96	3.25633	952.496	20576	2	P09211	GSTP1	332639673	00614
Glutathione S transferase 3	M.PPYTVVYFPVR.G	51.08	1.50405	669.365	21541	2	P09211	GSTP1	291463555	00614
Glutathione S transferase 3	R.TLGLYGKDQQEAALVDMVNDGVEDLRCK.Y	74.2	1.68859	1046.51	22790	3	P09211	GSTP1	332639673	00614
Glutathione S transferase 3	R.TLGLYGKDQQEAALVDMVNDGVEDLR.C	138.42	2.55493	1425.2	23677	2	P09211	GSTP1	332639673	00614
Glutathione S transferase 3	K.DQQEAALVDMVNDGVEDLR.C	99.58	3.51823	1058.99	24627	2	P09211	GSTP1	332639673	00614
Glutathione S transferase omega 1	R.HEVININLK.N	17.29	1.93216	540.313	12770	2	P78417	GSTO1	312597297	10401
Glutathione S transferase omega 1	K.EFTKLEEVLTNKK.T	70	2.20284	789.939	15247	2	P78417	GSTO1	300360534	10401
Glutathione S transferase omega 1	K.VPSLVGSFIR.S	31.51	1.31766	537.818	19745	2	P78417	GSTO1	312597297	10401
Glutathione S transferase omega 1	K.MILELFSKVPSLVGSFIR.S	59.66	1.16788	679.393	28247	3	P78417	GSTO1	312597297	10401
Glutathione S-transferase Mu-2	K.LGLDFPNLPYLIDGTHK.I	28.52	0.978558	638.344	24457	3	P28161	GSTM2	262118605	00707
Glutathione S-transferase Mu-2	R.NQVFEPSCLDAFPNLKDFISRFEGLEK.I	20.19	0.0999821	800.899	27364	4	P28161	GSTM2	262118605	00710
Glyceraldehyde 3 phosphate dehydrogenase	R.VVDLMAHMASKE.-	57.65	1.70443	665.827	14231	2	E7EUT4	GAPDH	119609193	00713
Glyceraldehyde 3 phosphate dehydrogenase	K.IISNASCTTNCLAPLAK.V	83.59	1.33049	917.462	14467	2	E7EU54	GAPDH	134254708	00713
Glyceraldehyde 3 phosphate dehydrogenase	R.GALQNIIPASTGAAK.A	59.59	1.70138	706.4	15444	2	E7EUT4	GAPDH	134254708	00713
Glyceraldehyde 3 phosphate dehydrogenase	K.RVIISAPSADAPMFVMGVNHEKYDNSLK.I	84.89	1.03413	1030.52	17311	3	E7EU54	GAPDH	134254708	00713
Glyceraldehyde 3 phosphate dehydrogenase	R.VPTANVSVVDLTCRLEKPAKYDDIK.K	16.42	1.65954	567.106	17320	5	E7EUT4	GAPDH		00713
Glyceraldehyde 3 phosphate dehydrogenase	K.AENGKLVINGNPITIFQERDPSK.I	42.91	1.99816	635.841	18432	4	E7EU54	GAPDH	119609193	00713
Glyceraldehyde 3 phosphate dehydrogenase	K.LVINGNPITIFQERDPSKIK.W	28.92	1.25926	761.433	19005	3	E7EU54	GAPDH	119609193	00713
Glyceraldehyde 3 phosphate dehydrogenase	R.VIISAPSADAPMFVMGVNHEKYDNSLK.I	73.11	3.40487	1467.23	19094	2	E7EU54	GAPDH	134254708	00713
Glyceraldehyde 3 phosphate dehydrogenase	R.VIISAPSADAPMFVMGVNHEK.Y	99.23	1.77624	738.373	19550	3	E7EU54	GAPDH	134254708	00713
Glyceraldehyde 3 phosphate dehydrogenase	K.LVINGNPITIFQERDPSK.I	59.12	1.01367	681.04	20455	3	E7EU54	GAPDH	119609193	00713
Glyceraldehyde 3 phosphate dehydrogenase	K.LTGMAFRVPTANVSVVDLTCR.L	74	1.17632	769.736	20681	3	E7EUT4	GAPDH	134254708	00713
Glyceraldehyde 3 phosphate dehydrogenase	K.LVINGNPITIFQER.D	96.94	3.17245	807.452	21955	2	E7EU54	GAPDH	119609193	00713
Glyceraldehyde 3 phosphate dehydrogenase	K.WGDAGAEYVVESTGVFTTMEK.A	72.33	0.318835	1139.02	24678	2	E7EU54	GAPDH	119609193	00713
Glyceraldehyde 3 phosphate dehydrogenase	K.LISWYDNEFGYSNRVVDLMAHMASKE.-	24.74	4.52556	769.61	24704	4	E7EUT4	GAPDH	119609193	00713
Glyceraldehyde 3 phosphate dehydrogenase	K.VIHDNFGIVEGLMTTVHAITATQK.T	122.73	0.295142	1298.18	25997	2	E7EUT4	GAPDH	134254708	00713
Glyceraldehyde 3 phosphate dehydrogenase	K.VDIVAINDPFIDLNYMVYMFQYDSTHGKFHGTVK.A	37.66	1.06563	796.391	27575	5	E7EU54	GAPDH	119609193	00713
Glyceraldehyde 3 phosphate dehydrogenase, spermatogenic	K.LTGM#AFRVPTPDVSVVDLTCR.L	17.57	3.05421	1175.6	24351	2	O14556	GAPDHS	315364801	13566
[truncated: 4,068 more rows]
