# Supplementary material for: Impact of exosomal HIV-1 Tat expression on the human cellular proteome
Source: Oncotarget. 2019 Sep 24;10(54):5632–44. doi: 10.18632/oncotarget.27207 (PMC6771461; doi:10.18632/oncotarget.27207)
Supplement: Supplementary file 9 [file oncotarget-10-5632-s009.xlsx]

## Sheet: IL6 Lamp2B-R4
IL6 Lamp2B-R4
Protein Name	Identified Peptide Sequence (#: methionine oxidation)	Mowse Score	Mass Error (ppm)	Isolated mass	Scan number	Charge state	UniProt Accession No	Gene Symbol	NCBI GI accession	HPRD accession
14-3-3 Beta	R.YDDMAAAMK.A	18.16	0.649976	508.214	11837	2	P61981	YWHAG	197692473	03184
14-3-3 Beta	K.LAEQAERYDDMAAAMK.A	44.76	0.17321	906.917	14291	2	P61981	YWHAG	197692473	03184
14-3-3 Beta	K.AVTEQGHELSNEER.N	87.09	0.298985	799.874	8591	2	A0A0J9YWE8	YWHAB	197692473	03184
14-3-3 epsilon	R.YLAEFATGNDRK.E	66.87	1.07606	692.846	11961	2	P62258	YWHAE	119611035	05457
14-3-3 epsilon	K.EAAENSLVAYK.A	50.6	1.41805	597.803	12280	2	P62258	YWHAE	119611035	05457
14-3-3 epsilon	K.LAEQAERYDEMVESMKK.V	53.31	1.76765	1028.99	14882	2	B4DJF2	YWHAE	119611035	05457
14-3-3 epsilon	K.AASDIAMTELPPTHPIR.L	78.72	1.75061	910.471	15487	2	P62258	YWHAE	119611035	05457
14-3-3 epsilon	K.LAEQAERYDEMVESMK.K	13.95	0.761584	643.63	16804	3	B4DJF2	YWHAE	119611035	05457
14-3-3 epsilon	K.LICCDILDVLDK.H	77.39	0.235654	738.875	24275	2	P62258	YWHAE	119611035	05457
14-3-3 epsilon	K.LICCDILDVLDKHLIPAANTGESKVFYYK.M	57.01	1.47008	849.689	24296	4	P62258	YWHAE	119611035	05457
14-3-3 epsilon	K.LICCDILDVLDKHLIPAANTGESK.V	29.27	0.627741	674.601	24402	4	P62258	YWHAE	119611035	05457
14-3-3 epsilon	K.AAFDDAIAELDTLSEESYK.D	91.91	0.0210731	696.66	26222	3	P62258	YWHAE	119611035	05457
14-3-3 Eta	K.LAEQAER.Y	22.54	1.61926	408.715	1490	2	Q04917	YWHAH	307776567	00215
14-3-3 Eta	K.AVTELNEPLSNEDRNLLSVAYK.N	67.94	1.72345	1238.14	19226	2	Q04917	YWHAH	119580407	00215
14-3-3 Eta	K.ELETVCNDVLSLLDKFLIK.N	58.95	8.12457	750.414	30590	3	Q04917	YWHAH	123238850	00215
14-3-3 gamma	K.ELEAVCQDVLSLLDNYLIK.N	77.91	0.828576	1118.08	30579	2	P61981	YWHAG	119592210	05639
14-3-3 theta	R.YLAEVACGDDRK.Q	49.35	0.144632	698.83	10164	2	P27348	YWHAQ	119621384	00886
14-3-3 theta	K.AVTEQGAELSNEER.N	94.36	2.83941	766.861	10276	2	P27348	YWHAQ	119621384	00886
14-3-3 theta	R.YLAEVACGDDR.K	60.19	3.82168	634.78	12394	2	P27348	YWHAQ	119621384	00886
14-3-3 theta	K.LQLIKDYR.E	47.75	1.02802	524.811	12770	2	P27348	YWHAQ	119621384	00886
14-3-3 theta	K.LAEQAERYDDMATCMK.A	35.45	2.38013	966.416	13528	2	P27348	YWHAQ	119621384	00886
14-3-3 theta	R.KQTIDNSQGAYQEAFDISKK.E	71.13	1.45435	757.712	13595	3	P27348	YWHAQ	119621384	00886
14-3-3 theta	K.AVTEQGAELSNEERNLLSVAYK.N	30.31	0.765314	807.747	19741	3	P27348	YWHAQ	119621384	00886
14-3-3 theta	K.TAFDEAIAELDTLNEDSYK.D	37.37	3.95152	715.67	26168	3	P27348	YWHAQ	119621384	00886
14-3-3 theta	R.SICTTVLELLDKYLIANATNPESK.V	122.5	2.44597	1347.21	29309	2	P27348	YWHAQ	119621384	00886
14-3-3 zeta	K.SVTEQGAELSNEER.N	85.05	0.158842	774.86	10537	2	P63104	YWHAZ	306991839	03183
14-3-3 zeta	R.YDDMAACMK.S	23.44	0.0325964	552.712	11491	2	P63104	YWHAZ	306991839	03183
14-3-3 zeta	K.FLIPNASQAESK.V	52.88	0.406229	652.846	15224	2	P63104	YWHAZ	306991839	03183
14-3-3 zeta	K.SVTEQGAELSNEERNLLSVAYK.N	59.15	3.06416	1219.11	20098	2	P63104	YWHAZ	306991839	03183
14-3-3 zeta	R.DICNDVLSLLEK.F	51.91	2.30207	709.865	26876	2	P63104	YWHAZ	306991839	03183
14-3-3 zeta	K.TAFDEAIAELDTLSEESYK.D	108	2.03565	1066.5	27491	2	P63104	YWHAZ	306991839	03183
14-3-3 zeta	R.VVSSIEQKTEGAEK.K	60.77	4.93224	752.9	8981	2	P63104	YWHAZ	306991839	03183
14-3-3 zeta	R.YLAEVAAGDDKK.G	30.9	1.07763	427.223	9940	3	P63104	YWHAZ	306991839	03183
17 beta hydroxysteroid dehydrogenase 4	K.VAVAIPNRPPDAVLTDTTSLNQAALYR.L	75.44	2.00764	956.187	20298	3	P51659	HSD17B4	313482810	03514
17 beta hydroxysteroid dehydrogenase 4	K.LGLLGLANSLAIEGR.K	92.21	0.140292	748.943	24416	2	P51659	HSD17B4	313482810	03514
17 beta hydroxysteroid dehydrogenase 4	K.SMMGGGLAEIPGLSINFAK.V	36.66	6.2769	946.99	24527	2	P51659	HSD17B4	313482810	03514
2-Oxoglutarate and iron-dependent oxygenase domain containing 1	R.SEALFLLLSNFTGLK.L	64.22	0.830043	826.967	29432	2	A0A0A0MTR2	OGFOD1	119603268	08553
28S ribosomal protein S27, mitochondrial	R.EALDVLGAVLK.A	36.33	2.00236	564.338	23438	2	G5EA06	MRPS27	209572725	17596
3-Hydroxyisobutyrate dehydrogenase	K.SPILLGSLAHQIYR.M	41.07	2.02055	784.45	19053	2	P31937	HIBADH	119614306	12238
3-Hydroxyisobutyrate dehydrogenase	R.IITMLPTSINAIEAYSGANGILK.K	29.1	0.599088	1195.65	25528	2	P31937	HIBADH	119614306	12238
3-ketoacyl-CoA reductase	R.TIAVDFASEDIYDKIK.T	66.17	0.359968	914.473	20386	2	Q53GQ0	HSD17B12	158931120	09989
3-ketoacyl-CoA reductase	K.TFVDFFSQCLHEEYR.S	94.15	0.541994	989.444	24036	2	Q53GQ0	HSD17B12	158931120	09989
3-oxoacid CoA transferase	K.STGCDFAVSPK.L	19.06	2.06413	584.77	11274	2	P55809	OXCT1	196049889	02001
3-oxoacid CoA transferase	K.GMGGAMDLVSSAK.T	19.29	3.98506	612.289	15962	2	P55809	OXCT1	196049889	02001
3-oxoacid CoA transferase	K.YGDLANWMIPGK.M	49.49	0.476307	682.837	21866	2	P55809	OXCT1	196049889	15093
3-oxoacid CoA transferase	K.GLTAVSNNAGVDNFGLGLLLR.S	110.82	0.782432	1051.07	25533	2	P55809	OXCT1	196049889	02001
5`-3` exoribonuclease 2	R.ELTMASLPFTFDVER.S	85.18	0.716458	878.434	25514	2	Q9H0D6	XRN2	119630592	10309
5`-nucleotidase domain containing 2	R.QGNLFDFLR.L	20.8	2.54152	555.289	24289	2	Q9H857	NT5DC2	197116386	07770
6-phosphogluconolactonase	R.LLTVPFEK.H	21	8.52356	473.78	17297	2	O95336	PGLS	119605020	12001
60 kDa Ro protein	K.LGLENAEALIR.L	76.19	0.106784	599.843	20042	2	Q5LJ98	TROVE2	291084635	15964
60 kDa Ro protein	K.ALLQEMPLTALLR.N	57.38	0.0108928	734.931	25754	2	Q5LJ98	TROVE2	291084635	15964
7-dehydrocholesterol reductase	K.VIECSYTSADGQR.H	98.07	3.45434	743.338	10330	2	Q9UBM7	DHCR7	255308875	04174
A kinase anchor protein 12	K.QLLQTVNVPIIDGAK.E	80.67	1.93917	804.971	20996	2	Q02952	AKAP12	317373554	05263
A kinase anchor protein 12	R.AEAERPEEQAEASGLKK.E	19.59	0.0206195	461.485	8758	4	Q02952	AKAP12	317373554	05263
A kinase PRKA anchor protein 8 like	R.FGFGFGNGMK.Q	32.84	2.47388	531.249	18749	2	Q9ULX6	AKAP8L	296439446	10641
Abhydrolase domain containing 10	K.EAEHHCLLHSPIPVNCPIR.L	34.97	0.727475	570.534	13946	4	Q9NUJ1	ABHD10	119600095	07751
Abhydrolase domain containing 10	K.ALAIEEFCK.S	34.82	1.34192	540.773	16604	2	Q9NUJ1	ABHD10	119600095	07751
Abhydrolase domain containing 10	K.SPGIIFIPGYLSYMNGTK.A	59.24	1.24718	979.509	25160	2	Q9NUJ1	ABHD10	119600095	07751
Abhydrolase domain containing protein 14B	R.AVAIDLPGLGHSK.E	16.49	3.32309	426.58	16202	3	Q96IU4	ABHD14B	226443152	17504
Acetyl coenzyme A acyltransferase 1	R.GGFKDTTPDELLSAVMTAVLK.D	38.75	0.109432	731.72	29651	3	G5E935	ACAA1	194353979	06815
Acetyl-CoA acetyltransferase	K.GQPDVVVKEDEEYKR.V	21.64	7.56377	597.64	10234	3	P24752	ACAT1	145579625	01946
Acetyl-CoA acetyltransferase	R.LNVTPLAR.I	34.12	1.27669	442.271	12967	2	P24752	ACAT1	145579625	01946
Acetyl-CoA acetyltransferase	R.NEQDAYAINSYTR.S	72.03	3.11907	772.85	13632	2	P24752	ACAT1	145579625	01946
Acetyl-CoA acetyltransferase	K.AGIPKEEVKEAYMGNVLQGGEGQAPTR.Q	30.61	0.644656	708.11	14855	4	P24752	ACAT1	145579625	01946
Acetyl-CoA acetyltransferase	K.LGSIAIQGAIEK.A	37.72	5.22461	600.356	15268	2	P24752	ACAT1	145579625	01946
Acetyl-CoA acetyltransferase	R.QAVLGAGLPISTPCTTINK.V	68.27	1.1468	971.028	18866	2	P24752	ACAT1	145579625	01946
Acetyl-CoA acetyltransferase	K.MLEIDPQKVNINGGAVSLGHPIGMSGAR.I	75.91	0.579771	954.496	19221	3	P24752	ACAT1	145579625	01946
Acetyl-CoA acetyltransferase	K.AAWEAGKFGNEVIPVTVTVK.G	35.02	0.290623	706.053	19282	3	P24752	ACAT1	145579625	01946
Acetyl-CoA acetyltransferase	K.QGEYGLASICNGGGGASAMLIQKL.-	98.85	2.4065	1198.09	22683	2	P24752	ACAT1	145579625	01946
Acetyl-CoA acetyltransferase	R.TPIGSFLGSLSLLPATK.L	48.13	0.92598	851.494	26689	2	P24752	ACAT1	145579625	01946
Acetyl-CoA acetyltransferase	R.IVAFADAAVEPIDFPIAPVYAASMVLK.D	33.69	1.80095	705.384	29242	4	P24752	ACAT1	145579625	01946
Acetyl-CoA acetyltransferase 2	R.ILVTLLHTLER.M	64.82	1.44058	654.407	19613	2	Q9BWD1	ACAT2	148539872	00006
Acetyl-CoA acetyltransferase 2	R.ATVAPEDVSEVIFGHVLAAGCGQNPVR.Q	46.73	0.369801	931.804	24425	3	Q9BWD1	ACAT2	148539872	00006
Acetyl-CoA acetyltransferase 2	R.IVSWSQVGVEPSIMGIGPIPAIK.Q	50.51	0.651721	1189.66	25412	2	Q9BWD1	ACAT2	148539872	00006
Acetyl-CoA acetyltransferase 2	R.TIIGSFNGALAAVPVQDLGSTVIKEVLKR.A	48.86	5.37592	749.93	26638	4	Q9BWD1	ACAT2	148539872	00006
Acidic (leucine-rich) nuclear phosphoprotein 32 family member E	K.SLDLFNCEITNLEDYR.E	111.21	3.16097	1001.46	24639	2	Q9BTT0	ANP32E	210147571	16493
Acidic (leucine-rich) nuclear phosphoprotein 32 family member E	R.KLELSDNIISGGLEVLAEKCPNLTYLNLSGNK.I	120.39	0.754815	1168.29	25643	3	Q9BTT0	ANP32E	210147571	16493
ACINUS	K.KPSISITTESLK.S	60.81	4.59596	652.38	12208	2	Q9UKV3	ACIN1	308153407	05191
ACINUS	K.LLDDLFRK.T	28.63	0.235389	510.298	18955	2	Q9UKV3	ACIN1	308153407	05191
ACINUS	K.ASLVALPEQTASEEETPPPLLTK.E	57.79	0.258541	1211.14	20595	2	Q9UKV3	ACIN1	308153407	05191
ACINUS	R.SAQPLPLKIEELALAK.G	49.27	1.46425	861.013	20926	2	Q9UKV3	ACIN1	308153407	05191
ACINUS	R.TGTLVEEAFWIDKIK.S	72.97	1.15433	875.474	22224	2	Q9UKV3	ACIN1	308153407	05191
ACINUS	R.ISEDETERNGDDGTHDKGLK.I	40.33	0.322201	739.34	7728	3	Q9UKV3	ACIN1	308153407	05191
Aconitase, mitochondrial	K.IVYGHLDDPASQEIER.G	51.42	1.43656	614.64	14276	3	A2A274	ACO2	123231013	00012
Aconitase, mitochondrial	R.LQLLEPFDKWDGKDLEDLQILIK.V	13.74	2.0639	693.134	26069	4	A2A274	ACO2	123231013	00012
Aconitase, mitochondrial	K.DINQEVYNFLATAGAK.Y	79.36	0.955599	877.441	26439	2	A2A274	ACO2	123231013	00012
Aconitase, mitochondrial	R.VAMQDATAQMAMLQFISSGLSK.V	86.15	1.13653	1164.57	27311	2	A2A274	ACO2	123231013	00012
Actin alpha, cardiac muscle	R.HQGVMVGMGQKDSYVGDEAQSKR.G	127.95	0.732297	627.55	10607	4	P60709	ACTB	316659409	00015
Actin alpha, cardiac muscle	R.HQGVMVGMGQKDSYVGDEAQSK.R	78.29	0.592495	784.363	11452	3	P60709	ACTB	316659409	00015
Actin alpha, cardiac muscle	K.IWHHTFYNELR.V	40.83	0.828632	505.922	12706	3	P60709	ACTB	316659409	00015
Actin alpha, cardiac muscle	K.EITALAPSTMK.I	44.4	1.06231	581.313	14094	2	P60709	ACTB	323472339	00015
Actin alpha, cardiac muscle	R.AVFPSIVGRPR.H	27.74	1.12622	400.24	16012	3	P60709	ACTB	316659409	00015
Actin alpha, cardiac muscle	K.YPIEHGIITNWDDMEK.I	45.25	0.403894	980.959	18342	2	P62736	ACTA2	270048010	00015
Actin alpha, cardiac muscle	K.RGILTLKYPIEHGIITNWDDMEK.I	20.7	0.16737	914.814	19411	3	P62736	ACTA2	270048010	00015
Actin alpha, cardiac muscle	K.SYELPDGQVITIGNER.F	75.89	1.46854	895.948	20748	2	P60709	ACTB	323472339	00015
Actin alpha, cardiac muscle	R.GILTLKYPIEHGIITNWDDMEK.I	15.23	0.66349	862.78	21279	3	P62736	ACTA2	270048010	00015
Actin alpha, cardiac muscle	K.YPIEHGIITNWDDMEKIWHHTFYNELR.V	44.69	1.10654	865.165	23564	4	P68133	ACTA1	119612724	00015
Actin alpha, cardiac muscle	K.DSYVGDEAQSKR.G	42.86	6.93324	677.82	8431	2	P60709	ACTB	316659409	00015
Actin gamma 1	K.QEYDESGPSIVHR.K	85.34	0.358673	758.855	10916	2	P60709	ACTB	316659409	00017
Actin gamma 1	R.GYSFTTTAER.E	38.33	0.701088	566.767	11915	2	P60709	ACTB	316659409	00017
Actin gamma 1	R.VAPEEHPVLLTEAPLNPK.A	73.6	0.623316	977.536	16008	2	P60709	ACTB	316659409	00017
Actin gamma 1	R.KDLYANTVLSGGTTMYPGIADR.M	133.35	0.0384096	1172.09	18714	2	P60709	ACTB	323472339	00017
Actin gamma 1	R.TTGIVMDSGDGVTHTVPIYEGYALPHAILR.L	68.09	2.24054	1061.87	21191	3	P60709	ACTB	316659409	00017
Actin gamma 1	R.FRCPEALFQPSFLGMESCGIHETTFNSIMK.C	28.23	0.833467	884.414	23257	4	P60709	ACTB	323472339	00017
Actin gamma 1	R.CPEALFQPSFLGMESCGIHETTFNSIMK.C	76.06	2.47875	1616.24	23923	2	P60709	ACTB	323472339	00017
Actin gamma 1	K.EKLCYVALDFEQEMATAASSSSLEK.S	126.42	2.42653	1404.16	24305	2	P60709	ACTB	316659409	00017
Actin gamma 1	R.GILTLKYPIEHGIVTNWDDM#EKIWHHTFYNELR.V	48.41	8.10365	817.82	24777	5	P60709	ACTB	316659409	00017
Actin gamma 1	K.LCYVALDFEQEMATAASSSSLEK.S	98.46	0.263512	1275.59	25268	2	P60709	ACTB	316659409	00017
Actin gamma 1	R.DIKEKLCYVALDFEQEMATAASSSSLEK.S	131.47	1.07949	1055.18	26552	3	P60709	ACTB	316659409	00017
Actin gamma 1	K.QEYDESGPSIVHRK.C	71.19	0.288181	822.902	9556	2	P60709	ACTB	316659409	00017
Actin related protein 1A	R.TLFSNIVLSGGSTLFK.G	86.38	0.249416	842.469	25492	2	P61163	ACTR1A	119570073	05508
Actin related protein 2/3 complex subunit 4	K.ELLLQPVTISR.N	21.55	0.331033	634.882	19512	2	A0A0A6YYG9	ARPC4-TTLL3	311771694	10368
Actin related protein 2/3 complex subunit 4	R.AENFFILR.R	31.75	0.402161	505.277	20144	2	A0A0A6YYG9	ARPC4-TTLL3	311771694	10368
Actin related protein 2/3 complex subunit 5	K.AVQSLDKNGVDLLMK.Y	69.83	0.235455	815.945	16464	2	B1ALC0	ARPC5	119611570	11969
Actin related protein 2/3 complex subunit 5 like	K.ALAVGGLGSIIR.V	23.74	0.369222	563.851	19429	2	Q9BPX5	ARPC5L	119608010	12490
Actin related protein 2/3 complex, subunit 1A	K.DGVWKPTLVILR.I	26.22	1.04236	698.918	20982	2	Q92747	ARPC1A	300360515	07252
Actin related protein 3	R.FMEQVIFK.Y	28.26	0.268832	521.276	18744	2	P61158	ACTR3	119615587	05024
Actin related protein 3	R.HGIVEDWDLMER.F	48.98	2.53386	750.349	19649	2	P61158	ACTR3	119615587	05024
Actin related protein 3	R.TLTGTVIDSGDGVTHVIPVAEGYVIGSCIK.H	36.58	3.93744	1020.2	22974	3	P61158	ACTR3	119615586	05024
Actin related protein 3	R.DITYFIQQLLR.D	36.53	3.70766	470.599	30411	3	P61158	ACTR3	256574837	05024
Actinin alpha 1	K.ALDFIASK.G	22.72	0.691743	432.745	15452	2	A0A087WSZ2	ACTN3	295321928	00020
Actinin alpha 1	K.AIMTYVSSFYHAFSGAQK.A	68.34	0.216139	1004.49	23365	2	H9KV75	ACTN1	212293358	00020
Actinin alpha 2	K.CQLEINFNTLQTK.L	52.9	0.855294	804.905	19201	2	A0A087WSZ2	ACTN3	295393786	00020
Actinin alpha 4	K.DGLAFNALIHR.H	44.26	1.275	409.559	19085	3	O43707	ACTN4	167013291	05222
Activating transcription factor 3	K.ESEKLESVNAELK.A	74.6	1.88649	738.382	11598	2	Q5VTZ2	ATF3	346223461	04395
Activity dependent neuroprotector	R.VLGQSSSKPAAAATGPPPGNTSSTQK.W	42.12	0.54689	813.754	9347	3	Q9H2P0	ADNP	119596018	09793
Acyl CoA dehydrogenase, short chain	R.IGIASQALGIAQTALDCAVNYAENR.M	82.81	2.11276	873.78	30129	3	P16219	ACADS	311349376	06053
Acyl CoA dehydrogenase, very long chain	K.LWISNGGLADIFTVFAK.T	99.95	1.55183	926.505	29192	2	G3V1M7	ACADVL	167745034	01940
Acyl CoA synthetase long chain family member 4	R.LSPEPWTPETGLVTDAFK.L	38.3	0.689134	994.505	23105	2	O60488	ACSL4	119623079	03845
Acyl-CoA dehydrogenase 9	K.VWITNGGLANIFTVFAK.T	89.74	1.62613	926.013	28392	2	Q9H845	ACAD9	119599702	12412
Acyl-CoA thioesterase 7	K.ATLWYVPLSLK.N	23.11	0.491189	645.877	23497	2	O00154	ACOT7	119591938	12517
Acyl-Coenzyme A dehydrogenase, medium chain	K.TRPVVAAGAVGLAQR.A	17.21	1.50765	733.432	11878	2	Q5T4U5	ACADM	187960098	08447
Acyl-Coenzyme A dehydrogenase, medium chain	K.ENVLIGDGAGFK.V	48.72	0.821559	610.32	17020	2	Q5T4U5	ACADM	187960098	08447
Acyl-Coenzyme A dehydrogenase, medium chain	K.AFAGDIANQLATDAVQILGGNGFNTEYPVEK.L	79.51	0.822684	806.654	30009	4	Q5T4U5	ACADM	187960098	08447
Adaptor related protein complex 1, gamma 1 subunit	R.YVALTSLLK.T	35.89	2.97139	504.309	19822	2	J3KQU9	AP1G1	146345366	04637
Adenine nucleotide translocator 3, Y-chromosomal	K.QIFLGGVDKHTQFWR.Y	91.65	4.09836	916.48	17143	2	P12236	SLC25A6	156071462	02461
Adenine phosphoribosyltransferase	R.DISPVLKDPASFR.A	34.7	1.675	722.892	16992	2	G5E9J2	APRT	119587165	00029
Adenine phosphoribosyltransferase	R.IDYIAGLDSR.G	42.83	0.94069	561.794	17445	2	G5E9J2	APRT	119587165	00029
Adenine phosphoribosyltransferase	R.EKLAPVPFFSLLQYE.-	18.28	0.17631	890.98	27572	2	H3BQZ9	APRT	119587164	00029
Adenine phosphoribosyltransferase	R.GFLFGPSLAQELGLGCVLIR.K	95.88	1.88061	1074.09	28831	2	G5E9J2	APRT	119587165	00029
Adenosine deaminase, RNA specific	K.SVTLGYLFSQGHLTR.A	56.38	1.43666	839.948	19683	2	P55265	ADAR	313104303	07528
Adenosine deaminase, RNA specific	R.YLNTNPVGGLLEYAR.S	40.76	1.31438	840.442	21816	2	P55265	ADAR	313104303	07528
Adenosine deaminase, RNA specific	R.WNVLGLQGALLTHFLQPIYLK.S	58.49	3.23298	1212.7	28931	2	P55265	ADAR	313104303	07528
Adenosine kinase	R.IFTLNLSAPFISQFYK.E	14.78	4.04126	945.01	27289	2	P55263	ADK	320461537	00039
Adenosine kinase	K.EIIDTNGAGDAFVGGFLSQLVSDKPLTECIR.A	71.49	1.48977	1108.22	27493	3	P55263	ADK	320461539	00039
Adenylate kinase 1	K.IIFVVGGPGSGK.G	33.07	0.440452	565.832	16883	2	Q5T9B7	AK1	119608115	00046
Adenylate kinase 1	K.GQLVPLETVLDMLR.D	104.06	1.8322	792.446	29058	2	Q5T9B7	AK1	134104062	00046
Adenylate kinase 2	M.APSVPAAEPEYPK.G	49.72	1.47675	678.345	12417	2	G3V213	AK2	59808289	00047
Adenylate kinase 2	R.LAENFCVCHLATGDMLR.A	106.17	0.896894	1003.97	18725	2	G3V213	AK2	312836806	00047
Adenylate kinase 2	R.QAEMLDDLMEK.R	58.77	0.995013	661.801	19124	2	P54819	AK2	312836806	00047
Adenylate kinase 2	K.NGFLLDGFPR.T	33.26	0.82248	568.299	21809	2	G3V213	AK2	312836806	00047
Adenylate kinase 2	K.ATMDAGKLVSDEMVVELIEK.N	50.7	4.37672	726.709	23507	3	G3V213	AK2	312836806	00047
Adenylate kinase 2	K.LVSDEMVVELIEK.N	48.08	0.130337	752.402	23980	2	G3V213	AK2	312836806	00047
Adenylate kinase 2	K.LVSDEMVVELIEKNLETPLCK.N	103.31	1.04665	1230.14	27173	2	G3V213	AK2	312836806	00047
Adenylate kinase 2	K.RGIHSAIDASQTPDVVFASILAAFSK.A	65.69	2.98989	901.151	27721	3	P54819	AK2	312836806	00047
Adenylate kinase 2	R.GIHSAIDASQTPDVVFASILAAFSK.A	121.37	1.08041	1273.17	29181	2	P54819	AK2	312836806	00047
Adenylate kinase 3 like 1	K.NLTQYSWLLDGFPR.T	49.92	0.946273	855.437	25421	2	Q9HC01	AK3	315434229	12439
Adenylate kinase 3-like 1	K.SLLVPDHVITR.L	22.07	2.68379	625.365	15369	2	D3DQ64	AK4	299689350	00048
Adenylate kinase 3-like 1	K.DVAKPVIELYK.S	41.15	1.95178	637.87	15429	2	D3DQ64	AK4	299689350	00048
Adenylate kinase 3-like 1	R.IAQNFGLQHLSSGHFLR.E	62.16	0.679476	963.01	16233	2	P27144	AK4	299689350	00048
Adenylyl cyclase-associated protein	R.ALLVTASQCQQPAENK.L	27.23	7.00733	879.44	12259	2	F5H6Z3	CAP1	308153681	09869
Adenylyl cyclase-associated protein	K.KEPAVLELEGK.K	29.54	1.69541	404.9	12884	3	E7ENY9	CAP1	308153681	09869
Adenylyl cyclase-associated protein	K.LFNHLSAVSESIQALGWVAMAPKPGPYVK.E	67.82	0.782474	1037.55	24801	3	E7ENY9	CAP1	308153681	09869
Adenylyl cyclase-associated protein	K.LSDLLAPISEQIKEVITFR.E	51.64	1.43585	724.748	27513	3	F5H6Z3	CAP1	308153681	09869
Adhesion regulating molecule 1	R.LFFWMQEPK.T	26.32	0.298627	613.308	23219	2	Q16186	ADRM1	296863308	06440
Adipocyte plasma membrane-associated protein	K.TRDDEPVCGRPLGIR.A	23.43	0.750194	435.976	10989	4	H0Y512	APMAP	123231954	09840
Adipocyte plasma membrane-associated protein	R.VVKLENGEIETIAR.F	45.86	0.152781	524.298	13905	3	H0Y512	APMAP	123231954	09840
Adipocyte plasma membrane-associated protein	R.LFENQLVGPESIAHIGDVMFTGTADGR.V	39.29	0.404953	958.807	25661	3	H0Y512	APMAP	123231954	09840
Adipocyte plasma membrane-associated protein	R.FPNGVQLSPAEDFVLVAETTMAR.I	105.31	0.0248771	1246.63	28556	2	H0Y512	APMAP	123231954	09840
Adipocyte plasma membrane-associated protein	R.RPLRPQVVTDDDGQAPEAK.D	26.09	1.23322	523.776	9859	4	Q9HDC9	APMAP	119630518	09840
ADP ribosyl transferase	K.VVDRDSEEAEIIRK.Y	41.51	2.25998	553.627	10295	3	P09874	PARP1	315364440	01435
ADP ribosyl transferase	K.KPPLLNNADSVQAK.V	58.37	0.844913	498.948	10657	3	P09874	PARP1	315364440	01435
ADP ribosyl transferase	K.VVDRDSEEAEIIR.K	48.9	0.0287436	765.892	11576	2	P09874	PARP1	315364440	01435
ADP ribosyl transferase	K.GGAAVDPDSGLEHSAHVLEKGGK.V	34.86	0.13267	447.027	12527	5	P09874	PARP1	159163891	01435
ADP ribosyl transferase	K.LQLLEDDKENR.Y	60.5	0.0480802	686.857	12537	2	P09874	PARP1	159163891	01435
ADP ribosyl transferase	R.VGTVIGSNKLEQMPSK.E	67.78	2.6755	844.458	12544	2	P09874	PARP1	159163891	01435
ADP ribosyl transferase	K.GGAAVDPDSGLEHSAHVLEK.G	29.49	2.05836	497.996	13321	4	P09874	PARP1	159163891	01435
ADP ribosyl transferase	K.QQVPSGESAILDR.V	58.19	3.46357	700.36	13352	2	P09874	PARP1	188036025	01435
ADP ribosyl transferase	K.NREELGFRPEYSASQLK.G	64.78	3.36362	1012.51	13407	2	P09874	PARP1	321159579	01435
ADP ribosyl transferase	R.WYHPGCFVK.N	16.64	2.19513	597.28	13415	2	P09874	PARP1	321159579	01435
ADP ribosyl transferase	K.KMVDPEKPQLGMIDR.W	69.55	4.17553	878.954	13447	2	P09874	PARP1	321159579	01435
ADP ribosyl transferase	K.VGHSIRHPDVEVDGFSELR.W	42.2	0.47183	538.025	13874	4	P09874	PARP1	321159578	01435
ADP ribosyl transferase	K.SKLPKPVQDLIK.M	42.63	1.33544	683.426	13913	2	P09874	PARP1	315364440	01435
ADP ribosyl transferase	K.GFSLLATEDKEALKK.Q	71.46	1.41462	825.458	14029	2	P09874	PARP1	321159579	01435
ADP ribosyl transferase	K.MVDPEKPQLGMIDR.W	29.44	0.21488	814.91	14889	2	P09874	PARP1	321159579	01435
ADP ribosyl transferase	K.KFYPLEIDYGQDEEAVKK.L	67.66	3.14535	1086.55	16961	2	P09874	PARP1	156523968	01435
ADP ribosyl transferase	K.TLGDFAAEYAK.S	34.28	1.97035	593.292	17452	2	P09874	PARP1	321159579	01435
ADP ribosyl transferase	K.AQNDLIWNIKDELKK.V	72.36	2.85888	914.499	17781	2	P09874	PARP1	188036025	01435
ADP ribosyl transferase	K.ELLIFNK.Q	22.43	0.319446	438.763	18451	2	P09874	PARP1	188036025	01435
ADP ribosyl transferase	K.KFYPLEIDYGQDEEAVK.K	88	0.669278	1022.5	18746	2	P09874	PARP1	156523968	01435
ADP ribosyl transferase	K.MIFDVESMK.K	47.52	0.916768	550.261	19615	2	P09874	PARP1	315364440	01435
ADP ribosyl transferase	R.VVSEDFLQDVSASTK.S	80.84	0.93919	812.906	19633	2	P09874	PARP1	159163816	01435
ADP ribosyl transferase	K.ELLIFNKQQVPSGESAILDR.V	50.15	3.43211	753.075	19790	3	P09874	PARP1	188036025	01435
ADP ribosyl transferase	R.MAIMVQSPMFDGK.V	70.4	0.494953	727.846	19873	2	P09874	PARP1	321159578	01435
ADP ribosyl transferase	K.AMVEYEIDLQKMPLGK.L	49.32	0.855784	622.324	19974	3	P09874	PARP1	315364440	01435
ADP ribosyl transferase	K.AQNDLIWNIKDELK.K	75.73	0.392964	850.454	20273	2	P09874	PARP1	188036025	01435
ADP ribosyl transferase	R.FYTLIPHDFGMK.K	33.27	0.52971	734.868	20302	2	P09874	PARP1	315364440	01435
ADP ribosyl transferase	R.TTNFAGILSQGLR.I	62.03	1.84649	689.377	20851	2	P09874	PARP1	315364440	01435
ADP ribosyl transferase	K.LQLLEDDKENRYWIFR.S	37.66	1.5612	1069.55	21182	2	P09874	PARP1	159163891	01435
ADP ribosyl transferase	K.VFSATLGLVDIVK.G	79.7	0.265824	681.405	23202	2	P09874	PARP1	159163891	01435
ADP ribosyl transferase	R.VADGMVFGALLPCEECSGQLVFK.S	50.47	0.83254	1264.11	25149	2	P09874	PARP1	188036025	01435
ADP ribosyl transferase	K.SLQELFLAHILSPWGAEVKAEPVEVVAPR.G	101.02	2.32662	797.191	26269	4	P09874	PARP1	156523968	01435
ADP ribosyl transferase	K.QQVPSGESAILDRVADGMVFGALLPCEECSGQLVFK.S	15.32	0.445763	977.732	26840	4	P09874	PARP1	188036025	01435
ADP ribosyl transferase	K.SLQELFLAHILSPWGAEVK.A	44.82	1.04903	713.394	27260	3	P09874	PARP1	156523968	01435
ADP ribosyl transferase	R.QIQAAYSILSEVQQAVSQGSSDSQILDLSNR.F	188.96	0.749174	1668.34	27894	2	P09874	PARP1	315364440	01435
ADP ribosylation factor 1	K.NISFTVWDVGGQDK.I	44.6	0.740854	783.384	22429	2	P61204	ARF3	119590242	00054
ADP ribosylation factor 1	R.DAVLLVFANKQDLPNAMNAAEITDKLGLHSLR.H	80	1.07825	870.218	24340	4	P61204	ARF3	119590242	00054
ADP ribosylation factor 1	R.MLAEDELRDAVLLVFANK.Q	19.56	2.71018	683.036	28394	3	P61204	ARF3	119590242	00054
ADP ribosylation factor 4	R.IQEVADELQK.M	16.12	2.55668	586.81	12146	2	P18085	ARF4	119585748	03107
ADP-ribosylation factor interacting protein 1 (arfaptin 1)	K.LAQTLSTQLFQMVHTQR.Q	61.85	1.00197	1001.53	20480	2	P53367	ARFIP1	219841878	09331
AF6	R.ITLDAQDVLAHLVQMAFK.Y	27.71	4.47868	671.702	29774	3	J3KN01	MLLT4	344179034	01164
AFG3L2	K.VGQISFDLPR.Q	55.3	1.9883	566.313	18466	2	Q9Y4W6	AFG3L2	300192933	05205
AH receptor-interacting protein	K.HVVLYPLVAK.S	19.8	2.35884	569.851	14908	2	O00170	AIP	294960122	10408
AH receptor-interacting protein	K.VLELDPALAPVVSR.E	55.77	2.07864	739.931	21135	2	O00170	AIP	294960122	10408
AHNAK nucleoprotein (desmoyokin)	K.ISMPDIDLNLKGPK.V	17.98	0.0726876	514.285	19045	3	Q09666	AHNAK	160332335	14684
AHSA1	R.VFTTQELVQAFTHAPATLEADR.G	64.65	0.779064	815.752	25000	3	O95433	AHSA1	159163554	09768
AICAR transformylase, IMP cyclohydrolase	K.NGQVIGIGAGQQSR.I	33	0.852151	692.869	11475	2	P31939	ATIC	119590935	03434
AICAR transformylase, IMP cyclohydrolase	R.TLFGLHLSQK.R	25.91	1.072	572.33	15715	2	P31939	ATIC	119590935	03434
AICAR transformylase, IMP cyclohydrolase	K.VCMVYDLYK.T	23.12	1.26159	595.782	17472	2	P31939	ATIC	119590935	03434
AICAR transformylase, IMP cyclohydrolase	K.EALGIPAAASFK.H	34.64	0.543142	587.827	17583	2	P31939	ATIC	119590935	03434
AICAR transformylase, IMP cyclohydrolase	R.LDFNLIR.V	25.4	0.312181	445.758	19913	2	P31939	ATIC	119590935	03434
AICAR transformylase, IMP cyclohydrolase	K.ALFEEVPELLTEAEKK.E	28.87	1.5856	616.001	23319	3	P31939	ATIC	119590935	03434
AICAR transformylase, IMP cyclohydrolase	R.SGVAYIAAPSGSAADKVVIEACDELGIILAHTNLR.L	56.64	3.90633	896.225	27831	4	P31939	ATIC	119590935	03434
AICAR transformylase, IMP cyclohydrolase	K.LPITVLNGAPGFINLCDALNAWQLVK.E	103.61	1.33355	1419.27	29660	2	P31939	ATIC	119590935	03434
Aladin	K.ILATTPSAVFR.V	24.22	4.72751	588.34	15743	2	Q9NRG9	AAAS	291045307	05646
Alanyl tRNA synthetase	K.AVYTQDCPLAAAK.A	58.05	0.490163	704.351	12803	2	P49588	AARS	119572224	03042
Alanyl tRNA synthetase	R.EADGILKPLPK.K	18.96	1.70917	590.849	12959	2	P49588	AARS	119572224	03042
Alanyl tRNA synthetase	R.FIDFFKR.N	32.04	2.63436	486.77	17898	2	P49588	AARS	119572225	03042
Alanyl tRNA synthetase	K.QIWQNLGLDDTK.I	35.7	1.02745	715.868	19611	2	P49588	AARS	119572224	03042
Alanyl tRNA synthetase	K.MSNYDTDLFVPYFEAIQK.G	50.53	4.80053	1091.01	25476	2	P49588	AARS	119572224	03042
Alanyl tRNA synthetase	R.EIADLGEALATAVIPQWQKDELR.E	35.31	9.48653	856.13	26124	3	P49588	AARS	119572224	03042
Alanyl tRNA synthetase	K.MALELLTQEFGIPIER.L	88.12	3.47419	930.504	26830	2	P49588	AARS	119572224	03042
Alanyl tRNA synthetase	K.NVGCLQEALQLATSFAQLR.L	126.89	3.62512	1060.06	28439	2	P49588	AARS	119572224	03042
Alanyl-tRNA synthetase like	K.APPGFLGSLVPVVVETLGDAYPELQR.N	53.18	2.76751	908.828	30593	3	Q5JTZ9	AARS2	119624673	12397
Albumin	K.KVPQVSTPTLVEVSR.N	56.6	1.19395	820.473	14412	2	Q8IUK7	ALB	332356380	00062
Albumin	K.YLYEIAR.R	17.44	0.334234	464.25	14520	2	A0A0C4DGB6	ALB	332356380	00062
Aldehyde dehydrogenase 1 family, member L2	K.VSYASLADVDKAVAAAK.D	33.65	0.301388	560.305	17412	3	Q3SY69	ALDH1L2	238814322	18742
Aldehyde dehydrogenase 1 family, member L2	K.VSYASLADVDKAVAAAKDAFENGEWGR.M	79.18	0.399594	947.467	25023	3	Q3SY69	ALDH1L2	238814322	18742
Aldehyde dehydrogenase 1 family, member L2	R.SVGAELNVLPFCTQFIPMDIIDSPK.H	49.88	0.91137	931.139	28103	3	Q3SY69	ALDH1L2	238814322	18742
Aldehyde dehydrogenase 2	R.VIQVAAGSSNLK.R	31.18	5.29042	593.84	11145	2	P05091	ALDH2	328877225	00003
Aldehyde dehydrogenase 2	K.LLCGGGIAADR.G	61.12	0.594975	551.788	12024	2	P05091	ALDH2	328877225	00003
Aldehyde dehydrogenase 2	K.LGPALATGNVVVMK.V	48.91	0.982635	685.397	16860	2	P05091	ALDH2	328877225	00003
Aldehyde dehydrogenase 2	R.AAFQLGSPWR.R	43.29	0.69575	566.799	18673	2	P05091	ALDH2	328877225	00003
Aldehyde dehydrogenase 2	K.VAEQTPLTALYVANLIK.E	41.68	3.67667	922.533	24876	2	P05091	ALDH2	328877225	00003
Aldehyde dehydrogenase 5	K.LAPALATGNTVVMK.V	58.15	6.76013	693.39	15023	2	P30837	ALDH1B1	311033472	00005
Aldehyde dehydrogenase 5	R.VLGYIQLGQK.E	37.53	0.0911808	559.832	16572	2	P30837	ALDH1B1	311033472	00005
Aldehyde dehydrogenase 5	R.YGLAAAVFTR.D	18.45	7.93193	534.8	17785	2	P30837	ALDH1B1	311033472	00005
Aldehyde dehydrogenase 5	R.IAKEEIFGPVQPLFK.F	35.57	1.87008	572.661	20118	3	P30837	ALDH1B1	311033472	00005
Aldehyde dehydrogenase 5	K.VAEQTPLSALYLASLIK.E	85.84	2.74293	909.022	25982	2	P30837	ALDH1B1	311033472	00005
Aldehyde dehydrogenase 5 family, member A1 (succinate-semialdehyde dehydrogenase)	R.LAGLSAALLR.T	24.02	7.4019	492.81	18072	2	P51649	ALDH5A1	239781667	08361
Aldehyde dehydrogenase 7 family, member A1	R.QASVADYEETVKK.A	59.77	2.68849	734.372	10966	2	A0A0J9YWF7	ALDH7A1	320202964	00124
Aldehyde dehydrogenase 7 family, member A1	K.QVGLMVQER.F	15.57	3.57319	530.283	12732	2	A0A0J9YWF7	ALDH7A1	320202964	00124
Aldehyde dehydrogenase 7 family, member A1	R.MIGGPILPSER.S	44.6	1.67403	585.32	15747	2	A0A0J9YWF7	ALDH7A1	320202964	00124
Aldehyde dehydrogenase 7 family, member A1	R.VNLLSFTGSTQVGK.Q	70.8	3.67936	725.901	19778	2	A0A0J9YWF7	ALDH7A1	320202964	00124
Aldehyde dehydrogenase 7 family, member A1	R.VGNPWDPNVLYGPLHTK.Q	35.54	2.19981	636.333	20420	3	P49419	ALDH7A1	319655561	00124
Aldehyde dehydrogenase 7 family, member A1	K.VMDRPGNYVEPTIVTGLGHDASIAHTETFAPILYVFK.F	20.61	1.13671	812.62	24322	5	P49419	ALDH7A1	319655561	00124
Aldehyde dehydrogenase 9	K.EILDKFTEEVVK.Q	44.7	1.52712	725.397	18474	2	P49189	ALDH9A1	223462711	04109
Aldehyde dehydrogenase 9	R.VFVQKEILDKFTEEVVK.Q	102.22	0.120908	684.386	21083	3	P49189	ALDH9A1	223462711	04109
Aldehyde dehydrogenase X, mitochondrial	R.LLNLLADLVER.D	80.63	3.5531	634.88	26047	2	P30837	ALDH1B1	311033472	00005
Aldehyde reductase	K.ALEALVAK.G	15.92	0.00245548	407.755	12951	2	P14550	AKR1A1	320202988	00069
Aldolase 1	K.GILAADESTGSIAKR.L	81.83	0.220311	744.905	11828	2	H3BQN4	ALDOA	342187211	00070
Aldolase 1	K.GILAADESTGSIAK.R	60.13	0.0750356	666.854	13654	2	H3BQN4	ALDOA	342187211	00070
Aldolase 1	K.ALSDHHIYLEGTLLKPNMVTPGHACTQK.F	33.79	0.177546	627.121	15315	5	H3BQN4	ALDOA	342187211	00070
Aldolase 1	K.FSHEEIAMATVTALRR.T	19.7	0.708536	458.742	16645	4	H3BQN4	ALDOA	342187211	00070
Aldolase 1	K.FSHEEIAMATVTALR.R	17.41	0.164693	838.427	18349	2	H3BQN4	ALDOA	342187211	00070
Aldolase 1	R.YASICQQNGIVPIVEPEILPDGDHDLKR.C	68.28	0.74482	1059.54	20454	3	B7Z1N6	ALDOC	342187211	00070
Aldolase 1	K.IGEHTPSALAIMENANVLAR.Y	85.79	0.488824	1054.05	21253	2	H3BQN4	ALDOA	342187211	00070
Aldolase 1	R.LQSIGTENTEENRR.F	38.16	0.888993	823.908	9150	2	H3BQN4	ALDOA	342187211	00070
Aldolase 1	R.LQSIGTENTEENR.R	85.18	2.00039	745.859	9928	2	H3BQN4	ALDOA	342187211	00070
Aldolase 3	K.VDKGVVPLAGTDGETTTQGLDGLSER.C	110.29	6.42825	1308.17	16962	2	A8MVZ9	ALDOC	127799186	02386
Aldose reductase	K.YKPAVNQIECHPYLTQEK.L	25.7	0.202877	555.28	12406	4	P15121	AKR1B1	344189582	00071
Aldose reductase	K.MPILGLGTWK.S	18.73	0.132661	558.318	21735	2	P15121	AKR1B1	344189582	00071
Aldose reductase	K.TLSDLKLDYLDLYLIHWPTGFKPGK.E	25.34	2.84159	734.149	25251	4	P15121	AKR1B1	344189582	00071
ALEX3	R.LLTNMTVTNEYQHMLANSISDFFR.L	58.34	2.87556	949.124	27403	3	Q9UH62	ARMCX3	119623289	02294
ALG2 interacting protein 1	K.KTSEVDLAKPLVK.F	17.11	0.67094	476.621	11120	3	Q8WUM4	PDCD6IP	310942615	06425
ALG2 interacting protein 1	K.STPVNVPISQK.F	25.84	0.0102595	585.33	11721	2	Q8WUM4	PDCD6IP	310942615	06425
ALG2 interacting protein 1	K.FTDLFEK.M	25.79	0.793818	450.229	16741	2	Q8WUM4	PDCD6IP	310942615	06425
ALG2 interacting protein 1	K.ELPELLQR.N	20.12	0.611488	499.287	17374	2	Q8WUM4	PDCD6IP	310942615	06425
ALG2 interacting protein 1	K.MVPVSVQQSLAAYNQR.K	72.54	1.24405	895.966	17465	2	Q8WUM4	PDCD6IP	310942615	06425
ALG2 interacting protein 1	K.FYNELTEILVR.F	53.88	1.49347	698.878	23176	2	Q8WUM4	PDCD6IP	310942615	06425
ALG2 interacting protein 1	K.NLATAYDNFVELVANLKEGTK.F	79.31	0.639339	770.738	27149	3	Q8WUM4	PDCD6IP	310942615	06425
ALG2 interacting protein 1	R.EATTLANGVLASLNLPAAIEDVSGDTVPQSILTK.S	78.23	1.12121	1704.91	28918	2	Q8WUM4	PDCD6IP	310942615	06425
ALG2 interacting protein 1	R.SVIEQGGIQTVDQLIKELPELLQR.N	23.93	1.37816	902.841	29099	3	Q8WUM4	PDCD6IP	310942615	06425
ALG2 interacting protein 1	K.NLATAYDNFVELVANLK.E	123.89	3.38998	948.002	29297	2	Q8WUM4	PDCD6IP	310942615	06425
AlkB, alkylation repair homolog 5	K.SYESSEDCSEAAGSPAR.K	105.31	1.31247	901.859	9055	2	K7ER58	ALKBH5	148539642	08621
Alkylglycerone phosphate synthase	K.FGGLAAGEDNGQR.G	19.71	2.85847	646.303	11521	2	O00116	AGPS	146327787	04337
Alpha glucosidase II alpha subunit	R.SIRPGLSPYR.A	33.45	0.0855415	573.325	10792	2	Q14697	GANAB	119594456	03516
Alpha glucosidase II alpha subunit	R.SGGMERPFVLAR.A	37.29	0.213687	660.348	13891	2	Q14697	GANAB	119594456	03516
Alpha glucosidase II alpha subunit	K.LVAIVDPHIK.V	33.03	1.48822	552.842	14131	2	Q14697	GANAB	119594456	03516
Alpha glucosidase II alpha subunit	R.VVIIGAGKPAAVVLQTK.G	67.41	1.47472	832.526	15397	2	Q14697	GANAB	119594456	03516
Alpha glucosidase II alpha subunit	R.SLLLSVNAR.G	23.49	0.0637477	486.795	15575	2	Q14697	GANAB	119594456	03516
Alpha glucosidase II alpha subunit	K.MMDYLQGSGETPQTDVR.W	67.12	2.73673	964.427	16673	2	Q14697	GANAB	119594456	03516
Alpha glucosidase II alpha subunit	R.YRVPDVLVADPPIAR.L	45.93	0.616321	840.975	18396	2	Q14697	GANAB	119594456	03516
Alpha glucosidase II alpha subunit	R.LSFQHDPETSVLVLR.K	47.13	0.202191	580.981	18404	3	Q14697	GANAB	119594456	03516
Alpha glucosidase II alpha subunit	R.QYASLTGTQALPPLFSLGYHQSR.W	101.89	0.292668	1268.15	22205	2	Q14697	GANAB	119594456	03516
Alpha glucosidase II alpha subunit	K.HHGPQTLYLPVTLSSIPVFQR.G	65.03	1.22997	1195.65	22228	2	Q14697	GANAB	119594456	03516
Alpha glucosidase II alpha subunit	R.WYQMGAYQPFFR.A	42.46	0.857109	797.368	22244	2	Q14697	GANAB	119594456	03516
Alpha glucosidase II alpha subunit	K.VLLVLELQGLQK.N	40.65	1.22408	676.928	23548	2	Q14697	GANAB	119594456	03516
Alpha glucosidase II alpha subunit	R.ALLDSLQLGPDSLTVHLIHEVTK.V	91.11	0.666565	1250.19	25256	2	Q14697	GANAB	119594456	03516
Alpha glucosidase II alpha subunit	R.YSLLPFWYTLLYQAHR.E	55.45	1.71988	1036.04	27634	2	Q14697	GANAB	119594456	03516
Alpha glucosidase II alpha subunit	R.QGSKDPAEGDGAQPEETPR.D	51.07	0.856828	656.969	8117	3	Q14697-2	GANAB	119594454	03516
Alpha glucosidase II alpha subunit	R.VSQGSKDPAEGDGAQPEETPRDGDKPEETQGK.A	42.65	0.0443177	835.636	8135	4	Q14697	GANAB		03516
Alpha glucosidase II alpha subunit	R.VSQGSKDPAEGDGAQPEETPR.D	109.69	1.01439	1078	8427	2	Q14697	GANAB	119594456	03516
Aminopeptidase puromycin sensitive	R.DAESIHQYLLQR.K	24.3	2.39823	736.88	15883	2	P55786	NPEPPS	158937236	07366
Aminopeptidase puromycin sensitive	R.LGLQNDLFSLAR.A	73.21	0.830152	673.874	22547	2	P55786	NPEPPS	158937236	07366
Aminopeptidase puromycin sensitive	R.VLGATLLPDLIQK.V	37.92	0.402652	690.926	22885	2	P55786	NPEPPS	158937236	07366
Aminopeptidase puromycin sensitive	R.TIQQCCENILLNAAWLK.R	87.08	4.798	1038.02	23427	2	P55786	NPEPPS	158937236	07366
Androgen induced proliferation inhibitor	K.ALNEMWKCQNLLR.H	16.73	5.37285	419.713	18688	4	Q9NTI5	PDS5B	123242646	05624
Androgen induced proliferation inhibitor	R.LLVACCLADIFR.I	91.26	1.57987	725.88	25467	2	Q29RF7	PDS5A	344179022	05624
Androgen induced proliferation inhibitor	K.SLDPSNLEHLITPLVTIGHIALLAPDQFAAPLK.S	63.69	2.50103	1168.99	29701	3	Q9NTI5	PDS5B	123242646	05624
Androgen induced proliferation inhibitor	K.SGPPAPEEEEEEERQSGNTEQK.S	40.33	1.42812	819.694	9331	3	Q9NTI5	PDS5B	162857467	05624
Annexin A11	K.NTPAFFAER.L	38.27	0.577664	526.761	14828	2	P50995	ANXA11	119600811	03983
Annexin A7	R.LGTDESCFNMILATR.S	116.76	0.847317	864.407	21741	2	P20073	ANXA7	215274186	01720
Annexin AV	R.LYDAYELK.H	26.14	1.10595	507.761	14478	2	P08758	ANXA5	342350778	00568
Annexin AV	K.VLTEIIASR.T	21.8	0.601039	501.303	15168	2	P08758	ANXA5	342350778	00568
Annexin AV	R.SEIDLFNIRK.E	15.49	0.145787	412.231	17552	3	P08758	ANXA5	342350778	00568
Annexin AV	K.NFATSLYSMIK.G	36.37	0.0580554	637.826	22748	2	P08758	ANXA5	157833780	00568
Annexin AV	R.DLLDDLKSELTGKFEK.L	41.57	0.941665	617.664	25482	3	P08758	ANXA5	342350778	00568
Annexin AV	K.GLGTDEESILTLLTSR.S	97.32	1.11092	852.953	26309	2	P08758	ANXA5	342350778	00568
Annexin AV	R.SIPAYLAETLYYAMKGAGTDDHTLIR.V	49.13	4.81601	957.48	26398	3	P08758	ANXA5	157831406	00568
Annexin AV	R.SIPAYLAETLYYAMK.G	78.88	1.52836	867.443	26919	2	P08758	ANXA5	157831406	00568
Annexin II	K.LSLEGDHSTPPSAYGSVK.A	23.72	1.60767	615.64	13127	3	H0YLV6	ANXA2	209862831	01061
Annexin II	K.TDLEKDIISDTSGDFRK.L	48.29	1.58147	647.326	16995	3	H0YMU9	ANXA2	209862831	01061
Annexin II	K.WISIMTER.S	17.54	3.17713	518.267	17881	2	H0YMU9	ANXA2	209862831	01061
Annexin II	K.SYSPYDMLESIRK.E	41.15	1.55089	794.889	20004	2	P07355	ANXA2	209862831	01061
Annexin II	K.GVDEVTIVNILTNR.S	70.63	1.10834	771.929	24382	2	H0YLV6	ANXA2	209862831	01061
Annexin II	K.SALSGHLETVILGLLK.T	69.05	0.152637	825.993	25678	2	H0YLV6	ANXA2	209862831	01061
Annexin II	K.GDLENAFLNLVQCIQNKPLYFADR.L	62.86	2.58382	946.815	28810	3	P07355	ANXA2	209862831	01061
Annexin IV	K.GLGTDDNTLIR.V	62.65	1.72654	587.806	14205	2	P09525	ANXA4	228311884	00112
Annexin IV	K.GAGTDEGCLIEILASR.T	78.78	0.200985	831.412	23057	2	P09525	ANXA4	228311884	00112
Annexin IV	K.GLGTDEDAIISVLAYR.N	98.66	0.570625	846.943	24783	2	B4E1S2	ANXA4	228311884	00112
Annexin VI	K.GTVRPANDFNPDADAK.A	61.23	6.34438	844.4	10565	2	P08133	ANXA6	302129652	00231
Annexin VI	K.SLHQAIEGDTSGDFLK.A	99.03	3.74192	859.42	14999	2	P08133	ANXA6	302129652	00231
Annexin VI	K.NKPLFFADKLYK.S	38.75	0.172526	742.419	15123	2	P08133	ANXA6	302129652	00231
Annexin VI	R.LIVGLMRPPAYCDAK.E	28.24	0.820473	852.451	16886	2	P08133	ANXA6	302129652	00231
Annexin VI	R.LVFDEYLK.T	17.72	1.25859	513.778	20102	2	P08133	ANXA6	302129652	00231
Annexin VI	K.ALIEILATR.T	51.79	2.99515	500.312	20130	2	P08133	ANXA6	302129652	00231
Annexin VI	R.SEIDLLNIR.R	42.83	0.00745851	536.803	20262	2	P08133	ANXA6	302129652	00231
Annexin VI	R.SELDMLDIR.E	41.34	0.267512	546.274	20504	2	P08133	ANXA6	302129652	00231
Annexin VI	K.CLIEILASR.T	13.68	0.902664	537.802	20568	2	P08133	ANXA6	302129652	00231
Annexin VI	R.DAFVAIVQSVK.N	29.15	0.829464	588.835	21079	2	P08133	ANXA6	302129652	00231
Annexin VI	K.GFGSDKEAILDIITSR.S	28.62	0.70271	574.64	22215	3	P08133	ANXA6	302129652	00231
Annexin VI	K.GLGTDEDTIIDIITHR.S	101.79	0.433035	884.958	24284	2	P08133	ANXA6	302129652	00231
Annexin VI	R.DLMTDLKSEISGDLAR.L	38.59	0.396852	588.633	25037	3	P08133	ANXA6	302129652	00231
Annexin VI	R.GELSGDFEKLMLAVVK.C	88.48	0.144015	868.469	25462	2	P08133	ANXA6	302129652	00231
Apex nuclease	K.KNDKEAAGEGPALYEDPPDQK.T	16.27	6.41709	568.77	10686	4	P27695	APEX1	346644849	00136
Apex nuclease	K.VSYGIGDEEHDQEGR.V	41.63	1.01731	845.87	10856	2	P27695	APEX1	346644849	00136
Apex nuclease	K.ICSWNVDGLR.A	62.48	0.439493	610.298	16618	2	P27695	APEX1	346644849	00136
Apex nuclease	R.KPLVLCGDLNVAHEEIDLR.N	25.01	0.555872	1096.08	18221	2	P27695	APEX1	346644849	00136
Apex nuclease	K.GLDWVKEEAPDILCLQETK.C	61.3	0.639894	748.712	22566	3	P27695	APEX1	346644849	00136
Apex nuclease	R.LDYFLLSHSLLPALCDSK.I	65.24	0.87186	1046.54	25259	2	P27695	APEX1	346644849	00136
Apex nuclease	R.QGFGELLQAVPLADSFR.H	52.26	0.107145	616.66	25890	3	P27695	APEX1	346644849	00136
Apex nuclease	K.KGAVAEDGDELRTEPEAK.K	22.66	2.07265	638.986	9448	3	P27695	APEX1	346644849	00136
ApoB mRNA editing enzyme, catalytic polypeptide like 3C	R.CFLSWFCDDILSPNTK.Y	87.33	0.604123	1001.95	26693	2	Q9NRW3	APOBEC3C	119580688	09671
Apoptosis antagonizing transcription factor	R.SILTQIDHILMDKER.L	38.63	0.10541	604.661	23023	3	Q9NY61	AATF	119577979	12236
Apoptosis inhibitor 5	K.ITNNINVLIK.D	32.42	0.332839	571.351	15537	2	B4E283	API5	344217752	16500
Apoptosis inhibitor 5	K.GTLGGLFSQILQGEDIVRER.A	45.29	1.26224	730.063	25391	3	B4E283	API5	219283155	16500
Apoptosis inhibitor 5	K.GTLGGLFSQILQGEDIVR.E	104.42	0.731466	952.017	27136	2	B4E283	API5	219283155	16500
APRIL	R.IFGGLDMLAEKLPNLTHLNLSGNKLK.D	32.9	0.676167	709.9	24003	4	Q92688	ANP32B	297787509	09803
APRIL	K.SLDLFNCEVTNLNDYRESVFK.L	65.05	0.89263	855.075	24162	3	Q92688	ANP32B	297787509	09803
APRIL	R.IFGGLDMLAEKLPNLTHLNLSGNK.L	110.6	0.184172	1298.2	25064	2	Q92688	ANP32B	297787509	09803
araCALC	K.GLTFQEVENFFTFLK.N	21.66	1.40445	910.466	29482	2	A0A0U1RRK1	MICU1	306922384	05471
ARD1	R.HVVLGAIENKVESK.G	39.64	1.80647	508.292	11886	3	P41227-2	NAA10	119593182	02056
Arginine/serine-rich splicing factor 10	R.VDFSITK.R	25.91	0.402748	405.224	14061	2	P62995	TRA2B	345197228	04097
Arginyl aminopeptidase	R.AEFGPPGPGAGSR.G	14.29	1.49385	600.295	11611	2	Q9H4A4	RNPEP	119611792	04055
Arginyl aminopeptidase	R.LDSHPCLEVTAAALRR.E	15.09	2.34613	452.99	14381	4	Q9H4A4	RNPEP	119611792	04055
Arginyl aminopeptidase	R.VGEGPGVCWLAPEQTAGK.K	65.5	3.82993	928.458	18728	2	Q9H4A4	RNPEP	119611792	04055
Arginyl-tRNA synthetase	R.LLQQEEEIK.S	19.96	0.920673	565.308	11100	2	P54136	RARS	119581911	00142
Arginyl-tRNA synthetase	R.LMDLLGEGLKR.S	35.4	7.73833	622.86	17924	2	P54136	RARS	119581911	00142
Arginyl-tRNA synthetase	R.KIVFVPGCSIPLTIVK.S	16.14	1.38561	886.032	20689	2	P54136	RARS	119581911	00142
Arginyl-tRNA synthetase	K.DFVSEQLTSLLVNGVQLPALGENKK.V	45.83	3.24656	675.623	28140	4	P54136	RARS	119581911	00142
ARID3B	R.LAVPVTLASQQAGTR.T	26.64	0.858549	756.43	15672	2	G8JLH7	ARID3B	152013359	09806
ARL 6 interacting protein 1	R.FHEICSNLVK.T	19.23	7.55165	416.21	11729	3	Q15041	ARL6IP1	119570644	09641
ARP2 actin-related protein 2 homolog	K.ILLTEPPMNPTK.N	47.25	8.78903	677.37	16191	2	P61160	ACTR2	119620320	05023
ARPP19	K.YFDSGDYNMAK.A	28.33	5.51075	655.768	14380	2	O43768	ENSA	119622244	09264
Arsenite resistance protein 2	R.LRECELSPGVNR.D	50.93	6.20964	715.36	10184	2	Q9BXP5	SRRT	192807336	10665
Arsenite resistance protein 2	R.ESLSEEEAQKMGR.K	20.38	2.71677	498.567	10557	3	Q9BXP5	SRRT	192807336	10665
Arsenite resistance protein 2	K.VLDKLLLYLR.I	51.33	2.46429	623.402	21878	2	Q9BXP5	SRRT	192807336	10665
ASNA1	K.WIFVGGK.G	21.22	0.954796	403.731	17460	2	A0A087WXS7	ASNA1	119604709	03555
Asparagine synthetase	K.HSATPFLKVEPFLPGHYEVLDLKPNGK.V	16.34	1.16	607.53	19685	5	P08243	ASNS	296010852	00153
Asparagine synthetase	R.ADWLSHYWMPK.W	25.07	4.13068	717.334	21008	2	P08243	ASNS	296010852	00153
Asparagine synthetase	R.LAVVDPLFGMQPIR.V	61.2	1.12092	778.436	23735	2	P08243	ASNS	296010848	00153
Asparagine synthetase	R.ELYLFDVLR.A	28.49	1.90298	584.325	25749	2	P08243	ASNS	296010852	00153
Asparagine synthetase	R.IGCLLSGGLDSSLVAATLLK.Q	70.24	0.572403	994.558	25952	2	P08243	ASNS	296010852	00153
Asparaginyl tRNA synthetase	R.IFDSEEILAGYKR.E	70.51	1.36033	770.903	18414	2	O43776	NARS	119583453	00154
Aspartyl-tRNA synthetase	R.IHDPQLLTER.A	28.69	0.0286496	407.891	11577	3	P14868	DARS	119632025	04361
Aspartyl-tRNA synthetase	R.FQTEIQTVNK.Q	51.18	1.15267	604.32	11688	2	P14868	DARS	119632025	04361
Aspartyl-tRNA synthetase	R.YGISSMIQSQEKPDR.V	92.36	5.8131	869.92	14426	2	P14868	DARS	119632025	04361
Aspartyl-tRNA synthetase	R.LQSGICHLFR.E	36.2	0.659819	615.824	14572	2	P14868	DARS	119632025	04361
Aspartyl-tRNA synthetase	K.QCFLVLR.Q	56.09	1.80436	468.259	16882	2	P14868	DARS	119632025	04361
Aspartyl-tRNA synthetase	R.VTMLFLGLHNVR.Q	22.03	2.26034	700.399	19485	2	P14868	DARS	119632025	04361
Aspartyl-tRNA synthetase	K.VFSIGPVFR.A	16.88	2.37084	511.294	20182	2	P14868	DARS	119632025	04361
Aspartyl-tRNA synthetase 2, mitochondrial	R.NTEIGFLQDALSKPHGTVK.A	42.66	1.04326	514.528	17456	4	Q6PI48	DARS2	119611368	07677
Aspartyl-tRNA synthetase 2, mitochondrial	K.IIDISDVFR.N	16.91	0.528956	539.301	23198	2	Q6PI48	DARS2	119611368	07677
Aspartyl-tRNA synthetase 2, mitochondrial	R.NFAADHFNQEILPVFLNANR.N	99.35	1.62735	1165.59	23279	2	Q6PI48	DARS2	119611368	07677
Ataxin 1 ubiquitin like interacting protein	R.LQLPVFLQQMQNPESLSILTNPR.A	58.66	0.0142512	889.483	27130	3	Q9NRR5	UBQLN4	119573393	05670
Ataxin 10	R.LSGVMVPAPIQDLEALR.A	44.78	0.676619	905.001	24422	2	Q9UBB4	ATXN10	266453278	04624
Ataxin 2	R.MGQPGSGSM#PSR.S	14.64	5.54694	604.26	7063	2	Q99700	ATXN2	215273941	03307
Ataxin 2 domain protein	R.IAMENDDGRTEEEKHSAVQR.Q	40.79	1.55114	772.36	8660	3	Q63ZY4	ATXN2L	223459664	06394
ATP binding cassette 50	R.FGLESHAHTIQICK.L	19.7	0.202338	410.961	12684	4	A0A0G2JIC2	ABCF1	168986081	09139
ATP binding cassette 50	K.STLLLLLTGK.L	15.93	1.50187	529.844	23728	2	Q8NE71	ABCF1	168986080	09139
ATP binding cassette 50	K.AKKAEQGSEEEGEGEEEEEEGGESK.A	99.25	2.79584	894.38	7105	3	Q8NE71	ABCF1	168986080	09139
ATP binding cassette 50	K.KAEQGSEEEGEGEEEEEEGGESK.A	73.59	0.17486	828	7696	3	Q8NE71	ABCF1	168986080	09139
ATP binding cassette subfamily B member 7	R.QALIDMNTLFTLLK.V	87.39	5.08603	810.959	28788	2	A0A087WW65	ABCB7	119619043	02137
ATP binding cassette, sub family F, member 2	K.LVDEEPQLTKR.T	17.92	1.27662	443.246	10722	3	Q75MJ1	ABCF2	119574402	12403
ATP binding cassette, sub family F, member 2	K.IPPPVIMVQNVSFK.Y	43.2	3.7109	784.95	21174	2	Q75MJ1	ABCF2	119574402	12403
ATP citrate lyase	K.FICTTSAIQNR.F	42.14	0.813336	655.829	12199	2	P53396	ACLY	298508701	00155
ATP citrate lyase	K.AFDSGIIPMEFVNK.M	43.66	2.53606	784.397	22977	2	P53396	ACLY	119581185	00155
ATP citrate lyase	R.AGKDLVSSLTSGLLTIGDRFGGALDAAAK.M	49.65	0.640395	935.511	28042	3	P53396	ACLY	119581185	00155
ATP synthase H+ transporting mitochondrial F0 complex subunit d	R.IVEYEKEMEKMK.N	20.19	1.05346	778.888	12144	2	O75947	ATP5H	119609635	16519
ATP synthase H+ transporting mitochondrial F0 complex subunit d	R.LAALPENPPAIDWAYYK.A	58.95	1.05487	966.5	21957	2	O75947	ATP5H	119609635	16519
ATP synthase H+ transporting mitochondrial F0 complex subunit d	K.TIDWVAFAEIIPQNQK.A	53.13	0.439939	936.997	25740	2	O75947	ATP5H	119609635	16519
ATP synthase H+ transporting mitochondrial F0 complex subunit d	K.NLIPFDQMTIEDLNEAFPETK.L	54.03	1.9037	822.403	26361	3	O75947	ATP5H	119609635	16519
ATP synthase H+ transporting mitochondrial F1 complex epsilon subunit	R.QAGLSYIR.Y	42.45	3.308	454.252	12046	2	P56381	ATP5E	119595852	05856
ATP synthase protein 8	K.MLNTNYHLPPSPKPMK.M	28.11	0.748411	467.745	12693	4	P03928	MT-ATP8	346682809
ATP synthase, beta	K.LVPLKETIK.G	22.3	1.53363	520.839	11176	2	P06576	ATP5B	119617358	00044
ATP synthase, beta	K.AHGGYSVFAGVGER.T	58.46	1.94216	703.843	13599	2	H0YH81	ATP5B	119617358	00044
ATP synthase, beta	R.IMNVIGEPIDERGPIKTK.Q	50.91	0.926319	670.707	14792	3	H0YH81	ATP5B	119617358	00044
ATP synthase, beta	R.IMDPNIVGSEHYDVAR.G	99.58	0.306189	908.439	15158	2	H0YH81	ATP5B	119617358	00044
ATP synthase, beta	K.VALVYGQMNEPPGAR.A	71.05	1.34972	801.408	15236	2	H0YH81	ATP5B	119617358	00044
ATP synthase, beta	R.TIAMDGTEGLVR.G	60.92	6.48486	631.82	15499	2	H0YH81	ATP5B	119617358	00044
ATP synthase, beta	R.IMNVIGEPIDERGPIK.T	46.39	1.49695	890.984	16623	2	H0YH81	ATP5B	119617358	00044
ATP synthase, beta	R.LVLEVAQHLGESTVR.T	71.4	0.990965	825.961	18321	2	P06576	ATP5B	119617358	00044
ATP synthase, beta	K.VVDLLAPYAK.G	45.04	0.852443	544.822	18823	2	H0YH81	ATP5B	119617358	00044
ATP synthase, beta	K.VLDSGAPIKIPVGPETLGR.I	50.9	1.93633	960.05	19019	2	H0YH81	ATP5B	119617358	00044
ATP synthase, beta	R.TREGNDLYHEMIESGVINLK.D	50.62	0.080668	773.386	20758	3	H0YH81	ATP5B	119617358	00044
ATP synthase, beta	R.EGNDLYHEMIESGVINLKDATSK.V	49.27	2.27759	641.566	22603	4	H0YH81	ATP5B	119617358	00044
ATP synthase, beta	R.AIAELGIYPAVDPLDSTSR.I	98.84	0.436612	994.521	22854	2	H0YH81	ATP5B	119617358	00044
ATP synthase, beta	R.EGNDLYHEMIESGVINLK.D	82.9	0.0659875	1031	22864	2	H0YH81	ATP5B	119617358	00044
ATP synthase, beta	R.FLSQPFQVAEVFTGHMGK.L	92.57	0.0177953	1012.01	23272	2	P06576	ATP5B	119617358	00044
ATP synthase, beta	R.FTQAGSEVSALLGRIPSAVGYQPTLATDMGTMQER.I	56.06	0.629409	1228.28	24362	3	H0YH81	ATP5B	119617358	00044
ATP synthase, beta	K.QFAPIHAEAPEFMEMSVEQEILVTGIK.V	69.76	3.08096	1015.51	25573	3	H0YH81	ATP5B	119617358	00044
ATP synthase, beta	K.TVLIMELINNVAK.A	55.68	0.53641	729.424	26826	2	H0YH81	ATP5B	119617358	00044
ATP synthase, beta	K.GFQQILAGEYDHLPEQAFYMVGPIEEAVAKADKLAEEHSS.-	38.49	1.03845	1105.29	28282	4	P06576	ATP5B	119617358	00044
ATP synthase, beta	K.LVPLKETIKGFQQILAGEYDHLPEQAFYMVGPIEEAVAK.A	21.35	0.601286	875.265	28589	5	P06576	ATP5B	119617358	00044
ATP synthase, beta	K.SLQDIIAILGMDELSEEDKLTVSR.A	108.53	0.0807362	1338.19	28592	2	P06576	ATP5B	119617358	00044
ATP synthase, beta	R.DQEGQDVLLFIDNIFR.F	100.01	0.57129	961.487	31080	2	H0YH81	ATP5B	119617358	00044
ATP synthase, H+ transporting, mitochondrial F0 complex, subunit f, isoform 2	K.LGELPSWILMR.D	81.75	1.70226	657.864	24453	2	P56134	ATP5J2	311893396	16520
ATP synthase, H+ transporting, mitochondrial F0 complex, subunit f, isoform 2	R.DFSPSGIFGAFQR.G	49.74	2.81936	714.851	24877	2	P56134	ATP5J2	311893396	16520
ATP synthase, H+ transporting, mitochondrial F1 complex, alpha subunit 1, cardiac muscle	R.ISVREPMQTGIK.A	29.66	0.157498	679.877	11706	2	A8K092	ATP5A1	127798841	01258
ATP synthase, H+ transporting, mitochondrial F1 complex, alpha subunit 1, cardiac muscle	K.LELAQYR.E	31.59	1.43195	446.747	12857	2	A8K092	ATP5A1	127798841	01258
ATP synthase, H+ transporting, mitochondrial F1 complex, alpha subunit 1, cardiac muscle	R.ELIIGDR.Q	15.39	1.62853	408.234	13504	2	A8K092	ATP5A1	127798841	01258
ATP synthase, H+ transporting, mitochondrial F1 complex, alpha subunit 1, cardiac muscle	R.GYLDKLEPSKITK.F	29.35	0.495361	497.952	13944	3	A8K092	ATP5A1	127798841	01258
ATP synthase, H+ transporting, mitochondrial F1 complex, alpha subunit 1, cardiac muscle	R.VVDALGNAIDGK.G	69.24	0.59063	586.319	14717	2	A8K092	ATP5A1	127798841	01258
ATP synthase, H+ transporting, mitochondrial F1 complex, alpha subunit 1, cardiac muscle	K.GIRPAINVGLSVSR.V	49.44	0.845121	719.927	14728	2	A8K092	ATP5A1	127798841	01258
ATP synthase, H+ transporting, mitochondrial F1 complex, alpha subunit 1, cardiac muscle	K.QVAGTMKLELAQYR.E	26.06	0.845847	536.624	14885	3	A8K092	ATP5A1	127798841	01258
ATP synthase, H+ transporting, mitochondrial F1 complex, alpha subunit 1, cardiac muscle	R.VVDALGNAIDGKGPIGSK.T	93.72	0.995946	855.972	15291	2	A8K092	ATP5A1	127798841	01258
ATP synthase, H+ transporting, mitochondrial F1 complex, alpha subunit 1, cardiac muscle	R.DNGKHALIIYDDLSK.Q	75.26	1.08586	851.443	15339	2	A8K092	ATP5A1	127798841	01258
ATP synthase, H+ transporting, mitochondrial F1 complex, alpha subunit 1, cardiac muscle	K.TSIAIDTIINQKR.F	77.29	1.56703	736.926	15958	2	A8K092	ATP5A1	127798841	01258
ATP synthase, H+ transporting, mitochondrial F1 complex, alpha subunit 1, cardiac muscle	R.QMSLLLR.R	41.45	1.68042	430.754	15983	2	A8K092	ATP5A1	119621876	01258
ATP synthase, H+ transporting, mitochondrial F1 complex, alpha subunit 1, cardiac muscle	K.HALIIYDDLSK.Q	57.46	1.85137	644.35	16038	2	A8K092	ATP5A1	127798841	01258
ATP synthase, H+ transporting, mitochondrial F1 complex, alpha subunit 1, cardiac muscle	K.AVDSLVPIGR.G	33.15	0.705245	513.8	16306	2	A8K092	ATP5A1	127798841	01258
ATP synthase, H+ transporting, mitochondrial F1 complex, alpha subunit 1, cardiac muscle	R.EAYPGDVFYLHSR.L	42.12	1.69784	777.371	17227	2	A8K092	ATP5A1	127798841	01258
ATP synthase, H+ transporting, mitochondrial F1 complex, alpha subunit 1, cardiac muscle	R.ILGADTSVDLEETGR.V	89.2	4.23406	788.4	17880	2	A8K092	ATP5A1	127798841	01258
ATP synthase, H+ transporting, mitochondrial F1 complex, alpha subunit 1, cardiac muscle	K.TSIAIDTIINQK.R	80.27	0.675911	658.874	18412	2	A8K092	ATP5A1	127798841	01258
ATP synthase, H+ transporting, mitochondrial F1 complex, alpha subunit 1, cardiac muscle	K.RTGAIVDVPVGEELLGR.V	46.78	0.336891	891	19465	2	A8K092	ATP5A1	127798841	01258
ATP synthase, H+ transporting, mitochondrial F1 complex, alpha subunit 1, cardiac muscle	K.ITKFENAFLSHVVSQHQALLGTIR.A	134.71	0.873968	1355.24	20331	2	A8K092	ATP5A1	127798841	01258
ATP synthase, H+ transporting, mitochondrial F1 complex, alpha subunit 1, cardiac muscle	K.FENAFLSHVVSQHQALLGTIR.A	109.87	0.0802617	1184.13	20806	2	A8K092	ATP5A1	127798841	01258
ATP synthase, H+ transporting, mitochondrial F1 complex, alpha subunit 1, cardiac muscle	K.GMSLNLEPDNVGVVVFGNDKLIK.E	57.36	0.52638	1229.65	23173	2	A8K092	ATP5A1	127798841	01258
ATP synthase, H+ transporting, mitochondrial F1 complex, alpha subunit 1, cardiac muscle	K.LKEIVTNFLAGFEA.-	23.16	1.52335	776.426	25169	2	A8K092	ATP5A1	127798841	01258
ATP synthase, H+ transporting, mitochondrial F1 complex, alpha subunit 1, cardiac muscle	K.QGQYSPMAIEEQVAVIYAGVR.G	122.43	0.887768	1155.08	25289	2	A8K092	ATP5A1	127798841	01258
ATP synthase, H+ transporting, mitochondrial F1 complex, alpha subunit 1, cardiac muscle	R.EVAAFAQFGSDLDAATQQLLSR.G	139.03	2.61401	1169.59	27837	2	A8K092	ATP5A1	127798841	01258
ATP synthase, H+ transporting, mitochondrial F1 complex, alpha subunit 1, cardiac muscle	K.ISEQSDAKLKEIVTNFLAGFEA.-	39.68	2.0168	804.09	28330	3	A8K092	ATP5A1	127798841	01258
ATP synthase, H+ transporting, mitochondrial F1 complex, alpha subunit 1, cardiac muscle	R.TGAIVDVPVGEELLGRVVDALGNAIDGKGPIGSK.T	32.5	1.22075	1106.28	29714	3	A8K092	ATP5A1	127798841	01258
ATP synthase, H+ transporting, mitochondrial F1 complex, delta subunit	R.IEANEALVK.A	34.02	2.32729	493.781	11097	2	P30049	ATP5D	119589940	04397
ATP-binding cassette, subfamily B member 10	R.QLNPVWLR.S	32.32	3.57062	513.3	16963	2	Q9NRK6	ABCB10	339961213	09263
ATP-dependent RNA helicase A	R.VAFERGEEPGKSCGYSVR.F	54.82	0.129194	507.745	10569	4	Q08211	DHX9	295982409	04386
ATP-dependent RNA helicase A	R.LSMSQLNEK.E	29.64	0.529761	525.269	11978	2	Q08211	DHX9	187952519	04386
ATP-dependent RNA helicase A	K.SSVNCPFSSQDMK.Y	65.02	0.107626	743.819	12719	2	Q08211	DHX9	187952519	04386
ATP-dependent RNA helicase A	R.GISHVIVDEIHER.D	56.25	2.22969	501.936	13515	3	Q08211	DHX9	295982409	04386
ATP-dependent RNA helicase A	R.KVFDPVPVGVTK.V	80.68	1.28019	643.379	13981	2	Q08211	DHX9	187952519	04386
ATP-dependent RNA helicase A	R.LETHMTPEMFR.T	40.67	0.733665	464.553	14710	3	Q08211	DHX9	187952519	04386
ATP-dependent RNA helicase A	R.TPLHEIALSIK.L	58.47	0.933111	407.911	15301	3	Q08211	DHX9	187952519	04386
ATP-dependent RNA helicase A	R.YQILPLHSQIPR.E	55.36	1.5838	732.919	15395	2	Q08211	DHX9	187952519	04386
ATP-dependent RNA helicase A	R.QISRPSAAGINLMIGSTR.Y	57.96	0.162926	624.675	16411	3	Q08211	DHX9	197692445	04386
ATP-dependent RNA helicase A	K.VFDPVPVGVTK.V	27.1	1.14369	579.331	16582	2	Q08211	DHX9	187952519	04386
ATP-dependent RNA helicase A	R.LGGIGQFLAK.A	33.41	0.625752	502.3	17995	2	Q08211	DHX9	187952519	04386
ATP-dependent RNA helicase A	R.QLYHLGVVEAYSGLTK.K	83.93	0.0956158	889.478	18362	2	Q08211	DHX9	187952519	04386
ATP-dependent RNA helicase A	K.NFLYAWCGK.R	25.5	0.238231	579.774	19492	2	Q08211	DHX9	187952519	04386
ATP-dependent RNA helicase A	R.DFVNYLVR.I	13.68	0.891237	513.274	20835	2	Q08211	DHX9	187952519	04386
ATP-dependent RNA helicase A	R.ELDALDANDELTPLGR.I	108.85	4.32758	871.43	21246	2	Q08211	DHX9	187952519	04386
ATP-dependent RNA helicase A	K.AIEPPPLDAVIEAEHTLR.E	31.44	3.7787	657.687	22313	3	Q08211	DHX9	187952519	04386
ATP-dependent RNA helicase A	K.YPSPFFVFGEK.I	50.15	1.13383	659.33	23325	2	Q08211	DHX9	197692445	04386
ATP-dependent RNA helicase A	R.AAMEALVVEVTKQPAIISQLDPVNER.M	75.55	1.61793	941.174	24502	3	Q08211	DHX9	197692445	04386
ATP-dependent RNA helicase A	K.TTQVPQFILDDFIQNDR.A	63.23	0.281948	1025.52	25041	2	Q08211	DHX9	295982409	04386
ATP-dependent RNA helicase A	R.FSDHVALLSVFQAWDDAR.M	41.6	1.84543	693.011	25776	3	Q08211	DHX9	187952519	04386
ATP-dependent RNA helicase A	K.AIEPPPLDAVIEAEHTLRELDALDANDELTPLGR.I	43.94	1.86686	924.231	27787	4	Q08211	DHX9	187952519	04386
ATP-dependent RNA helicase A	K.GMTLVTPLQLLLFASK.K	51.69	0.0542723	866.507	29863	2	Q08211	DHX9	197692445	04386
ATP1A1	K.LSLDELHRK.Y	16.98	0.974224	555.817	11111	2	H7BXX5	ATP1A1	237681111	01662
ATP1A1	R.IISANGCKVDNSSLTGESEPQTR.S	121.99	0.600443	821.731	11921	3	H7BXX5	ATP1A1	237681111	01662
ATP1A1	R.GIVVYTGDR.T	44.05	1.80905	490.263	12468	2	H7BXX5	ATP1A1	237681111	01662
ATP1A1	K.CIELCCGSVK.E	26.21	0.634823	613.273	12477	2	H7BXX5	ATP1A1	237681111	01662
ATP1A1	R.AVAGDASESALLK.C	27.38	3.16486	616.328	13018	2	H7BXX5	ATP1A1	237681111	01662
ATP1A1	R.LNIPVSQVNPR.D	37.81	0.523973	618.856	14515	2	M0R116	ATP1A3	237681111	01662
ATP1A1	R.QGAIVAVTGDGVNDSPALK.K	94.7	1.91948	906.477	15876	2	M0R116	ATP1A3	237681111	01662
ATP1A1	R.AVFQANQENLPILKR.A	59.52	5.7186	581	16356	3	H7BXX5	ATP1A1	237681111	01662
ATP1A1	R.SPDFTNENPLETR.N	44.12	2.39126	760.353	16932	2	H7BXX5	ATP1A1	237681111	01662
ATP1A1	R.AVFQANQENLPILK.R	26.94	1.33133	792.942	18658	2	H7BXX5	ATP1A1	237681111	01662
ATP1A1	K.ACVVHGSDLKDMTSEQLDDILKYHTEIVFAR.T	64.1	0.474551	898.446	22529	4	P05023	ATP1A1	237681111	01662
ATP1B3	R.IIGLKPEGVPR.I	27.89	0.0322382	589.866	12733	2	P54709	ATP1B3	119599395	03521
ATP1B3	K.LFIYNPTTGEFLGR.T	49.86	2.59852	814.43	22818	2	P54709	ATP1B3	4502281	03521
ATP1B3	R.DQIPSPGLMVFPKPVTALEYTFSR.S	58.7	3.2004	1347.21	25648	2	P54709	ATP1B3	119599394	03521
ATP51	M.VPPVQVSPLIK.L	37.46	2.37097	588.87	15789	2	P56385	ATP5I	30582683	03308
ATP51	-.MVPPVQVSPLIK.L	39.79	2.16246	654.39	17972	2	P56385	ATP5I	114205599	03308
ATP5F1	R.RKEQEHMINWVEK.H	29.49	1.69671	432.474	10781	4	P24539	ATP5F1	119576900	04467
ATP5F1	K.QASIQHIQNAIDTEK.S	40.39	1.07379	565.96	12455	3	P24539	ATP5F1	119576900	04467
ATP5F1	K.QASIQHIQNAIDTEKSQQALVQK.R	19.52	0.0473169	645.345	13857	4	P24539	ATP5F1	119576900	04467
ATP5F1	R.HYLFDVQR.N	18.75	0.5661	539.278	14659	2	P24539	ATP5F1	119576900	04467
ATP5F1	R.LDYHISVQNMMR.R	50.29	2.10856	502.91	17423	3	P24539	ATP5F1	119576900	04467
ATP5F1	R.YGLIPEEFFQFLYPK.T	38.6	0.689594	945.988	29629	2	P24539	ATP5F1	119576900	04467
ATP5F1	K.HVVQSISTQQEKETIAK.C	88.65	0.522318	642.682	9528	3	P24539	ATP5F1	119576900	04467
ATP5J	K.FEDPKFEVIEKPQA.-	45.09	0.159823	838.93	15838	2	J3KQ83	ATP5J	119630380	04399
ATP5J	R.QTSGGPVDASSEYQQELERELFK.L	44.72	1.40711	866.75	21332	3	A8MUH2	ATP5J	119630380	04399
ATP5L	K.TPALVNAAVTYSKPR.L	44.17	0.920091	529.967	14551	3	O75964	ATP5L	119587780	09815
ATP5L	K.VELVPPTPAEIPR.A	38.77	5.49579	709.41	18166	2	O75964	ATP5L	119587780	09815
ATP5L	R.LATFWYYAK.V	43.5	0.763809	581.801	19998	2	O75964	ATP5L	119587780	09815
ATP5O	K.VAASVLNPYVK.R	54.91	0.947732	580.837	14817	2	P48047	ATP5O	119630208	02899
ATP5O	K.LVRPPVQVYGIEGR.Y	50.36	0.022743	528.307	15156	3	P48047	ATP5O	119630208	02899
ATP5O	K.SFLSQGQVLK.L	36.6	0.0397607	553.814	15167	2	P48047	ATP5O	119630209	02899
ATP5O	K.SFLSQGQVLKLEAK.T	63.42	0.9639	774.442	16534	2	P48047	ATP5O	119630209	02899
ATP5O	K.TDPSILGGMIVR.I	45.05	0.320971	629.845	20471	2	P48047	ATP5O	119630209	02899
ATP5O	R.LSNTQGVVSAFSTMMSVHR.G	157.71	1.22515	1026.5	21112	2	P48047	ATP5O	119630208	02899
ATP5O	R.FSPLTTNLINLLAENGR.L	129.19	0.227441	937.012	26286	2	P48047	ATP5O	119630208	02899
ATP6V1A1	K.FTMVQVWPVR.Q	35.77	1.87855	631.841	21536	2	P38606	ATP6V1A	119600034	06120
ATP6V1A1	K.AKEILQEEEDLAEIVQLVGK.A	26.83	0.0616622	752.077	25632	3	P38606	ATP6V1A	119600034	06120
ATP6V1B2	R.NFIAQGPYENR.T	32.61	4.3465	654.823	13709	2	P21281	ATP6V1B2	119584163	06088
ATP6V1B2	R.IYPEEMIQTGISAIDGMNSIAR.G	26.03	1.36146	803.73	27240	3	P21281	ATP6V1B2	119584163	06088
ATPase family, AAA domain containing 3A	R.NILMYGPPGTGK.T	42.68	4.76259	624.323	16239	2	Q9NVI7	ATAD3A	283436224	12500
ATPase family, AAA domain containing 3B	K.QQQLLNEENLR.K	34.42	3.72496	692.86	13418	2	Q5T9A4	ATAD3B	283436224	10679
ATPase family, AAA domain containing 3B	R.QTVLESIR.T	18.68	3.84757	473.27	13423	2	Q5T9A2	ATAD3B	283436224	12500
ATPase family, AAA domain containing 3B	R.QRYEDQLKQQQLLNEENLR.K	55.48	0.700134	612.067	14128	4	Q5T9A4	ATAD3B	283436224	10679
ATPase family, AAA domain containing 3B	K.LKEYEAAVEQLKSEQIR.A	62.05	0.532918	678.7	15636	3	Q5T9A4	ATAD3B	283436224	10679
ATPase family, AAA domain containing 3B	R.ITVLEALRHPIQVSR.R	47.37	5.7343	866.52	17843	2	Q5T9A4	ATAD3B	283436224	12500
ATPase family, AAA domain containing 3B	R.ITVLEALR.H	15.57	6.34395	457.79	18158	2	Q5T2N8	ATAD3C	283436224	12500
ATPase H+ transporting lysosomal noncatalytic accessory protein 1A	R.MQTNQTPPTYNK.T	44.32	1.49297	711.839	9268	2	B7Z2A9	ATP6V0A1	194097403	01886
ATPase inhibitory factor 1	R.EQAEEERYFR.A	22.21	0.446699	678.813	10828	2	A0A0B4J230	ATPIF1	119628109	16529
Autoantigen La	K.SKAELMEISEDKTK.I	65.9	1.82494	804.913	10704	2	P05455	SSB	197692403	00168
Autoantigen La	R.RSPSKPLPEVTDEYKNDVK.N	35.54	0.934545	551.291	10868	4	P05455	SSB		00168
Autoantigen La	K.FSGDLDDQTCR.E	63.55	1.40688	657.274	11482	2	P05455	SSB	253723045	00168
Autoantigen La	R.SPSKPLPEVTDEYKNDVK.N	38.84	0.3128	682.684	12077	3	P05455	SSB	197692403	00168
Autoantigen La	K.WIDFVR.G	18.76	0.926452	418.226	18891	2	P05455	SSB	253723045	00168
Autoantigen La	K.ICHQIEYYFGDFNLPR.D	62.51	2.22977	1036.49	21593	2	P05455	SSB	197692403	00168
Autoantigen La	K.GSIFVVFDSIESAKK.F	38.57	4.06302	813.937	22281	2	P05455	SSB	197692403	00168
Autoantigen La	K.GSIFVVFDSIESAK.K	54.63	1.88287	749.892	24992	2	P05455	SSB	197692403	00168
Autoantigen La	K.EQIKLDEGWVPLEIMIK.F	51.18	1.73827	1021.06	25210	2	P05455	SSB	197692403	00168
Autoantigen La	K.LDEGWVPLEIMIK.F	24.47	5.9125	771.92	26162	2	P05455	SSB	197692403	00168
Autoantigen La	R.LTTDFNVIVEALSK.S	111.79	1.44014	775.426	26186	2	P05455	SSB	197692403	00168
Autoantigen La	K.GFPTDATLDDIKEWLEDKGQVLNIQMR.R	61.35	0.888727	783.898	26739	4	P05455	SSB	197692403	00168
Autoantigen La	K.QKLEEDAEM#K.S	25.15	1.77991	412.865	7141	3	P05455	SSB	197692403	00168
Autoantigen La	K.FASDDEHDEHDENGATGPVKR.A	58.27	0.431643	582.255	8156	4	P05455	SSB	197692403	00168
Autoantigen RCD8	R.LGTQEYLQQLESHMK.S	51.57	0.469835	602.301	19273	3	Q6P2E9	EDC4	119603589	06911
Autoantigen RCD8	R.GLVSTLQSATEQMAATVAGSVR.A	98.28	5.04154	1089.06	27402	2	Q6P2E9	EDC4	119603589	06911
BAP28	K.LVPDLLAIVQR.K	64.48	0.0565992	618.887	24070	2	Q5T3Q7	HEATR1	187956497	17569
BAP28	K.NTSELVSSEVYLLSALAALQK.V	18.79	0.701188	1118.61	29208	2	Q5T3Q7	HEATR1	187956497	17569
BAP28	R.LLETVLGYISAVAQSMER.N	63.68	0.212116	660.687	31401	3	Q5T3Q7	HEATR1	187956497	17569
BAP31	K.YMEENDQLK.K	14.79	1.33218	585.26	10194	2	P51572	BCAP31	213511508	02319
BAP31	K.LQAAVDGPMDKKEE.-	44.14	0.00783931	765.877	10430	2	P51572	BCAP31	213511508	02319
BAP31	K.EYDRLLEEHAK.L	17.63	1.51352	468.236	10979	3	P51572	BCAP31	213511508	02319
BAP31	K.VNLQNNPGAMEHFHMK.L	48.59	0.667961	622.963	12722	3	P51572	BCAP31	213511508	02319
Basic leucine zipper and W2 domains 1	K.ERFDPTQFQDCIIQGLTETGTDLEAVAK.F	87.45	0.58287	1061.51	27996	3	Q7L1Q6	BZW1	333470721	16570
Basic leucine zipper and W2 domains 1	R.FDPTQFQDCIIQGLTETGTDLEAVAK.F	76.81	0.157038	966.467	29641	3	Q7L1Q6	BZW1	333470721	16570
Basic leucine zipper and W2 domains 2	K.YFTDAGLKELSDFLR.V	35.79	0.863709	592.306	25277	3	B5MCE7	BZW2	229577398	16571
Basic transcription factor 3	K.QLTEMLPSILNQLGADSLTSLR.R	57.43	2.01393	800.767	28367	3	P20290	BTF3	119616133	03966
Bcl XL binding protein v68	R.EQAELTGLR.L	22.36	1.17654	508.772	12011	2	Q96HS1	PGAM5	308198614	14681
Bcl XL binding protein v68	K.VSTDLLR.E	56.05	0.998179	402.235	12620	2	Q96HS1	PGAM5	308198614	14681
Bcl XL binding protein v68	R.AIETTDIISR.H	47.93	0.269979	559.806	13916	2	Q96HS1	PGAM5	308198614	14681
Bcl XL binding protein v68	R.EPLSLINVR.K	28.07	0.117239	520.809	17674	2	Q96HS1	PGAM5	281604151	14681
Bcl XL binding protein v68	R.HSQYHVDGSLEKDR.T	48.95	1.28323	418.453	8703	4	Q96HS1	PGAM5	308198614	14681
BCL2 associated athanogene 2	R.IIDEVVNKFLDDLGNAK.S	63.16	1.3694	952.013	25109	2	A2A296	BAG2	123240857	04859
BCL2 associated transcription factor 1	R.SSFYPDGGDQETAKTGK.F	40.28	4.70411	596.605	10610	3	Q9NYF8	BCLAF1	219520423	16544
BCL2 associated transcription factor 1	R.SIFDHIKLPQASK.S	31.49	1.89173	495.279	17500	3	Q9NYF8	BCLAF1	219520423	16544
BCL2 associated transcription factor 1	K.STSESFIQHIVSLVHHVK.E	61.44	0.107417	1024.55	21805	2	Q9NYF8	BCLAF1	219520423	16544
BCS1L	R.LTFSGLLNALDGVASTEAR.I	124.71	0.625318	968.012	27690	2	Q9Y276	BCS1L	119964730	04708
Benzodiazapine receptor peripheral	M.APPWVPAMGFTLAPSLGCFVGSR.F	73.38	2.72186	1209.61	27376	2	P30536	TSPO	47678349	15913
Beta galactosidase 1	R.VNYGAYINDFK.G	33.32	0.240866	652.32	17714	2	P16278	GLB1	215273939	01975
Beta galactosidase 1	R.SSDPDYLAAVDKWLGVLLPK.M	35.42	2.52015	729.73	29481	3	P16278	GLB1	215273939	01975
BIP	R.MVNDAEKFAEEDKK.L	82.08	3.33661	827.39	10344	2	P11021	HSPA5	168984549	00682
BIP	K.EFFNGKEPSR.G	39.36	0.437805	605.796	10679	2	P11021	HSPA5	320089793	00682
BIP	K.MKETAEAYLGK.K	65.44	0.128967	620.816	10848	2	P11021	HSPA5	320089793	00682
BIP	R.VEIIANDQGNR.I	50.41	0.742292	614.817	10908	2	P11021	HSPA5	320089807	00682
BIP	K.NQLTSNPENTVFDAKR.L	96.54	0.0174491	917.458	13241	2	P11021	HSPA5	320089793	00682
BIP	K.TKPYIQVDIGGGQTK.T	64.34	7.18321	802.93	13439	2	P11021	HSPA5	320089793	00682
BIP	R.TWNDPSVQQDIK.F	48.46	0.257218	715.849	13695	2	P11021	HSPA5	320089793	00682
BIP	K.KVTHAVVTVPAYFNDAQR.Q	40.95	0.656724	672.694	13873	3	P11021	HSPA5	320089793	00682
BIP	K.NQLTSNPENTVFDAK.R	60.5	6.27489	839.402	14900	2	P11021	HSPA5	320089793	00682
BIP	K.KKELEEIVQPIISK.L	94.73	1.46919	827.492	15087	2	P11021	HSPA5	168984549	00682
BIP	K.VTHAVVTVPAYFNDAQR.Q	35.36	0.508483	629.995	15615	3	P11021	HSPA5	320089793	00682
BIP	R.ITPSYVAFTPEGER.L	49.58	4.5431	783.89	16896	2	P11021	HSPA5	320089793	00682
BIP	K.KSDIDEIVLVGGSTR.I	72.72	2.00019	794.929	17016	2	P11021	HSPA5	320089793	00682
BIP	R.IINEPTAAAIAYGLDKR.E	88.36	1.97027	908.5	17545	2	P11021	HSPA5	320089793	00682
BIP	R.IDTRNELESYAYSLK.N	48.22	2.16328	901.45	18219	2	P11021	HSPA5	168984549	00682
BIP	K.AVEEKIEWLESHQDADIEDFKAK.K	82.09	0.0783789	910.78	18283	3	P11021	HSPA5	168984549	00682
BIP	K.VLEDSDLKKSDIDEIVLVGGSTR.I	61.11	1.18313	830.111	18815	3	P11021	HSPA5	320089793	00682
BIP	R.IINEPTAAAIAYGLDK.R	80.28	0.597628	830.451	19351	2	P11021	HSPA5	320089807	00682
BIP	K.ELEEIVQPIISK.L	32.22	0.177423	699.398	19782	2	P11021	HSPA5	168984549	00682
BIP	R.AKFEELNMDLFR.S	66.07	0.440258	756.879	20511	2	P11021	HSPA5	320089793	00682
BIP	K.TFAPEEISAMVLTK.M	75.39	1.09058	768.902	22477	2	P11021	HSPA5	320089793	00682
BIP	K.NGRVEIIANDQGNR.I	22.72	0.808591	778.4	9954	2	P11021	HSPA5	320089793	00682
Bleomycin hydrolase	K.IGPITPLEFYR.E	44.55	0.0153172	653.364	21649	2	Q13867	BLMH	119571609	03870
Block of proliferation 1	R.SFIPSLVEKEK.V	24.43	0.665772	638.861	15372	2	Q96Q25	KM-PA-2	119602539	16558
Block of proliferation 1	R.DLGVLDVIFHPTQPWVFSSGADGTVR.L	74.8	3.51492	938.483	29069	3	Q96Q25	KM-PA-2	71051299	16558
BolA-like protein 2	K.TLTPDQWAR.E	25.13	1.86657	544.281	14428	2	A0A087WZT3	BOLA2	219519177	18842
Brain abundant, membrane attached signal protein 1	K.ETPAATEAPSSTPK.A	55.8	1.63989	693.842	8718	2	P80723	BASP1	119628418	08389
Brain abundant, membrane attached signal protein 1	K.ESEPQAAAEPAEAK.E	30.53	1.27621	714.337	8891	2	P80723	BASP1	119628418	08389
Brain abundant, membrane attached signal protein 1	K.AEPPKAPEQEQAAPGPAAGGEAPK.A	35.85	0.838941	766.716	9776	3	P80723	BASP1	119628418	08389
Brain protein 44 like protein	R.NWLLFACHATNEVAQLIQGGR.L	128.26	1.64289	1199.61	27424	2	Q5TI65	BRP44L	119567916	07091
Branched-chain aminotransferase 2	R.QSLLDMAQTWGEFR.V	76.86	0.023784	841.404	25452	2	B3KSI3	BCAT2	258614015	00217
BRCA2 and CDKN1A interacting protein	K.LLQQLFLK.A	19.33	1.64766	501.82	19804	2	Q9P287	BCCIP	119569605	16542
BRCA2 and CDKN1A interacting protein	K.SMVEQLDKFLNDTTKPVGLLLSER.F	70.38	0.186212	911.821	27146	3	Q9P287	BCCIP	119569605	16542
Breakpoint cluster region protein 1	R.EWLKDTCGANAK.Q	55.83	0.455245	696.832	10770	2	O75531	BANF1	221316573	04817
Breakpoint cluster region protein 1	R.DCFGCLR.E	27.23	0.049602	464.194	13577	2	O75531	BANF1	221316573	04817
Breakpoint cluster region protein 1	K.HRDFVAEPMGEKPVGSLAGIGEVLGK.K	71.5	0.0749979	898.474	18499	3	O75531	BANF1	221316573	04817
Breakpoint cluster region protein 1	K.KDEDLFREWLK.D	66.69	0.297546	739.885	19691	2	O75531	BANF1	221316573	04817
Breakpoint cluster region protein 1	R.DFVAEPMGEKPVGSLAGIGEVLGKK.L	31.38	1.0323	632.842	20933	4	O75531	BANF1	221316573	04817
Breakpoint cluster region protein 1	R.DFVAEPMGEKPVGSLAGIGEVLGK.K	84.13	0.6541	1200.63	22569	2	O75531	BANF1	221316573	04817
Breakpoint cluster region protein 1	K.DEDLFREWLK.D	26.02	0.305034	675.838	23147	2	O75531	BANF1	221316573	04817
Breakpoint cluster region protein 1	K.AYVVLGQFLVLK.K	48.51	0.262257	675.413	25046	2	O75531	BANF1	221316573	04817
Breakpoint cluster region protein 1	R.DCFGCLREWCDAFL.-	46.55	0.431643	924.878	27089	2	O75531	BANF1	221316573	04817
Breast carcinoma amplified sequence 2	K.HIQDLNWQR.K	19.24	0.332338	605.31	12563	2	O75934	BCAS2	197692439	05777
Breast carcinoma amplified sequence 2	R.EAAAALVEEETRR.Y	35.83	4.33852	722.87	12994	2	O75934	BCAS2	197692439	05777
Breast carcinoma amplified sequence 2	R.IENLELMSQHGCNAWK.V	35.51	0.942021	965.45	15897	2	O75934	BCAS2	197692439	05777
Breast carcinoma amplified sequence 2	R.TIVQLENEIYQIK.Q	67.46	1.29237	795.942	21093	2	O75934	BCAS2	197692439	05777
Breast carcinoma amplified sequence 2	K.NDITAWQECVNNSMAQLEHQAVR.I	112.43	2.12841	905.417	23977	3	O75934	BCAS2	197692439	05777
BRI3 binding protein	R.SSPSGPSNPSNPSVEEK.L	76.98	3.46753	850.389	8979	2	Q8WY22	BRI3BP	119618877	09829
BRIX	K.FLVQNIHTLAELK.M	27.1	0.34341	763.441	18118	2	Q8TDN6	BRIX1	119576313	16563
BRIX	K.DKLFVINEVCEMK.N	31.57	1.06351	812.906	19114	2	Q8TDN6	BRIX1	119576314	16563
BRIX	R.FVLNLIK.I	18.98	0.172466	423.776	19636	2	Q8TDN6	BRIX1	119576313	16563
Bromodomain adjacent to zinc finger domain 1A	R.DFIEDYVDILR.Q	46.23	1.67133	699.35	26698	2	Q9NRL2	BAZ1A	119586309	12034
Bromodomain adjacent to zinc finger domain 1A	R.QNLQSFPEPLIIPVLYLTSLTHR.S	42.54	1.58911	893.835	29844	3	Q9NRL2	BAZ1A	119586309	12034
Bromodomain adjacent to zinc finger domain, 1B	R.SVQEFLTDMK.Q	27.74	3.78097	599.292	19118	2	Q9UIG0	BAZ1B	223460860	10416
Bromodomain adjacent to zinc finger domain, 1B	K.LSEIPLTLHSVSELVR.L	57.38	0.656994	897.011	21618	2	Q9UIG0	BAZ1B	223460860	10416
Bromodomain adjacent to zinc finger domain, 1B	R.FNHHCKDHTVSGDEDYCPR.S	80.27	3.8724	791.999	7973	3	Q9UIG0	BAZ1B	223460860	10416
Bromodomain containing 4	K.VQPPTPLLPSVK.V	15.15	0.92023	638.388	16720	2	O60885	BRD4	119604879	10574
Bromodomain containing 4	R.SREDEDALEQAR.R	44.22	2.74346	709.827	9508	2	O60885	BRD4	119604879	10574
Butyrate induced transcript 1	R.LESEGSPETLTNLR.K	54.82	0.69221	773.391	14746	2	H3BPZ1	HACD3	166199462	11037
Butyrate induced transcript 1	R.VELSDVQNPAISITENVLHFK.A	60.58	6.5675	785.09	25201	3	Q9P035	HACD3	166199462	11037
BWD	R.YIHLENLLAR.S	30.75	0.561328	414.571	18623	3	Q2TAY7	SMU1	119578927	11588
BWD	R.LMALLGQALK.W	36.5	0.765854	529.325	19799	2	Q2TAY7	SMU1	119578927	11588
BWD	K.WQQHQGLLPPGMTIDLFR.G	57.98	2.51087	1069.06	23297	2	Q2TAY7	SMU1	119578927	11588
Bystin	R.QQQEELEAEHGTGDKPAAPR.E	27.72	1.39021	548.516	8998	4	Q13895	BYSL	119624474	04848
c Jun	K.NSDLLTSPDVGLLK.L	23.1	0.811251	736.404	20414	2	P05412	JUN	119627033	01302
c-Mpl binding protein	K.LTTDPDLILEVLR.S	60.78	1.04149	749.431	25854	2	Q6P4E2	LARP4	283046710	17289
C10orf69 protein	K.ISEIEDAAFLAR.E	66.45	0.349143	667.851	18923	2	O75477	ERLIN1	168984282	08502
C10orf70 protein	K.HNEETGDNVGPLIIK.K	26.19	1.0918	545.95	14229	3	Q9NZ45	CISD1	334359146	12587
C12orf5 protein	R.SLFDYFLTDLK.C	49.76	4.4195	681.35	28093	2	A0A0U1RQD1	TIGAR	194320090	12610
C14orf114 protein	R.TLLDILADGTILK.V	43.18	5.57932	693.42	27646	2	G5E947	EXD2	301129161	16592
C14orf120 protein	K.NLQEQVMAVTAQVK.S	33.58	2.01819	779.915	19931	2	Q8NEJ9	NGDN	119586554	10708
C14orf124 protein	R.QRAIMLLEGQK.V	15.08	5.37175	643.87	25524	2	Q9NRG7	SDR39U1	269849556	16598
C14orf124 protein	R.VLVGGGTGFIGTALTQLLNAR.G	175.13	0.155478	1029.59	28618	2	Q9NRG7-2	SDR39U1	119586416	16598
C14orf124 protein	R.AFIPLPSAVVQAVFGR.Q	81.43	2.2058	836.481	28932	2	Q9NRG7	SDR39U1	269849556	16598
C14orf156 protein	R.CILPFDKETGFHR.G	49.54	0.128411	540.605	15319	3	A0A087WUN7	SLIRP	119601710	12639
C14orf166 protein	R.HDDYLVMLK.A	13.99	0.0352869	567.287	17111	2	Q9Y224	C14orf166	119586065	16615
C14orf166 protein	R.NFIVWLEDQKIR.H	22.53	0.734214	780.93	22238	2	Q9Y224	C14orf166	119586065	16615
C14orf166 protein	R.NFIVWLEDQK.I	21.12	0.72929	646.337	23393	2	Q9Y224	C14orf166	119586065	16615
C14orf166 protein	K.INEAIVAVQAIIADPK.T	37.56	3.23613	832.98	24101	2	Q9Y224	C14orf166	119586064	16615
C14orf166 protein	K.AGVMALANLLQIQR.H	104.4	0.285742	749.432	24473	2	Q9Y224	C14orf166	119586065	16615
C14orf166 protein	K.HILGFDTGDAVLNEAAQILR.L	57.27	4.74654	718.387	26360	3	Q9Y224	C14orf166	119586065	16615
C14orf166 protein	K.EGLPVALDKHILGFDTGDAVLNEAAQILR.L	73.88	0.0949394	1025.89	26763	3	Q9Y224	C14orf166	119586065	16615
C19orf32 protein	R.NLVTEVLGALEAK.T	55.44	1.56842	678.891	28900	2	Q96HR9	REEP6	119589899	16629
C1orf35 protein	K.GRAPCAGPSREEELAAVR.E	39.82	1.0291	482.245	9987	4	Q9BU76	MMTAG2	119590245	10090
C20orf108 protein	R.GHQDPSQATGTTGSSVSCTEEKK.Q	21	3.05425	798.03	7516	3	Q96KR6	FAM210B	119595971	12737
C20orf11 protein	R.TLALLAFDSPEESPFGDLLHTMQR.Q	55.64	0.918784	896.784	27420	3	Q9NWU2	GID8	119595725	12738
C20orf116 protein	R.AASAGQEPLHNEELAGAGR.V	58.09	0.236966	626.641	10892	3	A0A0A0MRX2	DDRGK1	119630949	12741
C20orf116 protein	K.FIYITPEELAAVANFIR.Q	82.46	2.64556	984.038	29280	2	Q96HY6	DDRGK1	119630949	12741
C20orf14 protein	K.IQQQFSDLKR.K	29.76	1.76529	421.566	10457	3	O94906	PRPF6	119595585	10729
C20orf14 protein	R.ETNPHHPPAWIASAR.L	13.73	0.0498861	421.714	10935	4	O94906	PRPF6	119595585	10729
C20orf6 protein	K.DLLALFNSFKPK.G	51.84	4.4084	696.901	26606	2	A0A087WX71	ESF1	119630718	10732
C20orf72 protein	K.QQVFLLER.W	33.88	2.86852	516.797	16825	2	Q5QPE7	MGME1	119630667	12783
C20ORF77 protein	R.LLNIWQER.S	32.45	3.27175	536.303	18556	2	Q9NQG5	RPRD1B	119596451	08513
C20ORF77 protein	K.IASLPQEVQDVSLLEK.I	47.03	0.374229	884.988	21106	2	Q9NQG5	RPRD1B	123233655	08513
C20ORF77 protein	R.KLTFLYLANDVIQNSK.R	44.73	5.79961	623.012	22217	3	A0A0C4DGQ6	RPRD1A	119596451	08513
C20ORF77 protein	R.EFESVLVDAFSHVAR.E	47.43	0.247383	853.431	24253	2	Q9NQG5	RPRD1B	119596451	08513
C2f protein	K.NVLIEVNPQTR.I	29.15	0.498943	641.859	14766	2	Q92979	EMG1	194328699	12803
C2f protein	K.MVSISNYPLSAALTCAK.L	81.88	0.100771	913.463	20956	2	Q92979	EMG1	194328699	12803
C2f protein	R.ELVPSSDPIVFVVGAFAHGK.V	38.98	5.40043	690.37	26350	3	Q92979	EMG1	194328699	12803
C2orf25 protein	R.VECAIQTCPELLR.K	17.62	0.701795	530.266	23442	3	Q9H3L0	MMADHC	119631942	10781
C6orf111 protein	R.TPNETTSVLEPK.K	28.15	1.77247	658.342	11693	2	Q8TF01	PNISR	154146223	10787
C6orf125 protein	K.LILSTDTLEELKEIDKGMWK.K	61.16	0.31707	788.09	23634	3	Q5TAQ0	UQCC2	119624150	12847
C6orf55 protein	R.TAQEHDKRDPVVAYYCR.L	20.13	0.300759	527.755	10365	4	A0A087WY55	VTA1	119568270	09855
C6orf66 protein	K.ISIVEALTLLNNHKLFPETWTAEK.I	45.62	0.203794	692.631	26670	4	Q9P032	NDUFAF4	119568886	10795
C9orf105 protein	R.KMREDVISSIR.N	19.92	2.75243	445.248	10928	3	Q8N4H5	TOMM5	197333732	16672
C9orf105 protein	R.IEGLAPKLDPEEMKR.K	45.72	0.155279	432.236	14057	4	Q8N4H5	TOMM5	197333732	16672
Cadherin 2	K.VCQCDSNGDCTDVDR.I	133.69	0.266569	900.833	8072	2	P19022	CDH2	167887532	00226
Calcium channel, voltage-dependent, L type, alpha-1S subunit	K.GLLTQRAM#PR.G	16.7	9.11939	579.819	28191	2	Q13698	CACNA1S	209572767	00248
Calcium-binding mitochondrial carrier protein Aralar1	R.AGQTTYSGVIDCFR.K	28.99	0.671862	787.868	17449	2	Q546F9	SLC25A13	237649019	04719
Calcium-binding mitochondrial carrier protein Aralar1	K.FGLYLPK.F	23.03	2.32362	419.246	17914	2	O75746	SLC25A12	206729858	04719
Calcium-binding mitochondrial carrier protein Aralar1	R.GLIPQLIGVAPEK.A	60.6	2.41834	667.904	22325	2	O75746	SLC25A12	206729858	04719
Calgizzarin	R.CIESLIAVFQK.Y	34.21	0.61176	654.355	23138	2	P31949	S100A11	119617525	04385
Calgizzarin	K.TEFLSFMNTELAAFTK.N	76.79	0.0973023	925.456	27481	2	P31949	S100A11	119603728	04385
Calmodulin 1	R.VFDKDGNGYISAAELR.H	103.41	0.906049	877.94	15828	2	P62158	CALM3	333360987	00241
Calnexin	R.EIEDPEDRKPEDWDERPK.I	16.26	0.577735	457.417	11617	5	B4DGP8	CANX		00252
Calnexin	K.AEEDEILNR.S	56.25	0.112079	544.765	12526	2	B4DGP8	CANX	119574190	00252
Calnexin	R.CESAPGCGVWQRPVIDNPNYKGK.W	16.36	0.881378	878.085	13707	3	B4DGP8	CANX	119574190	00252
Calnexin	R.CESAPGCGVWQRPVIDNPNYK.G	16.73	0.0772335	816.379	15178	3	B4DGP8	CANX	119574190	00252
Calnexin	R.IVDDWANDGWGLKK.A	89.83	1.93592	808.905	18335	2	B4DGP8	CANX	119574190	00252
Calnexin	K.WKPPMIDNPSYQGIWKPR.K	60.9	1.30449	738.381	18336	3	B4DGP8	CANX	119574190	00252
Calnexin	R.GTLSGWILSK.A	36.49	1.72947	531.302	19441	2	B4DGP8	CANX	119574190	00252
Calnexin	R.KIPNPDFFEDLEPFR.M	44.62	0.0268251	621.981	23376	3	B4DGP8	CANX	119574190	00252
Calnexin	K.SDAEEDGGTVSQEEEDRKPK.A	38.7	5.10701	736	8460	3	B4DGP8	CANX	119574190	00252
Calpactin I, light chain	K.FAGDKGYLTKEDLR.V	29.91	0.22073	403.964	11777	4	P60903	S100A10	119573784	00232
Calreticulin	K.FYGDEEKDKGLQTSQDAR.F	77.19	2.90373	522.499	10509	4	P27797	CALR	325533986	00169
Calreticulin	K.IKDPDASKPEDWDER.A	24.82	0.519757	450.966	10898	4	P27797	CALR	197692517	00169
Calreticulin	K.KIKDPDASKPEDWDER.A	59.02	0.568189	482.989	9821	4	P27797	CALR		00169
Caltractin	K.MNFGDFLTVMTQK.M	59.1	2.84776	766.37	26454	2	P41208	CETN2	158429218	02051
Calumenin	K.TFDQLTPEESKER.L	49.18	1.83319	790.382	11699	2	O43852	CALU	314122181	04569
Calumenin	R.EQFVEFR.D	38.53	0.146679	477.738	15202	2	O43852	CALU	314122183	04569
Calumenin	K.IDGDKDGFVTVDELKDWIK.F	73.81	0.838536	731.708	23084	3	O43852	CALU	314122181	04569
CaM kinase II gamma subunit	R.DLKPENLLLASK.C	36.93	2.18678	670.894	17861	2	Q8WU40	CAMK2G	334302890	06532
cAMP responsive element binding protein 5	K.QLLLTHK.D	21.25	0.0164217	426.769	20713	2	Q02930	CREB5	334302918	09896
Cancer susceptibility candidate 3	K.SEANDAVNSSTKEEKGEEKPDTK.S	48.35	5.30013	831.72	7537	3	O15234	CASC3		16225
Capping protein, muscle Z line, alpha 1	R.LLLNNDNLLR.E	56.19	1.91534	599.352	18485	2	A0A0D9SET8	CAPZA2	119603921	03347
Capping protein, muscle Z line, alpha 1	K.TIDGQQTIIACIESHQFQPK.N	38.35	0.197481	772.055	20475	3	P52907	CAPZA1	119576930	03347
Capping protein, muscle Z line, alpha 1	K.FTITPPTAQVVGVLK.I	55.8	0.422682	785.963	20915	2	P52907	CAPZA1	119576930	03347
Carbamoyl phosphate synthetase I	R.SIFSAVLDELK.V	35.81	2.11022	611.341	26496	2	H0YGP4	CPS1	187955019	01995
Carbonic anhydrase II	K.YAAELHLVHWNTK.Y	24.11	0.541782	527.944	14669	3	P00918	CA2	347447441	02023
Carbonic anhydrase II	K.SADFTNFDPR.G	21.15	0.0393323	585.265	16714	2	P00918	CA2	347447441	02023
Carbonic anhydrase II	K.AVQQPDGLAVLGIFLK.V	54.85	2.69267	834.99	27259	2	P00918	CA2	347447441	02023
Carbonyl reductase 1	R.FHQLDIDDLQSIR.A	37.76	0.581943	533.943	18856	3	O75828	CBR3	209870397	07222
Carbonyl reductase 1	R.DVCTELLPLIKPQGR.V	64.69	1.23062	869.981	21764	2	P16152	CBR1	209870397	00267
Carbonyl reductase 1	R.SETITEEELVGLMNKFVEDTKK.G	61.93	0.951863	635.826	25352	4	P16152	CBR1	209870397	00267
Carbonyl reductase 1	R.SETITEEELVGLMNKFVEDTK.K	53.95	2.33273	804.735	26962	3	P16152	CBR1	209870397	00267
Carnitine palmitoyltransferase 2	K.EAAMGQGFDR.H	25.46	7.45285	541.236	11001	2	P23786	CPT2	119627158	02802
Carnitine palmitoyltransferase 2	R.AGLLEPEVFHLNPAK.S	40.23	0.470368	545.635	19454	3	P23786	CPT2	119627158	02802
Carnitine palmitoyltransferase 2	K.ALEDMFDALEGK.S	57.41	1.385	669.817	24954	2	P23786	CPT2	119627158	02802
Carnitine palmitoyltransferase 2	K.LSPDAVAQLAFQMAFLR.Q	46.16	2.51172	626.671	29253	3	P23786	CPT2	119627158	02802
Casein kinase 1, alpha 1	K.LFLIDFGLAK.K	20.63	0.306157	568.839	25657	2	P48729	CSNK1A1	269846834	13095
Casein kinase II, alpha 1	R.FNDILGR.H	24.87	0.0743007	417.727	14566	2	Q5U5J2	CSNK2A1	345531736	00277
Casein kinase II, alpha 1	K.QLYQTLTDYDIR.F	39.57	2.80226	764.888	18706	2	Q5U5J2	CSNK2A1	345531736	00277
Casein kinase II, alpha 1	R.GGPNIITLADIVKDPVSR.T	75.74	1.95276	933.03	22508	2	Q5U5J2	CSNK2A1	345531736	00277
Casein kinase II, alpha 2	R.HLVSPEALDLLDKLLR.Y	41.85	0.930645	611.359	25034	3	P19784	CSNK2A2	319443634	00279
Casein kinase II, beta	R.VYCENQPMLPIGLSDIPGEAMVK.L	54.98	0.434164	1281.13	24030	2	P67870	CSNK2B	203282562	00278
Cat eye syndrome chromosome region candidate 5	R.NVVTVDELR.M	33.81	0.811819	522.787	13867	2	Q9BXW7	CECR5	119578152	16703
Cat eye syndrome chromosome region candidate 5	R.MLVSGQGPVMENAQGLGFR.N	132.3	0.216978	995.995	19450	2	Q9BXW7	CECR5	119578152	16703
Cat eye syndrome chromosome region candidate 5	R.MAFPLLDMVDLER.R	92.26	3.27272	775.394	27760	2	Q9BXW7	CECR5	119578152	16703
Catechol-O-methyltransferase	R.ILNHVLQHAEPGNAQSVLEAIDTYCEQKEWAMNVGDKK.G	45.2	0.983832	868.027	20671	5	P21964	COMT	306991591	00284
Catenin alpha 1	K.ALKPEVDKLNIMAAK.R	42.98	1.05305	410.991	14441	4	P35221	CTNNA1	119582527	00285
Catenin alpha 1	K.AEVQNLGGELVVSGVDSAMSLIQAAK.N	82.16	0.430724	862.787	29510	3	Q8N1C0	CTNNA1	333411218	00285
Catenin beta	R.GLNTIPLFVQLLYSPIENIQR.V	66.28	3.53983	1214.69	30171	2	P35222	CTNNB1	197692485	00286
Catenin beta like 1	K.GEGLQLMNLMLR.E	43.95	0.682319	687.866	24087	2	A0A087WUB9	CTNNBL1	119596460	10850
Catenin, delta 1	R.DMDLTEVITGTLWNLSSHDSIK.M	80.13	3.78634	1238.11	29716	2	O60716	CTNND1	332688222	03026
Catenin, gamma	R.VAAGVLCELAQDKEAADAIDAEGASAPLMELLHSR.N	37.4	1.23641	906.201	25133	4	P14923	JUP	258588653	01414
Catenin, gamma	R.HLTSRHPEAEMAQNSVR.L	14.47	0.236378	491.495	8609	4	P14923	JUP	258588653	01414
Catenin, gamma	R.TMQNTSDLDTAR.C	53.49	2.30666	676.808	9817	2	P14923	JUP	258588653	01414
Cathepsin D	K.FDGILGMAYPR.I	39.79	0.982561	620.313	21808	2	P07339	CTSD	157879212	00291
Cathepsin D	R.ISVNNVLPVFDNLMQQK.L	38.98	0.665634	980.021	25464	2	P07339	CTSD	157879212	00291
CBF1 interacting corepressor	K.KDFHPASKSNIK.K	17.67	3.77039	686.375	26843	2	Q86X95	CIR1	118599865	05568
CBP80	R.ILDIVPPTFSALCPANPTCIYK.Y	48.63	1.16132	1245.64	24993	2	Q09161	NCBP1	255917906	02717
CCAAT binding factor	K.HLVAEFVQVLETLSHDTLVTTK.T	80.06	0.358419	827.451	29643	3	A0A087X1N2	CEBPZ	308153621	09875
CCCTC binding factor	R.HADNCAGPDGVEGENGGETK.K	121.49	6.1733	1007.42	8067	2	P49711	CTCF	300388142	05005
CCCTC binding factor	R.FKCDQCDYACRQER.H	17.38	0.100218	484.703	8780	4	P49711	CTCF	300388142	05005
CCT8	K.AIADTGANVVVTGGK.V	67.02	7.54553	686.87	13067	2	P50990	CCT8	119630331	10816
CCT8	K.HFSGLEEAVYR.N	18.96	0.243951	436.551	13901	3	P50990	CCT8	119630330	10816
CCT8	K.LATNAAVTVLR.V	54.52	0.345538	564.84	14044	2	P50990	CCT8	119630331	10816
CCT8	R.LVPGGGATEIELAK.Q	38.65	2.4211	677.881	15096	2	P50990	CCT8	119630331	10816
CCT8	K.FAEAFEAIPR.A	62.06	2.87158	575.797	17812	2	P50990	CCT8	119630331	10816
CCT8	K.LFVTNDAATILR.E	76.88	0.725775	667.377	19481	2	P50990	CCT8	119630331	10816
CCT8	K.IAVYSCPFDGMITETK.G	75.45	1.7556	916.432	20516	2	P50990	CCT8	119630331	10816
CCT8	K.DMLEAGILDTYLGK.Y	22.52	5.03519	769.888	25202	2	P50990	CCT8	119630331	10816
CCT8	R.GSTDNLMDDIERAVDDGVNTFK.V	69.43	4.25938	1206.55	28271	2	P50990	CCT8	119630331	10816
CD147	R.FFVSSSQGR.S	30.44	0.555938	507.754	11684	2	A0A087WUV8	BSG	290543627	00176
CD147	K.SSEHINEGETAMLVCK.S	91.9	0.0808945	902.914	12609	2	A0A087WUV8	BSG	290543627	00176
CD147	R.SELHIENLNMEADPGQYR.C	37.71	0.132799	705.997	17570	3	A0A087WUV8	BSG	290543627	00176
CD147	K.SESVPPVTDWAWYK.I	37.26	0.141759	832.901	21749	2	A0A087WUV8	BSG	290543627	00176
CD2 antigen binding protein 2	R.DSWLDNIDWVK.I	31.27	1.58629	695.837	25351	2	O95400	CD2BP2	343887347	05127
CD81 antigen	K.TFHETLDCCGSSTLTALTTSVLK.N	106.63	0.782782	1271.61	21739	2	P60033	CD81	119622913	08924
CDC like kinase 3	R.ITLAEALLHPFFAGLTPEER.S	86.28	0.878124	1113.1	28573	2	G5E959	CLK3	332138288	04290
CDC2	K.NLDENGLDLLSK.M	42	2.28904	665.848	19642	2	P06493	CDK1	334302921	00302
CDC37	R.CIDSGLWVPNSK.A	44.34	3.82504	688.34	17375	2	Q16543	CDC37	146424348	05456
CDC37	K.SMPWNVDTLSKDGFSK.S	27.73	3.6493	906.432	19146	2	Q16543	CDC37	119604509	05456
CDC37	K.SMVNTKPEKTEEDSEEVREQK.H	72.21	1.61521	831.732	8649	3	Q16543	CDC37		05456
CDC37	K.SMVNTKPEKTEEDSEEVR.E	81.85	0.78179	527.751	8973	4	Q16543	CDC37	119604509	05456
CDC42	K.YVECSALTQK.G	34.46	0.515611	599.793	10707	2	P60953	CDC42	322510015	00309
CDC42	K.WVPEITHHCPK.T	19.06	0.30776	468.568	10811	3	P60953	CDC42	322510015	00309
CDC42	K.NVFDEAILAALEPPEPK.K	94.55	1.17541	926.987	27086	2	P60953	CDC42	322510015	00309
CDC5	R.TFEELKKHEDSAIPR.R	33.84	0.618913	450.738	11532	4	Q99459	CDC5L	119624675	04184
CDC5	R.YADLLLEKETLK.S	52.87	0.0766121	718.406	16360	2	Q99459	CDC5L	119624675	04184
CDC5	K.ESDLPSAILQTSGVSEFTK.K	62.96	5.69532	1005.01	22871	2	Q99459	CDC5L	119624675	04184
CDC5	R.WYEWLDPSIK.K	33.04	1.19103	668.833	22882	2	Q99459	CDC5L	159164125	04184
CDCA5	R.LETLGSASTSTPGRR.S	22.14	2.0407	511.607	9933	3	Q96FF9	CDCA5	119594749	13016
CDCA8	R.LLASDLQR.H	31.23	0.954644	458.266	12036	2	Q53HL2	CDCA8	242556146	13017
CDCA8	R.EMNWLDYFALGGNK.Q	35.2	0.283514	829.388	26644	2	Q53HL2	CDCA8	119627730	13017
CDK2 associated protein 1	K.YAELLAIIEELGKEIRPTYAGSK.S	31.1	1.15739	641.855	28130	4	O14519	CDK2AP1	296863317	03726
CDK2 associated protein 1	K.YAELLAIIEELGK.E	55.08	1.31069	731.415	28791	2	O14519	CDK2AP1	296863317	03726
CDKN2A	R.DAWGRLPVDLAEELGHR.D	35.02	0.492247	645.334	22248	3	A5X2G7	CDKN2A	304376272	02542
CDP-diacylglycerol--inositol 3-phosphatidyltransferase (phosphatidylinositol synthase)	K.MIDLSGNPVLR.I	44.36	0.345777	607.832	18684	2	B3KY94	CDIPT	119600384	12063
Cell death regulatory protein GRIM 19	R.RLQIEDFEAR.I	17.49	9.13953	638.83	14963	2	J3KN00	NDUFA13	260763955	09452
Cell death regulatory protein GRIM 19	R.IALLPLLQAETDRR.T	17.32	3.25927	804.978	22193	2	J3KN00	NDUFA13	260763955	09452
Cell division cycle 10	K.DVTNNVHYENYR.S	66.73	3.53877	762.35	11246	2	H0YFF6	SEPT7	344189850	04398
Cell division cycle 10	K.STLINSLFLTDLYSPEYPGPSHR.I	49.21	1.38342	869.776	24831	3	H0YFF6	SEPT7	344189850	04398
Cellular retinoic acid binding protein 2	K.VLGVNVMLR.K	39.86	3.30204	500.801	17882	2	F1T098	CRABP2	326205172	08353
Centaurin beta 2	R.ASAQSSVR.S	15.26	0.583549	403.212	5578	2	A0A087X1H5	ACAP2	187608516	09681
Centromeric protein c1	R.NSDRNMEEHEEMGNDCVSKK.Q	13.89	6.41187	482.6	8093	5	Q6PIR0	CENPC1	296434446	00315
Centrosomal protein 27kDa	K.MDILVTETEELAENILK.W	36.34	4.59352	981.015	29573	2	Q9NVX0	HAUS2	194394168	07675
Centrosomal protein 70 kDa	K.QSSQRM#RQNLK.L	14.71	3.06527	696.364	2128	2	Q8NHQ1	CEP70	119599469	16779
CGI-09 protein	K.SFLSGLYEFPLNKVDSLLHGTFSAK.M	52.8	4.77358	924.158	26977	3	Q9UJA5	TRMT6	119630812	13027
CGI-09 protein	K.SNASTLESHETEEPAAK.K	66.35	1.1317	900.917	9094	2	Q9UJA5	TRMT6	119630811	13027
CGI-49 protein	R.NVSNLKPVPLIGPK.L	23.16	0.0115184	492.636	14641	3	Q8NBX0	SCCPDH	55665834	13038
Chaperonin containing T complex polypeptide 1 subunit 4	R.GSNKLVIEEAER.S	39.5	0.730269	448.908	10845	3	B7Z2F4	CCT4	119620393	05506
Chaperonin containing T complex polypeptide 1 subunit 4	R.TLSGMESYCVR.A	37.76	0.052204	651.794	13728	2	B7Z2F4	CCT4	119620393	05506
Chaperonin containing T complex polypeptide 1 subunit 4	K.TGCNVLLIQK.S	17.49	2.10539	573.32	14008	2	B7Z2F4	CCT4	119620393	05506
Chaperonin containing T complex polypeptide 1 subunit 4	K.GIHPTIISESFQK.A	21.85	1.88636	486.264	14215	3	B7Z9L0	CCT4	119620393	05506
Chaperonin containing T complex polypeptide 1 subunit 4	K.VIDPATATSVDLR.D	55.36	0.40656	679.37	16041	2	B7Z2F4	CCT4	119620393	05506
Chaperonin containing T complex polypeptide 1 subunit 4	R.AYILNLVK.Q	15.29	1.96235	467.291	17945	2	B7Z2F4	CCT4	119620393	05506
Chaperonin containing T complex polypeptide 1 subunit 4	R.ALIAGGGAPEIELALR.L	72.76	1.12065	775.948	21295	2	B7Z2F4	CCT4	119620393	05506
Chaperonin containing T complex polypeptide 1 subunit 4	K.VVSQYSSLLSPMSVNAVMK.V	88.1	2.21171	1020.53	21684	2	B7Z2F4	CCT4	119620393	05506
Chaperonin containing T complex polypeptide 1 subunit 4	K.IGLIQFCLSAPK.T	35.81	0.166326	673.879	21914	2	B7Z2F4	CCT4	119620393	05506
Chaperonin containing T complex polypeptide 1 subunit 4	K.GIEILTDMSRPVELSDRETLLNSATTSLNSK.V	18.94	1.29087	1130.92	22517	3	B7Z9L0	CCT4	119620393	05506
Chaperonin containing T complex polypeptide 1 subunit 4	R.DALSDLALHFLNK.M	61.2	0.111204	728.893	25931	2	B7Z2F4	CCT4	119620393	05506
Chaperonin containing T complex polypeptide 1 subunit 4	R.AFADAMEVIPSTLAENAGLNPISTVTELR.N	100.47	1.90922	1515.78	27720	2	B7Z2F4	CCT4	119620393	05506
Chaperonin containing T complex polypeptide 1, subunit 1	R.GASKEILSEVER.N	63.5	1.21423	659.355	12453	2	P49368	CCT3	127796120	08969
Chaperonin containing T complex polypeptide 1, subunit 1	R.NLQDAMQVCR.N	34.15	0.463321	617.787	13745	2	P49368	CCT3	127796120	08969
Chaperonin containing T complex polypeptide 1, subunit 1	R.AVAQALEVIPR.T	58.32	0.226281	583.848	16574	2	P49368	CCT3	127796120	08969
Chaperonin containing T complex polypeptide 1, subunit 1	K.KIGDEYFTFITDCKDPK.A	22.29	0.287916	693.003	18692	3	P49368	CCT3	127796120	08969
Chaperonin containing T complex polypeptide 1, subunit 1	R.IVLLDSSLEYK.K	60.29	1.10806	640.362	19645	2	P49368	CCT3	127796120	08969
Chaperonin containing T complex polypeptide 1, subunit 1	K.GISDLAQHYLMR.A	15.07	2.08662	468.574	19840	3	P49368	CCT3	127796120	08969
Chaperonin containing T complex polypeptide 1, subunit 1	K.ALDDMISTLK.K	24.66	0.500643	553.792	20001	2	P49368	CCT3	127796120	08969
Chaperonin containing T complex polypeptide 1, subunit 1	R.WSSLACNIALDAVK.M	98.58	1.20947	774.397	20325	2	P49368	CCT3	127796120	08969
Chaperonin containing T complex polypeptide 1, subunit 1	K.TAVETAVLLLR.I	48.71	0.212529	593.364	20983	2	P49368	CCT3	127796120	08969
Chaperonin containing T complex polypeptide 1, subunit 1	K.ELGIWEPLAVK.L	20.17	1.4601	627.857	22535	2	P49368	CCT3	127796120	08969
Chaperonin containing T complex polypeptide 1, subunit 1	R.NVLLDPQLVPGGGASEMAVAHALTEK.S	55.29	0.458859	873.126	22746	3	P49368	CCT3	127796120	08969
Chaperonin containing T complex polypeptide 1, subunit 1	K.MLLDPMGGIVMTNDGNAILR.E	87.79	0.979788	1066.04	24996	2	P49368	CCT3	127796120	08969
Chaperonin containing T complex polypeptide 1, subunit 1	K.ISIPVDISDSDMMLNIINSSITTK.A	113.06	0.48939	1304.17	27952	2	P49368	CCT3	127796120	08969
Chaperonin containing T complex polypeptide 1, subunit 1	R.ILQMEEEYIQQLCEDIIQLKPDVVITEK.G	77.84	0.498573	1139.92	28269	3	P49368	CCT3	127796120	08969
Chaperonin containing T complex polypeptide 1, subunit 2	K.HGINCFINR.Q	39.16	0.718232	565.78	11616	2	P78371	CCT2	311771535	06895
Chaperonin containing T complex polypeptide 1, subunit 2	R.EALLSSAVDHGSDEVK.F	56.45	0.864312	828.908	13793	2	P78371	CCT2	311771535	06895
Chaperonin containing T complex polypeptide 1, subunit 2	R.GATQQILDEAER.S	66.2	1.1994	665.834	14077	2	P78371	CCT2	311771535	06895
Chaperonin containing T complex polypeptide 1, subunit 2	K.GSGNLEAIHIIK.K	31.04	0.466564	417.906	14082	3	P78371	CCT2	311771535	06895
Chaperonin containing T complex polypeptide 1, subunit 2	K.ILIANTGMDTDKIK.I	77.33	1.5579	766.92	14877	2	P78371	CCT2	311771535	06895
Chaperonin containing T complex polypeptide 1, subunit 2	K.LAVEAVLR.L	35.65	1.19236	435.773	15385	2	P78371	CCT2	311771535	06895
Chaperonin containing T complex polypeptide 1, subunit 2	K.FRQDLMNIAGTTLSSK.L	45.45	0.714959	891.464	18356	2	P78371	CCT2	311771535	06895
Chaperonin containing T complex polypeptide 1, subunit 2	R.QDLMNIAGTTLSSK.L	51.09	2.37092	739.878	18915	2	P78371	CCT2	311771535	06895
Chaperonin containing T complex polypeptide 1, subunit 2	R.TVYGGGCSEMLMAHAVTQLANR.T	139.05	0.0532521	1183.56	19752	2	P78371	CCT2	311771535	06895
Chaperonin containing T complex polypeptide 1, subunit 2	R.LALVTGGEIASTFDHPELVK.L	39.45	1.67182	1049.06	21286	2	P78371	CCT2	311771535	06895
Chaperonin containing T complex polypeptide 1, subunit 2	R.SLHDALCVLAQTVK.D	77.46	1.44967	777.92	21946	2	P78371	CCT2	311771535	06895
Chaperonin containing T complex polypeptide 1, subunit 2	K.LGGSLADSYLDEGFLLDKK.I	105.3	2.18711	1021.03	22039	2	P78371	CCT2	311771535	06895
Chaperonin containing T complex polypeptide 1, subunit 2	R.LTSFIGAIAIGDLVK.S	43.64	1.70368	759.449	25941	2	P78371	CCT2	197692393	06895
Chaperonin containing T complex polypeptide 1, subunit 2	R.VQDDEVGDGTTSVTVLAAELLR.E	129.47	1.4763	1144.58	26622	2	P78371	CCT2	311771535	06895
Chaperonin containing T complex polypeptide 1, subunit 2	R.QLIYNYPEQLFGAAGVMAIEHADFAGVER.L	92.94	0.128989	1070.53	26761	3	P78371	CCT2	311771535	06895
Chaperonin containing T complex polypeptide 1, subunit 2	R.QVLLSAAEAAEVILRVDNIIK.A	24.42	3.52005	755.775	28274	3	P78371	CCT2	311771535	06895
Chaperonin containing T complex polypeptide 1, subunit 7	R.GKATISNDGATILK.L	37.83	0.255621	463.596	10967	3	Q99832	CCT7	261399877	06896
Chaperonin containing T complex polypeptide 1, subunit 7	R.GGAEQFMEETER.S	55.79	6.04079	692.3	14284	2	Q99832	CCT7	261399877	06896
Chaperonin containing T complex polypeptide 1, subunit 7	K.TCTFILR.G	50.62	0.0417362	455.744	14668	2	Q99832	CCT7	261399877	06896
Chaperonin containing T complex polypeptide 1, subunit 7	K.ALEIIPR.Q	30.91	0.384472	406.255	15189	2	Q99832	CCT7	261399877	06896
Chaperonin containing T complex polypeptide 1, subunit 7	R.SLHDAIMIVR.R	35.94	0.569877	577.821	15212	2	Q99832	CCT7	261399877	06896
Chaperonin containing T complex polypeptide 1, subunit 7	R.QLCDNAGFDATNILNK.L	97.29	1.89982	897.43	19052	2	Q99832	CCT7	261399877	06896
Chaperonin containing T complex polypeptide 1, subunit 7	R.VHTVEDYQAIVDAEWNILYDKLEK.I	100.15	0.849055	964.488	25658	3	Q99832	CCT7	261399877	06896
Chaperonin containing T complex polypeptide 1, subunit 7	K.SQDAEVGDGTTSVTLLAAEFLK.Q	72.86	0.366764	1126.57	26621	2	Q99832	CCT7	261399877	06896
Chaperonin containing T complex polypeptide 1, subunit 7	K.MVVDAVMMLDDLLQLK.M	53.42	5.73621	917.485	31092	2	Q99832	CCT7	261399877	06896
Chaperonin containing T-complex polypeptide 1 subunit 6A	R.IITEGFEAAKEK.A	48.76	0.654331	668.361	11696	2	P40227	CCT6A	121490543	00089
Chaperonin containing T-complex polypeptide 1 subunit 6A	K.QADLYISEGLHPR.I	32.78	0.496409	500.26	14517	3	P40227	CCT6A	327478610	09873
Chaperonin containing T-complex polypeptide 1 subunit 6A	R.GLQDVLR.T	45.91	0.249856	400.735	15246	2	P40227	CCT6A	327478610	09873
Chaperonin containing T-complex polypeptide 1 subunit 6A	R.EMDRETLIDVAR.T	40.45	0.71837	724.365	15262	2	P40227	CCT6A	121490543	00089
Chaperonin containing T-complex polypeptide 1 subunit 6A	K.ALQFLEEVKVSR.E	66.03	1.26163	709.903	17775	2	P40227	CCT6A	121490543	00089
Chaperonin containing T-complex polypeptide 1 subunit 6A	K.VLAQNSGFDLQETLVK.I	85.71	0.483559	881.472	19432	2	P40227	CCT6A	121490543	00089
Chaperonin containing T-complex polypeptide 1 subunit 6A	K.GIDPFSLDALSK.E	51.5	1.03432	631.836	22646	2	P40227	CCT6A	121490543	00089
Chaperonin containing T-complex polypeptide 1 subunit 6A	K.VATAQDDITGDGTTSNVLIIGELLK.Q	95.96	1.8551	1272.67	25613	2	P40227	CCT6A	121490543	00089
Chaperonin containing T-complex polypeptide 1 subunit 6A	K.NAIDDGCVVPGAGAVEVAMAEALIK.H	99.91	0.196743	1235.62	27220	2	P40227	CCT6A	121490543	00089
Chaperonin containing T-complex polypeptide 1 subunit 6A	R.TKVHAELADVLTEAVVDSILAIKK.Q	67.62	1.38796	641.624	27708	4	P40227	CCT6A	119628379	00089
Chaperonin containing T-complex polypeptide 1 subunit 6A	R.AQLGVQAFADALLIIPK.V	43.38	2.22846	884.524	28956	2	P40227	CCT6A	121490543	00089
Chaperonin containing T-complex polypeptide 1 subunit 6A	K.VHAELADVLTEAVVDSILAIKK.Q	39.98	3.96258	778.784	29320	3	P40227	CCT6A	119628379	00089
Chaperonin containing T-complex polypeptide 1 subunit 6A	R.TKVHAELADVLTEAVVDSILAIK.K	17.08	3.07878	609.601	29529	4	P40227	CCT6A	119628379	00089
Charged multivesicular body protein 5	K.APPPSLTDCIGTVDSR.A	53.15	2.22207	843.41	16486	2	Q9NZZ3	CHMP5	306966146	15408
Chloride intracellular channel 1	K.NSNPALNDNLEK.G	45.63	0.728563	664.825	10789	2	O00299	CLIC1	345531894	04188
Chloride intracellular channel 1	K.LHIVQVVCK.K	24.27	0.290243	548.321	11735	2	O00299	CLIC1	345531894	04188
Chloride intracellular channel 1	R.GFTIPEAFR.G	18.04	1.62499	519.275	19682	2	O00299	CLIC1	345531894	04188
Chloride intracellular channel 1	K.LAALNPESNTAGLDIFAK.F	61.81	0.356644	922.992	21726	2	O00299	CLIC1	345531894	04188
Chloride intracellular channel 1	R.KFLDGNELTLADCNLLPK.L	70.03	0.395911	1031.04	21728	2	O00299	CLIC1	345531894	04188
Chloride intracellular channel 1	K.FLDGNELTLADCNLLPK.L	61.01	2.23076	966.993	23306	2	O00299	CLIC1	345531894	04188
Choline dehydrogenase	R.VLLLEAGPK.D	26.36	5.7493	470.3	15633	2	Q8NE62	CHDH	229462828	13050
Chondroitin sulfate proteoglycan 6	K.RVDALNDEIR.Q	23.03	1.21936	600.819	11055	2	Q9UQE7	SMC3	119569943	05829
Chondroitin sulfate proteoglycan 6	R.LALLHEGTGPR.V	19.29	0.625616	582.331	11723	2	Q9UQE7	SMC3	119569943	05829
Chondroitin sulfate proteoglycan 6	R.SMEVSTQLAR.A	16.39	0.353079	561.284	12017	2	Q9UQE7	SMC3	119569943	05829
Chondroitin sulfate proteoglycan 6	R.GALTGGYYDTR.K	46.9	0.468662	587.28	12425	2	Q9UQE7	SMC3	119569943	05829
Chondroitin sulfate proteoglycan 6	K.QVIIQGFR.S	20.99	0.237361	480.785	14840	2	Q9UQE7	SMC3	119569943	05829
Chondroitin sulfate proteoglycan 6	R.SLQSLEASLHAMESTR.E	19.14	4.79694	880.44	19809	2	Q9UQE7	SMC3	119569943	05829
Chondroitin sulfate proteoglycan 6	K.MNLPGEVTFLPLNKLDVR.D	31.96	0.747035	1028.57	22979	2	Q9UQE7	SMC3	119569943	05829
Chondroitin sulfate proteoglycan 6	K.SIMELMNVLELR.K	65.98	0.0718349	724.386	27410	2	Q9UQE7	SMC3	119569943	05829
Chondroitin sulfate proteoglycan 6	K.CDPAPFYLFDEIDQALDAQHR.K	94.34	0.678659	841.054	27930	3	Q9UQE7	SMC3	119569943	05829
Chondroitin sulfate proteoglycan 6	K.GDVEGSQSQDEGEGSGESER.G	88.14	0.719049	680.273	7523	3	Q9UQE7	SMC3	119569943	05829
Chondroitin sulfate proteoglycan 6	K.INQMATAPDSQR.L	46.94	3.18855	666.324	9404	2	Q9UQE7	SMC3	119569943	05829
Chr2 synaptotagmin	R.FQLSNSGPNSTIK.M	17.3	8.27874	696.865	12906	2	A0A087WXU3	ESYT2	211825727	13053
Chromatin assembly factor 1 subunit B	R.LASAGVDTNVR.I	40.31	6.90373	551.8	10047	2	Q13112	CHAF1B	119630146	03147
Chromatin assembly factor 1 subunit B	R.VTLNTLQAWSK.T	52.9	0.383915	630.851	17565	2	Q13112	CHAF1B	119630146	03147
Chromatin assembly factor 1 subunit B	R.TQDPSSPGTTPPQAR.Q	71.14	1.76523	770.375	8739	2	Q13112	CHAF1B	119630146	03147
Chromobox homolog 3	R.LTWHSCPEDEAQ.-	37.44	1.12861	736.81	13185	2	Q13185	CBX3	119614250	05130
Chromobox homolog 3	R.VVNGKVEYFLK.W	40.56	0.148178	432.583	13799	3	Q13185	CBX3	302148597	05130
Chromobox homolog 3	K.WKDSDEADLVLAK.E	67.91	0.663197	745.381	15118	2	Q13185	CBX3	270346821	05130
Chromobox homolog 3	R.IIGATDSSGELMFLMK.W	87.11	0.0572143	856.933	23698	2	K7ELA4	CBX1	270346821	05149
Chromodomain helicase DNA binding protein 4	R.GGGNQVSLLNVVMDLK.K	47.88	0.985473	822.444	25517	2	A0A0C4DGG9	CHD4	311033360	04472
Chromodomain helicase DNA binding protein 4	K.MLDLLEDFLEHEGYKYER.I	23.64	0.634757	575.778	25752	4	A0A0C4DGG9	CHD4	311033360	04472
Chromodomain helicase DNA binding protein 4	R.FHNLEGFLEEFADIAKEDQIK.K	51.33	1.772	831.75	26671	3	A0A0C4DGG9	CHD4	311033360	04472
Chromosome 1 open reading frame 174	R.LASAQEVAGSTSAK.T	45.28	0.0606208	660.344	9693	2	Q8IYL3	C1orf174	119591899	17353
Chromosome 1 open reading frame 33	R.QLGLPTALKR.G	35.19	0.87172	548.845	13123	2	Q9UKD2	MRTO4	119615281	12725
Chromosome 1 open reading frame 33	K.YLFIFSVANMR.N	35.94	0.704046	680.857	25531	2	Q9UKD2	MRTO4	119615281	12725
Chromosome 1 open reading frame 33	R.SPSDEYKDNLHQVSKR.L	35.73	0.465597	476.488	9401	4	Q9UKD2	MRTO4	119615281	12725
Chromosome 1 open reading frame 33	R.SPSDEYKDNLHQVSK.R	25.75	1.31438	582.947	9704	3	Q9UKD2	MRTO4	119615281	12725
Chromosome 11 open reading frame 48, isoform CRA_c	K.TAM#EVEAPSKPAR.T	26.62	5.09515	468.24	8031	3	A0A0B4J220	C11orf98	119594460
Chromosome 11 open reading frame 59	R.TDEQALLSSILAK.T	60.73	0.298107	694.885	22755	2	Q6IAA8	LAMTOR1	125863645	07933
Chromosome 12 open reading frame 11	R.ADPECCSILHGLVAAVETLCK.I	53.73	1.39558	781.711	27417	3	Q9NVM9	ASUN	119616945	07689
Chromosome 12 open reading frame 31	K.SILKLDGDVLMKDVQEIATVVVPKPK.H	61.97	1.37394	709.663	27431	4	Q9BRT6	LLPH		11308
Chromosome 12 open reading frame 41	K.TELGSQTPESSRSEASR.I	18.59	4.47124	607.96	8489	3	H0YID1	KANSL2	119578400	07907
Chromosome 12 open reading frame 41	R.MLATDGAAQQAHTTR.S	19.77	7.9878	524.596	9157	3	Q9H9L4-2	C12orf41	119578400	07907
Chromosome 14 open reading frame 87	K.DKVVVFLK.G	13.83	0.818918	474.299	14149	2	Q86SX6	GLRX5	261824743	12659
Chromosome 16 open reading frame 34	K.TSDIFGSPVTATSR.L	48.01	0.447621	719.862	15971	2	Q9H910	HN1L	123231651	12674
Chromosome 17 open reading frame 25 protein	K.ILTPLVSLDTPGK.A	68.05	0.536269	677.403	20362	2	F6TLX2	GLOD4	217330598	12678
Chromosome 17 open reading frame 25 protein	K.SLNYWCNLLGMK.I	54.43	0.177485	749.863	23697	2	F6TLX2	GLOD4	217330598	12678
Chromosome 19 open reading frame 29	K.FNIFYPDLIDK.R	25.78	7.75894	692.866	21402	2	J3KMW8	CACTIN	126723149	18930
chromosome 19 open reading frame 7	R.HVEASGGSGPGDSGPSDPR.L	46.82	2.22112	589.264	7565	3	Q9UPT8	ZC3H4	126723060	19314
chromosome 19 open reading frame 7	K.TVNATGSSAAPGSSDKPSDPR.V	71.97	2.75831	1001.48	8324	2	Q9UPT8	ZC3H4	126723060	19314
Chromosome 21 open reading frame 33	K.NLSTFAVDGKDCK.V	72.66	1.25525	727.85	11935	2	A0A096LNH5	LOC102724023	296531406	09044
Chromosome 22 open reading frame 28	K.GQVCVMIHSGSR.G	30.4	1.5842	444.217	10448	3	Q9Y3I0	RTCB	74753486	13695
Chromosome 22 open reading frame 28	R.SSMTFLTR.Q	35.25	1.70191	471.74	14770	2	Q9Y3I0	RTCB	74753486	13695
Chromosome 22 open reading frame 28	K.GMAAAGNYAWVNR.S	63.38	1.31243	690.828	15069	2	Q9Y3I0	RTCB	74753486	13695
Chromosome 22 open reading frame 28	K.QIGNVAALPGIVHR.S	48.68	8.89658	482.28	15461	3	Q9Y3I0	RTCB	321173828	13695
Chromosome 22 open reading frame 28	R.GLGHQVATDALVAMEK.A	102.39	2.16972	820.425	16272	2	Q9Y3I0	RTCB	74753486	13695
Chromosome 22 open reading frame 28	K.LMFEELR.N	37.64	3.34941	469.243	17851	2	Q9Y3I0	RTCB	321173828	13695
Chromosome 22 open reading frame 28	R.GGGVGGFLPAMK.Q	24.76	1.22138	545.79	17962	2	Q9Y3I0	RTCB	321173828	13695
Chromosome 22 open reading frame 28	R.SYNDELQFLEK.I	25.47	0.333415	693.333	19564	2	Q9Y3I0	RTCB	74753486	13695
Chromosome 22 open reading frame 28	R.GLPQLGTLGAGNHYAEIQVVDEIFNEYAAKK.M	37.84	1.7766	837.185	25190	4	Q9Y3I0	RTCB	74753486	13695
Chromosome 22 open reading frame 28	K.GVIPMNAKDLEEALEMGVDWSLR.E	55.66	0.118137	858.43	28266	3	Q9Y3I0	RTCB	74753486	13695
Chromosome 22 open reading frame 28	R.NLDFQDVLDKLADMGIAIR.V	102.2	1.75957	1074.06	29401	2	Q9Y3I0	RTCB	74753486	13695
Chromosome 22 open reading frame 28	R.MLQADPNKVSAR.A	53.55	0.749044	443.903	9740	3	Q9Y3I0	RTCB	74753486	13695
Chromosome 6 open reading frame 74	R.NVQRPESVSDHMYR.M	22.31	0.846427	430.208	9764	4	Q7Z4H3	HDDC2	119568523	12897
Chromosome 8 open reading frame 33	R.AAAYSAQVQPVDGATR.K	77.06	0.596958	802.905	11549	2	Q9H7E9	C8orf33	119602429	07951
Chromosome 9 open reading frame 117 protein	K.SQRDQLSLQLEQQQVDLQR.L	20.39	7.40427	578.8	8187	4	Q5JU67-2	C9orf117	146327566	16673
Chromosome 9 open reading frame 86	K.FFNIPFLQLQR.E	39.21	2.45433	711.9	26352	2	G8JLF3	C9orf86	186700623	12984
Chromosome condensation 1	R.VVLSVSSGGQHTVLLVK.D	78.98	1.16192	862.008	15423	2	P18754	RCC1	119628100	01559
Chromosome condensation 1	K.SMVPVQVQLDVPVVK.V	57.48	0.131874	819.468	21003	2	P18754	RCC1	119628100	01559
Chromosome condensation related SMC associated protein 1	K.QTLAAFVPLLLK.V	26.41	1.92721	657.412	25601	2	F5GZJ1	NCAPD2	259016362	06472
Chromosome segregation 1like protein	K.EHDPVGQMVNNPK.I	42.27	0.268999	488.901	10427	3	P55060	CSE1L	126507451	03217
Chromosome segregation 1like protein	K.SANVNEFPVLK.A	22.47	2.674	609.328	15726	2	P55060	CSE1L	126507451	03217
Chromosome segregation 1like protein	K.VIVPNMEFR.A	36.61	0.939717	552.798	17562	2	P55060	CSE1L	126507451	03217
Chromosome segregation 1like protein	K.LLQTDDEEEAGLLELLK.S	83.32	1.34058	965.008	25427	2	P55060	CSE1L	119596083	03217
Chromosome segregation 1like protein	K.FLESVEGNQNYPLLLLTLLEK.S	102.22	0.967401	1217.17	29640	2	P55060	CSE1L	126507451	03217
Cirhin	K.IYKPLLFMDLLDER.T	43.93	1.48645	589.324	25378	3	Q969X6	CIRH1A	186928847	08468
Cisplatin resistance associated overexpressed protein	K.YYLCGFCPAELFTNTR.S	53.56	0.880757	1006.46	24912	2	O95232	LUC7L3	119614993	16759
Cisplatin resistance associated overexpressed protein	R.LALSQNQQSSGAAGPTGKNEEK.I	40.41	3.22288	739.039	9372	3	O95232	LUC7L3	119614993	16759
Citrate synthase	R.VVPGYGHAVLR.K	47.42	0.356267	584.335	11080	2	A0A0C4DGI3	CS	119617330	00349
Citrate synthase	K.LVAQLYK.I	15.04	0.905922	417.758	12056	2	A0A0C4DGI3	CS	119617330	00349
Citrate synthase	K.IVPNVLLEQGK.A	44.55	0.0281057	605.364	16573	2	A0A0C4DGI3	CS	119617330	00349
Citrate synthase	K.GLVYETSVLDPDEGIR.F	90.41	3.19477	881.944	20046	2	A0A0C4DGI3	CS	119617330	00349
Citrate synthase	R.DYIWNTLNSGR.V	32.93	0.13297	669.826	21419	2	A0A0C4DGI3	CS	119617330	00349
Citrate synthase	R.ALGVLAQLIWSR.A	32.27	0.443175	663.899	25723	2	A0A0C4DGI3	CS	119617330	00349
Citrate synthase	R.EGSGIGAIDSNLDWSHNFTNMLGYTDHQFTELTR.L	48.66	0.598421	957.44	25729	4	A0A0C4DGI3	CS	119617330	00349
Citrate synthase	R.AALPSHVVTMLDNFPTNLHPMSQLSAAVTALNSESNFAR.A	78.92	0.57658	1384.69	25838	3	A0A0C4DGI3	CS	119617330	00349
Clathrin, heavy polypeptide	K.IYIDSNNNPER.F	35.99	0.280227	667.82	11130	2	A0A087WVQ6	CLTC	119614805	00350
Clathrin, heavy polypeptide	R.RPISADSAIMNPASK.V	25.58	0.347925	519.94	11728	3	A0A087WVQ6	CLTC	343781033	00350
Clathrin, heavy polypeptide	R.VVGAMQLYSVDRK.V	39.16	0.389553	489.266	13955	3	A0A087WVQ6	CLTC	343781033	00350
Clathrin, heavy polypeptide	K.VSQPIEGHAASFAQFK.M	51.68	1.77881	858.94	14042	2	A0A087WVQ6	CLTC	343781033	00350
Clathrin, heavy polypeptide	R.KFNALFAQGNYSEAAK.V	16.65	0.823819	586.966	14552	3	A0A087WVQ6	CLTC	119614805	00350
Clathrin, heavy polypeptide	K.IVLDNSVFSEHR.N	29.73	1.61331	708.366	15915	2	A0A087WVQ6	CLTC	242247001	00350
Clathrin, heavy polypeptide	K.NLILVVR.G	20.64	1.2776	413.779	16081	2	A0A087WVQ6	CLTC	119614805	00350
Clathrin, heavy polypeptide	R.ALEHFTDLYDIKR.A	50.67	0.747761	810.923	16518	2	A0A087WVQ6	CLTC	119614805	00350
Clathrin, heavy polypeptide	R.CNEPAVWSQLAK.A	68.93	0.0755697	701.843	16736	2	A0A087WVQ6	CLTC	119614805	00350
Clathrin, heavy polypeptide	R.LASTLVHLGEYQAAVDGAR.K	52.44	2.00606	657.68	17306	3	A0A087WVQ6	CLTC	119614805	00350
Clathrin, heavy polypeptide	R.ISGETIFVTAPHEATAGIIGVNRK.G	43.61	0.546478	621.092	17623	4	A0A087WVQ6	CLTC	343781033	00350
Clathrin, heavy polypeptide	R.NNLAGAEELFAR.K	46.9	0.0429231	652.833	18395	2	A0A087WVQ6	CLTC	119614805	00350
Clathrin, heavy polypeptide	R.TSIDAYDNFDNISLAQR.L	85.07	0.472486	971.961	20711	2	A0A087WVQ6	CLTC	119614805	00350
Clathrin, heavy polypeptide	K.TLQIFNIEMK.S	35.07	0.496497	618.836	21896	2	A0A087WVQ6	CLTC	343781033	00350
Clathrin, heavy polypeptide	K.WLLLTGISAQQNR.V	36.38	3.59639	750.423	22188	2	A0A087WVQ6	CLTC	343781033	00350
Clathrin, heavy polypeptide	R.NLQNLLILTAIKADR.T	67.78	1.38796	848.511	22504	2	A0A087WVQ6	CLTC	242247001	00350
Clathrin, heavy polypeptide	K.SVNESLNNLFITEEDYQALR.T	80.05	1.33835	1178.08	23168	2	A0A087WVQ6	CLTC	119614805	00350
Clathrin, heavy polypeptide	R.NLQNLLILTAIK.A	50.1	1.00159	677.427	24213	2	A0A087WVQ6	CLTC	242247001	00350
Clathrin, heavy polypeptide	K.LLLPWLEAR.I	26.52	0.466387	555.837	24714	2	A0A087WVQ6	CLTC	119614805	00350
Clathrin, heavy polypeptide	R.LLEMNLMHAPQVADAILGNQMFTHYDR.A	108.1	1.18651	782.882	24972	4	A0A087WVQ6	CLTC	119614805	00350
Clathrin, heavy polypeptide	R.KFDVNTSAVQVLIEHIGNLDR.A	86.99	0.0895171	790.092	25106	3	A0A087WVQ6	CLTC	119614805	00350
Clathrin, heavy polypeptide	K.VGYTPDWIFLLR.G	60.26	1.86241	740.405	26799	2	A0A087WVQ6	CLTC	242247001	00350
Clathrin, heavy polypeptide	R.HNIMDFAMPYFIQVMK.E	42.94	2.88017	662.323	27551	3	A0A087WVQ6	CLTC	119614805	00350
Cleavage and polyadenylation specificity factor 2	R.VLELAQLLDQIWR.T	66.45	2.53364	798.961	29748	2	Q9P2I0	CPSF2	119601889	05824
Cleavage and polyadenylation specificity factor 5	K.EPLYEKDSSVAAR.F	23.74	3.65663	488.918	10354	3	O43809	NUDT21	323463109	05400
Cleavage and polyadenylation specificity factor 5	K.YIQQTKPLTLER.T	27.38	0.028191	745.422	11717	2	O43809	NUDT21	323463109	05400
Cleavage and polyadenylation specificity factor 5	R.LMTEILGR.Q	33.78	0.0857887	466.765	16556	2	O43809	NUDT21	323463109	05400
Cleavage and polyadenylation specificity factor 5	R.LPHVLLLQLGTTFFKLPGGELNPGEDEVEGLKR.L	40	2.17695	724.202	25422	5	O43809	NUDT21	323463109	05400
Cleavage and polyadenylation specificity factor 5	K.LVAAPLFELYDNAPGYGPIISSLPQLLSR.F	70.24	3.15729	779.43	29739	4	O43809	NUDT21	323463109	05400
Cleavage and polyadenylation specificity factor 6	K.VLISSLQDCLHGIESK.S	111.59	1.12956	899.971	19403	2	Q16630	CPSF6	162329583	05401
Cleavage and polyadenylation specificity factor 6	R.AVSDASAGDYGSAIETLVTAISLIK.Q	126.55	4.49457	1226.65	31184	2	Q16630	CPSF6	162329583	05401
Cleavage stimulation factor subunit 2	R.GYLGPPHQGPPMHHVPGHESR.G	21.77	0.284641	458.224	9551	5	P33240	CSTF2	192764310	02652
Cleavage stimulation factor, 3 Prime pre-RNA, subunit 3, 77kDa	R.GCVNPMINIEQLWR.D	50.34	4.16103	865.433	24878	2	Q12996	CSTF3	119588609	02651
Cleavage stimulation factor, 3 Prime pre-RNA, subunit 3, 77kDa	R.LLAIEDIDPTLVYIQYMK.F	54.94	1.3638	1069.58	27457	2	Q12996	CSTF3	119588609	02651
CLNS1A	R.QQPDTEAVLNGK.G	33.43	5.07522	650.327	11423	2	J3KN38	CLNS1A	119595438	03694
CLNS1A	R.LSWLDGSGLGFSLEYPTISLHALSR.D	65.64	3.35917	907.144	26982	3	J3KN38	CLNS1A	119595438	03694
CMBL carboxymethylenebutenolidase homolog	R.NLIEWLNKYM.-	25.31	1.65297	662.341	27394	2	Q96DG6	CMBL	74731452	14055
CMP-Neu5Ac synthatase	R.VGLSGAPADACSTAQK.A	48.37	0.31708	766.873	10824	2	Q8NFW8	CMAS	119616870	04501
CMP-Neu5Ac synthatase	K.HLAGVPLIGWVLR.A	30.56	1.08885	715.934	23784	2	Q8NFW8	CMAS	119616872	04501
CND2	R.SLPPVMAQNLSIPLAFACLLHLANEK.N	58.57	2.0207	949.849	29489	3	E9PHA2	NCAPH	119591776	03820
Coactosin like 1	K.FALITWIGENVSGLQR.A	18.18	3.1242	902.494	26787	2	H3BT58	COTL1	119615883	09482
Coatomer protein complex, subunit alpha	R.LLELGPKPEVAQQTR.K	30.7	0.632539	560.321	13889	3	P53621	COPA	205371746	03564
Coatomer protein complex, subunit alpha	R.VTTVTEIGKDVIGLR.I	69.86	2.12065	534.313	19043	3	P53621	COPA	205371746	03564
Coatomer protein complex, subunit alpha	K.LVGQSIIAYLQK.K	32.9	3.13777	666.9	21443	2	P53621	COPA	205371746	03564
Coatomer protein complex, subunit alpha	K.NFDKLSFLYLITGNLEK.L	20.3	1.48827	672.367	26804	3	P53621	COPA	205371746	03564
Coatomer protein complex, subunit alpha	K.LLQPPAPIMPLDTNWPLLTVSK.G	50.56	1.01294	1222.68	27232	2	P53621	COPA	205371746	03564
Coatomer protein complex, subunit beta	R.VLQDLVMDILR.V	56.36	3.79996	657.879	26630	2	P53618	COPB1	221316632	02981
Coatomer protein complex, subunit beta	K.EVIKTNNVSEHEDTDKYR.Q	33.58	0.553042	436.215	9063	5	P53618	COPB1	221316632	02981
Coatomer protein complex, subunit beta 2	K.LGREEPAMSMDANGK.I	17.15	3.92653	535.919	10641	3	P35606	COPB2	119599446	06103
Coatomer protein complex, subunit beta 2	K.QLAELAISK.C	48	0.289953	486.79	14087	2	P35606	COPB2	119599446	06103
Coatomer protein complex, subunit beta 2	K.VWQLGSSSPNFTLEGHEK.G	40.54	0.371531	672.666	17620	3	P35606	COPB2	119599446	06103
Coatomer protein complex, subunit beta 2	K.AAESLADPTEYENLFPGLK.E	33.48	2.89198	1033.01	24103	2	P35606	COPB2	119599446	06103
Coatomer protein complex, subunit delta	R.TRIEGLLAAFPK.L	19.93	0.605727	439.263	19206	3	Q6P1Q5	ARCN1	167887497	02893
Coatomer protein complex, subunit delta	K.LYMVLITTK.N	26.11	0.49	541.32	19770	2	Q6P1Q5	ARCN1	167887497	02893
Coatomer protein complex, subunit delta	K.KAPGFGGFGSSAVSGGSTAAMITETIIETDKPK.V	79.35	0.956231	1071.54	22139	3	P48444	ARCN1	214010212	02893
Coatomer protein complex, subunit delta	K.NSNILEDLETLR.L	57.52	0.496918	708.87	23524	2	Q6P1Q5	ARCN1	167887497	02893
Coatomer protein complex, subunit gamma 1	K.FGAQNEEMLPSILVLLK.R	32.4	3.41106	951.527	27636	2	Q9Y678	COPG1	119599676	09887
Coatomer protein complex, subunit gamma 1	R.SLEELPVDIILASVG.-	33.55	0	777.935	31139	2	Q9Y678	COPG1	119599676	09887
Coatomer protein complex, subunit gamma 2	R.SIATLAITTLLK.T	42.15	0.200838	622.895	25153	2	Q9Y678	COPG1	119604175	05074
Coatomer protein complex, subunit gamma 2	K.ELAPAVSVLQLFCSSPK.A	63.31	0.804994	923.492	26491	2	Q9Y678	COPG1	119604175	05074
Coatomer protein complex, subunit gamma 2	K.FGAQNESLLPSILVLLQR.C	62	2.74656	999.57	28663	2	Q9UBF2	COPG2	119604175	05074
Coatomer protein complex, subunit zeta 1	K.AILILDNDGDRLFAK.Y	31.15	2.64051	837.462	20656	2	P61923	COPZ1	253723261	16738
Cofilin 1	K.LTGIKHELQANCYEEVKDR.C	87.53	1.01861	576.541	11189	4	P23528	CFL1	119594858	03261
Cofilin 1	K.KAVLFCLSEDKK.N	23.33	2.96848	719.39	12265	2	P23528	CFL1	119594858	03261
Cofilin 1	R.YALYDATYETK.E	49.29	0.421643	669.316	15104	2	P23528	CFL1	343887344	03261
Cofilin 1	K.AVLFCLSEDKK.N	32.72	1.1583	437.232	15109	3	P23528	CFL1	119594858	03261
Cofilin 1	K.LGGSAVISLEGKPL.-	36	1.1993	670.894	18566	2	P23528	CFL1	119594858	03261
Cofilin 1	K.ESKKEDLVFIFWAPESAPLK.S	79.48	0.433546	1167.62	23414	2	P23528	CFL1	343887344	03261
Cofilin 1	K.NIILEEGKEILVGDVGQTVDDPYATFVK.M	114.02	0.0457129	1531.8	24437	2	P23528	CFL1	119594858	03261
Cofilin 1	K.KEDLVFIFWAPESAPLK.S	71.43	1.47432	995.539	25052	2	P23528	CFL1	343887344	03261
Cofilin 1	K.HELQANCYEEVKDR.C	71.17	1.04366	597.61	9691	3	P23528	CFL1	119594858	03261
Coiled-coil domain containing 124	R.LLEEEDSKLK.G	31.86	2.43426	602.328	10721	2	Q96CT7	CCDC124	209969700	14008
Coiled-coil domain containing 124	R.AAFTAFEEAQLPR.L	65.55	0.00689307	725.87	18994	2	Q96CT7	CCDC124	209969700	14008
Coiled-coil domain containing 124	R.VLEEGSVEAR.T	62.86	0.0422577	544.783	9953	2	Q96CT7	CCDC124	209969700	14008
Coiled-coil domain containing 51	R.GLVHAAGPGQDSGSQAGSPPTR.D	62.67	2.11431	683.005	9634	3	Q96ER9	CCDC51	152032342	08571
Coiled-coil domain containing 64	R.VTSEDKEPKEQLQK.A	17.88	7.07348	415.473	9439	4	Q6ZP65	CCDC64	313104078	14292
Coiled-coil domain containing 86	R.FSQMLQDKPLR.T	39.3	3.20243	454.91	12559	3	Q9H6F5	CCDC86	119594307	08322
Coiled-coil domain containing 86	R.DTLALLQK.Q	22.31	1.6239	451.271	16779	2	Q9H6F5	CCDC86	119594307	08322
Coiled-coil-helix-coiled-coil-helix domain containing 3	R.YESHPVCADLQAK.I	41.83	4.89684	759.36	10072	2	Q9NX63	CHCHD3	119604209	13044
Coiled-coil-helix-coiled-coil-helix domain containing 3	K.CSALATQYMHCVNHAK.Q	92.34	3.62168	945.921	11392	2	Q9NX63	CHCHD3	119604209	13044
Coiled-coil-helix-coiled-coil-helix domain containing 3	K.RYESHPVCADLQAK.I	25.03	0.409844	558.607	9399	3	Q9NX63	CHCHD3	119604209	13044
Coiled-coil-helix-coiled-coil-helix domain containing 6	K.ASLPTGEGSISHEEQK.S	25.88	0.636603	557.272	10320	3	Q9BRQ6	CHCHD6	119599758	13047
Cold inducible RNA binding protein	R.SSGGSYRDSYDSYATHNE.-	19.86	0.969036	665.937	10710	3	Q14011	CIRBP	197692397	08375
Cold inducible RNA binding protein	K.YGQISEVVVVKDRETQR.S	25.88	0.585225	502.272	12485	4	K7ELT6	CIRBP	197692397	08375
Collagen binding protein 2	K.GVVEVTHDLQK.H	37.62	0.14453	408.891	11461	3	P50454	SERPINH1	333360851	02968
Collagen binding protein 2	K.LSSLIILMPHHVEPLER.L	33.33	0.00806409	662.04	19232	3	P50454	SERPINH1	333360851	02968
Collagen binding protein 2	K.AVLSAEQLRDEEVHAGLGELLR.S	27.25	0.885136	802.432	20636	3	P50454	SERPINH1	333360851	02968
Collagen binding protein 2	R.LYGPSSVSFADDFVR.S	72.36	2.00024	830.403	21278	2	P50454	SERPINH1	333360851	02968
Collagen binding protein 2	R.SAGLAFSLYQAMAK.D	70.22	4.32313	729.373	22278	2	P50454	SERPINH1	333360851	02968
Collagen binding protein 2	K.DQAVENILVSPVVVASSLGLVSLGGK.A	68.17	1.8907	851.151	30120	3	P50454	SERPINH1	333360851	02968
Collapsin response mediator protein 5	K.LLNLYPR.K	32.91	2.91717	444.77	15762	2	Q9BPU6	DPYSL5	119621073	10522
Comparative gene identification transcript 37	K.VWIKPGAEQSFLYGNHVLK.S	32.36	0.673321	729.397	17109	3	Q9Y221	NIP7	119603677	16709
Comparative gene identification transcript 37	R.LHVTALDYLAPYAK.Y	34.45	1.62047	787.931	20633	2	J3QLW7	NIP7	313661502	16709
Comparative gene identification transcript 94	K.LFVIAQK.I	25.88	1.79106	409.76	14156	2	Q9Y3A2	UTP11L	156415994	16711
Complement component 3	K.VLLDGVQNPR.A	14.09	6.22708	555.82	18880	2	P01024	C3	317455071	00400
Complement component 5	R.VFQFLEK.S	18.02	0.825918	455.755	15566	2	P01031	C5	319443783	00405
Complement component C1q binding protein	K.MSGGWELELNGTEAK.L	89.31	3.384	811.377	19514	2	I3L3B0	C1QBP	332639951	03168
Complement component C1q binding protein	K.ALVLDCHYPEDEVGQEDEAESDIFSIR.E	75.04	0.243272	1046.14	22534	3	I3L3B0	C1QBP	332639951	03168
COP9 signalosome subunit 4	R.VISFEEQVASIR.Q	24.44	3.2793	689.37	18906	2	Q9BT78	COPS4	119626327	09888
COP9 signalosome subunit 4	K.LYNNITFEELGALLEIPAAK.A	74.23	1.33472	1110.1	28393	2	Q9BT78	COPS4	119626327	09888
COP9, subunit 3	R.YATDTFAGLCHQLTNALVER.K	36.71	1.46309	1140.56	23169	2	J3QKR0	COPS3	312284090	07262
COP9, subunit 3	K.SMGSQEDDSGNKPSSYS.-	88.02	0.826714	888.356	8912	2	Q9UNS2	COPS3	312284090	07262
COP9, subunit 5	K.ISALALLK.M	14.13	3.08731	414.78	18058	2	Q92905	COPS5	119607337	06888
Copine 3	R.SPLGEVAIR.D	39.35	0.0318626	471.274	14059	2	O75131	CPNE3	119612049	05016
Copine 3	K.NNLNPVWRPFK.I	26.34	9.36208	462.25	15462	3	O75131	CPNE3	119612048	05016
Copine 3	K.FGVYDIDNK.T	17.9	1.02007	535.761	16109	2	O75131	CPNE3	119612048	05016
Copine 3	K.VALNVSCANLLDKDIGSK.S	51.46	8.09809	639.67	17290	3	O75131	CPNE3	119612048	05016
Copine 3	K.LYGPTNFSPIINHVAR.F	86	1.25739	600.324	17755	3	O75131	CPNE3	119612049	05016
Copine 3	R.VVLFEMEAR.K	26.41	1.1467	547.289	19094	2	O75131	CPNE3	119612048	05016
Copine 3	K.EALAQCVLAEIPQQVVGYFNTYK.L	92.95	0.619384	1321.17	28564	2	O75131	CPNE3	119612049	05016
Copine I	R.EALAQTVLAEVPTQLVSYFR.A	110.7	2.08303	1118.11	28332	2	A6PVH9	CPNE1	311893345	05014
Copine II	R.DIVQFVPFR.N	26.88	0.985172	560.812	22943	2	O75131	CPNE3	300669696	05015
Coproporphyrinogen oxidase	R.AVVPSYIPLVK.K	22.74	0.138312	593.366	19012	2	P36551	CPOX	119600260	00417
COPS7B	K.KDINNIVK.T	19.02	4.61871	472.28	5685	2	A0A087X1P5	COPS7B	119591388	09889
Cordon-bleu protein-like 1	R.AAEAAASSRTPGR.E	16.09	9.57238	622.815	8736	2	A0A0D9SG04	COBLL1	118568014
Coronin 1C	K.SIKDTICNQDER.I	52.9	1.59736	739.85	10281	2	A7MAP1	CORO1C	156556178	09244
Coronin 6	R.KCEPIIMTVPR.K	50.38	3.45907	672.36	13194	2	A7MAP1	CORO1C	156556178	09244
Cortactin	R.YGLFPANYVELRQ.-	39.37	3.17873	785.409	21602	2	Q96H99	CTTN	215273892	01268
Cortactin	K.SAVGFDYQGKTEKHESQR.D	28.98	1.43784	517.503	9261	4	Q96H99	CTTN	296080746	01268
CRDBP	R.DQTPDENDQVIVK.I	70.66	0.724987	750.862	12408	2	Q9NZI8	IGF2BP1	296434536	09752
CRDBP	K.IIGHFYASQMAQR.K	42.07	0.0801702	507.926	12867	3	Q9NZI8	IGF2BP1	296434536	09752
CRDBP	K.IRDILAQVK.Q	26.47	4.17562	528.33	12879	2	Q9NZI8	IGF2BP1	296434536	09752
CRDBP	K.AIETFSGKVELQGK.R	22.7	0.214359	502.944	13741	3	Q9NZI8	IGF2BP1	296434536	09752
CRDBP	K.MILEIMHK.E	43.51	0.0512544	507.777	15321	2	Q9NZI8	IGF2BP1	296434536	09752
CRDBP	K.SGYAFVDCPDEHWAMK.A	27.98	3.42849	956.9	18006	2	Q9NZI8	IGF2BP1	296434536	09752
CRDBP	R.MVIITGPPEAQFK.A	31.5	1.07075	715.89	18008	2	O00425	IGF2BP3	296434536	09752
CRDBP	K.LYIGNLNESVTPADLEK.V	69.35	1.55759	938.49	20018	2	Q9NZI8	IGF2BP1	296434536	09752
CRDBP	K.TVNELQNLTAAEVVVPR.D	114.31	0.296814	927.01	20491	2	Q9NZI8	IGF2BP1	296434536	09752
CRDBP	K.LYIGNLNESVTPADLEKVFAEHK.I	63.94	2.19762	863.12	22817	3	Q9NZI8	IGF2BP1	296434536	09752
CRDBP	R.LLVPTQYVGAIIGK.E	68.48	0.555749	736.447	22844	2	Q9NZI8	IGF2BP1	296434536	09752
CRDBP	K.ITISSLQDLTLYNPER.T	105.29	0.130973	931.996	22965	2	Q9NZI8	IGF2BP1	296434536	09752
CRDBP	K.QQQVDIPLR.L	47.2	1.08334	548.81	27522	2	Q9NZI8	IGF2BP1	296434536	09752
Creatine kinase brain type	K.LLIEMEQR.L	45.61	1.51616	516.281	15975	2	P12277	CKB	225698035	00423
Creatine kinase brain type	K.LRFPAEDEFPDLSAHNNHMAK.V	75.22	0.638747	813.721	16501	3	P12277	CKB	225698035	00423
Creatine kinase brain type	R.LEQGQAIDDLMPAQK.-	66.41	4.56658	828.913	17688	2	P12277	CKB	225698035	00423
Creatine kinase brain type	K.VLTPELYAELR.A	36.48	0.704136	435.246	19205	3	P12277	CKB	225698035	00423
Creatine kinase brain type	R.GIWHNDNKTFLVWVNEEDHLR.V	49.7	2.16682	874.765	20141	3	P12277	CKB	225698035	00423
Creatine kinase brain type	K.TFLVWVNEEDHLR.V	65.74	1.62743	829.419	20710	2	P12277	CKB	225698035	00423
Creatine kinase brain type	K.LAVEALSSLDGDLAGR.Y	100.66	1.04106	793.922	22396	2	P12277	CKB	225698035	00423
Creatine kinase brain type	K.DLFDPIIEDR.H	38.81	0.561408	616.811	23263	2	P12277	CKB	225698035	00423
Creatine kinase brain type	R.FCTGLTQIETLFK.S	63.74	1.55604	779.404	24264	2	P12277	CKB	225698035	00423
Creatine kinase brain type	K.SMTEAEQQQLIDDHFLFDKPVSPLLLASGMAR.D	63.97	0.744192	1196.6	24441	3	P12277	CKB	225698035	00423
Creatine kinase brain type	R.AIEKLAVEALSSLDGDLAGR.Y	113.09	2.16854	1014.55	24517	2	P12277	CKB	225698035	00423
Creatine kinase brain type	R.LGFSEVELVQMVVDGVK.L	109.21	1.96973	924.994	27999	2	P12277	CKB	225698035	00423
Creatine kinase mitochondrial	R.LYPPSAEYPDLR.K	22.01	2.48609	710.857	16219	2	P12532	CKMT1B	111309176	00424
Creatine kinase mitochondrial	R.VVVDALSGLKGDLAGR.Y	54.59	0.225493	785.452	18501	2	J3KQ93	CKMT1B	111309176	00424
Creatine kinase mitochondrial	R.LGYILTCPSNLGTGLR.A	84.83	1.94475	867.966	20055	2	P12532	CKMT1B	153252003	00425
CRK	R.IGDQEFDSLPALLEFYK.I	49.5	4.67511	992.994	27147	2	I3L297	CRK	253722243	01267
CutA divalent cation tolerance homolog	K.TQSSLVPALTDFVR.S	63.67	3.01728	767.42	22878	2	O60888	CUTA	123295550	12902
CutA divalent cation tolerance homolog	R.LAACVNLIPQITSIYEWK.G	44.81	2.32265	1060.07	25846	2	O60888	CUTA	123295550	12902
CutA divalent cation tolerance homolog	R.SVHPYEVAEVIALPVEQGNFPYLQWVR.Q	79.23	0.361712	1047.54	26573	3	O60888	CUTA	123295550	12902
Cutaneous T cell lymphoma tumor antigen se70-2	K.YVLALVK.K	27.72	6.77581	403.26	15795	2	A0A087X0H9	RBM26	124021002	12611
Cutaneous T cell lymphoma tumor antigen se70-2	K.MIIENFEALK.S	21.63	1.52198	604.324	20146	2	A0A087X0H9	RBM26	124021002	12611
Cutaneous T cell lymphoma tumor antigen se70-2	K.MIIENFEALKSWLSK.T	21.86	1.87455	603.66	25151	3	A0A087X0H9	RBM26	124021002	12611
CWF19 like 1, cell cycle control	K.GGLSDDHVLILPIGHYQSVVELSAEVVEEVEKYK.A	34.71	3.89903	751.197	27991	5	Q69YN2	CWF19L1	166225917	13101
CWF19 like 1, cell cycle control	K.CVGNFGNSSGEVDTKK.C	15.88	0.723463	566.93	9798	3	Q69YN2	CWF19L1	166225917	13101
Cyclin dependent kinase 2	K.ALFPGDSEIDQLFR.I	56.16	2.16569	804.405	25072	2	P24941	CDK2	340780628	00310
Cyclin T1	R.IKVHAAADKHNSVEDSVTK.S	20.91	1.80131	410.62	8225	5	O60563	CCNT1	119578402	03938
Cyclophilin A	K.KITIADCGQLE.-	44.42	0.758238	624.318	13886	2	B4DM82	PPIA	323463041	00457
Cyclophilin A	K.TEWLDGKHVVFGK.V	54.87	0.0296874	505.937	15204	3	B4DM82	PPIA	323463041	00457
Cyclophilin A	K.VKEGMNIVEAMER.F	84.27	0.18197	753.376	15361	2	B4DM82	PPIA	323463041	00457
Cyclophilin A	K.SIYGEKFEDENFILK.H	71.6	0.556795	916.46	18763	2	C9J5S7	PPIA	323463041	00457
Cyclophilin A	R.VSFELFADKVPK.T	37.74	0.0992928	460.591	18982	3	B4DM82	PPIA	323463041	00457
Cyclophilin A	K.EGMNIVEAMER.F	28.19	0.228378	639.794	19011	2	B4DM82	PPIA	323463041	00457
Cyclophilin A	R.IIPGFMCQGGDFTR.H	60.55	0.29273	799.876	19702	2	A0A075B767	LOC105371242	323463041	00457
Cyclophilin A	K.HTGPGILSMANAGPNTNGSQFFICTAK.T	121.41	0.228565	931.114	19784	3	C9J5S7	PPIA	323463041	00457
Cyclophilin A	M.VNPTVFFDIAVDGEPLGR.V	70.1	1.17369	973.503	26039	2	B4DM82	PPIA	75766275	00457
Cystathionine beta synthase	K.GFLKEEDLTEKKPWWWHLR.V	20.92	2.46527	500.467	18680	5	P35520	CBS		01994
Cystathionine beta synthase	M.PSETPQAEVGPTGCPHR.S	62.62	0.361571	910.423	9613	2	C9JMA6	CBS	30583147	01994
Cystathionine gamma lyase	K.LLEAAITPETK.L	28.36	0.671349	593.339	14391	2	P32929	CTH	299473759	09633
Cystathionine gamma lyase	K.NDRDVLGISDTLIR.L	13.83	1.56537	793.927	19213	2	P32929	CTH	299473759	09633
Cystathionine gamma lyase	R.AVVPPISLSTTFK.Q	38.6	0.933968	680.398	19894	2	P32929	CTH	299473759	09633
Cystathionine gamma lyase	R.FLQNSLGAVPSPIDCYLCNR.G	82.42	1.28479	1162.56	22978	2	P32929	CTH	299473759	09633
Cystathionine gamma lyase	K.NGMAVAQFLESNPWVEK.V	54.02	0.381263	960.47	24697	2	P32929	CTH	299473759	09633
Cystathionine gamma lyase	R.LSVGLEDEEDLLEDLDQALK.A	29.65	1.88849	748.711	28434	3	P32929	CTH	299473759	09633
Cystathionine gamma lyase	K.LFTLAESLGGFESLAELPAIMTHASVLK.N	33.48	2.73563	982.531	30139	3	P32929	CTH	299473759	09633
Cysteinyl-tRNA synthetase	R.IQHAVQLATEPLEK.A	30.47	0.854224	526.295	12740	3	P49589	CARS	303304987	00464
Cytidine 5-prime triphosphate synthetase	K.IYQYVINK.E	14.22	0.207577	520.792	12808	2	P17812	CTPS1	169791765	00465
Cytidine 5-prime triphosphate synthetase	K.FSDSYASVIK.A	51.97	0.850829	558.783	14609	2	P17812	CTPS1	148491070	00465
Cytidine 5-prime triphosphate synthetase	K.LCSAHGVLVPGGFGVR.G	54.45	3.30165	813.43	15483	2	P17812	CTPS1	148491070	00465
Cytidine 5-prime triphosphate synthetase	K.GIIASSVGTILK.S	17.19	0.611024	579.859	18810	2	P17812	CTPS1	169791765	00465
Cytidine 5-prime triphosphate synthetase	R.GLGLSPDLVVCR.C	48.45	0.930237	643.351	19248	2	P17812	CTPS1	169791765	00465
Cytidine 5-prime triphosphate synthetase	K.TVQVVPHITDAIQEWVMR.Q	76.95	0.841614	1061.56	24363	2	P17812	CTPS1	169791765	00465
Cytochrome b-5	K.TFIIGELHPDDRPK.L	22.68	0.521411	546.626	15161	3	J3KNC7	CYB5A	158428699	08941
Cytochrome bc1	R.IAEVDASVVR.E	51.96	0.549791	529.796	12616	2	P31930	UQCRC1	119585302	01875
Cytochrome bc1	R.RIPLAEWESR.I	34.32	0.401059	419.563	14731	3	P31930	UQCRC1	119585302	01875
Cytochrome bc1	R.NALVSHLDGTTPVCEDIGR.S	108.7	5.56771	1027.5	15830	2	P31930	UQCRC1	119585302	01875
Cytochrome bc1	R.ADLTEYLSTHYKAPR.M	151.22	2.97015	882.952	16079	2	P31930	UQCRC1	119585302	01875
Cytochrome bc1	K.NRPGSALEKEVESMGAHLNAYSTR.E	64.68	0.175755	655.075	17541	4	P31930	UQCRC1	119585302	01875
Cytochrome bc1	R.MVLAAAGGVEHQQLLDLAQK.H	77.69	1.91959	1046.56	18420	2	P31930	UQCRC1	119585302	01875
Cytochrome bc1	R.SGMFWLR.F	39.51	2.05256	448.725	20181	2	P31930	UQCRC1	119585302	01875
Cytochrome bc1	K.NNGAGYFLEHLAFK.G	48.59	1.63463	790.895	20953	2	P31930	UQCRC1	119585302	01875
Cytochrome bc1	K.HLGGIPWTYAEDAVPTLTPCR.F	93.1	1.81296	1177.59	22071	2	P31930	UQCRC1	119585302	01875
Cytochrome bc1	K.IDDMMFVLQGQWMR.L	34.72	3.8151	885.409	26159	2	P31930	UQCRC1	119585302	01875
Cytochrome bc1	R.LCTSATESEVAR.G	89.56	6.17099	662.31	9808	2	P31930	UQCRC1	119585302	01875
Cytochrome C	R.ADLIAYLKK.A	35.47	1.07285	517.815	15928	2	P99999	CYCS	325533941	00479
Cytochrome C	K.MIFVGIK.K	28.78	2.35796	404.243	16948	2	P99999	CYCS	325533941	00479
Cytochrome C	R.ADLIAYLK.K	24.94	1.68114	453.768	19329	2	P99999	CYCS	325533941	00479
Cytochrome C	K.NKGIIWGEDTLMEYLENPKK.Y	92.48	1.75174	793.408	22897	3	P99999	CYCS	325533941	00479
Cytochrome C	K.NKGIIWGEDTLMEYLENPK.K	73.58	1.95368	750.71	24614	3	P99999	CYCS	325533941	00479
Cytochrome C	K.GIIWGEDTLMEYLENPKK.Y	116.58	0.203177	1068.54	25036	2	P99999	CYCS	325533941	00479
Cytochrome C	K.GIIWGEDTLMEYLENPK.K	109.49	0.815747	1004.49	26898	2	P99999	CYCS	325533941	00479
Cytochrome C	K.TGQAPGYSYTAANK.N	58.81	1.24031	714.842	9907	2	P99999	CYCS	159162530	00479
Cytochrome c oxidase assembly factor 6 homolog	R.GRAESFIAVGM#AAPSM#KER.Q	15.35	9.45646	408.802	9943	5	X6R5Z6	COA6	56205975
Cytochrome c oxidase assembly protein COX17	M.PGLVDSNPAPPESQEK.K	60.15	0.284717	832.91	11852	2	C9J8T6	COX17	80478662	05314
Cytochrome c oxidase polypeptide II	R.VVLPIEAPIR.M	52.58	0.55842	553.851	18661	2	P00403	MT-CO2	346682808	02470
Cytochrome c oxidase subunit 5A, mitochondrial	R.RLNDFASTVR.I	46.79	0.936683	589.817	11413	2	H3BNX8	COX5A	218511986	04799
Cytochrome c oxidase subunit 5A, mitochondrial	R.LNDFASTVR.I	41.93	6.05555	511.77	12534	2	H3BNX8	COX5A	218511986	04799
Cytochrome c oxidase subunit VI b	R.NCWQNYLDFHR.C	67.04	0.79347	776.841	18339	2	J3KPM8	COX6B1	49457270	00493
Cytochrome c oxidase subunit VI b	R.VYQSLCPTSWVTDWDEQRAEGTFPGKI.-	56.31	2.62295	1057.5	23405	3	J3KPM8	COX6B1	49457270	00493
Cytochrome c oxidase subunit VIIc	K.NLPFSVENK.W	17.15	2.04096	524.276	15422	2	P15954	COX7C	119616329	04800
Cytochrome c oxidase, subunit 4, isoform 1	R.DHPLPEVAHVK.H	33.65	1.50282	621.335	10207	2	Q86WV2	COX4I1	119615844	00466
Cytochrome c oxidase, subunit 4, isoform 1	K.VNPIQGLASK.W	28.32	0.845514	513.801	13206	2	P13073	COX4I1	119615844	00466
Cytochrome c oxidase, subunit 4, isoform 1	K.SEDFSLPAYMDRR.D	17.56	3.77001	793.87	17288	2	Q86WV2	COX4I1	119615844	00466
Cytochrome c oxidase, subunit 5b	K.GASGTREDPNLVPSISNKR.I	27.83	5.41735	666.68	11036	3	P10606	COX5B	119622335	00467
Cytochrome c oxidase, subunit 5b	K.LVPQQLAH.-	25.63	1.49969	453.263	11324	2	P10606	COX5B	119622335	00467
Cytochrome c oxidase, subunit 5b	R.EDPNLVPSISNKR.I	20.97	2.70837	734.893	12822	2	P10606	COX5B	119622335	00467
Cytochrome c oxidase, subunit 5b	K.KGLDPYNVLAPK.G	42.14	2.54347	438.918	15504	3	P10606	COX5B	119622335	00467
Cytochrome c oxidase, subunit Va	R.KGINTLVTYDMVPEPK.I	93.71	0.771211	902.98	17170	2	H3BNX8	COX5A	218511986	04799
Cytochrome c oxidase, subunit Va	R.WVTYFNKPDIDAWELRK.G	33.18	0.426846	727.709	19984	3	H3BNX8	COX5A	218511986	04799
Cytochrome c oxidase, subunit Va	K.GINTLVTYDMVPEPK.I	77.53	0.685808	838.931	20011	2	H3BNX8	COX5A	218511986	04799
Cytochrome c oxidase, subunit Va	R.WVTYFNKPDIDAWELR.K	76.42	0.689717	1027.01	22496	2	H3BNX8	COX5A	218511986	04799
Cytochrome c oxidase, subunit Va	K.EIYPYVIQELRPTLNELGISTPEELGLDKV.-	19.81	3.15618	857.963	27701	4	H3BRM5	COX5A	218511986	04799
Cytochrome c oxidase, subunit VIc	R.NYDVMKDFEEMRK.A	57.81	0.441115	852.89	17161	2	P09669	COX6C	119612199	00494
Cytochrome c oxidase, subunit VIIa, polypeptide 2	K.GGVADALLYR.A	45.93	1.57361	517.784	17463	2	H0UI06	COX7A2	262118227	00482
Cytochrome c oxidase, subunit VIIa, polypeptide 2	K.QKLFQEDDEIPLYLK.G	52.51	0.405538	627	19979	3	H0UI06	COX7A2	262118227	00482
Cytochrome C1	R.GLLSSLDHTSIR.R	53.7	8.34222	433.57	15643	3	P08574	CYC1	311033458	00480
Cytochrome C1	K.DVCTFLR.W	21.61	0.0329509	455.726	16765	2	P08574	CYC1	311033458	00480
Cytochrome C1	K.LFDYFPKPYPNSEAAR.A	42.54	0.999511	957.972	18885	2	P08574	CYC1	311033458	00480
Cytochrome C1	R.AANNGALPPDLSYIVR.A	23.16	0.295652	835.946	20052	2	P08574	CYC1	311033458	00480
Cytochrome C1	R.HGGEDYVFSLLTGYCEPPTGVSLR.E	119.83	0.927566	1327.63	24762	2	P08574	CYC1	311033458	00480
Cytochrome oxidase deficient homolog 1	R.KGEIAASIATHMRPYR.K	17.36	1.27377	450.994	12532	4	J3QL56	SCO1	126030640	04705
Cytochrome P-450 reductase	R.ALVPMFVR.K	23.87	0.879319	466.773	19033	2	P16435	POR	343781131	00485
Cytochrome P450 51A1	K.IDDILQTLLDATYK.D	32.76	4.80678	811.442	28311	2	A0A0C4DFL7	CYP51A1	290560263	03381
Cytochrome-b5 reductase	R.GPSGLLVYQGK.G	47.56	0.0947596	559.814	14650	2	P00387	CYB5R3	284448553	08942
Cytochrome-b5 reductase	K.DILLRPELEELR.N	20.49	0.124344	748.428	20485	2	P00387	CYB5R3	284448553	08942
Cytochrome-b5 reductase	R.FALPSPQHILGLPVGQHIYLSAR.I	28.59	0.172606	629.355	21821	4	P00387	CYB5R3	284448553	08942
Cytochrome-b5 reductase	K.SVGMIAGGTGITPMLQVIR.A	69.19	0.104154	951.021	22697	2	P00387	CYB5R3	284448553	08942
Cytokine induced protein 29 kDa	K.ITSEIPQTER.M	38.87	0.688473	587.31	10647	2	Q567R9	CIP29	119617245	16716
Cytokine induced protein 29 kDa	K.LAELKQECLAR.G	28.52	1.54353	665.862	11009	2	P82979	SARNP	159164268	16716
Cytokine induced protein 29 kDa	K.GLSSDNKPMVNLDKLK.E	20.94	2.96143	586.987	13586	3	Q567R9	CIP29	119617245	16716
Cytokine induced protein 29 kDa	R.FGLNVSSISR.K	50.79	0.44832	540.296	16503	2	Q567R9	CIP29	119617245	16716
Cytokine induced protein 29 kDa	R.FNVPVSLESK.K	30.18	0.0357269	560.306	16733	2	Q567R9	CIP29	119617245	16716
Cytokine like nuclear factor n-pac	K.DLVLGPSGVLQGIRPGK.C	75.38	0.729193	853.501	20616	2	Q49A26	GLYR1	151568074	17625
Cytokine like nuclear factor n-pac	K.IGFLGLGLMGSGIVSNLLK.M	48.98	1.3615	945.051	30140	2	Q49A26	GLYR1	151568074	17625
Cytoskeleton associated protein 1	R.YDEPLGKNDGSVNGKR.Y	44.61	0.291619	437.97	9106	4	Q6FGY5	CKAP1	50428925	03196
Cytoskeleton associated protein 4	R.QREELGQGLQGVEQK.V	66.51	0.772864	566.963	11451	3	Q07065	CKAP4	119618179	16717
Cytoskeleton associated protein 4	K.VQEQVHTLLSQDQAQAAR.L	110.52	0.17606	674.684	12682	3	Q07065	CKAP4	119618179	16717
Cytoskeleton associated protein 4	R.SEESVSRLPEEIR.R	30.69	0.318793	765.892	13126	2	Q07065	CKAP4	119618179	16717
Cytoskeleton associated protein 4	K.ASVSQVEADLK.M	22.69	3.88451	573.806	13604	2	Q07065	CKAP4	119618179	16717
Cytoskeleton associated protein 4	R.LALQALTEK.L	16.06	0.632483	493.797	15332	2	Q07065	CKAP4	119618179	16717
Cytoskeleton associated protein 4	R.ERDFTSLENTVEER.L	42.31	9.18255	862.9	15860	2	Q07065	CKAP4	119618179	16717
Cytoskeleton associated protein 4	K.LQNEILKDLSDGIHVVKDAR.E	63.28	1.09887	755.086	20348	3	Q07065	CKAP4	119618179	16717
Cytoskeleton associated protein 4	K.VQSLQATFGTFESILR.S	68.44	0.987227	898.98	25519	2	Q07065	CKAP4	119618179	16717
Cytoskeleton associated protein 5	K.ILVQQTLNILQQLAVAMGPNIK.Q	39.97	2.30523	802.472	30300	3	Q14008	CKAP5	212276513	10830
Cytoskeleton associated protein 5	K.VNMPAKPAPPTK.A	15.47	1.29048	417.57	9692	3	Q14008	CKAP5	212276513	10830
D-dopachrome tautomerase	R.LCAAAASILGKPADR.V	80.13	0.269518	757.412	13988	2	J3KQ18	DDT	329666049	04126
D-dopachrome tautomerase	R.SHSAHFFEFLTK.E	30.12	4.09042	484.24	16273	3	J3KQ18	DDT	329666049	04126
Damage-specific DNA binding protein 1, 127kDa	K.TYEVSLR.E	18.25	2.32865	434.231	12088	2	Q16531	DDB1	270346588	10952
Damage-specific DNA binding protein 1, 127kDa	K.ALVSEWKEPQAK.N	73.43	6.91187	693.37	12281	2	Q16531	DDB1	270346588	10952
Damage-specific DNA binding protein 1, 127kDa	R.QGQGQLVTCSGAFK.E	105.84	1.19266	740.865	12704	2	Q16531	DDB1	270346588	10952
Damage-specific DNA binding protein 1, 127kDa	R.LYDGLFK.V	21.44	0.161317	428.234	17602	2	Q16531	DDB1	270346588	10952
Damage-specific DNA binding protein 1, 127kDa	K.IAVMELFRPK.G	30.31	0.0614775	602.349	19362	2	Q16531	DDB1	270346588	10952
Damage-specific DNA binding protein 1, 127kDa	R.EATADDLIKVVEELTR.I	77.86	1.18316	901.482	27939	2	Q16531	DDB1	270346588	10952
Daz associated protein 1	K.SQAPGQPGASQWGSR.V	61.76	0.691015	757.361	10630	2	Q96EP5	DAZAP1	119589910	08462
Daz associated protein 1	K.FKDPNCVGTVLASRPHTLDGR.N	27.69	2.74593	585.804	13669	4	Q96EP5	DAZAP1	159164101	08462
Daz associated protein 1	K.IFVGGIPHNCGETELR.E	31.82	0.878876	600.301	14599	3	Q96EP5	DAZAP1	159164092	08462
Daz associated protein 1	R.SYFSQYGEVVDCVIMKDKTTNQSR.G	33.16	1.33574	714.59	20416	4	Q96EP5	DAZAP1	159164101	08462
DB83 protein	R.SVLDKLSANQQNILK.F	34.53	3.77034	835.972	17179	2	P57088	TMEM33	224589127	07680
DB83 protein	R.IVVEHIIMKPACPLFVR.R	37.69	0.17704	674.718	17833	3	P57088	TMEM33	224589127	07680
DB83 protein	R.ALLANALTSALR.L	53.63	0.378998	607.367	20716	2	P57088	TMEM33	224589127	07680
DBC1	R.VVTQNICQYR.S	73.65	2.12238	640.823	11381	2	A0A087X2B6	CCAR2	41351350	09159
DBC1	K.VQTLSNQPLLK.S	36.84	5.45807	620.87	13211	2	Q8N163	CCAR2	41351350	09159
DBC1	K.VLLLSSPGLEELYR.C	50.07	0.772864	794.951	23006	2	Q8N163	CCAR2	41351350	09159
DC2 protein	R.VPFLVLECPNLK.L	67.72	0.376542	714.899	21894	2	A0A087WUD3	OSTC	119626639	00205
DC6	K.LIECGWKDQLK.A	32.34	1.29378	463.912	13717	3	J3KNT2	ENY2	302148485	13121
DDX1	R.ELAEQTLNNIK.Q	27.38	0.883175	636.844	14315	2	A0A087X2G1	DDX1	326205205	03158
DDX1	R.GSAFAIGSDGLCCQSR.E	72.08	9.3086	843.38	16255	2	A0A087X2G1	DDX1	326205205	03158
DDX1	K.ALIVEPSRELAEQTLNNIK.Q	73.27	4.37005	1069.6	19795	2	A0A087X2G1	DDX1	326205205	03158
DDX1	K.TGAFSIPVIQIVYETLKDQQEGKK.G	27.62	2.04274	898.159	27257	3	Q92499	DDX1	326205205	03158
DDX1	R.FLVLDEADGLLSQGYSDFINR.M	110.89	1.28237	1186.59	28261	2	A0A087X2G1	DDX1	326205205	03158
DDX1	K.TGAFSIPVIQIVYETLKDQQEGK.K	49.78	2.49067	855.461	28817	3	Q92499	DDX1	326205205	03158
DDX1	K.GKHYYEVSCHDQGLCR.V	38.39	0.689938	502.975	9360	4	A0A087X2G1	DDX1	326205205	03158
DDX15	R.HQSFVLVGETGSGK.T	28.88	0.033201	482.584	12718	3	O43143	DHX15	119613227	04553
DDX15	R.EAMNDPLLER.Y	25.73	0.84037	594.289	15381	2	O43143	DHX15	119613227	04553
DDX15	R.YGVIILDEAHER.T	26.27	3.49184	707.867	15603	2	O43143	DHX15	119613227	04553
DDX15	R.SNLGSVVLQLK.K	28.66	2.97663	579.346	17932	2	O43143	DHX15	119613227	04553
DDX15	K.TTQIPQWCVEYMR.S	39.5	3.94672	856.404	19252	2	O43143	DHX15	119613227	04553
DDX15	R.ASTNAMLISAGLPPLK.A	57.91	1.11246	792.446	20496	2	O43143	DHX15	119613227	04553
DDX15	R.TLATDILMGVLK.E	51.45	0.423616	637.873	26786	2	O43143	DHX15	119613227	04553
DDX15	K.LGIDDLVHFDFMDPPAPETLMR.A	30.07	1.20037	843.744	27950	3	O43143	DHX15	119613227	04553
DDX18	R.QTMLFSATQTR.K	40.51	0.37082	642.324	14785	2	Q9NVP1	DDX18	295982427	05894
DDX18	R.LLDHMQNTPGFMYK.N	51.26	1.14114	847.904	16416	2	Q9NVP1	DDX18	295982427	05894
DDX18	K.LGNGINIIVATPGR.L	85.19	1.46257	697.908	17862	2	Q9NVP1	DDX18	295982427	05894
DDX18	R.ELAMQTFGVLK.E	28.3	0.619408	618.836	20290	2	Q9NVP1	DDX18	295982427	05894
DDX18	R.GHALLILRPEELGFLR.Y	65.22	0.257351	917.538	21293	2	Q9NVP1	DDX18	119615600	05894
DDX21	K.NEEPSEEEIDAPKPK.K	94.55	4.61032	856.409	10333	2	Q9NR30	DDX21	119574692	05895
DDX21	K.EQLGEEIDSK.V	30.58	4.38498	574.28	11332	2	Q9NR30	DDX21	119574692	05895
DDX21	R.GRAPQVLVLAPTR.E	69.57	0.16838	689.42	13259	2	Q9NR30	DDX21	119574692	05895
DDX21	R.APQVLVLAPTR.E	40.59	1.7704	582.858	15804	2	Q9NR30	DDX21	119574692	05895
DDX21	R.LLDSVPPTAISHFK.Q	29.75	6.11739	762.92	16394	2	Q9NR30	DDX21	119574692	05895
DDX21	R.IGVPSATEIIK.A	24.55	0.216376	564.337	16513	2	Q9NR30	DDX21	119574692	05895
DDX21	R.NGIDILVGTPGR.I	32.41	1.6308	606.342	18709	2	Q9NR30	DDX21	119574692	05895
DDX21	K.EGAFSNFPISEETIK.L	44.11	1.61433	834.908	20113	2	Q9NR30	DDX21	119574692	05895
DDX21	K.LSVACFYGGTPYGGQFER.M	71.27	1.78504	1004.96	20349	2	Q9NR30	DDX21	119574692	05895
DDX21	K.DSEDNPQTLLFSATCPHWVFNVAKK.Y	16.29	0.568792	726.855	23193	4	Q9NR30	DDX21	119574692	05895
DDX21	K.TFSFAIPLIEK.L	19.98	1.52957	633.36	23804	2	Q9NR30	DDX21	119574692	05895
DDX21	K.TFSFAIPLIEKLHGELQDR.K	38.02	7.3454	738.73	24185	3	Q9NR30	DDX21	119574692	05895
DDX21	K.GAVEALAAALAHISGATSVDQR.S	58.49	6.63348	703.37	26213	3	Q9NR30	DDX21	119574692	05895
DDX21	K.QDAQSLHGDIPQKQR.E	56.11	8.33305	430.97	8893	4	Q9NR30	DDX21	119574692	05895
DDX21	K.QDAQSLHGDIPQK.Q	21.22	2.1222	479.577	9700	3	Q9NR30	DDX21	119574692	05895
DDX21	R.IKDHIQNGKLDLTK.L	30.69	0.579202	406.486	9822	4	Q9NR30	DDX21	119574692	05895
DDX23	K.AQPLSLEELLAK.K	29.17	0.0716599	656.38	22277	2	Q9BUQ8	DDX23	119578420	09908
DDX24	K.KPKEPQPEQPQPSTSAN.-	28.53	4.54767	931.97	7710	2	Q4V9L5	DDX24	119601958	05860
DDX24	K.AQAVSEEEEEEEGKSSSPK.K	71.9	0.149275	683.975	8550	3	Q4V9L5	DDX24	119601958	05860
DDX27	R.VLVLVPTR.E	38.33	0.185145	448.8	15709	2	B7Z6D5	DDX27	224593278	10859
DDX27	R.IFVNSNTDVAPFLR.Q	73.13	0.0339016	796.925	20934	2	B7Z6D5	DDX27	224593278	10859
DDX3	R.GCHLLVATPGR.L	32.99	0.284595	590.817	11139	2	A0A0D9SF53	DDX3X	301171475	02154
DDX3	R.DLMACAQTGSGK.T	52.94	0.31327	619.779	11825	2	A0A0D9SF53	DDX3X	301171475	02154
DDX3	K.SPILVATAVAAR.G	40.86	1.76605	584.857	15585	2	A0A0D9SF53	DDX3X	301171475	02154
DDX3	K.IGLDFCK.Y	36.65	0.410592	426.718	16021	2	A0A0D9SF53	DDX3X	301171475	02154
DDX3	K.QYPISLVLAPTR.E	63.44	1.32274	679.396	20994	2	A0A0D9SF53	DDX3X	301171475	02154
DDX3	R.VGNLGLATSFFNER.N	65.1	1.58055	762.895	21774	2	A0A0D9SF53	DDX3X	301171475	02154
DDX3	R.HVINFDLPSDIEEYVHR.I	80.71	0.0230434	695.013	21855	3	A0A0D9SF53	DDX3X	301171475	02154
DDX3	K.YLVLDEADRMLDMGFEPQIR.R	30.63	0.94394	1206.09	25364	2	A0A0D9SF53	DDX3X	301171475	02154
DDX3	K.DLLDLLVEAK.Q	13.91	0.818677	564.829	27210	2	A0A0D9SF53	DDX3X	301171475	02154
DDX3	R.NINITKDLLDLLVEAK.Q	87	1.02315	906.528	27230	2	A0A0D9SF53	DDX3X	301171475	02154
DDX3	K.TAAFLLPILSQIYSDGPGEALR.A	98.48	3.81689	1166.64	29072	2	A0A0D9SF53	DDX3X	301171475	02154
DDX39	R.CMALAQLLVEQNFPAIAIHR.G	138.49	1.55454	1148.11	25428	2	O00148	DDX39A	119604824	10861
DDX39	K.FMQDPM#EVFVDDETKLTLHGLQQYYVK.L	50.74	0.187201	1097.53	26748	3	Q8N5M0	DDX39	119604824	10861
DDX42	K.TAAFIWPMLIHIMDQK.E	43.28	0.0610967	639.004	27632	3	A0A0A0MSJ0	DDX42	119614684	09909
DDX46	R.GGTILAPTVSAK.T	19.24	4.03179	557.825	12858	2	A0A0C4DG89	DDX46	119582645	10862
DDX46	K.TIAFLLPMFR.H	36.99	0.61058	604.847	26702	2	D6RJA6	DDX46	119582646	10862
DDX48	R.KLDYGQHVVAGTPGR.V	81.26	0.18525	799.426	10380	2	P38919	EIF4A3	295982194	06482
DDX48	K.LDYGQHVVAGTPGR.V	36.4	0.135397	490.588	11502	3	P38919	EIF4A3	295982194	06482
DDX48	R.EANFTVSSMHGDMPQKER.E	62.2	1.39152	688.646	11866	3	P38919	EIF4A3	295982194	06482
DDX48	R.ELAVQIQK.G	20.4	0.924026	464.776	12005	2	P38919	EIF4A3	295982194	06482
DDX48	K.GFKEQIYDVYR.Y	41.18	0.081822	473.242	15206	3	P38919	EIF4A3	295982194	06482
DDX48	R.ETQALILAPTR.E	51.65	1.08189	606.852	15415	2	P38919	EIF4A3	295982194	06482
DDX48	R.VLISTDVWAR.G	27.92	1.31592	580.328	18836	2	P38919	EIF4A3	295982194	06482
DDX48	K.MLVLDEADEMLNK.G	77.33	0.042085	760.87	22614	2	P38919	EIF4A3	295982194	06482
DDX48	K.MLVLDEADEMLNKGFKEQIYDVYR.Y	59.83	0.474065	730.612	24809	4	P38919	EIF4A3	295982194	06482
DDX48	R.YLPPATQVVLISATLPHEILEMTNK.F	57	0.332192	926.842	28277	3	P38919	EIF4A3	295982194	06482
DDX5	K.NFYQEHPDLAR.R	19.73	1.32983	695.33	12142	2	B4DLW8	DDX5	197692465	01615
DDX5	R.LMEEIMSEKENK.T	54.45	0.214763	740.855	13548	2	B4DLW8	DDX5	197692465	01615
DDX5	R.GVEICIATPGR.L	45.25	3.09908	586.806	15357	2	Q59F66		218681961	01615
DDX5	K.LLQLVEDR.G	47.37	0.182636	493.287	15578	2	B4DLW8	DDX5	197692465	01615
DDX5	K.APILIATDVASR.G	48.69	0.787473	613.858	16552	2	Q59F66		197692465	10532
DDX5	R.LIDFLECGK.T	55.46	0.645011	547.781	20080	2	B4DLW8	DDX5	218681961	01615
DDX5	R.MLDMGFEPQIR.R	55.3	0.688294	668.823	20168	2	A0A0D9SF53	DDX3X	301171475	01615
DDX5	R.GDGPICLVLAPTR.E	45.31	0.699919	684.868	20438	2	Q59F66		218681961	10532
DDX5	R.QTLMWSATWPK.E	52.38	0.10084	674.84	20542	2	Q59F66		218681961	01615
DDX5	K.QVSDLISVLR.E	23.11	0.757752	565.332	21290	2	B4DLW8	DDX5	197692465	01615
DDX50	K.TFSFAIPLIER.L	14.98	0.534892	647.363	24443	2	A0A087WVC1	DDX50	119574689	09910
DDX6	R.GPVKPTGGPGGGGTQTQQQMNQLK.N	102.54	1.14277	789.4	10253	3	Q8IV96	DDX6	164664518	02638
DDX6	K.SIEEQLGTEIKPIPSNIDK.S	33.88	4.86852	1056.06	18294	2	P26196	DDX6	225733936	02638
DDX6	K.SGAYLIPLLER.L	21.8	2.19858	616.355	22499	2	Q8IV96	DDX6	164664518	02638
DEAD (Asp-Glu-Ala-Asp) box polypeptide 17	R.SSQSSSQQFSGIGR.S	81.52	0.732303	728.344	10937	2	Q9UQL5	DDX17	169145046	10532
DEAD (Asp-Glu-Ala-Asp) box polypeptide 17	R.TTSSANNPNLMYQDECDRR.L	36.26	0.696752	757.995	11074	3	Q9UQL5	DDX17	169145046	10532
DEAD (Asp-Glu-Ala-Asp) box polypeptide 17	K.VLEEANQAINPK.L	57.61	5.19117	663.36	11835	2	Q59F66		169145046	10532
DEAD (Asp-Glu-Ala-Asp) box polypeptide 17	K.NFYVEHPEVAR.L	26.56	6.73058	680.831	12160	2	Q59F66		169145047	10532
DEAD (Asp-Glu-Ala-Asp) box polypeptide 17	R.DMVGIAQTGSGK.T	56.47	1.46789	582.291	12668	2	Q59F66		169145047	10532
DEAD (Asp-Glu-Ala-Asp) box polypeptide 17	R.LTPYEVDELRR.K	32.91	1.21806	695.869	13785	2	Q59F66		169145047	10532
DEAD (Asp-Glu-Ala-Asp) box polypeptide 17	R.SGKAPILIATDVASR.G	55	0.671177	749.934	14592	2	Q59F66		169145046	10532
DEAD (Asp-Glu-Ala-Asp) box polypeptide 17	R.QLAEDFLR.D	47.74	2.02114	496.263	17236	2	Q59F66		169145046	10532
DEAD (Asp-Glu-Ala-Asp) box polypeptide 17	K.GTAYTFFTPGNLK.Q	37.24	1.59806	708.86	19332	2	Q59F66		169145046	10532
DEAD (Asp-Glu-Ala-Asp) box polypeptide 17	R.LIDFLESGK.T	17	2.98369	511.28	19766	2	Q59F66		169145046	10532
DEAD (Asp-Glu-Ala-Asp) box polypeptide 17	K.TLAYLLPAIVHINHQPYLER.G	73.73	1.0401	1181.16	21275	2	Q59F66		169145047	10532
DEAD (Asp-Glu-Ala-Asp) box polypeptide 17	K.LIQLMEEIMAEKENK.T	61.23	0.65313	909.97	21485	2	Q59F66		169145046	10532
DEAD (Asp-Glu-Ala-Asp) box polypeptide 17	R.APLPDLYPFGTMR.G	35.13	5.67887	739.383	22687	2	Q59F66		148613856	10532
DEAD (Asp-Glu-Ala-Asp) box polypeptide 17	R.CTYLVLDEADRMLDMGFEPQIR.K	33.17	0.752549	891.421	25820	3	Q59F66		169145046	10532
DEAD-box protein 47	R.SILLATDVASR.G	25.99	0.237419	573.33	16236	2	G5E955	DDX47	119616691	10863
DEAD-box protein 47	R.NLGFTAIPLHGQMSQSK.R	55.22	0.216519	914.972	16568	2	Q9H0S4	DDX47	119616691	10863
DEAD-box protein 47	K.TGAFALPILNALLETPQR.L	65.77	0.559455	642.367	29194	3	G5E955	DDX47	161761223	10863
DEAD-box protein 52	K.TLAFSIPILMQLK.Q	64.87	1.43877	737.938	27150	2	Q9Y2R4	DDX52	196049877	09911
DEAD-box protein 54	K.LLVEFAR.A	18.85	0.0306783	424.255	16824	2	Q8TDD1	DDX54	164419743	13129
DEAD-box protein 54	K.TACFLLPMFER.L	26	1.96003	692.84	24436	2	Q8TDD1	DDX54	164419743	13129
DEAD-box protein 54	R.GLDIPLLDNVINYSFPAK.G	79.19	0.576149	995.039	28811	2	Q8TDD1	DDX54	164419743	13129
DEAH (Asp-Glu-Ala-His) box polypeptide 30	R.QAAAAACQLFK.G	28.74	5.01276	589.8	13238	2	H7BXY3	DHX30	119585240	13142
DEAH (Asp-Glu-Ala-His) box polypeptide 30	K.MVPFQVPEILR.T	29.66	2.73492	664.875	23262	2	H7BXY3	DHX30	119585240	13142
DEAH (Asp-Glu-Ala-His) box polypeptide 30	R.GEPGGILCFLPGWQEIK.G	63.25	3.53822	950.982	26631	2	H7BXY3	DHX30	119585240	13142
DEAH (Asp-Glu-Ala-His) box polypeptide 30	K.LSTLTLLWPCPMTFVAK.G	28.33	1.69459	989.532	27296	2	H7BXY3	DHX30	119585240	13142
DEAH (Asp-Glu-Ala-His) box polypeptide 30	R.DVNTDFLLILLK.G	56.03	2.33934	702.412	29500	2	H7BXY3	DHX30	119585240	13142
Death associated protein 3	K.ELLFLSNANPSLLER.H	49.27	0.0501185	858.47	23506	2	P51398	DAP3	315434216	03646
Dehydrogenase E1 and transketolase domain containing 1	R.YGGEGAESMMGFFHELLK.M	73.07	2.95572	1001.95	25884	2	Q96HY7	DHTKD1	119606733	09917
Dehydrogenase E1 and transketolase domain containing 1	R.QDGDYSPDNSAQPGDR.V	94.73	0.0720219	861.353	9278	2	Q96HY7	DHTKD1	119606733	09917
DEK Oncogene	K.KPPTDEELKETIK.K	38.77	2.22408	509.946	10142	3	P35659	DEK	197927454	00503
DEK Oncogene	K.LKKPPTDEELKETIK.K	61.84	0.0169587	443.007	10327	4	P35659	DEK		00503
DEK Oncogene	K.LLYNRPGTVSSLK.K	18.1	0.415796	724.417	11877	2	P35659	DEK	197927454	00503
DEK Oncogene	R.EPFTIAQGK.G	36.81	0.0666313	495.766	12915	2	P35659	DEK	123231494	00503
DEK Oncogene	K.KLLASANLEEVTMK.Q	65.67	3.56336	773.932	15153	2	P35659	DEK	197927454	00503
DEK Oncogene	R.IHFFLSK.K	25.46	1.16656	446.257	15338	2	P35659	DEK	197927454	00503
DEK Oncogene	K.LLASANLEEVTMK.Q	80.1	0.610394	709.881	17361	2	P35659	DEK	197927454	00503
DEK Oncogene	K.SICEVLDLER.S	38.06	1.63747	617.31	19414	2	P35659	DEK	197927454	00503
DEK Oncogene	K.NVGQFSGFPFEK.G	29.97	0.762167	678.832	19959	2	P35659	DEK	197927454	00503
DEK Oncogene	K.KPPTDEELKETIKK.L	14.28	1.14136	414.736	9511	4	P35659	DEK		00503
Desmin	R.TNEKVELQELNDR.F	68.22	0.118403	794.402	11853	2	P17661	DES	167887751	00514
Desmin	R.HLREYQDLLNVK.M	40.21	0.862663	764.417	14322	2	P17661	DES	281185500	05628
Desmin	R.EYQDLLNVK.M	21.83	1.36771	561.295	17098	2	P17661	DES	281185500	05628
Desmoglein 2	R.AWITAPVALR.E	22.49	5.60469	549.33	19059	2	J3KSI6	DSG2	159164785	00516
Destrin (actin depolymerizing factor)	K.KFQGIKHECQANGPEDLNR.A	28.86	1.04146	561.027	9428	4	P60981	DSTN	119630681	16446
Developmentally regulated GTP binding protein 1	R.IGFVGFPSVGK.S	46.6	0.180567	554.313	20253	2	Q9Y295	DRG1	119580380	16034
Developmentally regulated GTP binding protein 1	K.IQLLDLPGIIEGAK.D	53.2	0.739251	740.442	25534	2	Q9Y295	DRG1	119580380	16034
DHX36	R.DCAVLSAIIDLIK.T	31.11	0.0754827	715.9	30608	2	A0A0G2JQU7	DHX36	167830436	09918
Diacylglycerol kinase kappa	R.KITLAAPNR.K	14.05	6.99273	492.3	11989	2	Q5KSL6	DGKK	187953525	10299
Dicarboxylate ion carrier	R.GALVTVGQLSCYDQAK.Q	73.83	1.04571	855.429	17435	2	Q9UBX3	SLC25A10	119610088	08424
Dicarboxylate ion carrier	K.LGPLAFYK.G	26.55	0.389643	454.766	17576	2	Q9UBX3	SLC25A10	119610088	08424
Dihydrofolate reductase	R.INLVLSR.E	29.43	0.721903	407.761	14790	2	P00374	DHFR	342350937	00519
Dihydrofolate reductase	R.IMQDFESDTFFPEIDLEKYK.L	40.09	1.7594	832.393	24025	3	P00374	DHFR	342350937	00519
Dihydrolipoamide S-acetyltransferase	K.GIDLTQVK.G	15.52	0.080137	437.256	13702	2	P10515	DLAT	215274207	10578
Dihydrolipoamide S-acetyltransferase	R.VFVSPLAK.K	16.5	1.06679	430.765	14115	2	P10515	DLAT	215274207	10578
Dihydrolipoamide S-acetyltransferase	K.ISVNDFIIK.A	44.06	0.783899	524.806	21365	2	P10515	DLAT	215274207	10578
Dihydrolipoamide S-acetyltransferase	K.LQPHEFQGGTFTISNLGMFGIK.N	77.94	0.82156	1211.61	23157	2	P10515	DLAT	215274207	10578
Dihydrolipoamide s-succinyl transferase	R.GLVVPVIR.N	22.03	0.818705	426.787	16681	2	P36957	DLST	317373578	00520
Dihydrolipoamide s-succinyl transferase	K.LGFMSAFVK.A	15.28	0.0360168	500.27	20993	2	P36957	DLST	317373578	00520
Dimethylarginine dimethylaminohydrolase 1	R.GAEILADTFKDYAVSTVPVADGLHLK.S	37.75	1.20457	910.818	23305	3	O94760	DDAH1	311772288	09203
DIS3	R.IDMVPELLSSNLCSLK.C	56.92	1.79776	909.969	24390	2	Q9Y2L1	DIS3	190014625	06338
DIS3	R.ETYVEQEQGENANDRNDR.A	22.43	1.28015	722.98	9005	3	Q9Y2L1	DIS3	190014623	06338
DKFZp434K1815	K.VSFLLPTLR.K	34.93	0.619716	523.324	21843	2	Q9UFC0	LRWD1	74761931	10904
DKFZP547E1010 protein	R.LAQQMENRPSVQAALK.L	25.07	0.491606	595.321	11637	3	A0A087X1B7	CHTOP	331028739	13163
DKFZP547E1010 protein	K.EQLDNQLDAYMSK.T	79.65	5.35151	777.855	18271	2	Q9Y3Y2	CHTOP	331028739	13163
DKFZP564B167 protein	R.LLDKVELMLPEK.L	23.57	1.05826	476.61	19093	3	O95563	MPC2	219521872	08525
DKFZP564B167 protein	R.TVFFWAPIMK.W	20.11	2.15059	620.335	24737	2	O95563	MPC2	219521872	08525
DKFZP564C186 protein	K.VQENSAYICSR.R	29.94	0.541229	663.809	10026	2	Q9Y3T9	NOC2L	317373580	13166
DKFZP586B1621 protein	R.VAPAEPQEAPDSTAAGGSASKR.M	73.94	1.03146	699.679	9016	3	A0A087WUL0	TKFC	311033370	13180
DNA 3 methyladenine glycosylase	R.AGQPHSSSDAAQAPAEQPHSSSDAAQAPCPR.E	45.79	1.80511	779.1	8735	4	Q5J9I4	PIG16	206729922	06766
DNA dependent protein kinase catalytic subunit	K.QGNLSSQVPLKR.L	49.26	0.0248728	442.921	10467	3	P78527	PRKDC	126032350	02941
DNA dependent protein kinase catalytic subunit	R.LQETLSAADR.C	38.3	0.103301	552.288	10669	2	P78527	PRKDC	126032350	02941
DNA dependent protein kinase catalytic subunit	R.CGAALAGHQLIR.G	56.53	0.953678	633.841	11132	2	P78527	PRKDC	126032350	02941
DNA dependent protein kinase catalytic subunit	R.AQEPESGLSEETQVK.C	60.24	1.71225	816.39	11347	2	P78527	PRKDC	126032350	02941
DNA dependent protein kinase catalytic subunit	R.SLGPPQGEEDSVPR.D	49.64	3.61924	734.36	12284	2	P78527	PRKDC	126032350	02941
DNA dependent protein kinase catalytic subunit	K.INQVFHGSCITEGNELTK.T	94.14	6.37916	682.998	13858	3	P78527	PRKDC	126032350	02941
DNA dependent protein kinase catalytic subunit	R.NCISTVVHQGLIR.I	32.02	0.949358	499.605	14537	3	P78527	PRKDC	126032350	02941
DNA dependent protein kinase catalytic subunit	K.QITQSALLAEAR.S	56.12	0.00153761	650.865	14679	2	P78527	PRKDC	126032350	02941
DNA dependent protein kinase catalytic subunit	K.LSLMYAR.K	15.69	0.752233	427.233	14784	2	P78527	PRKDC	126032350	02941
DNA dependent protein kinase catalytic subunit	K.LLSITVR.N	27.3	1.0031	401.263	14849	2	P78527	PRKDC	126032350	02941
DNA dependent protein kinase catalytic subunit	R.GIFTSEIGTK.Q	18.31	0.0589039	526.785	15401	2	P78527	PRKDC	126032350	02941
DNA dependent protein kinase catalytic subunit	R.GYGLFAGPCK.V	32.16	1.42308	535.26	15592	2	P78527	PRKDC	126032350	02941
DNA dependent protein kinase catalytic subunit	R.LYSLALHPNAFK.R	44.92	3.52174	687.38	15654	2	P78527	PRKDC	126032350	02941
DNA dependent protein kinase catalytic subunit	K.FVPLLPGNR.S	19.85	1.08435	506.8	17072	2	P78527	PRKDC	126032350	02941
DNA dependent protein kinase catalytic subunit	K.NLSSNEAISLEEIR.I	49.28	5.87887	787.9	17408	2	P78527	PRKDC	126032350	02941
DNA dependent protein kinase catalytic subunit	K.HSSLITPLQAVAQRDPIIAK.Q	33.06	4.07001	720.08	17808	3	P78527	PRKDC	126032350	02941
DNA dependent protein kinase catalytic subunit	R.TFPVLLR.L	17.44	1.04551	423.265	17873	2	P78527	PRKDC	126032350	02941
DNA dependent protein kinase catalytic subunit	K.CLMDQATDPNILGR.T	52.92	0.815586	802.381	18476	2	P78527	PRKDC	126032350	02941
DNA dependent protein kinase catalytic subunit	K.LAGANPAVITCDELLLGHEKAPAFR.D	43.41	0.136668	888.471	19208	3	P78527	PRKDC	126032350	02941
DNA dependent protein kinase catalytic subunit	R.LSFAVPFR.E	34.92	0.931097	468.768	20121	2	P78527	PRKDC	126032350	02941
DNA dependent protein kinase catalytic subunit	R.MSTSPEAFLALR.S	32.2	0.787795	661.843	20559	2	P78527	PRKDC	126032350	02941
DNA dependent protein kinase catalytic subunit	R.VLEQLIVAHFPMQSR.E	76.59	1.33035	884.484	21211	2	P78527	PRKDC	126032350	02941
DNA dependent protein kinase catalytic subunit	K.GLSSLLCNFTK.S	43.79	6.0163	620.32	21386	2	P78527	PRKDC	126032350	02941
DNA dependent protein kinase catalytic subunit	R.LLQIIERYPEETLSLMTK.E	49.58	3.67261	1089.1	22834	2	P78527	PRKDC	126032350	02941
DNA dependent protein kinase catalytic subunit	R.AGLLHNILPSQSTDLHHSVGTELLSLVYK.G	41.78	0.726766	629.344	23008	5	P78527	PRKDC	126032350	02941
DNA dependent protein kinase catalytic subunit	K.AALSALESFLK.Q	44.32	0.554951	575.329	23159	2	P78527	PRKDC	126032350	02941
DNA dependent protein kinase catalytic subunit	K.NLLIFENLIDLKR.R	54.46	0.480967	800.974	24930	2	P78527	PRKDC	126032350	02941
DNA dependent protein kinase catalytic subunit	K.NKLQYFMEQFYGIIR.N	35.55	0.380001	650.67	25317	3	P78527	PRKDC	126032350	02941
DNA dependent protein kinase catalytic subunit	K.QLFSSLFSGILK.E	61.7	2.60495	670.383	25972	2	P78527	PRKDC	126032350	02941
DNA dependent protein kinase catalytic subunit	R.MKLSDFNDITNMLLLK.M	48.01	0.68038	632.671	26180	3	P78527	PRKDC	126032350	02941
DNA dependent protein kinase catalytic subunit	K.LSDFNDITNMLLLK.M	92.81	0.430092	818.934	26330	2	P78527	PRKDC	126032350	02941
DNA dependent protein kinase catalytic subunit	K.NLDLAVLELMQSSVDNTK.M	102.77	0.195978	995.512	26443	2	P78527	PRKDC	126032350	02941
DNA dependent protein kinase catalytic subunit	K.AVAFFLESIAMHDIIAAEK.C	50.45	3.02106	692.701	26731	3	P78527	PRKDC	126032350	02941
DNA dependent protein kinase catalytic subunit	K.MDPMNIWDDIITNR.C	37.1	0.0715193	867.403	27389	2	P78527	PRKDC	126032350	02941
DNA dependent protein kinase catalytic subunit	K.VAACELLHSMVMFMLGK.A	67.1	1.13013	646.321	29632	3	P78527	PRKDC	126032350	02941
DNA dependent protein kinase catalytic subunit	R.LGLIEWLENTVTLK.D	67.85	0.661785	814.967	29769	2	P78527	PRKDC	119607089	02941
DNA dependent protein kinase catalytic subunit	K.LQSVQALTEIQEFISFISK.Q	119.58	0.52632	1091.09	30851	2	P78527	PRKDC	126032350	02941
DNA fragmentation factor 45	R.LQHTLQQVLDQR.E	33.72	0.271841	493.607	14281	3	O00273	DFFA	119592064	03531
DNA fragmentation factor 45	K.QLLQLYLQALEKEGSLLSKQEESK.A	51.38	0.299764	694.634	25082	4	O00273	DFFA	119592064	03531
DNA Ligase III	K.TQIIQDFLR.K	24.26	1.51372	567.318	20090	2	P49916	LIG3	311346496	02966
DNA polymerase beta	R.KAPQETLNGGITDMLTELANFEK.N	63.67	3.70555	840.763	26733	3	P06746	POLB	339717646	07517
DNA polymerase delta interacting protein 3	K.FAASGGFLHHMAGLSSSK.L	29.38	0.647134	451.976	14521	4	Q8WUT1	POLDIP3	169145255	17875
DNA polymerase delta interacting protein 3	R.VGIQQGLLSQSTR.T	59.38	0.151431	693.889	14759	2	Q8WUT1	POLDIP3	169145255	17875
DNA polymerase delta interacting protein 3	K.VVQNDAYTAPALPSSIR.T	51.86	4.69047	901.48	16193	2	Q8WUT1	POLDIP3	169145255	17875
DNA replication licensing factor MCM4	R.LSNKVEAIDVEEAKR.L	53.23	0.338641	425.985	10890	4	J3KPV4	MCM4	119607092	09094
DNA replication licensing factor MCM4	R.QLESLIR.L	41.82	0.1887	429.756	13936	2	Q9UJA3-4	MCM8	119630810	09094
DNA replication licensing factor MCM4	R.ALADDDFLTVTGK.T	45.26	0.597501	683.348	19670	2	J3KPV4	MCM4	133920157	09094
DNA replication licensing factor MCM4	R.NLNPEDIDQLITISGMVIR.T	76.38	0.174674	1071.07	27669	2	J3KPV4	MCM4	119607092	09094
DNA topoisomerase I	R.AGNEKEEGETADTVGCCSLR.V	76.77	1.53738	728.317	10379	3	P11387	TOP1	223460080	00535
DNA topoisomerase I	K.AEEVATFFAK.M	38.04	0.799956	556.784	17249	2	P11387	TOP1	223460080	00535
DNA topoisomerase I	R.AVALYFIDK.L	17.42	1.86998	520.296	19255	2	P11387	TOP1	311347056	16214
DNA topoisomerase I	K.GPVFAPPYEPLPENVK.F	18.93	1.82905	877.46	19370	2	P11387	TOP1	223460080	00535
DNA topoisomerase I	K.CDFTQMSQYFK.A	33.53	2.3539	727.806	20936	2	P11387	TOP1	223460080	00535
DNA topoisomerase I	K.NLQLFMENKQPEDDLFDRLNTGILNK.H	14.6	1.66121	1035.86	23398	3	P11387	TOP1	223460080	00535
DNA topoisomerase II alpha	K.TQMAEVLPSPR.G	15.64	2.10641	614.82	14197	2	C9J4C3	TOP2A	187954517	00536
DNA topoisomerase II alpha	K.LCNIFSTK.F	23.68	2.35114	491.754	14898	2	C9J4C3	TOP2A	187954517	00536
DNA topoisomerase II alpha	R.EVTFVPGLYK.I	26.83	0.832879	576.818	18882	2	C9J4C3	TOP2A	187954517	00536
DNA topoisomerase II alpha	R.HRFLEEFITPIVK.V	19.32	0.152249	543.643	20106	3	C9J4C3	TOP2A	187954517	00536
DNA topoisomerase II alpha	K.IFDEILVNAADNK.Q	67.14	3.85701	731.38	21333	2	C9J4C3	TOP2A	187954517	00536
DNA topoisomerase II alpha	K.MQSLDKDIVALMVR.R	49.62	0.551003	809.936	22305	2	C9J4C3	TOP2A	187954517	00536
DNA topoisomerase II alpha	R.VTIDPENNLISIWNNGK.G	61.31	3.27452	964.003	23477	2	C9J4C3	TOP2A	187954517	00536
DNA topoisomerase II alpha	R.YIFTMLSSLAR.L	38.94	0.722137	651.349	23755	2	C9J4C3	TOP2A	187954517	00536
DNA topoisomerase II alpha	R.FLEEFITPIVK.V	32.32	0.152723	668.381	23887	2	C9J4C3	TOP2A	187954517	00536
DNA topoisomerase II alpha	K.MYVPALIFGQLLTSSNYDDDEKKVTGGR.N	58.96	1.33245	780.146	25830	4	C9J4C3	TOP2A	187954517	00536
DNA topoisomerase II alpha	K.AAIGCGIVESILNWVK.F	101.64	1.844	865.471	29261	2	C9J5P2	TOP2A	187954517	00536
DNA topoisomerase II alpha	K.RDPALNSGVSQKPDPAK.T	51.43	0.244953	593.983	8537	3	C9J4C3	TOP2A	187954517	00536
DNA topoisomerase II alpha	R.DPALNSGVSQKPDPAK.T	20.73	1.6227	541.95	9644	3	C9J4C3	TOP2A	187954517	00536
DnaJ homolog subfamily C, member 8	R.ALDVIQAGKEYVEHTVK.E	44.2	0.417891	634.01	19134	3	O75937	DNAJC8	119628115	13236
DnaJ homolog subfamily C, member 8	R.LTRPGSSYFNLNPFEVLQIDPEVTDEEIK.K	22.13	4.06307	1117.56	26184	3	O75937	DNAJC8	119628115	13236
DnaJ homolog subfamily C, member 9	K.VYSVLSDREQR.A	21.18	2.75063	676.35	10944	2	Q8WXX5	DNAJC9	187952391	13237
DnaJ homolog subfamily C, member 9	R.NIIQQAIDAGEVPSYNAFVK.E	46.51	1.74543	1089.06	23516	2	Q8WXX5	DNAJC9	187952391	13237
Dodecenoyl CoA delta isomerase	K.SLQMYLER.L	17.5	0.361704	520.265	15583	2	Q96DC0	DCI	295842266	02628
Dodecenoyl CoA delta isomerase	R.VLVEPDAGAGVAVMK.F	41.73	0.517933	728.397	16544	2	P42126	ECI1	295842266	02628
Dodecenoyl CoA delta isomerase	R.DADVQNFVSFISK.D	28.9	1.28187	735.366	23964	2	Q96DC0	DCI	295842266	02628
Dodecenoyl CoA delta isomerase	R.YCIGLNETQLGIIAPFWLK.D	73.34	2.752	1118.6	27731	2	Q96DC0	DCI	119605930	02628
Dodecenoyl-CoA delta-isomerase	K.ATEMLIFGK.K	61.41	1.3313	505.272	18470	2	A0A0C4DGA2	ECI2	260275230	16269
Dodecenoyl-CoA delta-isomerase	K.WDAWNALGSLPK.E	51.12	1.36556	679.348	23408	2	A0A0C4DGA2	ECI2	260275230	16269
Dodecenoyl-CoA delta-isomerase	R.WLSDECTNAVVNFLSR.K	105.2	0.106756	955.957	24711	2	A0A0C4DGA2	ECI2	260275230	16269
Dolichol phosphate mannose synthase	K.YSVLLPTYNER.E	24.63	1.42171	677.855	17596	2	O60762	DPM1	123231664	04613
Dolichyl pyrophosphate phosphatase 1	R.IAAWPVSEFFLIR.D	23	0.467442	774.932	27802	2	Q86YN1	DOLPP1	119608277	16835
Double stranded RNA binding zinc finger protein	K.TVASSLGQIPMQR.Q	82.75	0.592332	694.371	15373	2	Q9UL40	ZNF346	119605446	05606
Downregulator of transcription 1	K.TISPEHVIQALESLGFGSYISEVK.E	58.44	2.63059	868.792	28838	3	Q01658	DR1	119593482	03284
Dpy 30 like protein	K.QKVDLQSLPTR.A	45.71	0.860883	642.868	11928	2	Q9C005	DPY30	119620871	17434
Dpy 30 like protein	K.ERPPNPIEFLASYLLK.N	54.56	1.25276	944.021	29050	2	Q9C005	DPY30	242556512	17434
Dpy 30 like protein	R.AYLDQTVVPILLQGLAVLAK.E	42.95	3.52332	709.095	31939	3	Q9C005	DPY30	119620871	17434
DRAP1	R.ALELFLESLLKK.A	38.49	0.0911778	702.429	25213	2	Q14919	DRAP1	119594878	03796
DRAP1	R.ALELFLESLLK.K	51.6	3.94431	638.384	27883	2	Q14919	DRAP1	119594878	03796
Duranin	K.FIPEITISDILR.G	19.62	4.46498	708.905	25563	2	Q9H9P8	L2HGDH	317373422	12640
dUTP pyrophosphatase	R.IAQLICER.I	44.12	2.11264	501.773	12366	2	A0A0C4DGL3	DUT	347595814	03165
Dynactin 1	K.LATAMQEGEYDAERPPSKPPPVELR.A	14.27	0.21572	696.102	14285	4	Q14203	DCTN1	299890875	07206
Dynamin 2	R.RPLILQLIFSK.T	16.03	2.76539	664.425	23738	2	H3BLY9	DNM2	299758394	03852
Dynamin 2	K.CVDLVIQELINTVR.Q	69.29	0.264368	836.458	27659	2	K7ESI9	DNM2	299758394	03852
Dynamin like 120 kDa protein, mitochondrial	K.AKNEILDEVISLSQVTPK.H	108.06	1.24389	992.553	23492	2	E5KLJ5	OPA1	311346896	05596
Dynamin like 120 kDa protein, mitochondrial	R.MVLVDLPGVINTVTSGMAPDTK.E	41.75	2.99269	753.395	27236	3	E5KLJ5	OPA1	311346896	05596
Dynamin related protein 1	R.TLESVDPLGGLNTIDILTAIR.N	139.28	1.9817	1106.12	27872	2	G8JL97	DNM1L	171460918	04833
Dynamitin	R.LLHEVQELTTEVEKIK.T	63.36	5.97462	637.03	19932	3	Q13561	DCTN2	119617435	09568
Dynamitin	K.VSALDLAVLDQVEAR.L	77.69	0.773043	799.942	23048	2	Q13561	DCTN2	119617435	09568
Dynein light chain 1	K.YNPTWHCIVGR.N	30.84	0.390684	468.227	14034	3	P63167	DYNLL1	345110787	03334
Dynein light chain A	K.AGATSEGVLANFFNSLLSK.K	127.99	1.74559	963.504	28557	2	Q9Y6G9	DYNC1LI1	166795297	10917
Dynein light chain A	K.QPPTAAGRPVDASPR.V	20.09	1.1791	507.271	8689	3	Q9Y6G9	DYNC1LI1	166795297	10917
Dynein, axonemal heavy polypeptide 9	K.QTIELLK.T	22.54	1.46357	422.76	14113	2	Q9NYC9	DNAH9	311033454	04511
Dynein, cytoplasmic intermediate polypeptide 2	K.SVSTPSEAGSQDSGDGAVGSR.T	129.45	1.80843	975.934	9483	2	Q13409	DYNC1I2	119631614	04512
Dynein, cytoplasmic, heavy polypeptide 1	R.IFTIESTR.V	25.45	1.40297	483.766	14187	2	Q14204	DYNC1H1	166788526	02524
Dynein, cytoplasmic, heavy polypeptide 1	R.MLSAVSQQVQCIQEALR.E	34.53	1.79194	981.003	22158	2	Q14204	DYNC1H1	166788526	02524
Dynein, cytoplasmic, heavy polypeptide 1	R.ILDDDTIITTLENLKR.E	40.02	3.68973	625.016	24380	3	Q14204	DYNC1H1	211826822	02524
Dynein, cytoplasmic, heavy polypeptide 1	K.LSLSNAISTALPLTQLR.W	44.68	0.874283	899.526	24913	2	Q14204	DYNC1H1	211826822	02524
Dynein, cytoplasmic, heavy polypeptide 1	R.ENFIPTIVNFSAEEISDAIREK.M	61.29	0.403603	841.431	27801	3	Q14204	DYNC1H1	166788526	02524
Dynein, cytoplasmic, heavy polypeptide 1	R.VLTLSEDSPYETLHSFISNAVAPFFK.S	29.48	0.587474	971.495	29939	3	Q14204	DYNC1H1	166788526	02524
Dyskerin	R.LHNAIEGGTQLSR.A	27.83	2.60509	698.369	10076	2	O60832	DKC1	323434335	02129
Dyskerin	K.SQQSAGKEYVGIVR.L	62.84	4.15558	761.408	10825	2	O60832	DKC1	323434335	02129
Dyskerin	K.EYVGIVR.L	13.72	6.58549	418.24	12107	2	O60832	DKC1	323434335	02129
Dyskerin	K.EVVAEVVKAPQVVAEAAK.T	57.39	5.55134	919.02	16957	2	O60832	DKC1	215599015	02129
Dyskerin	R.ALETLTGALFQRPPLIAAVK.R	92.37	0.408678	1055.12	23312	2	O60832	DKC1	323434335	02129
Dyskerin	K.LDTSQWPLLLK.N	45.2	1.85577	657.376	23596	2	O60832	DKC1	323434335	02129
E2-230K	K.SGYPDIGFPLFPLSK.G	56.55	2.83786	819.43	25988	2	Q9C0C9	UBE2O	209572710	10928
E3 ubiquitin-protein ligase UBR3	K.DQSIM#DVLK.H	19.6	9.22482	532.763	13198	2	Q6ZT12	UBR3	166214992
EBNA1 binding protein 2	R.GLLKPGLNVVLEGPK.K	51.9	0.0443304	511.984	17558	3	H7C2Q8	EBNA1BP2	237649015	16849
EBNA1 binding protein 2	R.QAQAAVLAVLPR.L	50.85	0.679203	618.875	17654	2	H7C2Q8	EBNA1BP2	237649015	16849
EBNA2 coactivator p100	R.QINLSNIR.A	38.65	1.09446	479.278	13091	2	Q7KZF4	SND1	119604043	03714
EBNA2 coactivator p100	R.SSHYDELLAAEAR.A	70.94	0.134091	731.352	13862	2	Q7KZF4	SND1	197305029	03714
EBNA2 coactivator p100	R.LGTLSPAFSTR.V	67.58	3.0375	575.319	15184	2	Q7KZF4	SND1	306992088	03714
EBNA2 coactivator p100	K.VMQVLNADAIVVK.L	49.89	1.82883	700.404	18494	2	Q7KZF4	SND1	197305029	03714
EBNA2 coactivator p100	K.LRPLYDIPYMFEAR.E	38.63	1.71812	595.313	23015	3	Q7KZF4	SND1	197305029	03714
EBNA2 coactivator p100	R.EYGMIYLGKDTNGENIAESLVAEGLATRR.E	23.07	0.661078	793.401	23335	4	Q7KZF4	SND1	119604043	03714
EBNA2 coactivator p100	R.NLPGLVQEGEPFSEEATLFTK.E	46.27	0.932289	1153.58	23665	2	Q7KZF4	SND1	197305029	03714
EBNA2 coactivator p100	R.VLPAQATEYAFAFIQVPQDDDARTDAVDSVVR.D	35.29	0.13627	1169.92	25030	3	Q7KZF4	SND1	306992088	03714
EBNA2 coactivator p100	K.ETCLITFLLAGIECPR.G	104.62	2.14373	946.986	29128	2	Q7KZF4	SND1	197305029	03714
EBNA2 coactivator p100	R.ANNPEQNRLSECEEQAK.A	42.22	0.361445	672.973	9490	3	Q7KZF4	SND1	119604043	03714
Ecotropic viral integration site1	R.KSKSQAYAMM#LSLSDK.E	14.19	0.160763	451.73	8993	4	A0A0C3SFZ7	MECOM	327180722	01310
eIF2 alpha	K.VVTDTDETELAR.Q	84.67	0.992096	674.834	11589	2	P05198	EIF2S1	119601340	04881
eIF2 alpha	R.AGLNCSTENMPIK.I	92.78	0.0613381	717.839	12772	2	P05198	EIF2S1	119601340	04881
eIF2 alpha	R.YVMTTTTLER.T	51.74	3.43484	607.81	13053	2	P05198	EIF2S1	119601340	04881
eIF2 alpha	K.TVYSILR.H	36.45	0.190253	426.253	14621	2	P05198	EIF2S1	119601340	04881
eIF2 alpha	K.INLIAPPR.Y	29.34	0.467794	447.282	14729	2	P05198	EIF2S1	119601340	04881
eIF2 alpha	R.HVAEVLEYTKDEQLESLFQR.T	99.7	0.606353	1217.62	20950	2	P05198	EIF2S1	119601340	04881
eIF2beta	R.YIKEYVTCHTCR.S	28.19	0.816075	408.194	9763	4	P20042	EIF2S2	205830882	04882
EIF3S3	K.SAVADKHELLSLASSNHLGK.N	29.71	0.293678	520.031	13878	4	A0A087WZK9	EIF3H	119612365	04885
EIF3S3	K.NLQLLMDRVDEMSQDIVK.Y	25.33	0.946865	716.367	24723	3	A0A087WZK9	EIF3H	119612365	04885
EIF3S4	K.GFAFISFHR.R	37.03	4.67661	541.28	17910	2	O75821	EIF3G	159163852	04886
EIF3S5	K.AYVSTLMGVPGR.T	48.2	0.615676	625.832	16769	2	B3KSH1	EIF3F	119620460	04887
EIF3S5	R.IGVDLIMK.T	36.87	2.78441	444.764	18612	2	B3KSH1	EIF3F	119589045	04887
EIF3S5	R.LHPVILASIVDSYERR.N	16.08	0.0513908	623.351	19453	3	B3KSH1	EIF3F	119620459	04887
EIF3S7	K.VADWTGATYQDKR.Y	25.5	0.756589	504.247	11619	3	O15371	EIF3D	168985157	04888
EIF3S7	K.TQGNVFATDAILATLMSCTR.S	104.6	0.140088	1085.54	27060	2	O15371	EIF3D	168985154	04888
EIF3S8	R.FEELTNLIR.T	44.21	0.125153	567.811	19703	2	H3BRV0	EIF3C	312433975	04889
EIF3S8	K.CLEEFELLGK.A	38.33	1.08434	619.311	20860	2	H3BRV0	EIF3C	312433975	04889
EIF4A1	R.KGVAINMVTEEDKR.T	67.89	0.0371109	530.615	10877	3	P60842	EIF4A1	224036361	04030
EIF4A1	K.GVAINMVTEEDKR.T	40.63	0.914666	487.917	12658	3	P60842	EIF4A1	224036361	04030
EIF4A1	R.DFTVSAMHGDMDQKER.D	70.06	0.970638	933.91	13513	2	J3KT12	EIF4A1	325197164	04030
EIF4A1	K.KEELTLEGIR.Q	38.63	0.202078	594.335	13795	2	J3KT12	EIF4A1	325197164	04030
EIF4A1	R.ILVKKEELTLEGIR.Q	15.99	0.711763	411.004	14602	4	J3KT12	EIF4A1	325197164	04030
EIF4A1	K.LQMEAPHIIVGTPGR.V	79.19	0.394101	809.94	16122	2	J3KT12	EIF4A1	325197164	04030
EIF4A1	K.LNSNTQVVLLSATMPSDVLEVTKK.F	75.71	0.715389	863.139	21818	3	J3KT12	EIF4A1	325197164	04030
EIF4A2	K.GYDVIAQAQSGTGK.T	71.73	1.206	697.85	13507	2	J3KT12	EIF4A1	325197164	04030
EIF4A2	R.AIIPCIK.G	16.95	0.589329	407.746	14822	2	Q14240	EIF4A2	164414905	03062
EIF4A2	R.GIYAYGFEKPSAIQQR.A	78.5	0.60177	914.474	14881	2	J3KT12	EIF4A1	325197164	06482
EIF4A2	R.VFDMLNR.R	31.87	0.538879	447.728	16525	2	Q9NZE6	EIF4A2	325197164	04030
EIF4A2	R.VLITTDLLAR.G	44.67	0.0627981	557.845	19731	2	Q9NZE6	EIF4A2	224036361	03062
EIF4A2	K.MFVLDEADEMLSR.G	83.73	0.863913	778.359	24053	2	Q9NZE6	EIF4A2	325197164	03062
eIF5A-1	K.KYEDICPSTHNMDVPNIKR.N	67.01	2.09571	580.033	12493	4	I3L504	EIF5A	219555712	02555
eIF5A-1	K.KYEDICPSTHNMDVPNIK.R	55.12	0.484034	721.006	13688	3	I3L504	EIF5A	219555712	02555
eIF5A-1	K.VHLVGIDIFTGK.K	57.91	0.0615978	649.877	20785	2	I3L504	EIF5A	219555712	10426
ELAC	R.LISSLLR.T	16.26	0.691188	401.263	15466	2	Q9BQ52	ELAC2	260166622	05641
Electron transfer flavoprotein beta polypeptide	K.EVIAVSCGPAQCQETIR.T	80.96	2.0783	959.459	14123	2	P38117	ETFB	119592410	00557
Electron transfer flavoprotein beta polypeptide	K.LAEKEKVDLVLLGK.Q	35.11	5.76608	518.99	14983	3	P38117	ETFB	119592410	00557
Electron transfer flavoprotein beta polypeptide	K.LSVISVEDPPQR.T	60.98	0.367241	670.364	15185	2	P38117	ETFB	119592410	00557
Electron transfer flavoprotein beta polypeptide	R.LKLPAVVTADLR.L	30.94	0.704582	432.606	17524	3	P38117	ETFB	119592410	00557
Electron transfer flavoprotein beta polypeptide	K.IEVIKPGDLGVDLTSK.L	63.47	0.729237	842.479	19104	2	P38117	ETFB	119592410	00557
Electron transfer flavoprotein beta polypeptide	K.HSMNPFCEIAVEEAVR.L	78.02	1.68143	944.936	19203	2	P38117	ETFB	119592410	00557
Electron transfer flavoprotein dehydrogenase	R.ALNEGGFQSIPK.L	14.46	0.504499	630.832	14093	2	J3KND9	ETFDH	292495008	01978
Electron transfer flavoprotein, alpha polypeptide	R.AAVDAGFVPNDMQVGQTGK.I	52.4	0.878779	952.961	17458	2	H0YK49	ETFA	189181759	01979
Electron transfer flavoprotein, alpha polypeptide	K.LLYDLADQLHAAVGASR.A	111.43	1.37234	906.985	21925	2	H0YK49	ETFA	189181759	01979
Electron transfer flavoprotein, alpha polypeptide	K.LEVAPISDIIAIKSPDTFVR.T	79.49	1.65779	728.749	23247	3	H0YK49	ETFA	189181759	01979
Electron transfer flavoprotein, alpha polypeptide	K.VLVAQHDVYKGLLPEELTPLILATQK.Q	42.05	1.2241	1444.83	23663	2	P13804	ETFA	189181759	01979
Electron transfer flavoprotein, alpha polypeptide	K.SGENFKLLYDLADQLHAAVGASR.A	83.94	0.81244	825.758	25388	3	H0YK49	ETFA	189181759	01979
Electron transfer flavoprotein, alpha polypeptide	K.GLLPEELTPLILATQK.Q	15.09	0.0230412	868.514	25659	2	P13804	ETFA	189181759	01979
Electron transfer flavoprotein, alpha polypeptide	K.TIVAINKDPEAPIFQVADYGIVADLFK.V	79.51	0.902434	983.2	27591	3	H0YK49	ETFA	189181759	01979
ELG protein	R.APGAEEDDSELQR.A	76.58	6.36156	708.82	9678	2	Q53F19-2	C17orf85	166295179	17116
Elongation factor 1 alpha 1	R.QTVAVGVIK.A	34.25	0.209935	457.787	11814	2	Q6IQ15	EEF1A1	197692479	00559
Elongation factor 1 alpha 1	R.TIEKFEKEAAEMGK.G	71.62	2.87186	805.906	13170	2	Q6IQ15	EEF1A1	197692479	00559
Elongation factor 1 alpha 1	K.THINIVVIGHVDSGK.S	69.24	0.860984	794.943	13802	2	Q6IQ15	EEF1A1	197692479	00559
Elongation factor 1 alpha 1	K.YYVTIIDAPGHR.D	62.63	3.35013	702.865	15056	2	Q6IQ15	EEF1A1	150182807	00559
Elongation factor 1 alpha 1	R.YEEIVKEVSTYIKK.I	31.86	1.61428	576.986	17157	3	Q6IQ15	EEF1A1	129395719	00559
Elongation factor 1 alpha 1	K.IGGIGTVPVGR.V	56.98	0.879476	513.309	18766	2	Q6IQ15	EEF1A1	197692479	00559
Elongation factor 1 alpha 1	R.YEEIVKEVSTYIK.K	61.14	0.0449762	800.927	19161	2	Q6IQ15	EEF1A1	129395719	00559
Elongation factor 1 alpha 1	R.VETGVLKPGMVVTFAPVNVTTEVK.S	81.82	0.14948	1258.2	20941	2	Q6IQ15	EEF1A1	129395719	00559
Elongation factor 1 alpha 1	K.IGGIGTVPVGRVETGVLKPGMVVTFAPVNVTTEVK.S	40.37	0.165248	1174.66	21705	3	Q6IQ15	EEF1A1	129395719	00559
Elongation factor 1 alpha 1	K.SGDAAIVDMVPGKPMCVESFSDYPPLGR.F	75.33	1.00488	999.137	22483	3	Q6IQ15	EEF1A1	129395719	00559
Elongation factor 1 alpha 1	R.KDGNASGTTLLEALDCILPPTRPTDKPLRLPLQDVYK.I	38.43	0.549414	1027.3	24414	4	Q6IQ15	EEF1A1		00559
Elongation factor 1 alpha 1	K.DGNASGTTLLEALDCILPPTRPTDKPLR.L	16.17	0.410383	1007.86	25253	3	Q6IQ15	EEF1A1	129395719	00559
Elongation factor 1 alpha 1	K.DGNASGTTLLEALDCILPPTRPTDKPLRLPLQDVYK.I	21.5	1.40896	1326.71	25851	3	Q6IQ15	EEF1A1		00559
Elongation factor 1 alpha 1	K.KIGYNPDTVAFVPISGWNGDNMLEPSANMPWFK.G	76.1	0.497597	1232.59	25922	3	Q6IQ15	EEF1A1	129395719	00559
Elongation factor 1 alpha 1	K.NMITGTSQADCAVLIVAAGVGEFEAGISK.N	89.81	0.771283	1455.22	29671	2	Q6IQ15	EEF1A1	197692479	00559
Elongation factor 1, alpha 2	R.VETGILRPGMVVTFAPVNITTEVK.S	36.46	1.75078	1286.22	22636	2	Q05639	EEF1A2	197692479	04265
Elongation factor G 1	R.SFTPVFLGSALK.N	41.55	0.137364	633.858	21285	2	Q96RP9	GFM1	311347576	07365
Embryonic lethal abnormal vision like 1	K.VSYARPSSEVIK.D	14.63	2.08501	445.913	10069	3	B4DVB8	ELAVL1	119589356	16025
Embryonic lethal abnormal vision like 1	R.SEAEEAITSFNGHKPPGSSEPITVK.F	39.65	0.560812	871.432	14651	3	B4DVB8	ELAVL1	119589356	16025
Embryonic lethal abnormal vision like 1	R.DKVAGHSLGYGFVNYVTAK.D	61.44	1.34154	676.017	16608	3	B4DVB8	ELAVL1	292659624	16025
Embryonic lethal abnormal vision like 1	K.DANLYISGLPR.T	54.58	0.272433	609.827	18871	2	B4DVB8	ELAVL1	119589356	16025
Embryonic lethal abnormal vision like 1	R.SLFSSIGEVESAK.L	31.15	1.17605	677.348	19342	2	B4DVB8	ELAVL1	292659624	16025
Emerin	R.DSAYQSITHYRPVSASR.S	27	5.64725	646.65	13312	3	P50402	EMD	119593149	02309
Emerin	R.TYGEPESAGPSR.A	55.95	0.439801	625.786	9049	2	P50402	EMD	119593149	02309
Enabled homolog	K.LKEELIDAIRQELSK.S	29.24	0.823525	893.009	21863	2	A0A0U1RRM6	ENAH	166014265	12360
Enabled homolog	K.TDTGRGNGPLPLGGSGLMEEMSALLAR.R	70.35	3.73618	900.79	26793	3	A0A0U1RRM6	ENAH	166014265	12360
Enabled homolog	K.GSTIETEQKEDKGEDSEPVTSK.A	28.15	0.666635	599.284	8407	4	A0A0U1RRM6	ENAH	166014265	12360
Endonuclease G like 1	R.SQGAEGALTGKQPDGSAEK.A	36.36	3.71188	610.964	9093	3	Q9Y2C4	EXOG	224451073	06813
Endoplasmic reticulum protein 29	K.GALPLDTVTFYK.V	28.1	1.75887	662.86	20695	2	P30040	ERP29	192987145	03794
Endoplasmic reticulum protein 29	K.SLNILTAFQK.K	54.34	0.0951834	567.83	21291	2	P30040	ERP29	192987145	03794
Endoplasmic reticulum protein 29	K.GQGVYLGMPGCLPVYDALAGEFIR.A	22.97	3.09066	861.76	27508	3	P30040	ERP29	192987145	03794
Endothelial monocyte activating polypeptide 2	R.MVILLCNLKPAK.M	47.34	1.12729	700.411	16869	2	Q12904	AIMP1	215490011	04676
Endothelial monocyte activating polypeptide 2	K.GAEADQIIEYLK.Q	41.13	3.72527	675.353	20998	2	Q12904	AIMP1	215490011	04676
Endothelial monocyte activating polypeptide 2	K.KQQSIAGSADSKPIDVSR.L	48.79	0.93694	472.504	9732	4	Q12904	AIMP1	215490011	04676
Enhancer of mRNA decapping 3 homolog	K.DLPTSPVDLVINCLDCPENVFLR.D	61.69	2.15238	1343.67	29894	2	Q96F86	EDC3	215598561	07954
Enolase 1	K.TIAPALVSK.K	21.32	2.20554	450.281	12094	2	P06733	ENO1	203282370	01400
Enolase 1	R.SGKYDLDFK.S	23.27	4.22927	536.767	12465	2	P06733	ENO1	319996655	01400
Enolase 1	R.SGKYDLDFKSPDDPSR.Y	64.43	1.5316	913.93	13411	2	P06733	ENO1	319996655	01400
Enolase 1	K.LAQANGWGVMVSHR.S	64.45	0.575448	509.261	14367	3	P06733	ENO1	319996655	01400
Enolase 1	K.LMIEMDGTENK.S	34.01	2.36767	640.795	15921	2	P06733	ENO1	203282370	01400
Enolase 1	K.YGKDATNVGDEGGFAPNILENK.E	80.92	1.02247	770.374	17364	3	P06733	ENO1	319996655	01400
Enolase 1	K.LNVTEQEKIDKLMIEMDGTENK.S	25.95	0.749338	645.324	18551	4	P06733	ENO1	203282370	01400
Enolase 1	R.GNPTVEVDLFTSK.G	44.37	0.108053	703.862	18855	2	K7EN23	ENO1	203282370	01400
Enolase 1	R.YISPDQLADLYK.S	67.62	2.08174	713.368	20674	2	P06733	ENO1	319996655	01400
Enolase 1	K.YGKDATNVGDEGGFAPNILENKEGLELLK.T	68.39	2.0847	1031.19	21051	3	P06733	ENO1	319996655	01400
Enolase 1	R.EIFDSRGNPTVEVDLFTSK.G	37.65	1.18334	718.696	21746	3	K7EN23	ENO1	203282370	01400
Enolase 1	R.HIADLAGNSEVILPVPAFNVINGGSHAGNK.L	95.8	0.133153	1004.53	21967	3	P06733	ENO1	319996655	01400
Enolase 1	K.DATNVGDEGGFAPNILENKEGLELLK.T	116.97	0.876291	1372.19	22964	2	P06733	ENO1	319996655	01400
Enolase 1	K.LAM#QEFMILPVGAANFR.E	60.48	2.09046	962.493	24029	2	P06733	ENO1	319996655	01400
Enolase 1	K.SFIKDYPVVSIEDPFDQDDWGAWQK.F	91.4	0.176861	1493.2	24980	2	P06733	ENO1	319996655	01400
Enolase 1	K.AGYTDKVVIGMDVAASEFFR.S	53.67	0.542721	726.029	30740	3	P06733	ENO1	319996655	01400
Enolase 2	R.AAVPSGASTGIYEALELR.D	99.68	1.45933	902.974	20881	2	B7Z2X9	ENO2	311771971	00573
Enolase 2	R.SGETEDTFIADLVVGLCTGQIK.T	113.39	1.85113	1177.08	28597	2	B7Z2X9	ENO2	319996655	01400
Enolase 3	K.VNQIGSVTESIQACK.L	83.57	0.736923	817.414	14842	2	D3DTL2	ENO3	311771971	11746
Enoyl CoA hydratase 1	K.NNTVGLIQLNRPK.A	64.4	1.70707	733.924	13138	2	P30084	ECHS1	194097323	03799
Enoyl CoA hydratase 1	K.LFYSTFATDDRK.E	26.45	0.278059	488.577	15288	3	P30084	ECHS1	194097323	03799
Enoyl CoA hydratase 1	K.SLAMEMVLTGDRISAQDAK.Q	62.97	0.337915	1018.51	19765	2	P30084	ECHS1	194097323	03799
Enoyl CoA hydratase 1	K.AQFAQPEILIGTIPGAGGTQR.L	91.73	0.623017	1063.07	21697	2	P30084	ECHS1	194097323	03799
Enoyl CoA hydratase 1	K.ALNALCDGLIDELNQALK.T	62.56	4.25666	986.019	26482	2	P30084	ECHS1	194097323	03799
Enoyl CoA hydratase 1	K.ICPVETLVEEAIQCAEK.I	88.78	0.042233	994.987	27681	2	P30084	ECHS1	194097323	03799
Enoyl CoA hydratase 1	K.ICPVETLVEEAIQCAEKIASNSK.I	51.94	0.705213	648.077	30580	4	P30084	ECHS1	194097323	03799
Enoyl CoA hydratase, peroxisomal	R.YCAQDAFFQVK.E	30.77	0.707525	688.818	17685	2	Q13011	ECH1	183448178	02825
Enoyl CoA hydratase, peroxisomal	R.VFPDKEVMLDAALALAAEISSK.S	54.87	5.69094	773.42	28920	3	Q13011	ECH1	183448178	02825
Enoyl CoA hydratase, peroxisomal	K.MFTAGIDLMDMASDILQPK.G	108.68	3.76631	1049.01	29700	2	Q13011	ECH1	183448178	02825
EPS15R	R.VQLETIIK.S	14.27	0.97077	472.294	15439	2	A2RRF3	EPS15L1	148745649	09445
Epsin 4	K.SLLLLAYLIR.N	25.83	1.53564	587.882	27941	2	Q14677	CLINT1	307078125	06273
ERH	R.ADTQTYQPYNKDWIK.E	53.45	2.27592	935.95	14425	2	P84090	ERH	119601396	09026
ERK1	R.DLKPSNLLINTTCDLK.I	64.45	1.65747	922.994	19493	2	P27361	MAPK3	226438151	03479
ERO1-like	K.IWNVIYEENCFKPQTIK.R	31.69	3.38574	1091.55	19265	2	Q96HE7	ERO1A	315364417	13278
ERP44	K.TPADCPVIAIDSFR.H	56.7	2.17959	781.386	20084	2	Q9BS26	ERP44	193885198	10290
ERP72	K.KGQAVDYEGSRTQEEIVAK.V	22.53	0.411278	703.359	10315	3	P13667	PDIA4	300193164	06501
ERP72	K.RFDVSGYPTLK.I	13.64	0.435027	641.843	14696	2	P13667	PDIA4	300193164	06501
ERP72	R.FDVSGYPTIK.I	20.62	0.0852138	563.793	16773	2	P13667	PDIA4	300193164	06501
ERP72	K.FAMEPEEFDSDTLREFVTAFK.K	32.03	1.58579	837.059	26752	3	P13667	PDIA4	119600472	06501
Erythrocyte membrane protein band 4.1-like 2	R.IVITGDGDIDHDQALAQAIR.E	110.49	1.61426	1061.05	18314	2	Q6R5J7	EPB41L2	313747586	09126
Esterase D	K.KAFSGYLGTDQSK.W	67.19	0.911749	701.355	11537	2	P10768	ESD	217035508	00588
Esterase D	K.VFEHDSVELNCK.M	42.68	4.08215	738.84	11873	2	P10768	ESD	217035508	00588
Esterase D	K.AFSGYLGTDQSK.W	19.14	1.89855	637.305	13827	2	P10768	ESD	217035508	00588
Esterase D	R.LQEGYDHSYYFIATFITDHIR.H	43.28	1.21039	648.066	25699	4	P10768	ESD	119629173	00588
Esterase D	K.CPALYWLSGLTCTEQNFISK.S	37.66	0.959743	796.718	26649	3	P10768	ESD	217035508	00588
Estrogen receptor binding protein	K.QIVGTPVNSEDSDTR.Q	62.83	0.767722	809.39	11389	2	J3KP30	DNTTIP2	166987398	09994
Ets translocation variant 2	R.KPGMNYEKLSR.G	16.41	7.8462	661.843	26060	2	Q3KNT2	ETV2	223461507	16871
Eukaryotic initiation factor 2 associated protein, 67KD	K.SKGPSAAGEQEPDKESGASVDEVAR.Q	79.89	0.14953	626.049	9531	4	B4DUX5	METAP2	157830411	03522
Eukaryotic translation elongation factor 1 beta 2	K.LVPVGYGIK.K	21.62	0.363799	473.292	14387	2	P24534	EEF1B2	157830180	02804
Eukaryotic translation elongation factor 1 beta 2	K.SSILLDVKPWDDETDMAKLEECVR.S	86.22	0.660146	950.462	22604	3	P24534	EEF1B2	157830180	02804
Eukaryotic translation elongation factor 1 epsilon 1	K.QANKEYLLGSTAEEK.A	28.6	0.757358	560.952	11092	3	C9J1V9	EEF1E1-BLOC1S5	208879470	10931
Eukaryotic translation elongation factor 1 epsilon 1	K.AIVQQWLEYR.V	47.08	1.72169	653.35	19728	2	C9J1V9	EEF1E1-BLOC1S5	208879470	10931
Eukaryotic translation elongation factor 1 gamma	R.KLDPGSEETQTLVR.E	85.41	0.385295	786.915	11709	2	P26641	EEF1G	119594434	11745
Eukaryotic translation elongation factor 1 gamma	R.VLSAPPHFHFGQTNR.T	25.61	0.768207	854.44	13137	2	P26641	EEF1G	119594433	11745
Eukaryotic translation elongation factor 1 gamma	K.ALIAAQYSGAQVR.V	65.74	0.641075	674.372	13767	2	P26641	EEF1G	119594433	11745
Eukaryotic translation elongation factor 1 gamma	K.STFVLDEFKR.K	28.48	0.858534	414.555	16722	3	P26641	EEF1G	119594432	11745
Eukaryotic translation elongation factor 1 gamma	K.STFVLDEFK.R	17.13	0.152918	543.279	19733	2	P26641	EEF1G	119594432	11745
Eukaryotic translation elongation factor 1 gamma	R.RILGLLDAYLK.T	37.42	0.503615	637.895	21824	2	P26641	EEF1G	119594431	11745
Eukaryotic translation elongation factor 1 gamma	R.WFLTCINQPQFR.A	61.37	0.688287	805.4	22056	2	P26641	EEF1G	119594432	11745
Eukaryotic translation elongation factor 1 gamma	R.ILGLLDAYLK.T	25.16	2.52441	559.843	24691	2	P26641	EEF1G	119594431	11745
Eukaryotic translation elongation factor 1 gamma	R.GSTPEAAAQVVQWVSFADSDIVPPASTWVFPTLGIMHHNK.Q	34.97	1.8191	1073.54	28402	4	P26641	EEF1G	119594432	11745
Eukaryotic translation elongation factor 1, delta	K.SLAGSSGPGASSGTSGDHGELVVR.I	120.4	0.2421	729.021	11636	3	A0A087X1X7	EEF1D	304555583	00560
Eukaryotic translation elongation factor 1, delta	R.QENGASVILR.D	57.59	0.701277	543.798	11986	2	A0A087X1X7	EEF1D	304555588	00560
Eukaryotic translation elongation factor 1, delta	K.LVPVGYGIR.K	38.69	0.338954	487.295	14697	2	Q4VBZ6	EEF1D	304555588	00560
Eukaryotic translation elongation factor 1, delta	R.SIQLDGLVWGASK.L	60.29	0.326117	687.375	21898	2	Q4VBZ6	EEF1D	304555588	00560
Eukaryotic translation elongation factor 1, delta	R.GVVQELQQAISKLEAR.L	54.48	4.84007	884.995	25600	2	Q4VBZ6	EEF1D	304555583	00560
Eukaryotic translation elongation factor 2	K.EGALCEENMR.G	57.21	0.0397185	604.755	10419	2	P13639	EEF2	187953217	00561
Eukaryotic translation elongation factor 2	K.TGTITTFEHAHNMR.V	102.32	0.154726	808.386	10616	2	P13639	EEF2	187953217	00561
Eukaryotic translation elongation factor 2	K.EDLYLKPIQR.T	34.56	0.751544	637.858	13844	2	P13639	EEF2	187953217	00561
Eukaryotic translation elongation factor 2	R.NMSVIAHVDHGKSTLTDSLVCK.A	67.76	0.0240444	603.806	14165	4	P13639	EEF2	187953217	00561
Eukaryotic translation elongation factor 2	K.STLTDSLVCK.A	66.18	0.0551814	562.287	14407	2	P13639	EEF2	187953217	00561
Eukaryotic translation elongation factor 2	R.ETVSEESNVLCLSK.S	68.96	1.97647	797.883	16073	2	P13639	EEF2	187953217	00561
Eukaryotic translation elongation factor 2	K.VFDAIMNFKKEETAK.L	60.3	2.15935	885.956	16171	2	P13639	EEF2	187953217	00561
Eukaryotic translation elongation factor 2	R.YLAEKYEWDVAEAR.K	70.41	1.14985	871.922	16426	2	P13639	EEF2	187953217	00561
Eukaryotic translation elongation factor 2	R.VFSGLVSTGLK.V	53.14	0.222094	554.324	16561	2	P13639	EEF2	187953217	00561
Eukaryotic translation elongation factor 2	K.ARPFPDGLAEDIDKGEVSAR.Q	33.3	5.16503	715.027	16830	3	P13639	EEF2	187953217	00561
Eukaryotic translation elongation factor 2	K.GPLMMYISK.M	30.46	0.388636	520.27	16994	2	P13639	EEF2	187953217	00561
Eukaryotic translation elongation factor 2	R.GHVFEESQVAGTPMFVVK.A	63.86	1.29155	654.665	17664	3	P13639	EEF2	187953217	00561
Eukaryotic translation elongation factor 2	R.CELLYEGPPDDEAAMGIK.S	71.12	0.135465	1004.46	19648	2	P13639	EEF2	187953217	00561
Eukaryotic translation elongation factor 2	R.KIWCFGPDGTGPNILTDITK.G	100.45	1.40341	1117.07	22869	2	P13639	EEF2	187953217	00561
Eukaryotic translation elongation factor 2	K.AYLPVNESFGFTADLR.S	65.89	2.87571	900.454	23007	2	P13639	EEF2	187953217	00561
Eukaryotic translation elongation factor 2	K.GVQYLNEIKDSVVAGFQWATK.E	51.28	0.259219	785.078	25611	3	P13639	EEF2	187953217	00561
Eukaryotic translation elongation factor 2	R.ALLELQLEPEELYQTFQR.I	76.58	2.11697	1110.58	25831	2	P13639	EEF2	187953217	00561
Eukaryotic translation elongation factor 2	R.YVEPIEDVPCGNIVGLVGVDQFLVK.T	85.99	0.738557	1380.22	26534	2	P13639	EEF2	187953217	00561
Eukaryotic translation elongation factor 2	R.RWLPAGDALLQMITIHLPSPVTAQK.Y	58.92	1.33973	919.513	26660	3	P13639	EEF2	187953217	00561
Eukaryotic translation elongation factor 2	K.EGIPALDNFLDKL.-	31.81	0.110744	722.888	27679	2	P13639	EEF2	187953217	00561
Eukaryotic translation elongation factor 2	R.LMEPIYLVEIQCPEQVVGGIYGVLNR.K	59.98	3.6972	997.193	28779	3	P13639	EEF2	187953217	00561
Eukaryotic translation elongation factor 2	R.WLPAGDALLQMITIHLPSPVTAQK.Y	85.15	0.911388	1300.72	28781	2	P13639	EEF2	187953217	00561
Eukaryotic translation elongation factor 2	K.FAAKGEGQLGPAER.A	76.21	1.36992	715.874	9802	2	P13639	EEF2	187953217	00561
Eukaryotic translation initiation factor 1A	R.DYQDNKADVILK.Y	20.36	6.04902	711.363	13051	2	O14602	EIF1AY	119632121	02174
Eukaryotic translation initiation factor 1A	R.LEAMCFDGVKR.L	38.05	0.397545	442.55	13677	3	P47813	EIF1AX	57162609	02174
Eukaryotic translation initiation factor 2, subunit 3	K.VGQEIEVRPGIVSKDSEGK.L	24.61	1.67137	507.525	11648	4	P41091	EIF2S3	197692407	02155
Eukaryotic translation initiation factor 2, subunit 3	K.IYKLDDPSCPRPECYR.S	15.19	2.93289	690.322	12389	3	P41091	EIF2S3	197692407	02155
Eukaryotic translation initiation factor 2, subunit 3	R.QATINIGTIGHVAHGK.S	55.01	6.96652	539.63	12673	3	P41091	EIF2S3	205830883	02155
Eukaryotic translation initiation factor 2, subunit 3	R.QDLTTLDVTK.L	41.93	0.331685	567.306	14891	2	P41091	EIF2S3	205830883	02155
Eukaryotic translation initiation factor 2, subunit 3	K.IVLTNPVCTEVGEK.I	54.43	1.40876	779.91	16040	2	P41091	EIF2S3	205830883	02155
Eukaryotic translation initiation factor 2, subunit 3	K.HILILQNKIDLVK.E	19.77	9.80508	773.98	16042	2	P41091	EIF2S3	205830883	02155
Eukaryotic translation initiation factor 2, subunit 3	R.LIGWGQIR.R	21.31	0.819052	471.78	16966	2	P41091	EIF2S3	205830883	02155
Eukaryotic translation initiation factor 2, subunit 3	R.QDLTTLDVTKLTPLSHEVISR.Q	30.08	1.01298	789.435	21255	3	P41091	EIF2S3	205830883	02155
Eukaryotic translation initiation factor 2, subunit 3	K.IVSLFAEHNDLQYAAPGGLIGVGTK.I	33.42	0.76176	857.459	21987	3	P41091	EIF2S3	205830883	02155
Eukaryotic translation initiation factor 2A	K.VAVYVPGSK.G	55.49	1.62911	460.265	12087	2	Q9BY44	EIF2A	209572747	11739
Eukaryotic translation initiation factor 2A	K.GLLHSFDLLK.A	23.52	0.637111	571.832	19554	2	Q9BY44	EIF2A	209572747	11739
Eukaryotic translation initiation factor 3 subunit k	K.CMIDQAHQEERPIR.Q	25.47	0.731419	446.464	10289	4	A0A087WVB9	EIF3K	119577212	11740
Eukaryotic translation initiation factor 3, subunit 6 48kDa	R.LFIFETFCR.I	43.06	2.09961	616.809	23726	2	P60228	EIF3E	119612325	03734
Eukaryotic translation initiation factor 3, subunit 6 48kDa	K.LASEILMQNWDAAMEDLTR.L	33.21	2.56088	1104.03	27647	2	P60228	EIF3E	119612325	03734
Eukaryotic translation initiation factor 3, subunit 6 interacting protein	K.KSEEEIDFLR.S	15.76	1.37322	633.321	15026	2	G8JLH4	EIF3L	339275831	10932
Eukaryotic translation initiation factor 3, subunit 6 interacting protein	R.IQLLVFK.H	14.81	1.04351	430.783	20099	2	G8JLH4	EIF3L	339275831	10932
Eukaryotic translation initiation factor 3, subunit 6 interacting protein	K.LAGFLDLTEQEFR.I	41.61	0.057188	769.896	24066	2	G8JLH4	EIF3L	339275831	10932
Eukaryotic translation initiation factor 3, subunit 6 interacting protein	K.MLGYFSLVGLLR.L	35.48	3.02022	684.891	27573	2	G8JLH4	EIF3L	339275831	10932
Eukaryotic translation initiation factor 3, subunit 9 eta, 116kDa	R.VTLMQLPTR.Q	47.19	0.266389	529.805	16614	2	P55884	EIF3B	218512094	06795
Eukaryotic translation initiation factor 3, subunit 9 eta, 116kDa	R.NLFNVVDCK.L	48.26	0.299491	554.777	17633	2	P55884	EIF3B	218512094	06795
Eukaryotic translation initiation factor 3, subunit 9 eta, 116kDa	R.FSHQGVQLIDFSPCER.Y	58.34	1.4334	640.641	17704	3	P55884	EIF3B	218512094	06795
Eukaryotic translation initiation factor 3, subunit 9 eta, 116kDa	R.MTLDTLSIYETPSMGLLDKK.S	52.29	0.078009	1128.58	22688	2	P55884	EIF3B	218512094	06795
Eukaryotic translation initiation factor 4B	R.AASIFGGAKPVDTAAR.E	49.76	0.88783	511.28	12780	3	P23588	EIF4B	205371761	04892
Eukaryotic translation initiation factor 4E	R.WLITLNK.Q	20.08	0.973484	444.271	18953	2	P06730	EIF4E	345111042	00591
Eukaryotic translation initiation factor 4E binding protein 1	K.FLMECR.N	24.36	0.633633	428.196	12856	2	Q13541	EIF4EBP1	345101026	03746
Eukaryotic translation initiation factor 5B	K.QTLNAIKLEEK.G	23.04	0.201285	429.582	11895	3	A0A087WUT6	EIF5B	269849752	07304
Eukaryotic translation initiation factor 5B	K.LLQAQGVEVPSKDSLPK.K	31.54	0.147042	603.675	14469	3	A0A087WUT6	EIF5B	269849752	07304
Eukaryotic translation initiation factor 5B	R.HFEATDILVSK.I	41.31	1.14634	630.334	15950	2	A0A087WUT6	EIF5B	269849752	07304
Eukaryotic translation initiation factor 5B	K.TLAGLPLLVAYKEDEIPVLKDELIHELK.Q	14.59	2.17863	790.702	25063	4	A0A087WUT6	EIF5B	269849752	07304
Eukaryotic translation initiation factor 5B	R.IFSAEIIYHLFDAFTK.Y	51.08	0.550914	639.005	29630	3	A0A087WUT6	EIF5B	269849752	07304
Eukaryotic translation initiation factor 6	K.LNEAQPSTIATSMR.D	55.53	3.50156	759.88	13165	2	B7ZBG9	EIF6	220675563	04221
Eukaryotic translation initiation factor 6	R.NSLPDTVQIR.R	31.43	2.95638	571.81	13834	2	P56537	EIF6	220675564	04221
Eukaryotic translation initiation factor 6	R.HGLLVPNNTTDQELQHIR.N	91.13	1.19372	695.699	13947	3	P56537	EIF6	220675564	04221
Eukaryotic translation initiation factor 6	R.QTVADQVLVGSYCVFSNQGGLVHPK.T	106.45	1.58617	1352.18	22098	2	B7ZBG9	EIF6	220675563	04221
Eukaryotic translation termination factor 1	K.GFGGIGGILR.Y	26.81	1.41567	473.778	18544	2	Q96CG1	ETF1	297787498	02616
Eukaryotic translation termination factor 1	R.GNGTSMISLIIPPKDQISR.V	73.33	2.49915	1014.05	20064	2	P62495	ETF1	237823785	02616
Eukaryotic translation termination factor 1	R.LSVLGAITSVQQR.L	82.49	2.25836	686.4	20081	2	Q96CG1	ETF1	237823785	02616
Exosomal core protein CSL4	R.LCNLEEGSPGSGTYTR.H	73.9	4.01656	870.9	12384	2	B1AMU3	EXOSC1	122920915	16223
Exosome component 4	R.DVHTLLDR.V	20.73	3.3536	484.76	13239	2	Q9NPD3	EXOSC4	122920908	16221
Exosome component 4	R.QTFEAAILTQLHPR.S	54.59	0.39326	542.298	20495	3	Q9NPD3	EXOSC4	122920908	16221
Exosome component 6	R.GGGPAGAGGEAPAALR.G	46.75	2.11666	654.835	10895	2	Q5RKV6	EXOSC6	122920912	12107
Exosome component 6	R.ELALALQEALEPAVR.L	108.37	0.395586	811.959	23479	2	Q5RKV6	EXOSC6	122920912	12107
Exosome component 7	K.GSLDPESIFEMMETGKR.V	55.73	0.636777	642.969	24304	3	Q15024	EXOSC7	322510129	09401
Exportin 1	K.NVDILKDPETVK.Q	14.74	4.57707	685.877	13607	2	O14980	XPO1	226192711	03975
Exportin 1	K.QMLPLNTNIR.L	34.12	3.12424	600.33	15733	2	O14980	XPO1	226192711	03975
Exportin 1	R.FLVTVIKDLLGLCEQK.R	42.57	0.220142	626.025	27903	3	O14980	XPO1	345100580	03975
Exportin 1	R.SNDPQMVAENFVPPLLDAVLIDYQR.N	81.57	1.5279	1422.71	30046	2	O14980	XPO1	226192711	03975
Exportin 7	R.DSSLFDIFTLSCNLLK.Q	19.95	1.22908	624.984	30610	3	Q9UIA9	XPO7	154448892	05846
Expressed in T cells and eosinophils in atopic dermatitis	K.LLQFQDLTGIESMDQCR.H	110.34	0.0155796	1027.49	23331	2	Q96CS3	FAF2	159164051	16870
Expressed in T cells and eosinophils in atopic dermatitis	R.ENTYPFLAMIMLK.D	28.33	5.1108	785.9	27584	2	Q96CS3	FAF2	127798507	16870
Expressed in T cells and eosinophils in atopic dermatitis	R.VTDPVGDIVSFMHSFEEK.Y	68.36	0.114877	1018.99	27693	2	Q96CS3	FAF2	127798507	16870
Ezrin	K.IALLEEAR.R	26.66	2.4078	457.768	14996	2	P15311	EZR	161702986	00475
Ezrin	K.QLFDQVVK.T	29.59	2.13815	488.776	15978	2	P15311	EZR	167887692	00475
Ezrin	R.GMLKDNAMLEYLK.I	14.67	2.26507	509.264	18575	3	P15311	EZR	161702986	00475
Ezrin	K.APDFVFYAPR.L	23.09	1.04178	591.8	19789	2	P15311	EZR	167887692	00475
Ezrin	K.IGFPWSEIR.N	35.33	0.698905	552.796	21792	2	P15311	EZR	167887692	00475
Ezrin	R.AKFYPEDVAEELIQDITQK.L	101.99	1.13002	1119.07	27492	2	P15311	EZR	161702986	00475
Ezrin	K.FYPEDVAEELIQDITQK.L	86.18	1.74975	1019.51	29668	2	P15311	EZR	161702986	00475
F actin capping protein beta subunit	K.NLSDLIDLVPSLCEDLLSSVDQPLK.I	69.15	1.58617	928.486	31553	3	P47756	CAPZB	330864679	11872
Factor VIII associated gene 1	R.AAQLQLPQLPLAALQALGEAASCQLLAR.D	91.75	1.06358	972.544	30770	3	P23610	F8A3	119593054	02374
FACTp140	K.ELAAQLNEEAKR.R	61.01	2.9831	686.367	10802	2	Q9Y5B9	SUPT16H	119586791	16088
FACTp140	K.ELAAQLNEEAK.R	43.32	0.192494	608.315	11755	2	Q9Y5B9	SUPT16H	119586791	16088
FACTp140	K.KAASITSEVFNK.F	74.77	0.327489	647.853	11962	2	Q9Y5B9	SUPT16H	119586791	16088
FACTp140	R.MQGSLEAHVNGFR.F	28.56	0.134191	482.57	12676	3	Q9Y5B9	SUPT16H	119586791	16088
FACTp140	K.DLYIRPNIAQK.R	37.67	0.37122	665.877	14107	2	Q9Y5B9	SUPT16H	119586791	16088
FACTp140	R.GDKVDILYNNIK.H	49.07	0.629422	696.381	14601	2	Q9Y5B9	SUPT16H	119586791	16088
FACTp140	K.AASITSEVFNK.F	47.32	2.38641	583.808	14611	2	Q9Y5B9	SUPT16H	119586791	16088
FACTp140	R.FTSVRGDKVDILYNNIK.H	15.67	1.83546	496.272	15015	4	Q9Y5B9	SUPT16H	119586791	16088
FACTp140	K.YTEGVQSLNWTK.I	78.13	5.7081	713.35	15521	2	Q9Y5B9	SUPT16H	119586791	16088
FACTp140	R.DLGFNGAPYR.S	14.44	1.56462	555.271	16316	2	Q9Y5B9	SUPT16H	119586791	16088
FACTp140	R.INFYCPGSALGR.N	43.3	0.90355	677.832	17491	2	Q9Y5B9	SUPT16H	119586791	16088
FACTp140	R.NEGNIFPNPEATFVK.E	55.77	4.05052	838.914	19832	2	Q9Y5B9	SUPT16H	119586791	16088
FACTp140	K.APGEQTVPALNLQNAFR.I	75.75	0.0142391	913.481	20536	2	Q9Y5B9	SUPT16H	119586791	16088
FACTp140	K.GNENANGAPAITLLIR.E	30.06	3.76137	812.441	20842	2	Q9Y5B9	SUPT16H	119586791	16088
FACTp140	K.ICDVYNAVMDVVKK.Q	61.34	1.59146	827.419	20862	2	Q9Y5B9	SUPT16H	119586791	16088
FACTp140	K.AASITSEVFNKFFK.E	89.01	0.804363	794.921	21604	2	Q9Y5B9	SUPT16H	119586791	16088
FACTp140	K.ICDVYNAVMDVVK.K	61.25	0.142882	763.373	22808	2	Q9Y5B9	SUPT16H	119586791	16088
FACTp140	K.KVTMINAIPVASLDPIKEWLNSCDLK.Y	48.29	0.563343	985.861	25359	3	Q9Y5B9	SUPT16H	119586791	16088
FACTp140	K.YETVIMPVFGIATPFHIATIK.N	57.76	0.393481	1174.64	25802	2	Q9Y5B9	SUPT16H	119586791	16088
FACTp140	K.NFIEKVEALTKEELEFEVPFR.D	21.67	2.0792	642.589	27074	4	Q9Y5B9	SUPT16H	119586791	16088
FACTp140	K.VTMINAIPVASLDPIKEWLNSCDLK.Y	45.01	0.482056	943.162	27319	3	Q9Y5B9	SUPT16H	119586791	16088
FACTp140	R.AHQKELAAQLNEEAK.R	33.48	1.19473	560.629	9524	3	Q9Y5B9	SUPT16H	119586791	16088
FACTp140	K.HQHMHDRDDLYAEQMER.E	32	0.673919	553.492	9560	4	Q9Y5B9	SUPT16H	119586791	16088
FADD	R.SCQMNLVADLVQEVQQAR.D	40.43	0.840588	697.01	26738	3	Q13158	FADD	308388161	03909
Family with sequence similarity 136, member A	K.MQGLMFR.C	18.76	0.550751	441.72	15626	2	Q96C01	FAM136A	119614707	07866
Family with sequence similarity 136, member A	R.CHVPLAQAQALVTSELEKFQDR.L	83.93	0.544819	635.829	23356	4	Q96C01	FAM136A	74751785	07866
Family with sequence similarity 136, member A	R.CSASCCEDSQASMK.Q	66.06	1.82528	810.79	7706	2	Q96C01	FAM136A	74751785	07866
Family with sequence similarity 82, member C	K.AIALQPENPMAHFLLGR.W	66.95	2.74386	626.675	23171	3	Q96TC7	RMDN3	163914351	07687
Family with sequence similarity 98, member B	K.MDLNSEQAEQLER.I	96.13	0.801171	781.86	14247	2	Q52LJ0	FAM98B	74735811	08786
Fanconi anemia group I protein	K.FVSSLLTALFR.D	46.22	0.0207382	627.366	26868	2	Q9NVI1	FANCI	219519668	13339
FAPP1	K.EKEISETSESLKTK.M	14.09	2.9823	804.918	18884	2	Q9HB20	PLEKHA3	119631431	09688
Far upstream element binding protein	R.GTPQQIDYAR.Q	41.87	0.698259	574.789	10406	2	Q96AE4	FUBP1	159162537	10349
Far upstream element binding protein	R.SCMLTGTPESVQSAKR.L	82.46	0.977258	876.424	11025	2	Q96AE4	FUBP1	119626763	10349
Far upstream element binding protein	R.IAQITGPPDR.C	47.35	0.147998	534.296	11060	2	Q96AE4	FUBP1	159162537	10349
Far upstream element binding protein	R.IQFKPDDGTTPER.I	48.48	2.17191	501.921	11078	3	Q96AE4	FUBP1	159162537	10349
Far upstream element binding protein	R.SCMLTGTPESVQSAK.R	62.45	2.55305	798.372	12590	2	Q96AE4	FUBP1	119626763	10349
Far upstream element binding protein	K.GRPAPGFHHGDGPGNAVQEIMIPASK.A	21.59	1.13017	528.868	14022	5	Q96AE4	FUBP1	119626763	10349
Far upstream element binding protein	K.IQIAPDSGGLPER.S	61.17	0.0162636	676.862	14470	2	Q96AE4	FUBP1	119626763	10349
Far upstream element binding protein	R.IGGNEGIDVPIPR.F	64.49	4.21627	668.867	17253	2	Q96AE4	FUBP1	119626763	10349
Far upstream element binding protein	R.CQHAAEIITDLLR.S	53.4	0.49617	770.401	20654	2	Q96AE4	FUBP1	119626763	10349
Far upstream element binding protein	R.SVMTEEYKVPDGMVGFIIGR.G	64.83	1.99003	1114.56	23309	2	Q96AE4	FUBP1	119626763	10349
Farnesyl pyrophosphate synthetase	K.CSWLVVQCLQR.A	38.69	0.681985	724.86	19900	2	P14324	FDPS	340708231	00606
Fascin 1	R.YLAPSGPSGTLK.A	22.12	0.0655109	595.824	11907	2	J3KNT0	FSCN1	340707772	04068
Fascin 1	R.LSCFAQTVSPAEK.W	36.78	1.61369	719.355	13062	2	J3KNT0	FSCN1	340707772	04068
Fascin 1	K.LINRPIIVFR.G	21.66	3.15282	620.9	15639	2	J3KNT0	FSCN1	340707772	04068
Fascin 1	R.YLAADKDGNVTCER.E	23.6	1.43695	537.92	9694	3	J3KNT0	FSCN1	340707772	04068
FAST kinase domains 3	-.M#ALITLR.K	18.27	1.69408	417.25	1205	2	Q14CZ7	FASTKD3	294862434	10083
Fat mass and obesity associated	R.NEILTAILASLTAR.Q	91.21	1.93557	743.437	29021	2	Q9C0B1	FTO	293651926	19057
Fatty acid synthase	K.GLVQALQTK.V	22.84	0.28614	479.29	13172	2	A0A0U1RQF0	FASN	269849686	02567
Fatty acid synthase	R.GTPLISPLIK.W	26.01	0.725939	519.831	17535	2	A0A0U1RQF0	FASN	288562975	02567
Fatty acid synthase	R.VLEALLPLKGLEER.V	32.5	0.953199	790.475	21991	2	A0A0U1RQF0	FASN	269849686	02567
Fatty acid synthase	K.VLLSLEHGLWAPNLHFHSPNPEIPALLDGR.L	25.22	1.07366	669.361	23086	5	A0A0U1RQF0	FASN	288562975	02567
Fatty acid synthase	R.TLLEGSGLESIISIIHSSLAEPR.V	113.8	1.10473	1211.66	28974	2	A0A0U1RQF0	FASN	269849686	02567
Fatty acid synthase	R.ALGLGVEQLPVVFEDVVLHQATILPK.T	64.48	1.24929	1393.3	29183	2	A0A0U1RQF0	FASN	288562975	02567
Fatty acid synthase	R.DLVEAVAHILGIR.D	56.43	6.60537	469.28	30534	3	A0A0U1RQF0	FASN	269849686	02567
Fatty aldehyde dehydrogenase	K.VMQEEIFGPILPIVPVK.N	37.61	1.73801	955.045	25621	2	J3QRD1	ALDH3A2	119571285	07188
FAU	R.RFVNVVPTFGK.K	26.03	1.77255	632.363	15405	2	P62861	FAU	119594759	00002
FAU	R.FVNVVPTFGK.K	21.52	6.32712	554.31	18136	2	P62861	FAU	119594759	00002
FBP3	R.GVPQQIEVAR.Q	27.85	3.57649	548.807	11805	2	Q96I24	FUBP3	187951661	04640
FBP3	R.MGGGSIEVSVPR.F	71.7	0.161534	594.806	14158	2	Q96I24	FUBP3	187951661	04640
FBP3	K.RPLDDGVGNQLGALVHQR.T	52.47	4.73305	649.02	16172	3	Q96I24	FUBP3	187951661	04640
FBP3	K.MVMIQDGPLPTGADKPLR.I	64.63	0.638469	970.01	16666	2	Q96I24	FUBP3	187951661	04640
FBP3	R.CQHAAHIISELILTAQER.D	70.97	0.554046	697.365	19276	3	Q96I24	FUBP3	187951661	04640
FBP3	R.EMVLEIIR.E	34.16	0.355089	501.786	19964	2	Q96I24	FUBP3	187951661	04640
FBP3	K.SINQQSGAHVELQR.N	82.19	0.474854	783.903	9814	2	Q96I24	FUBP3	187951661	04640
FERM domain containing 4B	R.RISVSRR.T	15.21	2.74973	437.274	19960	2	Q9Y2L6	FRMD4B	332278248	19415
Ferrochelatase	K.ALADLVHSHIQSNELCSK.Q	28.01	5.84769	674.67	15895	3	P22830	FECH	266618617	01509
Ferrochelatase	K.TGILMLNMGGPETLGDVHDFLLR.L	79.08	3.19454	833.76	26158	3	K7EJM8	FECH	266618617	01509
FGF receptor 3	K.IADFGLAR.I	34	0.352473	431.743	15595	2	Q8IXN4	MAK	345846141	01809
FHL1	K.AIVAGDQNVEYK.G	49.79	0.477552	653.835	11490	2	Q5JXI2	FHL1	268607694	02157
FHL1	K.CLHPLANETFVAKDNK.I	62.84	0.619301	464.989	11655	4	Q5JXI2	FHL1	268607694	02157
FHL1	K.CLHPLANETFVAK.D	37.1	0.208032	750.387	13000	2	Q5JXI2	FHL1	268607694	02157
FHL1	R.FVFHQEQVYCPDCAK.K	73.28	0.854841	964.426	14286	2	B7Z5T4	FHL1	268607694	02157
Fibrillarin	K.RVSISEGDDKIEYR.A	28.86	0.938902	556.285	11082	3	P22087	FBL	197692469	00617
Fibrillarin	K.NVMVEPHRHEGVFICR.G	38.82	1.83942	990.49	11366	2	P22087	FBL	197692469	00617
Fibrillarin	K.NLVPGESVYGEKR.V	38.18	0.261094	724.381	11806	2	P22087	FBL	197692469	00617
Fibrillarin	R.VSISEGDDKIEYR.A	73.38	0.667223	755.873	12630	2	P22087	FBL	197692469	00617
Fibrillarin	R.IVALNAHTFLR.N	75.3	0.994636	627.869	15704	2	P22087	FBL	197692469	00617
Fibrillarin	K.LAAAILGGVDQIHIKPGAK.V	73.09	0.772393	936.556	16505	2	P22087	FBL	197692469	00617
Fibrillarin	K.NLVPGESVYGEK.R	34.06	2.80415	646.332	27553	2	P22087	FBL	197692469	00617
Filamin A, alpha	R.TGVELGKPTHFTVNAK.A	37.67	0.796979	566.977	11839	3	A0A087WWY3	FLNA	326205158	02060
Filamin A, alpha	K.YNEQHVPGSPFTAR.V	32.6	2.93493	534.925	12447	3	A0A087WWY3	FLNA	326205158	02060
Filamin A, alpha	K.TGVAVNKPAEFTVDAK.H	52.32	0.792409	549.63	12756	3	A0A087WWY3	FLNA	326205158	02060
Filamin A, alpha	R.AWGPGLEGGVVGK.S	30.95	0.0717399	613.83	16212	2	A0A087WWY3	FLNA	326205158	02060
Filamin A, alpha	R.VQVQDNEGCPVEALVK.D	17.06	6.72765	892.94	16265	2	A0A087WWY3	FLNA	326205158	02060
Filamin A, alpha	K.LPQLPITNFSR.D	15.34	0.514884	643.367	20232	2	A0A087WWY3	FLNA	326205158	02060
Filamin A, alpha	R.AEAGVPAEFSIWTR.E	16.69	1.0497	767.388	21768	2	P21333	FLNA	326205158	02060
Filamin A, alpha	R.YWPQEAGEYAVHVLCNSEDIR.L	47.47	1.55866	846.058	23188	3	A0A087WWY3	FLNA	326205158	02060
Filamin C	R.LIALLEVLSQK.R	54.81	0.0912965	613.89	25498	2	A0A087WWY3	FLNA	326205158	02060
FK506 binding protein 1A	K.RGQTCVVHYTGMLEDGKK.F	32.09	0.34199	416.608	10891	5	Q5W0X3	FKBP1A	296278516	01741
FK506 binding protein 1A	M.GVQVETISPGDGR.T	47.86	5.99541	657.84	12173	2	Q1JUQ3	FKBP12-Exin	197724894	01741
FK506 binding protein 1A	K.FMLGKQEVIR.G	30.89	0.331782	407.566	13747	3	Q5VVH2	FKBP1C	296278516	01741
FK506 binding protein 3	K.TANKDHLVTAYNHLFETK.R	57.44	0.7074	701.36	14033	3	Q00688	FKBP3	241913087	01743
FK506 binding protein 3	R.GWDEALLTMSKGEK.A	55.8	1.80857	782.889	18961	2	Q00688	FKBP3	157833438	01743
FK506 binding protein 3	R.GWDEALLTMSK.G	36.93	0.284662	625.808	21418	2	Q00688	FKBP3	157833438	01743
FK506 binding protein 4	R.RGEAHLAVNDFELAR.A	61.61	0.0541855	566.629	14468	3	Q02790	FKBP4	119609296	11794
FK506 binding protein 4	K.LQAFSAAIESCNK.A	58.99	0.814624	719.854	14995	2	Q02790	FKBP4	119609296	11794
FK506 binding protein 4	K.DKFSFDLGKGEVIK.A	30.8	0.621664	791.928	16579	2	Q02790	FKBP4	119609296	11794
FK506 binding protein 4	K.AWDIAIATMK.V	37.14	0.30547	560.297	20062	2	Q02790	FKBP4	119609296	11794
FK506 binding protein 8	K.VLAQQGEYSEAIPILR.A	93.33	1.9631	893.987	19814	2	C8C9T5	FKBP8	256259626	05327
FK506 binding protein 8	K.TAVDGPDLEMLTGQER.V	84.5	1.34887	866.413	20415	2	J3KQ73	FKBP8	193806337	05327
Flap endonuclease 1	K.QLQQAQAAGAEQEVEK.F	69.34	1.79876	864.43	10501	2	P39748	FEN1	330689556	02670
Flap endonuclease 1	R.MMENGIKPVYVFDGKPPQLK.S	31.15	0.0445183	573.554	17398	4	P39748	FEN1	330689556	02670
Flap endonuclease 1	K.EAHQLFLEPEVLDPESVELK.W	53.32	2.45931	774.736	22628	3	P39748	FEN1	330689556	02670
Flap endonuclease 1	K.HLLSLMGIPYLDAPSEAEASCAALVK.A	66.24	0.425555	919.471	24710	3	P39748	FEN1	330689556	02670
FLJ10634	R.AAELFHQLSQALEVLTDAAAR.A	68.5	2.08368	752.067	29209	3	H0YK99	DNAJC17	119612851	07111
FLJ12525	K.AQQQEEQGSVNDVKEEEKEEK.E	44.13	1.25186	821.05	8684	3	Q9Y4W2	LAS1L	282403493	06519
FLJ14936	R.VCDIILPR.L	18.92	2.93441	493.277	15408	2	Q8NAV1	PRPF38A	119627187	10972
FLJ14936	R.NGEFELMHVDEFIDELLHSER.V	47.23	0.783844	640.551	28284	4	Q8NAV1	PRPF38A	119627187	10972
FLJ16517 protein	R.QEAESQPCTSTLPR.E	86.05	1.34685	802.374	10414	2	Q6ZN17	LIN28B	223459806	13366
FLJ16517 protein	R.VTGPGGSPCLGSER.R	53.96	0.187821	687.328	10714	2	Q6ZN17	LIN28B	223459806	13366
FLJ20095	R.CRDPPSNPVAASPR.F	37.49	1.84808	508.585	9037	3	Q8ND82	ZNF280C	119632211	06526
FLJ20095	K.QNNESWENHTTCQHCYR.Q	37	1.2156	566.731	9241	4	Q8ND82	ZNF280C	119632212	06526
FLJ36874 protein	R.ILPFLSTEQAADILMTTAR.N	56.99	0.493994	697.71	27027	3	Q86TB9	PATL1	298508295	08214
FLJ44635 protein	R.VKPFMTGAAEQIK.H	52.92	3.70623	710.389	12608	2	Q8TBK7	TPT1	242556423	15979
Flotillin 2	R.LLAELPASVHALTGVDLSKIPLIK.K	14.83	1.09666	625.379	25083	4	J3QLD9	FLOT2	254763294	00580
FLYWCH-type zinc finger 1	M.PLPEPSEQEGESVK.A	25.02	2.25334	763.371	11494	2	I3L1Y9	FLYWCH2	34147540	13222
Fodrin beta	K.TALPAQSAATLPAR.T	59.84	0.555652	684.385	12824	2	Q01082	SPTBN1	190192202	01683
Fodrin beta	K.HQILEQAVEDYAETVHQLSK.T	77.3	0.798916	780.061	22581	3	Q01082	SPTBN1	190192202	01683
Fodrin beta	K.FMELLEPLNER.K	37.49	0.906015	695.856	22652	2	Q01082	SPTBN1	190192202	01683
Fodrin beta	R.LWEYLLELLR.A	33.64	0.445181	674.387	29923	2	Q01082	SPTBN1	190192202	01683
Fragile X mental retardation 1 protein	R.EDLMGLAIGTHGANIQQAR.K	38.43	0.109273	998.007	18589	2	Q8IXW7	FMR1	297374791	02398
Fragile X mental retardation 1 protein	R.SFLEFAEDVIQVPR.N	15.33	1.5468	550.623	26703	3	Q8IXW7	FMR1	297374791	02398
FtsJ homolog 3	R.TSVTDFLR.A	42.63	0.481622	469.751	19133	2	Q8IY81	FTSJ3	194097365	17024
FtsJ homolog 3	R.ILDPEGLALGAVIASSK.K	72.99	0.194686	827.475	24395	2	Q8IY81	FTSJ3	194097365	17024
Fumarase	R.IYELAAGGTAVGTGLNTR.I	70.21	0.722251	882.469	16813	2	P07954	FH	196049945	00652
Fumarase	R.INKLMNESLMLVTALNPHIGYDK.A	22.38	1.66464	654.35	23401	4	P07954	FH	196049945	00652
Fumarase	K.LMNESLMLVTALNPHIGYDK.A	52.45	1.50499	1130.08	23453	2	P07954	FH	196049945	00652
Fumarase	K.NGSTLKETAIELGYLTAEQFDEWVKPK.D	30.65	2.94109	767.648	27242	4	P07954	FH	196049945	00652
FUS	K.GEATVSFDDPPSAK.A	27.12	4.46837	710.83	13466	2	H3BPE7	FUS	332138053	00660
FUS	K.TGQPMINLYTDRETGK.L	39.24	0.84654	912.451	14445	2	H3BPE7	FUS	332138053	00660
FUS	K.AAIDWFDGK.E	44.91	2.25722	511.752	20035	2	H3BPE7	FUS	332138053	00660
FUS	K.AAIDWFDGKEFSGNPIK.V	80.63	0.0675485	947.97	21695	2	H3BPE7	FUS	332138053	00660
FUS	K.AAIDWFDGKEFSGNPIKVSFATR.R	77.42	1.22599	1278.65	22677	2	H3BPE7	FUS	283135201	00660
FUS	K.APKPDGPGGGPGGSHMGGNYGDDR.R	100.57	0.0257438	751.663	9068	3	H3BPE7	FUS	283135201	00660
FUS interacting protein 1	R.DAEDALHNLDRK.W	31.01	0.905003	698.844	12375	2	O75494	SRSF10	300360554	05562
FUS interacting protein 1	R.QIEIQFAQGDRK.T	39.26	1.08742	716.88	13136	2	O75494	SRSF10	300360554	05562
Fuse binding protein interacting repressor	K.QTIAHQQQQLTNLQMAAQR.Q	51.08	6.67266	736.71	12946	3	A0A0J9YVP6	PUF60	119602600	18051
Fuse binding protein interacting repressor	R.QAFAPFGPIK.S	44.57	4.04801	538.298	17896	2	Q9UHX1	PUF60	303324712	18051
Fuse binding protein interacting repressor	K.LGLPPLTPEQQEALQK.A	55.69	0.95915	881.492	18479	2	Q9UHX1	PUF60	209862867	18051
Fuse binding protein interacting repressor	K.VGRPSNIGQAQPIIDQLAEEAR.A	72.65	3.44417	788.09	19190	3	Q9UHX1	PUF60	303324712	18051
Fuse binding protein interacting repressor	K.AVTPPMPLLTPATPGGLPPAAAVAAAAATAK.I	42.03	1.99352	932.191	25009	3	Q9UHX1	PUF60	209862867	18051
FXR1	K.VIQEIVDKSGVVR.V	36.76	1.70893	481.285	14137	3	P51114	FXR1	259013556	02892
FXR1	R.GFLEFVEDFIQVPR.N	35.42	0.455812	565.963	30602	3	P51114	FXR1	189047132	02892
FXR1	R.VRIEGDNENKLPR.E	21.63	7.60211	513.95	9666	3	P51114	FXR1	189047132	02892
FXR2	K.AGYSTDESSSSSLHATR.T	53.26	1.45463	585.93	9133	3	P51116	FXR2	259013556	05629
G protein pathway suppressor 1	K.SPPREGSQGELTPANSQSR.M	19.26	0.973991	666.66	8654	3	A0A096LP07	GPS1	223590263	15991
G protein regulated inducer of neurite outgrowth 1	K.VGSLPLEKGSPVTTTK.A	20.66	4.08698	807.456	28349	2	Q7Z2K8	GPRIN1	296434528	11169
G rich RNA sequence binding factor 1	R.GLPFQANAQDIINFFAPLKPVR.I	81.89	3.17178	819.456	27889	3	Q12849	GRSF1	215274142	07276
G1 to S phase transition 1	R.FVKQDQVCIAR.L	38.08	2.20793	455.244	10612	3	J3KQG6	GSPT1	237823789	00753
G1 to S phase transition 1	K.STIGGQIMYLTGMVDKR.T	88.17	2.28455	935.48	21938	2	J3KQG6	GSPT1	194097354	00753
Gamma glutamyl hydrolase	K.NLDGISHAPNAVK.T	34.48	0.503107	668.354	10799	2	Q92820	GGH	119607268	03299
Gamma glutamyl hydrolase	K.KPIIGILMQK.C	41.68	1.22555	570.862	15665	2	Q92820	GGH	119607268	03299
GART	K.QVLVAPGNAGTACSEK.I	67.79	0.664255	801.401	11382	2	P22102	GART	209869995	00716
GART	R.VLIIGSGGR.E	21.55	1.64078	436.271	13050	2	P22102	GART	209869995	00716
GART	R.SAGVQCFGPTAEAAQLESSKR.F	106.26	0.919759	732.023	14581	3	P22102	GART	209869995	00716
GART	K.AAGFKDPLLASGTDGVGTK.L	55.86	0.140725	902.976	15387	2	P22102	GART	209869995	00716
GART	R.AIAFLQQPR.S	28.25	6.60986	522.3	15836	2	P22102	GART	209869995	00716
GART	R.IYSHSLLPVLR.S	17.3	4.81909	649.382	16530	2	P22102	GART	209869995	00716
GART	R.ENLISALEEAKK.G	38.36	0.794207	448.917	17574	3	P22102	GART	209869995	00716
GART	K.AFTKPEEACSFILSADFPALVVK.A	41.57	1.65216	847.443	24346	3	P22102	GART	209869995	00716
GART	K.GVEITGFPEAQALGLEVFHAGTALK.N	54.67	1.69526	852.456	25368	3	P22102	GART	209869995	00716
Gastric H+/K+ ATPase alpha subunit	K.VDNSSLTGESEPQTR.S	77.82	1.22982	810.38	10222	2	P20648	ATP4A	237681111	01662
Gastric H+/K+ ATPase alpha subunit	R.LIFDNLK.K	21.76	3.19766	431.757	18500	2	P20648	ATP4A	297374799	01667
GATA zinc finger domain containing 2B	R.VEPFVCAQCR.T	22.35	0.758547	633.292	12905	2	A0A0U1RRM1	GATAD2B	119573655	15094
GBAS	R.IMIPLKTSPLQ.-	25.77	0.490033	620.87	18699	2	O75323	GBAS	321267477	04302
GBAS	K.HGWEELVYYTVPLIQEMESR.I	82.45	4.30787	1240.1	28623	2	O75323	GBAS	321267477	04302
GCN1 general control of amino acid synthesis 1 like 1	K.ILPEIIPILEEGLR.S	44.57	0.265427	802.985	27571	2	Q92616	GCN1L1	301171133	16127
GCN5 like protein 1	K.TLQVQAAQFAK.Q	17.47	2.57997	602.836	13843	2	G8JLQ3	BLOC1S1	332278161	03263
GDP dissociation inhibitor 1	R.KQNDVFGEAEQ.-	48.19	0.482374	632.794	11846	2	P31150	GDI1	119593116	02114
GDP dissociation inhibitor 1	K.FLMANGQLVK.M	29.43	0.310543	560.813	15584	2	P50395	GDI2	197692559	02114
GDP dissociation inhibitor 1	R.FQLLEGPPESMGR.G	48.49	5.10162	730.86	19193	2	P31150	GDI1	119593117	02114
GDP dissociation inhibitor 1	K.SPYLYPLYGLGELPQGFAR.L	63.57	1.82989	1071.06	25423	2	Q5SX88	GDI2	197692559	02114
GDP dissociation inhibitor 1	K.FDLGQDVIDFTGHALALYR.T	63.2	3.03334	717.703	27808	3	Q5SX88	GDI2	197692559	02114
GDP dissociation inhibitor 2	K.IYKVPSTEAEALASSLMGLFEK.R	60.97	0.746149	795.419	27699	3	P50395	GDI2	197692559	02863
GDP dissociation inhibitor 2	K.VPSTEAEALASSLMGLFEK.R	82.93	4.28786	990.508	29042	2	P50395	GDI2	197692559	02863
GDP-mannose pyrophosphorylase A	K.LLPAITILGCR.V	34.2	1.5684	613.869	22163	2	Q96IJ6	GMPPA	119591165	13588
GDP-mannose pyrophosphorylase A	R.VEGTPSDPNPNDPR.A	67.93	0.640939	747.845	9143	2	Q96IJ6	GMPPA	119591165	13588
Gemin 5	R.LVFCLLELLSR.H	51.06	0.290582	681.894	28730	2	Q8TEQ6	GEMIN5	296439335	06109
General transcription factor 2 I	R.TNTPVKEDWNVR.I	59.87	0.856907	729.871	11539	2	P78347	GTF2I	254692934	03399
General transcription factor 2 I	K.AGISFIIK.R	51.82	1.0536	424.765	17941	2	P78347	GTF2I	254692934	03399
Generel transcription factor 3C polypeptide 4	K.TFEEAAAQLLESSVQNLFK.Q	122.95	1.07949	1063.04	30923	2	Q9UKN8	GTF3C4	212276467	11998
GK001 protein	R.LAQAWFNTHR.E	16.44	2.09146	415.215	13092	3	Q96A33	CCDC47	171906582	17041
GK001 protein	K.RQDLLNVLAR.M	34.36	0.858307	599.357	16569	2	Q96A33	CCDC47	171906582	17041
GK001 protein	R.TLLFTFNVPGSGNTYPK.D	21.62	1.74573	928.485	22988	2	A0A087WYW6	CCDC47	171906582	17041
GK001 protein	K.YGLPDSLAILSEMGEVTDGMMDTK.M	110.26	0.492775	1287.1	29073	2	Q96A33	CCDC47	171906582	17041
Glucosamine phosphate N acetyltransferase 1	K.LLLSTLTLLSK.K	22.94	0.54253	601.392	23403	2	Q96EK6	GNPNAT1	203282417	17046
Glucosamine-6-phosphate deaminase 1	K.LVDPLYSIK.E	21.5	2.66894	524.306	17912	2	P46926	GNPDA1	119582297	09048
Glucose-6-phosphate dehydrogenase	R.LQFHDVAGDIFHQQCK.R	31.21	3.81591	648.31	17420	3	E9PDV8	G6PD	119593092	02377
Glucose-6-phosphate dehydrogenase	R.LFYLALPPTVYEAVTK.N	16.02	3.66133	913.014	25782	2	E7EM57	G6PD	119593093	02377
Glucosidase I	R.LGPLLDILADSR.H	65.85	1.20368	641.873	24493	2	Q13724	MOGS	225903430	03214
Glucosidase I	R.EALGHWLGLLNADGWIGR.E	51.52	0.267438	660.014	25758	3	Q13724	MOGS	225903430	03214
Glucosidase II beta subunit	K.YEQGTGCWQGPNR.S	73.23	4.53289	776.83	11228	2	K7ELL7	PRKCSH	211826282	03518
Glucosidase II beta subunit	R.SLKDMEESIR.N	41.3	0.616099	403.204	13665	3	K7ELL7	PRKCSH	211826282	03518
Glucosidase II beta subunit	K.SLEDQVEMLR.T	23.68	2.06954	610.302	18453	2	K7ELL7	PRKCSH	211826282	03518
Glucosidase II beta subunit	K.LGGSPTSLGTWGSWIGPDHDKFSAMK.Y	72.27	0.963287	911.442	20783	3	K7ELL7	PRKCSH	211826282	03518
Glucosidase II beta subunit	K.ETM#VTSTTEPSR.C	18.96	2.04339	677.81	8009	2	K7ELL7	PRKCSH	211826282	03518
Glutamate dehydrogenase 1	K.NYTDNELEKITR.R	55.39	0.762833	499.251	13685	3	B3KV55	GLUD1	317040164	11748
Glutamate dehydrogenase 1	K.HGGTIPIVPTAEFQDR.I	80.43	0.649062	869.45	16509	2	B3KV55	GLUD1	317040164	11748
Glutamate dehydrogenase 1	R.GASIVEDKLVEDLR.T	66.6	2.1492	772.418	17509	2	P00367	GLUD1	317040164	11748
Glutamate dehydrogenase 2	R.TAAYVNAIEK.V	40.15	0.581711	540.291	11645	2	B3KV55	GLUD1	317040164	11748
Glutamate dehydrogenase 2	R.YSTDVSVDEVK.A	44.84	2.51936	621.297	12652	2	P00367	GLUD1	317040164	11748
Glutamate dehydrogenase 2	K.ALASLMTYK.C	33.94	0.364898	499.273	15464	2	P00367	GLUD1	317040164	11748
Glutamate dehydrogenase 2	K.IIAEGANGPTTPEADKIFLER.N	43.57	0.596743	748.062	17462	3	B3KV55	GLUD1	317040164	11748
Glutamate dehydrogenase 2	K.MVEGFFDR.G	40.65	0.765651	500.732	17569	2	P00367	GLUD1	317040164	11748
Glutamate oxaloacetate transaminase-1	M.APPSVFAEVPQAQPVLVFK.L	13.82	0.0602731	1012.56	22929	2	B7Z1I2	GOT1	55663625	00687
Glutamate oxaloacetate transaminase-1	K.IANDNSLNHEYLPILGLAEFR.S	91.23	3.44233	800.419	24890	3	B7Z7E9	GOT1	255918058	00687
Glutamate oxaloacetate transaminase, mitochondrial	R.VGAFTMVCKDADEAK.R	57.06	0.98431	821.383	13552	2	E7ERW2	GOT2	308153643	00684
Glutamate oxaloacetate transaminase, mitochondrial	K.MNLGVGAYR.D	32.31	0.989294	490.752	13924	2	E7ERW2	GOT2	308153643	00684
Glutamate oxaloacetate transaminase, mitochondrial	R.VGAFTMVCK.D	31.7	0.231112	506.751	14049	2	E7ERW2	GOT2	308153643	00684
Glutamate oxaloacetate transaminase, mitochondrial	R.DDNGKPYVLPSVR.K	32.28	1.18445	487.256	14358	3	E7ERW2	GOT2	308153643	00684
Glutamate oxaloacetate transaminase, mitochondrial	R.IGASFLQR.F	48.76	0.141334	446.256	14467	2	E7ERW2	GOT2	308153643	00684
Glutamate oxaloacetate transaminase, mitochondrial	R.IAAAILNTPDLRK.Q	58.97	1.02161	698.419	14796	2	E7ERW2	GOT2	308153643	00684
Glutamate oxaloacetate transaminase, mitochondrial	K.ILIRPMYSNPPLNGAR.I	32.17	0.152318	604.67	15326	3	E7ERW2	GOT2	308153643	00684
Glutamate oxaloacetate transaminase, mitochondrial	K.ASAELALGENSEVLK.S	25.47	1.39796	765.903	16317	2	P00505	GOT2	308153643	00684
Glutamate oxaloacetate transaminase, mitochondrial	R.IAAAILNTPDLR.K	75.64	0.206668	634.372	17631	2	E7ERW2	GOT2	308153643	00684
Glutamate oxaloacetate transaminase, mitochondrial	R.DVFLPKPTWGNHTPIFR.D	70.01	2.12833	1013.04	19326	2	E7ERW2	GOT2	308153643	00684
Glutamate oxaloacetate transaminase, mitochondrial	K.NLDKEYLPIGGLAEFCK.A	56.8	5.69698	656.34	21336	3	P00505	GOT2	308153643	00684
Glutamate rich WD repeat containing 1	K.ELHWHPQCPGLLVSTALSGFTIFR.T	34.83	6.22144	922.805	26272	3	Q9BQ67	GRWD1	237820620	11013
Glutamine dependent carbamoyl phosphate synthase	R.LGYPVLVR.A	56.56	9.53355	458.78	15781	2	P27708	CAD	119621019	06437
Glutamine dependent carbamoyl phosphate synthase	R.LSLDDLLQR.L	27.03	0.425135	536.804	22957	2	P27708	CAD	119621019	06437
Glutamine dependent carbamoyl phosphate synthase	R.MALLATVLGRF.-	25.28	2.10122	596.348	26200	2	P27708	CAD	119621019	06437
Glutamine-fructose-6-phosphate transaminase 2	R.KEIFETLIK.G	23.38	0.981564	560.834	15604	2	O94808	GFPT2	119574141	04842
Glutamyl-prolyl-tRNA synthetase	R.NSEPAGLETPEAK.V	51.58	3.1326	671.83	10814	2	P07814	EPRS	288558855	00703
Glutamyl-prolyl-tRNA synthetase	K.GSQFGQSCCLR.A	46.63	0.290868	650.282	10851	2	P07814	EPRS	288558855	00703
Glutamyl-prolyl-tRNA synthetase	K.SLIGVEYKPVSATGAEDKDKK.K	45.16	3.80283	559.55	12078	4	P07814	EPRS		00703
Glutamyl-prolyl-tRNA synthetase	R.WEFKHPQPFLR.T	15.9	0.767117	495.598	15233	3	P07814	EPRS	288558855	00703
Glutamyl-prolyl-tRNA synthetase	K.EAPCVLIYIPDGHTK.E	27.98	0.323434	856.937	18954	2	P07814	EPRS	288558855	00703
Glutamyl-prolyl-tRNA synthetase	K.THVADFAPEVAWVTR.S	44.31	0.366716	566.958	20002	3	P07814	EPRS	288558855	00703
Glutamyl-prolyl-tRNA synthetase	K.SLCIPFKPLCELQPGAK.C	40.16	0.829918	653.347	20539	3	P07814	EPRS	288558855	00703
Glutamyl-prolyl-tRNA synthetase	R.DLPIKLNQWCNVVR.W	35.3	1.25247	877.973	20959	2	P07814	EPRS	288558855	00703
Glutamyl-prolyl-tRNA synthetase	R.SVVNMEWDKIWAFNKK.V	21.53	0.724306	665.676	21104	3	P07814	EPRS	288558855	00703
Glutamyl-prolyl-tRNA synthetase	K.IVQIPFCGEIDCEDWIKK.T	42.58	1.4706	750.704	21799	3	P07814	EPRS	288558855	00703
Glutamyl-prolyl-tRNA synthetase	K.LGVENCYFPMFVSQSALEK.E	21.4	1.22755	1110.03	24065	2	P07814	EPRS	288558855	00703
Glutamyl-prolyl-tRNA synthetase	R.TGNKYNVYPTYDFACPIVDSIEGVTHALR.T	62.74	0.210871	825.905	25439	4	P07814	EPRS	288558855	00703
Glutathione peroxidase 1	K.YVRPGGGFEPNFMLFEK.C	29.43	0.534212	994.491	20954	2	A0A087WUQ6	GPX1	311033481	11749
Glutathione reductase	R.LNAIYQNNLTK.S	16.72	1.89053	646.355	13038	2	P00390	GSR	346651993	00704
Glutathione S transferase 3	M.PPYTVVYFPVR.G	48.03	0.726607	669.366	19983	2	P09211	GSTP1	291463555	00614
Glutathione S transferase 3	K.FQDGDLTLYQSNTILR.H	83.61	0.0594496	942.479	20490	2	P09211	GSTP1	332639673	00614
Glutathione S transferase 3	K.AFLASPEYVNLPINGNGKQ.-	85.06	0.569868	1016.53	20729	2	P09211	GSTP1	332639673	00614
Glutathione S transferase 3	K.ALPGQLKPFETLLSQNQGGK.T	76.09	0.595439	1063.58	20773	2	P09211	GSTP1	332639673	00614
Glutathione S transferase 3	R.TLGLYGKDQQEAALVDMVNDGVEDLRCK.Y	84.23	0.889235	1046.51	23164	3	P09211	GSTP1	332639673	00614
Glutathione S transferase 3	R.TLGLYGKDQQEAALVDMVNDGVEDLR.C	33.83	1.15463	713.106	24033	4	P09211	GSTP1	332639673	00614
Glutathione S transferase 3	K.DQQEAALVDMVNDGVEDLR.C	119.63	0.150214	1058.99	25043	2	P09211	GSTP1	332639673	00614
Glutathione S transferase omega 1	R.FCPFAER.T	19.86	0.0604478	463.713	14053	2	P78417	GSTO1	312597297	10401
Glutathione S transferase omega 1	K.EFTKLEEVLTNKK.T	59.72	0.625763	789.94	15543	2	P78417	GSTO1	300360534	10401
Glutathione S transferase omega 1	K.VPSLVGSFIR.S	37.25	0.33686	537.819	20059	2	P78417	GSTO1	312597297	10401
Glutathione S transferase omega 1	K.MILELFSKVPSLVGSFIR.S	45.18	0.761236	679.392	28933	3	P78417	GSTO1	312597297	10401
Glutathione S-transferase Mu-2	K.LGLDFPNLPYLIDGTHK.I	29.08	2.23939	638.345	24843	3	P28161	GSTM2	262118605	00707
Glutathione S-transferase Mu3	K.LTFVDFLTYDILDQNR.I	85.81	0.869742	987.004	29954	2	A0A0A0MTN3	GSTM3	157057091	00712
Glyceraldehyde 3 phosphate dehydrogenase	R.VVDLMAHMASK.E	32.4	1.06025	401.207	14037	3	E7EUT4	GAPDH	119609193	00713
Glyceraldehyde 3 phosphate dehydrogenase	R.VVDLMAHMASKE.-	59.93	0.102206	665.828	14488	2	E7EUT4	GAPDH	119609193	00713
Glyceraldehyde 3 phosphate dehydrogenase	K.IISNASCTTNCLAPLAK.V	82.29	0.786295	917.463	14732	2	E7EU54	GAPDH	134254708	00713
Glyceraldehyde 3 phosphate dehydrogenase	R.GALQNIIPASTGAAK.A	60.12	1.70138	706.4	15732	2	E7EUT4	GAPDH	134254708	00713
Glyceraldehyde 3 phosphate dehydrogenase	K.RVIISAPSADAPMFVMGVNHEKYDNSLK.I	77.54	1.00111	1030.52	17604	3	E7EU54	GAPDH	134254708	00713
Glyceraldehyde 3 phosphate dehydrogenase	K.RVIISAPSADAPMFVMGVNHEK.Y	27.12	0.778318	593.059	17613	4	E7EU54	GAPDH	134254708	00713
Glyceraldehyde 3 phosphate dehydrogenase	K.AENGKLVINGNPITIFQERDPSK.I	31.22	0.464503	635.842	18742	4	E7EU54	GAPDH	119609193	00713
Glyceraldehyde 3 phosphate dehydrogenase	K.LVINGNPITIFQERDPSKIK.W	24.86	0.198485	761.434	19333	3	E7EU54	GAPDH	119609193	00713
Glyceraldehyde 3 phosphate dehydrogenase	R.VIISAPSADAPMFVMGVNHEKYDNSLK.I	86.96	0.526342	1467.23	19424	2	E7EU54	GAPDH	134254708	00713
Glyceraldehyde 3 phosphate dehydrogenase	K.LVINGNPITIFQERDPSK.I	45.44	0.724117	681.04	20813	3	E7EU54	GAPDH	119609193	00713
Glyceraldehyde 3 phosphate dehydrogenase	K.LTGMAFRVPTANVSVVDLTCR.L	71.07	0.714287	769.737	21033	3	E7EUT4	GAPDH	134254708	00713
Glyceraldehyde 3 phosphate dehydrogenase	K.LISWYDNEFGYSNR.V	59.62	0.185962	882.405	21474	2	E7EUT4	GAPDH	119609193	00713
Glyceraldehyde 3 phosphate dehydrogenase	K.LISWYDNEFGYSNRVVDLMAHMASKE.-	18.69	0.0591786	769.614	25062	4	E7EUT4	GAPDH	119609193	00713
[truncated: 4,122 more rows]
