# Supplementary material for: Impact of exosomal HIV-1 Tat expression on the human cellular proteome
Source: Oncotarget. 2019 Sep 24;10(54):5632–44. doi: 10.18632/oncotarget.27207 (PMC6771461; doi:10.18632/oncotarget.27207)
Supplement: Supplementary file 10 [file oncotarget-10-5632-s010.xlsx]

## Sheet: mExo-Tat-R1
mExo-Tat-R1
Protein Name	Identified Peptide Sequence (#: methionine oxidation)	Mowse Score	Mass Error (ppm)	Isolated mass	Scan number	Charge state	UniProt Accession No	Gene Symbol	NCBI GI accession	HPRD accession
14-3-3 Beta	K.LAEQAERYDDMAAAMK.A	75.09	1.43753	906.918	15731	2	P61981	YWHAG	197692473	03184
14-3-3 Beta	K.QTTVSNSQQAYQEAFEISKK.E	88.44	2.9067	763.047	16080	3	P31946	YWHAB	197692473	03184
14-3-3 Beta	K.AVTEQGHELSNEER.N	37.69	0.825649	533.585	9180	3	A0A0J9YWE8	YWHAB	197692473	03184
14-3-3 epsilon	R.YLAEFATGNDRK.E	66.83	1.63069	692.848	13177	2	P62258	YWHAE	119611035	05457
14-3-3 epsilon	K.EAAENSLVAYK.A	49.18	1.75288	597.805	13519	2	P62258	YWHAE	119611035	05457
14-3-3 epsilon	K.LAEQAERYDEMVESMKK.V	25.25	1.98155	686.329	16296	3	B4DJF2	YWHAE	119611035	05457
14-3-3 epsilon	K.AASDIAMTELPPTHPIR.L	44.23	1.85501	910.474	16896	2	P62258	YWHAE	119611035	05457
14-3-3 epsilon	K.LICCDILDVLDKHLIPAANTGESKVFYYK.M	44.52	1.85291	849.691	26686	4	P62258	YWHAE	119611035	05457
14-3-3 epsilon	K.LICCDILDVLDK.H	56.67	2.83867	738.878	26704	2	P62258	YWHAE	119611035	05457
14-3-3 epsilon	K.LICCDILDVLDKHLIPAANTGESK.V	52.83	1.43059	899.133	27039	3	P62258	YWHAE	119611035	05457
14-3-3 epsilon	K.AAFDDAIAELDTLSEESYK.D	78.99	0.84963	1044.49	29453	2	P62258	YWHAE	119611035	05457
14-3-3 Eta	K.AVTELNEPLSNEDRNLLSVAYK.N	17.96	2.8498	825.76	20885	3	Q04917	YWHAH	119580407	00215
14-3-3 Eta	K.NSVVEASEAAYKEAFEISK.E	91.09	6.34739	1036.52	23625	2	Q04917	YWHAH	123238850	00215
14-3-3 gamma	K.NVTELNEPLSNEERNLLSVAYK.N	48.14	6.00006	1266.66	23030	2	P61981	YWHAG	119592210	05639
14-3-3 gamma	K.AYSEAHEISKEHM#QPTHPIR.L	35.16	5.92558	793.055	9027	3	P61981	YWHAG	119592210	05639
14-3-3 theta	K.AVTEQGAELSNEER.N	90.48	1.40795	766.864	11229	2	P27348	YWHAQ	119621384	00886
14-3-3 theta	R.YLAEVACGDDR.K	62.92	2.84574	634.784	13853	2	P27348	YWHAQ	119621384	00886
14-3-3 theta	K.LQLIKDYR.E	35.7	2.14759	524.812	14058	2	P27348	YWHAQ	119621384	00886
14-3-3 theta	K.LAEQAERYDDMATCMK.A	59.65	0.461739	966.418	15024	2	P27348	YWHAQ	119621384	00886
14-3-3 theta	K.QTIDNSQGAYQEAFDISKK.E	69.33	3.50624	715.017	17026	3	P27348	YWHAQ	119621384	00886
14-3-3 theta	K.AVTEQGAELSNEERNLLSVAYK.N	88.36	3.58495	1211.12	21461	2	P27348	YWHAQ	119621384	00886
14-3-3 theta	R.SICTTVLELLDKYLIANATNPESK.V	112.54	2.99324	1347.2	33446	2	P27348	YWHAQ	119621384	00886
14-3-3 zeta	R.YLAEVAAGDDKK.G	59.7	1.45274	427.223	10885	3	P63104	YWHAZ	306991839	03183
14-3-3 zeta	K.SVTEQGAELSNEER.N	87.17	2.10239	774.862	11570	2	P63104	YWHAZ	306991839	03183
14-3-3 zeta	K.LAEQAERYDDMAACMK.S	35.77	4.15811	951.417	15232	2	P63104	YWHAZ	306991839	03183
14-3-3 zeta	K.FLIPNASQAESK.V	45.68	2.41897	652.847	16705	2	P63104	YWHAZ	306991839	03183
14-3-3 zeta	K.GIVDQSQQAYQEAFEISKK.E	75.02	3.28433	723.701	21120	3	P63104	YWHAZ	306991839	03183
14-3-3 zeta	R.DICNDVLSLLEK.F	43.17	3.83725	709.866	30357	2	P63104	YWHAZ	306991839	03183
14-3-3 zeta	K.TAFDEAIAELDTLSEESYK.D	113.6	2.4306	1066.5	31348	2	P63104	YWHAZ	306991839	03183
14-3-3 zeta	K.TAFDEAIAELDTLSEESYKDSTLIM#QLLR.D	25.23	1.28186	1106.88	33009	3	P63104	YWHAZ	306991839	03183
17 beta hydroxysteroid dehydrogenase 4	R.RVLQQFADNDVSR.F	21.34	2.28454	774.402	12821	2	P51659	HSD17B4	313482810	03514
17 beta hydroxysteroid dehydrogenase 4	K.AVANYDSVEEGEKVVK.T	76.62	1.50961	868.94	13483	2	P51659	HSD17B4	313482810	03514
17 beta hydroxysteroid dehydrogenase 4	K.VLHGEQYLELYKPLPR.A	27.81	2.25055	652.365	18006	3	P51659	HSD17B4	313482810	03514
17 beta hydroxysteroid dehydrogenase 4	K.LGLLGLANSLAIEGR.K	82.24	0.782962	748.944	26774	2	P51659	HSD17B4	313482810	03514
17 Beta hydroxysteroid dehydrogenase type XI	K.MIFIPSSIAFLTTLER.I	57.39	2.30777	613.673	32599	3	Q8NBQ5	HSD17B11	296439374	10881
2 Prime phosphodiesterase	K.LSLEFGDPASSLFR.W	54.09	3.97325	769.899	26688	2	Q6L8Q7	PDE12	189027129	11842
2`,3` cyclic nucleotide, 3`-phosphodiesterase	K.DKPELQFPFLQDEDTVATLLECK.T	37.06	5.95682	912.792	30748	3	P09543	CNP	119581191	00448
2-oxoglutarate dehydrogenase E1 component	R.NITLSLVANPSHLEAADPVVMGK.T	45.08	5.71567	1188.64	22728	2	A0A0D9SFS3	OGDH	259013553	08938
26S protease regulatory subunit 10B	R.RLLIM#ADPR.D	21.53	6.37089	550.819	29046	2	A0A087X2I1	PSMC6	195539395
28S ribosomal protein S27, mitochondrial	R.EALDVLGAVLK.A	49.63	2.41737	564.339	25861	2	G5EA06	MRPS27	209572725	17596
3-Hydroxyisobutyrate dehydrogenase	K.SPILLGSLAHQIYR.M	49.21	2.62772	784.453	20841	2	P31937	HIBADH	119614306	12238
3-Hydroxyisobutyrate dehydrogenase	R.IITMLPTSINAIEAYSGANGILKK.V	43.08	4.07242	840.14	25787	3	P31937	HIBADH	119614306	12238
3-hydroxyisobutyryl-Coenzyme A hydrolase	K.LGYFLALTGFR.L	37.99	4.17427	629.356	27700	2	Q6NVY1	HIBCH	164519605	11023
3-ketoacyl-CoA reductase	K.MTQLVLPGMVER.S	26.98	3.34417	687.37	21701	2	Q53GQ0	HSD17B12	158931120	09989
3-ketoacyl-CoA reductase	R.TIAVDFASEDIYDKIK.T	76	2.36113	914.475	22231	2	Q53GQ0	HSD17B12	158931120	09989
3-ketoacyl-CoA reductase	K.MININILSVCK.M	59.71	0.378629	652.857	23061	2	Q53GQ0	HSD17B12	158931120	09989
3-ketoacyl-CoA reductase	K.TFVDFFSQCLHEEYR.S	67.83	2.80603	659.967	26466	3	Q53GQ0	HSD17B12	158931120	09989
3-ketoacyl-CoA reductase	K.GVFVQSVLPYFVATK.L	49.21	2.07744	827.966	26764	2	Q53GQ0	HSD17B12	158931120	09989
3-oxoacid CoA transferase	K.GLTAVSNNAGVDNFGLGLLLR.S	96.33	5.28282	1051.08	28343	2	P55809	OXCT1	196049889	02001
5`-3` exoribonuclease 2	R.LFSIVRPR.R	17.29	2.95865	494.31	14611	2	Q9H0D6	XRN2	119630592	10309
5`-3` exoribonuclease 2	R.QWKPQLGFNR.D	37.92	1.76653	425.232	15735	3	Q9H0D6	XRN2	119630592	10309
5`-3` exoribonuclease 2	R.ELTMASLPFTFDVER.S	71.41	1.278	878.436	28308	2	Q9H0D6	XRN2	119630592	10309
5`-nucleotidase domain containing 2	R.QGNLFDFLR.L	56.02	1.81871	555.292	26788	2	Q9H857	NT5DC2	197116386	07770
5`-nucleotidase domain containing 2	K.QLFLITNSPFSFVDK.G	51.22	5.92389	878.475	28888	2	Q9H857	NT5DC2	197116386	07770
5`-Nucleotidase, cytosolic II-like 1	K.GLALDLEDGNFLK.L	23.78	0.0939678	702.872	25213	2	Q5QPD0	NT5DC1	223459712	14845
6-phosphogluconolactonase	R.LLTVPFEKHSTL.-	25.04	6.01823	692.9	17424	2	O95336	PGLS	119605020	12001
60 kDa Ro protein	K.LGLENAEALIR.L	25.74	2.11232	599.844	21962	2	Q5LJ98	TROVE2	291084635	15964
60 kDa Ro protein	K.ALLQEMPLTALLR.N	42.83	1.61486	734.933	28725	2	Q5LJ98	TROVE2	291084635	15964
7-dehydrocholesterol reductase	K.VIECSYTSADGQR.H	97.87	1.7891	743.337	11332	2	Q9UBM7	DHCR7	255308875	04174
A kinase (PRKA) anchor protein 1	R.VCQASQLQGQKEESCVPVHQK.T	52.07	3.20714	610.8	10424	4	Q92667	AKAP1	339275976	03905
A kinase anchor protein 12	K.KGLSSDLEGEKTTSLK.W	32.74	2.26593	423.982	11642	4	Q02952	AKAP12	317373554	05263
A kinase anchor protein 12	K.LVQNIIQTAVDQFVR.T	46	7.18812	872.498	30816	2	Q02952	AKAP12	317373554	05263
A kinase anchor protein 12	K.LTASEQAHPQEPAESAHEPR.L	59.5	3.64937	547.014	9341	4	Q02952	AKAP12	317373554	05263
A6RP	K.HLSSCAAPAPLTSAER.E	17.13	3.09865	556.612	12072	3	Q6IBS0	TWF2	119585600	08464
Abhydrolase domain containing 10	K.FNQLPVELKK.E	21.11	0.562634	405.908	14471	3	Q9NUJ1	ABHD10	119600095	07751
Abhydrolase domain containing 10	K.ALAIEEFCK.S	34.55	1.73247	540.774	18370	2	Q9NUJ1	ABHD10	119600095	07751
Abhydrolase domain containing 10	K.SPGIIFIPGYLSYMNGTK.A	52.93	2.96831	979.511	27902	2	Q9NUJ1	ABHD10	119600095	07751
Abhydrolase domain containing protein 14B	R.AVAIDLPGLGHSK.E	48.28	2.34949	639.366	17851	2	Q96IU4	ABHD14B	226443152	17504
Acetyl-CoA acetyltransferase	K.GQPDVVVKEDEEYKR.V	74.87	0.804069	895.949	11188	2	P24752	ACAT1	145579625	01946
Acetyl-CoA acetyltransferase	K.GQPDVVVKEDEEYK.R	30.6	0.962202	545.602	12162	3	P24752	ACAT1	145579625	01946
Acetyl-CoA acetyltransferase	K.AGIPKEEVKEAYMGNVLQGGEGQAPTR.Q	25.82	2.05837	708.112	16292	4	P24752	ACAT1	145579625	01946
Acetyl-CoA acetyltransferase	K.LGSIAIQGAIEK.A	26.35	2.62565	600.355	17101	2	P24752	ACAT1	145579625	01946
Acetyl-CoA acetyltransferase	R.QAVLGAGLPISTPCTTINK.V	64.1	2.75521	971.03	20558	2	P24752	ACAT1	145579625	01946
Acetyl-CoA acetyltransferase	K.MLEIDPQKVNINGGAVSLGHPIGMSGAR.I	68.49	1.50342	954.498	20829	3	P24752	ACAT1	145579625	01946
Acetyl-CoA acetyltransferase	R.TPIGSFLGSLSLLPATK.L	74.03	2.32317	851.495	30213	2	P24752	ACAT1	145579625	01946
Acetyl-CoA acetyltransferase 2	R.ILVTLLHTLER.M	62.45	2.21286	654.407	21502	2	Q9BWD1	ACAT2	148539872	00006
Acetyl-CoA acetyltransferase 2	R.TIIGSFNGALAAVPVQDLGSTVIKEVLKR.A	30.77	4.09847	749.937	29933	4	Q9BWD1	ACAT2	148539872	00006
Acid phosphatase 1	R.SPIAEAVFR.K	56.6	0.388059	495.274	17097	2	G5E9R5	ACP1	157837067	08881
Acidic (leucine-rich) nuclear phosphoprotein 32 family member E	K.IKDLSTVEALQNLK.N	65.06	4.79549	786.45	18577	2	Q9BTT0	ANP32E	210147571	16493
Acidic (leucine-rich) nuclear phosphoprotein 32 family member E	K.DLSTVEALQNLK.N	26.67	0.171336	665.864	22030	2	Q9BTT0	ANP32E	210147571	16493
Acidic (leucine-rich) nuclear phosphoprotein 32 family member E	K.SLDLFNCEITNLEDYR.E	69.2	4.73947	1001.46	27218	2	Q9BTT0	ANP32E	210147571	16493
Acidic (leucine-rich) nuclear phosphoprotein 32 family member E	R.KLELSDNIISGGLEVLAEKCPNLTYLNLSGNK.I	92.95	2.93132	1168.29	28438	3	Q9BTT0	ANP32E	210147571	16493
ACINUS	K.KPSISITTESLK.S	73.45	4.59596	652.38	13465	2	Q9UKV3	ACIN1	308153407	05191
ACINUS	K.LLDDLFRK.T	17.02	2.71678	510.299	21143	2	Q9UKV3	ACIN1	308153407	05191
ACINUS	R.SAQPLPLKIEELALAK.G	57.67	0.534567	861.014	22851	2	Q9UKV3	ACIN1	308153407	05191
ACINUS	R.TGTLVEEAFWIDKIK.S	71.51	6.04131	875.48	24651	2	Q9UKV3	ACIN1	308153407	05191
Aconitase, mitochondrial	K.LTGSLSGWSSPK.D	69.74	4.72599	610.322	16016	2	A2A274	ACO2	123231013	00012
Aconitase, mitochondrial	K.DINQEVYNFLATAGAK.Y	77.17	1.02288	877.442	29745	2	A2A274	ACO2	123231013	00012
Actin alpha, cardiac muscle	R.HQGVMVGMGQKDSYVGDEAQSKR.G	127.86	2.59096	627.551	11667	4	P60709	ACTB	316659409	00015
Actin alpha, cardiac muscle	R.HQGVMVGMGQKDSYVGDEAQSK.R	105.04	1.5142	1176.04	12606	2	P60709	ACTB	316659409	00015
Actin alpha, cardiac muscle	R.MQKEITALAPSTMK.I	35.52	1.08664	516.943	14252	3	P60709	ACTB	323472339	00015
Actin alpha, cardiac muscle	K.IWHHTFYNELR.V	30.71	1.36566	758.379	14258	2	P60709	ACTB	316659409	00015
Actin alpha, cardiac muscle	K.EITALAPSTMK.I	39.6	2.81675	581.314	15553	2	P60709	ACTB	323472339	00015
Actin alpha, cardiac muscle	R.AVFPSIVGRPR.H	32.21	1.52498	599.857	15626	2	P60709	ACTB	316659409	00015
Actin alpha, cardiac muscle	K.YPIEHGIITNWDDMEK.I	62.27	3.06183	980.962	20254	2	P62736	ACTA2	270048010	00015
Actin alpha, cardiac muscle	K.SYELPDGQVITIGNER.F	72.89	1.90184	895.951	22530	2	P60709	ACTB	323472339	00015
Actin alpha, cardiac muscle	R.GILTLKYPIEHGIITNWDDMEK.I	34.04	1.5551	1293.67	23247	2	P62736	ACTA2	270048010	00015
Actin alpha, cardiac muscle	R.LDLAGRDLTDYLMK.I	54.46	3.27494	812.427	24523	2	P60709	ACTB	316659409	00015
Actin alpha, cardiac muscle	K.DSYVGDEAQSKR.G	53.06	6.93324	677.82	8982	2	P60709	ACTB	316659409	00015
Actin gamma 1	K.QEYDESGPSIVHR.K	91.63	6.31498	758.86	12089	2	P60709	ACTB	316659409	00017
Actin gamma 1	R.GYSFTTTAER.E	32.47	0.784087	566.768	13098	2	P60709	ACTB	316659409	00017
Actin gamma 1	R.GYSFTTTAEREIVR.D	16.35	1.17559	815.416	16192	2	P60709	ACTB	316659409	00017
Actin gamma 1	R.VAPEEHPVLLTEAPLNPK.A	75.23	0.62741	977.536	17688	2	P60709	ACTB	316659409	00017
Actin gamma 1	R.KDLYANTVLSGGTTMYPGIADR.M	140.22	1.49114	1172.09	20431	2	P60709	ACTB	323472339	00017
Actin gamma 1	R.TTGIVMDSGDGVTHTVPIYEGYALPHAILR.L	94.05	1.58813	1592.31	23170	2	P60709	ACTB	316659409	00017
Actin gamma 1	K.CDVDIRKDLYANTVLSGGTTMYPGIADR.M	58.75	2.61163	776.133	23180	4	P60709	ACTB	323472339	00017
Actin gamma 1	R.FRCPEALFQPSFLGMESCGIHETTFNSIMK.C	109.06	3.28095	1178.89	25033	3	P60709	ACTB	323472339	00017
Actin gamma 1	K.EKLCYVALDFEQEMATAASSSSLEK.S	61.64	8.58679	936.45	27209	3	P60709	ACTB	316659409	00017
Actin related protein 1A	R.TLFSNIVLSGGSTLFK.G	76.22	0.485768	842.47	28262	2	P61163	ACTR1A	119570073	05508
Actin related protein 2/3 complex subunit 2, 34kDa	K.VFMQEFK.E	15.62	0.448054	464.734	16272	2	O15144	ARPC2	119591003	10367
Actin related protein 2/3 complex subunit 5	K.AVQSLDKNGVDLLMK.Y	68.03	4.76917	815.949	18078	2	B1ALC0	ARPC5	119611570	11969
Actin related protein 2/3 complex, subunit 1A	K.DGVWKPTLVILR.I	20.67	1.23852	698.92	22964	2	Q92747	ARPC1A	300360515	07252
Actin related protein 3	R.HGIVEDWDLMER.F	30.37	3.62206	750.354	21649	2	P61158	ACTR3	119615587	05024
Actin related protein 3	K.LGYAGNTEPQFIIPSCIAIK.E	18.06	4.45955	1096.58	24827	2	P61158	ACTR3	119615587	05024
Actin related protein 3	R.TLTGTVIDSGDGVTHVIPVAEGYVIGSCIK.H	38.84	4.99086	1020.2	25044	3	P61158	ACTR3	119615586	05024
Actinin alpha 1	K.ALDFIASK.G	24.49	3.84506	432.747	17028	2	A0A087WSZ2	ACTN3	295321928	00020
Actinin alpha 1	R.TINEVENQILTR.D	51.11	4.30838	715.389	18609	2	H9KV75	ACTN1	295393786	00020
Actinin alpha 1	K.AIMTYVSSFYHAFSGAQK.A	42.28	5.26805	1004.48	25579	2	H9KV75	ACTN1	212293358	00020
Actinin alpha 1	R.KDDPLTNLNTAFDVAEKYLDIPK.M	36.08	3.82161	655.846	30738	4	H9KV75	ACTN1	212293358	00020
Actinin alpha 4	K.HRDYETATLSDIK.A	34.56	3.22708	516.928	12445	3	O43707	ACTN4	295393786	05222
Actinin alpha 4	K.VLAGDKNFITAEELR.R	50.69	5.13637	838.45	17730	2	O43707	ACTN4	295393786	05222
Actinin alpha 4	K.LSGSNPYTTVTPQIINSK.W	80.64	5.88432	960.513	18068	2	O43707	ACTN4	295393786	05222
Actinin alpha 4	K.DGLAFNALIHR.H	39.65	0.399457	613.836	20977	2	O43707	ACTN4	167013291	05222
Actinin alpha 4	K.RDHALLEEQSKQQSNEHLR.R	56.69	3.16586	464.439	9422	5	O43707	ACTN4	295393786	05222
Activating transcription factor 3	K.ESEKLESVNAELK.A	59.11	9.48791	738.39	12729	2	Q5VTZ2	ATF3	346223461	04395
Activity dependent neuroprotector	R.VLGQSSSKPAAAATGPPPGNTSSTQK.W	51.65	1.06426	813.755	10085	3	Q9H2P0	ADNP	119596018	09793
Activity dependent neuroprotector	K.SVGQGYSVGQSMR.L	42.93	1.99611	678.324	12587	2	Q9H2P0	ADNP	119596018	09793
Acyl CoA dehydrogenase, short chain	R.IGIASQALGIAQTALDCAVNYAENR.M	100.97	3.67234	873.775	34195	3	P16219	ACADS	311349376	06053
Acyl CoA dehydrogenase, very long chain	K.GILLFGTK.A	34.4	1.14316	424.766	21424	2	G3V1M7	ACADVL	167745034	01940
Acyl CoA dehydrogenase, very long chain	K.LWISNGGLADIFTVFAK.T	119.14	1.58639	926.505	33427	2	G3V1M7	ACADVL	167745034	01940
Acyl CoA synthetase long chain family member 4	R.LSPEPWTPETGLVTDAFK.L	60.6	3.6197	994.508	25311	2	O60488	ACSL4	119623079	03845
Acyl-CoA synthetase long-chain family member 3	K.VLSEAAISASLEKFEIPVK.I	45	2.88606	677.719	25018	3	O95573	ACSL3	119591215	03845
Acyl-CoA thioesterase 7	K.ATLWYVPLSLK.N	44.57	1.78656	645.878	25928	2	O00154	ACOT7	119591938	12517
Acyl-Coenzyme A dehydrogenase, medium chain	K.AFAGDIANQLATDAVQILGGNGFNTEYPVEK.L	131.02	2.28938	1612.3	34118	2	Q5T4U5	ACADM	187960098	08447
Adaptin, beta 1	R.CAIKVEQSAER.C	62.6	6.52072	430.89	9470	3	A0A087X253	AP2B1	301015716	02541
Adaptin, delta	K.DVPVAEEVSALFAGELNPVAPK.A	54.74	2.54508	1126.6	33123	2	G5E988	AP3D1	119589823	06260
Adaptor related protein complex 1, gamma 1 subunit	R.YVALTSLLK.T	24.22	0.321552	504.311	21718	2	J3KQU9	AP1G1	146345366	04637
Adaptor related protein complex 2 beta 1 subunit	K.AVWLPAVK.A	24.08	8.22607	442.27	18750	2	A0A087X253	AP2B1	149242231	03015
Adaptor related protein complex 3 mu 2 subunit	K.IQQLAISGLK.V	36.03	2.42281	535.833	16880	2	P53677	AP3M2	197209857	16496
Adducin 1 alpha	R.VSMILQSPAFCEELESMIQEQFKK.G	22.79	6.07999	958.13	30326	3	Q86XM2	ADD1	123234959	00036
Adenine nucleotide translocator 3, Y-chromosomal	K.QIFLGGVDKHTQFWR.Y	70.34	6.81888	916.49	19055	2	P12236	SLC25A6	156071462	02461
Adenine nucleotide translocator 3, Y-chromosomal	K.DFLAGGIAAAISK.T	29.61	0.666298	617.345	25889	2	P12236	SLC25A6	156071462	02461
Adenine phosphoribosyltransferase	R.EKLAPVPFFSLLQYE.-	35.28	0.416631	890.98	31477	2	H3BQZ9	APRT	119587164	00029
Adenine phosphoribosyltransferase	R.GFLFGPSLAQELGLGCVLIR.K	56.91	2.29698	716.393	33005	3	G5E9J2	APRT	119587165	00029
Adenine phosphoribosyltransferase	K.LAPVPFFSLLQYE.-	17.43	2.27325	762.409	34183	2	H3BQZ9	APRT	119587164	00029
Adenosine deaminase, RNA specific	R.DGSAFEDGLRHPFIVNHPK.V	18.38	2.27474	712.694	17027	3	P55265	ADAR	313104303	07528
Adenosine deaminase, RNA specific	K.AMTILLEEAK.A	35.02	2.09724	559.811	19422	2	P55265	ADAR	313104303	07528
Adenosine deaminase, RNA specific	R.AIMEMPSFYSHGLPR.C	50.79	1.39299	868.42	20647	2	P55265	ADAR	313104303	07528
Adenosine deaminase, RNA specific	K.TLPLTGSTFHDQIAMLSHR.C	35.55	1.38865	709.034	20731	3	P55265	ADAR	313104303	07528
Adenosine deaminase, RNA specific	K.SVTLGYLFSQGHLTR.A	55.09	0.319258	839.949	21490	2	P55265	ADAR	313104303	07528
Adenosine deaminase, RNA specific	R.YLNTNPVGGLLEYAR.S	42.73	4.15743	840.445	23826	2	P55265	ADAR	313104303	07528
Adenosine deaminase, RNA specific	R.DINAVLIDMER.Q	48.44	6.76514	644.836	25348	2	P55265	ADAR	313104303	07528
Adenosine deaminase, RNA specific	R.WNVLGLQGALLTHFLQPIYLK.S	39.79	1.45357	808.797	33075	3	P55265	ADAR	313104303	07528
Adenylate kinase 1	K.ATEPVIAFYEKR.G	28.7	0.972074	475.258	16608	3	Q5T9B7	AK1	134104062	00046
Adenylate kinase 1	K.IIFVVGGPGSGK.G	24.98	2.69223	565.834	18682	2	Q5T9B7	AK1	119608115	00046
Adenylate kinase 1	K.GQLVPLETVLDMLR.D	104.09	5.23021	792.441	33336	2	Q5T9B7	AK1	134104062	00046
Adenylate kinase 2	M.APSVPAAEPEYPK.G	41.42	2.88267	678.348	13570	2	G3V213	AK2	59808289	00047
Adenylate kinase 2	R.LQAYHTQTTPLIEYYR.K	79.71	0.903348	999.011	17136	2	P54819	AK2	312836806	00047
Adenylate kinase 2	R.LAENFCVCHLATGDMLR.A	105.74	1.68616	1003.97	20442	2	G3V213	AK2	312836806	00047
Adenylate kinase 2	K.NGFLLDGFPR.T	24.79	1.68018	568.299	23988	2	G3V213	AK2	312836806	00047
Adenylate kinase 2	K.ATMDAGKLVSDEMVVELIEKNLETPLCK.N	95.05	2.79232	784.153	29663	4	G3V213	AK2	312836806	00047
Adenylate kinase 2	R.GIHSAIDASQTPDVVFASILAAFSK.A	138.59	1.69409	1273.17	33419	2	P54819	AK2	312836806	00047
Adenylate kinase 3-like 1	K.SLLVPDHVITR.L	22.29	0.73296	625.367	16877	2	D3DQ64	AK4	299689350	00048
Adenylate kinase 3-like 1	K.DVAKPVIELYK.S	43.01	0.699753	637.872	16988	2	D3DQ64	AK4	299689350	00048
Adenylosuccinate lyase	R.FLEEEVYPLLKPYESVMK.V	36.55	2.36028	738.72	26303	3	A0A0A6YY92	ADSL	220675435	00049
Adenylosuccinate lyase	R.QELPFMATENIIMAMVK.A	24.88	1.25891	655.999	33313	3	A0A0A6YY92	ADSL	183227688	00049
Adenylyl cyclase-associated protein	K.LSDLLAPISEQIKEVITFR.E	52.9	2.92281	724.745	31346	3	F5H6Z3	CAP1	308153681	09869
Adenylyl cyclase-associated protein	K.AGAAPYVQAFDSLLAGPVAEYLK.I	86.8	2.6633	1176.11	33146	2	F5H6Z3	CAP1	308153681	09869
Adhesion regulating molecule 1	R.LFFWMQEPK.T	18.62	3.36811	613.309	25618	2	Q16186	ADRM1	296863308	06440
Adipocyte plasma membrane-associated protein	R.RPLRPQVVTDDDGQAPEAK.D	36.61	3.22931	523.777	10782	4	Q9HDC9	APMAP	119630518	09840
Adipocyte plasma membrane-associated protein	K.TRDDEPVCGRPLGIR.A	21.53	2.37695	435.977	12227	4	H0Y512	APMAP	123231954	09840
Adipocyte plasma membrane-associated protein	R.VVKLENGEIETIAR.F	33.59	3.35862	785.946	15250	2	H0Y512	APMAP	123231954	09840
Adipocyte plasma membrane-associated protein	R.FPNGVQLSPAEDFVLVAETTMAR.I	57.23	3.59717	831.418	32796	3	H0Y512	APMAP	123231954	09840
ADP ribosyl transeferase 2	K.TELQSPEHPLDQHYR.N	22.24	1.90282	463.227	12069	4	Q9UGN5	PARP2	268612471	09660
ADP ribosyl transferase	K.VVDRDSEEAEIIRK.Y	49.84	1.76988	829.94	11301	2	P09874	PARP1	315364440	01435
ADP ribosyl transferase	K.KPPLLNNADSVQAK.V	59.3	2.15744	498.948	11804	3	P09874	PARP1	315364440	01435
ADP ribosyl transferase	K.VVDRDSEEAEIIR.K	64.44	2.01075	765.89	12722	2	P09874	PARP1	315364440	01435
ADP ribosyl transferase	K.AEPVEVVAPR.G	44.77	3.37711	533.8	13170	2	P09874	PARP1	156523968	01435
ADP ribosyl transferase	R.GGSDDSSKDPIDVNYEK.L	79	1.08883	913.409	13641	2	P09874	PARP1	315364440	01435
ADP ribosyl transferase	R.VGTVIGSNKLEQMPSK.E	62.79	8.36178	844.463	13746	2	P09874	PARP1	159163891	01435
ADP ribosyl transferase	K.GGAAVDPDSGLEHSAHVLEKGGK.V	47.28	2.63949	447.028	13752	5	P09874	PARP1	159163891	01435
ADP ribosyl transferase	K.LQLLEDDKENR.Y	75.28	3.79832	686.86	13778	2	P09874	PARP1	159163891	01435
ADP ribosyl transferase	K.QQVPSGESAILDR.V	54.96	0.105736	700.362	14729	2	P09874	PARP1	188036025	01435
ADP ribosyl transferase	K.KMVDPEKPQLGMIDR.W	52.23	2.45431	878.96	14950	2	P09874	PARP1	321159579	01435
ADP ribosyl transferase	K.NREELGFRPEYSASQLK.G	24.98	0.199109	675.345	14957	3	P09874	PARP1	321159579	01435
ADP ribosyl transferase	K.VGHSIRHPDVEVDGFSELR.W	102.44	0.131219	1075.04	15261	2	P09874	PARP1	321159578	01435
ADP ribosyl transferase	K.SKLPKPVQDLIK.M	30.8	1.84354	683.428	15276	2	P09874	PARP1	315364440	01435
ADP ribosyl transferase	K.GFSLLATEDKEALKK.Q	70.71	0.863076	825.46	15454	2	P09874	PARP1	321159579	01435
ADP ribosyl transferase	K.MVDPEKPQLGMIDR.W	36.9	1.91673	814.912	16385	2	P09874	PARP1	321159579	01435
ADP ribosyl transferase	K.MIFDVESMKK.A	29.22	1.79291	409.876	17809	3	P09874	PARP1	315364440	01435
ADP ribosyl transferase	K.GFSLLATEDKEALK.K	55.16	1.06189	761.411	18122	2	P09874	PARP1	321159579	01435
ADP ribosyl transferase	R.IAPPEAPVTGYM#FGK.G	30.73	0.982558	797.403	18547	2	P09874	PARP1	315364440	01435
ADP ribosyl transferase	K.KFYPLEIDYGQDEEAVKK.L	44.21	0.204412	724.7	18932	3	P09874	PARP1	156523968	01435
ADP ribosyl transferase	K.AQNDLIWNIKDELKK.V	64.22	0.37418	914.501	19502	2	P09874	PARP1	188036025	01435
ADP ribosyl transferase	K.SDAYYCTGDVTAWTK.C	40.45	5.88806	869.38	20121	2	P09874	PARP1	188036025	01435
ADP ribosyl transferase	K.ELLIFNK.Q	21.67	1.50824	438.764	20469	2	P09874	PARP1	188036025	01435
ADP ribosyl transferase	K.GIYFADMVSK.S	33.33	0.546634	565.781	20932	2	P09874	PARP1	315364440	01435
ADP ribosyl transferase	K.ELLIFNKQQVPSGESAILDR.V	53.29	2.59389	753.08	21544	3	P09874	PARP1	188036025	01435
ADP ribosyl transferase	K.MIFDVESMK.K	31.34	2.22825	550.263	21558	2	P09874	PARP1	315364440	01435
ADP ribosyl transferase	R.MAIMVQSPMFDGK.V	57.21	2.72086	727.848	21725	2	P09874	PARP1	321159578	01435
ADP ribosyl transferase	R.VVSEDFLQDVSASTK.S	65.56	3.84783	812.91	21809	2	P09874	PARP1	159163816	01435
ADP ribosyl transferase	K.AMVEYEIDLQKMPLGK.L	66.5	3.86818	932.985	21843	2	P09874	PARP1	315364440	01435
ADP ribosyl transferase	K.AQNDLIWNIKDELK.K	80.35	5.67677	850.459	22199	2	P09874	PARP1	188036025	01435
ADP ribosyl transferase	R.FYTLIPHDFGMK.K	26.18	1.97041	734.87	22240	2	P09874	PARP1	315364440	01435
ADP ribosyl transferase	R.TTNFAGILSQGLR.I	63.15	1.6781	689.379	22800	2	P09874	PARP1	315364440	01435
ADP ribosyl transferase	K.LQLLEDDKENRYWIFR.S	42.83	4.1691	1069.56	23224	2	P09874	PARP1	159163891	01435
ADP ribosyl transferase	K.VFSATLGLVDIVK.G	80.61	3.30443	681.408	25441	2	P09874	PARP1	159163891	01435
ADP ribosyl transferase	R.VADGMVFGALLPCEECSGQLVFK.S	55.96	3.42828	1264.11	27827	2	P09874	PARP1	188036025	01435
ADP ribosyl transferase	K.SLQELFLAHILSPWGAEVKAEPVEVVAPR.G	47.68	0.099506	1062.58	29443	3	P09874	PARP1	156523968	01435
ADP ribosyl transferase	K.SLQELFLAHILSPWGAEVK.A	87.1	2.49933	1069.59	31016	2	P09874	PARP1	156523968	01435
ADP ribosyl transferase	R.QIQAAYSILSEVQQAVSQGSSDSQILDLSNR.F	132.9	1.93035	1112.56	31957	3	P09874	PARP1	315364440	01435
ADP ribosylation factor 1	R.ILMVGLDAAGK.T	33.65	1.02242	544.313	19698	2	P18085	ARF4	119604036	00054
ADP ribosylation factor 1	R.HYFQNTQGLIFVVDSNDRER.V	22.33	2.53836	813.402	20297	3	P18085	ARF4	119604036	00054
ADP ribosylation factor 1	R.MLAEDELRDAVLLVFANK.Q	17.64	1.96621	683.033	32632	3	P61204	ARF3	119590242	00054
ADP ribosylation factor 4	R.IQEVADELQK.M	28.89	0.997768	586.812	13328	2	P18085	ARF4	119585748	03107
ADP ribosylation factor GTPase activating protein 3	K.KETSKDTETVLK.T	16.38	7.00498	689.87	14501	2	Q9NP61	ARFGAP3	214829714	06444
ADP ribosylation factor like 10B	R.DLPGALDEKELIEK.M	15.82	0.501963	785.423	19851	2	Q96BM9	ARL8A	119611805	09807
ADP ribosylation factor like 6 interacting protein 2	R.NLVPLLLAPENLVEKEISGSK.V	46.51	2.09562	755.103	29005	3	Q8NHH9	ATL2	208610002	10662
ADP ribosyltransferase 3	R.KTQIFLPMNFK.D	15.61	8.85902	683.875	16280	2	Q13508	ART3	194097382	04363
AF6	R.NIPNGLQEFLDPLCQR.G	31.07	0.955092	957.48	27629	2	J3KN01	MLLT4	344179034	01164
AF6	K.STTRLDSDRVSSASSTAER.G	36.38	0.681152	507.25	9485	4	J3KN01	MLLT4	344179034	01164
Agrin	R.VGPTCADEKSPCQPNPCHGAAPCR.V	44.25	2.61652	667.29	9998	4	A0A087X208	AGRN	122890259	10550
AH receptor-interacting protein	K.VLELDPALAPVVSR.E	54.94	0.13524	739.932	23124	2	O00170	AIP	294960122	10408
AH receptor-interacting protein	R.EGEIAQFLCDIK.H	20.58	2.64287	711.852	25602	2	O00170	AIP	313671968	10408
AHNAK nucleoprotein (desmoyokin)	K.MPSLEISAPK.V	16.72	1.91316	536.79	17351	2	Q09666	AHNAK	160332335	14684
AHNAK nucleoprotein (desmoyokin)	K.ISMPDIDLNLKGPK.V	21.23	4.41251	514.287	20809	3	Q09666	AHNAK	160332335	14684
AHSA1	R.VFTTQELVQAFTHAPATLEADRGGK.F	31.38	3.05799	672.602	25677	4	O95433	AHSA1	159163554	09768
AHSA1	R.VFTTQELVQAFTHAPATLEADR.G	70.2	1.63665	815.753	27695	3	O95433	AHSA1	159163554	09768
AICAR transformylase, IMP cyclohydrolase	K.TLHPAVHAGILAR.N	44	1.96859	452.603	12258	3	P31939	ATIC	119590935	03434
AICAR transformylase, IMP cyclohydrolase	K.TLTPISAAYAR.A	37.37	2.72076	582.326	15917	2	P31939	ATIC	119590935	03434
AICAR transformylase, IMP cyclohydrolase	R.LDFNLIR.V	37.12	2.46151	445.759	21863	2	P31939	ATIC	119590935	03434
AICAR transformylase, IMP cyclohydrolase	K.ALFEEVPELLTEAEKK.E	29.64	2.98647	616.001	25607	3	P31939	ATIC	119590935	03434
AICAR transformylase, IMP cyclohydrolase	R.EVSDGIIAPGYEEEALTILSK.K	19.29	0.352708	1117.58	27746	2	P31939	ATIC	119590935	03434
AICAR transformylase, IMP cyclohydrolase	R.AEISNAIDQYVTGTIGEDEDLIKWK.A	52.46	3.24918	936.806	28054	3	P31939	ATIC	119590935	03434
AICAR transformylase, IMP cyclohydrolase	K.LPITVLNGAPGFINLCDALNAWQLVK.E	84.89	3.26552	1419.27	33754	2	P31939	ATIC	119590935	03434
AICAR transformylase, IMP cyclohydrolase	K.YTQSNSVCYAK.N	55.26	2.92444	660.8	9969	2	P31939	ATIC	119590935	03434
Aladin	K.ILATTPSAVFR.V	26.14	0.280689	588.343	17395	2	Q9NRG9	AAAS	291045307	05646
Alanyl tRNA synthetase	K.AVYTQDCPLAAAK.A	32.37	2.85289	704.352	14102	2	P49588	AARS	119572224	03042
Alanyl tRNA synthetase	R.EADGILKPLPK.K	40.23	0.269333	590.85	14290	2	P49588	AARS	119572224	03042
Alanyl tRNA synthetase	K.DIINEEEVQFLK.T	75.26	3.03231	738.885	24497	2	P49588	AARS	119572224	03042
Alanyl tRNA synthetase	K.VGDQVWLFIDEPR.R	42.57	3.50107	787.407	26626	2	P49588	AARS	119572224	03042
Alanyl tRNA synthetase	K.MALELLTQEFGIPIER.L	83.98	1.88387	930.502	30405	2	P49588	AARS	119572224	03042
Alanyl tRNA synthetase	K.NVGCLQEALQLATSFAQLR.L	140.82	3.12304	1060.05	32684	2	P49588	AARS	119572224	03042
Alanyl-tRNA synthetase like	R.VGVADEGRTDTAYR.V	17.16	0.0735231	503.915	10613	3	Q5JTZ9	AARS2	119624673	12397
Albumin	K.KVPQVSTPTLVEVSR.N	54.77	1.77202	820.474	15768	2	Q8IUK7	ALB	332356380	00062
Albumin	K.YLYEIAR.R	17.97	3.04476	464.252	15978	2	A0A0C4DGB6	ALB	332356380	00062
Aldehyde dehydrogenase 1 family, member L2	R.IPQPEEGATYEGIQKK.E	32.5	1.81608	596.645	12652	3	Q3SY69	ALDH1L2	238814322	18742
Aldehyde dehydrogenase 1 family, member L2	K.AMVEAVQLIADGKAPR.I	31.02	3.08224	556.977	19379	3	Q3SY69	ALDH1L2	238814322	18742
Aldehyde dehydrogenase 2	K.TEQGPQVDETQFKK.I	41.75	2.51161	545.607	11447	3	P05091	ALDH2	328877225	00003
Aldehyde dehydrogenase 2	K.LLCGGGIAADR.G	51.25	2.26743	551.789	13195	2	P05091	ALDH2	328877225	00003
Aldehyde dehydrogenase 2	K.LGPALATGNVVVMK.V	44.15	2.02075	685.399	18650	2	P05091	ALDH2	328877225	00003
Aldehyde dehydrogenase 2	K.TIPIDGDFFSYTR.H	34.85	4.47984	766.378	24812	2	P05091	ALDH2	328877225	00003
Aldehyde dehydrogenase 2	K.VAEQTPLTALYVANLIK.E	44.76	1.24834	922.531	27565	2	P05091	ALDH2	328877225	00003
Aldehyde dehydrogenase 5	K.LAPALATGNTVVMK.V	60.78	0.920779	693.395	16396	2	P30837	ALDH1B1	311033472	00005
Aldehyde dehydrogenase 5	K.VAEQTPLSALYLASLIK.E	57.24	0.756174	909.025	29076	2	P30837	ALDH1B1	311033472	00005
Aldehyde dehydrogenase 5 family, member A1 (succinate-semialdehyde dehydrogenase)	R.LAGLSAALLR.T	20.43	7.4019	492.81	19915	2	P51649	ALDH5A1	239781667	08361
Aldehyde dehydrogenase 7 family, member A1	R.VRQASVADYEETVKK.A	47.72	1.65186	431.482	11468	4	A0A0J9YWF7	ALDH7A1	320202964	00124
Aldehyde dehydrogenase 7 family, member A1	R.QASVADYEETVKK.A	62.04	1.57113	734.371	12168	2	A0A0J9YWF7	ALDH7A1	320202964	00124
Aldehyde dehydrogenase 7 family, member A1	R.MIGGPILPSER.S	34.99	2.02627	585.322	17387	2	A0A0J9YWF7	ALDH7A1	320202964	00124
Aldehyde dehydrogenase 7 family, member A1	K.IWADIPAPK.R	23.66	3.26548	505.789	18287	2	A0A0J9YWF7	ALDH7A1	320202964	00124
Aldehyde dehydrogenase 7 family, member A1	R.VGNPWDPNVLYGPLHTK.Q	52.76	4.81701	953.999	22343	2	P49419	ALDH7A1	319655561	00124
Aldolase 1	K.GILAADESTGSIAKR.L	93.45	2.56985	496.94	12986	3	H3BQN4	ALDOA	342187211	00070
Aldolase 1	M.PYQYPALTPEQKK.E	39.63	5.47602	781.91	13105	2	H3BQN4	ALDOA	157829946	00070
Aldolase 1	K.GILAADESTGSIAK.R	48.81	1.72732	666.855	15141	2	H3BQN4	ALDOA	342187211	00070
Aldolase 1	K.ADDGRPFPQVIK.S	18.85	3.41993	671.862	15375	2	H3BQN4	ALDOA	342187211	00070
Aldolase 1	M.PYQYPALTPEQK.K	21.09	4.19451	717.87	15752	2	H3BQN4	ALDOA	157829946	00070
Aldolase 1	K.ALSDHHIYLEGTLLKPNMVTPGHACTQK.F	74.99	1.94917	783.651	16815	4	H3BQN4	ALDOA	342187211	00070
Aldolase 1	K.FSHEEIAMATVTALRR.T	19.67	2.54919	458.744	18499	4	H3BQN4	ALDOA	342187211	00070
Aldolase 1	R.YASICQQNGIVPIVEPEILPDGDHDLKR.C	67.24	3.01705	1059.54	22282	3	B7Z1N6	ALDOC	342187211	00070
Aldolase 1	K.IGEHTPSALAIMENANVLAR.Y	79.31	3.32494	1054.06	23282	2	H3BQN4	ALDOA	342187211	00070
Aldose reductase	K.MPILGLGTWK.S	25.96	2.06161	558.319	23859	2	P15121	AKR1B1	344189582	00071
ALEX3	K.MAEGGSGDVDDAGDCSGAR.Y	135.33	1.61384	913.851	9823	2	Q9UH62	ARMCX3	119623289	02294
ALG2 interacting protein 1	K.LALASLGYEK.S	29.43	6.28214	532.806	17980	2	Q8WUM4	PDCD6IP	310942615	06425
ALG2 interacting protein 1	K.FTDLFEK.M	24.1	2.3014	450.23	18529	2	Q8WUM4	PDCD6IP	310942615	06425
ALG2 interacting protein 1	K.MVPVSVQQSLAAYNQR.K	59.65	1.67065	895.963	19130	2	Q8WUM4	PDCD6IP	310942615	06425
ALG2 interacting protein 1	R.EATTLANGVLASLNLPAAIEDVSGDTVPQSILTK.S	32.31	5.48405	852.953	33015	4	Q8WUM4	PDCD6IP	310942615	06425
ALG2 interacting protein 1	R.SVIEQGGIQTVDQLIKELPELLQR.N	58.82	1.05598	902.838	33274	3	Q8WUM4	PDCD6IP	310942615	06425
ALG2 interacting protein 1	K.NLATAYDNFVELVANLK.E	59.14	0.460161	947.999	33481	2	Q8WUM4	PDCD6IP	310942615	06425
AlkB, alkylation repair homolog 5	K.SYESSEDCSEAAGSPAR.K	108.74	1.79174	901.862	9729	2	K7ER58	ALKBH5	148539642	08621
Alpha glucosidase II alpha subunit	R.KLVAIVDPHIK.V	20.71	0.453449	411.596	13573	3	Q14697	GANAB	119594456	03516
Alpha glucosidase II alpha subunit	R.VVIIGAGKPAAVVLQTK.G	55.73	0.138217	832.527	16934	2	Q14697	GANAB	119594456	03516
Alpha glucosidase II alpha subunit	R.SLLLSVNAR.G	20.48	1.24411	486.796	17185	2	Q14697	GANAB	119594456	03516
Alpha glucosidase II alpha subunit	R.REPWLLPSQHNDIIR.D	29.56	1.24653	625.34	17577	3	Q14697	GANAB	119594456	03516
Alpha glucosidase II alpha subunit	K.MMDYLQGSGETPQTDVR.W	52.49	3.46395	964.433	18485	2	Q14697	GANAB	119594456	03516
Alpha glucosidase II alpha subunit	R.LSFQHDPETSVLVLR.K	48.73	2.47798	870.97	20340	2	Q14697	GANAB	119594456	03516
Alpha glucosidase II alpha subunit	R.DVHNIYGLYVHMATADGLR.Q	59.94	2.3659	715.691	23229	3	Q14697	GANAB	119594456	03516
Alpha glucosidase II alpha subunit	R.QYASLTGTQALPPLFSLGYHQSR.W	43.15	2.28493	845.773	24156	3	Q14697	GANAB	119594456	03516
Alpha glucosidase II alpha subunit	K.HHGPQTLYLPVTLSSIPVFQR.G	85.47	0.912019	1195.65	24254	2	Q14697	GANAB	119594456	03516
Alpha glucosidase II alpha subunit	R.WYQMGAYQPFFR.A	40.89	0.573497	797.369	24293	2	Q14697	GANAB	119594456	03516
Alpha glucosidase II alpha subunit	R.ALLDSLQLGPDSLTVHLIHEVTK.V	71.55	2.22294	625.602	27926	4	Q14697	GANAB	119594456	03516
Alpha glucosidase II alpha subunit	R.YSLLPFWYTLLYQAHR.E	56.39	3.4895	691.029	31488	3	Q14697	GANAB	119594456	03516
Alpha glucosidase II alpha subunit	R.VSQGSKDPAEGDGAQPEETPR.D	119.3	0.768449	1078	9004	2	Q14697	GANAB	119594456	03516
Aminopeptidase puromycin sensitive	R.LGWDPKPGEGHLDALLR.G	27.03	2.20385	625.337	20398	3	P55786	NPEPPS	158937236	07366
Aminopeptidase puromycin sensitive	R.VLGATLLPDLIQK.V	33.23	3.06333	690.929	25157	2	P55786	NPEPPS	158937236	07366
Aminopeptidase puromycin sensitive	K.NAATEDLWESLENASGKPIAAVMNTWTK.Q	94.05	4.31174	1016.5	30383	3	P55786	NPEPPS	158937236	07366
Androgen induced proliferation inhibitor	K.DLLDLIKQPK.T	33.82	3.53425	591.86	24169	2	Q9NTI5	PDS5B	123242646	05624
Androgen induced proliferation inhibitor	R.LLVACCLADIFR.I	78.78	2.94329	725.883	28296	2	Q29RF7	PDS5A	344179022	05624
Annexin A11	K.SLYHDISGDTSGDYRK.I	30.32	5.0947	605.286	12584	3	P50995	ANXA11	119600811	03983
Annexin A11	K.NTPAFFAER.L	22.62	1.13442	526.762	16353	2	P50995	ANXA11	119600811	03983
Annexin A11	K.GFGTDEQAIIDCLGSR.S	45.37	0.289854	869.907	23748	2	P50995	ANXA11	119600811	03983
Annexin AV	K.VLTEIIASR.T	27.1	3.04113	501.305	16644	2	P08758	ANXA5	342350778	00568
Annexin AV	R.SEIDLFNIRK.E	26.07	2.72135	412.232	19389	3	P08758	ANXA5	342350778	00568
Annexin AV	R.SEIDLFNIR.K	30.11	1.76941	553.797	23861	2	P08758	ANXA5	342350778	00568
Annexin AV	K.WGTDEEKFITIFGTR.S	105.55	3.28018	900.455	24822	2	P08758	ANXA5	342350778	00568
Annexin AV	K.NFATSLYSMIK.G	39.96	2.74586	637.828	25106	2	P08758	ANXA5	157833780	00568
Annexin AV	R.DLLDDLKSELTGKFEK.L	28.39	3.22532	617.665	28468	3	P08758	ANXA5	342350778	00568
Annexin AV	K.GLGTDEESILTLLTSR.S	117.5	2.68754	852.957	29643	2	P08758	ANXA5	342350778	00568
Annexin AV	R.SIPAYLAETLYYAMK.G	63.18	2.96792	867.442	30553	2	P08758	ANXA5	157831406	00568
Annexin AV	R.ETSGNLEQLLLAVVK.S	36.88	3.09434	807.462	30980	2	P08758	ANXA5	342350778	00568
Annexin II	R.QDIAFAYQR.R	44.52	3.56257	556.282	16027	2	H0YLV6	ANXA2	209862831	01061
Annexin II	K.TDLEKDIISDTSGDFRK.L	47.34	2.02066	647.326	18913	3	H0YMU9	ANXA2	209862831	01061
Annexin II	K.WISIMTER.S	28.66	3.44943	518.27	19696	2	H0YMU9	ANXA2	209862831	01061
Annexin II	K.TDLEKDIISDTSGDFR.K	53.6	3.84243	906.44	21099	2	H0YMU9	ANXA2	209862831	01061
Annexin II	K.SYSPYDMLESIRK.E	38.08	1.14806	794.886	21847	2	P07355	ANXA2	209862831	01061
Annexin II	K.GVDEVTIVNILTNR.S	83.44	1.35075	771.929	27065	2	H0YLV6	ANXA2	209862831	01061
Annexin II	K.SALSGHLETVILGLLK.T	61.68	2.73716	550.999	28657	3	H0YLV6	ANXA2	209862831	01061
Annexin II	K.SALSGHLETVILGLLKTPAQYDASELK.A	52.23	2.01922	714.396	28708	4	H0YLV6	ANXA2	209862831	01061
Annexin II	K.GDLENAFLNLVQCIQNKPLYFADR.L	67.6	4.97955	946.808	32907	3	P07355	ANXA2	209862831	01061
Annexin IV	K.GLGTDDNTLIR.V	63.14	2.37866	587.808	15736	2	P09525	ANXA4	228311884	00112
Annexin VI	K.GTVRPANDFNPDADAK.A	51.64	5.50535	844.41	11622	2	P08133	ANXA6	302129652	00231
Annexin VI	R.RVFQEFIK.M	17.31	1.65009	533.807	15120	2	P08133	ANXA6	302129652	00231
Annexin VI	K.NKPLFFADKLYK.S	48.36	1.6673	495.283	16507	3	P08133	ANXA6	302129652	00231
Annexin VI	K.ALIEILATR.T	39.01	2.16082	500.315	22188	2	P08133	ANXA6	302129652	00231
Annexin VI	K.CLIEILASR.T	20.48	1.51684	537.803	22667	2	P08133	ANXA6	302129652	00231
Annexin VI	R.SELDMLDIR.E	21.01	2.04481	546.275	22687	2	P08133	ANXA6	302129652	00231
Annexin VI	R.LILGLMMPPAHYDAK.Q	64.94	0.746161	835.444	23031	2	P08133	ANXA6	302129652	00231
Annexin VI	K.AMEGAGTDEKALIEILATR.T	50.77	0.621407	995.02	24563	2	P08133	ANXA6	302129652	00231
Annexin VI	K.GFGSDKEAILDIITSR.S	78.64	2.0245	861.459	24587	2	P08133	ANXA6	302129652	00231
Annexin VI	K.GLGTDEDTIIDIITHR.S	90.98	1.82146	884.959	26726	2	P08133	ANXA6	302129652	00231
Annexin VI	R.DLMTDLKSEISGDLAR.L	39.93	5.05364	588.63	27777	3	P08133	ANXA6	302129652	00231
Annexin VI	R.GELSGDFEKLMLAVVK.C	74.61	2.10722	868.47	28240	2	P08133	ANXA6	302129652	00231
Antigen identified by monoclonal antibody Ki-67	K.VSGNPQVHIK.N	19.9	6.11166	539.801	10953	2	A0A087WV66	MKI67	119569563	08902
Antigen identified by monoclonal antibody Ki-67	R.ASQPDLVDTPTSSKPQPK.R	54.19	2.33073	632.663	11515	3	A0A087WV66	MKI67	225543215	08902
Antigen identified by monoclonal antibody Ki-67	R.KLDAEDVIGSR.R	47.21	3.22126	601.82	15005	2	A0A087WV66	MKI67	225543215	08902
Antigen identified by monoclonal antibody Ki-67	K.VGVKEELLAVGK.F	36.52	2.22267	414.588	15837	3	A0A087WV66	MKI67	225543215	08902
Antigen identified by monoclonal antibody Ki-67	K.FTQTSGETTDADKEPAGEDK.G	62.44	2.38276	709.652	9159	3	A0A087WV66	MKI67	225543215	08902
Antigen identified by monoclonal antibody Ki-67	K.FTQTSGETTDADKEPAGEDKGIK.A	40.48	0.442862	809.05	9874	3	A0A087WV66	MKI67	225543215	08902
Apex nuclease	K.KGAVAEDGDELRTEPEAK.K	42.21	1.96142	638.984	10249	3	P27695	APEX1	346644849	00136
Apex nuclease	K.GAVAEDGDELRTEPEAK.K	91.22	1.28606	893.927	11584	2	P27695	APEX1	346644849	00136
Apex nuclease	K.KNDKEAAGEGPALYEDPPDQK.T	28.88	3.26749	568.775	11746	4	P27695	APEX1	346644849	00136
Apex nuclease	K.VSYGIGDEEHDQEGR.V	107.34	0.771264	845.869	11878	2	P27695	APEX1	346644849	00136
Apex nuclease	K.ICSWNVDGLR.A	62.93	0.703515	610.298	18368	2	P27695	APEX1	346644849	00136
Apex nuclease	K.GLDWVKEEAPDILCLQETK.C	70.39	2.00523	1122.57	24664	2	P27695	APEX1	346644849	00136
Apex nuclease	R.LDYFLLSHSLLPALCDSK.I	71.59	3.59259	1046.55	28005	2	P27695	APEX1	346644849	00136
Apex nuclease	R.QGFGELLQAVPLADSFR.H	84.2	2.83879	924.489	28906	2	P27695	APEX1	346644849	00136
ApoB mRNA editing enzyme, catalytic polypeptide like 3C	R.CFLSWFCDDILSPNTK.Y	35.78	2.56227	1001.96	30138	2	Q9NRW3	APOBEC3C	119580688	09671
Apoptosis antagonizing transcription factor	K.LLSFMAPIDHTTMNDDAR.T	42.73	1.32327	1024.48	22368	2	Q9NY61	AATF	119577979	12236
Apoptosis antagonizing transcription factor	R.SILTQIDHILMDKER.L	25.38	2.67333	604.663	25351	3	Q9NY61	AATF	119577979	12236
Apoptosis antagonizing transcription factor	K.ALLTTNQLPQPDVFPLFK.D	26.81	3.44541	1021.57	28083	2	Q9NY61	AATF	119577979	12236
Apoptosis inhibitor 5	K.STVTLSWKPVQK.V	36.79	4.37336	687.39	14749	2	B4E283	API5	344217752	16500
Apoptosis inhibitor 5	K.ITNNINVLIK.D	32.14	0.889905	571.351	17124	2	B4E283	API5	344217752	16500
Apoptosis inhibitor 5	R.QAIKELPQFATGENLPR.V	53.03	2.12967	956.52	17736	2	B4E283	API5	344217752	16500
Apoptosis inhibitor 5	K.LKTLPDEVLTKEVEELILTESK.K	18.52	4.28104	632.611	27833	4	B4E283	API5	219283155	16500
Apoptosis inhibitor 5	K.GTLGGLFSQILQGEDIVR.E	120.72	5.11813	952.023	30904	2	B4E283	API5	219283155	16500
APRIL	R.IFGGLDMLAEK.L	54.96	0.795895	597.316	24036	2	Q92688	ANP32B	297787509	09803
APRIL	K.SLDLFNCEVTNLNDYRESVFK.L	68.65	3.40743	1282.11	26564	2	Q92688	ANP32B	297787509	09803
ARD1	R.HVVLGAIENKVESK.G	47.89	1.97589	508.292	13001	3	P41227-2	NAA10	119593182	02056
Arginine/serine-rich splicing factor 10	R.GYDDRDYYSR.S	17.89	0.971331	655.275	11037	2	P62995	TRA2B	345197228	04097
Arginine/serine-rich splicing factor 10	R.GYDRGYDDRDYYSR.S	24.71	2.48674	900.88	11438	2	P62995	TRA2B	345197228	04097
Arginine/serine-rich splicing factor 10	R.VDFSITK.R	24.94	0.894444	405.224	15547	2	P62995	TRA2B	345197228	04097
Arginine/serine-rich splicing factor 10	R.AAQDRDQIYR.R	31.73	5.87081	412.54	8966	3	P62995	TRA2B	345197228	04097
Argininosuccinate synthetase	R.FELSCYSLAPQIK.V	33.35	0.870301	778.396	22227	2	P00966	ASS1	168988983	04590
Arginyl aminopeptidase	R.LDSHPCLEVTAAALRR.E	20.97	2.7375	452.993	15781	4	Q9H4A4	RNPEP	119611792	04055
Arginyl aminopeptidase	R.AFFPCFDTPAVK.Y	55.98	1.00881	700.34	23343	2	Q9H4A4	RNPEP	119611792	04055
Arginyl aminopeptidase	K.TYQLVYFLDKILQK.S	24.31	5.16533	591.341	30524	3	Q9H4A4	RNPEP	119611793	04055
Arginyl-tRNA synthetase	R.STIIGESISR.L	18.75	1.07851	531.794	14339	2	P54136	RARS	119581911	00142
Arginyl-tRNA synthetase	R.LMDLLGEGLKR.S	30.6	8.32977	622.85	19831	2	P54136	RARS	119581911	00142
Arginyl-tRNA synthetase	K.GFDILGIKPVQR.M	42.57	6.38371	671.9	20907	2	P54136	RARS	119581911	00142
Arginyl-tRNA synthetase	R.KIVFVPGCSIPLTIVK.S	19.36	2.32855	886.033	22599	2	P54136	RARS	119581911	00142
Arginyl-tRNA synthetase	R.LNDYIFSFDK.M	44.77	3.52564	631.311	23891	2	P54136	RARS	119581911	00142
Arginyl-tRNA synthetase	K.IVFVPGCSIPLTIVK.S	24.69	1.34757	821.985	25064	2	P54136	RARS	119581911	00142
ARL 6 interacting protein 1	R.FHEICSNLVK.T	20.62	2.38965	416.214	12902	3	Q15041	ARL6IP1	119570644	09641
Arsenite resistance protein 2	R.ILEQEEEEEQAGKPGEPSKKEEGR.A	43.64	2.78691	682.335	10094	4	Q9BXP5	SRRT		10665
Arsenite resistance protein 2	R.LRECELSPGVNR.D	23.76	1.66466	477.246	11363	3	Q9BXP5	SRRT	192807336	10665
Arsenite resistance protein 2	R.ESLSEEEAQKMGR.K	35.62	0.792668	498.568	11644	3	Q9BXP5	SRRT	192807336	10665
Arsenite resistance protein 2	R.AEIISLCK.R	25.65	0.938396	467.258	15545	2	Q9BXP5	SRRT	192807336	10665
Arsenite resistance protein 2	K.LTPLLSVR.E	16.18	1.07949	449.79	17406	2	Q9BXP5	SRRT	192807336	10665
Arsenite resistance protein 2	R.GWVTFDR.S	18.89	1.22667	440.72	18483	2	Q9BXP5	SRRT	192807336	10665
Arsenite resistance protein 2	K.VLDKLLLYLR.I	47.54	1.30037	623.401	24035	2	Q9BXP5	SRRT	192807336	10665
ASH2 like	K.QTPHSEIIFYK.N	18.57	2.36881	454.908	14444	3	Q9UBL3	ASH2L	157412282	05309
ASNA1	K.WIFVGGK.G	27.57	0.585277	403.732	19448	2	A0A087WXS7	ASNA1	119604709	03555
ASNA1	K.YLDQMEDLYEDFHIVKLPLLPHEVR.G	25.82	2.75623	623.324	27575	5	A0A087WXS7	ASNA1	119604709	03555
Asparagine linked glycosylation 12 homolog	R.GLGCSLLFIPLGLVDRR.T	25.95	1.38065	629.36	29104	3	Q9BV10	ALG12	150439388	06189
Asparagine synthetase	K.LFPGFEIETVKNNLR.I	36.83	3.7986	888.989	22224	2	P08243	ASNS	296010852	00153
Asparagine synthetase	R.LAVVDPLFGMQPIR.V	63.7	0.357357	778.437	26105	2	P08243	ASNS	296010848	00153
Asparagine synthetase	R.ELYLFDVLR.A	38.64	2.08625	584.325	28895	2	P08243	ASNS	296010852	00153
Asparagine synthetase	R.IGCLLSGGLDSSLVAATLLK.Q	82.7	3.68188	994.562	29006	2	P08243	ASNS	296010852	00153
Asparaginyl tRNA synthetase	K.ALMTVGKEPFPTIYVDSQKENER.W	63.26	8.1799	884.79	19877	3	K7EJ19	NARS	119583453	00154
Asparaginyl tRNA synthetase	R.IFDSEEILAGYKR.E	44.49	0.0804776	770.904	20392	2	O43776	NARS	119583453	00154
Aspartyl-tRNA synthetase	R.IHDPQLLTER.A	33.31	2.28541	611.334	12725	2	P14868	DARS	119632025	04361
Aspartyl-tRNA synthetase	R.FQTEIQTVNK.Q	51.06	4.99322	604.323	12847	2	P14868	DARS	119632025	04361
Aspartyl-tRNA synthetase	R.YGISSMIQSQEKPDR.V	82.26	0.863792	869.926	15857	2	P14868	DARS	119632025	04361
Aspartyl-tRNA synthetase	R.LQSGICHLFR.E	37.94	2.80016	615.826	16010	2	P14868	DARS	119632025	04361
Aspartyl-tRNA synthetase	K.QCFLVLR.Q	33.02	0.684116	468.261	18710	2	P14868	DARS	119632025	04361
Aspartyl-tRNA synthetase	K.FAANINKESIVDVEGVVR.K	92.67	1.49078	980.53	19758	2	P14868	DARS	119632025	04361
Aspartyl-tRNA synthetase	K.VFSIGPVFR.A	31.51	2.63903	511.296	22164	2	P14868	DARS	119632025	04361
Aspartyl-tRNA synthetase	R.LEYCEALAMLR.E	45.85	4.41158	684.839	23783	2	P14868	DARS	119632025	04361
Aspartyl-tRNA synthetase 2, mitochondrial	R.QNTFLVLR.D	36.74	1.57687	495.789	18693	2	Q6PI48	DARS2	119611368	07677
Aspartyl-tRNA synthetase 2, mitochondrial	R.NFAADHFNQEILPVFLNANR.N	93.68	4.98417	1165.59	25506	2	Q6PI48	DARS2	119611368	07677
Aspartyl-tRNA synthetase 2, mitochondrial	K.IIDISDVFR.N	46.67	1.598	539.301	25586	2	Q6PI48	DARS2	119611368	07677
ASPL protein	R.GDLSRPEDADTSGPCCEHTQEK.Q	40.13	2.08997	623.014	9893	4	J3QR12	ASPSCR1	119610137	06947
ASPM	K.AAIVIQVR.C	17.03	8.26405	435.278	30926	2	Q8IZT6	ASPM	215273935	08384
AT rich interactive domain 1A	R.KHVTTAEGTPGTTDQEGPPPDGPPEKR.I	69.77	0.370085	933.79	9166	3	O14497	ARID1A	119628201	04319
Ataxin 1 ubiquitin like interacting protein	K.TPKDKEEIVICDR.A	30.99	3.32913	534.945	10889	3	Q9NRR5	UBQLN4	62088712	05670
Ataxin 10	R.VTLLDLMIAK.I	31.36	1.54567	558.839	29014	2	Q9UBB4	ATXN10	266453278	04624
Ataxin 2 domain protein	R.IAMENDDGRTEEEKHSAVQR.Q	41.77	2.48718	579.524	9262	4	Q63ZY4	ATXN2L	223459664	06394
ATP binding cassette 50	K.NQDEESQEAPELLKRPK.E	21.71	2.58178	503.509	12358	4	Q8NE71	ABCF1	168986080	09139
ATP binding cassette 50	R.FGLESHAHTIQICK.L	25.56	1.51144	410.961	13910	4	A0A0G2JIC2	ABCF1	168986081	09139
ATP binding cassette subfamily B member 7	K.LAGLHDAILR.M	19.43	1.59646	539.823	15367	2	A0A087WW65	ABCB7	119619042	02137
ATP binding cassette subfamily B member 7	R.QALIDMNTLFTLLK.V	68.72	1.45228	810.954	32954	2	A0A087WW65	ABCB7	119619043	02137
ATP binding cassette, sub family F, member 2	K.LVDEEPQLTKR.T	19.38	5.06354	443.248	11792	3	Q75MJ1	ABCF2	119574402	12403
ATP binding cassette, sub family F, member 2	R.ILHGLGFTPAMQR.K	24.47	1.15771	720.893	16950	2	Q75MJ1	ABCF2	119574402	12403
ATP binding cassette, sub family F, member 2	K.IPPPVIMVQNVSFK.Y	86.93	3.7109	784.95	23097	2	Q75MJ1	ABCF2	119574402	12403
ATP binding cassette, sub family F, member 2	K.LLTGELLPTDGMIR.K	40.87	8.10542	764.93	23968	2	Q75MJ1	ABCF2	119574402	12403
ATP citrate lyase	K.AKPAMPQDSVPSPR.S	42.32	1.43507	494.258	11577	3	P53396	ACLY	119581185	00155
ATP citrate lyase	K.FICTTSAIQNR.F	51.54	0.444054	655.83	13422	2	P53396	ACLY	298508701	00155
ATP citrate lyase	K.LLVGVDEKLNPEDIKK.H	34.89	2.12758	604.017	16540	3	P53396	ACLY	298508701	00155
ATP citrate lyase	K.GVTIIGPATVGGIKPGCFK.I	42.06	4.73705	624.688	19369	3	P53396	ACLY	298508702	00155
ATP citrate lyase	K.IGNTGGMLDNILASK.L	91.01	4.43147	752.399	22655	2	P53396	ACLY	298508702	00155
ATP citrate lyase	K.EILIPVFK.N	17.98	1.71709	479.803	23852	2	P53396	ACLY	298508702	00155
ATP citrate lyase	K.AFDSGIIPMEFVNK.M	50.56	1.77703	784.396	25207	2	P53396	ACLY	119581185	00155
ATP citrate lyase	R.AGKDLVSSLTSGLLTIGDRFGGALDAAAK.M	26.09	6.34624	701.88	32264	4	P53396	ACLY	119581185	00155
ATP citrate lyase	K.DLVSSLTSGLLTIGDR.F	46.24	3.63837	823.949	33153	2	P53396	ACLY	119581185	00155
ATP synthase H+ transporting mitochondrial F0 complex subunit d	R.IVEYEKEMEKMK.N	72.34	0.678328	778.888	13318	2	O75947	ATP5H	119609635	16519
ATP synthase H+ transporting mitochondrial F0 complex subunit d	R.LAALPENPPAIDWAYYK.A	30.32	3.42754	966.502	23856	2	O75947	ATP5H	119609635	16519
ATP synthase H+ transporting mitochondrial F0 complex subunit d	K.TIDWVAFAEIIPQNQK.A	68	2.30434	936.998	28688	2	O75947	ATP5H	119609635	16519
ATP synthase H+ transporting mitochondrial F0 complex subunit d	K.NLIPFDQMTIEDLNEAFPETK.L	105.5	0.51355	1233.1	29574	2	O75947	ATP5H	119609635	16519
ATP synthase protein 8	K.MLNTNYHLPPSPKPMK.M	23.05	1.757	467.745	13941	4	P03928	MT-ATP8	346682809
ATP synthase, beta	K.AHGGYSVFAGVGER.T	69.33	1.87818	703.846	15101	2	H0YH81	ATP5B	119617358	00044
ATP synthase, beta	R.IMNVIGEPIDERGPIKTK.Q	42.16	2.67547	670.708	16222	3	H0YH81	ATP5B	119617358	00044
ATP synthase, beta	R.IMDPNIVGSEHYDVAR.G	84.37	1.28423	908.44	16616	2	H0YH81	ATP5B	119617358	00044
ATP synthase, beta	K.VALVYGQMNEPPGAR.A	74.33	0.586836	801.409	16702	2	H0YH81	ATP5B	119617358	00044
ATP synthase, beta	R.TIAMDGTEGLVR.G	61.35	0.820503	631.824	17133	2	H0YH81	ATP5B	119617358	00044
ATP synthase, beta	R.IMNVIGEPIDERGPIK.T	46.98	1.29031	890.986	18380	2	H0YH81	ATP5B	119617358	00044
ATP synthase, beta	R.LVLEVAQHLGESTVR.T	89.74	1.27808	825.963	19946	2	P06576	ATP5B	119617358	00044
ATP synthase, beta	K.VLDSGAPIKIPVGPETLGR.I	66.75	1.64035	960.053	20701	2	H0YH81	ATP5B	119617358	00044
ATP synthase, beta	R.TREGNDLYHEMIESGVINLKDATSK.V	56.77	2.00965	705.853	22640	4	H0YH81	ATP5B	119617358	00044
ATP synthase, beta	R.EGNDLYHEMIESGVINLKDATSK.V	25.68	2.0794	641.565	24785	4	H0YH81	ATP5B	119617358	00044
ATP synthase, beta	R.AIAELGIYPAVDPLDSTSR.I	75.99	2.29975	994.523	25034	2	H0YH81	ATP5B	119617358	00044
ATP synthase, beta	R.EGNDLYHEMIESGVINLK.D	95.52	2.23969	1031	25054	2	H0YH81	ATP5B	119617358	00044
ATP synthase, beta	R.FLSQPFQVAEVFTGHMGK.L	88.25	0.624811	1012.01	25472	2	P06576	ATP5B	119617358	00044
ATP synthase, beta	R.FTQAGSEVSALLGRIPSAVGYQPTLATDMGTMQER.I	56.09	2.35227	1228.28	26698	3	H0YH81	ATP5B	119617358	00044
ATP synthase, beta	K.QFAPIHAEAPEFMEMSVEQEILVTGIK.V	44.67	1.5523	1015.51	28074	3	H0YH81	ATP5B	119617358	00044
ATP synthase, beta	K.TVLIM#ELINNVAK.A	82.59	7.39833	737.426	30426	2	H0YH81	ATP5B	119617358	00044
ATP synthase, beta	K.GFQQILAGEYDHLPEQAFYMVGPIEEAVAK.A	42.57	4.4254	1117.56	30853	3	P06576	ATP5B	119617358	00044
ATP synthase, beta	K.LVPLKETIKGFQQILAGEYDHLPEQAFYMVGPIEEAVAK.A	30.27	1.3382	875.263	32535	5	P06576	ATP5B	119617358	00044
ATP synthase, beta	K.SLQDIIAILGMDELSEEDKLTVSR.A	35.65	5.49302	892.47	33039	3	P06576	ATP5B	119617358	00044
ATP synthase, beta	R.DQEGQDVLLFIDNIFR.F	83.21	2.63481	961.484	34292	2	H0YH81	ATP5B	119617358	00044
ATP synthase, H+ transporting, mitochondrial F0 complex, subunit f, isoform 2	K.LGELPSWILMR.D	58.97	0.118656	657.865	27047	2	P56134	ATP5J2	311893396	16520
ATP synthase, H+ transporting, mitochondrial F0 complex, subunit f, isoform 2	R.DFSPSGIFGAFQR.G	64.26	2.99294	714.851	27862	2	P56134	ATP5J2	311893396	16520
ATP synthase, H+ transporting, mitochondrial F1 complex, alpha subunit 1, cardiac muscle	R.ISVREPMQTGIK.A	31.67	2.25796	679.878	12849	2	A8K092	ATP5A1	127798841	01258
ATP synthase, H+ transporting, mitochondrial F1 complex, alpha subunit 1, cardiac muscle	K.LELAQYR.E	37.15	1.25043	446.749	14200	2	A8K092	ATP5A1	127798841	01258
ATP synthase, H+ transporting, mitochondrial F1 complex, alpha subunit 1, cardiac muscle	R.GYLDKLEPSK.I	39.11	1.47006	575.312	15233	2	A8K092	ATP5A1	127798841	01258
ATP synthase, H+ transporting, mitochondrial F1 complex, alpha subunit 1, cardiac muscle	R.GYLDKLEPSKITK.F	54.72	2.71074	746.427	15360	2	A8K092	ATP5A1	127798841	01258
ATP synthase, H+ transporting, mitochondrial F1 complex, alpha subunit 1, cardiac muscle	K.GIRPAINVGLSVSR.V	51.61	3.3346	480.289	16157	3	A8K092	ATP5A1	127798841	01258
ATP synthase, H+ transporting, mitochondrial F1 complex, alpha subunit 1, cardiac muscle	K.QVAGTMKLELAQYR.E	38.38	1.05544	536.625	16300	3	A8K092	ATP5A1	127798841	01258
ATP synthase, H+ transporting, mitochondrial F1 complex, alpha subunit 1, cardiac muscle	R.VVDALGNAIDGKGPIGSK.T	96.58	1.8294	855.974	16801	2	A8K092	ATP5A1	127798841	01258
ATP synthase, H+ transporting, mitochondrial F1 complex, alpha subunit 1, cardiac muscle	R.DNGKHALIIYDDLSK.Q	80.83	1.12111	851.445	16870	2	A8K092	ATP5A1	127798841	01258
ATP synthase, H+ transporting, mitochondrial F1 complex, alpha subunit 1, cardiac muscle	K.TSIAIDTIINQKR.F	85.24	4.68072	736.929	17686	2	A8K092	ATP5A1	127798841	01258
ATP synthase, H+ transporting, mitochondrial F1 complex, alpha subunit 1, cardiac muscle	K.HALIIYDDLSK.Q	59.78	1.49725	644.352	17840	2	A8K092	ATP5A1	127798841	01258
ATP synthase, H+ transporting, mitochondrial F1 complex, alpha subunit 1, cardiac muscle	K.AVDSLVPIGR.G	32.93	0.979938	513.801	17960	2	A8K092	ATP5A1	127798841	01258
ATP synthase, H+ transporting, mitochondrial F1 complex, alpha subunit 1, cardiac muscle	R.EAYPGDVFYLHSR.L	56.82	1.14562	777.374	19182	2	A8K092	ATP5A1	127798841	01258
ATP synthase, H+ transporting, mitochondrial F1 complex, alpha subunit 1, cardiac muscle	R.ILGADTSVDLEETGR.V	66.46	8.45807	788.39	20090	2	A8K092	ATP5A1	127798841	01258
ATP synthase, H+ transporting, mitochondrial F1 complex, alpha subunit 1, cardiac muscle	K.TSIAIDTIINQK.R	19.21	3.30664	658.877	20330	2	A8K092	ATP5A1	127798841	01258
ATP synthase, H+ transporting, mitochondrial F1 complex, alpha subunit 1, cardiac muscle	K.RTGAIVDVPVGEELLGR.V	66.08	5.19371	594.338	21328	3	A8K092	ATP5A1	127798841	01258
ATP synthase, H+ transporting, mitochondrial F1 complex, alpha subunit 1, cardiac muscle	K.ITKFENAFLSHVVSQHQALLGTIR.A	130.55	1.28585	1355.25	22142	2	A8K092	ATP5A1	127798841	01258
ATP synthase, H+ transporting, mitochondrial F1 complex, alpha subunit 1, cardiac muscle	K.FENAFLSHVVSQHQALLGTIR.A	109.17	0.557607	1184.13	22740	2	A8K092	ATP5A1	127798841	01258
ATP synthase, H+ transporting, mitochondrial F1 complex, alpha subunit 1, cardiac muscle	K.GMSLNLEPDNVGVVVFGNDKLIK.E	32.7	2.1645	820.107	25297	3	A8K092	ATP5A1	127798841	01258
ATP synthase, H+ transporting, mitochondrial F1 complex, alpha subunit 1, cardiac muscle	K.QGQYSPMAIEEQVAVIYAGVR.G	130.33	4.20584	1155.09	27972	2	A8K092	ATP5A1	127798841	01258
ATP synthase, H+ transporting, mitochondrial F1 complex, alpha subunit 1, cardiac muscle	R.EVAAFAQFGSDLDAATQQLLSR.G	143.8	4.59507	1169.58	31907	2	A8K092	ATP5A1	127798841	01258
ATP synthase, H+ transporting, mitochondrial F1 complex, alpha subunit 1, cardiac muscle	K.ISEQSDAKLKEIVTNFLAGFEA.-	31.44	0.319469	804.088	32533	3	A8K092	ATP5A1	127798841	01258
ATP synthase, H+ transporting, mitochondrial F1 complex, alpha subunit 1, cardiac muscle	R.TGAIVDVPVGEELLGRVVDALGNAIDGKGPIGSK.T	42.94	2.01157	829.957	33893	4	A8K092	ATP5A1	127798841	01258
ATP-binding cassette, subfamily B member 10	K.STVLSLLLR.L	33.48	3.56616	501.323	25652	2	Q9NRK6	ABCB10	339961213	09263
ATP-dependent RNA helicase A	R.VAFERGEEPGKSCGYSVR.F	47.88	1.32695	676.659	11649	3	Q08211	DHX9	295982409	04386
ATP-dependent RNA helicase A	K.SSVNCPFSSQDMK.Y	64.52	2.39871	743.82	14003	2	Q08211	DHX9	187952519	04386
ATP-dependent RNA helicase A	R.GISHVIVDEIHER.D	59.69	1.92247	501.936	15063	3	Q08211	DHX9	295982409	04386
ATP-dependent RNA helicase A	R.DVVQAYPEVR.I	25.03	1.40693	588.307	15206	2	Q08211	DHX9	295982409	04386
ATP-dependent RNA helicase A	R.KVFDPVPVGVTK.V	60.21	1.83083	643.381	15365	2	Q08211	DHX9	187952519	04386
ATP-dependent RNA helicase A	R.LETHMTPEMFR.T	51.43	2.93752	464.554	16186	3	Q08211	DHX9	187952519	04386
ATP-dependent RNA helicase A	R.TPLHEIALSIK.L	46.28	3.41157	611.366	16804	2	Q08211	DHX9	187952519	04386
ATP-dependent RNA helicase A	R.YQILPLHSQIPR.E	22.15	0.043691	488.949	16904	3	Q08211	DHX9	187952519	04386
ATP-dependent RNA helicase A	R.QISRPSAAGINLMIGSTR.Y	56.42	0.407049	936.51	18001	2	Q08211	DHX9	197692445	04386
ATP-dependent RNA helicase A	R.LGGIGQFLAK.A	35.97	0.334797	502.301	19818	2	Q08211	DHX9	187952519	04386
ATP-dependent RNA helicase A	R.QLYHLGVVEAYSGLTK.K	74.41	2.10129	889.48	20265	2	Q08211	DHX9	187952519	04386
ATP-dependent RNA helicase A	K.NFLYAWCGK.R	31.66	2.61363	579.775	21403	2	Q08211	DHX9	187952519	04386
ATP-dependent RNA helicase A	R.DFVNYLVR.I	23.53	0.487548	513.274	22919	2	Q08211	DHX9	187952519	04386
ATP-dependent RNA helicase A	R.ELDALDANDELTPLGR.I	108.93	0.476502	871.434	23647	2	Q08211	DHX9	187952519	04386
ATP-dependent RNA helicase A	K.AIEPPPLDAVIEAEHTLR.E	58.56	1.76606	657.691	24618	3	Q08211	DHX9	187952519	04386
ATP-dependent RNA helicase A	K.NELMYQLEQDHDLQAILQER.E	72.59	4.33994	1243.61	24972	2	Q08211	DHX9	187952519	04386
ATP-dependent RNA helicase A	K.SSVNCPFSSQDMKYPSPFFVFGEK.I	62.22	2.07089	929.095	25468	3	Q08211	DHX9	187952519	04386
ATP-dependent RNA helicase A	K.YPSPFFVFGEK.I	47.31	2.99168	659.331	25715	2	Q08211	DHX9	197692445	04386
ATP-dependent RNA helicase A	R.AAMEALVVEVTKQPAIISQLDPVNER.M	53.13	4.49261	941.18	26856	3	Q08211	DHX9	197692445	04386
ATP-dependent RNA helicase A	K.TTQVPQFILDDFIQNDR.A	58.81	1.68681	1025.52	27795	2	Q08211	DHX9	295982409	04386
ATP-dependent RNA helicase A	K.AIEPPPLDAVIEAEHTLRELDALDANDELTPLGR.I	34.61	0.951839	924.231	31741	4	Q08211	DHX9	187952519	04386
ATP-dependent RNA helicase A	R.LSMSQLNEKETPFELIEALLK.Y	59.85	1.94551	811.768	32864	3	Q08211	DHX9	187952519	04386
ATP-dependent RNA helicase A	R.DINTDFLLVVLR.D	58.82	1.54041	709.405	33024	2	Q08211	DHX9	295982409	04386
ATP-dependent RNA helicase A	K.GMTLVTPLQLLLFASK.K	53.57	1.53695	866.506	34004	2	Q08211	DHX9	197692445	04386
ATP1A1	R.GIVVYTGDR.T	43.35	1.42314	490.265	13727	2	H7BXX5	ATP1A1	237681111	01662
ATP1A1	K.CIELCCGSVK.E	36.19	2.63884	613.274	13750	2	H7BXX5	ATP1A1	237681111	01662
ATP1A1	K.LSLDELHR.K	46.64	1.5857	491.77	15223	2	H7BXX5	ATP1A1	237681111	01662
ATP1A1	R.AVFQANQENLPILKR.A	31.46	5.7186	581	17992	3	H7BXX5	ATP1A1	237681111	01662
ATP1A1	K.IVEIPFNSTNKYQLSIHKNPNTSEPQHLLVMK.G	29.58	2.44948	930.747	18278	4	H7BXX5	ATP1A1	237681111	01662
ATP1A1	R.AVFQANQENLPILK.R	44.68	2.66393	792.943	20367	2	H7BXX5	ATP1A1	237681111	01662
ATP1A1	K.ACVVHGSDLKDMTSEQLDDILKYHTEIVFAR.T	64.34	2.78492	898.448	24605	4	P05023	ATP1A1	237681111	01662
ATP1A1	R.LNIPVSQVNPR.D	29.19	2.1816	618.858	28336	2	M0R116	ATP1A3	237681111	01662
ATP1A1	K.EQPLDEELKDAFQNAYLELGGLGER.V	72.26	0.654816	945.466	32493	3	H7BXX5	ATP1A1	237681111	01662
ATP1B3	K.LFIYNPTTGEFLGR.T	27.07	1.7692	814.429	24996	2	P54709	ATP1B3	4502281	03521
ATP1B3	R.DQIPSPGLMVFPKPVTALEYTFSR.S	35.92	0.640825	898.472	28567	3	P54709	ATP1B3	119599394	03521
ATP51	M.VPPVQVSPLIK.L	37.93	0.373916	588.871	17433	2	P56385	ATP5I	30582683	03308
ATP51	-.MVPPVQVSPLIK.L	43.25	2.16246	654.39	19634	2	P56385	ATP5I	114205599	03308
ATP5F1	K.HVVQSISTQQEKETIAK.C	90.89	2.16092	963.52	10374	2	P24539	ATP5F1	119576900	04467
ATP5F1	R.RKEQEHMINWVEK.H	18.48	2.25726	432.474	12005	4	P24539	ATP5F1	119576900	04467
ATP5F1	K.QASIQHIQNAIDTEK.S	70.54	1.24302	848.438	13681	2	P24539	ATP5F1	119576900	04467
ATP5F1	K.EQEHMINWVEK.H	36.47	0.359056	721.84	15691	2	P24539	ATP5F1	119576900	04467
ATP5F1	R.YGLIPEEFFQFLYPK.T	39.15	1.44371	945.986	33872	2	P24539	ATP5F1	119576900	04467
ATP5J	K.FEDPKFEVIEKPQA.-	26.05	0.159823	838.93	17475	2	J3KQ83	ATP5J	119630380	04399
ATP5L	R.LATFWYYAK.V	28.68	1.50353	581.801	21884	2	O75964	ATP5L	119587780	09815
ATP5O	K.VAASVLNPYVK.R	65.44	2.0919	580.839	16253	2	P48047	ATP5O	119630208	02899
ATP5O	K.LVRPPVQVYGIEGR.Y	47.96	2.45813	528.308	16575	3	P48047	ATP5O	119630208	02899
ATP5O	K.SFLSQGQVLKLEAK.T	65.16	1.47427	774.444	18230	2	P48047	ATP5O	119630209	02899
ATP5O	K.TDPSILGGMIVR.I	37.51	0.99787	629.844	22471	2	P48047	ATP5O	119630209	02899
ATP5O	R.FSPLTTNLINLLAENGR.L	124.04	2.15908	937.015	29580	2	P48047	ATP5O	119630208	02899
ATP6V0D1	K.LLFEGAGSNPGDKTLEDR.F	44.36	1.16835	959.98	17635	2	P61421	ATP6V0D1	119603541	06121
ATP6V1A1	R.QVRPVTEKLPANHPLLTGQR.V	46.47	1.57434	451.662	12497	5	P38606	ATP6V1A	119600034	06120
ATP6V1E	R.ARDDLITDLLNEAK.Q	21.72	3.02676	529.619	25852	3	P36543	ATP6V1E1	119578169	00163
ATPase family, AAA domain containing 3A	R.NILMYGPPGTGK.T	40.5	0.373504	624.326	17801	2	Q9NVI7	ATAD3A	283436224	12500
ATPase family, AAA domain containing 3A	R.RLLSRPQDALEGVVLSPSLEAR.V	28.05	2.8512	802.789	21019	3	Q9NVI7	ATAD3A	283436224	12500
ATPase family, AAA domain containing 3A	R.GLLLFVDEADAFLR.K	54.67	4.46782	789.926	32931	2	Q5T2N8	ATAD3C	283436224	12500
ATPase family, AAA domain containing 3B	R.QRYEDQLKQQQLLNEENLR.K	41.58	1.60474	612.068	15537	4	Q5T9A4	ATAD3B	283436224	10679
ATPase family, AAA domain containing 3B	R.LKLAQFDYGR.K	19.12	0.369221	404.224	16356	3	Q5T2N8	ATAD3C	283436224	12500
ATPase family, AAA domain containing 3B	K.LKEYEAAVEQLKSEQIR.A	83.01	2.16018	678.702	17211	3	Q5T9A4	ATAD3B	283436224	10679
ATPase family, AAA domain containing 3B	R.ITVLEALRHPIQVSR.R	27.77	5.7343	866.52	19628	2	Q5T9A4	ATAD3B	283436224	12500
ATPase family, AAA domain containing 3B	K.LFDWANTSR.R	28.87	0.0739047	555.272	20611	2	Q5T2N8	ATAD3C	283436224	12500
ATPase inhibitory factor 1	R.EQAEEERYFR.A	19.81	3.79029	452.879	12045	3	A0A0B4J230	ATPIF1	119628109	16529
Aurora kinase B	R.TATIMEELADALMYCHGK.K	47.37	5.67589	685.322	30214	3	J9JID1	AURKB	317373473	05397
Autoantigen La	R.RSPSKPLPEVTDEYKNDVK.N	72.12	3.52065	734.721	12071	3	P05455	SSB		00168
Autoantigen La	K.AELMEISEDKTK.I	38.1	3.28336	697.35	13227	2	P05455	SSB	197692403	00168
Autoantigen La	K.WIDFVR.G	15.84	1.34299	418.227	20849	2	P05455	SSB	253723045	00168
Autoantigen La	K.ICHQIEYYFGDFNLPR.D	69.66	2.38323	1036.49	23695	2	P05455	SSB	197692403	00168
Autoantigen La	K.LDEGWVPLEIMIK.F	48.24	2.29579	771.917	29596	2	P05455	SSB	197692403	00168
Autoantigen La	R.LTTDFNVIVEALSK.S	110.89	3.56937	775.43	29824	2	P05455	SSB	197692403	00168
Autoantigen La	K.GFPTDATLDDIKEWLEDKGQVLNIQMR.R	53.16	2.42867	783.899	30062	4	P05455	SSB	197692403	00168
Autoantigen La	K.FASDDEHDEHDENGATGPVKR.A	64.1	1.78676	582.256	8642	4	P05455	SSB	197692403	00168
Autoantigen La	K.QKLEEDAEMK.S	50.27	3.00266	407.534	9581	3	P05455	SSB	197692403	00168
Autoantigen RCD8	R.LCTQLEGLQSTVTGHVER.A	97.46	2.44228	676.679	18202	3	Q6P2E9	EDC4	119603589	06911
Autoantigen RCD8	K.SCQAMFQQINDSFR.L	93.65	3.38152	866.385	20834	2	Q6P2E9	EDC4	119603589	06911
Autophagy related 9 homolog A	R.ALEIIDFFR.N	18.77	1.67139	562.31	29431	2	Q7Z3C6	ATG9A	296439428	07979
Band 4.1 like protein 3	K.GKEGSALTEGAKEEGGEEVAK.A	30.31	4.15603	519.76	10093	4	A0A0A0MRA8	EPB41L3	119622050	05622
BAP28	R.GLVGNPLPSVR.R	34.38	1.01926	554.828	17127	2	Q5T3Q7	HEATR1	187956497	17569
BAP28	K.TIQQLETVLGEPLQSYF.-	26.37	4.65359	656.007	32772	3	Q5T3Q7	HEATR1	187956497	17569
BAP28	K.NTSELVSSEVYLLSALAALQK.V	101.57	3.26626	1118.6	33375	2	Q5T3Q7	HEATR1	187956497	17569
BAP31	K.LQAAVDGPMDKKEE.-	56.3	3.691	510.922	11470	3	P51572	BCAP31	213511508	02319
BAP31	K.VNLQNNPGAMEHFHMK.L	57.36	2.84432	467.475	13979	4	P51572	BCAP31	213511508	02319
Basic leucine zipper and W2 domains 2	K.YFTDAGLKELSDFLR.V	40.72	2.73479	592.307	28034	3	B5MCE7	BZW2	229577398	16571
Basic transcription factor 3	K.QLTEMLPSILNQLGADSLTSLR.R	79.44	2.9705	800.763	32544	3	P20290	BTF3	119616133	03966
BCDIN3 domain containing	K.QTIETHPIPESLIEK.G	20.95	3.17707	867.97	18870	2	Q7Z5W3	BCDIN3D	74738762	14065
Bcl XL binding protein v68	R.HSQYHVDGSLEKDR.T	50.2	2.37013	418.453	9261	4	Q96HS1	PGAM5	308198614	14681
Bcl-2 inhibitor of transcription	K.VAAQCSHAAVSAYK.Q	100.68	3.51811	731.862	9113	2	J3KQ48	PTRH2	119614800	12273
BCL2 associated athanogene 2	R.IIDEVVNKFLDDLGNAK.S	42.51	3.3431	635.013	27846	3	A2A296	BAG2	123240857	04859
BCL2 associated transcription factor 1	R.SSFYPDGGDQETAKTGK.F	50.02	1.57847	894.409	11701	2	Q9NYF8	BCLAF1	219520423	16544
BCL2 associated transcription factor 1	K.RPKEEEWDPEYTPK.S	37.37	1.89095	601.958	12438	3	Q9NYF8	BCLAF1	219520423	16544
BCL2 associated transcription factor 1	K.EYSGFAGVSRPR.G	34.33	0.710589	663.334	12699	2	Q9NYF8	BCLAF1	219520423	16544
BCL2 associated transcription factor 1	K.DRLLASTLVHSVK.K	33.78	0.984127	719.923	15432	2	Q9NYF8	BCLAF1	219520423	16544
BCL2 associated transcription factor 1	R.SIFDHIKLPQASK.S	29.18	2.96867	495.282	19316	3	Q9NYF8	BCLAF1	219520423	16544
BCL2 associated transcription factor 1	K.STSESFIQHIVSLVHHVK.E	70.16	2.98618	1024.55	23946	2	Q9NYF8	BCLAF1	219520423	16544
BCS1L	R.LTFSGLLNALDGVASTEAR.I	62.72	2.81549	968.01	31650	2	Q9Y276	BCS1L	119964730	04708
Benzodiazapine receptor peripheral	M.APPWVPAM#GFTLAPSLGCFVGSR.F	61.97	1.14247	812.074	31103	3	P30536	TSPO	47678349	15913
Beta 2 microglobulin	K.SNFLNCYVSGFHPSDIEVDLLK.N	33.87	4.39309	852.085	26588	3	P61769	B2M	344189519	00189
Biliverdin reductase A	K.SGSLENVPNVGVNK.N	46.53	0.359332	707.37	14825	2	P53004	BLVRA	119614577	11229
Biliverdin reductase A	R.NPHPSSAFLNLIGFVSR.R	30.66	0.557117	619.332	26005	3	P53004	BLVRA	119614577	11229
BIP	R.M#VNDAEKFAEEDKK.L	24.25	1.68765	418.2	10274	4	P11021	HSPA5	168984549	00682
BIP	K.MKETAEAYLGKK.V	47.38	1.84479	456.912	10564	3	P11021	HSPA5	320089793	00682
BIP	K.NGRVEIIANDQGNR.I	57.01	1.47577	778.402	10916	2	P11021	HSPA5	320089793	00682
BIP	K.MKETAEAYLGK.K	67.32	2.51969	620.817	12059	2	P11021	HSPA5	320089793	00682
BIP	R.VEIIANDQGNR.I	52.65	2.85684	614.819	12108	2	P11021	HSPA5	320089807	00682
BIP	K.TKPYIQVDIGGGQTK.T	66.79	0	802.936	14980	2	P11021	HSPA5	320089793	00682
BIP	R.TWNDPSVQQDIK.F	40.66	0.668208	715.85	15096	2	P11021	HSPA5	320089793	00682
BIP	K.NQLTSNPENTVFDAK.R	81.07	0.970315	839.407	16357	2	P11021	HSPA5	320089793	00682
BIP	R.LIGDAAKNQLTSNPENTVFDAKR.L	63.6	1.97658	626.33	16970	4	P11021	HSPA5	320089793	00682
BIP	K.VTHAVVTVPAYFNDAQR.Q	41.62	7.55091	630	17234	3	P11021	HSPA5	320089793	00682
BIP	R.IINEPTAAAIAYGLDKR.E	98.43	1.33811	908.503	19223	2	P11021	HSPA5	320089793	00682
BIP	K.AVEEKIEWLESHQDADIEDFKAK.K	55.61	4.58185	683.34	20112	4	P11021	HSPA5	168984549	00682
BIP	K.DAGTIAGLNVMR.I	30.86	1.58997	609.32	20430	2	P11021	HSPA5	320089793	00682
BIP	R.IINEPTAAAIAYGLDK.R	73.16	0.722937	830.452	21083	2	P11021	HSPA5	320089807	00682
BIP	R.ITPSYVAFTPEGERLIGDAAK.N	57.85	3.2087	1118.09	21168	2	P11021	HSPA5	320089793	00682
BIP	K.ELEEIVQPIISK.L	42.84	2.05324	699.399	21700	2	P11021	HSPA5	168984549	00682
BIP	R.AKFEELNMDLFR.S	66.16	1.80333	756.881	22531	2	P11021	HSPA5	320089793	00682
BIP	K.TFAPEEISAMVLTK.M	72.07	0.200417	768.902	24666	2	P11021	HSPA5	320089793	00682
BIP	K.FEELNMDLFR.S	40.93	3.80779	657.316	25187	2	P11021	HSPA5	320089793	00682
Bleomycin hydrolase	R.AQHVFQHAVPQEGKPITNQK.S	38.72	2.01534	452.243	10476	5	J3KS79	BLMH	119571609	03870
Block of proliferation 1	K.TTEEQVQASTPCPR.T	73.7	3.32848	802.37	10969	2	Q14137	BOP1	119602539	16558
Block of proliferation 1	R.SFIPSLVEKEK.V	22.78	0.352467	638.861	16891	2	Q96Q25	KM-PA-2	119602539	16558
Brain abundant, membrane attached signal protein 1	K.SDGAPASDSKPGSSEAAPSSKETPAATEAPSSTPK.A	42.56	2.94618	825.892	10036	4	P80723	BASP1	119628418	08389
Brain abundant, membrane attached signal protein 1	K.KTEAPAAPAAQETKSDGAPASDSKPGSSEAAPSSK.E	57.42	6.00309	832.41	8845	4	P80723	BASP1		08389
Brain protein 16	R.ALLAGQAALLQALMELAPASAPAR.D	74.69	3.78519	783.107	33565	3	P0CB43	FAM203B	261263117	17423
Branched chain keto acid dehydrogenase E1, beta polypeptide	R.TIIPWDVDTICK.S	38.15	2.28239	730.878	24076	2	P21953	BCKDHB	134104672	02011
Branched chain keto acid dehydrogenase E1, beta polypeptide	K.GLLLSCIEDKNPCIFFEPK.I	52.6	3.8515	1140.58	25058	2	P21953	BCKDHB	134104672	02011
Breakpoint cluster region protein 1	K.HRDFVAEPMGEKPVGSLAGIGEVLGK.K	51.35	4.10408	674.11	20373	4	O75531	BANF1	221316573	04817
Breakpoint cluster region protein 1	K.KDEDLFREWLK.D	33.71	1.48502	739.887	21664	2	O75531	BANF1	221316573	04817
Breakpoint cluster region protein 1	K.AYVVLGQFLVLK.K	34.83	2.92779	675.415	28052	2	O75531	BANF1	221316573	04817
Breakpoint cluster region protein 1	R.DCFGCLREWCDAFL.-	52.12	2.48059	924.881	30864	2	O75531	BANF1	221316573	04817
Breast carcinoma amplified sequence 2	K.HIQDLNWQR.K	31.1	3.11173	605.312	13813	2	O75934	BCAS2	197692439	05777
Breast carcinoma amplified sequence 2	R.QPIELLSMK.R	46.3	1.23938	529.8	19822	2	O75934	BCAS2	197692439	05777
Breast carcinoma amplified sequence 2	R.TIVQLENEIYQIK.Q	53.48	0.682643	795.941	22970	2	O75934	BCAS2	197692439	05777
BRG1 associated factor 180 KD	R.EAEKSEDSSGAAGLSGLHR.T	19.26	2.72923	475.982	11169	4	Q86U86	PBRM1	133777825	07302
BRIX	R.ILIFSSR.G	23.24	2.14481	418.256	18692	2	Q8TDN6	BRIX1	119576314	16563
BRIX	R.FVLNLIK.I	27.62	1.48131	423.777	21534	2	Q8TDN6	BRIX1	119576313	16563
BRIX	K.TLLPHDPTADVFVTPAEEKPIEIQWVKPEPK.V	20.24	0.0408526	881.972	22921	4	Q8TDN6	BRIX1	119576313	16563
BRIX	K.GSRPLLSFDPAFDELPHYALLK.E	46.45	2.42809	829.443	25344	3	Q8TDN6	BRIX1	119576313	16563
Brix domain containing 1	K.NISHDTFGTTYGR.I	42.8	1.41215	734.845	12517	2	Q9H7B2	RPF2	119568689	12552
Brix domain containing 1	K.NITRPFEDQTSLEFFSK.K	44.06	3.05291	1030.01	22203	2	Q5VXM9	RPF2	119568689	12552
Brix domain containing 1	R.LAGLEYVLHFTALNGK.I	69.98	4.56824	873.487	26599	2	Q5VXM9	RPF2	119568689	12552
Brix domain containing 1	K.SLLIDFFR.G	17.66	2.90727	505.789	28588	2	Q5VXM9	RPF2	119568689	12552
Bromodomain adjacent to zinc finger domain 1A	R.DFIEDYVDILR.Q	45.78	3.45568	699.353	30253	2	Q9NRL2	BAZ1A	119586309	12034
Bromodomain adjacent to zinc finger domain 1A	R.QNLQSFPEPLIIPVLYLTSLTHR.S	32.87	0.734096	893.833	34007	3	Q9NRL2	BAZ1A	119586309	12034
Bromodomain adjacent to zinc finger domain, 1B	K.TEQCLVALLHK.H	32.46	1.01852	656.359	17365	2	Q9UIG0	BAZ1B	223460860	10416
Bromodomain adjacent to zinc finger domain, 1B	R.FNHHCKDHTVSGDEDYCPR.S	23.35	2.86944	594.25	8358	4	Q9UIG0	BAZ1B	223460860	10416
Bromodomain containing 4	K.VQPPTPLLPSVK.V	28.44	1.77462	638.388	18416	2	O60885	BRD4	119604879	10574
Butyrate induced transcript 1	R.QVNITVQK.K	24.46	0.251737	465.274	10961	2	H3BPZ1	HACD3	166199462	11037
Butyrate induced transcript 1	R.LESEGSPETLTNLR.K	64.16	2.51394	773.393	16198	2	H3BPZ1	HACD3	166199462	11037
Butyrate induced transcript 1	K.VSQWWER.L	49.02	1.51038	495.742	16931	2	H3BPZ1	HACD3	166199462	11037
Butyrate induced transcript 1	R.VELSDVQNPAISITENVLHFK.A	53.36	7.26865	785.09	27907	3	Q9P035	HACD3	166199462	11037
BWD	R.QTDPMIMLK.Q	46.82	2.11788	538.779	18303	2	Q2TAY7	SMU1	119578927	11588
BWD	R.EGGDFVCCALSPR.G	50.18	1.90647	734.32	19874	2	Q2TAY7	SMU1	119578926	11588
BWD	R.YIHLENLLAR.S	31.04	2.23644	414.572	20539	3	Q2TAY7	SMU1	119578927	11588
BWD	R.LMALLGQALK.W	39.89	1.96474	529.327	21727	2	Q2TAY7	SMU1	119578927	11588
BWD	K.WQQHQGLLPPGMTIDLFR.G	43.64	4.50047	1069.06	25527	2	Q2TAY7	SMU1	119578927	11588
Bystin	R.GRGTGEAEEEYVGPR.L	44.4	2.62457	536.252	10750	3	Q13895	BYSL	119624474	04848
Bystin	R.GTGEAEEEYVGPR.L	45.61	0.459234	697.315	12295	2	Q13895	BYSL	119624474	04848
Bystin	R.LQPHPQLSPEIR.R	22.57	0.103196	472.265	12911	3	Q13895	BYSL	119624474	04848
Bystin	R.FYNLVLLPR.V	27.74	1.62514	567.838	23927	2	Q13895	BYSL	119624474	04848
Bystin	R.QQQEELEAEHGTGDKPAAPR.E	65.96	1.60974	731.018	9621	3	Q13895	BYSL	119624474	04848
c Jun	K.AQNSELASTANMLR.E	72.84	4.5944	753.376	16494	2	P05412	JUN	253722245	01302
c-Mos	K.LLLGATLPR.A	19.04	9.4106	477.306	31603	2	P00540	MOS	119607179	01816
c-Mpl binding protein	K.LTTDPDLILEVLR.S	44.86	1.30453	749.431	28920	2	Q6P4E2	LARP4	283046710	17289
c-Src	R.LTTVCPTSKPQTQGLAK.D	16.31	7.3903	610.66	11608	3	P12931	SRC	157836369	01819
C-terminal binding protein 1	R.IGSGFDNIDIK.S	19.15	6.40753	589.81	18788	2	Q13363	CTBP1	119603008	04015
C10orf117 protein	R.FAAHLIAGAPSEGSGALKPELSR.R	56.13	0.677426	570.559	16308	4	Q8WTT2	NOC3L	119570426	12562
C10orf117 protein	K.TFLCLR.I	22.8	1.35651	405.22	17425	2	Q8WTT2	NOC3L	119570426	12562
C10orf117 protein	K.FLQGDSFLNEDLNQLIKR.Y	110.17	3.28073	1075.57	25368	2	Q8WTT2	NOC3L	119570426	12562
C10orf58 protein	K.SMLDQLGVPLYAVVK.E	44.19	3.52132	816.958	27986	2	Q9BRX8	FAM213A	344925836	12580
C10orf69 protein	K.SVQTTLQTDEVK.N	38.92	2.4127	674.853	12759	2	O75477	ERLIN1	168984282	08502
C10orf69 protein	K.DLNLMAPGLTIQAVR.V	37.79	2.09691	806.45	25647	2	O75477	ERLIN1	168984282	08502
C10orf70 protein	K.IVHAFDMEDLGDKAVYCR.C	114.23	3.29501	1070	19770	2	Q9NZ45	CISD1	334359146	12587
C12orf10 protein	R.LPLPEPWR.G	20.14	4.46027	504.285	20912	2	Q9HB07	C12orf10	296439232	10705
C13orf8 protein	K.AFLLESLLK.N	18.18	2.36641	517.319	27206	2	Q96JM3	CHAMP1	255918141	10707
C14orf114 protein	R.LGEEVNGEATESQQKPR.N	100.58	1.65179	936.46	9954	2	G5E947	EXD2	301129161	16592
C14orf120 protein	K.LSSEDEEEDEAEDDQSEASGKK.S	94.17	2.17677	809.667	10175	3	Q8NEJ9	NGDN	119586554	10708
C14orf124 protein	R.AIMLLEGQK.V	16.95	1.76946	501.785	17253	2	Q9NRG7	SDR39U1	269849556	16598
C14orf124 protein	R.VLVGGGTGFIGTALTQLLNAR.G	198.38	4.28149	1029.58	32844	2	Q9NRG7-2	SDR39U1	119586416	16598
C14orf124 protein	R.AFIPLPSAVVQAVFGR.Q	69.22	2.05747	836.481	33184	2	Q9NRG7	SDR39U1	269849556	16598
C14orf156 protein	R.RIPWTAASSQLK.E	59.84	4.20986	679.386	14257	2	A0A087WUN7	SLIRP	119601710	12639
C14orf156 protein	R.SINQPVAFVR.R	23.49	2.41988	565.821	16025	2	A0A087WUN7	SLIRP	119601710	12639
C14orf156 protein	R.CILPFDKETGFHR.G	61.24	1.74466	405.706	16822	4	A0A087WUN7	SLIRP	119601710	12639
C14orf166 protein	K.AGVMALANLLQIQR.H	83.93	2.0042	749.431	26833	2	Q9Y224	C14orf166	119586065	16615
C14orf166 protein	K.HILGFDTGDAVLNEAAQILR.L	121.53	4.83479	1077.08	29626	2	Q9Y224	C14orf166	119586065	16615
C19orf32 protein	R.NLVTEVLGALEAK.T	66.16	2.18018	678.889	33172	2	Q96HR9	REEP6	119589899	16629
C1orf31 protein	K.CLDENLEDASQCKK.L	62.71	1.30545	855.378	12179	2	Q5JTJ3-2	C1orf31	119590398	18535
C1orf35 protein	K.GRAPCAGPSREEELAAVR.E	41.77	2.58052	642.66	11225	3	Q9BU76	MMTAG2	119590245	10090
C1orf35 protein	R.EAEREALLAALGYK.N	47.05	0.472022	767.418	21811	2	Q9BU76	MMTAG2	119590245	10090
C20ORF1 protein	K.VLPITVPK.S	19.76	2.66336	433.79	16412	2	Q9ULW0	TPX2	119596828	05802
C20orf116 protein	R.LRLEEEQKEEEER.K	42.8	2.07124	429.966	10082	4	A0A0A0MRX2	DDRGK1	119630949	12741
C20orf116 protein	R.AASAGQEPLHNEELAGAGR.V	69.59	3.07149	626.643	12087	3	A0A0A0MRX2	DDRGK1	119630949	12741
C20orf116 protein	R.VAQPGPLEPEEPR.A	22.9	4.11212	709.87	13677	2	A0A0A0MRX2	DDRGK1	119630949	12741
C20orf116 protein	K.FIYITPEELAAVANFIR.Q	86.74	1.25975	984.034	33454	2	Q96HY6	DDRGK1	119630949	12741
C20orf14 protein	R.ESLEALLQR.A	16.26	1.10903	529.796	21053	2	O94906	PRPF6	119595585	10729
C20orf178 protein	R.EALENANTNTEVLK.N	91.79	1.67941	773.393	13800	2	Q9H444	CHMP4B	119596700	16642
C20orf20 protein	R.VTDKVLTANSNPSSPSAAK.R	60.82	3.70961	629.668	10695	3	Q9NV56	MRGBP	157678776	16646
C20orf20 protein	R.NFVLPEEIIQEVR.E	38.65	0.629312	793.433	26078	2	Q9NV56	MRGBP	157678776	16646
C20orf6 protein	K.DLLALFNSFKPK.G	45.64	4.71713	696.901	30037	2	A0A087WX71	ESF1	119630718	10732
C20orf72 protein	R.GVAQTPGSVEEDALLCGPVSK.H	23.49	5.06047	1057.52	20119	2	Q5QPE7	MGME1	119630667	12783
C20ORF77 protein	R.KLTFLYLANDVIQNSK.R	125.55	2.7948	934.022	24215	2	A0A0C4DGQ6	RPRD1A	119596451	08513
C20ORF77 protein	R.EFESVLVDAFSHVAR.E	42.09	2.30265	569.291	26664	3	Q9NQG5	RPRD1B	119596451	08513
C2f protein	R.FCGLMVQLLHK.L	30.88	0.603398	673.36	20965	2	Q92979	EMG1	194328699	12803
C2f protein	K.VGTSFSIPVVSDVR.E	49.07	1.79793	731.9	22261	2	Q92979	EMG1	194328699	12803
C2f protein	R.ELVPSSDPIVFVVGAFAHGK.V	77.65	2.24782	690.375	29627	3	Q92979	EMG1	194328699	12803
C6orf115 protein	R.DDKCANLFEALVGTLK.A	37.71	0.502812	897.459	30025	2	Q9P1F3	ABRACL	119568287	12842
C6orf125 protein	K.LILSTDTLEELKEIDKGMWK.K	20.88	4.69041	788.094	25878	3	Q5TAQ0	UQCC2	119624150	12847
C9orf10 protein	R.GDPGDQTKAEGSSTASSGSQLAEGK.G	70.35	1.94623	789.031	10384	3	Q9NZB2	FAM120A	158523294	12928
C9orf105 protein	R.IEGLAPKLDPEEMKR.K	46.71	1.28163	575.979	15465	3	Q8N4H5	TOMM5	197333732	16672
C9orf64 protein	K.FGGSFLNCVR.E	16.21	1.42665	578.781	18652	2	Q5T6V5	C9orf64	187956721	12969
C9orf88 protein	K.ILTSVDQYLELIGNSLPGTTAK.S	17.89	4.32226	778.428	30756	3	Q96TA1	FAM129B	347595791	10804
Cadherin 2	R.VKVCQCDSNGDCTDVDR.I	110.91	1.18353	1014.42	9412	2	P19022	CDH2	167887532	00226
Calcium-binding mitochondrial carrier protein Aralar1	K.LTVNDFVR.D	27.35	0.110013	482.267	19525	2	Q546F9	SLC25A13	237649019	04719
Calgizzarin	R.CIESLIAVFQK.Y	39.5	2.14574	654.356	25524	2	P31949	S100A11	119617525	04385
Calmegin	K.IMIANANKPGVLK.Q	49.27	2.95294	684.907	13083	2	O14967	CLGN	194578888	03513
Calmodulin 1	R.VFDKDGNGYISAAELR.H	93.73	1.11233	877.94	17493	2	P62158	CALM3	333360987	00241
Calnexin	R.CESAPGCGVWQRPVIDNPNYK.G	47.92	0.985646	1224.07	16666	2	B4DGP8	CANX	119574190	00252
Calnexin	K.LPGDKGLVLMSR.A	44.92	3.16551	429.249	16677	3	B4DGP8	CANX	119574190	00252
Calnexin	K.LHFIFR.H	23.36	2.46251	416.746	16830	2	B4DGP8	CANX	194578888	00252
Calnexin	K.WKPPMIDNPSYQGIWKPR.K	49.88	3.14668	738.38	19980	3	B4DGP8	CANX	119574190	00252
Calnexin	R.IVDDWANDGWGLKK.A	81.14	3.38196	808.91	20244	2	B4DGP8	CANX	119574190	00252
Calnexin	R.GTLSGWILSK.A	33.5	0.88734	531.304	21393	2	B4DGP8	CANX	119574190	00252
Calnexin	R.KIPNPDFFEDLEPFR.M	57.37	2.59666	621.982	25637	3	B4DGP8	CANX	119574190	00252
Calnexin	K.QKSDAEEDGGTVSQEEEDRKPK.A	65.58	2.08518	821.382	8201	3	B4DGP8	CANX		00252
Calnexin	K.QKSDAEEDGGTVSQEEEDR.K	89.21	2.00437	703.635	8885	3	B4DGP8	CANX	119574190	00252
Calnexin	K.SDAEEDGGTVSQEEEDRKPK.A	49.66	1.27336	735.997	9011	3	B4DGP8	CANX	119574190	00252
Calpactin I, light chain	K.FAGDKGYLTKEDLR.V	28.77	9.15168	403.96	12890	4	P60903	S100A10	119573784	00232
Calreticulin	K.KIKDPDASKPEDWDER.A	74.03	2.82228	482.991	10781	4	P27797	CALR		00169
Calreticulin	K.IKDPDASKPEDWDERAK.I	37.28	0.305504	667.329	10985	3	P27797	CALR		00169
Calreticulin	K.FYGDEEKDKGLQTSQDAR.F	58.23	1.95594	696.329	11521	3	P27797	CALR	325533986	00169
Calreticulin	K.IKDPDASKPEDWDER.A	72.35	2.56435	900.926	11999	2	P27797	CALR	197692517	00169
Calreticulin	K.VHVIFNYK.G	26.43	3.22489	510.289	14019	2	P27797	CALR	325533986	06339
Calreticulin	R.CKDDEFTHLYTLIVRPDNTYEVK.I	40.76	3.32237	952.804	23754	3	P27797	CALR	325533986	00169
Calreticulin	K.DKQDEEQR.L	23.5	0.286404	524.239	3320	2	K7EM77	CALR	325533986	06339
Calumenin	K.TFDQLTPEESKER.L	64.68	0.712767	790.383	12867	2	O43852	CALU	314122181	04569
Calumenin	R.EQFVEFR.D	33.17	1.96339	477.739	16725	2	O43852	CALU	314122183	04569
Cancer susceptibility candidate 3	K.HLDDDEDRKNPAYIPR.K	28.73	1.33167	489.241	11120	4	O15234	CASC3	295982196	16225
Capping protein, muscle Z line, alpha 1	K.EASDPQPEEADGGLK.S	46.45	0.675442	771.85	11333	2	P52907	CAPZA1	119576930	03347
Capping protein, muscle Z line, alpha 1	R.LLLNNDNLLR.E	32.83	2.17417	599.352	20462	2	A0A0D9SET8	CAPZA2	119603921	03347
Capping protein, muscle Z line, alpha 1	K.FTITPPTAQVVGVLK.I	37.62	0.515621	785.964	22793	2	P52907	CAPZA1	119576930	03347
Carbamoyl phosphate synthetase I	R.SIFSAVLDELK.V	26.31	3.92902	611.342	29978	2	H0YGP4	CPS1	187955019	01995
Carbonic anhydrase II	K.HNGPEHWHKDFPIAK.G	25.57	0.0728118	453.979	10943	4	P00918	CA2	347447441	02023
Carbonic anhydrase II	K.YAAELHLVHWNTK.Y	26.69	2.0173	527.945	16117	3	P00918	CA2	347447441	02023
Carbonic anhydrase II	K.SADFTNFDPR.G	27.09	2.99609	585.266	18512	2	P00918	CA2	347447441	02023
Carbonic anhydrase II	K.AVQQPDGLAVLGIFLK.V	53.25	4.77418	834.992	31022	2	P00918	CA2	347447441	02023
Carbonyl reductase 1	R.GQAAVQQLQAEGLSPR.F	93.66	1.96143	826.941	15971	2	O75828	CBR3	209870397	07222
Carbonyl reductase 1	K.ILLNACCPGWVR.T	25.46	1.17088	729.87	19764	2	P16152	CBR1	209870397	00267
Carbonyl reductase 1	R.FHQLDIDDLQSIR.A	58.51	0.997616	800.411	20627	2	O75828	CBR3	209870397	07222
Carnitine palmitoyltransferase 2	R.YLSAQKPLLNDGQFR.K	62.22	2.84925	875.47	15902	2	P23786	CPT2	119627158	02802
Casein kinase II, alpha 1	K.ALDYCHSMGIMHR.D	82.42	2.92828	795.85	14535	2	Q5U5J2	CSNK2A1	345531736	00277
Casein kinase II, alpha 1	R.FNDILGR.H	34.5	2.43274	417.728	16070	2	Q5U5J2	CSNK2A1	345531736	00277
Casein kinase II, alpha 1	R.GGPNIITLADIVKDPVSR.T	50.45	3.19186	622.357	24744	3	Q5U5J2	CSNK2A1	345531736	00277
Casein kinase II, alpha 2	R.HLVSPEALDLLDKLLR.Y	83.82	1.21775	611.36	27808	3	P19784	CSNK2A2	319443634	00279
Cat eye syndrome chromosome region candidate 5	R.MLVSGQGPVMENAQGLGFR.N	143.57	2.9081	995.998	21175	2	Q9BXW7	CECR5	119578152	16703
Catechol-O-methyltransferase	R.KGTVLLADNVICPGAPDFLAHVR.G	50.81	1.92991	821.779	22631	3	P21964	COMT	306991591	00284
Catechol-O-methyltransferase	K.GTVLLADNVICPGAPDFLAHVR.G	96.94	7.41423	1168.12	24859	2	P21964	COMT	306991591	00284
Catenin alpha 1	K.ALKPEVDKLNIMAAK.R	64.97	2.10854	410.991	15838	4	P35221	CTNNA1	119582527	00285
Catenin alpha 1	K.NLMNAVVQTVK.M	42.95	2.81094	608.841	19405	2	Q8N1C0	CTNNA1	333411218	00285
Catenin alpha 1	R.QALQDLLSEYMGNAGRK.E	34.22	3.57717	631.99	25617	3	P35221	CTNNA1	119582527	00285
Catenin, gamma	K.TLVTQNSGVEALIHAILR.A	79.18	3.06701	645.708	29683	3	P14923	JUP	258588653	01414
Cathepsin D	K.VSTLPAITLK.L	25.89	2.60297	521.83	18450	2	P07339	CTSD	157879212	00291
Cathepsin D	K.AIGAVPLIQGEYMIPCEK.V	30	2.2594	995.015	23888	2	P07339	CTSD	157879212	00291
Cathepsin D	K.FDGILGMAYPR.I	26.21	1.12938	620.312	23977	2	P07339	CTSD	157879212	00291
Cathepsin D	R.ISVNNVLPVFDNLMQQK.L	51.24	3.33734	653.686	28207	3	P07339	CTSD	157879212	00291
CBP80	R.LDTMNTTCVDR.F	40.05	0.422456	663.295	12272	2	Q09161	NCBP1	255917906	02717
CCAAT binding factor	K.HLVAEFVQVLETLSHDTLVTTK.T	89.82	0.452761	827.451	33835	3	A0A087X1N2	CEBPZ	308153621	09875
CCT8	R.KAHEILPNLVCCSAK.N	94.55	0.0298869	870.45	14247	2	P50990	CCT8	119630331	10816
CCT8	K.AIADTGANVVVTGGK.V	89.45	7.02384	686.88	14539	2	P50990	CCT8	119630331	10816
CCT8	K.HFSGLEEAVYR.N	31.39	2.66663	436.552	15336	3	P50990	CCT8	119630330	10816
CCT8	R.LVPGGGATEIELAK.Q	42.71	1.76858	677.884	16504	2	P50990	CCT8	119630331	10816
CCT8	K.KFAEAFEAIPR.A	71.17	1.01511	639.846	16826	2	P50990	CCT8	119630331	10816
CCT8	K.APGFAQMLK.E	23.05	0.27636	481.76	17255	2	P50990	CCT8	119630330	10816
CCT8	K.FAEAFEAIPR.A	43.63	2.37618	575.797	19573	2	P50990	CCT8	119630331	10816
CCT8	K.ILGSGISSSSVLHGMVFK.K	85.04	3.26886	909.996	21117	2	P50990	CCT8	119630331	10816
CCT8	K.IAVYSCPFDGMITETK.G	68.13	2.05474	916.436	22410	2	P50990	CCT8	119630331	10816
CCT8	R.DIDEVSSLLR.T	29.28	2.47514	573.805	23796	2	P50990	CCT8	119630331	10816
CCT8	R.GSTDNLMDDIERAVDDGVNTFK.V	38.15	4.65033	804.701	32464	3	P50990	CCT8	119630331	10816
CD147	R.FFVSSSQGR.S	16.3	2.86643	507.755	12910	2	A0A087WUV8	BSG	290543627	00176
CD147	K.GGVVLKEDALPGQK.T	17.7	1.76212	470.937	13751	3	I3L4S8	BSG	260656346	00176
CD147	K.SSEHINEGETAMLVCK.S	98.02	1.99909	902.916	13857	2	A0A087WUV8	BSG	290543627	00176
CD147	K.SESVPPVTDWAWYK.I	49.85	1.30466	832.902	23795	2	A0A087WUV8	BSG	290543627	00176
CD59	R.LRENELTYYCCKK.D	19.65	9.82633	444.97	11961	4	P13987	CD59	187829185	00117
CD59	K.FEHCNFNDVTTR.L	20.64	5.89353	513.89	12522	3	P13987	CD59	187829185	00117
CD81 antigen	K.TFHETLDCCGSSTLTALTTSVLK.N	123.52	2.79204	1271.62	23769	2	P60033	CD81	119622913	08924
CD9	K.EVQEFYKDTYNK.L	41.35	1.412	782.371	13488	2	A0A087WU13	CD9	119609219	00880
CD9	K.AIHYALNCCGLAGGVEQFISDICPK.K	59.87	1.80252	931.775	28016	3	P21926	CD9	119609219	00880
CDC like kinase 3	R.ITLAEALLHPFFAGLTPEER.S	76.95	0.742855	742.404	32797	3	G5E959	CLK3	332138288	04290
CDC2	R.DLKPQNLLIDDKGTIK.L	53.11	3.01596	906.02	17787	2	A0A087WZZ9	CDK1	334302921	00302
CDC37	K.SMVNTKPEKTEEDSEEVREQK.H	62.14	0.739619	831.73	9223	3	Q16543	CDC37		05456
CDC42	K.NVFDEAILAALEPPEPK.K	60.12	1.83165	618.329	30780	3	P60953	CDC42	322510015	00309
CDC5	R.RLECLKEDVQR.Q	31.65	2.47898	482.59	10636	3	Q99459	CDC5L	119624675	04184
CDC5	R.TFEELKKHEDSAIPR.R	41.41	2.78121	450.739	12649	4	Q99459	CDC5L	119624675	04184
CDC5	R.YADLLLEKETLK.S	40.94	5.91442	718.41	17971	2	Q99459	CDC5L	119624675	04184
CDC5	R.QVVQTPNTVLSTPFR.T	52.51	2.75533	843.96	19608	2	Q99459	CDC5L	119624675	04184
CDC5	R.WYEWLDPSIK.K	32.71	2.04989	668.834	25159	2	Q99459	CDC5L	159164125	04184
CDC5	R.ILQEAQNLMALTNVDTPLKGGLNTPLHESDFSGVTPQR.Q	40.78	1.70568	1027.03	25178	4	Q99459	CDC5L	119624675	04184
CDC5	K.QLNDLWDQIEQAHLELR.T	59.96	3.66983	707.698	26602	3	Q99459	CDC5L	119624675	04184
CDK2 associated protein 1	K.YAELLAIIEELGKEIRPTYAGSK.S	41.13	4.42211	641.852	32319	4	O14519	CDK2AP1	296863317	03726
CDK2 associated protein 1	K.YAELLAIIEELGK.E	53.32	4.88982	731.41	32998	2	O14519	CDK2AP1	296863317	03726
CDK5 regulatory subunit associated protein 3	R.YSGRPVNLMGTSL.-	29.29	0.107549	697.858	18667	2	Q96JB5	CDK5RAP3	119615184	12190
CDKN2A	R.ALLEAGALPNAPNSYGR.R	32.95	0.532122	857.45	19109	2	A5X2G7	CDKN2A	304376272	02542
CDP-DAG synthase 2	R.VAHEPVAPPEDKESESEAKVDGETASDSESR.A	49.15	2.76131	657.305	11060	5	O95674	CDS2	119630831	09150
CDP-diacylglycerol--inositol 3-phosphatidyltransferase (phosphatidylinositol synthase)	K.MIDLSGNPVLR.I	39.27	2.18004	607.833	20514	2	B3KY94	CDIPT	119600384	12063
CDP-diacylglycerol--inositol 3-phosphatidyltransferase (phosphatidylinositol synthase)	R.FGAMLDMLTDR.C	32.24	5.40799	635.305	25353	2	B3KY94	CDIPT	119600384	12063
CDV3 homolog	R.AASAAGAAGSAGGSSGAAGAAGGGAGAGTRPGDGGTASAGAAGPGAATK.A	62.76	1.13469	918.186	10596	4	Q9UKY7	CDV3	197313672	13627
Cell death regulatory protein GRIM 19	R.RLQIEDFEAR.I	34.3	1.58225	638.837	16464	2	J3KN00	NDUFA13	260763955	09452
Cell death regulatory protein GRIM 19	R.LQIEDFEAR.I	25.83	1.03876	560.786	20214	2	J3KN00	NDUFA13	260763955	09452
Cell death regulatory protein GRIM 19	R.IALLPLLQAETDRR.T	22.21	5.96164	804.98	24328	2	J3KN00	NDUFA13	260763955	09452
Cell division cycle 10	K.LAAVTYNGVDNNK.N	30.31	2.45015	689.85	12897	2	H0YFF6	SEPT7	339639597	04398
Cell division cycle 2 like 2	K.VGDFGLAR.E	24.9	2.64606	417.728	15358	2	Q13882	PTK6	317373559	08909
Cellubrevin	R.LQQTQNQVDEVVDIMR.V	123.08	4.00321	958.485	21638	2	Q15836	VAMP3	119591988	04711
Cellular retinoic acid binding protein 2	K.VLGVNVMLR.K	46.25	4.46535	500.8	19599	2	F1T098	CRABP2	326205172	08353
Centrosomal protein 27kDa	K.MDILVTETEELAENILK.W	57.88	1.12187	981.01	33707	2	Q9NVX0	HAUS2	194394168	07675
CGG triplet repeat binding protein 1	K.VSVIQDFVK.M	32.63	0.0927906	517.798	19657	2	Q9UFW8	CGGBP1	305855078	04529
CGI 41 protein	R.AALETVIR.R	18.54	8.24286	436.76	16138	2	Q96FB5	RRNAD1	152125834	10824
CGI 51 protein	R.NFSVNLYK.V	27.2	0.316907	492.761	16868	2	Q9Y512	SAMM50	225543166	10826
CGI 51 protein	R.TKDDIIICEIGDVFK.A	94.81	0.160824	883.456	26004	2	Q9Y512	SAMM50	225543166	10826
CGI-09 protein	R.YDTLAQMLTLGNIR.A	53.02	1.90945	804.926	27925	2	Q9UJA5	TRMT6	119630812	13027
CGI-90 protein	K.LLVYEALEYAKR.A	34.14	1.79041	734.413	20974	2	Q96DB5	RMDN1	163914349	13042
Chaperonin containing T complex polypeptide 1 subunit 4	R.SIHDALCVIR.C	35.28	1.96008	592.317	15936	2	B7Z2F4	CCT4	119620393	05506
Chaperonin containing T complex polypeptide 1 subunit 4	K.VIDPATATSVDLR.D	92.63	1.75881	679.371	17758	2	B7Z2F4	CCT4	119620393	05506
Chaperonin containing T complex polypeptide 1 subunit 4	K.GIEILTDMSRPVELSDRETLLNSATTSLNSK.V	27.09	3.43906	1130.92	24589	3	B7Z9L0	CCT4	119620393	05506
Chaperonin containing T complex polypeptide 1 subunit 4	R.DALSDLALHFLNK.M	56.05	0.470902	728.894	29066	2	B7Z2F4	CCT4	119620393	05506
Chaperonin containing T complex polypeptide 1, subunit 1	K.SM#IEISR.T	24.89	0.0540268	426.218	10945	2	P49368	CCT3	127796120	08969
Chaperonin containing T complex polypeptide 1, subunit 1	R.GASKEILSEVER.N	51.8	0.704256	659.355	13662	2	P49368	CCT3	127796120	08969
Chaperonin containing T complex polypeptide 1, subunit 1	R.NLQDAMQVCR.N	34.72	2.0574	617.788	15298	2	P49368	CCT3	127796120	08969
Chaperonin containing T complex polypeptide 1, subunit 1	R.AVAQALEVIPR.T	58.29	1.87025	583.849	18280	2	P49368	CCT3	127796120	08969
Chaperonin containing T complex polypeptide 1, subunit 1	K.KIGDEYFTFITDCKDPK.A	18.95	3.10448	693.005	20532	3	P49368	CCT3	127796120	08969
Chaperonin containing T complex polypeptide 1, subunit 1	R.IVLLDSSLEYK.K	37.05	1.61286	640.362	21644	2	P49368	CCT3	127796120	08969
Chaperonin containing T complex polypeptide 1, subunit 1	K.GISDLAQHYLMR.A	71.87	0.685326	702.359	21800	2	P49368	CCT3	127796120	08969
Chaperonin containing T complex polypeptide 1, subunit 1	K.ALDDMISTLK.K	35.22	3.11593	553.79	21914	2	P49368	CCT3	127796120	08969
Chaperonin containing T complex polypeptide 1, subunit 1	R.WSSLACNIALDAVK.M	59.89	3.04433	774.4	22159	2	P49368	CCT3	127796120	08969
Chaperonin containing T complex polypeptide 1, subunit 1	K.TAVETAVLLLR.I	20.32	0.0691563	593.364	23013	2	P49368	CCT3	127796120	08969
Chaperonin containing T complex polypeptide 1, subunit 1	K.ELGIWEPLAVK.L	21.08	2.61574	627.86	24838	2	P49368	CCT3	127796120	08969
Chaperonin containing T complex polypeptide 1, subunit 1	R.NVLLDPQLVPGGGASEMAVAHALTEK.S	58.27	2.49602	873.129	24855	3	P49368	CCT3	127796120	08969
Chaperonin containing T complex polypeptide 1, subunit 1	K.MLLDPMGGIVMTNDGNAILR.E	92.94	2.76855	1066.04	27623	2	P49368	CCT3	127796120	08969
Chaperonin containing T complex polypeptide 1, subunit 1	K.ISIPVDISDSDMMLNIINSSITTK.A	114.84	2.1524	1304.16	32115	2	P49368	CCT3	127796120	08969
Chaperonin containing T complex polypeptide 1, subunit 2	R.AAHSEGNTTAGLDMR.E	54.69	2.8438	510.905	10662	3	P78371	CCT2	311771535	06895
Chaperonin containing T complex polypeptide 1, subunit 2	R.TPGKEAVAMESYAK.A	85.28	2.18933	741.37	12169	2	P78371	CCT2	311771535	06895
Chaperonin containing T complex polypeptide 1, subunit 2	R.LKGSGNLEAIHIIK.K	36.8	3.37131	498.301	14259	3	P78371	CCT2	311771535	06895
Chaperonin containing T complex polypeptide 1, subunit 2	R.EALLSSAVDHGSDEVK.F	24.57	2.95688	552.942	15212	3	P78371	CCT2	311771535	06895
Chaperonin containing T complex polypeptide 1, subunit 2	K.ILIANTGMDTDKIK.I	86.75	2.73349	766.923	16350	2	P78371	CCT2	311771535	06895
Chaperonin containing T complex polypeptide 1, subunit 2	K.IHPQTIIAGWR.E	31.7	2.85508	646.369	16810	2	P78371	CCT2	311771535	06895
Chaperonin containing T complex polypeptide 1, subunit 2	K.LAVEAVLR.L	27.63	2.44675	435.775	16952	2	P78371	CCT2	311771535	06895
Chaperonin containing T complex polypeptide 1, subunit 2	R.QDLMNIAGTTLSSK.L	81.1	2.58866	739.881	20760	2	P78371	CCT2	311771535	06895
Chaperonin containing T complex polypeptide 1, subunit 2	R.TVYGGGCSEMLMAHAVTQLANR.T	123.1	2.17403	1183.56	21439	2	P78371	CCT2	311771535	06895
Chaperonin containing T complex polypeptide 1, subunit 2	R.SLHDALCVLAQTVKDSR.T	94.39	4.69838	638.338	23868	3	P78371	CCT2	311771535	06895
Chaperonin containing T complex polypeptide 1, subunit 2	R.SLHDALCVLAQTVK.D	94.22	3.25565	777.922	24095	2	P78371	CCT2	311771535	06895
Chaperonin containing T complex polypeptide 1, subunit 2	K.LGGSLADSYLDEGFLLDKK.I	104.08	4.02145	1021.03	24506	2	P78371	CCT2	311771535	06895
Chaperonin containing T complex polypeptide 1, subunit 2	R.VQDDEVGDGTTSVTVLAAELLR.E	126.78	1.17124	1144.59	30371	2	P78371	CCT2	311771535	06895
Chaperonin containing T complex polypeptide 1, subunit 2	K.AGADEERAETAR.L	27.4	2.43494	425.87	6619	3	P78371	CCT2	197692393	06895
Chaperonin containing T complex polypeptide 1, subunit 7	K.ATISNDGATILK.L	43.06	1.8909	602.334	14269	2	Q99832	CCT7	261399877	06896
Chaperonin containing T complex polypeptide 1, subunit 7	R.GGAEQFMEETER.S	52.84	3.91735	692.299	15816	2	Q99832	CCT7	261399877	06896
Chaperonin containing T complex polypeptide 1, subunit 7	K.ALEIIPR.Q	21.55	0.956249	406.256	16558	2	Q99832	CCT7	261399877	06896
Chaperonin containing T complex polypeptide 1, subunit 7	R.SLHDAIMIVR.R	29.93	3.51971	577.823	16698	2	Q99832	CCT7	261399877	06896
Chaperonin containing T complex polypeptide 1, subunit 7	R.YNFFTGCPK.A	23.98	4.72866	567.261	18226	2	Q99832	CCT7	261399877	06896
Chaperonin containing T complex polypeptide 1, subunit 7	R.QLCDNAGFDATNILNK.L	65.87	0.693482	897.427	21035	2	Q99832	CCT7	261399877	06896
Chaperonin containing T complex polypeptide 1, subunit 7	R.VHTVEDYQAIVDAEWNILYDKLEK.I	94.18	1.50997	964.488	28456	3	Q99832	CCT7	261399877	06896
Chaperonin containing T complex polypeptide 1, subunit 7	K.SQDAEVGDGTTSVTLLAAEFLK.Q	44.43	4.00952	751.384	30331	3	Q99832	CCT7	261399877	06896
Chaperonin containing T complex polypeptide 1, subunit 7	R.INALTAASEAACLIVSVDETIKNPR.S	96.74	2.00874	886.136	32424	3	Q99832	CCT7	261399877	06896
Chaperonin containing T-complex polypeptide 1 subunit 6A	R.IITEGFEAAKEK.A	55.77	1.08706	668.362	12859	2	P40227	CCT6A	121490543	00089
Chaperonin containing T-complex polypeptide 1 subunit 6A	K.MLVSGAGDIK.L	30.88	1.80105	495.769	13899	2	P40227	CCT6A	327478610	09873
Chaperonin containing T-complex polypeptide 1 subunit 6A	K.DGNVLLHEMQIQHPTASLIAK.V	70.16	2.95306	772.413	20370	3	P40227	CCT6A	121490543	00089
Chaperonin containing T-complex polypeptide 1 subunit 6A	K.GIDPFSLDALSK.E	55.99	1.90549	631.836	24898	2	P40227	CCT6A	121490543	00089
Chaperonin containing T-complex polypeptide 1 subunit 6A	K.GIDPFSLDALSKEGIVALR.R	45.66	4.3866	1001.05	27173	2	P40227	CCT6A	121490543	00089
Chaperonin containing T-complex polypeptide 1 subunit 6A	K.VATAQDDITGDGTTSNVLIIGELLK.Q	47.69	2.20528	848.787	28703	3	P40227	CCT6A	121490543	00089
Chaperonin containing T-complex polypeptide 1 subunit 6A	K.NAIDDGCVVPGAGAVEVAM#AEALIK.H	42.94	4.70671	1243.62	31010	2	P40227	CCT6A	121490543	00089
Chaperonin containing T-complex polypeptide 1 subunit 6A	R.AQLGVQAFADALLIIPK.V	43.98	3.81555	884.519	33147	2	P40227	CCT6A	121490543	00089
CHERP	R.ELLAALQK.V	17.94	3.49842	443.275	16955	2	J3QK89	CHERP	296439404	13051
Chloride intracellular channel 1	R.GFTIPEAFR.G	18.96	3.05144	519.276	21521	2	O00299	CLIC1	345531894	04188
Chloride intracellular channel 1	K.FLDGNELTLADCNLLPK.L	24.09	1.25402	966.992	25469	2	O00299	CLIC1	345531894	04188
Chloride intracellular channel 4	R.KFLDGNEMTLADCNLLPK.L	95.54	1.72388	1040.02	22918	2	Q9Y696	CLIC4	119615552	05943
Chloride intracellular channel 4	K.TDVNKIEEFLEEVLCPPKYLK.L	26.12	3.31861	641.836	32549	4	Q9Y696	CLIC4	119615552	05943
Choline dehydrogenase	R.VLLLEAGPK.D	31.06	5.25547	470.3	17246	2	Q8NE62	CHDH	229462828	13050
Chondroitin sulfate proteoglycan 6	R.WKNMEKEHMDAINHDTK.E	29.9	2.00707	426.202	10362	5	Q9UQE7	SMC3	119569943	05829
Chondroitin sulfate proteoglycan 6	R.QIAAIHKDLEDTEANKEK.N	44.8	5.12604	685.02	10729	3	Q9UQE7	SMC3	119569943	05829
Chondroitin sulfate proteoglycan 6	K.NMEKEHMDAINHDTKELEK.M	29.85	2.99688	463.22	11635	5	Q9UQE7	SMC3	119569943	05829
Chondroitin sulfate proteoglycan 6	K.AKDLQDELAGNSEQR.K	74.37	2.29536	837.41	13568	2	Q9UQE7	SMC3	119569943	05829
Chondroitin sulfate proteoglycan 6	K.NFSEVFQK.L	18.46	2.67602	499.752	16161	2	Q9UQE7	SMC3	119569943	05829
Chondroitin sulfate proteoglycan 6	R.KYEAIQLTFK.Q	57.23	2.34546	620.852	16615	2	Q9UQE7	SMC3	119569943	05829
Chondroitin sulfate proteoglycan 6	K.AILNGIDSINK.V	31	1.313	579.331	17672	2	Q9UQE7	SMC3	119569943	05829
Chondroitin sulfate proteoglycan 6	R.ELGSLPQEAFEKYQTLSLK.Q	61.54	2.41891	1091.08	23697	2	Q9UQE7	SMC3	119569943	05829
Chondroitin sulfate proteoglycan 6	K.MNLPGEVTFLPLNK.L	59.61	2.37658	786.928	24677	2	Q9UQE7	SMC3	119569943	05829
Chondroitin sulfate proteoglycan 6	K.MNLPGEVTFLPLNKLDVR.D	46.03	2.82715	686.049	25162	3	Q9UQE7	SMC3	119569943	05829
Chondroitin sulfate proteoglycan 6	K.MVTKNDVMNLLESAGFSR.S	30.87	5.71867	671.34	26227	3	Q9UQE7	SMC3	119569943	05829
Chondroitin sulfate proteoglycan 6	R.INNEIDQLMNQMQQIETQQR.K	128.68	1.73149	1237.59	27318	2	Q9UQE7	SMC3	119569942	05829
Chondroitin sulfate proteoglycan 6	K.GDVEGSQSQDEGEGSGESER.G	108.93	2.90463	1019.91	7940	2	Q9UQE7	SMC3	119569943	05829
Chromatin assembly factor 1 subunit B	R.LASAGVDTNVR.I	43.17	0.709242	551.797	10932	2	Q13112	CHAF1B	119630146	03147
Chromobox homolog 3	R.LTWHSCPEDEAQ.-	37.29	1.12861	736.81	14741	2	Q13185	CBX3	119614250	05130
Chromobox homolog 3	R.VVNGKVEYFLK.W	38.85	8.9076	648.377	15170	2	Q13185	CBX3	302148597	05130
Chromobox homolog 3	R.IIGATDSSGELMFLMK.W	59.81	2.79181	856.936	26544	2	K7ELA4	CBX1	270346821	05149
Chromodomain helicase DNA binding protein 2	R.MSDHRPAMGYHGQGPSDHYR.S	46.77	3.17052	460.605	9565	5	O14647	CHD2	119622570	03669
Chromodomain helicase DNA binding protein 4	R.LANRAPEPTPQQVAQQQ.-	54.16	3.56828	938.491	12172	2	A0A0C4DGG9	CHD4	311033360	04472
Chromodomain helicase DNA binding protein 4	R.KLERPPETPTVDPTVK.Y	22.81	1.46375	603.004	12201	3	A0A0C4DGG9	CHD4	311033360	04472
Chromodomain helicase DNA binding protein 4	R.FAEVECLAESHQHLSK.E	38.19	3.15561	471.98	14203	4	A0A0C4DGG9	CHD4	311033360	04472
Chromodomain helicase DNA binding protein 4	K.MMLTHLVVRPGLGSK.A	32.82	2.06965	410.486	16232	4	A0A0C4DGG9	CHD4	311033360	09071
Chromodomain helicase DNA binding protein 4	R.YAILNEPFKGEMNR.G	39.74	0.0784856	841.422	17609	2	A0A0C4DGG9	CHD4	311033360	04472
Chromodomain helicase DNA binding protein 4	R.IGVMSLIR.K	35.06	4.04485	444.772	20587	2	A0A0C4DGG9	CHD4	311033360	04472
Chromodomain helicase DNA binding protein 4	R.GGGNQVSLLNVVMDLK.K	41.93	2.94546	822.445	28299	2	A0A0C4DGG9	CHD4	311033360	04472
Chromodomain helicase DNA binding protein 4	K.MLDLLEDFLEHEGYKYER.I	33.5	1.67819	575.779	28698	4	A0A0C4DGG9	CHD4	311033360	04472
Chromodomain helicase DNA binding protein 4	K.GPFLVSAPLSTIINWER.E	26.7	6.56511	950.526	30473	2	A0A0C4DGG9	CHD4	311033360	09071
Chromosome 1 open reading frame 144	R.ISQPEDSRQPNNVIR.Q	22.8	2.22317	584.972	10810	3	Q7Z422	SZRD1	24308107	13213
Chromosome 1 open reading frame 27	R.VLTQLLLNSDHR.S	72.58	1.7192	704.9	17823	2	Q5SWX8	ODR4	256000760	12723
Chromosome 1 open reading frame 33	R.SPSDEYKDNLHQVSK.R	35.91	1.33842	437.463	10578	4	Q9UKD2	MRTO4	119615281	12725
Chromosome 1 open reading frame 33	R.QLGLPTALKR.G	51.36	2.84129	548.847	14463	2	Q9UKD2	MRTO4	119615281	12725
Chromosome 1 open reading frame 33	R.TKEEVNEWFTK.Y	17.95	2.46404	470.903	15657	3	Q9UKD2	MRTO4	119615281	12725
Chromosome 1 open reading frame 33	K.VMMVALGR.S	26.3	1.38965	438.744	16775	2	Q9UKD2	MRTO4	119615281	12725
Chromosome 11 open reading frame 59	R.KLLLDPSSPPTK.A	27.84	3.2321	648.38	14372	2	Q6IAA8	LAMTOR1	125863645	07933
Chromosome 11 open reading frame 59	R.TDEQALLSSILAK.T	72.13	3.52111	694.888	24956	2	Q6IAA8	LAMTOR1	125863645	07933
Chromosome 12 open reading frame 43	R.HKVNEHEQDGNELQTTPEFR.A	44.69	3.3362	602.788	11463	4	G5EA44	C12orf43	119618639	07771
Chromosome 12 open reading frame 43	R.AGAANSQLSTSQPSLR.H	74.33	3.53946	794.411	12323	2	G5EA44	C12orf43	119618639	07771
Chromosome 14 open reading frame 21	R.TLLQVLGGTILESER.A	59.59	0.91717	814.965	29029	2	Q86U38-2	NOP9	119586439	12643
Chromosome 14 open reading frame 21	R.GSSVDGSPLLLFLR.D	43.93	0.82557	730.908	29197	2	Q86U38-2	NOP9	119586439	12643
Chromosome 16 open reading frame 34	R.KAGPAKEQEPMPTVDSHEPR.L	49.21	4.14506	551.772	9903	4	Q9H910	HN1L	123231651	12674
Chromosome 17 open reading frame 25 protein	K.ILTPLVSLDTPGK.A	59.57	2.47451	677.405	22323	2	F6TLX2	GLOD4	217330598	12678
Chromosome 17 open reading frame 25 protein	K.SLNYWCNLLGMK.I	54.07	0.524448	749.863	26056	2	F6TLX2	GLOD4	217330598	12678
Chromosome 19 open reading frame 29	K.FNIFYPDLIDK.R	30.51	9.33613	692.867	23261	2	J3KMW8	CACTIN	126723149	18930
chromosome 19 open reading frame 7	K.TVNATGSSAAPGSSDKPSDPR.V	62.19	4.71738	1001.48	8813	2	Q9UPT8	ZC3H4	126723060	19314
Chromosome 21 open reading frame 33	K.NLSTFAVDGKDCK.V	72.73	1.16038	727.85	13142	2	A0A096LNH5	LOC102724023	296531406	09044
Chromosome 22 open reading frame 28	K.GQVCVMIHSGSR.G	80.61	2.47701	665.823	11582	2	Q9Y3I0	RTCB	74753486	13695
Chromosome 22 open reading frame 28	K.QIGNVAALPGIVHR.S	54.13	2.2037	482.285	17038	3	Q9Y3I0	RTCB	321173828	13695
Chromosome 22 open reading frame 28	R.GLGHQVATDALVAMEK.A	94.26	3.36128	820.43	17923	2	Q9Y3I0	RTCB	74753486	13695
Chromosome 22 open reading frame 28	K.LMFEELR.N	33.98	0.896017	469.245	19676	2	Q9Y3I0	RTCB	321173828	13695
Chromosome 22 open reading frame 28	R.GLPQLGTLGAGNHYAEIQVVDEIFNEYAAKK.M	48.07	3.92979	837.187	27817	4	Q9Y3I0	RTCB	74753486	13695
Chromosome 22 open reading frame 28	R.NLDFQDVLDKLADMGIAIR.V	103.17	0.0363278	1074.06	33503	2	Q9Y3I0	RTCB	74753486	13695
Chromosome 7 open reading frame 21	K.FLNDSEQVAR.A	21.07	1.95489	589.795	12811	2	Q9BVT8	TMUB1	209862889	12910
Chromosome 9 open reading frame 86	K.FFNIPFLQLQR.E	37.89	2.70735	711.9	29651	2	G8JLF3	C9orf86	186700623	12984
Chromosome associated kinesin KIF4A	K.SDCGVDCCCDPTK.C	49.11	0.504595	787.273	9623	2	O95239	KIF4A	119625747	06606
Chromosome condensation 1	K.SWVGFSGGQHHTVCMDSEGK.A	37.73	5.14788	735.99	14358	3	P18754	RCC1	119628100	01559
Chromosome condensation 1	R.KKPALVSIPEDVVQAEAGGMHTVCLSK.S	70.79	2.09495	955.507	20295	3	P18754	RCC1	119628100	01559
Chromosome condensation 1	R.DNNGVIGLLEPMKK.S	28.47	0.189813	764.413	21930	2	P18754	RCC1	119628100	01559
Chromosome condensation 1	K.SMVPVQVQLDVPVVK.V	95.92	1.33095	819.469	22923	2	P18754	RCC1	119628100	01559
Chromosome condensation related SMC associated protein 1	K.QTLAAFVPLLLK.V	37.63	2.21187	657.415	28440	2	F5GZJ1	NCAPD2	259016362	06472
Chromosome segregation 1like protein	K.EHDPVGQMVNNPK.I	40.52	1.27945	488.902	11512	3	P55060	CSE1L	126507451	03217
Chromosome segregation 1like protein	K.SANVNEFPVLK.A	23.82	2.0942	609.329	17375	2	P55060	CSE1L	126507451	03217
Chromosome segregation 1like protein	K.IIIPEIQK.V	24.01	2.24831	477.306	17815	2	P55060	CSE1L	126507451	03217
Chromosome segregation 1like protein	K.VIVPNMEFR.A	26.57	2.41719	552.798	19284	2	P55060	CSE1L	126507451	03217
Chromosome segregation 1like protein	K.ANIVHLMLSSPEQIQK.Q	31.57	2.98954	603.328	19526	3	P55060	CSE1L	126507451	03217
Chromosome segregation 1like protein	K.LLQTDDEEEAGLLELLK.S	110.57	3.87452	965.01	28188	2	P55060	CSE1L	119596083	03217
Chromosome segregation 1like protein	K.FFEGPVTGIFSGYVNSMLQEYAK.N	62.07	1.99285	1292.62	33411	2	P55060	CSE1L	126507451	03217
Chromosome segregation 1like protein	K.FLESVEGNQNYPLLLLTLLEK.S	91.64	4.334	1217.16	33744	2	P55060	CSE1L	126507451	03217
Cilia- and flagella-associated protein 99	R.RISERAAER.S	16.9	0.450535	544.302	31808	2	A0A087WWY8	CFAP99	300797344
Cisplatin resistance associated overexpressed protein	R.LALSQNQQSSGAAGPTGK.N	96.75	1.38086	857.941	11335	2	O95232	LUC7L3	119614993	16759
Cisplatin resistance associated overexpressed protein	R.SDLGPCEKIHDENLR.K	30.42	1.9912	446.467	12156	4	O95232	LUC7L3	119614993	16759
Cisplatin resistance associated overexpressed protein	R.STTSTIESFAAQEK.Q	79.04	0.77081	750.364	16655	2	O95232	LUC7L3	119614993	16759
Cisplatin resistance associated overexpressed protein	R.YLQSLLAEVERR.I	30.35	3.26241	738.914	20680	2	O95232	LUC7L3	119614993	16759
Cisplatin resistance associated overexpressed protein	K.YYLCGFCPAELFTNTR.S	56.08	2.46433	1006.46	27562	2	O95232	LUC7L3	119614993	16759
Citrate synthase	R.GFSIPECQK.L	33.68	3.30171	533.257	14419	2	A0A0C4DGI3	CS	119617330	00349
Citrate synthase	K.IVPNVLLEQGK.A	39.19	3.67026	605.366	18247	2	A0A0C4DGI3	CS	119617330	00349
Citrate synthase	K.GLVYETSVLDPDEGIR.F	100.96	7.40156	881.94	22055	2	A0A0C4DGI3	CS	119617330	00349
Citrate synthase	R.AALPSHVVTMLDNFPTNLHPMSQLSAAVTALNSESNFAR.A	40.41	1.80247	831.22	28677	5	A0A0C4DGI3	CS	119617330	00349
Clathrin adaptor complex AP2, MU subunit	R.IPTPLNTSGVQVICMK.G	17.85	2.20828	879.47	20923	2	A0A087WY71	AP2M1	119598698	03014
Clathrin, heavy polypeptide	R.YCEKRDPHLACVAYER.G	37.95	2.85734	517.495	11121	4	A0A087WVQ6	CLTC	242247001	00350
Clathrin, heavy polypeptide	K.IYIDSNNNPER.F	70.61	4.74585	667.824	12199	2	A0A087WVQ6	CLTC	119614805	00350
Clathrin, heavy polypeptide	R.RPISADSAIMNPASK.V	54.22	4.75795	779.41	12892	2	A0A087WVQ6	CLTC	343781033	00350
Clathrin, heavy polypeptide	R.HSSLAGCQIINYR.T	81.11	1.63951	759.879	14001	2	A0A087WVQ6	CLTC	343781033	00350
Clathrin, heavy polypeptide	R.VVGAMQLYSVDRK.V	88.57	1.98255	733.397	15348	2	A0A087WVQ6	CLTC	343781033	00350
Clathrin, heavy polypeptide	R.KFNALFAQGNYSEAAK.V	93.8	1.86254	879.946	16011	2	A0A087WVQ6	CLTC	119614805	00350
Clathrin, heavy polypeptide	K.QLPLVKPYLR.S	35.3	1.77214	409.593	16394	3	A0A087WVQ6	CLTC	119614805	00350
Clathrin, heavy polypeptide	K.EVCFACVDGKEFR.L	34.19	0.648226	808.864	17071	2	A0A087WVQ6	CLTC	119614805	00350
Clathrin, heavy polypeptide	K.LLYNNVSNFGR.L	22.91	2.49253	648.84	17564	2	A0A087WVQ6	CLTC	119614805	00350
Clathrin, heavy polypeptide	K.IVLDNSVFSEHR.N	37.62	0.578501	472.581	17662	3	A0A087WVQ6	CLTC	242247001	00350
Clathrin, heavy polypeptide	K.NLILVVR.G	24.21	0.638799	413.779	17873	2	A0A087WVQ6	CLTC	119614805	00350
Clathrin, heavy polypeptide	R.ALEHFTDLYDIKR.A	52.56	2.92934	810.925	18272	2	A0A087WVQ6	CLTC	119614805	00350
Clathrin, heavy polypeptide	K.LHIIEVGTPPTGNQPFPK.K	75.62	3.49706	973.034	18340	2	A0A087WVQ6	CLTC	343781033	00350
Clathrin, heavy polypeptide	R.CNEPAVWSQLAK.A	46.04	1.40018	701.844	18460	2	A0A087WVQ6	CLTC	119614805	00350
Clathrin, heavy polypeptide	R.LASTLVHLGEYQAAVDGAR.K	53.5	0.861478	986.019	19146	2	A0A087WVQ6	CLTC	119614805	00350
Clathrin, heavy polypeptide	K.WLKEDKLECSEELGDLVK.T	79.36	8.05618	1096.06	20104	2	A0A087WVQ6	CLTC	242247001	00350
Clathrin, heavy polypeptide	R.NNLAGAEELFAR.K	58.77	1.75984	652.834	20315	2	A0A087WVQ6	CLTC	119614805	00350
Clathrin, heavy polypeptide	R.ISGETIFVTAPHEATAGIIGVNR.K	91.09	2.16041	1177.13	21473	2	A0A087WVQ6	CLTC	343781033	00350
Clathrin, heavy polypeptide	R.TSIDAYDNFDNISLAQR.L	70.18	1.70569	971.959	22607	2	A0A087WVQ6	CLTC	119614805	00350
Clathrin, heavy polypeptide	K.TLQIFNIEMK.S	29.95	2.3256	618.838	23989	2	A0A087WVQ6	CLTC	343781033	00350
Clathrin, heavy polypeptide	R.NLQNLLILTAIKADR.T	68.31	0.702825	848.51	24698	2	A0A087WVQ6	CLTC	242247001	00350
Clathrin, heavy polypeptide	K.KVGYTPDWIFLLR.G	59.2	1.25008	804.452	26024	2	A0A087WVQ6	CLTC	242247001	00350
Clathrin, heavy polypeptide	R.NLQNLLILTAIK.A	49.69	3.62817	677.429	26585	2	A0A087WVQ6	CLTC	242247001	00350
Clathrin, heavy polypeptide	K.LLLPWLEAR.I	28.96	3.04861	555.839	27399	2	A0A087WVQ6	CLTC	119614805	00350
Clathrin, heavy polypeptide	R.LLEMNLMHAPQVADAILGNQMFTHYDR.A	48.85	4.14285	1043.51	27596	3	A0A087WVQ6	CLTC	119614805	00350
Clathrin, heavy polypeptide	R.KFDVNTSAVQVLIEHIGNLDR.A	91.39	2.69649	790.094	27814	3	A0A087WVQ6	CLTC	119614805	00350
Clathrin, heavy polypeptide	K.VGYTPDWIFLLR.G	55.63	4.1965	740.406	30353	2	A0A087WVQ6	CLTC	242247001	00350
Clathrin, heavy polypeptide	K.AFMTADLPNELIELLEK.I	72.96	2.84436	974.008	33476	2	A0A087WVQ6	CLTC	242247001	00350
Cleavage and polyadenylation specificity factor 2	R.VLELAQLLDQIWR.T	65.34	0.648753	798.959	33877	2	Q9P2I0	CPSF2	119601889	05824
Cleavage and polyadenylation specificity factor 3	R.GLIPVFALGR.A	16.05	1.25067	521.825	25428	2	Q9UKF6	CPSF3	126030714	05825
Cleavage and polyadenylation specificity factor 5	K.YIQQTKPLTLER.T	34.11	2.39086	745.424	12851	2	O43809	NUDT21	323463109	05400
Cleavage and polyadenylation specificity factor 5	R.MREEFDKIGMR.R	41.19	1.33883	706.346	13051	2	O43809	NUDT21	323463109	05400
Cleavage and polyadenylation specificity factor 5	K.KLFLVQLQEK.A	36.84	3.86751	623.384	17721	2	O43809	NUDT21	323463109	05400
Cleavage and polyadenylation specificity factor 5	R.LMTEILGR.Q	33.77	4.55751	466.767	18257	2	O43809	NUDT21	323463109	05400
Cleavage and polyadenylation specificity factor 5	K.LVAAPLFELYDNAPGYGPIISSLPQLLSR.F	97.68	0.0667804	1557.85	33839	2	O43809	NUDT21	323463109	05400
Cleavage and polyadenylation specificity factor 6	K.GFALVGVGSEASSKK.L	37.71	1.14006	718.89	14793	2	Q16630	CPSF6	323463111	05401
Cleavage and polyadenylation specificity factor 6	K.GAAPNVVYTYTGK.R	26.22	2.07208	670.844	15197	2	Q16630	CPSF6	323463111	05401
Cleavage and polyadenylation specificity factor 6	K.VLISSLQDCLHGIESK.S	92.44	3.33529	899.975	21205	2	Q16630	CPSF6	162329583	05401
Cleavage and polyadenylation specificity factor 6	R.TPLSEAEFEEIMNR.N	72.1	1.64607	833.394	23212	2	Q16630	CPSF6	162329583	05401
Cleavage and polyadenylation specificity factor 6	R.AVSDASAGDYGSAIETLVTAISLIKQSK.V	92.32	1.64445	932.492	33185	3	Q16630	CPSF6	162329583	05401
Cleavage and polyadenylation specificity factor 6	R.AVSDASAGDYGSAIETLVTAISLIK.Q	124.17	2.22487	1226.64	34284	2	Q16630	CPSF6	162329583	05401
Cleavage stimulation factor, 3 Prime pre-RNA, subunit 3, 77kDa	K.IFELGLK.K	16.63	1.62538	410.253	20603	2	Q12996	CSTF3	119588609	02651
Cleavage stimulation factor, 3 Prime pre-RNA, subunit 3, 77kDa	R.HLAPPGLHPVPGGVFPVPPAAVVLMK.L	42.89	0.860834	866.499	24001	3	Q12996	CSTF3	119588609	02651
CLIP associated protein 1	K.VLCPIIQTADYPINLAAIK.M	54.85	2.50996	1057.09	25902	2	B7ZLX3	CLASP1	333440471	09322
CMP-Neu5Ac synthatase	K.RVGLSGAPADACSTAQK.A	25.1	0.696928	563.618	10568	3	Q8NFW8	CMAS	119616870	04501
CMP-Neu5Ac synthatase	R.VGLSGAPADACSTAQK.A	42.63	5.17242	766.876	11919	2	Q8NFW8	CMAS	119616870	04501
CMP-Neu5Ac synthatase	R.GVEKPPHLAALILAR.G	18.93	1.85747	528.99	17733	3	Q8NFW8	CMAS	119616872	04501
CMP-Neu5Ac synthatase	K.HLAGVPLIGWVLR.A	17.64	4.7887	715.939	26305	2	Q8NFW8	CMAS	119616872	04501
CND2	K.QSMWSLLTALSGK.E	49.87	5.5312	711.38	29927	2	E9PHA2	NCAPH	119591776	03820
CND2	R.SLPPVMAQNLSIPLAFACLLHLANEK.N	49.09	0.553112	949.846	33583	3	E9PHA2	NCAPH	119591776	03820
Coatomer protein complex, subunit alpha	K.NLSPGAVESDVR.G	38.82	5.82004	622.321	13911	2	P53621	COPA	205371746	03564
Coatomer protein complex, subunit alpha	R.KLDALCNIHENIR.V	17.06	4.63079	798.423	13976	2	P53621	COPA	205371746	03564
Coatomer protein complex, subunit alpha	R.ISPLQFR.-	22.83	0.911099	430.753	16886	2	P53621	COPA	205371746	03564
Coatomer protein complex, subunit alpha	R.VTTVTEIGKDVIGLR.I	85.38	1.17307	800.968	20803	2	P53621	COPA	205371746	03564
Coatomer protein complex, subunit alpha	K.LVGQSIIAYLQK.K	55.5	0.193579	666.898	23355	2	P53621	COPA	205371746	03564
Coatomer protein complex, subunit alpha	K.NFDKLSFLYLITGNLEK.L	24.57	4.3065	672.369	30334	3	P53621	COPA	205371746	03564
Coatomer protein complex, subunit beta	R.LLHEMILVCDAYRK.D	64.56	0.0556528	880.963	17761	2	P53618	COPB1	221316632	02981
Coatomer protein complex, subunit beta	R.NAFMMLIHADQDR.A	56.37	0.983527	781.367	21875	2	P53618	COPB1	221316632	02981
Coatomer protein complex, subunit beta	K.LKEAELLEPLMPAIR.A	64.86	3.07373	861.997	23887	2	P53618	COPB1	221316632	02981
Coatomer protein complex, subunit beta	K.EVIKTNNVSEHEDTDKYR.Q	54.97	1.68577	726.355	9753	3	P53618	COPB1	221316632	02981
Coatomer protein complex, subunit beta 2	K.LGREEPAMSMDANGK.I	66.78	0.242879	803.371	11802	2	P35606	COPB2	119599446	06103
Coatomer protein complex, subunit beta 2	R.NVMEEGKDFQPSR.S	54.31	1.0555	768.86	12733	2	P35606	COPB2	119599446	06103
Coatomer protein complex, subunit beta 2	R.VHMFEAHSDYIR.C	24.12	3.57744	502.24	13701	3	P35606	COPB2	119599446	06103
Coatomer protein complex, subunit beta 2	K.QLAELAISK.C	46.95	1.49295	486.791	15535	2	P35606	COPB2	119599446	06103
Coatomer protein complex, subunit delta	R.IEGLLAAFPK.L	27.46	2.18585	529.817	22784	2	Q6P1Q5	ARCN1	167887497	02893
Coatomer protein complex, subunit gamma 1	R.VFNETPINPR.K	29.15	0.165175	593.814	14226	2	Q9Y678	COPG1	119599675	09887
Coatomer protein complex, subunit gamma 1	R.SLEELPVDIILASVG.-	30.09	2.40408	777.933	34333	2	Q9Y678	COPG1	119599676	09887
Coatomer protein complex, subunit gamma 2	R.SIATLAITTLLK.T	16.23	0.149424	622.895	27994	2	Q9Y678	COPG1	119604175	05074
Coatomer protein complex, subunit gamma 2	K.ELAPAVSVLQLFCSSPK.A	79.9	1.51898	923.494	29834	2	Q9Y678	COPG1	119604175	05074
Coatomer protein complex, subunit zeta 1	K.AILILDNDGDRLFAK.Y	28.11	3.61186	837.468	22707	2	P61923	COPZ1	253723261	16738
Cofilin 1	K.HELQANCYEEVKDR.C	99.18	2.16996	895.912	10618	2	P23528	CFL1	119594858	03261
Cofilin 1	K.MIYASSKDAIK.K	24.8	0.423105	409.553	10942	3	P60981	DSTN	343887344	03261
Cofilin 1	K.KAVLFCLSEDKK.N	20	4.0319	479.932	13734	3	P23528	CFL1	119594858	03261
Cofilin 1	K.AVLFCLSEDKK.N	24.82	5.0272	437.23	16513	3	P23528	CFL1	119594858	03261
Cofilin 1	R.YALYDATYETK.E	40.06	2.05887	669.318	16653	2	P23528	CFL1	343887344	03261
Cofilin 1	K.ESKKEDLVFIFWAPESAPLK.S	77.8	3.99444	1167.63	25719	2	P23528	CFL1	343887344	03261
Cofilin 1	K.KEDLVFIFWAPESAPLK.S	63.26	4.73951	995.543	27796	2	P23528	CFL1	343887344	03261
Coiled-coil domain containing 124	R.VLEEGSVEAR.T	68.26	1.12258	544.783	10896	2	Q96CT7	CCDC124	209969700	14008
Coiled-coil domain containing 124	R.AAFTAFEEAQLPR.L	53.23	1.92868	725.871	20694	2	Q96CT7	CCDC124	209969700	14008
Coiled-coil domain containing 51	R.GLVHAAGPGQDSGSQAGSPPTR.D	40.87	3.34147	512.506	10496	4	Q96ER9	CCDC51	152032342	08571
Coiled-coil domain containing 51	K.ALLLEAQKGPVSLQEAIR.E	83.9	0.954484	968.566	20348	2	Q96ER9	CCDC51	152032342	08571
Coiled-coil domain containing 51	R.DLHNLMVDLR.G	44.58	0.93176	613.322	21715	2	Q96ER9	CCDC51	152032342	08571
Coiled-coil domain containing 86	R.FSQMLQDKPLR.T	50.21	3.04977	681.866	13787	2	Q9H6F5	CCDC86	119594307	08322
Coiled-coil domain containing 86	R.DTLALLQK.Q	21.39	1.91229	451.272	18559	2	Q9H6F5	CCDC86	119594307	08322
Coiled-coil-helix-coiled-coil-helix domain containing 3	K.RYESHPVCADLQAK.I	29.88	1.4691	558.608	10193	3	Q9NX63	CHCHD3	119604209	13044
Coiled-coil-helix-coiled-coil-helix domain containing 3	R.YESHPVCADLQAK.I	23.08	1.60044	506.574	11264	3	Q9NX63	CHCHD3	119604209	13044
Coiled-coil-helix-coiled-coil-helix domain containing 3	K.CSALATQYMHCVNHAK.Q	92.59	0.783778	945.925	12499	2	Q9NX63	CHCHD3	119604209	13044
Coiled-coil-helix-coiled-coil-helix domain containing 6	K.ASLPTGEGSISHEEQK.S	18.11	4.23042	557.275	11330	3	Q9BRQ6	CHCHD6	119599758	13047
Coiled-coil-helix-coiled-coil-helix domain containing 6	R.RVEPVCSGLQAQILHCYR.D	16.83	0.647273	729.37	16398	3	Q9BRQ6	CHCHD6	119599758	13047
Cold inducible RNA binding protein	R.SSGGSYRDSYDSYATHNE.-	47.67	0.407857	998.402	11757	2	Q14011	CIRBP	197692397	08375
Cold inducible RNA binding protein	K.YGQISEVVVVKDRETQR.S	22.58	3.79946	502.274	13686	4	K7ELT6	CIRBP	197692397	08375
Cold inducible RNA binding protein	R.GFGFVTFENIDDAKDAMMAMNGK.S	84.43	2.0848	837.043	26985	3	K7ELT6	CIRBP	197692397	08375
Cold shock domain protein A	R.SRGPPRPRPAPAVGEAEDKENQQATSGPNQPSVR.R	50.95	3.90107	716.968	10141	5	P16989	YBX3		10347
Collagen binding protein 2	K.LQIVEMPLAHK.L	36.07	0.649085	426.913	17464	3	P50454	SERPINH1	333360851	02968
Collagen binding protein 2	K.LSSLIILMPHHVEPLER.L	58.75	1.83055	992.558	21009	2	P50454	SERPINH1	333360851	02968
Collagen binding protein 2	R.LYGPSSVSFADDFVR.S	104.61	2.84491	830.407	23283	2	P50454	SERPINH1	333360851	02968
Collagen binding protein 2	K.DQAVENILVSPVVVASSLGLVSLGGK.A	118.73	1.78331	1276.22	34191	2	P50454	SERPINH1	333360851	02968
Collapsin response mediator protein 5	K.LLNLYPR.K	32.83	1.66117	444.769	17415	2	Q9BPU6	DPYSL5	119621073	10522
Comparative gene identification transcript 37	K.VWIKPGAEQSFLYGNHVLK.S	45.12	1.34848	1093.59	18982	2	Q9Y221	NIP7	119603677	16709
Complement component C1q binding protein	K.ALVLDCHYPEDEVGQEDEAESDIFSIR.E	70.69	5.17915	1046.15	24638	3	I3L3B0	C1QBP	332639951	03168
Complement component C1q binding protein	K.AFVDFLSDEIKEER.K	74.54	1.15087	849.424	24823	2	Q07021	C1QBP	119610743	03168
Conserved nuclear protein NHN1	K.AGVQSVGEKESLEAAKEK.K	77.83	3.26724	620.664	10549	3	H7BXJ7	ZC3H18	269849528	11232
COP9 constitutive photomorphogenic homolog subunit 7A	K.CIPYAVLLEALALR.N	53.64	2.54447	801.456	32682	2	Q9UBW8	COPS7A	255760066	16736
COP9 signalosome subunit 4	K.HALHCTILASAGQQR.S	39.36	0.898457	554.955	10954	3	Q9BT78	COPS4	119626327	09888
COP9 signalosome subunit 4	K.LYNNITFEELGALLEIPAAK.A	68.34	4.91982	1110.1	32654	2	Q9BT78	COPS4	119626327	09888
Copine 3	K.GSITISAEEIKDNR.V	64.09	0.836382	766.9	14637	2	O75131	CPNE3	119612048	05016
Copine 3	R.SPLGEVAIR.D	26.57	1.50179	471.275	15488	2	O75131	CPNE3	119612049	05016
Copine 3	K.QTSDGNWLMVHR.T	46.17	1.31331	722.344	16211	2	O75131	CPNE3	119612048	05016
Copine 3	K.NNLNPVWRPFK.I	31.92	1.66095	692.879	17051	2	O75131	CPNE3	119612048	05016
Copine 3	K.FGVYDIDNK.T	32.64	0.764117	535.762	17835	2	O75131	CPNE3	119612048	05016
Copine 3	K.EALAQCVLAEIPQQVVGYFNTYK.L	102.4	3.45054	1321.17	32789	2	O75131	CPNE3	119612049	05016
Copine I	R.EALAQTVLAEVPTQLVSYFR.A	91.59	2.47674	1118.1	32552	2	A6PVH9	CPNE1	311893345	05014
Copine II	R.DIVQFVPFR.N	28.42	3.65334	560.813	25233	2	O75131	CPNE3	300669696	05015
Coproporphyrinogen oxidase	K.FGLFTPGSR.I	42.97	3.63722	491.263	19618	2	P36551	CPOX	119600260	00417
Coproporphyrinogen oxidase	R.GIGGIFFDDLDSPSKEEVFR.F	51.61	4.24039	743.37	25664	3	P36551	CPOX	119600260	00417
COPS7B	K.KDINNIVK.T	29.89	3.35538	472.284	5771	2	A0A087X1P5	COPS7B	119591388	09889
Cordon-bleu protein-like 1	R.AAEAAASSRTPGR.E	15.87	6.82454	622.816	9441	2	A0A0D9SG04	COBLL1	118568014
Coronin 1C	K.SIKDTICNQDER.I	52.25	1.08068	739.85	11285	2	A7MAP1	CORO1C	156556178	09244
Coronin 1C	R.VGIVAWHPTAR.N	45.59	1.50993	603.842	14531	2	A7MAP1	CORO1C	156556178	09244
CRDBP	K.IAPPETPDSKVR.M	39.49	2.16612	437.243	10836	3	Q9NZI8	IGF2BP1	296434536	09752
CRDBP	R.DQTPDENDQVIVK.I	61.25	0.426463	750.862	13803	2	Q9NZI8	IGF2BP1	296434536	09752
CRDBP	K.IRDILAQVK.Q	31.91	3.60911	528.334	14140	2	Q9NZI8	IGF2BP1	296434536	09752
CRDBP	K.LKEENFFGPK.E	50.89	1.70689	403.549	14403	3	Q9NZI8	IGF2BP1	296434536	09752
CRDBP	K.QQQVDIPLR.L	47.27	2.1995	548.81	15150	2	Q9NZI8	IGF2BP1	296434536	09752
CRDBP	K.VSYIPDEQIAQGPENGRR.G	16.63	2.40363	677.01	15330	3	Q9NZI8	IGF2BP1	296434536	09752
CRDBP	K.MILEIMHK.E	43.27	2.94712	507.779	16834	2	Q9NZI8	IGF2BP1	296434536	09752
CRDBP	K.VSYIPDEQIAQGPENGR.R	51.36	2.19551	936.96	17502	2	Q9NZI8	IGF2BP1	296434536	09752
CRDBP	R.MVIITGPPEAQFK.A	39.95	1.47473	715.89	19794	2	O00425	IGF2BP3	296434536	09752
CRDBP	K.SGYAFVDCPDEHWAMK.A	52.17	4.65389	956.908	19797	2	Q9NZI8	IGF2BP1	296434536	09752
CRDBP	K.LYIGNLNESVTPADLEK.V	62.87	4.58854	938.493	21801	2	Q9NZI8	IGF2BP1	296434536	09752
CRDBP	K.TVNELQNLTAAEVVVPR.D	114.91	2.46517	927.012	22271	2	Q9NZI8	IGF2BP1	296434536	09752
CRDBP	R.LLVPTQYVGAIIGK.E	67.13	2.31675	736.449	25134	2	Q9NZI8	IGF2BP1	296434536	09752
CRDBP	K.ITISSLQDLTLYNPER.T	96.79	6.63876	932.003	25154	2	Q9NZI8	IGF2BP1	296434536	09752
Creatine kinase brain type	R.AGVHIKLPNLGK.H	42.5	3.21471	623.887	14536	2	P12277	CKB	225698035	00423
Creatine kinase brain type	K.LLIEMEQR.L	45.91	3.87181	516.283	17797	2	P12277	CKB	225698035	00423
Creatine kinase brain type	K.LRFPAEDEFPDLSAHNNHMAK.V	70.64	0.173831	813.722	18206	3	P12277	CKB	225698035	00423
Creatine kinase brain type	R.GIWHNDNKTFLVWVNEEDHLR.V	25.57	1.29658	656.328	21920	4	P12277	CKB	225698035	00423
Creatine kinase brain type	K.TFLVWVNEEDHLR.V	62.91	3.91956	829.424	23475	2	P12277	CKB	225698035	00423
Creatine kinase brain type	K.LAVEALSSLDGDLAGR.Y	59.87	3.5782	793.92	24365	2	P12277	CKB	225698035	00423
Creatine kinase brain type	K.SKDYEFMWNPHLGYILTCPSNLGTGLR.A	69.28	1.97726	1057.18	25027	3	P12277	CKB	225698035	00423
Creatine kinase brain type	R.FCTGLTQIETLFK.S	44.96	2.38156	779.405	26594	2	P12277	CKB	225698035	00423
Creatine kinase brain type	K.SMTEAEQQQLIDDHFLFDKPVSPLLLASGMAR.D	70.6	0.471043	897.702	26900	4	P12277	CKB	225698035	00423
Creatine kinase brain type	R.AIEKLAVEALSSLDGDLAGR.Y	77.76	7.69287	1014.56	27098	2	P12277	CKB	225698035	00423
Creatine kinase brain type	R.LGFSEVELVQMVVDGVK.L	82.72	2.61713	616.996	32091	3	P12277	CKB	225698035	00423
Creatine kinase mitochondrial	R.VVVDALSGLK.G	32.84	1.90685	500.806	18477	2	J3KQ93	CKMT1B	111309176	00424
Creatine kinase mitochondrial	R.VVVDALSGLKGDLAGR.Y	87.08	4.04739	785.455	20428	2	J3KQ93	CKMT1B	111309176	00424
Creatine kinase mitochondrial	R.LGYILTCPSNLGTGLR.A	66.66	2.42316	867.966	21812	2	P12532	CKMT1B	153252003	00425
CstF 50	R.NLLSLGHNNIVR.C	38.05	1.69955	450.594	16247	3	Q05048	CSTF1	119595955	02653
CUGBP1	K.VLPGMHHPIQMKPADSEKNNAVEDR.K	34.85	1.54547	704.102	11808	4	Q92879	CELF1	310689909	03046
CUGBP1	K.AMHQAQTMEGCSSPMVVK.F	72.57	1.49507	996.445	12351	2	Q92879	CELF1	310689909	03046
CUGBP1	K.MFVGQVPR.T	28.19	1.37333	467.253	14413	2	Q92879	CELF1	310689915	03046
CUGBP1	R.KLFIGMISK.K	32.33	0.634753	518.815	16784	2	Q92879	CELF1	310689909	03046
CUGBP1	K.VLPGMHHPIQM#KPADSEK.N	16.34	0.533723	407.009	9902	5	Q92879	CELF1	310689909	03046
Cullin 3	R.QTLLDMIAR.E	18.12	2.05359	530.796	25203	2	Q13618	CUL3	119591236	09123
Cullin 3	K.ALVSEEGEGKNPVDYIQGLLDLK.S	17.3	0.898164	829.77	29360	3	Q13618	CUL3	119591236	09123
CutA divalent cation tolerance homolog	K.TQSSLVPALTDFVR.S	38.6	1.94676	767.419	25111	2	O60888	CUTA	123295550	12902
Cutaneous T cell lymphoma tumor antigen se70-2	K.YVLALVK.K	31.08	1.15702	403.262	17463	2	A0A087X0H9	RBM26	124021002	12611
Cutaneous T cell lymphoma tumor antigen se70-2	K.MIIENFEALKSWLSK.T	51.84	2.31237	603.66	27847	3	A0A087X0H9	RBM26	124021002	12611
Cyclin M3	K.TTTAAGSSHSRPGVPVEGSPGRNPGV.-	20.21	3.22635	619.566	10805	4	Q8NE01	CNNM3	119591743	07419
Cyclophilin A	K.KITIADCGQLE.-	32.91	0.604345	624.319	15604	2	B4DM82	PPIA	323463041	00457
Cyclophilin A	K.TEWLDGKHVVFGK.V	60.7	3.57171	758.404	16685	2	B4DM82	PPIA	323463041	00457
Cyclophilin A	K.VKEGMNIVEAMER.F	70.58	1.58194	753.377	16940	2	B4DM82	PPIA	323463041	00457
Cyclophilin A	K.SIYGEKFEDENFILK.H	65.67	5.14869	916.464	20477	2	C9J5S7	PPIA	323463041	00457
Cyclophilin A	R.VSFELFADKVPK.T	30.39	0.55517	690.382	20791	2	B4DM82	PPIA	323463041	00457
Cyclophilin A	K.EGMNIVEAMER.F	44.13	8.66734	639.8	20950	2	B4DM82	PPIA	323463041	00457
Cyclophilin A	K.HTGPGILSMANAGPNTNGSQFFICTAK.T	116.97	2.36231	1396.17	21480	2	C9J5S7	PPIA	323463041	00457
Cyclophilin A	R.IIPGFMCQGGDFTR.H	48.71	0.934482	799.877	21561	2	A0A075B767	LOC105371242	323463041	00457
Cyclophilin A	K.HTGPGILSMANAGPNTNGSQFFICTAKTEWLDGK.H	94.89	3.10296	1207.58	23802	3	P62937	PPIA	323463041	00457
Cyclophilin A	M.VNPTVFFDIAVDGEPLGR.V	56.28	0.0606372	973.504	29306	2	B4DM82	PPIA	75766275	00457
Cystathionine beta synthase	M.PSETPQAEVGPTGCPHR.S	75.53	2.07381	607.286	10451	3	C9JMA6	CBS	30583147	01994
Cystathionine beta synthase	K.ILPDILK.K	27.77	0.874891	406.268	19648	2	C9JMA6	CBS	295821202	01994
Cystathionine beta synthase	R.VQELGLSAPLTVLPTITCGHTIEILR.E	49.47	3.08697	944.531	27366	3	P35520	CBS	295821202	01994
Cystathionine gamma lyase	K.LLEAAITPETK.L	38	4.0382	593.342	15885	2	P32929	CTH	299473759	09633
Cystathionine gamma lyase	K.NDRDVLGISDTLIR.L	33.68	0.581025	793.929	21093	2	P32929	CTH	299473759	09633
Cystathionine gamma lyase	R.AVVPPISLSTTFK.Q	29.68	2.75042	680.4	21694	2	P32929	CTH	299473759	09633
Cystathionine gamma lyase	K.NGMAVAQFLESNPWVEK.V	51.45	3.20635	960.473	27288	2	P32929	CTH	299473759	09633
Cysteinyl-tRNA synthetase	R.IQHAVQLATEPLEK.A	42.71	0.573288	788.939	14027	2	P49589	CARS	303304987	00464
Cytidine 5-prime triphosphate synthetase	R.HRFEVNPVWK.K	16.45	1.61318	437.904	14078	3	P17812	CTPS1	148491070	00465
Cytidine 5-prime triphosphate synthetase	K.FSDSYASVIK.A	33.28	2.21394	558.783	16038	2	P17812	CTPS1	148491070	00465
Cytidine 5-prime triphosphate synthetase	K.LCSAHGVLVPGGFGVR.G	86.79	0.41578	813.433	17106	2	P17812	CTPS1	148491070	00465
Cytidine 5-prime triphosphate synthetase	R.LLETCSIALVGK.Y	41.04	6.37705	652.372	19368	2	P17812	CTPS1	148491070	00465
Cytidine 5-prime triphosphate synthetase	R.GLGLSPDLVVCR.C	32.41	1.38135	643.351	21085	2	P17812	CTPS1	169791765	00465
Cytochrome b-5	K.TFIIGELHPDDRPK.L	31.35	3.0558	546.628	16606	3	J3KNC7	CYB5A	158428699	08941
Cytochrome b5 reductase 1	K.GFVTADMIR.E	28.59	2.8073	505.259	18207	2	Q9UHQ9	CYB5R1	119611860	06434
Cytochrome bc1	R.LCTSATESEVAR.G	89.48	2.3753	662.316	10764	2	P31930	UQCRC1	119585302	01875
Cytochrome bc1	R.IAEVDASVVR.E	39.41	2.28796	529.797	13884	2	P31930	UQCRC1	119585302	01875
Cytochrome bc1	R.RIPLAEWESR.I	26.67	1.03368	419.563	16200	3	P31930	UQCRC1	119585302	01875
Cytochrome bc1	R.ADLTEYLSTHYKAPR.M	136.03	0.698059	882.95	17696	2	P31930	UQCRC1	119585302	01875
Cytochrome bc1	K.NRPGSALEKEVESMGAHLNAYSTR.E	67.05	2.20381	655.077	19262	4	P31930	UQCRC1	119585302	01875
Cytochrome bc1	R.MVLAAAGGVEHQQLLDLAQK.H	125.97	1.95877	1046.57	20293	2	P31930	UQCRC1	119585302	01875
Cytochrome bc1	R.SGMFWLR.F	27.56	2.16633	448.727	22285	2	P31930	UQCRC1	119585302	01875
Cytochrome bc1	K.HLGGIPWTYAEDAVPTLTPCR.F	96.89	3.37869	1177.59	24515	2	P31930	UQCRC1	119585302	01875
Cytochrome C	R.ADLIAYLKK.A	28.12	2.49559	517.817	17739	2	P99999	CYCS	325533941	00479
Cytochrome C	K.MIFVGIK.K	26.29	0.411156	404.244	18806	2	P99999	CYCS	325533941	00479
Cytochrome C	R.ADLIAYLK.K	23.47	1.776	453.769	21182	2	P99999	CYCS	325533941	00479
Cytochrome C	K.NKGIIWGEDTLMEYLENPKK.Y	84.73	3.26043	793.409	25115	3	P99999	CYCS	325533941	00479
Cytochrome C	K.NKGIIWGEDTLMEYLENPK.K	45.31	1.92435	750.71	27155	3	P99999	CYCS	325533941	00479
Cytochrome C	K.GIIWGEDTLMEYLENPKK.Y	107.54	2.43671	712.696	27735	3	P99999	CYCS	325533941	00479
Cytochrome C	K.GIIWGEDTLMEYLENPK.K	108.02	0.223111	1004.49	30462	2	P99999	CYCS	325533941	00479
Cytochrome c oxidase assembly protein COX17	M.PGLVDSNPAPPESQEK.K	40.36	1.27702	832.911	13035	2	C9J8T6	COX17	80478662	05314
Cytochrome c oxidase polypeptide II	R.VVLPIEAPIR.M	42.35	2.73426	553.852	20521	2	P00403	MT-CO2	346682808	02470
Cytochrome c oxidase polypeptide II	R.LLDVDNRVVLPIEAPIR.M	33.46	1.75454	644.715	23851	3	P00403	MT-CO2	346682808	02470
Cytochrome c oxidase polypeptide II	R.MMITSQDVLHSWAVPTLGLK.T	84.16	5.10154	1114.09	26191	2	P00403	MT-CO2	346682808	02470
Cytochrome c oxidase polypeptide II	R.LNQTTFTATRPGVYYGQCSEICGANHSFMPIVLELIPLK.I	27.51	0.912293	1107.31	28719	4	P00403	MT-CO2	346682808	02470
Cytochrome c oxidase subunit VI b	R.NCWQNYLDFHR.C	57.44	2.46284	518.231	20259	3	J3KPM8	COX6B1	49457270	00493
Cytochrome c oxidase, subunit 5b	K.GASGTREDPNLVPSISNKR.I	37.44	2.68763	666.685	12315	3	P10606	COX5B	119622335	00467
Cytochrome c oxidase, subunit 5b	R.EDPNLVPSISNKR.I	32.11	2.09358	490.264	14192	3	P10606	COX5B	119622335	00467
Cytochrome c oxidase, subunit 5b	K.KGLDPYNVLAPK.G	36.03	0.149839	438.919	17085	3	P10606	COX5B	119622335	00467
Cytochrome c oxidase, subunit 5b	K.GLDPYNVLAPK.G	46.47	2.21801	593.828	20467	2	P10606	COX5B	119622335	00467
Cytochrome c oxidase, subunit Va	R.WVTYFNKPDIDAWELRK.G	33.27	0.00366785	1091.06	21808	2	H3BNX8	COX5A	218511986	04799
Cytochrome c oxidase, subunit Va	R.WVTYFNKPDIDAWELR.K	77.07	1.98926	1027.01	24612	2	H3BNX8	COX5A	218511986	04799
Cytochrome c oxidase, subunit VIc	R.NYDVMKDFEEMRK.A	65.9	0.441115	852.89	19104	2	P09669	COX6C	119612199	00494
Cytochrome c oxidase, subunit VIIa, polypeptide 2	K.GGVADALLYR.A	24.09	2.39134	517.786	19315	2	H0UI06	COX7A2	262118227	00482
Cytochrome C1	R.GLLSSLDHTSIRR.G	19.87	3.04094	485.609	15190	3	P08574	CYC1	311033458	00480
Cytochrome C1	K.DVCTFLR.W	20.43	2.20331	455.727	18540	2	P08574	CYC1	311033458	00480
Cytochrome C1	K.LFDYFPKPYPNSEAAR.A	25.29	0.312281	957.973	20654	2	P08574	CYC1	311033458	00480
Cytochrome C1	R.AANNGALPPDLSYIVR.A	24.04	2.01689	835.948	22432	2	P08574	CYC1	311033458	00480
Cytochrome C1	R.HGGEDYVFSLLTGYCEPPTGVSLR.E	108.77	2.78797	1327.64	27398	2	P08574	CYC1	311033458	00480
Cytochrome oxidase deficient homolog 1	R.KGEIAASIATHMRPYR.K	23.97	4.0123	450.996	13744	4	J3QL56	SCO1	126030640	04705
Cytochrome oxidase deficient homolog 1	K.LVGLTGTREEVDQVAR.A	38.86	1.13027	871.974	15516	2	J3QL56	SCO1	126030640	04705
Cytochrome P-450 reductase	K.FAVFGLGNK.T	29.67	3.52325	476.768	20963	2	P16435	POR	342350995	00485
Cytochrome-b5 reductase	R.LIDREIISHDTR.R	24.93	1.87083	489.936	12266	3	P00387	CYB5R3	284448553	08942
Cytochrome-b5 reductase	R.GPSGLLVYQGK.G	60.25	2.53347	559.815	16108	2	P00387	CYB5R3	284448553	08942
Cytochrome-b5 reductase	R.FALPSPQHILGLPVGQHIYLSAR.I	81.2	4.62852	629.358	23808	4	P00387	CYB5R3	284448553	08942
Cytochrome-b5 reductase	K.SVGMIAGGTGITPMLQVIR.A	61.59	3.21403	951.024	24966	2	P00387	CYB5R3	284448553	08942
Cytokine induced protein 29 kDa	K.ITSEIPQTER.M	22.36	3.58209	587.311	11778	2	Q567R9	CIP29	119617245	16716
Cytokine induced protein 29 kDa	R.FGISSVPTK.G	35.79	3.33076	468.265	14439	2	Q567R9	CIP29	119617245	16716
Cytoskeleton associated protein 4	K.VASLEESEGNKQDLK.A	56.13	3.29482	549.614	10574	3	Q07065	CKAP4	119618179	16717
Cytoskeleton associated protein 4	R.QREELGQGLQGVEQK.V	59.04	4.22395	849.946	12557	2	Q07065	CKAP4	119618179	16717
Cytoskeleton associated protein 4	K.VQEQVHTLLSQDQAQAAR.L	111.51	1.17901	1011.52	13986	2	Q07065	CKAP4	119618179	16717
Cytoskeleton associated protein 4	R.SEESVSRLPEEIR.R	37.01	1.99768	765.89	14578	2	Q07065	CKAP4	119618179	16717
Cytoskeleton associated protein 4	K.LQNEILKDLSDGIHVVKDAR.E	61.7	3.23827	755.087	22192	3	Q07065	CKAP4	119618179	16717
Cytoskeleton associated protein 4	K.LQNEILKDLSDGIHVVK.D	27.71	0.00520542	961.041	22345	2	Q07065	CKAP4	119618179	16717
Cytoskeleton associated protein 4	K.VQSLQATFGTFESILR.S	83.62	1.07181	898.982	28735	2	Q07065	CKAP4	119618179	16717
Cytoskeleton associated protein 5	R.AQNISSNANMLR.K	32.76	0.0985854	659.83	12698	2	Q14008	CKAP5	212276513	10830
Cytoskeleton associated protein 5	K.IILLKPIIK.V	27.19	0.633824	525.886	17553	2	Q14008	CKAP5	212276513	10830
Cytoskeleton associated protein 5	K.DQVLAMLEK.A	27.94	3.73605	523.783	21333	2	Q14008	CKAP5	212276513	10830
Cytoskeleton associated protein 5	K.FIQPNIGELPTALK.G	35.05	3.42791	770.943	22532	2	Q14008	CKAP5	212276513	10830
Cytoskeleton associated protein 5	K.ILVQQTLNILQQLAVAMGPNIK.Q	101.47	2.94256	1203.2	34207	2	Q14008	CKAP5	212276513	10830
D-dopachrome tautomerase	R.LCAAAASILGKPADR.V	87.61	2.88409	757.414	15377	2	J3KQ18	DDT	329666049	04126
D-dopachrome tautomerase	R.SHSAHFFEFLTK.E	53.39	1.06293	725.86	18120	2	J3KQ18	DDT	329666049	04126
D4, zinc and double PHD fingers family 2	R.SGHPSCLQFTPVMMAAVK.T	71.17	5.84314	980.97	19533	2	J3KMZ8	DPF2	119594782	03394
D4, zinc and double PHD fingers family 2	K.EGLISQDGSSLEALLR.T	48.2	1.96814	844.448	25788	2	J3KMZ8	DPF2	119594782	03394
Damage-specific DNA binding protein 1, 127kDa	K.ALVSEWKEPQAK.N	73.27	3.63414	693.377	13510	2	Q16531	DDB1	270346588	10952
Damage-specific DNA binding protein 1, 127kDa	R.QGQGQLVTCSGAFK.E	88.36	3.74951	740.867	13962	2	Q16531	DDB1	270346588	10952
Damage-specific DNA binding protein 1, 127kDa	R.ALYYLQIHPQELR.Q	32.87	3.69853	548.637	19365	3	Q16531	DDB1	270346588	10952
Damage-specific DNA binding protein 1, 127kDa	R.LYDGLFK.V	19.27	3.40868	428.236	19547	2	Q16531	DDB1	270346588	10952
Damage-specific DNA binding protein 1, 127kDa	R.ILKLPSFELLHK.E	31.96	1.51403	479.966	20738	3	Q16531	DDB1	270346588	10952
Damage-specific DNA binding protein 1, 127kDa	K.IAVMELFRPK.G	58.45	4.15221	602.352	21257	2	Q16531	DDB1	270346588	10952
Damage-specific DNA binding protein 1, 127kDa	R.EATADDLIKVVEELTR.I	64.21	1.59938	901.479	32128	2	Q16531	DDB1	270346588	10952
Daz associated protein 1	K.FKDPNCVGTVLASRPHTLDGR.N	40.03	0.730711	585.802	15055	4	Q96EP5	DAZAP1	159164101	08462
Daz associated protein 1	K.IFVGGIPHNCGETELR.E	34.08	1.99289	600.303	15997	3	Q96EP5	DAZAP1	159164092	08462
DB83 protein	R.SVLDKLSANQQNILK.F	83.2	0.914454	835.975	19125	2	P57088	TMEM33	224589127	07680
DB83 protein	R.IVVEHIIMKPACPLFVR.R	39.25	1.66408	674.719	19557	3	P57088	TMEM33	224589127	07680
DB83 protein	R.ALLANALTSALR.L	57.6	2.447	607.368	22679	2	P57088	TMEM33	224589127	07680
DBC1	R.VVTQNICQYR.S	69.53	0.677785	640.825	12485	2	A0A087X2B6	CCAR2	41351350	09159
DBC1	K.VQTLSNQPLLK.S	20.15	6.52195	620.871	14585	2	Q8N163	CCAR2	41351350	09159
DBC1	K.ALVSHNGSLINVGSLLQR.A	70.62	2.63304	626.692	20844	3	Q8N163	CCAR2	41351350	09159
DBC1	K.VLLLSSPGLEELYR.C	37.04	1.07622	794.952	25317	2	Q8N163	CCAR2	41351350	09159
DC2 protein	R.VPFLVLECPNLK.L	62.63	0.0783879	714.9	23985	2	A0A087WUD3	OSTC	119626639	00205
DC6	K.GLEHVTVDDLVAEITPK.G	34.09	0.383448	918.491	25733	2	Q9NPA8	ENY2	302148485	13121
DDX1	K.GKHYYEVSCHDQGLCR.V	50.21	8.49736	502.97	10140	4	A0A087X2G1	DDX1	326205205	03158
DDX1	K.HYYEVSCHDQGLCR.V	60.96	2.94994	608.593	11198	3	A0A087X2G1	DDX1	326205205	03158
DDX1	R.ELAEQTLNNIK.Q	33.56	2.11836	636.845	15726	2	A0A087X2G1	DDX1	326205205	03158
DDX1	K.ALIVEPSRELAEQTLNNIK.Q	68.7	2.77057	1069.6	21538	2	A0A087X2G1	DDX1	326205205	03158
DDX1	K.GHVDILAPTVQELAALEK.E	38.98	5.04186	635.358	24153	3	A0A087X2G1	DDX1	326205205	03158
DDX1	R.FLVLDEADGLLSQGYSDFINR.M	110.12	4.4491	1186.59	32458	2	A0A087X2G1	DDX1	326205205	03158
DDX1	K.TGAFSIPVIQIVYETLKDQQEGK.K	57.2	2.68372	855.456	32835	3	Q92499	DDX1	326205205	03158
DDX1	K.GHQFSCVCLHGDRKPHER.K	29.35	4.01167	444.81	8740	5	A0A087X2G1	DDX1	326205205	03158
DDX15	R.HRLDLGEDYPSGK.K	44.18	2.25999	743.87	12026	2	O43143	DHX15	119613227	04553
DDX15	R.HQSFVLVGETGSGK.T	23.74	4.47797	482.586	14032	3	O43143	DHX15	119613227	04553
DDX15	R.EAMNDPLLER.Y	43.94	1.75316	594.289	16922	2	O43143	DHX15	119613227	04553
DDX15	K.DRFTDILVR.H	34.18	5.41321	567.82	19529	2	O43143	DHX15	119613227	04553
DDX15	R.SNLGSVVLQLK.K	22.15	0.129568	579.348	19700	2	O43143	DHX15	119613227	04553
DDX15	R.ASTNAMLISAGLPPLK.A	47.32	3.31842	792.448	22382	2	O43143	DHX15	119613227	04553
DDX15	K.KLGIDDLVHFDFMDPPAPETLMR.A	43.03	3.00077	886.444	28408	3	O43143	DHX15	119613227	04553
DDX15	R.TLATDILM#GVLK.E	57.41	7.31362	645.875	30425	2	O43143	DHX15	119613227	04553
DDX18	K.ISDIQSQLEK.L	35.33	0.687566	580.812	14360	2	Q9NVP1	DDX18	119615600	05894
DDX18	R.QTMLFSATQTR.K	45.66	1.19036	642.325	16257	2	Q9NVP1	DDX18	295982427	05894
DDX18	R.NGTGVLILSPTR.E	37.47	1.24785	614.357	17883	2	Q9NVP1	DDX18	295982427	05894
DDX18	R.LLDHMQNTPGFMYK.N	56.25	5.79533	847.91	18057	2	Q9NVP1	DDX18	295982427	05894
DDX18	R.ELAMQTFGVLK.E	18.42	1.29218	618.837	22289	2	Q9NVP1	DDX18	295982427	05894
DDX18	K.QSKVPLSEFDFSWSK.I	49.43	3.41365	595.635	22338	3	Q9NVP1	DDX18	119615600	05894
DDX18	R.GHALLILRPEELGFLR.Y	43.91	0.111228	917.538	23354	2	Q9NVP1	DDX18	119615600	05894
DDX21	K.VTKNEEPSEEEIDAPKPK.K	63.09	1.95391	510.76	10330	4	Q9NR30	DDX21	119574692	05895
DDX21	K.NEEPSEEEIDAPKPK.K	82.18	3.41277	856.408	11239	2	Q9NR30	DDX21	119574692	05895
DDX21	K.TFHHVYSGKDLIAQAR.T	19.58	3.33158	461.497	12461	4	Q9NR30	DDX21	119574692	05895
DDX21	K.EQLGEEIDSKVK.G	45.25	0.00872911	687.859	13149	2	Q9NR30	DDX21	119574692	05895
DDX21	K.TAITVEHLAIK.C	17.24	5.11495	598.359	14619	2	Q9NR30	DDX21	119574692	05895
DDX21	R.GRAPQVLVLAPTR.E	67.88	0.16838	689.42	14634	2	Q9NR30	DDX21	119574692	05895
DDX21	R.APQVLVLAPTR.E	42.01	2.41433	582.86	17441	2	Q9NR30	DDX21	119574692	05895
DDX21	R.LLDSVPPTAISHFK.Q	40.98	5.42545	508.955	17877	3	Q9NR30	DDX21	119574692	05895
DDX21	K.EGAFSNFPISEETIK.L	36.51	0.720273	834.91	21928	2	Q9NR30	DDX21	119574692	05895
DDX21	K.LSVACFYGGTPYGGQFER.M	76.48	1.45053	1004.97	22154	2	Q9NR30	DDX21	119574692	05895
DDX21	K.LGVCFDVPTASVTEIQEK.W	44.11	0.98746	997	23072	2	Q9NR30	DDX21	119574692	05895
DDX21	R.GLDIPEVDLVIQSSPPKDVESYIHR.S	35.75	3.06898	936.162	24985	3	Q9NR30	DDX21	119574692	05895
DDX21	K.TFSFAIPLIEKLHGELQDR.K	38.14	3.16729	738.738	26455	3	Q9NR30	DDX21	119574692	05895
DDX21	K.DSEDNPQTLLFSATCPHWVFNVAK.K	54.31	3.05513	926.109	27586	3	Q9NR30	DDX21	119574692	05895
DDX21	K.GAVEALAAALAHISGATSVDQR.S	62.1	1.56159	1054.56	29771	2	Q9NR30	DDX21	119574692	05895
DDX21	K.KVTKNEEPSEEEIDAPKPK.K	18.43	3.65755	542.784	9562	4	Q9NR30	DDX21		05895
DDX23	R.QAIPIGLQNR.D	24.3	1.87087	555.326	15573	2	Q9BUQ8	DDX23	119578420	09908
DDX24	K.RPLLGLVLTPTR.E	31.44	4.23101	668.43	19643	2	Q4V9L5	DDX24	119601958	05860
DDX24	R.ALSFLGFSAPTPIQALTLAPAIR.D	93.98	5.46845	1178.17	32767	2	Q9GZR7	DDX24	119601958	05860
DDX24	K.AQAVSEEEEEEEGKSSSPK.K	89.33	2.51864	683.976	9074	3	Q4V9L5	DDX24	119601958	05860
DDX25	K.TAAFVLAMLSR.V	33.07	4.06388	590.334	25922	2	F6QDS0	hCG_2043426	187952631	06367
DDX27	R.ELGIQVHSVTR.Q	23.3	8.3039	413.57	13275	3	B7Z6D5	DDX27	224593278	10859
DDX27	R.VLVLVPTR.E	36.9	1.57708	448.801	17294	2	B7Z6D5	DDX27	224593278	10859
DDX27	R.AAPDILIATPGR.L	35.67	3.66623	597.848	18466	2	B7Z6D5	DDX27	224593278	10859
DDX27	K.ACIPVGLLGK.D	20.64	4.02689	514.3	19048	2	B7Z6D5	DDX27	224593278	10859
DDX29	K.MSLENDKILQIITELIKTENN.-	51.75	1.60289	820.439	32715	3	Q7Z478	DHX29	119575313	10882
DDX3	R.LVDMMER.G	19.77	2.61914	447.216	14466	2	A0A0D9SF53	DDX3X	301171475	02154
DDX3	R.VRPCVVYGGADIGQQIR.D	57.22	6.28814	630.004	15705	3	A0A0D9SF53	DDX3X	301171475	02154
DDX3	R.HTMMFSATFPK.E	28.85	1.49506	649.308	16876	2	A0A0D9SF53	DDX3X	301171475	02154
DDX3	K.SPILVATAVAAR.G	50.98	1.40839	584.857	17143	2	A0A0D9SF53	DDX3X	301171475	02154
DDX3	K.IGLDFCK.Y	42.04	1.23412	426.718	17831	2	A0A0D9SF53	DDX3X	301171475	02154
DDX3	R.KQYPISLVLAPTR.E	77.56	1.52906	743.444	18662	2	A0A0D9SF53	DDX3X	301171475	02154
DDX3	R.VGNLGLATSFFNER.N	58.12	2.47248	762.896	23854	2	A0A0D9SF53	DDX3X	301171475	02154
DDX3	R.HVINFDLPSDIEEYVHR.I	68.23	1.80314	1042.02	23865	2	A0A0D9SF53	DDX3X	301171475	02154
DDX3	R.NINITKDLLDLLVEAK.Q	80.1	5.59585	906.533	30984	2	A0A0D9SF53	DDX3X	301171475	02154
DDX3	K.DLLDLLVEAK.Q	41.37	0.0992335	564.829	31095	2	A0A0D9SF53	DDX3X	301171475	02154
DDX3	K.TAAFLLPILSQIYSDGPGEALR.A	101.91	1.25544	1166.63	33328	2	A0A0D9SF53	DDX3X	301171475	02154
DDX3	R.DLM#ACAQTGSGK.T	70.96	1.82536	627.777	9582	2	A0A0D9SF53	DDX3X	301171475	02154
DDX39	R.CMALAQLLVEQNFPAIAIHR.G	138.63	4.95116	1148.11	28180	2	O00148	DDX39A	119604824	10861
DDX39	K.FMQDPM#EVFVDDETKLTLHGLQQYYVK.L	72.92	9.30406	1097.54	30127	3	Q8N5M0	DDX39	119604824	10861
DDX41	R.HGVHMMVATPGR.L	24.21	2.43765	431.551	10789	3	Q9UJV9	DDX41	119605387	10490
DDX42	K.SHFVAASLSNQK.A	46.13	6.81011	644.84	10925	2	A0A0A0MSJ0	DDX42	119614684	09909
DDX42	K.GVAYTLLTPK.D	29.99	4.23668	531.816	17416	2	A0A0A0MSJ0	DDX42	119614684	09909
DDX42	K.ELLDLAMQNAWFR.K	39.2	1.16629	803.907	29004	2	A0A0A0MSJ0	DDX42	119614684	09909
DDX46	R.ILSKPIEVQVGGR.S	40.36	0.855403	465.949	14068	3	A0A0C4DG89	DDX46	119582646	10862
DDX46	K.TIAFLLPMFR.H	28.61	6.88181	604.851	30242	2	D6RJA6	DDX46	119582646	10862
DDX48	R.KLDYGQHVVAGTPGR.V	102.37	1.1503	799.427	11393	2	P38919	EIF4A3	295982194	06482
DDX48	K.LDYGQHVVAGTPGR.V	44.58	1.09134	490.589	12614	3	P38919	EIF4A3	295982194	06482
DDX48	R.EANFTVSSMHGDMPQKER.E	58.75	0.875999	688.648	13011	3	P38919	EIF4A3	295982194	06482
DDX48	R.ELAVQIQK.G	20.57	0.023693	464.777	13186	2	P38919	EIF4A3	295982194	06482
DDX48	K.EQIYDVYR.Y	29.36	5.343	543.27	15826	2	P38919	EIF4A3	295982194	06482
DDX48	R.ETQALILAPTR.E	49.9	1.06869	606.852	16984	2	P38919	EIF4A3	295982194	06482
DDX48	R.VLISTDVWAR.G	20.81	3.30789	580.329	20897	2	P38919	EIF4A3	295982194	06482
DDX48	K.MLVLDEADEMLNK.G	66.51	1.0324	760.871	24817	2	P38919	EIF4A3	295982194	06482
DDX48	R.GLDVPQVSLIINYDLPNNR.E	91.57	3.76423	1070.58	27268	2	P38919	EIF4A3	295982194	06482
DDX48	K.MLVLDEADEMLNKGFKEQIYDVYR.Y	61.47	0.976561	973.815	27375	3	P38919	EIF4A3	295982194	06482
DDX48	R.YLPPATQVVLISATLPHEILEMTNK.F	49.23	3.87799	926.838	32463	3	P38919	EIF4A3	295982194	06482
DDX5	K.TIVFVETK.R	19.45	2.742	468.775	15920	2	B4DLW8	DDX5	197692465	01615
DDX5	K.LLQLVEDR.G	56.97	0.428179	493.288	17250	2	B4DLW8	DDX5	197692465	01615
DDX5	R.GVEICIATPGR.L	37.59	2.98649	586.81	17300	2	Q59F66		218681961	01615
DDX5	K.APILIATDVASR.G	48.49	0.073367	613.859	18205	2	Q59F66		197692465	10532
DDX5	R.LIDFLECGK.T	35.83	2.1269	547.78	22102	2	B4DLW8	DDX5	218681961	01615
DDX5	R.GDGPICLVLAPTR.E	65.2	2.04861	684.87	22320	2	Q59F66		218681961	10532
DDX5	R.QTLMWSATWPK.E	46.98	1.90557	674.841	22340	2	Q59F66		218681961	01615
DDX5	K.TLSYLLPAIVHINHQPFLER.G	40.59	2.98986	787.776	23923	3	J3KTA4	DDX5	218681961	01615
DDX5	R.DWVLNEFK.H	18.41	2.12845	525.767	24018	2	B4DLW8	DDX5	197692465	01615
DDX50	K.TFSFAIPLIER.L	19.52	1.481	647.365	26786	2	A0A087WVC1	DDX50	119574689	09910
DDX50	K.GAVDALAAALAHISGASSFEPR.S	59.05	4.93014	704.371	30866	3	A0A087WVC1	DDX50	119574689	09910
DDX6	R.GPVKPTGGPGGGGTQTQQQMNQLK.N	98.98	1.34858	789.402	11195	3	Q8IV96	DDX6	164664518	02638
DDX6	K.SGAYLIPLLER.L	19.9	1.96151	616.357	24718	2	Q8IV96	DDX6	164664518	02638
DEAD (Asp-Glu-Ala-Asp) box polypeptide 17	R.YRTTSSANNPNLMYQDECDRR.L	24.68	2.50777	648.541	11697	4	Q9UQL5	DDX17	169145046	10532
DEAD (Asp-Glu-Ala-Asp) box polypeptide 17	R.TTSSANNPNLMYQDECDRR.L	37.32	1.98506	757.997	12205	3	Q9UQL5	DDX17	169145046	10532
DEAD (Asp-Glu-Ala-Asp) box polypeptide 17	K.NFYVEHPEVAR.L	37.31	6.10874	680.84	13359	2	Q59F66		169145047	10532
DEAD (Asp-Glu-Ala-Asp) box polypeptide 17	K.FEKNFYVEHPEVAR.L	27.01	1.378	441.974	13660	4	Q59F66		169145047	10532
DEAD (Asp-Glu-Ala-Asp) box polypeptide 17	R.LTPYEVDELRR.K	42.62	2.0464	695.871	15156	2	Q59F66		169145047	10532
DEAD (Asp-Glu-Ala-Asp) box polypeptide 17	R.SGKAPILIATDVASR.G	50.15	2.81547	749.935	15976	2	Q59F66		169145046	10532
DEAD (Asp-Glu-Ala-Asp) box polypeptide 17	R.QLAEDFLR.D	44.79	0.91173	496.264	19212	2	Q59F66		169145046	10532
DEAD (Asp-Glu-Ala-Asp) box polypeptide 17	K.GTAYTFFTPGNLK.Q	48.89	1.35101	708.862	21084	2	Q59F66		169145046	10532
DEAD (Asp-Glu-Ala-Asp) box polypeptide 17	R.LIDFLESGK.T	43.68	0.0450293	511.282	21815	2	Q59F66		169145046	10532
DEAD (Asp-Glu-Ala-Asp) box polypeptide 17	R.ELIKVLEEANQAINPK.L	101.83	2.30733	905.012	23233	2	Q59F66		169145046	10532
DEAD (Asp-Glu-Ala-Asp) box polypeptide 17	K.WDLSELPKFEK.N	22.21	3.10694	696.366	23268	2	Q59F66		169145047	10532
DEAD (Asp-Glu-Ala-Asp) box polypeptide 17	K.TLAYLLPAIVHINHQPYLER.G	86.26	3.6251	1181.16	23290	2	Q59F66		169145047	10532
DEAD (Asp-Glu-Ala-Asp) box polypeptide 17	K.LIQLMEEIMAEKENK.T	61.1	0.701509	909.971	23637	2	Q59F66		169145046	10532
DEAD (Asp-Glu-Ala-Asp) box polypeptide 17	R.APLPDLYPFGTMR.G	44.35	3.16967	739.381	25005	2	Q59F66		148613856	10532
DEAD (Asp-Glu-Ala-Asp) box polypeptide 17	R.CTYLVLDEADRMLDMGFEPQIR.K	21.56	2.33661	891.42	28767	3	Q59F66		169145046	10532
DEAD-box protein 47	K.KPHIIIATPGR.L	34.7	0.406573	401.584	10926	3	G5E955	DDX47	161761223	10863
DEAD-box protein 47	R.NLGFTAIPLHGQMSQSK.R	50.5	2.81912	914.975	18281	2	Q9H0S4	DDX47	119616691	10863
DEAD-box protein 47	K.IQIEAIPLALQGR.D	25.81	3.71487	711.43	23562	2	G5E955	DDX47	161761223	10863
DEAD-box protein 47	K.TGAFALPILNALLETPQR.L	85.55	4.58475	963.042	33399	2	G5E955	DDX47	161761223	10863
DEAD-box protein 54	K.TACFLLPMFER.L	19.47	1.77515	692.84	26844	2	Q8TDD1	DDX54	164419743	13129
DEAD-box protein 56	K.TAAYAIPMLQLLLHR.K	64.39	3.04621	855.992	29044	2	G3V0G3	DDX56	119581499	12154
DEAH (Asp-Glu-Ala-His) box polypeptide 30	R.LVLMSATGDNER.F	34.62	6.82416	653.331	15841	2	H7BXY3	DHX30	119585240	13142
DEAH (Asp-Glu-Ala-His) box polypeptide 30	K.ALLSHDSGSDHLAFVR.A	25.14	2.82223	575.63	15908	3	H7BXY3	DHX30	119585240	13142
DEAH (Asp-Glu-Ala-His) box polypeptide 30	K.MVPFQVPEILR.T	21.24	6.5144	664.878	25528	2	H7BXY3	DHX30	119585240	13142
DEAH (Asp-Glu-Ala-His) box polypeptide 30	R.GEPGGILCFLPGWQEIK.G	50.7	1.14153	950.984	29984	2	H7BXY3	DHX30	119585240	13142
Death associated protein 3	K.ELLFLSNANPSLLER.H	46.33	3.84046	858.473	25805	2	P51398	DAP3	315434216	03646
Dehydrogenase E1 and transketolase domain containing 1	R.QDGDYSPDNSAQPGDR.V	128.7	1.3022	861.355	9945	2	Q96HY7	DHTKD1	119606733	09917
Dehydrogenase/reductase SDR family member 7	R.IDILVNNGGMSQR.S	75.66	5.71314	708.871	17901	2	A0A087X0Z7	DHRS7	119601176	16802
DEK Oncogene	K.KPPTDEELKETIKK.L	39.97	1.6293	414.736	10306	4	P35659	DEK		00503
DEK Oncogene	K.LKKPPTDEELKETIK.K	70.69	2.06782	443.008	11300	4	P35659	DEK		00503
DEK Oncogene	K.LLYNRPGTVSSLK.K	25.95	1.06781	724.418	13029	2	P35659	DEK	197927454	00503
DEK Oncogene	K.KVYENYPTYDLTER.K	31.31	0.00893426	895.933	15401	2	P35659	DEK	197927454	00503
DEK Oncogene	K.LLASANLEEVTMK.Q	76.89	1.90448	709.883	19166	2	P35659	DEK	197927454	00503
DEK Oncogene	K.SICEVLDLER.S	41.33	3.06416	617.313	21380	2	P35659	DEK	197927454	00503
DEK Oncogene	K.NVGQFSGFPFEK.G	36.5	4.10422	678.83	21788	2	P35659	DEK	197927454	00503
Density regulated protein	R.VLYCGVCSLPTEYCEYMPDVAK.C	67.88	3.08646	1327.59	24322	2	O43583	DENR	119618748	05182
Density regulated protein	K.QEAGISEGQGTAGEEEEKKK.Q	18.83	8.98805	527.01	8101	4	O43583	DENR	119618749	05182
Desmin	R.TNEKVELQELNDR.F	62.46	2.85176	794.4	13047	2	P17661	DES	167887751	00514
Desmin	R.HLREYQDLLNVK.M	20.35	3.06644	509.949	15728	3	P17661	DES	281185500	05628
Desmin	R.EYQDLLNVK.M	35.69	1.70651	561.296	19143	2	P17661	DES	281185500	05628
Desmoglein 2	R.AWITAPVALR.E	21.12	2.13365	549.328	20870	2	J3KSI6	DSG2	159164785	00516
Destrin (actin depolymerizing factor)	K.KFQGIKHECQANGPEDLNR.A	64.27	1.96333	747.701	10186	3	P60981	DSTN	119630681	16446
Developmentally regulated GTP binding protein 1	K.IQLLDLPGIIEGAK.D	39.81	0.774388	740.443	28377	2	Q9Y295	DRG1	119580380	16034
Diaphanous related formin 1	K.LIEECISQIVLHK.N	18.8	3.33655	791.44	22020	2	A0A0G2JH68	DIAPH1	219520318	03670
Dicarboxylate ion carrier	K.LGPLAFYK.G	43.48	1.21516	454.766	19445	2	Q9UBX3	SLC25A10	119610088	08424
Dihydrofolate reductase	R.INLVLSR.E	31.33	1.36768	407.761	16264	2	P00374	DHFR	342350937	00519
Dihydrolipoamide S-acetyltransferase	R.SKISVNDFIIK.A	46.26	1.638	632.37	18265	2	P10515	DLAT	215274207	10578
Dihydrolipoamide S-acetyltransferase	K.LQPHEFQGGTFTISNLGMFGIK.N	28.37	2.80485	808.081	25342	3	P10515	DLAT	215274207	10578
Dihydrolipoamide s-succinyl transferase	R.GLVVPVIR.N	23.32	1.00168	426.787	18342	2	P36957	DLST	317373578	00520
DIS3	R.ETYVEQEQGENANDRNDR.A	48.36	2.07759	1083.97	9740	2	Q9Y2L1	DIS3	190014623	06338
Disrupter of silencing 10	K.ESPELLELIEDLKVK.L	38.51	4.06955	585.667	28134	3	Q9NQZ2	UTP3	119626032	18016
DKFZp434K1815	K.VSFLLPTLR.K	25.45	1.1744	523.324	23997	2	Q9UFC0	LRWD1	74761931	10904
DKFZp434K1815	R.SLDLSGLELLSEHLDPK.L	36.29	3.76529	622.669	27544	3	Q9UFC0	LRWD1	74761931	10904
DKFZP547E1010 protein	R.LAQQMENRPSVQAALK.L	65.14	1.009	892.479	12775	2	A0A087X1B7	CHTOP	331028739	13163
DKFZP547E1010 protein	K.EQLDNQLDAYMSK.T	81.19	1.48709	777.86	20111	2	Q9Y3Y2	CHTOP	331028739	13163
DKFZP564B167 protein	K.WGLVCAGLADMARPAEK.L	52.28	4.20289	922.965	21557	2	O95563	MPC2	219521872	08525
DKFZP564B167 protein	R.TVFFWAPIMK.W	17.39	3.28638	620.335	27330	2	O95563	MPC2	219521872	08525
DKFZP564C186 protein	R.LEDLNFPEIK.R	36.62	2.39315	609.326	21444	2	Q9Y3T9	NOC2L	317373580	13166
DKFZP564C186 protein	R.VLSTAGPSEALQPLVYPLAQVIIGCIK.L	50.21	0.780242	946.532	33545	3	Q9Y3T9	NOC2L	317373580	13166
DKFZP564J0863 protein	K.IYQGEDLPHPK.S	19.14	4.90026	432.893	12259	3	Q6DD88	ATL3	119594569	13170
DKFZP564O0463 protein	K.FNPIETFLLGSCASDR.N	49.85	0.787137	913.94	29947	2	A0A087WT20	DCAF13	229892270	08528
DKFZP566O084 protein	R.VMETNYFGPVALTK.A	23.04	4.64516	785.406	21345	2	A0A0C4DGQ8	DHRS7B	162416270	13215
DKFZP586B1621 protein	R.VAPAEPQEAPDSTAAGGSASKR.M	84.3	2.57078	699.68	9701	3	A0A087WUL0	TKFC	311033370	13180
DNA 3 methyladenine glycosylase	R.AGQPHSSSDAAQAPAEQPHSSSDAAQAPCPR.E	58.96	3.23507	779.101	9354	4	Q5J9I4	PIG16	206729922	06766
DNA dependent protein kinase catalytic subunit	R.LAAVVSACK.Q	57.49	0.923238	459.757	10951	2	P78527	PRKDC	126032350	02941
DNA dependent protein kinase catalytic subunit	R.LQETLSAADR.C	69.11	2.34693	552.289	11771	2	P78527	PRKDC	126032350	02941
DNA dependent protein kinase catalytic subunit	R.LACDVDQVTR.Q	42.91	1.78825	588.789	12111	2	P78527	PRKDC	126032350	02941
DNA dependent protein kinase catalytic subunit	R.AQEPESGLSEETQVK.C	65.41	3.62303	816.395	12362	2	P78527	PRKDC	126032350	02941
DNA dependent protein kinase catalytic subunit	R.CGAALAGHQLIR.G	27.79	0.634733	633.841	12631	2	P78527	PRKDC	126032350	02941
DNA dependent protein kinase catalytic subunit	K.MKQDAQVVLYR.S	71.41	3.02504	675.866	12689	2	P78527	PRKDC	126032350	02941
DNA dependent protein kinase catalytic subunit	R.SLGPPQGEEDSVPR.D	22.56	3.61924	734.36	13386	2	P78527	PRKDC	126032350	02941
DNA dependent protein kinase catalytic subunit	R.LGLPGDEVDNKVK.G	43.36	2.32124	692.376	14046	2	P78527	PRKDC	126032350	02941
DNA dependent protein kinase catalytic subunit	R.NVDSNNKELSIAIR.G	95.3	0.793473	786.92	14947	2	P78527	PRKDC	126032350	02941
DNA dependent protein kinase catalytic subunit	K.INQVFHGSCITEGNELTK.T	83.93	1.25648	683.003	15200	3	P78527	PRKDC	126032350	02941
DNA dependent protein kinase catalytic subunit	R.NCISTVVHQGLIR.I	51.96	2.94761	748.906	15941	2	P78527	PRKDC	126032350	02941
DNA dependent protein kinase catalytic subunit	K.QITQSALLAEAR.S	77.11	3.89628	650.867	16097	2	P78527	PRKDC	126032350	02941
DNA dependent protein kinase catalytic subunit	K.LSLMYAR.K	25.81	2.48634	427.235	16246	2	P78527	PRKDC	126032350	02941
DNA dependent protein kinase catalytic subunit	K.LATTILQHWK.K	38.82	0.935826	404.237	16288	3	P78527	PRKDC	126032350	02941
DNA dependent protein kinase catalytic subunit	K.MSPYKDILETHLR.E	23.41	2.05885	401.464	16768	4	P78527	PRKDC	126032350	02941
DNA dependent protein kinase catalytic subunit	K.FIVCLNK.V	16.08	0.718529	447.25	16917	2	P78527	PRKDC	126032350	02941
DNA dependent protein kinase catalytic subunit	R.SQGCSEQVLTVLK.T	48.85	3.58103	724.877	16961	2	P78527	PRKDC	126032350	02941
DNA dependent protein kinase catalytic subunit	K.HSSLITPLQAVAQR.D	43.03	1.42946	760.93	17161	2	P78527	PRKDC	126032350	02941
DNA dependent protein kinase catalytic subunit	R.LYSLALHPNAFK.R	62.12	0.135395	687.382	17284	2	P78527	PRKDC	126032350	02941
DNA dependent protein kinase catalytic subunit	K.KGGSWIQEINVAEK.N	77.26	0.106491	779.915	17306	2	P78527	PRKDC	126032350	02941
DNA dependent protein kinase catalytic subunit	R.SIGEYDVLR.G	18.15	0.781709	526.275	17645	2	P78527	PRKDC	126032350	02941
DNA dependent protein kinase catalytic subunit	K.SLGTIQQCCDAIDHLCR.I	72.33	1.30831	1023.96	17756	2	P78527	PRKDC	126032350	02941
DNA dependent protein kinase catalytic subunit	K.ILDVMYSR.L	30.04	1.6096	498.764	17838	2	P78527	PRKDC	126032350	02941
DNA dependent protein kinase catalytic subunit	K.ATQMPEGGQGAPPMYQLYK.R	81.86	3.34886	1033.99	18522	2	P78527	PRKDC	126032350	02941
DNA dependent protein kinase catalytic subunit	K.FVPLLPGNR.S	19.22	0.250841	506.801	18903	2	P78527	PRKDC	126032350	02941
DNA dependent protein kinase catalytic subunit	K.HSSLITPLQAVAQRDPIIAK.Q	47.93	1.70556	720.084	19432	3	P78527	PRKDC	126032350	02941
DNA dependent protein kinase catalytic subunit	R.DQNILLGTTYR.I	33.48	5.41714	647.34	19606	2	P78527	PRKDC	126032350	02941
DNA dependent protein kinase catalytic subunit	R.TFPVLLR.L	18.8	0.522752	423.266	19708	2	P78527	PRKDC	126032350	02941
DNA dependent protein kinase catalytic subunit	K.NLLTVTSSDEMMK.S	60.77	7.17771	734.86	19913	2	P78527	PRKDC	126032350	02941
DNA dependent protein kinase catalytic subunit	R.LLEEALLR.L	47.18	1.12693	478.793	20402	2	P78527	PRKDC	126032350	02941
DNA dependent protein kinase catalytic subunit	K.LAGANPAVITCDELLLGHEKAPAFR.D	43.73	1.34715	666.606	20862	4	P78527	PRKDC	126032350	02941
DNA dependent protein kinase catalytic subunit	R.LLALNSLYSPK.I	53.83	2.99825	609.86	21012	2	P78527	PRKDC	126032350	02941
DNA dependent protein kinase catalytic subunit	R.MSTSPEAFLALR.S	66.41	3.30238	661.844	22420	2	P78527	PRKDC	126032350	02941
DNA dependent protein kinase catalytic subunit	K.TVSLLDENNVSSYLSK.N	83.59	3.36141	884.955	22514	2	P78527	PRKDC	126032350	02941
DNA dependent protein kinase catalytic subunit	K.CKIPALDLLIK.L	20.41	0.098148	642.391	23005	2	P78527	PRKDC	126032350	02941
DNA dependent protein kinase catalytic subunit	R.YNFPVEVEVPMER.K	36.53	0.676292	804.891	23213	2	P78527	PRKDC	126032350	02941
DNA dependent protein kinase catalytic subunit	K.GLSSLLCNFTK.S	55.04	1.13581	620.324	23379	2	P78527	PRKDC	126032350	02941
DNA dependent protein kinase catalytic subunit	R.ELLNPVVEFVSHPSTTCR.E	55.01	0.631162	1043.03	23733	2	P78527	PRKDC	126032350	02941
DNA dependent protein kinase catalytic subunit	R.TVGALQVLGTEAQSSLLK.A	79.68	0.348205	908.014	23975	2	P78527	PRKDC	126032350	02941
DNA dependent protein kinase catalytic subunit	R.QFINLMLPMK.E	25.51	4.81422	617.841	24982	2	P78527	PRKDC	126032350	02941
DNA dependent protein kinase catalytic subunit	R.LLQIIERYPEETLSLMTK.E	75.69	3.87287	1089.1	24994	2	P78527	PRKDC	126032350	02941
DNA dependent protein kinase catalytic subunit	R.AGLLHNILPSQSTDLHHSVGTELLSLVYK.G	39.91	2.70914	629.345	25145	5	P78527	PRKDC	126032350	02941
DNA dependent protein kinase catalytic subunit	R.IMEFTTTLLNTSPEGWK.L	52.74	2.65043	984.495	25865	2	P78527	PRKDC	126032350	02941
DNA dependent protein kinase catalytic subunit	K.NLLIFENLIDLKR.R	51.27	3.2918	534.321	27609	3	P78527	PRKDC	126032350	02941
DNA dependent protein kinase catalytic subunit	R.GFPPSASLCLLDLVK.W	33.68	2.9291	808.942	27893	2	P78527	PRKDC	126032350	02941
DNA dependent protein kinase catalytic subunit	R.VEQLFQVMNGILAQDSACSQR.A	125.81	3.99722	1197.59	28194	2	P78527	PRKDC	126032350	02941
DNA dependent protein kinase catalytic subunit	K.QLFSSLFSGILK.E	61.42	0.676239	670.385	29068	2	P78527	PRKDC	126032350	02941
DNA dependent protein kinase catalytic subunit	R.MKLSDFNDITNMLLLK.M	58.75	0.756331	632.67	29318	3	P78527	PRKDC	126032350	02941
DNA dependent protein kinase catalytic subunit	K.LSDFNDITNMLLLK.M	75.55	2.97398	818.937	29573	2	P78527	PRKDC	126032350	02941
DNA dependent protein kinase catalytic subunit	K.NLDLAVLELMQSSVDNTK.M	83.76	1.86933	995.514	29733	2	P78527	PRKDC	126032350	02941
DNA dependent protein kinase catalytic subunit	K.AVAFFLESIAMHDIIAAEK.C	42.79	0.995142	692.7	30468	3	P78527	PRKDC	126032350	02941
DNA dependent protein kinase catalytic subunit	K.M#DPM#NIWDDIITNR.C	59.02	8.86184	883.39	31183	2	P78527	PRKDC	126032350	02941
DNA dependent protein kinase catalytic subunit	K.VAACELLHSMVMFMLGK.A	35.92	3.89944	646.32	33809	3	P78527	PRKDC	126032350	02941
DNA dependent protein kinase catalytic subunit	R.LGLIEWLENTVTLK.D	44.74	2.83132	814.964	33914	2	P78527	PRKDC	119607089	02941
DNA dependent protein kinase catalytic subunit	K.LQSVQALTEIQEFISFISK.Q	109.19	2.41063	1091.09	34246	2	P78527	PRKDC	126032350	02941
DNA dependent protein kinase catalytic subunit	K.GPESESEDHRASGEVR.T	15.8	4.66423	581.26	7099	3	P78527	PRKDC	126032350	02941
DNA fragmentation factor 45	K.QLLQLYLQALEKEGSLLSKQEESK.A	42.06	8.79109	694.64	27769	4	O00273	DFFA	119592064	03531
DNA methyltransferase 1	R.FESPPKTQPTEDNKFK.F	21.48	3.88178	473.992	10635	4	F5GX68	DNMT1	343197726	00532
DNA polymerase delta interacting protein 3	K.SSGASVTTQPTEFK.I	72.84	0.545946	720.355	12339	2	F6VRR5	POLDIP3	169145255	17875
DNA polymerase delta interacting protein 3	R.VGIQQGLLSQSTR.T	68.39	1.18549	693.889	16202	2	Q8WUT1	POLDIP3	169145255	17875
DNA polymerase delta interacting protein 3	R.LVHPGVAEVVFVK.K	24.86	2.11361	697.415	17125	2	F6VRR5	POLDIP3	169145255	17875
DNA polymerase delta subunit 3	K.IVEQPTVSVTEPK.L	28.85	2.18394	713.895	13921	2	Q32MZ9	POLD3	119595349	11446
DNA polymerase, delta	R.LALTLRPCAPILGAK.V	18.26	1.16817	797.48	19612	2	E7EVW0	POLD1	156616275	08882
DNA replication licensing factor MCM4	R.LSNKVEAIDVEEAKR.L	52.34	3.14418	425.986	12097	4	J3KPV4	MCM4	119607092	09094
DNA replication licensing factor MCM4	R.TSVLAAANPIESQWNPK.K	42	2.27389	913.478	20775	2	J3KPV4	MCM4	119607092	09094
DNA replication licensing factor MCM4	K.GILLQLFGGTR.K	38.79	3.33532	587.853	26753	2	J3KPV4	MCM4	119607092	09094
DNA topoisomerase I	R.AGNEKEEGETADTVGCCSLR.V	114.73	2.18513	1091.97	11449	2	P11387	TOP1	223460080	00535
DNA topoisomerase I	K.ELTAPDENIPAK.I	31.93	2.04213	649.337	13980	2	P11387	TOP1	223460080	00535
DNA topoisomerase I	R.KEMTNEEKNIITNLSK.C	31.23	2.03174	631.33	14919	3	P11387	TOP1	223460080	00535
DNA topoisomerase I	K.NFFKDWR.K	17.26	4.0869	506.756	17090	2	P11387	TOP1	223460080	00535
DNA topoisomerase I	K.AEEVATFFAK.M	47.73	1.17027	556.785	19225	2	P11387	TOP1	223460080	00535
DNA topoisomerase I	K.HLQDLMEGLTAK.V	69.46	2.05207	678.354	20463	2	P11387	TOP1	223460080	00535
DNA topoisomerase I	R.IANFKIEPPGLFR.G	26.11	3.65015	751.433	21164	2	P11387	TOP1	223460080	00535
DNA topoisomerase I	K.CDFTQMSQYFK.A	32.37	3.3081	727.81	23098	2	P11387	TOP1	223460080	00535
DNA topoisomerase I	K.LEVQATDREENK.Q	44.38	1.91799	716.359	9112	2	P11387	TOP1	223460080	00535
DNA topoisomerase II alpha	R.DPALNSGVSQKPDPAK.T	65.52	0.456943	812.421	10519	2	C9J4C3	TOP2A	187954517	00536
DNA topoisomerase II alpha	K.TQMAEVLPSPR.G	28.3	2.19594	614.82	15596	2	C9J4C3	TOP2A	187954517	00536
DNA topoisomerase II alpha	R.FILEKIDGK.I	17.45	2.33385	531.815	16317	2	C9J4C3	TOP2A	187954517	00536
DNA topoisomerase II alpha	K.LCNIFSTK.F	49.63	1.20305	491.756	16407	2	C9J4C3	TOP2A	187954517	00536
DNA topoisomerase II alpha	K.TLAVSGLGVVGR.D	36	1.33608	564.841	18386	2	C9J4C3	TOP2A	187954517	00536
DNA topoisomerase II alpha	R.EVTFVPGLYK.I	22.17	2.64265	576.82	20742	2	C9J4C3	TOP2A	187954517	00536
DNA topoisomerase II alpha	K.IFDEILVNAADNK.Q	67.48	3.44652	731.385	23784	2	C9J4C3	TOP2A	187954517	00536
DNA topoisomerase II alpha	R.YIFTMLSSLAR.L	34.4	1.33058	651.349	26124	2	C9J4C3	TOP2A	187954517	00536
DNA topoisomerase II alpha	R.FLEEFITPIVK.V	33.86	4.62058	668.385	26405	2	C9J4C3	TOP2A	187954517	00536
DNA topoisomerase II alpha	K.AAIGCGIVESILNWVK.F	83.59	4.41523	865.465	33493	2	C9J5P2	TOP2A	187954517	00536
DnaJ homolog subfamily C member 7	R.FREALGDAQQSVR.L	38.58	2.31317	492.924	11945	3	Q7Z784	DNAJC7	262206280	07046
DnaJ homolog subfamily C, member 8	R.QLSILVHPDKNQDDADRAQK.A	30.81	2.00334	573.55	12446	4	O75937	DNAJC8	119628115	13236
DnaJ homolog subfamily C, member 8	R.LTRPGSSYFNLNPFEVLQIDPEVTDEEIKKR.F	36.55	3.44687	727.783	25826	5	O75937	DNAJC8		13236
DnaJ homolog subfamily C, member 8	R.QREEEIEAQEK.A	21.1	5.44549	694.84	8047	2	O75937	DNAJC8	119628115	13236
DnaJ homolog subfamily C, member 9	R.QKEMDNFLAQMEAK.Y	60.48	4.6708	841.901	20338	2	Q8WXX5	DNAJC9	187952391	13237
DnaJ homolog subfamily C, member 9	K.ISLEDIQAFEK.T	43.84	3.11137	646.842	23758	2	Q8WXX5	DNAJC9	187952391	13237
Dodecenoyl CoA delta isomerase	K.SLQMYLER.L	32.45	8.33259	520.27	17248	2	Q96DC0	DCI	295842266	02628
Dodecenoyl CoA delta isomerase	R.VLVEPDAGAGVAVMK.F	48.36	6.71522	728.402	18110	2	P42126	ECI1	295842266	02628
Dodecenoyl CoA delta isomerase	K.AVQELWLR.L	30.27	2.6553	507.792	19310	2	Q96DC0	DCI	295842266	02628
Dodecenoyl CoA delta isomerase	R.DADVQNFVSFISKDSIQK.S	47.76	4.11459	1021.02	25321	2	Q96DC0	DCI	295842266	02628
Dolichol phosphate mannose synthase	K.FIPEFIR.K	16.9	3.10139	461.265	20625	2	O60762	DPM1	123231663	04613
Dolichol phosphate mannose synthase	K.LGGNEIVSFLK.G	51.65	2.49009	588.836	22622	2	O60762	DPM1	123231663	04613
Double strand break repair protein MRE11A	K.DIIHFFR.H	23.06	0.308176	474.258	22051	2	P49959	MRE11A	119587338	02889
Double stranded RNA binding zinc finger protein	K.TVASSLGQIPMQR.Q	69.54	0.75807	694.371	16901	2	Q9UL40	ZNF346	119605446	05606
Dpy 30 like protein	K.QKVDLQSLPTR.A	49.71	0.906028	642.868	13073	2	Q9C005	DPY30	119620871	17434
Dpy 30 like protein	K.ERPPNPIEFLASYLLK.N	62.39	1.32165	944.021	33403	2	Q9C005	DPY30	242556512	17434
Dpy 30 like protein	R.AYLDQTVVPILLQGLAVLAK.E	61.51	1.7005	1063.13	34354	2	Q9C005	DPY30	119620871	17434
Dpy 30 like protein	R.IVENEKINAEK.S	15.95	0.346624	429.57	8937	3	Q9C005	DPY30	119620871	17434
DRAP1	K.VAAAVPVIISR.A	50.81	1.369	548.349	17195	2	Q14919	DRAP1	119594878	03796
DRAP1	R.ALELFLESLLK.K	52.1	2.05526	638.38	32089	2	Q14919	DRAP1	119594878	03796
Drebrin E	R.LREDENAEPVGTTYQK.T	23.19	1.19575	617.302	10774	3	Q16643	DBN1	215274247	00545
Drebrin E	R.FEQERMEQERQEQEER.E	23.49	1.36453	727.66	9650	3	Q16643	DBN1	215274247	00545
Dynactin 1	R.ELTNQQEASVER.Q	70.41	1.02588	702.342	10275	2	Q14203	DCTN1	299890875	07206
Dynactin 1	K.IKGEELSEANVR.L	28.67	0.998726	448.909	10874	3	Q14203	DCTN1	299890875	07206
Dynactin 1	R.HRLVLTQEQLHQLHSR.L	17.32	0.330309	399.826	11590	5	Q14203	DCTN1	299890875	07206
Dynamin like 120 kDa protein, mitochondrial	K.AKNEILDEVISLSQVTPK.H	96.98	1.94447	992.55	25816	2	E5KLJ5	OPA1	311346896	05596
Dynamitin	R.LTELETAVR.C	28.17	1.66154	516.291	14071	2	Q13561	DCTN2	119617435	09568
Dynamitin	R.LLHEVQELTTEVEKIK.T	49.02	5.97462	637.03	21789	3	Q13561	DCTN2	119617435	09568
Dynamitin	K.VSALDLAVLDQVEAR.L	76.03	3.48369	799.944	25319	2	Q13561	DCTN2	119617435	09568
Dynein light chain 1	K.YNPTWHCIVGR.N	40.61	1.47005	468.228	15452	3	P63167	DYNLL1	345110787	03334
Dynein light chain 2A	K.STMDNPTTTQYASLMHSFILK.A	91.73	1.30168	796.053	24786	3	Q9NP97	DYNLRB1	166007021	06203
Dynein light chain A	K.NVLLLGEDGAGKTSLIR.K	68.5	1.40205	878.503	19559	2	Q9Y6G9	DYNC1LI1	166795297	10917
Dynein light chain A	K.AGATSEGVLANFFNSLLSKK.T	49.71	5.85365	1027.56	29846	2	Q9Y6G9	DYNC1LI1	166795297	10917
Dynein light chain A	K.AGATSEGVLANFFNSLLSK.K	141.9	2.81725	963.499	32806	2	Q9Y6G9	DYNC1LI1	166795297	10917
Dynein, cytoplasmic intermediate polypeptide 2	K.SVSTPSEAGSQDSGDGAVGSR.T	129.59	4.70149	975.94	10280	2	Q13409	DYNC1I2	119631614	04512
Dynein, cytoplasmic, heavy polypeptide 1	R.LGGSPFGPAGTGKTESVK.A	24.55	2.09541	563.966	12818	3	Q14204	DYNC1H1	166788526	02524
Dynein, cytoplasmic, heavy polypeptide 1	K.KYEFGESDLR.S	58.96	1.59216	622.302	13663	2	Q14204	DYNC1H1	211826822	02524
Dynein, cytoplasmic, heavy polypeptide 1	K.QLQNISLAAASGGAK.E	31.28	4.87826	714.897	15572	2	Q14204	DYNC1H1	211826822	02524
Dynein, cytoplasmic, heavy polypeptide 1	R.LLNTFLER.L	19.26	1.70649	503.291	19428	2	Q14204	DYNC1H1	211826822	02524
Dynein, cytoplasmic, heavy polypeptide 1	R.NTISLLVAGLKK.E	28.55	0.0747935	628.9	19689	2	Q14204	DYNC1H1	166788526	02524
Dynein, cytoplasmic, heavy polypeptide 1	K.ALEHAFQLEHIMDLTR.L	85.97	1.6549	962.492	22949	2	Q14204	DYNC1H1	166788526	02524
Dynein, cytoplasmic, heavy polypeptide 1	K.VNFLPEIITLSK.E	29.16	2.70926	687.407	26741	2	Q14204	DYNC1H1	166788526	02524
Dynein, cytoplasmic, heavy polypeptide 1	R.ILDDDTIITTLENLKR.E	53.81	1.22315	625.015	26923	3	Q14204	DYNC1H1	211826822	02524
Dynein, cytoplasmic, heavy polypeptide 1	K.LSLSNAISTALPLTQLR.W	37.23	2.83752	899.528	27557	2	Q14204	DYNC1H1	211826822	02524
Dynein, cytoplasmic, heavy polypeptide 1	R.FGNPLLVQDVESYDPVLNPVLNR.E	90.5	5.44726	1299.69	28818	2	Q14204	DYNC1H1	166788526	02524
Dynein, cytoplasmic, heavy polypeptide 1	R.ENFIPTIVNFSAEEISDAIREK.M	45.46	2.15242	841.429	31828	3	Q14204	DYNC1H1	166788526	02524
Dynein, cytoplasmic, heavy polypeptide 1	R.ENFIPTIVNFSAEEISDAIR.E	68.49	2.58969	755.716	32866	3	Q14204	DYNC1H1	166788526	02524
Dynein, cytoplasmic, heavy polypeptide 1	R.VLTLSEDSPYETLHSFISNAVAPFFK.S	39	3.08845	971.492	34095	3	Q14204	DYNC1H1	166788526	02524
Dynein, cytoplasmic, light intermediate polypeptide 2	R.MTRKPDSMVTNSSTENEA.-	53.99	1.28285	666.636	10144	3	O43237	DYNC1LI2	119603446	09923
Dyskerin	K.AGLESGAEPGDGDSDTTK.K	67.06	0.997225	853.872	10603	2	O60832	DKC1	215599015	02129
Dyskerin	R.TTHYTPLACGSNPLKR.E	59.12	1.92079	605.978	12459	3	O60832	DKC1	323434335	02129
Dyskerin	R.EIGDYIR.T	17.62	1.94582	433.225	15785	2	O60832	DKC1	323434335	02129
Dyskerin	R.ALETLTGALFQRPPLIAAVK.R	92.37	1.43464	1055.13	25545	2	O60832	DKC1	323434335	02129
Early endosome antigen 1	K.ATLEQDSAKKEQQLQER.C	67.47	4.22521	668.014	10498	3	Q15075	EEA1	229462866	05460
EBNA1 binding protein 2	R.ESYDDVSSFR.A	37.72	3.68613	602.762	15887	2	H7C2Q8	EBNA1BP2	237649015	16849
EBNA1 binding protein 2	R.QAQAAVLAVLPR.L	68.53	2.33841	618.873	19436	2	H7C2Q8	EBNA1BP2	237649015	16849
EBNA2 coactivator p100	R.ANNPEQNRLSECEEQAK.A	52.91	2.77454	1008.96	10316	2	Q7KZF4	SND1	119604043	03714
EBNA2 coactivator p100	R.HFVDSHHQKPVNAIIEHVR.D	77.86	0.09765	755.066	11797	3	Q7KZF4	SND1	119604043	03714
EBNA2 coactivator p100	R.NDIASHPPVEGSYAPR.R	73.35	2.41018	570.614	12758	3	Q7KZF4	SND1	306992088	03714
EBNA2 coactivator p100	K.EVCFTIENKTPQGR.E	28.84	5.3657	839.91	14584	2	Q7KZF4	SND1	119604043	03714
EBNA2 coactivator p100	R.SSHYDELLAAEAR.A	78.8	1.93884	731.353	15288	2	Q7KZF4	SND1	197305029	03714
EBNA2 coactivator p100	R.EADGSETPEPFAAEAK.F	65.93	2.77788	824.873	15862	2	Q7KZF4	SND1	119604043	03714
EBNA2 coactivator p100	R.LGTLSPAFSTR.V	43.73	5.31822	575.32	16623	2	Q7KZF4	SND1	306992088	03714
EBNA2 coactivator p100	K.IHVFYIDYGNR.E	49.26	1.74554	698.855	19459	2	Q7KZF4	SND1	306992088	03714
EBNA2 coactivator p100	K.VMQVLNADAIVVK.L	63.1	3.83911	700.405	20387	2	Q7KZF4	SND1	197305029	03714
EBNA2 coactivator p100	K.LRPLYDIPYMFEAR.E	31.72	2.32353	595.313	25232	3	Q7KZF4	SND1	197305029	03714
EBNA2 coactivator p100	K.ETCLITFLLAGIECPR.G	30.82	1.94194	631.657	33394	3	Q7KZF4	SND1	197305029	03714
EEF1D protein	R.QSSGPGASSGTSGDHGELVVR.I	103.6	0.243333	662.316	10905	3	Q4VBZ6	EEF1D	194239729
EF hand domain family member D2	R.RADLNQGIGEPQSPSRR.V	26.78	5.13031	471	10399	4	Q96C19	EFHD2	119572108	13266
eIF 4G1	K.ITKPGSIDSNNQLFAPGGR.L	21.63	4.66731	658.01	15411	3	A0A0A0MR52	EIF4G1	302699247	06774
eIF 4G1	K.EAVGDLLDAFK.E	18.78	2.19427	589.31	26407	2	A0A0A0MR52	EIF4G1	302699247	06774
eIF2 alpha	K.VVTDTDETELAR.Q	62.09	0.387051	674.833	12791	2	P05198	EIF2S1	119601340	04881
eIF2 alpha	R.AGLNCSTENMPIK.I	86.9	1.58503	717.841	14053	2	P05198	EIF2S1	119601340	04881
eIF2 alpha	R.YVMTTTTLER.T	51.81	1.3173	607.809	14392	2	P05198	EIF2S1	119601340	04881
eIF2 alpha	K.TVYSILR.H	26.45	2.11392	426.254	16092	2	P05198	EIF2S1	119601340	04881
eIF2 alpha	K.INLIAPPR.Y	43.66	1.46605	447.283	16175	2	P05198	EIF2S1	119601340	04881
eIF2 alpha	R.HVAEVLEYTKDEQLESLFQR.T	96.63	1.22092	1217.62	23019	2	P05198	EIF2S1	119601340	04881
eIF2 alpha	K.HAVSDPSILDSLDLNEDEREVLINNINR.R	34.37	3.06023	1064.21	25127	3	P05198	EIF2S1	119601340	04881
eIF2beta	R.YIKEYVTCHTCR.S	53.12	2.84828	815.382	10700	2	P20042	EIF2S2	205830882	04882
eIF2beta	K.FVMKPPQVVR.V	16.68	0.418092	600.85	14462	2	P20042	EIF2S2	205830882	04882
eIF2beta	R.LYFLQCETCHSR.C	46.95	3.22979	807.366	16132	2	P20042	EIF2S2	205830882	04882
eIF2beta	K.TSFVNFTDICK.L	68.52	1.15197	666.319	21042	2	P20042	EIF2S2	205830882	04882
eIF2beta	K.IFDIDEAEEGVKDLK.I	50.61	2.64053	860.938	21793	2	P20042	EIF2S2	205830882	04882
EIF3S3	K.SAVADKHELLSLASSNHLGK.N	53.56	0.513214	693.04	15267	3	A0A087WZK9	EIF3H	119612365	04885
EIF3S3	K.NLQLLMDRVDEMSQDIVK.Y	70.64	1.11966	1074.05	27270	2	A0A087WZK9	EIF3H	119612365	04885
EIF3S5	R.EAPNPIHLTVDTSLQNGR.M	39.2	4.96836	654.676	18551	3	B3KSH1	EIF3F	119620459	04887
EIF3S7	K.TQGNVFATDAILATLMSCTR.S	22.86	3.60956	724.028	30860	3	O15371	EIF3D	168985154	04888
EIF3S8	R.AKELLGQGLLLR.S	49.27	0.674389	655.912	18675	2	H3BRV0	EIF3C	312433975	04889
EIF3S8	R.FEELTNLIR.T	44.54	0.484746	567.812	21570	2	H3BRV0	EIF3C	312433975	04889
EIF3S8	K.CLEEFELLGK.A	32.61	1.66288	619.311	22959	2	H3BRV0	EIF3C	312433975	04889
EIF3S8	R.ILADLEDYLNELWEDKEGK.K	56.58	3.7403	765.049	30235	3	Q99613	EIF3C	312433975	04889
EIF4A1	R.KGVAINMVTEEDKR.T	124.22	3.34751	795.422	12093	2	P60842	EIF4A1	224036361	04030
EIF4A1	K.GVAINMVTEEDKR.T	75.93	2.12213	731.373	13907	2	P60842	EIF4A1	224036361	04030
EIF4A1	R.DFTVSAMHGDMDQKER.D	66.78	3.31688	933.912	15050	2	J3KT12	EIF4A1	325197164	04030
EIF4A1	K.LQMEAPHIIVGTPGR.V	102.05	0.595476	809.94	17649	2	J3KT12	EIF4A1	325197164	04030
EIF4A2	K.LQAEAPHIVVGTPGR.V	56.08	1.05382	772.93	14727	2	Q9NZE6	EIF4A2	164414905	03062
EIF4A2	K.GYDVIAQAQSGTGK.T	68.66	1.53295	697.85	15033	2	J3KT12	EIF4A1	325197164	04030
EIF4A2	R.AIIPCIK.G	16.43	1.00186	407.747	16291	2	Q14240	EIF4A2	164414905	03062
EIF4A2	R.GIYAYGFEKPSAIQQR.A	75.81	1.30858	914.474	16298	2	J3KT12	EIF4A1	325197164	06482
EIF4A2	R.VFDMLNR.R	35.24	1.73961	447.73	18246	2	Q9NZE6	EIF4A2	325197164	04030
EIF4A2	R.VLITTDLLAR.G	39.57	3.22602	557.847	21623	2	Q9NZE6	EIF4A2	224036361	03062
EIF4A2	K.MFVLDEADEMLSR.G	72.63	0.563086	778.361	26505	2	Q9NZE6	EIF4A2	325197164	03062
eIF5A-1	K.KYEDICPSTHNMDVPNIKR.N	94.15	1.92438	773.042	13733	3	I3L504	EIF5A	219555712	02555
eIF5A-1	K.KYEDICPSTHNMDVPNIK.R	51.5	1.68625	1081.01	15112	2	I3L504	EIF5A	219555712	02555
eIF5A-1	K.YEDICPSTHNMDVPNIK.R	37.48	1.74331	678.309	16314	3	I3L504	EIF5A	219555712	02555
eIF5A-1	K.VHLVGIDIFTGKKYEDICPSTHNMDVPNIK.R	37.59	1.79583	688.954	21250	5	I3L504	EIF5A	219555712	10426
eIF5A-1	K.VHLVGIDIFTGK.K	25.89	0.395766	649.877	26938	2	I3L504	EIF5A	219555712	10426
Electron transfer flavoprotein beta polypeptide	K.LAEKEKVDLVLLGK.Q	27.58	4.82844	518.99	16447	3	P38117	ETFB	119592410	00557
Electron transfer flavoprotein beta polypeptide	R.LKLPAVVTADLR.L	53.72	1.46936	648.407	19243	2	P38117	ETFB	119592410	00557
Electron transfer flavoprotein beta polypeptide	K.IEVIKPGDLGVDLTSK.L	79.21	2.41455	842.482	20892	2	P38117	ETFB	119592410	00557
Electron transfer flavoprotein beta polypeptide	K.HSMNPFCEIAVEEAVR.L	112.21	2.49461	944.94	20989	2	P38117	ETFB	119592410	00557
Electron transfer flavoprotein, alpha polypeptide	R.VAAKLEVAPISDIIAIK.S	37.16	0.499124	876.038	23004	2	H0YK49	ETFA	189181759	01979
Electron transfer flavoprotein, alpha polypeptide	K.ASSTSPVEISEWLDQKLTK.S	60.87	2.37271	1060.05	23913	2	H0YK49	ETFA	189181759	01979
Electron transfer flavoprotein, alpha polypeptide	K.LLYDLADQLHAAVGASR.A	88.19	7.84898	906.991	24502	2	H0YK49	ETFA	189181759	01979
Electron transfer flavoprotein, alpha polypeptide	K.LEVAPISDIIAIKSPDTFVR.T	79.75	3.66993	728.75	25452	3	H0YK49	ETFA	189181759	01979
Electron transfer flavoprotein, alpha polypeptide	K.LEVAPISDIIAIK.S	36.33	3.75298	691.421	25474	2	H0YK49	ETFA	189181759	01979
Electron transfer flavoprotein, alpha polypeptide	K.VLVAQHDVYKGLLPEELTPLILATQK.Q	46.48	1.82507	963.556	25909	3	P13804	ETFA	189181759	01979
Electron transfer flavoprotein, alpha polypeptide	K.GLLPEELTPLILATQK.Q	24.48	2.67508	868.516	28603	2	P13804	ETFA	189181759	01979
Electron transfer flavoprotein, alpha polypeptide	K.TIVAINKDPEAPIFQVADYGIVADLFK.V	41.8	1.84185	983.2	31457	3	H0YK49	ETFA	189181759	01979
ELG protein	R.APGAEEDDSELQR.A	84.47	1.98782	708.817	10560	2	Q53F19-2	C17orf85	166295179	17116
Elongation factor 1 alpha 1	R.QTVAVGVIK.A	36.95	1.63574	457.788	12998	2	Q6IQ15	EEF1A1	197692479	00559
Elongation factor 1 alpha 1	R.TIEKFEKEAAEMGK.G	79.32	2.07473	805.91	14657	2	Q6IQ15	EEF1A1	197692479	00559
Elongation factor 1 alpha 1	K.IGGIGTVPVGR.V	57.44	2.15871	513.31	15134	2	Q6IQ15	EEF1A1	197692479	00559
Elongation factor 1 alpha 1	K.THINIVVIGHVDSGK.S	17.58	0.483359	530.298	15236	3	Q6IQ15	EEF1A1	197692479	00559
Elongation factor 1 alpha 1	K.YYVTIIDAPGHR.D	50.7	0.187937	468.914	16444	3	Q6IQ15	EEF1A1	150182807	00559
Elongation factor 1 alpha 1	R.YEEIVKEVSTYIKK.I	76.72	6.32869	864.98	19119	2	Q6IQ15	EEF1A1	129395719	00559
Elongation factor 1 alpha 1	R.EHALLAYTLGVK.Q	65.7	1.20936	657.875	19172	2	A0A087WV01	EEF1A1	197692479	00559
Elongation factor 1 alpha 1	R.YEEIVKEVSTYIK.K	66.25	0.994473	800.928	20947	2	Q6IQ15	EEF1A1	129395719	00559
Elongation factor 1 alpha 1	R.VETGVLKPGMVVTFAPVNVTTEVK.S	81.74	1.46618	1258.19	22843	2	Q6IQ15	EEF1A1	129395719	00559
Elongation factor 1 alpha 1	K.IGGIGTVPVGRVETGVLKPGMVVTFAPVNVTTEVK.S	42.15	0.384159	1174.66	23664	3	Q6IQ15	EEF1A1	129395719	00559
Elongation factor 1 alpha 1	K.SGDAAIVDMVPGKPMCVESFSDYPPLGR.F	84.4	0.397944	999.138	24509	3	Q6IQ15	EEF1A1	129395719	00559
Elongation factor 1 alpha 1	K.DGNASGTTLLEALDCILPPTRPTDKPLR.L	27.73	5.31807	1007.87	28017	3	Q6IQ15	EEF1A1	129395719	00559
Elongation factor 1 alpha 1	K.KIGYNPDTVAFVPISGWNGDNMLEPSANMPWFK.G	24.67	4.87096	924.701	28835	4	Q6IQ15	EEF1A1	129395719	00559
Elongation factor 1 alpha 1	K.NMITGTSQADCAVLIVAAGVGEFEAGISKNGQTR.E	50.33	4.49838	867.179	32691	4	Q6IQ15	EEF1A1	197692479	00559
Elongation factor 1 alpha 1	K.NM#ITGTSQADCAVLIVAAGVGEFEAGISK.N	156.92	1.95664	1463.22	34097	2	Q6IQ15	EEF1A1	197692479	00559
Elongation factor 1, alpha 2	K.SGDAAIVEMVPGKPMCVESFSQYPPLGR.F	77.95	2.72295	1511.73	23762	2	Q05639	EEF1A2	197692479	04265
Elongation factor 1, alpha 2	R.VETGILRPGMVVTFAPVNITTEVK.S	40.19	3.18655	1286.22	24767	2	Q05639	EEF1A2	197692479	04265
Elongation factor G 1	R.SFTPVFLGSALK.N	47.53	1.96098	633.86	23334	2	Q96RP9	GFM1	311347576	07365
Embryonic ectoderm development	R.WLGDLILSK.S	24.36	1.56422	522.809	25702	2	O75530	EED	281307128	09343
Embryonic lethal abnormal vision like 1	K.VSYARPSSEVIK.D	37.36	2.9467	668.369	11351	2	B4DVB8	ELAVL1	119589356	16025
Embryonic lethal abnormal vision like 1	R.SEAEEAITSFNGHKPPGSSEPITVK.F	39.54	1.85087	871.434	16056	3	B4DVB8	ELAVL1	119589356	16025
Embryonic lethal abnormal vision like 1	R.LGDKILQVSFK.T	20.37	2.02446	416.584	18276	3	B4DVB8	ELAVL1	119589356	16025
Embryonic lethal abnormal vision like 1	R.DKVAGHSLGYGFVNYVTAK.D	113.3	2.05228	1013.53	18335	2	B4DVB8	ELAVL1	292659624	16025
Embryonic lethal abnormal vision like 1	K.NVALLSQLYHSPAR.R	82.89	1.24039	784.932	18665	2	B4DVB8	ELAVL1	119589356	16025
Emerin	R.YNIPHGPVVGSTR.R	42.4	2.97336	466.251	13720	3	P50402	EMD	253723299	02309
Emerin	R.DSAYQSITHYRPVSASR.S	21.2	5.64725	646.65	14663	3	P50402	EMD	119593149	02309
Endonuclease DLAD	R.LLTTLQSAQGQK.F	19.32	7.49388	644.362	16918	2	Q8WZ79	DNASE2B	194473657	09728
Endoplasmic reticulum protein 29	K.GALPLDTVTFYK.V	42.75	2.37183	662.863	22681	2	P30040	ERP29	192987145	03794
Endothelial monocyte activating polypeptide 2	K.KQQSIAGSADSKPIDVSR.L	42.75	1.90355	472.505	10646	4	Q12904	AIMP1	215490011	04676
Endothelial monocyte activating polypeptide 2	R.MVILLCNLKPAK.M	48.75	2.39459	700.413	18679	2	Q12904	AIMP1	215490011	04676
Endothelial monocyte activating polypeptide 2	R.TVVSGLVNHVPLEQMQNR.M	65.32	6.45796	1011.04	19066	2	Q12904	AIMP1	215490011	04676
Endothelial monocyte activating polypeptide 2	K.GAEADQIIEYLKQQVSLLK.E	53.51	9.35423	716.07	30721	3	Q12904	AIMP1	215490011	04676
Enolase 1	K.LNVTEQEKIDK.L	34.82	3.09104	439.575	10819	3	P06733	ENO1	203282370	01400
Enolase 1	R.SGKYDLDFKSPDDPSR.Y	29.9	5.51442	609.62	14991	3	P06733	ENO1	319996655	01400
Enolase 1	K.LAQANGWGVMVSHR.S	85.46	1.46942	763.389	15754	2	P06733	ENO1	319996655	01400
Enolase 1	K.EGLELLK.T	29.45	0.207119	401.239	18108	2	P06733	ENO1	319996655	01400
Enolase 1	K.DATNVGDEGGFAPNILENK.E	94.65	2.38662	980.968	22633	2	P06733	ENO1	319996655	01400
Enolase 1	R.YISPDQLADLYK.S	77.21	0.0238475	713.367	22703	2	P06733	ENO1	319996655	01400
Enolase 1	K.YGKDATNVGDEGGFAPNILENKEGLELLK.T	59.14	0.528212	1031.19	23110	3	P06733	ENO1	319996655	01400
Enolase 1	R.HIADLAGNSEVILPVPAFNVINGGSHAGNK.L	135.84	2.25862	1506.29	24055	2	P06733	ENO1	319996655	01400
Enolase 1	R.EIFDSRGNPTVEVDLFTSK.G	63.03	1.23208	1077.54	24236	2	K7EN23	ENO1	203282370	01400
Enolase 1	K.DATNVGDEGGFAPNILENKEGLELLK.T	125.49	1.97056	1372.2	25104	2	P06733	ENO1	319996655	01400
Enolase 1	K.SFIKDYPVVSIEDPFDQDDWGAWQK.F	79.66	2.44758	995.805	27605	3	P06733	ENO1	319996655	01400
Enolase 1	K.LAMQEFMILPVGAANFR.E	57.8	6.63941	954.503	28907	2	P06733	ENO1	319996655	01400
Enolase 1	K.AGYTDKVVIGMDVAASEFFR.S	46.31	2.06013	726.031	35230	3	P06733	ENO1	319996655	01400
Enolase 1	K.KLNVTEQEKIDK.L	54.51	0.175803	482.272	9642	3	P06733	ENO1	203282370	01400
Enolase 2	R.AAVPSGASTGIYEALELR.D	108.57	4.87658	902.98	23128	2	B7Z2X9	ENO2	311771971	00573
Enolase 2	R.SGETEDTFIADLVVGLCTGQIK.T	124.23	6.50704	1177.08	33353	2	B7Z2X9	ENO2	319996655	01400
Enolase 3	K.VNQIGSVTESIQACK.L	75.69	1.03071	817.415	16273	2	D3DTL2	ENO3	311771971	11746
Enoyl CoA hydratase 1	K.NNTVGLIQLNRPK.A	77.42	6.10968	733.93	14492	2	P30084	ECHS1	194097323	03799
Enoyl CoA hydratase 1	K.LFYSTFATDDRK.E	42.54	1.04118	732.363	16807	2	P30084	ECHS1	194097323	03799
Enoyl CoA hydratase 1	K.SLAMEMVLTGDRISAQDAK.Q	69.73	3.14437	1018.51	21652	2	P30084	ECHS1	194097323	03799
Enoyl CoA hydratase 1	K.AQFAQPEILIGTIPGAGGTQR.L	76.35	0.651252	1063.07	23699	2	P30084	ECHS1	194097323	03799
Enoyl CoA hydratase 1	K.ALNALCDGLIDELNQALK.T	21.95	1.2496	657.68	29803	3	P30084	ECHS1	194097323	03799
Enoyl CoA hydratase 1	K.ICPVETLVEEAIQCAEK.I	83.4	0.0794382	994.987	31740	2	P30084	ECHS1	194097323	03799
Enoyl CoA hydratase 1	K.ICPVETLVEEAIQCAEKIASNSK.I	79	2.07934	863.766	34216	3	P30084	ECHS1	194097323	03799
Enoyl CoA hydratase, peroxisomal	K.MMADEALGSGLVSR.V	49.79	3.85051	718.85	19902	2	Q13011	ECH1	183448178	02825
Enoyl CoA hydratase, peroxisomal	K.MFTAGIDLMDMASDILQPK.G	113.99	3.16261	1049	33852	2	Q13011	ECH1	183448178	02825
Epiplakin 1	R.GSAVHQLSEELR.C	43.03	1.16695	442.566	13009	3	A0A075B730	EPPK1	300669637	06500
Epiplakin 1	K.TLQEVTEMDSVKR.Y	69.47	4.78193	768.394	13978	2	A0A075B730	EPPK1	300669637	06500
Epiplakin 1	R.CVPDPDTGLYMLQLAGR.G	75.98	1.02838	953.463	25739	2	A0A075B730	EPPK1	300669637	06500
Epiplakin 1	R.YRAGTLTVEELGATLTSLLAQAQAQAR.A	92.66	3.8856	944.842	32984	3	A0A075B730	EPPK1	300669637	06500
Epiplakin 1	R.AGTLTVEELGATLTSLLAQAQAQAR.A	74.31	2.11192	838.455	34204	3	A0A075B730	EPPK1	300669637	06500
Eplin	R.ETPHSPGVEDAPIAK.V	17.29	2.3227	516.594	19219	3	Q9UHB6	LIMA1	344313201	09755
Eplin	R.HEVEKSEISENTDASGKIEK.Y	36.72	1.16229	558.277	9453	4	Q9UHB6	LIMA1	187952247	09755
Epoxide hydrolase	K.IIPLLTDPK.N	23.19	2.0661	505.319	20107	2	P07099	EPHX1	209862837	00581
Epoxide hydrolase	K.VYVPTGFSAFPFELLHTPEK.W	19.21	2.87384	760.399	28065	3	P07099	EPHX1	209862837	00581
Epsin 4	K.GEFKDEEETVTTK.H	74.73	0.986313	756.856	11152	2	Q14677	CLINT1	307078125	06273
Epsin 4	K.HIHITQATETTTTR.H	65.47	2.13438	537.282	9443	3	Q14677	CLINT1	307078125	06273
ERDJ5	K.ILYDILAFAK.E	42.2	1.73483	583.846	26778	2	Q8IXB1	DNAJC10	142981524	09722
ERH	K.IYVLLRR.Q	26.19	1.32103	466.806	14280	2	P84090	ERH	119601396	09026
ERH	R.ADTQTYQPYNKDWIKEK.I	20.99	5.12959	710.02	14599	3	P84090	ERH	119601396	09026
ERH	R.ADTQTYQPYNKDWIK.E	57.17	3.03597	935.955	15832	2	P84090	ERH	119601396	09026
ERK1	R.DLKPSNLLINTTCDLK.I	75.28	3.94691	922.997	21305	2	P27361	MAPK3	226438151	03479
ERP44	K.TPADCPVIAIDSFR.H	41.3	3.08111	781.39	22052	2	Q9BS26	ERP44	193885198	10290
ERP44	R.VANILHDDCAFLSAFGDVSKPER.Y	59.03	3.33352	641.069	23792	4	Q9BS26	ERP44	193885198	10290
ERP72	K.MDATANDVPSDR.Y	64.54	1.49277	646.284	10704	2	P13667	PDIA4	119600472	06501
ERP72	K.VDATAETDLAKR.F	60.23	2.16799	430.562	11217	3	P13667	PDIA4	300193164	06501
ERP72	K.KGQAVDYEGSRTQEEIVAK.V	18.76	1.72671	527.77	11358	4	P13667	PDIA4	300193164	06501
ERP72	K.VDATAETDLAK.R	51.77	2.05898	567.289	12063	2	P13667	PDIA4	300193164	06501
ERP72	K.QLEPVYNSLAK.K	51.57	2.95637	631.345	15853	2	P13667	PDIA4	119600472	06501
ERP72	K.VSQGQLVVMQPEKFQSK.Y	29.25	3.43813	645.014	15867	3	P13667	PDIA4	119600472	06501
ERP72	K.RFDVSGYPTLK.I	33.47	1.83522	641.844	16111	2	P13667	PDIA4	300193164	06501
ERP72	R.FDVSGYPTIK.I	19.12	0.940902	563.793	18530	2	P13667	PDIA4	300193164	06501
ERP72	K.YGIVDYMIEQSGPPSKEILTLK.Q	31.57	2.65063	827.772	26438	3	P13667	PDIA4	119600472	06501
Erythrocyte membrane protein band 4.1	K.TQTVTISDNANAVK.S	18.94	1.12057	731.38	12297	2	H3BLV6	EPB41	260436837	00558
Erythrocyte membrane protein band 4.1-like 2	R.IVITGDGDIDHDQALAQAIR.E	118.87	0.352648	1061.05	20155	2	Q6R5J7	EPB41L2	313747586	09126
Establishment of cohesion 1 homolog 2	R.HIKPVSR.N	17.6	1.40345	418.759	11168	2	Q56NI9	ESCO2	119583942	18564
Esterase D	K.VFEHDSVELNCK.M	51.43	4.08215	738.84	13023	2	P10768	ESD	217035508	00588
Esterase D	K.SGYHQSASEHGLVVIAPDTSPR.G	18.65	2.81786	577.79	14004	4	P10768	ESD	217035508	00588
Esterase D	R.MSIFGHSMGGHGALICALK.N	49.32	2.53652	497.499	19328	4	P10768	ESD	217035508	00588
Estrogen receptor binding protein	K.QIVGTPVNSEDSDTR.Q	60.29	0.108792	809.389	12483	2	J3KP30	DNTTIP2	166987398	09994
Euchromatic histone methyltransferase 1	K.ALQDSAPDRPSPVER.I	17.45	0.836475	546.613	11138	3	Q9H9B1	EHMT1	325511404	07383
Eukaryotic initiation factor 2 associated protein, 67KD	K.SKGPSAAGEQEPDKESGASVDEVAR.Q	78.73	0.10635	626.049	10339	4	B4DUX5	METAP2	157830411	03522
Eukaryotic translation elongation factor 1 beta 2	K.LVPVGYGIK.K	17.71	2.0305	473.293	15704	2	P24534	EEF1B2	157830180	02804
Eukaryotic translation elongation factor 1 beta 2	K.SSILLDVKPWDDETDMAKLEECVR.S	82.69	1.70985	713.099	24734	4	P24534	EEF1B2	157830180	02804
Eukaryotic translation elongation factor 1 epsilon 1	K.QANKEYLLGSTAEEK.A	84.79	2.70816	840.928	12423	2	C9J1V9	EEF1E1-BLOC1S5	208879470	10931
Eukaryotic translation elongation factor 1 epsilon 1	R.QIPVLQTNNGPSLTGLTTIAAHLVK.Q	38.57	4.84405	862.829	27105	3	C9J1V9	EEF1E1-BLOC1S5	208879470	10931
Eukaryotic translation elongation factor 1 gamma	R.KLDPGSEETQTLVR.E	89.33	1.31356	786.916	12866	2	P26641	EEF1G	119594434	11745
Eukaryotic translation elongation factor 1 gamma	R.VLSAPPHFHFGQTNR.T	56.28	0.971969	854.44	14268	2	P26641	EEF1G	119594433	11745
Eukaryotic translation elongation factor 1 gamma	K.STFVLDEFKR.K	41.06	1.66149	414.556	18498	3	P26641	EEF1G	119594432	11745
Eukaryotic translation elongation factor 1 gamma	R.RILGLLDAYLK.T	37.42	2.47414	637.897	23964	2	P26641	EEF1G	119594431	11745
Eukaryotic translation elongation factor 1 gamma	R.WFLTCINQPQFR.A	39.92	3.49733	805.404	24109	2	P26641	EEF1G	119594432	11745
Eukaryotic translation elongation factor 1 gamma	R.ILGLLDAYLK.T	36.19	2.34919	559.846	27446	2	P26641	EEF1G	119594431	11745
Eukaryotic translation elongation factor 1 gamma	R.GSTPEAAAQVVQWVSFADSDIVPPASTWVFPTLGIMHHNK.Q	42.14	4.99591	1073.53	32546	4	P26641	EEF1G	119594432	11745
Eukaryotic translation elongation factor 1 gamma	K.QATENAKEEVR.R	24.46	1.33372	425.549	6346	3	P26641	EEF1G	119594431	11745
Eukaryotic translation elongation factor 1, delta	K.SLAGSSGPGASSGTSGDHGELVVR.I	114.54	1.96426	729.022	12761	3	A0A087X1X7	EEF1D	304555583	00560
Eukaryotic translation elongation factor 1, delta	R.FYEQMNGPVAGASR.Q	50.79	3.39163	763.854	15015	2	Q4VBZ6	EEF1D	304555588	00560
Eukaryotic translation elongation factor 1, delta	K.LVPVGYGIR.K	20.53	2.61508	487.296	16134	2	Q4VBZ6	EEF1D	304555588	00560
Eukaryotic translation elongation factor 1, delta	R.GVVQELQQAISKLEAR.L	127.21	2.88638	885.002	28577	2	Q4VBZ6	EEF1D	304555583	00560
Eukaryotic translation elongation factor 2	K.FAAKGEGQLGPAER.A	84.07	2.59026	715.875	10769	2	P13639	EEF2	187953217	00561
Eukaryotic translation elongation factor 2	K.TGTITTFEHAHNMR.V	62.71	2.02133	539.261	11713	3	P13639	EEF2	187953217	00561
Eukaryotic translation elongation factor 2	R.VAVEAKNPADLPK.L	64.11	0.413535	451.258	11916	3	P13639	EEF2	187953217	00561
Eukaryotic translation elongation factor 2	R.YFDPANGKFSK.S	23.89	2.87526	425.213	13860	3	P13639	EEF2	187953217	00561
Eukaryotic translation elongation factor 2	K.LIEKLDIK.L	24.14	1.07038	486.311	14272	2	P13639	EEF2	187953217	00561
Eukaryotic translation elongation factor 2	K.STLTDSLVCK.A	48.26	2.88545	562.288	15893	2	P13639	EEF2	187953217	00561
Eukaryotic translation elongation factor 2	M.VNFTVDQIR.A	53.48	1.9403	546.297	16923	2	P13639	EEF2	60685056	00561
Eukaryotic translation elongation factor 2	R.CLYASVLTAQPR.L	72.59	2.73878	689.863	18229	2	P13639	EEF2	187953217	00561
Eukaryotic translation elongation factor 2	R.VFSGLVSTGLK.V	44.14	3.30431	554.326	18250	2	P13639	EEF2	187953217	00561
Eukaryotic translation elongation factor 2	K.ARPFPDGLAEDIDKGEVSAR.Q	51.96	4.93773	715.034	18433	3	P13639	EEF2	187953217	00561
Eukaryotic translation elongation factor 2	R.GHVFEESQVAGTPMFVVK.A	77.36	3.60808	654.667	19343	3	P13639	EEF2	187953217	00561
Eukaryotic translation elongation factor 2	R.CELLYEGPPDDEAAMGIK.S	78.2	4.03703	1004.46	21527	2	P13639	EEF2	187953217	00561
Eukaryotic translation elongation factor 2	R.KIWCFGPDGTGPNILTDITK.G	102.74	4.19767	1117.07	25036	2	P13639	EEF2	187953217	00561
Eukaryotic translation elongation factor 2	K.AYLPVNESFGFTADLR.S	75.44	1.25007	900.453	25627	2	P13639	EEF2	187953217	00561
Eukaryotic translation elongation factor 2	R.TFCQLILDPIFK.V	37.98	2.91007	747.907	27975	2	P13639	EEF2	187953217	00561
Eukaryotic translation elongation factor 2	K.GLKEGIPALDNFLDKL.-	22.83	1.12337	581.662	28728	3	P13639	EEF2	187953217	00561
Eukaryotic translation elongation factor 2	R.ALLELQLEPEELYQTFQR.I	76.45	5.33834	1110.59	28729	2	P13639	EEF2	187953217	00561
Eukaryotic translation elongation factor 2	K.GVQYLNEIKDSVVAGFQWATK.E	89.36	1.29185	1177.11	29415	2	P13639	EEF2	187953217	00561
Eukaryotic translation elongation factor 2	R.YVEPIEDVPCGNIVGLVGVDQFLVK.T	74.22	1.22416	1380.22	29793	2	P13639	EEF2	187953217	00561
Eukaryotic translation elongation factor 2	R.WLPAGDALLQMITIHLPSPVTAQK.Y	110.69	3.09489	1300.71	32847	2	P13639	EEF2	187953217	00561
Eukaryotic translation elongation factor 2	R.NM#SVIAHVDHGK.S	20.09	1.58275	441.888	8535	3	P13639	EEF2	187953217	00561
Eukaryotic translation initiation factor 1A	R.DYQDNKADVILK.Y	66.78	3.98246	711.37	14488	2	O14602	EIF1AY	119632121	02174
Eukaryotic translation initiation factor 1A	R.LEAMCFDGVKR.L	52.6	0.85393	663.321	15121	2	P47813	EIF1AX	57162609	02174
Eukaryotic translation initiation factor 2, subunit 3	R.RGVTIKPTVDDD.-	22.17	1.52012	658.347	10992	2	P41091	EIF2S3	205830883	02155
Eukaryotic translation initiation factor 2, subunit 3	K.VGQEIEVRPGIVSKDSEGK.L	26.71	2.8356	507.526	12780	4	P41091	EIF2S3	197692407	02155
Eukaryotic translation initiation factor 2, subunit 3	K.IYKLDDPSCPRPECYR.S	15.89	0.0584835	690.324	13571	3	P41091	EIF2S3	197692407	02155
Eukaryotic translation initiation factor 2, subunit 3	K.VGQEIEVRPGIVSK.D	64.18	5.42602	755.937	13873	2	P41091	EIF2S3	197692407	02155
Eukaryotic translation initiation factor 2, subunit 3	R.QATINIGTIGHVAHGK.S	33.43	3.20368	404.978	13889	4	P41091	EIF2S3	205830883	02155
Eukaryotic translation initiation factor 2, subunit 3	K.IVLTNPVCTEVGEK.I	68.64	3.86061	779.914	17651	2	P41091	EIF2S3	205830883	02155
Eukaryotic translation initiation factor 2, subunit 3	K.HILILQNKIDLVK.E	40.42	1.65614	773.989	17825	2	P41091	EIF2S3	205830883	02155
Eukaryotic translation initiation factor 2, subunit 3	R.SCGSSTPDEFPTDIPGTK.G	69.46	0.947342	948.419	18521	2	P41091	EIF2S3	197692407	02155
Eukaryotic translation initiation factor 2, subunit 3	R.LIGWGQIR.R	18.51	0.0381942	471.78	18797	2	P41091	EIF2S3	205830883	02155
Eukaryotic translation initiation factor 2, subunit 3	R.QDLTTLDVTKLTPLSHEVISR.Q	53.72	1.75337	789.437	23269	3	P41091	EIF2S3	205830883	02155
Eukaryotic translation initiation factor 2, subunit 3	K.IVSLFAEHNDLQYAAPGGLIGVGTK.I	69.46	1.03643	1285.68	23949	2	P41091	EIF2S3	205830883	02155
Eukaryotic translation initiation factor 2A	R.SDKSPDLAPTPAPQSTPR.N	37.56	2.67836	622.32	11741	3	Q9BY44	EIF2A	209572747	11739
Eukaryotic translation initiation factor 2A	R.NTVSQSISGDPEIDKK.I	73.86	3.18069	859.437	12016	2	Q9BY44	EIF2A	209572747	11739
Eukaryotic translation initiation factor 2A	K.INDFVLSPGPQPYK.V	21.04	7.24013	787.92	19524	2	Q9BY44	EIF2A	209572747	11739
Eukaryotic translation initiation factor 3 subunit k	K.CMIDQAHQEERPIR.Q	33.35	1.55931	446.465	11271	4	A0A087WVB9	EIF3K	119577212	11740
Eukaryotic translation initiation factor 3 subunit k	K.ALTNLPHTDFTLCK.C	40.73	3.53807	815.919	18372	2	A0A087WVB9	EIF3K	119577212	11740
Eukaryotic translation initiation factor 3, subunit 10	R.FNVLQYVVPEVK.D	21.53	4.46615	717.9	26141	2	Q14152	EIF3A	119569793	03618
Eukaryotic translation initiation factor 3, subunit 10	R.LTSLVPFVDAFQLER.A	17.04	5.23934	867.979	29694	2	Q14152	EIF3A	119569793	03618
Eukaryotic translation initiation factor 3, subunit 9 eta, 116kDa	K.ITNDFYPEEDGKTK.G	31.43	1.45946	828.89	13403	2	P55884	EIF3B	283135299	06795
Eukaryotic translation initiation factor 3, subunit 9 eta, 116kDa	R.VTLMQLPTR.Q	46.22	3.35724	529.807	18301	2	P55884	EIF3B	218512094	06795
Eukaryotic translation initiation factor 3, subunit 9 eta, 116kDa	R.NLFNVVDCK.L	24.99	1.30261	554.777	19538	2	P55884	EIF3B	218512094	06795
Eukaryotic translation initiation factor 4B	R.AASIFGGAKPVDTAAR.E	43.76	0.394301	511.279	14128	3	P23588	EIF4B	205371761	04892
Eukaryotic translation initiation factor 4E	K.IVIGYQSHADTATK.S	63.03	3.96998	752.397	12137	2	P06730	EIF4E	345111042	00591
Eukaryotic translation initiation factor 4E	R.WLITLNK.Q	21.2	2.44273	444.27	20902	2	P06730	EIF4E	345111042	00591
Eukaryotic translation initiation factor 5	K.LCTFILK.N	21.49	1.57404	447.76	18161	2	P55010	EIF5	165760829	03417
Eukaryotic translation initiation factor 5	R.VNILFDFVK.K	20.65	0.0593811	547.816	26285	2	P55010	EIF5	119602217	03417
Eukaryotic translation initiation factor 5B	K.TSEVPYAGINIGPVHKK.D	31.28	0.162432	604	14896	3	A0A087WUT6	EIF5B	269849752	07304
Eukaryotic translation initiation factor 5B	K.LLQAQGVEVPSKDSLPK.K	62.77	1.74238	905.011	15861	2	A0A087WUT6	EIF5B	269849752	07304
Eukaryotic translation initiation factor 5B	R.HFEATDILVSK.I	42.74	4.13919	630.338	17768	2	A0A087WUT6	EIF5B	269849752	07304
Eukaryotic translation initiation factor 5B	K.CPFIVALNKIDR.L	20.16	2.38692	482.604	19419	3	A0A087WUT6	EIF5B	269849752	07304
Eukaryotic translation initiation factor 5B	K.TLAGLPLLVAYKEDEIPVLKDELIHELK.Q	37.37	3.11539	790.706	27728	4	A0A087WUT6	EIF5B	269849752	07304
Eukaryotic translation initiation factor 5B	K.EMSSDSEYDSDDDRTKEER.A	37.87	0.60116	765.304	8924	3	A0A087WUT6	EIF5B	269849752	07304
Eukaryotic translation initiation factor 6	K.LNEAQPSTIATSMR.D	72.22	1.36164	759.882	14481	2	B7ZBG9	EIF6	220675563	04221
Eukaryotic translation initiation factor 6	R.HGLLVPNNTTDQELQHIR.N	108.08	2.4421	695.701	15326	3	P56537	EIF6	220675564	04221
Eukaryotic translation initiation factor 6	R.QTVADQVLVGSYCVFSNQGGLVHPK.T	71.85	3.03289	901.793	24074	3	B7ZBG9	EIF6	220675563	04221
Eukaryotic translation initiation factor 6	K.TSIEDQDELSSLLQVPLVAGTVNR.G	99.13	2.42691	1292.68	29336	2	B7ZBG9	EIF6	220675563	04221
Eukaryotic translation termination factor 1	R.GNGTSMISLIIPPKDQISR.V	51.95	1.30137	1014.05	21917	2	P62495	ETF1	237823785	02616
Eukaryotic translation termination factor 1	R.LSVLGAITSVQQR.L	64.56	0.892261	686.402	21961	2	Q96CG1	ETF1	237823785	02616
Ewing sarcoma breakpoint region 1	K.GDATVSYEDPPTAK.A	26.77	3.32811	725.841	12319	2	Q96FE8	EWSR1	253970504	00592
Ewing sarcoma breakpoint region 1	R.TGQPMIHIYLDKETGKPKGDATVSYEDPPTAK.A	24.79	1.7745	698.355	15776	5	Q96FE8	EWSR1		00592
Ewing sarcoma breakpoint region 1	K.AAVEWFDGKDFQGSKLK.V	25.58	3.25704	642.665	18256	3	Q96FE8	EWSR1	253970504	00592
Exocyst complex component 1	K.LLSEIEFLVNHMDLAK.G	27.21	4.2281	624.672	29976	3	Q9NV70	EXOC1	119625881	07615
Exosomal core protein CSL4	R.LCNLEEGSPGSGTYTR.H	78.48	4.01656	870.9	13564	2	B1AMU3	EXOSC1	122920915	16223
Exosome component 10	R.MFLPSLGHR.A	27.7	1.23492	529.285	17015	2	Q01780	EXOSC10	119592085	16180
Exosome component 10	K.FALGSVVAVTK.A	56.98	0.714517	546.327	19450	2	K7EJ37	EXOSC10	119592085	16180
Exportin 1	K.LHNQVNGTEWSWK.N	15.61	5.22211	533.598	15406	3	O14980	XPO1	226192711	03975
Exportin 1	K.LISGWVSR.S	18.43	1.33839	459.263	16258	2	O14980	XPO1	226192711	03975
Exportin 1	K.AVGHPFVIQLGR.I	32.46	0.646187	431.919	17162	3	O14980	XPO1	226192711	03975
Exportin 1	K.QMLPLNTNIR.L	32.59	0.261742	600.332	17394	2	O14980	XPO1	226192711	03975
Exportin 1	R.FLVTVIK.D	24.4	1.05182	410.271	18297	2	O14980	XPO1	345100580	03975
Exportin 1	K.YYGLQILENVIK.T	51.76	2.91572	726.911	28086	2	O14980	XPO1	226192711	03975
Exportin 1	K.YMLLPNQVWDSIIQQATK.N	66.17	4.39643	1074.56	32469	2	O14980	XPO1	226192711	03975
Exportin 1	R.SNDPQMVAENFVPPLLDAVLIDYQR.N	84.58	3.98747	1422.71	34125	2	O14980	XPO1	226192711	03975
Exportin 5	K.LLDNLLALIR.T	36.77	6.84384	577.373	30818	2	Q9HAV4	XPO5	270346446	06385
Exportin 7	R.DSSLFDIFTLSCNLLK.Q	56.24	3.64134	936.971	34261	2	Q9UIA9	XPO7	154448892	05846
Exportin-T	R.LAQVSPELLLASVR.R	18.51	2.2983	748.447	25073	2	O43592	XPOT	119617538	04418
Expressed in T cells and eosinophils in atopic dermatitis	R.QQQDEAYLASLR.A	52.56	1.19012	711.354	16780	2	Q96CS3	FAF2	127798507	16870
Expressed in T cells and eosinophils in atopic dermatitis	R.NTLCAPEVISLINTR.M	64.76	2.95607	850.956	23869	2	Q96CS3	FAF2	127798507	16870
Expressed in T cells and eosinophils in atopic dermatitis	K.LLQFQDLTGIESMDQCR.H	97.09	2.01269	1027.49	25641	2	Q96CS3	FAF2	159164051	16870
Expressed in T cells and eosinophils in atopic dermatitis	R.ENTYPFLAMIMLK.D	20.97	3.91904	785.901	31500	2	Q96CS3	FAF2	127798507	16870
Ezrin	R.GMLKDNAMLEYLK.I	29.8	2.56263	763.393	20419	2	P15311	EZR	161702986	00475
Ezrin	K.APDFVFYAPR.L	26.23	0.0591919	591.801	21783	2	P15311	EZR	167887692	00475
Ezrin	K.IGFPWSEIR.N	19.35	2.26691	552.797	23947	2	P15311	EZR	167887692	00475
Ezrin	K.FYPEDVAEELIQDITQK.L	122.01	1.88911	1019.5	33774	2	P15311	EZR	161702986	00475
F actin capping protein beta subunit	R.QMEKDETVSDCSPHIANIGR.L	43.2	6.13452	572.52	13306	4	P47756	CAPZB	330864679	11872
F actin capping protein beta subunit	R.KLEVEANNAFDQYR.D	64.09	3.63385	848.915	15718	2	P47756	CAPZB	330864679	11872
FACTp140	R.AHQKELAAQLNEEAKR.R	53.34	2.23859	459.75	10071	4	Q9Y5B9	SUPT16H	119586791	16088
FACTp140	R.AHQKELAAQLNEEAK.R	42.63	3.88064	560.631	10372	3	Q9Y5B9	SUPT16H	119586791	16088
FACTp140	K.HQHMHDRDDLYAEQMER.E	46.42	2.83226	553.493	10421	4	Q9Y5B9	SUPT16H	119586791	16088
FACTp140	K.ELAAQLNEEAKR.R	71.47	3.20326	686.367	11946	2	Q9Y5B9	SUPT16H	119586791	16088
FACTp140	K.LKDLYIRPNIAQK.R	26.68	3.80551	786.47	13807	2	Q9Y5B9	SUPT16H	119586791	16088
FACTp140	R.MQGSLEAHVNGFR.F	56.54	4.6068	723.348	13932	2	Q9Y5B9	SUPT16H	119586791	16088
FACTp140	R.VMEIVDADEKVR.H	67.93	5.09933	702.36	14935	2	Q9Y5B9	SUPT16H	119586791	16088
FACTp140	K.DLYIRPNIAQK.R	33.79	4.02629	665.88	15543	2	Q9Y5B9	SUPT16H	119586791	16088
FACTp140	R.GDKVDILYNNIK.H	50.93	3.92309	696.383	16052	2	Q9Y5B9	SUPT16H	119586791	16088
FACTp140	K.AASITSEVFNK.F	43.42	3.09787	583.808	16074	2	Q9Y5B9	SUPT16H	119586791	16088
FACTp140	R.FTSVRGDKVDILYNNIK.H	45.03	2.98172	661.364	16402	3	Q9Y5B9	SUPT16H	119586791	16088
FACTp140	R.DLGFNGAPYR.S	15.98	0.380339	555.273	17932	2	Q9Y5B9	SUPT16H	119586791	16088
FACTp140	R.INFYCPGSALGR.N	23.67	1.37599	677.833	19199	2	Q9Y5B9	SUPT16H	119586791	16088
FACTp140	R.NEGNIFPNPEATFVK.E	37.9	0.214691	838.918	21553	2	Q9Y5B9	SUPT16H	119586791	16088
FACTp140	K.ICDVYNAVMDVVKK.Q	79.93	2.02196	827.422	22852	2	Q9Y5B9	SUPT16H	119586791	16088
FACTp140	K.AASITSEVFNKFFK.E	76.72	0.897511	794.923	23676	2	Q9Y5B9	SUPT16H	119586791	16088
FACTp140	K.KYETVIMPVFGIATPFHIATIK.N	23.46	0.731314	826.127	26055	3	Q9Y5B9	SUPT16H	119586791	16088
FACTp140	K.KVTMINAIPVASLDPIKEWLNSCDLK.Y	54.5	2.11735	985.863	28147	3	Q9Y5B9	SUPT16H	119586791	16088
FACTp140	K.YETVIMPVFGIATPFHIATIK.N	52.37	8.70079	1174.65	28753	2	Q9Y5B9	SUPT16H	119586791	16088
FACTp140	K.VTM#INAIPVASLDPIKEWLNSCDLK.Y	52.15	2.73011	948.497	30953	3	Q9Y5B9	SUPT16H	119586791	16088
Family with sequence similarity 136, member A	R.CHVPLAQAQALVTSELEKFQDR.L	77.53	3.8027	847.439	25467	3	Q96C01	FAM136A	74751785	07866
Family with sequence similarity 136, member A	R.CSASCCEDSQASMK.Q	84.59	1.22179	810.79	8117	2	Q96C01	FAM136A	74751785	07866
Family with sequence similarity 82, member C	K.AIALQPENPMAHFLLGR.W	81.01	2.87645	626.675	25489	3	Q96TC7	RMDN3	163914351	07687
Fanconi anemia, complementation group D2	K.TSSSDTLSEEKNSECDPTPSHR.G	46.24	2.15904	616.77	9468	4	Q9BXW9	FANCD2	119584462	01968
Far upstream element binding protein	R.IELQRNPPPNADPNMK.L	18.33	4.76134	611.984	12221	3	Q96AE4	FUBP1	159162537	10349
Far upstream element binding protein	R.IQFKPDDGTTPER.I	61.31	0.587866	501.92	12244	3	Q96AE4	FUBP1	159162537	10349
Far upstream element binding protein	R.SCMLTGTPESVQSAKR.L	87.57	2.07895	876.426	12281	2	Q96AE4	FUBP1	119626763	10349
Far upstream element binding protein	R.SCMLTGTPESVQSAK.R	66.45	0.367228	798.374	13817	2	Q96AE4	FUBP1	119626763	10349
Far upstream element binding protein	R.IGGNEGIDVPIPR.F	73.07	2.11861	668.866	19186	2	Q96AE4	FUBP1	119626763	10349
Far upstream element binding protein	R.CQHAAEIITDLLR.S	57.81	1.01442	770.4	22754	2	Q96AE4	FUBP1	119626763	10349
Far upstream element-binding protein 2	R.GGGGPGGGGPGGGSAGGPSQPPGGGGPGIRK.D	67.2	3.58774	800.061	10184	3	A0A087WTP3	KHSRP	313104306	10350
Farnesyl pyrophosphate synthetase	K.CSWLVVQCLQR.A	46.44	2.82457	724.863	21737	2	P14324	FDPS	340708231	00606
Fascin 1	R.YLAADKDGNVTCER.E	54.27	0.169382	537.919	10554	3	J3KNT0	FSCN1	340707772	04068
Fascin 1	R.YLAPSGPSGTLK.A	22.1	2.20889	595.826	13062	2	J3KNT0	FSCN1	340707772	04068
Fat mass and obesity associated	R.NEILTAILASLTAR.Q	91	1.58427	743.434	33311	2	Q9C0B1	FTO	293651926	19057
Fatty acid synthase	K.VVEVLAGHGHLYSR.I	17.56	4.75392	512.95	12995	3	P49327	FASN	269849686	02567
Fatty acid synthase	R.LGMLSPEGTCK.A	53.77	2.0896	596.79	14530	2	A0A0U1RQF0	FASN	288562975	02567
Fatty acid synthase	K.VGDPQELNGITR.A	65.73	2.17299	649.84	14898	2	A0A0U1RQF0	FASN	288562975	02567
Fatty acid synthase	R.SEGVVAVLLTKK.S	35.22	0.800796	622.385	17487	2	A0A0U1RQF0	FASN	288562975	02567
Fatty acid synthase	R.GLKPSCTIIPLMK.K	20.37	4.68368	729.418	17811	2	A0A0U1RQF0	FASN	288562975	02567
Fatty acid synthase	K.ACLDTAVENMPSLK.M	62.31	4.45396	774.87	19800	2	A0A0U1RQF0	FASN	269849686	02567
Fatty acid synthase	R.LNSVQSSERPLFLVHPIEGSTTVFHSLASR.L	53.53	1.40416	827.941	21394	4	A0A0U1RQF0	FASN	269849686	02567
Fatty acid synthase	R.VLEALLPLKGLEER.V	35.53	2.91782	790.477	24107	2	A0A0U1RQF0	FASN	269849686	02567
Fatty acid synthase	R.HSQDLAFLSMLNDIAAVPATAMPFR.G	76.1	5.88806	906.119	32775	3	A0A0U1RQF0	FASN	288562975	02567
Fatty acid synthase	R.TLLEGSGLESIISIIHSSLAEPR.V	97.6	0.976751	1211.66	33187	2	A0A0U1RQF0	FASN	269849686	02567
Fatty acid synthase	R.ALGLGVEQLPVVFEDVVLHQATILPK.T	71.2	2.22718	1393.29	33359	2	A0A0U1RQF0	FASN	288562975	02567
FAU	R.FVNVVPTFGKK.K	17.39	3.39721	618.363	16597	2	P62861	FAU	119594759	00002
FAU	R.RFVNVVPTFGK.K	22.14	1.63485	632.365	16986	2	P62861	FAU	119594759	00002
FBP3	K.SINQQSGAHVELQR.N	90.39	2.3615	783.905	10758	2	Q96I24	FUBP3	187951661	04640
FBP3	R.GVPQQIEVAR.Q	28.14	0.614621	548.809	12960	2	Q96I24	FUBP3	187951661	04640
FBP3	R.MGGGSIEVSVPR.F	58.24	7.22018	594.81	15582	2	Q96I24	FUBP3	187951661	04640
FBP3	K.RPLDDGVGNQLGALVHQR.T	33	4.73305	649.02	17766	3	Q96I24	FUBP3	187951661	04640
FBP3	K.MVMIQDGPLPTGADKPLR.I	63.86	1.8989	970.012	18371	2	Q96I24	FUBP3	187951661	04640
FBP3	R.EMVLEIIR.E	49.38	7.5027	501.79	21969	2	Q96I24	FUBP3	187951661	04640
Ferrochelatase	K.ALADLVHSHIQSNELCSK.Q	33.41	5.84769	674.67	17556	3	P22830	FECH	266618617	01509
Ferrochelatase	R.LFLDRDLMTLPIQNK.L	39.15	7.74018	909.01	24661	2	P22830	FECH	266618617	01509
Ferrochelatase	K.TGILMLNMGGPETLGDVHDFLLR.L	71.65	3.19454	833.76	29299	3	K7EJM8	FECH	266618617	01509
FGF receptor 3	K.IADFGLAR.I	28.34	1.62323	431.743	17215	2	Q8IXN4	MAK	345846141	01809
FHL1	K.CLHPLANETFVAKDNK.I	68.98	1.39262	928.971	12813	2	Q5JXI2	FHL1	268607694	02157
FHL1	K.GEDFYCVTCHETK.F	33.85	1.17643	823.334	13654	2	Q5JXI2	FHL1	268607694	02157
FHL1	R.FVFHQEQVYCPDCAK.K	37.56	4.59889	643.29	15672	3	B7Z5T4	FHL1	268607694	02157
FHL1	K.QVIGTGSFFPK.G	25.67	1.2417	590.822	19414	2	Q5JXI2	FHL1	268607694	02157
Fibrillarin	K.RVSISEGDDKIEYR.A	62.97	3.43163	556.287	12224	3	P22087	FBL	197692469	00617
Fibrillarin	R.DHAVVVGVYRPPPK.V	41.63	5.17843	511.959	12246	3	P22087	FBL	197692469	00617
Fibrillarin	K.NVMVEPHRHEGVFICR.G	41.58	3.10812	495.749	12451	4	P22087	FBL	197692469	00617
Fibrillarin	K.NLVPGESVYGEKR.V	73.99	1.79036	483.257	12949	3	P22087	FBL	197692469	00617
Fibrillarin	R.VSISEGDDKIEYR.A	97.98	4.43887	755.876	13944	2	P22087	FBL	197692469	00617
Fibrillarin	R.IVALNAHTFLR.N	73.98	2.21401	627.871	17354	2	P22087	FBL	197692469	00617
Fibrillarin	K.LAAAILGGVDQIHIKPGAK.V	75.55	0.573686	936.556	18130	2	P22087	FBL	197692469	00617
Fibrillarin	K.VLYLGAASGTTVSHVSDIVGPDGLVYAVEFSHR.S	46.09	1.75956	854.944	26494	4	P22087	FBL	197692469	00617
Fibrillarin	R.MLIAMVDVIFADVAQPDQTR.I	80.51	2.95281	1117.07	34192	2	P22087	FBL	197692469	00617
Filamin A, alpha	R.VHGPGIQSGTTNKPNKFTVETR.G	57.45	2.77928	592.816	10788	4	A0A087WWY3	FLNA	326205158	02060
Filamin A, alpha	R.TGVELGKPTHFTVNAK.A	63.2	2.26732	849.964	12966	2	A0A087WWY3	FLNA	326205158	02060
Filamin A, alpha	K.YNEQHVPGSPFTAR.V	39.87	1.04819	534.927	13671	3	A0A087WWY3	FLNA	326205158	02060
Filamin A, alpha	K.CSGPGLSPGMVR.A	49.61	0.785166	609.292	13756	2	A0A087WWY3	FLNA	326205158	02060
Filamin A, alpha	K.AGNNMLLVGVHGPR.T	45.98	8.3818	478.93	15562	3	A0A087WWY3	FLNA	326205158	02060
Filamin A, alpha	K.SPFSVAVSPSLDLSK.I	52.1	2.72001	767.414	22341	2	A0A087WWY3	FLNA	326205158	02060
Filamin A, alpha	R.YWPQEAGEYAVHVLCNSEDIR.L	50.2	3.77657	846.06	25323	3	A0A087WWY3	FLNA	326205158	02060
Filamin B	K.AHGPGLEGGLVGKPAEFTIDTK.G	34.62	6.92108	732.06	17587	3	B2ZZ83	FLNB	296434507	04543
Filamin B	K.VLFASQEIPASPFR.V	51.14	1.40603	781.423	22979	2	B2ZZ83	FLNB	296434507	04543
Filamin C	R.LIALLEVLSQK.R	37.62	3.63228	613.892	28347	2	A0A087WWY3	FLNA	326205158	02060
FIP1 like 1	R.SKEGKEAGSEPAPEQESTEATPAE.-	75.68	3.03687	1230.06	9736	2	Q6UN15	FIP1L1	201023341	09646
FK506 binding protein 1A	K.RGQTCVVHYTGMLEDGK.K	51.44	1.71099	975.96	13397	2	Q5W0X3	FKBP1A	296278516	01741
FK506 binding protein 1A	M.GVQVETISPGDGR.T	34.84	5.99541	657.84	13516	2	Q1JUQ3	FKBP12-Exin	197724894	01741
FK506 binding protein 3	K.SEETLDEGPPKYTK.S	35.45	4.12606	797.389	11543	2	Q00688	FKBP3	119586189	01743
FK506 binding protein 3	K.FLQEHGSDSFLAEHK.L	72.32	2.85185	872.921	14482	2	Q00688	FKBP3	241913087	01743
FK506 binding protein 3	K.TANKDHLVTAYNHLFETK.R	59.71	2.01991	701.362	15505	3	Q00688	FKBP3	241913087	01743
FK506 binding protein 3	R.AWTVEQLRSEQLPK.K	52.99	4.39193	842.958	17741	2	Q00688	FKBP3	241913087	01743
FK506 binding protein 3	R.GWDEALLTMSKGEK.A	53.19	1.10432	782.888	20880	2	Q00688	FKBP3	157833438	01743
FK506 binding protein 3	K.LNEDKPKETKSEETLDEGPPK.Y	65.12	2.40417	596.803	9722	4	Q00688	FKBP3		01743
FK506 binding protein 4	R.RGEAHLAVNDFELAR.A	53.59	2.83001	566.63	15913	3	Q02790	FKBP4	119609296	11794
FK506 binding protein 4	K.LYANMFER.L	20.11	2.06804	522.254	17779	2	Q02790	FKBP4	119609296	11794
FK506 binding protein 8	R.SCSLVLEHQPDNIK.A	69.49	1.36113	820.41	13674	2	C8C9T5	FKBP8	256259626	05327
FK506 binding protein 8	K.CLNNLAASQLK.L	20.53	1.57837	616.328	14369	2	C8C9T5	FKBP8	256259626	05327
Flap endonuclease 1	K.QLQQAQAAGAEQEVEK.F	81.58	0.957257	864.431	11533	2	P39748	FEN1	330689556	02670
Flap endonuclease 1	K.KLPIQEFHLSR.I	17.5	2.72046	456.599	16071	3	P39748	FEN1	330689556	02670
Flap endonuclease 1	K.QLQQAQAAGAEQEVEKFTK.R	76.87	4.06639	702.03	16692	3	P39748	FEN1	330689556	02670
Flap endonuclease 1	K.LIADVAPSAIR.E	48.46	2.00415	563.336	16696	2	P39748	FEN1	330689556	02670
Flap endonuclease 1	R.QGGDVLQNEEGETTSHLMGMFYR.T	52.19	3.33415	867.059	24555	3	P39748	FEN1	330689556	02670
Flap endonuclease 1	K.EAHQLFLEPEVLDPESVELK.W	32.27	5.39833	774.738	24871	3	P39748	FEN1	330689556	02670
Flap endonuclease 1	K.HLLSLMGIPYLDAPSEAEASCAALVK.A	70.17	6.15364	919.477	27344	3	P39748	FEN1	330689556	02670
FLJ10613	R.LLDAPGIVPGPNSEVGTILR.N	20.15	7.52771	1009.58	24126	2	Q9NVN8	GNL3L	296317324	06514
FLJ10634	R.AAELFHQLSQALEVLTDAAAR.A	82.08	3.09337	752.063	33448	3	H0YK99	DNAJC17	119612851	07111
FLJ10737	K.GWGELEFGAGDLQGPLFGLK.L	36.73	2.83301	1046.03	30244	2	Q9NVH1	DNAJC11	217035105	07112
FLJ14936	R.VCDIILPR.L	44.23	0.669676	493.279	16927	2	Q8NAV1	PRPF38A	119627187	10972
FLJ14936	K.MLQIQPEKDIIVEFIKNEDFK.Y	27.49	0.526119	645.096	26624	4	Q8NAV1	PRPF38A	119627187	10972
FLJ16517 protein	R.QEAESQPCTSTLPR.E	79.54	2.08388	802.374	11469	2	Q6ZN17	LIN28B	223459806	13366
FLJ16517 protein	R.VTGPGGSPCLGSER.R	53.18	3.22789	687.33	11756	2	Q6ZN17	LIN28B	223459806	13366
FLJ20095	K.SSQSSVTVENASKPDFTK.N	50.09	7.02531	637.986	12341	3	Q8ND82	ZNF280C	119632211	06526
FLJ36874 protein	R.ILPFLSTEQAADILMTTAR.N	101.86	3.71188	1046.07	30758	2	Q86TB9	PATL1	298508295	08214
FLJ44635 protein	R.VKPFMTGAAEQIK.H	47.59	7.12929	710.392	13862	2	Q8TBK7	TPT1	242556423	15979
Flotillin 1	R.ISLNTLTLNVK.S	24.57	1.96425	608.37	20867	2	O75955	FLOT1	220675661	06105
Flotillin 2	K.NVVLQTLEGHLR.S	56.72	5.36564	689.89	19462	2	J3QLD9	FLOT2	254763294	00580
FLYWCH-type zinc finger 1	M.PLPEPSEQEGESVK.A	44.16	2.48274	763.371	12573	2	I3L1Y9	FLYWCH2	34147540	13222
FNBP4	K.DKTGTDSNSTESSETSTGSLCK.E	51.95	7.62043	764.67	9370	3	Q8N3X1	FNBP4	313104235	10996
FNBP4	K.QTLKDKTGTDSNSTESSETSTGSLCK.E	136.2	1.35903	921.427	9514	3	Q8N3X1	FNBP4	313104235	10996
Fodrin beta	R.LQAAYAGDKADDIQKR.E	55.8	1.3126	588.308	10425	3	Q01082	SPTBN1	221046710	01683
Fodrin beta	K.TALPAQSAATLPAR.T	49.37	1.29408	684.387	14090	2	Q01082	SPTBN1	190192202	01683
Fodrin beta	K.FMELLEPLNER.K	39.24	3.03299	695.857	24928	2	Q01082	SPTBN1	190192202	01683
Fodrin beta	R.LWEYLLELLR.A	39.33	2.21106	674.389	34038	2	Q01082	SPTBN1	190192202	01683
Formyltetrahydrofolate dehydrogenase	R.FLFPEGIK.G	15.88	1.4434	475.772	21274	2	Q8TBP8	ALDH1L1	238814322	02594
Fracture callus 1 homolog	R.LMAAYVQLMPALVQR.R	56.62	2.12684	852.472	25929	2	Q9Y5J6	TIMM10B	119589112	16242
Fragile X mental retardation 1 protein	K.HLDIKENSTHFSQPNSTK.V	40.53	2.82666	521.512	10815	4	A0A087WXI3	FMR1	297374791	02398
Fragile X mental retardation 1 protein	R.LQIDEQLR.Q	48.76	1.95553	507.784	15255	2	R9WNI0	FMR1	297374791	02398
Fragile X mental retardation 1 protein	R.SFLEFAEDVIQVPR.N	63.93	2.85358	825.433	30155	2	Q8IXW7	FMR1	297374791	02398
FtsJ homolog 3	R.KKAEAVVNTVDISER.E	27.72	3.57342	553.643	11714	3	Q8IY81	FTSJ3	194097365	17024
FtsJ homolog 3	K.QQLPQTPPSCLK.T	29.64	5.30667	698.87	13392	2	Q8IY81	FTSJ3	194097365	17024
FtsJ homolog 3	R.TSVTDFLR.A	48.56	1.53011	469.751	21112	2	Q8IY81	FTSJ3	194097365	17024
FtsJ homolog 3	R.ALLDLCAAPGGWLQVAAK.F	18.99	0.866239	927.5	27373	2	J3KS36	FTSJ3	194097365	17024
Fumarase	R.IYELAAGGTAVGTGLNTR.I	78.76	1.72342	882.469	18536	2	P07954	FH	196049945	00652
Fumarase	R.INKLMNESLMLVTALNPHIGYDK.A	59.68	2.58226	872.131	25606	3	P07954	FH	196049945	00652
Fumarase	K.ETAIELGYLTAEQFDEWVKPK.D	78.76	0.388693	823.085	30404	3	P07954	FH	196049945	00652
Fumarase	K.VAALTGLPFVTAPNKFEALAAHDALVELSGAMNTTACSLMK.I	80.98	4.91877	1058.54	32748	4	P07954	FH	196049945	00652
FUS	K.TGQPMINLYTDRETGK.L	52.62	1.6536	912.453	15858	2	H3BPE7	FUS	332138053	00660
FUS	K.EFSGNPIKVSFATR.R	58.94	0.587321	776.91	17772	2	H3BPE7	FUS	283135201	00660
FUS	K.AAIDWFDGK.E	45.06	3.0357	511.752	22050	2	H3BPE7	FUS	332138053	00660
FUS	K.AAIDWFDGKEFSGNPIK.V	67.6	2.79376	947.973	23766	2	H3BPE7	FUS	332138053	00660
FUS	K.AAIDWFDGKEFSGNPIKVSFATR.R	58.3	2.33698	852.77	24805	3	H3BPE7	FUS	283135201	00660
FUS	R.NECNQCKAPKPDGPGGGPGGSHMGGNYGDDR.R	105.45	1.46125	1062.78	9756	3	H3BPE7	FUS	283135201	00660
FUS	K.APKPDGPGGGPGGSHMGGNYGDDR.R	138.42	3.53043	1126.99	9776	2	H3BPE7	FUS	283135201	00660
FUS interacting protein 1	R.DAEDALHNLDRK.W	39.34	8.03469	698.85	13593	2	O75494	SRSF10	300360554	05562
FUS interacting protein 1	R.YGPIVDVYVPLDFYTR.R	45.81	1.22693	958.994	28697	2	Q6IQ42	FUSIP1	300360554	05562
Fuse binding protein interacting repressor	K.QTIAHQQQQLTNLQMAAQR.Q	81.13	0.498159	736.715	14242	3	A0A0J9YVP6	PUF60	119602600	18051
Fuse binding protein interacting repressor	R.QAFAPFGPIK.S	56.49	0.615474	538.301	19636	2	Q9UHX1	PUF60	303324712	18051
Fuse binding protein interacting repressor	K.LGLPPLTPEQQEALQK.A	61.28	0.24972	881.491	20309	2	Q9UHX1	PUF60	209862867	18051
Fuse binding protein interacting repressor	K.AQSSQDAVSSMNLFDLGGQYLR.V	148.78	2.42634	1194.07	27358	2	Q9UHX1	PUF60	303324712	18051
Fuse binding protein interacting repressor	K.AVTPPMPLLTPATPGGLPPAAAVAAAAATAK.I	97.6	2.85698	1397.78	27619	2	Q9UHX1	PUF60	209862867	18051
FXR1	R.KVPGVTAIELDEDTGTFR.I	89.15	5.39627	974.51	19732	2	P51114	FXR1	189047132	02892
FXR2	K.AGYSTDESSSSSLHATR.T	132.81	2.98442	878.395	9905	2	P51116	FXR2	259013556	05629
G patch domain containing 4	K.MATLTSGGEKPNKDLESCSDDDNQGSKSPK.I	34.9	2.479	640.095	10638	5	A0A0A0MRK1	GPATCH4		13596
G protein regulated inducer of neurite outgrowth 1	K.VGSLPLEKGSPVTTTK.A	32.09	8.32147	807.452	32587	2	Q7Z2K8	GPRIN1	296434528	11169
G protein, alpha inhibiting 1	K.IIHEAGYSEEECKQYK.A	74.69	3.09489	661.977	10156	3	P63096	GNAI1	335892078	00756
G protein, alpha inhibiting 1	K.LFDSICNNK.W	20.87	2.70502	555.768	15614	2	P08754	GNAI3	335892078	00756
G rich RNA sequence binding factor 1	R.GLPFQANAQDIINFFAPLKPVR.I	94.45	0.58868	819.453	32018	3	Q12849	GRSF1	215274142	07276
G1 to S phase transition 1	K.HLIVLINK.M	16.51	3.91313	475.315	14621	2	J3KQG6	GSPT1	194097354	00753
G1 to S phase transition 1	K.STIGGQIMYLTGMVDKR.T	67.39	2.74232	935.479	24016	2	J3KQG6	GSPT1	194097354	00753
G10 Maternal transcript	R.KVESLWPIFR.I	55.57	0.404793	637.866	23017	2	P41223	BUD31	119597079	10351
Galactosidase, alpha	R.SYTIAVASLGK.G	52.81	0.0955282	555.314	17355	2	P06280	GLA	295789493	02357
Ganglioside induced differentiation associated protein 1	K.VLGHVNNILISAVLPTAFR.V	37.31	2.86846	678.735	25917	3	Q8TB36	GDAP1	320461574	05963
GART	R.SAGVQCFGPTAEAAQLESSKR.F	93.43	2.53822	732.025	15995	3	P22102	GART	209869995	00716
GART	K.ISNTAISISDHTALAQFCK.E	78.07	2.66149	1039.02	19087	2	P22102	GART	209869995	00716
GART	R.ENLISALEEAK.K	19.04	0.0213703	608.825	22984	2	P22102	GART	209869995	00716
GART	K.KIEFVVVGPEAPLAAGIVGNLR.S	54.37	2.79686	750.441	25895	3	P22102	GART	209869995	00716
GART	R.FGDPECQVILPLLK.S	28.56	0.564808	814.939	26161	2	P22102	GART	209869995	00716
GART	K.AFTKPEEACSFILSADFPALVVK.A	47.59	2.58393	847.444	26738	3	P22102	GART	209869995	00716
GART	K.GVEITGFPEAQALGLEVFHAGTALK.N	54.81	3.51966	852.458	28115	3	P22102	GART	209869995	00716
GART	K.VDLGGFAGLFDLK.A	65.83	4.22421	676.369	30723	2	P22102	GART	209869995	00716
Gastric H+/K+ ATPase alpha subunit	K.VDNSSLTGESEPQTR.S	74.87	1.57802	810.378	11131	2	P20648	ATP4A	237681111	01662
Gastric H+/K+ ATPase alpha subunit	K.VIMVTGDHPITAK.A	54.24	2.47511	691.381	13125	2	P20648	ATP4A	297374799	01667
GATA zinc finger domain containing 2B	R.VEPFVCAQCR.T	35.28	1.64826	633.293	14228	2	A0A0U1RRM1	GATAD2B	119573655	15094
GATA zinc finger domain containing 2B	R.VIAPNPAQLQGQR.G	43.12	2.40268	696.393	14352	2	A0A0U1RRM1	GATAD2B	119573655	15094
GBAS	K.LQFHNVKPECLEAYNK.I	36.92	1.27489	663.999	15035	3	O75323	GBAS	119628372	04302
GBAS	R.SGPNIYELR.S	46.01	2.62077	524.776	15914	2	O75323	GBAS	321267477	04302
GBAS	R.IMIPLKTSPLQ.-	34.93	6.87814	620.875	20522	2	O75323	GBAS	321267477	04302
GBAS	K.HGWEELVYYTVPLIQEMESR.I	33.85	4.7326	827.066	32774	3	O75323	GBAS	321267477	04302
GCN1 general control of amino acid synthesis 1 like 1	R.QAGAEALSQAVAR.Y	60.9	2.44088	636.34	13802	2	Q92616	GCN1L1	301171133	16127
GCN1 general control of amino acid synthesis 1 like 1	R.AYSDQAIVNLLK.M	33.64	1.38155	667.868	23009	2	Q92616	GCN1L1	301171133	16127
GCN1 general control of amino acid synthesis 1 like 1	K.VLPLEALVTDAGEVTEAGK.A	59.02	3.31584	956.52	29474	2	Q92616	GCN1L1	301171133	16127
GCN1 general control of amino acid synthesis 1 like 1	K.ILPEIIPILEEGLR.S	44.21	3.31348	802.982	31351	2	Q92616	GCN1L1	301171133	16127
GCN1 general control of amino acid synthesis 1 like 1	K.AASQSTQVPTITEGVAAALLLLK.L	63.97	1.13395	1141.65	33235	2	Q92616	GCN1L1	301171133	16127
GCN1 general control of amino acid synthesis 1 like 1	K.GEPGAAPLSAPAFSLVFPFLK.M	52.21	1.47249	1058.58	33295	2	Q92616	GCN1L1	301171133	16127
GCN1 general control of amino acid synthesis 1 like 1	R.NPEILAIAPVLLDALTDPSR.K	107.77	4.48311	1059.59	34128	2	Q92616	GCN1L1	301171133	16127
GDP dissociation inhibitor 1	K.MLLYTEVTR.Y	16.49	2.48756	563.304	18432	2	P50395	GDI2	197692559	02114
GDP dissociation inhibitor 1	R.FQLLEGPPESMGR.G	35.45	1.33496	730.865	21033	2	P31150	GDI1	119593117	02114
GDP dissociation inhibitor 1	K.IYKVPSTETEALASNLMGMFEK.R	43.05	0.0683143	820.411	27716	3	P31150	GDI1	119593117	02114
GDP dissociation inhibitor 1	K.SPYLYPLYGLGELPQGFAR.L	62.1	3.36274	1071.06	28189	2	Q5SX88	GDI2	197692559	02114
GDP dissociation inhibitor 2	K.VIGVKSEGEIAR.C	26.43	0.13278	419.91	10946	3	Q5SX88	GDI2	197692559	02863
GDP dissociation inhibitor 2	K.VPSTEAEALASSLMGLFEK.R	103.48	3.92628	990.499	33314	2	P50395	GDI2	197692559	02863
GDP-mannose 4,6-dehydratase	R.IEHLYKNPQAHIEGNMK.L	33.59	1.30117	405.21	11092	5	O60547	GMDS	119575479	11925
GDP-mannose pyrophosphorylase A	R.VEGTPSDPNPNDPR.A	61.46	2.11148	747.846	9843	2	Q96IJ6	GMPPA	119591165	13588
General transcription factor 2 I	K.RPELLTHSTTEVTQPR.T	83.4	2.96891	622.336	11842	3	P78347	GTF2I	254692934	03399
General transcription factor 2 I	R.TNTPVKEDWNVR.I	56.2	2.12101	729.872	12643	2	P78347	GTF2I	254692934	03399
GFAT	K.CQNALQQVVAR.Q	54.41	2.86167	643.833	14317	2	Q06210	GFPT1	220702256	00702
Giantin	K.LKETAEEEKDDLEER.L	62.02	0.573105	611.962	10394	3	Q14789	GOLGB1	326205375	03933
Giantin	K.HLHHDAGIMRNETETAEER.V	25.32	2.88596	562.266	9434	4	Q14789	GOLGB1	326205375	03933
GK001 protein	R.MMRPVSDQVQIK.V	15.85	0.555965	477.92	12877	3	Q96A33	CCDC47	171906582	17041
GK001 protein	K.IMQEEGQPLKLPDTKR.T	39.78	2.71905	471.508	13816	4	A0A087WYW6	CCDC47	171906582	17041
GK001 protein	R.LAQAWFNTHR.E	54.92	3.68435	622.322	14458	2	Q96A33	CCDC47	171906582	17041
GK001 protein	K.RQDLLNVLAR.M	27.66	3.38646	599.359	18292	2	Q96A33	CCDC47	171906582	17041
GK001 protein	K.YGLPDSLAILSEMGEVTDGMMDTK.M	122.81	4.20026	1287.09	33307	2	Q96A33	CCDC47	171906582	17041
GLI1	R.ALSISPLSDASLDLQTVIR.T	32.65	7.13224	1000.05	26999	2	P08151	GLI1	263190680	01311
Glucocorticoid modulatory element binding protein 2	R.DAVLLNNIVQNFGMLDLVK.K	92.89	0.438533	1058.58	33917	2	Q5JTV1	GMEB2	119595660	16245
Glucosamine phosphate N acetyltransferase 1	K.LLLSTLTLLSK.K	21.03	1.1483	601.393	25799	2	Q96EK6	GNPNAT1	203282417	17046
Glucosamine-6-phosphate deaminase 1	K.LVDPLYSIK.E	29.93	4.0683	524.31	19663	2	P46926	GNPDA1	119582297	09048
Glucose-6-phosphate dehydrogenase	R.LNSHMNALHLGSQANR.L	22.35	1.97972	441.475	12115	4	E7EM57	G6PD	119593093	02377
Glucosidase I	R.SLAASSSFYGQR.N	46.78	1.53892	637.313	14127	2	Q13724	MOGS	225903430	03214
Glucosidase I	R.LAGSLLTQALESHAEGFRER.F	31.37	5.07334	729.054	20851	3	Q13724	MOGS	225903430	03214
Glucosidase I	R.GFLWDEGFHQLVVQR.W	20.01	4.42837	915.964	24922	2	Q13724	MOGS	225903430	03214
Glucosidase I	R.LGPLLDILADSR.H	64.75	0.427211	641.872	27068	2	Q13724	MOGS	225903430	03214
Glucosidase II beta subunit	K.YEQGTGCWQGPNR.S	72.67	2.12023	776.835	12321	2	K7ELL7	PRKCSH	211826282	03518
Glucosidase II beta subunit	K.EQHQKLWEEQLAAAK.A	52.9	2.10179	904.97	14952	2	K7ELL7	PRKCSH	211826282	03518
Glucosidase II beta subunit	K.LWEEQLAAAK.A	15.63	1.23941	579.812	17690	2	K7ELL7	PRKCSH	211826282	03518
Glucosidase II beta subunit	K.SLEDQVEMLR.T	36.14	1.37094	610.304	20412	2	K7ELL7	PRKCSH	211826282	03518
Glucosidase II beta subunit	K.LGGSPTSLGTWGSWIGPDHDKFSAMK.Y	63.56	0.632065	911.443	22682	3	K7ELL7	PRKCSH	211826282	03518
Glutamate dehydrogenase 1	K.HGGTIPIVPTAEFQDR.I	74.48	3.75051	869.453	18168	2	B3KV55	GLUD1	317040164	11748
Glutamate dehydrogenase 2	R.TAAYVNAIEK.V	23.66	1.87296	540.291	12830	2	B3KV55	GLUD1	317040164	11748
Glutamate dehydrogenase 2	R.YSTDVSVDEVK.A	31.24	0.140143	621.299	13950	2	P00367	GLUD1	317040164	11748
Glutamate dehydrogenase 2	K.ALASLMTYK.C	33.58	3.81738	499.275	17065	2	P00367	GLUD1	317040164	11748
Glutamate dehydrogenase 2	K.CAVVDVPFGGAK.A	48.21	0.841249	610.311	18059	2	B3KV55	GLUD1	317040164	02143
Glutamate dehydrogenase 2	K.IIAEGANGPTTPEADKIFLER.N	133.91	2.26566	1121.59	19246	2	B3KV55	GLUD1	317040164	11748
Glutamate dehydrogenase 2	R.TAAYVNAIEKVFK.V	69.85	3.74189	727.409	20671	2	B3KV55	GLUD1	317040164	11748
Glutamate dehydrogenase 2	K.CIAVGESDGSIWNPDGIDPK.E	25.64	1.1925	1065.5	22619	2	B3KV55	GLUD1	317040164	11748
Glutamate oxaloacetate transaminase-1	R.VGGVQSLGGTGALR.I	30.59	3.23344	636.359	14441	2	B7Z1I2	GOT1	255918058	00687
Glutamate oxaloacetate transaminase, mitochondrial	R.VGAFTMVCKDADEAK.R	79.5	1.83218	821.386	15098	2	E7ERW2	GOT2	308153643	00684
Glutamate oxaloacetate transaminase, mitochondrial	R.VGAFTMVCK.D	31.7	1.21284	506.752	15466	2	E7ERW2	GOT2	308153643	00684
Glutamate oxaloacetate transaminase, mitochondrial	R.DDNGKPYVLPSVR.K	26.17	2.87034	487.258	15805	3	E7ERW2	GOT2	308153643	00684
Glutamate oxaloacetate transaminase, mitochondrial	R.IGASFLQR.F	55.83	2.00559	446.257	15924	2	E7ERW2	GOT2	308153643	00684
Glutamate oxaloacetate transaminase, mitochondrial	R.IAAAILNTPDLRK.Q	85.49	2.38567	698.421	16241	2	E7ERW2	GOT2	308153643	00684
Glutamate oxaloacetate transaminase, mitochondrial	K.ILIRPMYSNPPLNGAR.I	43.63	2.33609	604.671	16835	3	E7ERW2	GOT2	308153643	00684
Glutamate oxaloacetate transaminase, mitochondrial	R.FVTVQTISGTGALR.I	53.08	2.67621	725.409	18418	2	E7ERW2	GOT2	308153643	00684
Glutamate oxaloacetate transaminase, mitochondrial	K.MNLGVGAYRDDNGKPYVLPSVR.K	18.72	3.18266	606.066	18592	4	E7ERW2	GOT2	308153643	00684
Glutamate oxaloacetate transaminase, mitochondrial	R.IAAAILNTPDLR.K	73.58	2.7198	634.374	19401	2	E7ERW2	GOT2	308153643	00684
Glutamate oxaloacetate transaminase, mitochondrial	R.DVFLPKPTWGNHTPIFR.D	85.37	2.27251	1013.04	21003	2	E7ERW2	GOT2	308153643	00684
Glutamate oxaloacetate transaminase, mitochondrial	R.ISVAGVTSSNVGYLAHAIHQVTK.-	115.75	0.760969	1176.64	21603	2	E7ERW2	GOT2	308153643	00684
Glutamate oxaloacetate transaminase, mitochondrial	K.NLDKEYLPIGGLAEFCK.A	95.53	1.93086	984.003	23330	2	P00505	GOT2	308153643	00684
Glutamate oxaloacetate transaminase, mitochondrial	K.EGSTHNWQHITDQIGMFCFTGLKPEQVER.L	45.55	0.670999	862.157	23719	4	E7ERW2	GOT2	308153643	00684
Glutamine dependent carbamoyl phosphate synthase	R.LGYPVLVR.A	56.84	9.53355	458.78	17437	2	P27708	CAD	119621019	06437
Glutamine dependent carbamoyl phosphate synthase	K.TLGVDLVALATR.V	36.64	1.48609	614.868	24999	2	P27708	CAD	119621019	06437
Glutamine dependent carbamoyl phosphate synthase	R.LSLDDLLQR.L	45.39	3.12511	536.805	25289	2	P27708	CAD	119621019	06437
Glutamine dependent carbamoyl phosphate synthase	K.LALGIPLPELR.N	19.89	2.37802	596.378	25907	2	P27708	CAD	119621019	06437
Glutamine-fructose-6-phosphate transaminase 2	R.KEIFETLIK.G	27.02	2.02559	560.835	17659	2	O94808	GFPT2	119574141	04842
Glutaminyl tRNA synthetase	K.TPGYVVTPHTMNLLK.Q	61.58	0.936025	835.951	17358	2	B4DDN1	QARS	119585358	07223
Glutaminyl tRNA synthetase	R.LAWGQPVGLR.H	23.55	5.95642	548.82	18736	2	B4DDN1	QARS	119585358	07223
Glutaminyl tRNA synthetase	R.LFTLTALR.R	21.06	2.16355	467.791	21318	2	B4DDN1	QARS	119585358	07223
Glutaminyl tRNA synthetase	K.AFIHWVSQPLMCEVR.L	28.51	1.49285	624.981	21722	3	B4DDN1	QARS	119585358	07223
Glutaminyl tRNA synthetase	R.EAATQAQQTLGSTIDKATGILLYGLASR.L	33.37	0.785047	959.849	31693	3	A0A0U1RQU2	QARS	119585358	07223
Glutamyl-prolyl-tRNA synthetase	K.QFIAAQGSSR.S	33.83	2.07224	532.779	10923	2	P07814	EPRS	288558855	00703
Glutamyl-prolyl-tRNA synthetase	R.VAVQGDVVR.E	61.94	0.483801	471.772	10931	2	P07814	EPRS	288558855	00703
Glutamyl-prolyl-tRNA synthetase	R.NSEPAGLETPEAK.V	41.71	3.25922	671.83	11925	2	P07814	EPRS	288558855	00703
Glutamyl-prolyl-tRNA synthetase	K.TTARDQDLEPGAPSMGAK.S	27.61	1.36269	615.633	11934	3	P07814	EPRS	288558855	00703
Glutamyl-prolyl-tRNA synthetase	R.FDDTNPEKEKEDFEK.V	23.69	2.94734	468.465	12058	4	P07814	EPRS	288558855	00703
Glutamyl-prolyl-tRNA synthetase	K.SLIGVEYKPVSATGAEDKDKK.K	40.45	3.83322	559.554	13255	4	P07814	EPRS		00703
Glutamyl-prolyl-tRNA synthetase	R.LLSVNIR.V	35.74	2.06749	407.762	15822	2	P07814	EPRS	288558855	00703
[truncated: 4,259 more rows]
