# Supplementary material for: Impact of exosomal HIV-1 Tat expression on the human cellular proteome
Source: Oncotarget. 2019 Sep 24;10(54):5632–44. doi: 10.18632/oncotarget.27207 (PMC6771461; doi:10.18632/oncotarget.27207)
Supplement: Supplementary file 11 [file oncotarget-10-5632-s011.xlsx]

## Sheet: mExo-Tat-R2
mExo-Tat-R2
Protein Name	Identified Peptide Sequence (#: methionine oxidation)	Mowse Score	Mass Error (ppm)	Isolated mass	Scan number	Charge state	UniProt Accession No	Gene Symbol	NCBI GI accession	HPRD accession
14-3-3 Beta	R.YLSEVASGDNK.Q	25.4	5.58614	591.789	11242	2	P31946	YWHAB	197692473	03184
14-3-3 Beta	R.YDDMAAAMK.A	41.5	4.38633	508.217	13648	2	P61981	YWHAG	197692473	03184
14-3-3 Beta	K.LAEQAERYDDMAAAMK.A	55.63	4.35561	906.92	16844	2	P61981	YWHAG	197692473	03184
14-3-3 Beta	K.AVTEQGHELSNEER.N	90.89	7.87864	799.88	9364	2	A0A0J9YWE8	YWHAB	197692473	03184
14-3-3 epsilon	R.YLAEFATGNDRK.E	66.59	3.6918	692.849	13794	2	P62258	YWHAE	119611035	05457
14-3-3 epsilon	K.EAAENSLVAYK.A	26.16	4.02644	597.806	14330	2	P62258	YWHAE	119611035	05457
14-3-3 epsilon	K.AASDIAMTELPPTHPIR.L	63.42	4.13199	910.476	18177	2	P62258	YWHAE	119611035	05457
14-3-3 epsilon	K.LAEQAERYDEMVESMK.K	16.2	4.15993	643.632	20163	3	B4DJF2	YWHAE	119611035	05457
14-3-3 epsilon	K.LICCDILDVLDK.H	40.14	5.07194	738.879	30937	2	P62258	YWHAE	119611035	05457
14-3-3 epsilon	K.AAFDDAIAELDTLSEESYK.D	80.2	2.61451	696.658	35313	3	P62258	YWHAE	119611035	05457
14-3-3 Eta	K.NSVVEASEAAYK.E	67.94	0.877236	634.312	13440	2	Q04917	YWHAH	123238850	00215
14-3-3 Eta	K.AVTELNEPLSNEDRNLLSVAYK.N	60.41	3.90905	1238.14	23040	2	Q04917	YWHAH	119580407	00215
14-3-3 Eta	K.NSVVEASEAAYKEAFEISK.E	125.7	6.77499	1036.52	26166	2	Q04917	YWHAH	123238850	00215
14-3-3 Eta	K.DSTLIMQLLR.D	47.93	1.97199	595.333	33675	2	Q04917	YWHAH	307776567	00215
14-3-3 gamma	K.TAFDDAIAELDTLNEDSYK.D	69.13	2.6908	710.993	34935	3	P61981	YWHAG	119592210	05639
14-3-3 gamma	K.AYSEAHEISKEHM#QPTHPIR.L	48.01	5.48388	793.054	9179	3	P61981	YWHAG	119592210	05639
14-3-3 theta	R.YLAEVACGDDRK.Q	65.92	5.91411	698.834	11390	2	P27348	YWHAQ	119621384	00886
14-3-3 theta	K.AVTEQGAELSNEER.N	84.71	3.8807	766.86	11432	2	P27348	YWHAQ	119621384	00886
14-3-3 theta	R.YDDMATCMK.A	21.99	3.7975	567.719	12573	2	P27348	YWHAQ	119621384	00886
14-3-3 theta	R.YLAEVACGDDR.K	67.68	4.33877	634.785	14478	2	P27348	YWHAQ	119621384	00886
14-3-3 theta	K.LQLIKDYR.E	37.38	4.5927	524.814	14812	2	P27348	YWHAQ	119621384	00886
14-3-3 theta	K.LAEQAERYDDMATCMK.A	54.62	2.7052	966.421	15951	2	P27348	YWHAQ	119621384	00886
14-3-3 theta	K.QTIDNSQGAYQEAFDISKK.E	68.71	4.51415	715.018	18433	3	P27348	YWHAQ	119621384	00886
14-3-3 theta	K.AVTEQGAELSNEERNLLSVAYK.N	85.24	6.5421	1211.12	23689	2	P27348	YWHAQ	119621384	00886
14-3-3 theta	K.TAFDEAIAELDTLNEDSYK.D	60.65	2.68159	1073	35178	2	P27348	YWHAQ	119621384	00886
14-3-3 theta	R.SICTTVLELLDKYLIANATNPESK.V	116.75	0.615577	1347.21	37116	2	P27348	YWHAQ	119621384	00886
14-3-3 zeta	K.SVTEQGAELSNEER.N	86.59	4.05496	774.864	11845	2	P63104	YWHAZ	306991839	03183
14-3-3 zeta	K.LAEQAERYDDMAACMK.S	48.17	5.24337	951.418	16151	2	P63104	YWHAZ	306991839	03183
14-3-3 zeta	K.FLIPNASQAESK.V	42.47	5.21503	652.849	18103	2	P63104	YWHAZ	306991839	03183
14-3-3 zeta	K.GIVDQSQQAYQEAFEISKK.E	79.02	4.42674	723.702	23246	3	P63104	YWHAZ	306991839	03183
14-3-3 zeta	K.SVTEQGAELSNEERNLLSVAYK.N	80.42	3.92002	1219.12	24180	2	P63104	YWHAZ	306991839	03183
14-3-3 zeta	R.DICNDVLSLLEK.F	50.95	4.2799	709.866	36883	2	P63104	YWHAZ	306991839	03183
14-3-3 zeta	R.YDDMAACM#K.S	33.07	4.84998	560.712	9812	2	P63104	YWHAZ	306991839	03183
17 beta hydroxysteroid dehydrogenase 4	K.AVANYDSVEEGEKVVK.T	24.45	3.07794	579.63	14108	3	P51659	HSD17B4	313482810	03514
17 beta hydroxysteroid dehydrogenase 4	R.FAKPVYPGQTLQTEMWK.E	43.3	1.94859	1012.52	20490	2	P51659	HSD17B4	313482810	03514
17 beta hydroxysteroid dehydrogenase 4	K.LGLLGLANSLAIEGR.K	59.5	8.85301	748.95	31062	2	P51659	HSD17B4	313482810	03514
2 Prime phosphodiesterase	K.LVLYPSAQEK.V	19.03	3.55338	574.324	16370	2	Q6L8Q7	PDE12	189027129	11842
2-oxoglutarate dehydrogenase E1 component	R.IEQLSPFPFDLLLK.E	15.14	1.75428	830.473	37130	2	A0A0D9SFS3	OGDH	259013553	08938
2,4-dienoyl-CoA reductase 1	K.VAGHPNIVINNAAGNFISPTER.L	17.53	1.58608	764.4	19650	3	Q16698	DECR1	119612070	01959
3-Hydroxyisobutyrate dehydrogenase	K.MGAVFMDAPVSGGVGAAR.S	47.36	0.864829	846.914	22334	2	P31937	HIBADH	119614306	12238
3-Hydroxyisobutyrate dehydrogenase	R.IITMLPTSINAIEAYSGANGILKK.V	40.66	2.7716	840.139	29249	3	P31937	HIBADH	119614306	12238
3-ketoacyl-CoA reductase	R.SKDKLDQVSSEIK.E	20.83	1.73619	492.936	11749	3	Q53GQ0	HSD17B12	158931120	09989
3-ketoacyl-CoA reductase	K.MTQLVLPGMVER.S	26.5	5.06502	687.371	24078	2	Q53GQ0	HSD17B12	158931120	09989
3-ketoacyl-CoA reductase	K.TFVDFFSQCLHEEYR.S	64.52	6.34615	659.969	30361	3	Q53GQ0	HSD17B12	158931120	09989
3-ketoacyl-CoA reductase	K.GVFVQSVLPYFVATK.L	36.25	4.98511	827.968	31067	2	Q53GQ0	HSD17B12	158931120	09989
3-oxoacid CoA transferase	R.NFNLPMCK.A	19.09	4.26584	512.243	18672	2	H0YGE8	OXCT1	196049889	02001
3-oxoacid CoA transferase	K.YGDLANWMIPGK.M	23.07	4.15191	682.84	26698	2	P55809	OXCT1	196049889	15093
3-oxoacid CoA transferase	K.GLTAVSNNAGVDNFGLGLLLR.S	49.5	2.69711	701.05	33967	3	P55809	OXCT1	196049889	02001
5`-3` exoribonuclease 2	R.KPAAVLKPSDWEK.S	41.82	5.07549	490.279	12583	3	Q9H0D6	XRN2	119630592	10309
5`-3` exoribonuclease 2	R.QWKPQLGFNR.D	35.17	3.94996	425.233	16900	3	Q9H0D6	XRN2	119630592	10309
5`-3` exoribonuclease 2	K.YAWQGVALLPFVDER.R	45.14	1.88105	882.458	34772	2	Q9H0D6	XRN2	119630592	10309
6-phosphogluconolactonase	R.LLTVPFEKHSTL.-	28.49	6.68114	692.9	18928	2	O95336	PGLS	119605020	12001
6-phosphogluconolactonase	R.LLTVPFEK.H	16.52	5.43438	473.787	21034	2	O95336	PGLS	119605020	12001
6-phosphogluconolactonase	R.VTLTLPVLNAAR.T	29.34	1.66276	634.391	25751	2	O95336	PGLS	119605020	12001
6-phosphogluconolactonase	K.LCWFLDEAAAR.L	24.35	7.00474	676.332	27635	2	O95336	PGLS	119605020	12001
60 kDa Ro protein	R.LSHLKPSSEGLAIVTK.Y	32.64	2.20361	840.49	13970	2	Q5LJ98	TROVE2	291084635	15964
60 kDa Ro protein	K.ALLQEMPLTALLR.N	33.62	0.739352	734.931	34508	2	Q5LJ98	TROVE2	291084635	15964
7-dehydrocholesterol reductase	K.VIECSYTSADGQR.H	84.97	3.22952	743.338	11629	2	Q9UBM7	DHCR7	255308875	04174
A kinase (PRKA) anchor protein 1	R.VCQASQLQGQKEESCVPVHQK.T	61.11	2.1314	814.064	10592	3	Q92667	AKAP1	339275976	03905
A kinase anchor protein 12	K.LTASEQAHPQEPAESAHEPR.L	63.06	6.08684	729.018	9523	3	Q02952	AKAP12	317373554	05263
A kinase anchor protein 12	R.AEAERPEEQAEASGLKK.E	44.27	5.45599	614.981	9542	3	Q02952	AKAP12	317373554	05263
A kinase anchor protein 12	K.TEGTQEADQYADEKTK.D	57.67	5.12014	605.277	9723	3	Q02952	AKAP12	317373554	05263
A kinase PRKA anchor protein 8 like	K.TWTTADFR.T	32.2	3.9239	499.242	17838	2	Q9ULX6	AKAP8L	296439446	10641
A6RP	K.HLSSCAAPAPLTSAER.E	34.05	4.87941	556.613	12272	3	Q6IBS0	TWF2	119585600	08464
Abhydrolase domain containing 10	K.FNQLPVELKK.E	21.8	2.91927	405.909	15367	3	Q9NUJ1	ABHD10	119600095	07751
Abhydrolase domain containing 10	K.FNQLPVELK.K	19.26	7.67362	544.315	19765	2	Q9NUJ1	ABHD10	119600095	07751
Abhydrolase domain containing 10	K.ALAIEEFCK.S	34.94	4.23305	540.776	19984	2	Q9NUJ1	ABHD10	119600095	07751
Abhydrolase domain containing 10	K.GKSPGIIFIPGYLSYMNGTK.A	15.53	3.31851	1072.07	27125	2	Q9NUJ1	ABHD10	119600095	07751
Abhydrolase domain containing protein 14B	R.AVAIDLPGLGHSK.E	44.47	4.75062	639.367	19395	2	Q96IU4	ABHD14B	226443152	17504
Acetyl coenzyme A acyltransferase 1	K.VNPLGGAVALGHPLGCTGAR.Q	60.72	6.48609	959.016	19791	2	G5E935	ACAA1	194353979	06815
Acetyl coenzyme A acyltransferase 1	R.IAQFLSDIPETVPLSTVNR.Q	69.57	7.74802	1050.58	28361	2	G5E935	ACAA1	194353979	06815
Acetyl-CoA acetyltransferase	K.GQPDVVVKEDEEYKR.V	39.08	3.37596	448.48	11301	4	P24752	ACAT1	145579625	01946
Acetyl-CoA acetyltransferase	R.LNVTPLAR.I	34.53	3.16228	442.273	15093	2	P24752	ACAT1	145579625	01946
Acetyl-CoA acetyltransferase	K.AGIPKEEVKEAYMGNVLQGGEGQAPTR.Q	27.63	4.62849	708.114	17516	4	P24752	ACAT1	145579625	01946
Acetyl-CoA acetyltransferase	K.VNINGGAVSLGHPIGMSGAR.I	86.25	3.11589	954.002	17865	2	P24752	ACAT1	145579625	01946
Acetyl-CoA acetyltransferase	R.QAVLGAGLPISTPCTTINK.V	53.3	4.33888	971.032	22615	2	P24752	ACAT1	145579625	01946
Acetyl-CoA acetyltransferase	K.MLEIDPQKVNINGGAVSLGHPIGMSGAR.I	61.77	5.14871	954.502	22918	3	P24752	ACAT1	145579625	01946
Acetyl-CoA acetyltransferase	R.TPIGSFLGSLSLLPATK.L	81.44	2.78146	851.495	36742	2	P24752	ACAT1	145579625	01946
Acetyl-CoA acetyltransferase 2	R.ILVTLLHTLER.M	57.82	6.39694	654.41	23856	2	Q9BWD1	ACAT2	148539872	00006
Acetyl-CoA acetyltransferase 2	R.IVSWSQVGVEPSIMGIGPIPAIK.Q	39.67	1.04612	1189.66	33704	2	Q9BWD1	ACAT2	148539872	00006
Acetylserotonin methyltransferase-like	R.DAGSRDEKAEAGEAGQATAEAECHR.T	16.4	6.85052	654.793	10463	4	O95671	ASMTL	291045183	02156
Acetylserotonin methyltransferase-like	K.AEAGEAGQATAEAECHR.T	53.3	2.69435	586.59	9754	3	O95671	ASMTL	291045183	02156
Acid phosphatase 1	R.SPIAEAVFR.K	36.54	0.671017	495.275	18558	2	G5E9R5	ACP1	157837067	08881
Acid phosphatase 1	K.SVLFVCLGNICR.S	78.58	0.765092	719.371	26605	2	G5E9R5	ACP1	157837067	08881
Acidic (leucine-rich) nuclear phosphoprotein 32 family member E	K.DLSTVEALQNLK.N	43.85	3.60104	665.867	24467	2	Q9BTT0	ANP32E	210147571	16493
Acidic (leucine-rich) nuclear phosphoprotein 32 family member E	R.KLELSDNIISGGLEVLAEKCPNLTYLNLSGNK.I	65.04	1.90017	701.374	34196	5	Q9BTT0	ANP32E	210147571	16493
ACINUS	K.KPSISITTESLK.S	53.79	3.79674	652.379	14115	2	Q9UKV3	ACIN1	308153407	05191
ACINUS	R.SAQPLPLKIEELALAK.G	50.85	2.56359	861.016	25378	2	Q9UKV3	ACIN1	308153407	05191
ACINUS	R.TGTLVEEAFWIDKIK.S	61.92	5.38643	875.479	27563	2	Q9UKV3	ACIN1	308153407	05191
ACINUS	K.LLDDLFR.K	30.64	4.35672	446.252	28061	2	Q9UKV3	ACIN1	308153407	05191
Aconitase, mitochondrial	K.IVYGHLDDPASQEIER.G	51.53	1.43656	614.64	16797	3	A2A274	ACO2	123231013	00012
Aconitase, mitochondrial	K.LTGSLSGWSSPK.D	66.48	5.37864	610.323	17233	2	A2A274	ACO2	123231013	00012
Aconitase, mitochondrial	R.NDANPETHAFVTSPEIVTALAIAGTLK.F	55.93	7.56503	927.48	35530	3	A2A274	ACO2	123231013	00012
Aconitase, mitochondrial	K.DINQEVYNFLATAGAK.Y	58.53	1.58963	877.44	35743	2	A2A274	ACO2	123231013	00012
Aconitase, soluble	R.VILQDFTGVPAVVDFAAMR.D	47.91	4.36388	1025.05	35703	2	Q5VZA6	ACO1	119578956	00013
Actin alpha, cardiac muscle	R.HQGVMVGMGQKDSYVGDEAQSKR.G	137.44	4.91387	627.553	11905	4	P60709	ACTB	316659409	00015
Actin alpha, cardiac muscle	K.IKIIAPPER.K	14.63	1.50677	518.83	12665	2	P60709	ACTB	323472339	00015
Actin alpha, cardiac muscle	K.EITALAPSTM#K.I	27.95	1.644	589.311	1272	2	P60709	ACTB	323472339	00015
Actin alpha, cardiac muscle	R.HQGVMVGMGQKDSYVGDEAQSK.R	118.31	5.25799	1176.05	13049	2	P60709	ACTB	316659409	00015
Actin alpha, cardiac muscle	K.IWHHTFYNELR.V	29.46	5.46525	758.382	14837	2	P60709	ACTB	316659409	00015
Actin alpha, cardiac muscle	R.MQKEITALAPSTMK.I	20.38	3.58338	516.944	14987	3	P60709	ACTB	323472339	00015
Actin alpha, cardiac muscle	R.AVFPSIVGRPR.H	38.71	4.72174	599.859	17146	2	P60709	ACTB	316659409	00015
Actin alpha, cardiac muscle	K.YPIEHGIITNWDDMEK.I	54.78	2.52433	980.962	22139	2	P62736	ACTA2	270048010	00015
Actin alpha, cardiac muscle	K.RGILTLKYPIEHGIITNWDDMEK.I	18.59	2.65603	914.817	23416	3	P62736	ACTA2	270048010	00015
Actin alpha, cardiac muscle	K.SYELPDGQVITIGNER.F	99.81	3.38266	895.953	25073	2	P60709	ACTB	323472339	00015
Actin alpha, cardiac muscle	R.GILTLKYPIEHGIITNWDDMEK.I	23.19	4.42285	862.784	25790	3	P62736	ACTA2	270048010	00015
Actin alpha, cardiac muscle	R.LDLAGRDLTDYLMK.I	54.01	4.63344	812.428	27458	2	P60709	ACTB	316659409	00015
Actin alpha, cardiac muscle	R.DLTDYLMK.I	22.17	4.92143	499.749	27489	2	P60709	ACTB	316659409	00015
Actin alpha, cardiac muscle	K.YPIEHGIITNWDDMEKIWHHTFYNELR.V	20.65	4.70521	692.338	28859	5	P68133	ACTA1	119612724	00015
Actin alpha, cardiac muscle	K.LCYVALDFENEM#ATAASSSSLEK.S	38.68	0.934896	851.39	35137	3	P62736	ACTA2	315570273	00015
Actin alpha, cardiac muscle	K.DSYVGDEAQSKR.G	49.64	6.93324	677.82	9181	2	P60709	ACTB	316659409	00015
Actin gamma 1	K.QEYDESGPSIVHRK.C	42.38	3.90016	548.94	10571	3	P60709	ACTB	316659409	00017
Actin gamma 1	K.QEYDESGPSIVHR.K	103.12	4.34889	758.858	12349	2	P60709	ACTB	316659409	00017
Actin gamma 1	R.GYSFTTTAER.E	38.01	3.3147	566.769	13744	2	P60709	ACTB	316659409	00017
Actin gamma 1	R.VAPEEHPVLLTEAPLNPK.A	83.67	2.66214	977.538	19214	2	P60709	ACTB	316659409	00017
Actin gamma 1	R.KDLYANTVLSGGTTMYPGIADR.M	146.91	4.35819	1172.09	22406	2	P60709	ACTB	323472339	00017
Actin gamma 1	R.TTGIVM#DSGDGVTHTVPIYEGYALPHAILR.L	86.99	5.92131	1067.21	24507	3	P60709	ACTB	316659409	00017
Actin gamma 1	K.DLYANTVLSGGTTMYPGIADR.M	104.44	1.61168	1108.04	27760	2	P60709	ACTB	323472339	00017
Actin gamma 1	R.FRCPEALFQPSFLGMESCGIHETTFNSIMK.C	101.13	4.43778	1178.89	28098	3	P60709	ACTB	323472339	00017
Actin gamma 1	R.CPEALFQPSFLGMESCGIHETTFNSIMK.C	74.29	4.58583	1077.83	29589	3	P60709	ACTB	323472339	00017
Actin gamma 1	K.EKLCYVALDFEQEMATAASSSSLEK.S	95.62	2.97757	936.445	36795	3	P60709	ACTB	316659409	00017
Actin gamma 1	K.LCYVALDFEQEMATAASSSSLEK.S	119.28	3.48446	1275.59	36865	2	P60709	ACTB	316659409	00017
Actin related protein 1A	R.RTLFSNIVLSGGSTLFK.G	35.91	5.90421	614.019	26984	3	P61163	ACTR1A	119570073	05508
Actin related protein 1A	R.TLFSNIVLSGGSTLFK.G	66.94	4.16408	842.466	33867	2	P61163	ACTR1A	119570073	05508
Actin related protein 1A	R.LYSTWIGGSILASLDTFKK.M	30.29	3.75974	700.72	35433	3	P42025	ACTR1B	119622333	05508
Actin related protein 2/3 complex subunit 4	R.IVAEEFLK.N	16.03	3.82692	474.775	20052	2	H7C0A3	ARPC4-TTLL3	311771647	10368
Actin related protein 2/3 complex subunit 4	K.ELLLQPVTISR.N	21.93	4.77473	634.885	23688	2	A0A0A6YYG9	ARPC4-TTLL3	311771694	10368
Actin related protein 2/3 complex subunit 5 like	K.ALAVGGLGSIIR.V	15.09	4.87264	563.854	23477	2	Q9BPX5	ARPC5L	119608010	12490
Actin related protein 2/3 complex, subunit 1A	K.DGVWKPTLVILR.I	28.07	4.12647	698.922	25520	2	Q92747	ARPC1A	300360515	07252
Actin related protein 3	R.HGIVEDWDLMER.F	28.98	5.03567	750.355	23914	2	P61158	ACTR3	119615587	05024
Actin related protein 3	K.LGYAGNTEPQFIIPSCIAIK.E	35.8	4.86098	1096.58	27809	2	P61158	ACTR3	119615587	05024
Actin related protein 3	R.TLTGTVIDSGDGVTHVIPVAEGYVIGSCIK.H	47.77	5.91971	1020.2	28058	3	P61158	ACTR3	119615586	05024
Actin-like 6A	R.ELFQEMNIELVPPYMIASK.E	45.46	1.51412	1126.57	35576	2	O96019	ACTL6A	119598807	05389
Actinin alpha 1	K.ALDFIASK.G	23.32	2.96361	432.746	18494	2	A0A087WSZ2	ACTN3	295321928	00020
Actinin alpha 1	R.TINEVENQILTR.D	47.08	7.45432	715.391	20267	2	H9KV75	ACTN1	295393786	00020
Actinin alpha 1	K.ICDQWDNLGALTQK.R	28.21	6.12948	831.406	23779	2	H9KV75	ACTN1	212293358	00020
Actinin alpha 1	K.AIMTYVSSFYHAFSGAQK.A	51.66	7.76303	669.998	28960	3	H9KV75	ACTN1	212293358	00020
Actinin alpha 1	R.VGWEQLLTTIAR.T	73.04	4.07278	693.888	33935	2	H9KV75	ACTN1	295393786	00020
Actinin alpha 2	K.TFTAWCNSHLR.K	61.21	3.93206	696.83	15274	2	O43707	ACTN4	295321928	00020
Actinin alpha 4	K.HRDYETATLSDIK.A	42.07	6.58972	516.93	12856	3	O43707	ACTN4	295393786	05222
Actinin alpha 4	R.HRPELIEYDKLR.K	29.27	3.63959	523.625	13368	3	O43707	ACTN4	167013291	05222
Actinin alpha 4	K.LSGSNPYTTVTPQIINSK.W	81.42	6.01869	960.513	19701	2	O43707	ACTN4	295393786	05222
Actinin alpha 4	K.TIQEMQQKLEDFR.D	61.7	3.75908	833.42	21482	2	O43707	ACTN4	295393786	05222
Actinin alpha 4	K.MLDAEDIVNTARPDEK.A	70.7	2.39422	908.943	22057	2	O43707	ACTN4	119577215	05222
Actinin alpha 4	R.QFASQANVVGPWIQTK.M	99.25	4.88969	887.472	22758	2	O43707	ACTN4	295393786	05222
Actinin alpha 4	K.DGLAFNALIHR.H	51.19	4.84401	613.839	23160	2	O43707	ACTN4	167013291	05222
Actinin alpha 4	R.KDDPVTNLNNAFEVAEKYLDIPK.M	46.89	2.85189	659.09	35598	4	O43707	ACTN4	167013291	05222
Actinin alpha 4	K.RDHALLEEQSKQQSNEHLR.R	85.67	6.13802	464.441	9529	5	O43707	ACTN4	295393786	05222
Activated RNA polymerase II transcriptional coactivator p15	K.ELVSSSSSGSDSDSEVDKK.L	101.97	5.48052	971.945	9526	2	P53999	SUB1	217330646	02737
Activating transcription factor 3	K.ESEKLESVNAELK.A	69.67	3.65912	738.386	13243	2	Q5VTZ2	ATF3	346223461	04395
Activating transcription factor 3	R.NLFIQQIK.E	18.7	3.67677	502.302	19894	2	Q5VTZ2	ATF3	346223461	04395
Activity dependent neuroprotector	R.VLGQSSSKPAAAATGPPPGNTSSTQK.W	51.83	4.87197	813.758	10227	3	Q9H2P0	ADNP	119596018	09793
Activity dependent neuroprotector	R.EHFQHVAAPYIAK.A	17.11	4.89347	504.267	12948	3	Q9H2P0	ADNP	119596018	09793
Activity dependent neuroprotector	K.SVGQGYSVGQSMR.L	54.94	5.33473	678.326	13061	2	Q9H2P0	ADNP	119596018	09793
Acyl CoA dehydrogenase, short chain	R.IGIASQALGIAQTALDCAVNYAENR.M	92.72	0.832277	873.779	37324	3	P16219	ACADS	311349376	06053
Acyl CoA dehydrogenase, very long chain	K.GILLFGTK.A	34.25	2.85436	424.767	23865	2	G3V1M7	ACADVL	167745034	01940
Acyl CoA dehydrogenase, very long chain	K.ELSGLGSALKNPFGNAGLLLGEAGK.Q	31.45	2.87405	805.11	30007	3	G3V1M7	ACADVL	167745034	01940
Acyl-CoA dehydrogenase 9	R.AYICAHPLDR.T	17	4.731	405.871	13088	3	Q9H845	ACAD9	119599702	12412
Acyl-CoA synthetase long-chain family member 3	K.VLSEAAISASLEKFEIPVK.I	46.66	7.08071	677.722	28126	3	O95573	ACSL3	119591215	03845
Acyl-CoA thioesterase 7	R.IMRPDDANVAGNVHGGTILK.M	38.15	2.53358	693.367	15844	3	O00154	ACOT7	119591938	12517
Acyl-CoA thioesterase 7	K.ATLWYVPLSLK.N	45.28	5.1009	645.88	29549	2	O00154	ACOT7	119591938	12517
Acyl-Coenzyme A dehydrogenase, medium chain	K.TRPVVAAGAVGLAQR.A	30.95	3.56445	489.293	13573	3	Q5T4U5	ACADM	187960098	08447
Acyl-Coenzyme A dehydrogenase, medium chain	K.AFAGDIANQLATDAVQILGGNGFNTEYPVEK.L	136.94	2.03686	1612.3	37310	2	Q5T4U5	ACADM	187960098	08447
Acylpeptide hydrolase	R.QVLLSEPEEAAALYR.G	33.61	4.37683	844.95	22893	2	P13798	APEH	119585400	00034
Acylpeptide hydrolase	K.TPLLLMLGQEDR.R	23.1	5.0745	693.38	28596	2	P13798	APEH	119585402	00034
AD-003 protein	K.TGTSCALDCGAGIGR.I	54.22	6.62712	748.34	14091	2	Q9BV86	NTMT1	119608301	10628
AD-003 protein	R.LLLPLFR.E	18.22	3.74034	436.293	29579	2	Q9BV86	NTMT1	119608301	10628
ADAM 22	R.QCKYIWGQKVTASDK.Y	16.24	7.00922	453.73	10088	4	G5E951	ADAM22	256032616	04751
Adaptin, beta 1	R.LSHANSAVVLSAVK.V	32.63	5.07235	465.939	13418	3	A0A087X253	AP2B1	301015716	02541
Adaptin, beta 1	R.LASQANIAQVLAELK.E	27.13	3.50818	784.957	28696	2	A0A087X253	AP2B1	301015716	02541
Adaptin, beta 1	R.CAIKVEQSAER.C	54.64	4.34509	430.889	9613	3	A0A087X253	AP2B1	301015716	02541
Adaptor related protein complex 1, gamma 1 subunit	K.TFQLQLLSPSSSIVPAFNTGTITQVIK.V	51.87	0.386426	964.203	36084	3	B3KNW1	AP1G1	146345366	04637
Adaptor related protein complex 2 beta 1 subunit	R.LLSTDPVTAK.E	16.07	4.10684	522.803	13587	2	A0A087X253	AP2B1	301015716	03015
Adaptor related protein complex 3 mu 2 subunit	K.IQQLAISGLK.V	50.26	4.62518	535.835	18298	2	P53677	AP3M2	197209857	16496
Adenine phosphoribosyltransferase	K.AELEIQKDALEPGQR.V	37.62	4.10043	566.303	16386	3	G5E9J2	APRT	119587165	00029
Adenine phosphoribosyltransferase	R.VVVVDDLLATGGTMNAACELLGR.L	77.03	6.34489	792.07	34131	3	H3BQZ9	APRT	119587164	00029
Adenine phosphoribosyltransferase	R.GFLFGPSLAQELGLGCVLIR.K	112.91	0.519755	1074.09	37112	2	G5E9J2	APRT	119587165	00029
Adenosine deaminase, RNA specific	R.TMLLLSR.S	20.98	4.42954	417.251	19281	2	P55265	ADAR	313104303	07528
Adenosine deaminase, RNA specific	K.AMTILLEEAK.A	38.46	4.11043	559.812	21227	2	P55265	ADAR	313104303	07528
Adenosine deaminase, RNA specific	R.FLYSELMK.Y	26.41	3.34391	515.769	22861	2	P55265	ADAR	313104303	07528
Adenosine deaminase, RNA specific	K.SVTLGYLFSQGHLTR.A	29.88	3.29502	560.304	23871	3	P55265	ADAR	313104303	07528
Adenylate kinase 1	K.ATEPVIAFYEKR.G	21.22	4.17485	475.259	18021	3	Q5T9B7	AK1	134104062	00046
Adenylate kinase 1	K.YGYTHLSTGDLLR.S	27.59	4.42317	748.384	18622	2	Q5T9B7	AK1	134104062	00046
Adenylate kinase 1	K.IIFVVGGPGSGK.G	30.91	3.71641	565.834	20368	2	Q5T9B7	AK1	119608115	00046
Adenylate kinase 1	K.GQLVPLETVLDMLR.D	53.23	0.770259	792.446	37225	2	Q5T9B7	AK1	134104062	00046
Adenylate kinase 2	M.APSVPAAEPEYPK.G	40.35	1.56378	678.347	14213	2	G3V213	AK2	59808289	00047
Adenylate kinase 2	R.SYHEEFNPPKEPMKDDITGEPLIR.R	20.78	4.9754	711.352	18357	4	P54819	AK2	312836806	00047
Adenylate kinase 2	R.LQAYHTQTTPLIEYYR.K	71.86	0.0210314	999.01	18562	2	P54819	AK2	312836806	00047
Adenylate kinase 2	R.LAENFCVCHLATGDMLR.A	66.34	2.76392	669.648	22399	3	G3V213	AK2	312836806	00047
Adenylate kinase 2	K.NGFLLDGFPR.T	36.94	4.05779	568.301	26978	2	G3V213	AK2	312836806	00047
Adenylate kinase 2	K.ATMDAGKLVSDEMVVELIEK.N	17.68	8.15579	726.7	29396	3	G3V213	AK2	312836806	00047
Adenylate kinase 2	R.GIHSAIDASQTPDVVFASILAAFSK.A	124.57	0.924044	1273.17	37157	2	P54819	AK2	312836806	00047
Adenylate kinase 3 like 1	K.NLTQYSWLLDGFPR.T	76.5	3.23652	855.433	33727	2	Q9HC01	AK3	315434229	12439
Adenylate kinase 3-like 1	K.SLLVPDHVITR.L	38.28	4.39294	625.37	18297	2	D3DQ64	AK4	299689350	00048
Adenylate kinase 3-like 1	K.DVAKPVIELYK.S	30.9	3.49718	637.874	18396	2	D3DQ64	AK4	299689350	00048
Adenylate kinase 3-like 1	R.IAQNFGLQHLSSGHFLR.E	117.17	3.53866	963.014	19263	2	P27144	AK4	299689350	00048
Adenylosuccinate lyase	R.HDVMAHVHTFGHCCPK.A	63.51	4.82603	483.968	10372	4	A0A096LNY4	ADSL	220897534	00049
Adenylyl cyclase-associated protein	R.ALLVTASQCQQPAENK.L	55.48	4.37001	879.45	14139	2	F5H6Z3	CAP1	308153681	09869
Adenylyl cyclase-associated protein	K.NSLDCEIVSAK.S	26.93	4.40272	618.303	15589	2	E7ENY9	CAP1	308153681	09869
Adenylyl cyclase-associated protein	K.AGAAPYVQAFDSLLAGPVAEYLK.I	71.35	2.43447	1176.12	37138	2	F5H6Z3	CAP1	308153681	09869
Adipocyte plasma membrane-associated protein	R.RPLRPQVVTDDDGQAPEAK.D	17.89	4.65181	523.777	10949	4	Q9HDC9	APMAP	119630518	09840
Adipocyte plasma membrane-associated protein	R.VVKLENGEIETIAR.F	22.23	4.57576	524.301	16307	3	H0Y512	APMAP	123231954	09840
ADP ribosyl transeferase 2	K.MGQHSLVACSGNLNK.A	49.13	2.97814	808.39	11298	2	Q9UGN5	PARP2	119586882	09660
ADP ribosyl transeferase 2	R.IAPPEAPITGYMFGK.G	36.01	0.919702	796.414	25355	2	Q9UGN5	PARP2	119586882	09660
ADP ribosyl transferase	K.VVDRDSEEAEIIRK.Y	44.54	5.21798	829.943	11570	2	P09874	PARP1	315364440	01435
ADP ribosyl transferase	K.KPPLLNNADSVQAK.V	80.44	4.90221	747.921	12017	2	P09874	PARP1	315364440	01435
ADP ribosyl transferase	K.VVDRDSEEAEIIR.K	63.17	3.44791	765.894	13230	2	P09874	PARP1	315364440	01435
ADP ribosyl transferase	K.AEPVEVVAPR.G	46.63	4.60156	533.801	13795	2	P09874	PARP1	156523968	01435
ADP ribosyl transferase	R.GGSDDSSKDPIDVNYEK.L	27.72	9.2046	609.28	14229	3	P09874	PARP1	315364440	01435
ADP ribosyl transferase	K.GGAAVDPDSGLEHSAHVLEKGGK.V	37.93	3.56459	744.376	14441	3	P09874	PARP1	159163891	01435
ADP ribosyl transferase	R.VGTVIGSNKLEQMPSK.E	88.59	5.428	844.461	14442	2	P09874	PARP1	159163891	01435
ADP ribosyl transferase	K.LQLLEDDKENR.Y	50.68	6.18919	686.861	14550	2	P09874	PARP1	159163891	01435
ADP ribosyl transferase	K.GGAAVDPDSGLEHSAHVLEK.G	29.07	3.1016	663.663	15453	3	P09874	PARP1	159163891	01435
ADP ribosyl transferase	K.QQVPSGESAILDR.V	51.89	3.46357	700.36	15615	2	P09874	PARP1	188036025	01435
ADP ribosyl transferase	K.NREELGFRPEYSASQLK.G	21.21	7.8635	675.35	15758	3	P09874	PARP1	321159579	01435
ADP ribosyl transferase	K.KMVDPEKPQLGMIDR.W	42.26	2.45431	878.96	15832	2	P09874	PARP1	321159579	01435
ADP ribosyl transferase	K.VGHSIRHPDVEVDGFSELR.W	63.52	2.81422	717.033	16263	3	P09874	PARP1	321159578	01435
ADP ribosyl transferase	K.SKLPKPVQDLIK.M	27.03	4.63593	683.43	16331	2	P09874	PARP1	315364440	01435
ADP ribosyl transferase	K.GFSLLATEDKEALKK.Q	75.9	3.1638	825.462	16536	2	P09874	PARP1	321159579	01435
ADP ribosyl transferase	K.MIFDVESMKK.A	22.73	3.56463	409.877	19354	3	P09874	PARP1	315364440	01435
ADP ribosyl transferase	K.AQNDLIWNIKDELKK.V	50.81	3.32166	914.505	21298	2	P09874	PARP1	188036025	01435
ADP ribosyl transferase	K.SDAYYCTGDVTAWTK.C	50.04	3.90735	869.378	22027	2	P09874	PARP1	188036025	01435
ADP ribosyl transferase	K.ELLIFNK.Q	14.44	4.32619	438.765	22479	2	P09874	PARP1	188036025	01435
ADP ribosyl transferase	K.GIYFADMVSK.S	27.82	3.85119	565.783	23089	2	P09874	PARP1	315364440	01435
ADP ribosyl transferase	R.IAPPEAPVTGYMFGK.G	16.07	4.88145	526.608	23308	3	P09874	PARP1	315364440	01435
ADP ribosyl transferase	K.MIFDVESMK.K	19.21	5.73158	550.265	23880	2	P09874	PARP1	315364440	01435
ADP ribosyl transferase	R.VVSEDFLQDVSASTK.S	67.36	4.64299	812.911	24013	2	P09874	PARP1	159163816	01435
ADP ribosyl transferase	K.AQNDLIWNIKDELK.K	65.17	3.61314	850.457	24568	2	P09874	PARP1	188036025	01435
ADP ribosyl transferase	R.FYTLIPHDFGMK.K	34.74	4.55494	734.872	24668	2	P09874	PARP1	315364440	01435
ADP ribosyl transferase	K.LQLLEDDKENRYWIFR.S	40.3	3.7491	1069.56	25780	2	P09874	PARP1	159163891	01435
ADP ribosyl transferase	R.MAIMVQSPMFDGKVPHWYHFSCFWK.V	17.27	4.95901	626.697	27889	5	P09874	PARP1	321159578	01435
ADP ribosyl transferase	K.VFSATLGLVDIVK.G	77.32	4.47493	681.409	28648	2	P09874	PARP1	159163891	01435
ADP ribosyl transferase	K.SLQELFLAHILSPWGAEVKAEPVEVVAPR.G	80.69	0.562508	797.189	35575	4	P09874	PARP1	156523968	01435
ADP ribosyl transferase	K.SLQELFLAHILSPWGAEVK.A	88.98	3.13633	1069.59	36958	2	P09874	PARP1	156523968	01435
ADP ribosyl transferase	R.QIQAAYSILSEVQQAVSQGSSDSQILDLSNR.F	130.39	2.20945	1112.56	36960	3	P09874	PARP1	315364440	01435
ADP ribosylation factor 1	R.MLAEDELR.D	32.68	5.39283	488.745	16026	2	P61204	ARF3	119590242	00054
ADP ribosylation factor 1	R.HYFQNTQGLIFVVDSNDRER.V	36.08	5.14437	813.404	22211	3	P18085	ARF4	119604036	00054
ADP ribosylation factor 1	K.NISFTVWDVGGQDK.I	57.82	1.6401	783.385	27496	2	P61204	ARF3	119590242	00054
ADP ribosylation factor 1	R.DAVLLVFANK.Q	25.13	6.29384	545.322	27717	2	P61204	ARF3	119604036	00054
ADP ribosylation factor GTPase activating protein 1	K.ASELGHSLNENVLKPAQEK.V	27.21	4.76192	688.699	14430	3	Q8N6T3	ARFGAP1	220675567	06443
ADP ribosylation factor like 6 interacting protein 2	R.NLVPLLLAPENLVEKEISGSK.V	38.55	1.74569	755.1	34873	3	Q8NHH9	ATL2	208610002	10662
ADP ribosyltransferase 3	R.KTQIFLPMNFK.D	15.03	6.95082	683.876	17574	2	Q13508	ART3	194097382	04363
ADP ribosyltransferase 4	K.LTQGDYFTK.D	15.77	3.81712	536.771	22437	2	Q93070	ART4	288815992	04364
AF6	R.LDSDRVSSASSTAER.G	26.99	4.42066	527.591	9190	3	J3KN01	MLLT4	344179034	01164
AFG3L2	R.ILINDAYKR.T	28.1	2.61749	553.323	12660	2	Q9Y4W6	AFG3L2	300192933	05205
AFG3L2	K.VGQISFDLPR.Q	50.15	3.83521	566.314	22341	2	Q9Y4W6	AFG3L2	300192933	05205
AH receptor-interacting protein	R.TLHSDDEGTVLDDSR.A	82.15	4.25485	830.38	12822	2	O00170	AIP	313671968	10408
AH receptor-interacting protein	K.HVVLYPLVAK.S	24.48	1.8284	569.854	17786	2	O00170	AIP	294960122	10408
AH receptor-interacting protein	R.EGEIAQFLCDIK.H	27.91	6.25711	711.855	29007	2	O00170	AIP	313671968	10408
AHNAK nucleoprotein (desmoyokin)	R.AGAISASGPELQGAGHSK.L	52.92	6.9776	819.41	11306	2	Q09666	AHNAK	160332335	14684
AICAR transformylase, IMP cyclohydrolase	K.YTQSNSVCYAK.N	23.43	7.25732	660.803	10106	2	P31939	ATIC	119590935	03434
AICAR transformylase, IMP cyclohydrolase	K.TLHPAVHAGILAR.N	47.41	4.56632	452.604	12455	3	P31939	ATIC	119590935	03434
AICAR transformylase, IMP cyclohydrolase	K.NGQVIGIGAGQQSR.I	44.56	2.57956	692.87	13024	2	P31939	ATIC	119590935	03434
AICAR transformylase, IMP cyclohydrolase	K.HVSPAGAAVGIPLSEDEAK.V	110.54	3.87022	924.482	16938	2	P31939	ATIC	119590935	03434
AICAR transformylase, IMP cyclohydrolase	R.YGMNPHQTPAQLYTLQPK.L	48.53	1.15187	696.35	17876	3	P31939	ATIC	119590935	03434
AICAR transformylase, IMP cyclohydrolase	K.SLFSNVVTK.N	18.8	4.08421	497.784	18701	2	P31939	ATIC	119590935	03434
AICAR transformylase, IMP cyclohydrolase	R.TLFGLHLSQK.R	27.5	3.24398	572.332	18889	2	P31939	ATIC	119590935	03434
AICAR transformylase, IMP cyclohydrolase	R.NNGVVDKSLFSNVVTK.N	41.04	0.529948	860.966	19230	2	P31939	ATIC	119590935	03434
AICAR transformylase, IMP cyclohydrolase	K.EALGIPAAASFK.H	47.67	4.70267	587.83	21100	2	P31939	ATIC	119590935	03434
AICAR transformylase, IMP cyclohydrolase	R.VVACNLYPFVK.T	47.27	4.98433	655.356	21954	2	P31939	ATIC	119590935	03434
AICAR transformylase, IMP cyclohydrolase	R.LDFNLIR.V	56.31	4.36378	445.76	24225	2	P31939	ATIC	119590935	03434
AICAR transformylase, IMP cyclohydrolase	K.ALFEEVPELLTEAEKK.E	56.91	4.63599	616.002	28968	3	P31939	ATIC	119590935	03434
AICAR transformylase, IMP cyclohydrolase	R.DVSELTGFPEM#LGGR.V	39.53	8.25111	812.394	30504	2	P31939	ATIC	119590935	03434
AICAR transformylase, IMP cyclohydrolase	K.LPITVLNGAPGFINLCDALNAWQLVK.E	112.54	0.0253741	1419.27	37239	2	P31939	ATIC	119590935	03434
Aladin	K.ILATTPSAVFR.V	42.13	4.72751	588.34	18870	2	Q9NRG9	AAAS	291045307	05646
Alanyl tRNA synthetase	K.KSIDTGMGLER.L	18.29	3.55539	603.813	12414	2	P49588	AARS	119572224	03042
Alanyl tRNA synthetase	R.EADGILKPLPK.K	47.6	2.61879	590.852	15086	2	P49588	AARS	119572224	03042
Alanyl tRNA synthetase	R.FIDFFKR.N	21.71	2.63436	486.77	21709	2	P49588	AARS	119572225	03042
Alanyl tRNA synthetase	K.DIINEEEVQFLK.T	70.09	2.96459	738.885	27435	2	P49588	AARS	119572224	03042
Alanyl tRNA synthetase	K.MSNYDTDLFVPYFEAIQK.G	51.83	5.77348	1091.01	33868	2	P49588	AARS	119572224	03042
Alanyl tRNA synthetase	R.EIADLGEALATAVIPQWQKDELR.E	22.07	2.5242	856.124	35128	3	P49588	AARS	119572224	03042
Alanyl tRNA synthetase	K.NVGCLQEALQLATSFAQLR.L	132.92	0.018876	1060.05	37026	2	P49588	AARS	119572224	03042
Alanyl-tRNA synthetase like	R.AAFLNFFR.D	22.68	6.90185	493.27	28376	2	Q5JTZ9	AARS2	119624673	12397
Albumin	K.KVPQVSTPTLVEVSR.N	52.72	3.57573	820.475	16871	2	Q8IUK7	ALB	332356380	00062
Albumin	K.YLYEIAR.R	17.98	4.7806	464.253	17199	2	A0A0C4DGB6	ALB	332356380	00062
Alcohol dehydrogenase 5, chi polypeptide	K.LVSEYMSK.K	26.3	3.13443	478.74	12673	2	P11766	ADH5	327533724	00064
Aldehyde dehydrogenase 1 family, member L2	R.IPQPEEGATYEGIQKK.E	40.05	4.69706	596.647	13119	3	Q3SY69	ALDH1L2	238814322	18742
Aldehyde dehydrogenase 1 family, member L2	K.AMVEAVQLIADGKAPR.I	23.89	5.73185	556.978	21169	3	Q3SY69	ALDH1L2	238814322	18742
Aldehyde dehydrogenase 16 family, member A1	R.LLWTLESLVTGR.A	79.26	2.15162	694.399	36020	2	Q8IZ83	ALDH16A1	269849532	14394
Aldehyde dehydrogenase 2	K.TEQGPQVDETQFKK.I	47.03	5.05319	545.608	11660	3	P05091	ALDH2	328877225	00003
Aldehyde dehydrogenase 2	R.YYAGWADKYHGK.T	29.15	4.77416	729.847	12304	2	P05091	ALDH2	328877225	00003
Aldehyde dehydrogenase 2	R.VIQVAAGSSNLK.R	49.82	3.66399	593.845	12625	2	P05091	ALDH2	328877225	00003
Aldehyde dehydrogenase 2	K.LLCGGGIAADR.G	56.92	5.83	551.791	13808	2	P05091	ALDH2	328877225	00003
Aldehyde dehydrogenase 2	K.LGPALATGNVVVMK.V	64.98	3.80058	685.4	20341	2	P05091	ALDH2	328877225	00003
Aldehyde dehydrogenase 2	R.ANNSTYGLAAAVFTK.D	45.18	8.22232	764.4	22713	2	P05091	ALDH2	328877225	00003
Aldehyde dehydrogenase 2	K.TIPIDGDFFSYTR.H	52.87	3.46924	766.378	27736	2	P05091	ALDH2	328877225	00003
Aldehyde dehydrogenase 5	K.LAPALATGNTVVMK.V	58.37	2.96005	693.397	17713	2	P30837	ALDH1B1	311033472	00005
Aldehyde dehydrogenase 5	R.YGLAAAVFTR.D	16.18	5.43146	534.798	21402	2	P30837	ALDH1B1	311033472	00005
Aldehyde dehydrogenase 5	K.VAEQTPLSALYLASLIK.E	23.58	3.51342	606.35	34958	3	P30837	ALDH1B1	311033472	00005
Aldehyde dehydrogenase 7 family, member A1	R.VRQASVADYEETVKK.A	57.65	5.35489	431.483	11688	4	A0A0J9YWF7	ALDH7A1	320202964	00124
Aldehyde dehydrogenase 7 family, member A1	R.QASVADYEETVKK.A	74.91	5.55411	734.374	12404	2	A0A0J9YWF7	ALDH7A1	320202964	00124
Aldehyde dehydrogenase 7 family, member A1	K.QVGLMVQER.F	26.68	2.43119	530.286	14781	2	A0A0J9YWF7	ALDH7A1	320202964	00124
Aldehyde dehydrogenase 7 family, member A1	R.MIGGPILPSER.S	41.71	3.3925	585.323	18864	2	A0A0J9YWF7	ALDH7A1	320202964	00124
Aldehyde dehydrogenase 7 family, member A1	K.IWADIPAPK.R	29.87	4.38564	505.789	19896	2	A0A0J9YWF7	ALDH7A1	320202964	00124
Aldehyde dehydrogenase 7 family, member A1	R.VGNPWDPNVLYGPLHTK.Q	54.35	3.95598	953.998	24818	2	P49419	ALDH7A1	319655561	00124
Aldehyde dehydrogenase 9	K.GIKPVTLELGGK.S	24.59	4.36479	404.585	16202	3	P49189	ALDH9A1	223462711	04109
Aldehyde dehydrogenase 9	K.VLCGGDIYVPEDPKLK.D	39.15	1.65175	901.97	19094	2	P49189	ALDH9A1	223462711	04109
Aldehyde dehydrogenase 9	K.IGDPLLEDTR.M	44.94	4.52598	564.801	19375	2	P49189	ALDH9A1	223462711	04109
Aldehyde dehydrogenase 9	R.IKIGDPLLEDTR.M	25.57	3.05306	685.39	20753	2	P49189	ALDH9A1	223462711	04109
Aldehyde dehydrogenase 9	K.EILDKFTEEVVK.Q	67.09	3.8447	725.398	22409	2	P49189	ALDH9A1	223462711	04109
Aldehyde dehydrogenase X, mitochondrial	R.LLNLLADLVER.D	62.65	2.31881	634.881	35086	2	P30837	ALDH1B1	311033472	00005
Aldo-keto reductase 7	K.SNGWILPTVYQGMYNATTR.Q	60.23	9.70408	1086.54	29472	2	O43488	AKR7A2	157881392	04567
Aldolase 1	R.LQSIGTENTEENRR.F	18.89	4.80867	549.611	10020	3	H3BQN4	ALDOA	342187211	00070
Aldolase 1	R.LQSIGTENTEENR.R	84.06	4.7655	745.861	11092	2	H3BQN4	ALDOA	342187211	00070
Aldolase 1	K.GILAADESTGSIAKR.L	80.65	3.75468	496.941	13576	3	H3BQN4	ALDOA	342187211	00070
Aldolase 1	M.PYQYPALTPEQKK.E	36.48	3.51031	781.917	13686	2	H3BQN4	ALDOA	157829946	00070
Aldolase 1	K.GILAADESTGSIAK.R	79.7	5.67416	666.858	16102	2	H3BQN4	ALDOA	342187211	00070
Aldolase 1	K.ADDGRPFPQVIK.S	30.78	3.32014	671.862	16403	2	H3BQN4	ALDOA	342187211	00070
Aldolase 1	K.ALSDHHIYLEGTLLKPNMVTPGHACTQK.F	86.45	4.6066	1044.54	18230	3	H3BQN4	ALDOA	342187211	00070
Aldolase 1	K.FSHEEIAMATVTALRR.T	36.96	3.78175	916.481	20063	2	H3BQN4	ALDOA	342187211	00070
Aldolase 1	K.VDKGVVPLAGTNGETTTQGLDGLSER.C	84.49	5.18524	872.12	20232	3	H3BQN4	ALDOA	342187211	00070
Aldolase 1	K.GGVVGIKVDKGVVPLAGTNGETTTQGLDGLSER.C	21.13	8.06887	806.94	22018	4	H3BQN4	ALDOA	342187211	00070
Aldolase 1	K.FSHEEIAMATVTALR.R	55.18	3.955	838.431	22140	2	H3BQN4	ALDOA	342187211	00070
Aldolase 1	K.IGEHTPSALAIMENANVLAR.Y	94.86	2.54046	703.039	25866	3	H3BQN4	ALDOA	342187211	00070
Aldolase 1	R.QLLLTADDRVNPCIGGVILFHETLYQK.A	30.72	5.59084	779.171	28418	4	H3BQN4	ALDOA	342187211	00070
Aldose reductase	K.TTAQVLIR.F	49.45	6.85706	451.28	12820	2	P15121	AKR1B1	344189582	00071
Aldose reductase	K.YKPAVNQIECHPYLTQEK.L	102.62	7.50277	1109.56	14186	2	P15121	AKR1B1	344189582	00071
Aldose reductase	K.VAIDVGYR.H	29.46	3.73113	446.75	16062	2	P15121	AKR1B1	344189582	00071
Aldose reductase	K.REELFIVSK.L	22.85	6.88176	560.826	16363	2	P15121	AKR1B1	344189582	00071
Aldose reductase	K.GIVVTAYSPLGSPDRPWAKPEDPSLLEDPR.I	17.11	3.13423	1088.23	25011	3	P15121	AKR1B1	344189582	00071
Aldose reductase	K.MPILGLGTWK.S	23.67	3.47785	558.32	26540	2	P15121	AKR1B1	344189582	00071
ALEX3	K.MAEGGSGDVDDAGDCSGAR.Y	123.13	4.64991	913.854	9978	2	Q9UH62	ARMCX3	119623289	02294
ALG2 interacting protein 1	K.KTSEVDLAKPLVK.F	25.28	4.9865	476.623	12609	3	Q8WUM4	PDCD6IP	310942615	06425
ALG2 interacting protein 1	K.QSNNEANLREEVLK.N	79.03	3.86169	822.424	13354	2	Q8WUM4	PDCD6IP	310942615	06425
ALG2 interacting protein 1	K.STPVNVPISQK.F	39.11	4.27647	585.332	13388	2	Q8WUM4	PDCD6IP	310942615	06425
ALG2 interacting protein 1	R.NREILDESLR.L	24.85	4.93787	415.56	14078	3	Q8WUM4	PDCD6IP	310942615	06425
ALG2 interacting protein 1	K.FTDLFEK.M	16.62	3.6222	450.231	20165	2	Q8WUM4	PDCD6IP	310942615	06425
ALG2 interacting protein 1	K.ELPELLQR.N	35.33	3.32207	499.289	21052	2	Q8WUM4	PDCD6IP	310942615	06425
ALG2 interacting protein 1	K.EVFPVLAAK.H	31.47	3.56624	487.291	21106	2	Q8WUM4	PDCD6IP	310942615	06425
Alpha glucosidase II alpha subunit	R.VVIIGAGKPAAVVLQTK.G	55.97	3.27754	832.53	18344	2	Q14697	GANAB	119594456	03516
Alpha glucosidase II alpha subunit	R.SLLLSVNAR.G	22.93	5.25402	486.798	18684	2	Q14697	GANAB	119594456	03516
Alpha glucosidase II alpha subunit	K.MMDYLQGSGETPQTDVR.W	67.5	6.35418	964.436	20021	2	Q14697	GANAB	119594456	03516
Alpha glucosidase II alpha subunit	R.YRVPDVLVADPPIAR.L	39.09	5.6117	560.989	22221	3	Q14697	GANAB	119594456	03516
Alpha glucosidase II alpha subunit	R.LSFQHDPETSVLVLR.K	50.48	3.97602	870.971	22246	2	Q14697	GANAB	119594456	03516
Alpha glucosidase II alpha subunit	R.DVHNIYGLYVHMATADGLR.Q	48.56	0.866179	1073.03	26141	2	Q14697	GANAB	119594456	03516
Alpha glucosidase II alpha subunit	R.QYASLTGTQALPPLFSLGYHQSR.W	77.83	4.85976	845.775	26998	3	Q14697	GANAB	119594456	03516
Alpha glucosidase II alpha subunit	K.HHGPQTLYLPVTLSSIPVFQR.G	65.78	3.37781	1195.66	27066	2	Q14697	GANAB	119594456	03516
Alpha glucosidase II alpha subunit	R.ALLDSLQLGPDSLTVHLIHEVTK.V	27.98	1.41635	625.6	33258	4	Q14697	GANAB	119594456	03516
Alpha glucosidase II alpha subunit	R.QGSKDPAEGDGAQPEETPR.D	60.38	2.76754	656.97	8790	3	Q14697-2	GANAB	119594454	03516
Alpha glucosidase II alpha subunit	R.VSQGSKDPAEGDGAQPEETPRDGDKPEETQGK.A	39.45	4.14549	835.639	8807	4	Q14697	GANAB		03516
Alpha glucosidase II alpha subunit	R.VSQGSKDPAEGDGAQPEETPR.D	118.23	3.62877	1078	9122	2	Q14697	GANAB	119594456	03516
Aminoadipate semialdehyde dehydrogenase phosphopantetheinyl transferase	R.AEWLLAVR.S	20.06	3.50267	479.281	24357	2	Q9NRN7	AASDHPPT	119587482	09675
Aminopeptidase puromycin sensitive	K.AFFESHPAPSAER.T	17.47	4.98794	482.568	13170	3	P55786	NPEPPS	158937236	07366
Aminopeptidase puromycin sensitive	R.LGWDPKPGEGHLDALLR.G	60.71	4.20651	625.338	22330	3	P55786	NPEPPS	158937236	07366
Aminopeptidase puromycin sensitive	K.TLPFYKDYFNVPYPLPK.I	44.11	4.74095	1051.56	27950	2	P55786	NPEPPS	205371863	07366
Aminopeptidase puromycin sensitive	R.VLGATLLPDLIQK.V	42.13	5.35611	690.93	28478	2	P55786	NPEPPS	158937236	07366
Aminopeptidase puromycin sensitive	R.TIQQCCENILLNAAWLK.R	78.69	5.04662	1038.03	29178	2	P55786	NPEPPS	158937236	07366
Amyloid beta precursor protein binding protein 1	K.LLQSIGQAPESISEKELK.L	36.91	7.64227	657.37	18166	3	Q13564	NAE1	285803225	04545
Amyloid beta precursor protein binding protein 1	R.YGAAEPHTIAAFLGGAAAQEVIK.I	114.8	6.6366	1143.11	26424	2	Q13564	NAE1	285803225	04545
Androgen induced proliferation inhibitor	K.SGPPAPEEEEEEERQSGNTEQK.S	42.44	5.91149	819.698	10214	3	Q9NTI5	PDS5B	162857467	05624
Androgen induced proliferation inhibitor	K.DLLDLIKQPK.T	16.07	4.89213	591.861	26941	2	Q9NTI5	PDS5B	123242646	05624
Androgen induced proliferation inhibitor	R.LLVACCLADIFR.I	73.25	4.17853	725.878	33904	2	Q29RF7	PDS5A	344179022	05624
Annexin A11	R.SETDLLDIR.S	47.35	4.24661	531.28	22400	2	P50995	ANXA11	119600811	03983
Annexin A11	K.TPVLFDIYEIK.E	30.83	3.37435	669.373	29449	2	P50995	ANXA11	119600811	03983
Annexin A7	R.LLVSMCQGNRDENQSINHQMAQEDAQR.L	50.04	1.19656	1058.15	15779	3	P20073	ANXA7	215274186	01720
Annexin A7	K.TILQCALNRPAFFAER.L	29.65	3.22915	954.005	23568	2	P20073	ANXA7	215274186	01720
Annexin AV	R.LYDAYELK.H	26.53	5.47845	507.764	17140	2	P08758	ANXA5	342350778	00568
Annexin AV	K.VLTEIIASR.T	43.76	3.52236	501.305	18023	2	P08758	ANXA5	342350778	00568
Annexin AV	R.SEIDLFNIRK.E	38.17	4.81823	412.233	21159	3	P08758	ANXA5	342350778	00568
Annexin AV	R.GTVTDFPGFDER.A	24	3.43275	670.812	22375	2	P08758	ANXA5	342350778	00568
Annexin AV	R.SEIDLFNIR.K	44.39	4.51116	553.798	26557	2	P08758	ANXA5	342350778	00568
Annexin AV	K.WGTDEEKFITIFGTR.S	60.56	1.97678	900.45	27811	2	P08758	ANXA5	342350778	00568
Annexin AV	K.NFATSLYSMIK.G	30.26	3.65591	637.828	28681	2	P08758	ANXA5	157833780	00568
Annexin AV	R.DLLDDLKSELTGKFEK.L	42.21	3.52356	617.661	34044	3	P08758	ANXA5	342350778	00568
Annexin AV	K.GLGTDEESILTLLTSR.S	98.03	0.988914	852.953	35853	2	P08758	ANXA5	342350778	00568
Annexin II	R.TNQELQEINR.V	57.17	4.68252	622.818	12046	2	H0YMU9	ANXA2	209862831	01061
Annexin II	K.TPAQYDASELK.A	65.27	7.28936	611.806	12779	2	H0YLV6	ANXA2	209862831	01061
Annexin II	K.TDLEKDIISDTSGDFR.K	78.78	4.90873	906.441	23226	2	H0YMU9	ANXA2	209862831	01061
Annexin II	K.SYSPYDMLESIRK.E	35.31	2.97085	794.89	24185	2	P07355	ANXA2	209862831	01061
Annexin II	K.AYTNFDAERDALNIETAIK.T	21.38	6.44988	1078.04	24426	2	H0YLV6	ANXA2	209862831	01061
Annexin II	K.SYSPYDMLESIR.K	54.43	6.51066	730.845	27881	2	P07355	ANXA2	209862831	01061
Annexin II	K.SALSGHLETVILGLLK.T	84.03	1.84255	825.992	34526	2	H0YLV6	ANXA2	209862831	01061
Annexin II	K.SALSGHLETVILGLLKTPAQYDASELK.A	50.47	2.05286	714.393	34594	4	H0YLV6	ANXA2	209862831	01061
Annexin IV	K.GAGTDEGCLIEILASR.T	77.15	3.92942	831.415	28629	2	P09525	ANXA4	228311884	00112
Annexin VI	K.GTVRPANDFNPDADAK.A	61.41	2.88895	844.408	11869	2	P08133	ANXA6	302129652	00231
Annexin VI	K.MTNYDVEHTIK.K	52.73	6.18224	675.826	13143	2	P08133	ANXA6	302129652	00231
Annexin VI	K.SLEDALSSDTSGHFRR.I	21.96	2.40403	889.429	16837	2	P08133	ANXA6	302129652	00231
Annexin VI	K.SLHQAIEGDTSGDFLK.A	87.7	3.74192	859.42	17809	2	P08133	ANXA6	302129652	00231
Annexin VI	K.NKPLFFADKLYK.S	38.37	4.5443	495.284	17913	3	P08133	ANXA6	302129652	00231
Annexin VI	R.VFQEFIK.M	21.67	4.60183	455.757	18665	2	P08133	ANXA6	302129652	00231
Annexin VI	R.LIVGLMRPPAYCDAK.E	60.09	4.39931	852.456	20330	2	P08133	ANXA6	302129652	00231
Annexin VI	K.ALIEILATR.T	36.13	4.37565	500.316	24653	2	P08133	ANXA6	302129652	00231
Annexin VI	R.SELDMLDIR.E	30	4.56051	546.276	25140	2	P08133	ANXA6	302129652	00231
Annexin VI	R.LILGLMMPPAHYDAK.Q	48.55	3.55952	835.447	25645	2	P08133	ANXA6	302129652	00231
Annexin VI	K.GLGTDEDTIIDIITHR.S	86.98	4.89678	884.962	30805	2	P08133	ANXA6	302129652	00231
Annexin VI	R.GELSGDFEKLMLAVVK.C	83.89	1.64292	868.47	33813	2	P08133	ANXA6	302129652	00231
Antigen identified by monoclonal antibody Ki-67	K.FTQTSGETTDADKEPAGEDK.G	39.42	0.274573	709.65	9337	3	A0A087WV66	MKI67	225543215	08902
Apex nuclease	K.KGAVAEDGDELRTEPEAK.K	20.22	3.41367	638.987	10377	3	P27695	APEX1	346644849	00136
Apex nuclease	K.GAVAEDGDELRTEPEAK.K	92.53	0.00559646	893.926	11852	2	P27695	APEX1	346644849	00136
Apex nuclease	K.KNDKEAAGEGPALYEDPPDQK.T	25.34	5.22868	568.777	12020	4	P27695	APEX1	346644849	00136
Apex nuclease	K.VSYGIGDEEHDQEGR.V	104.77	4.01009	845.872	12213	2	P27695	APEX1	346644849	00136
Apex nuclease	K.ICSWNVDGLR.A	58.23	4.78028	610.301	19965	2	P27695	APEX1	346644849	00136
Apex nuclease	K.GLDWVKEEAPDILCLQETK.C	79.43	5.48719	1122.57	27553	2	P27695	APEX1	346644849	00136
Apex nuclease	R.LDYFLLSHSLLPALCDSK.I	76.79	7.28075	1046.55	33377	2	P27695	APEX1	346644849	00136
Apex nuclease	R.QGFGELLQAVPLADSFR.H	88.96	1.19808	924.485	34764	2	P27695	APEX1	346644849	00136
ApoB mRNA editing enzyme, catalytic polypeptide like 3C	R.CFLSWFCDDILSPNTK.Y	42.52	4.47448	1001.96	36409	2	Q9NRW3	APOBEC3C	119580688	09671
Apolipoprotein A-I binding protein	K.RPNKPLFTALVTQCQK.M	52.97	5.35072	951.03	15445	2	Q5T3I3	APOA1BP	150438841	16397
Apolipoprotein A-I binding protein	R.EPFHSILSVLK.G	42.98	3.50785	635.366	25528	2	Q5T3I4	APOA1BP	150438841	16397
Apolipoprotein A-I binding protein	K.GNAGGIQPDLLISLTAPK.K	58.22	4.14279	883	28532	2	Q8NCW5	APOA1BP	150438841	16397
Apoptosis antagonizing transcription factor	R.SILTQIDHILMDKER.L	26.09	2.45809	604.662	28692	3	Q9NY61	AATF	119577979	12236
Apoptosis inhibitor 5	M.PTVEELYR.N	28.39	4.31385	503.766	16087	2	Q9BZZ5	API5	62510459	16500
Apoptosis inhibitor 5	K.ITNNINVLIK.D	24.31	1.50478	571.351	18590	2	B4E283	API5	344217752	16500
APRIL	K.DISTLEPLK.K	38.22	2.23126	508.288	21032	2	Q92688	ANP32B	297787509	09803
APRIL	K.DISTLEPLKKLECLK.S	46.11	4.44542	894.007	23840	2	Q92688	ANP32B	297787509	09803
APRIL	R.IFGGLDMLAEK.L	56.19	5.00323	597.318	26731	2	Q92688	ANP32B	297787509	09803
APRIL	R.IFGGLDMLAEKLPNLTHLNLSGNKLK.D	29.46	3.98824	946.2	29844	3	Q92688	ANP32B	297787509	09803
APRIL	K.SLDLFNCEVTNLNDYRESVFK.L	38.88	3.9821	855.079	30383	3	Q92688	ANP32B	297787509	09803
ARD1	R.HVVLGAIENKVESK.G	37.41	6.76618	761.938	13606	2	P41227-2	NAA10	119593182	02056
ARD1	R.DLTQMADELRR.H	20.43	2.44125	674.34	22119	2	P41227-2	NAA10	119593182	02056
Arginine rich protein	K.IINEVSKPLAHHIPVEK.I	19.13	4.88433	481.783	13188	4	A8K878	MANF	332278201	03558
Arginine/serine-rich coiled-coil 2	R.NTAMDAQEALAR.R	22.87	3.22792	645.811	14978	2	Q7L4I2	RSRC2	74739167	13342
Arginine/serine-rich splicing factor 10	R.GYDDRDYYSR.S	19.21	4.14494	655.279	11229	2	P62995	TRA2B	345197228	04097
Arginine/serine-rich splicing factor 10	R.GYDRGYDDRDYYSR.S	21.05	4.41479	600.927	11665	3	P62995	TRA2B	345197228	04097
Arginine/serine-rich splicing factor 10	R.VDFSITK.R	29.23	4.09417	405.225	16645	2	P62995	TRA2B	345197228	04097
Arginyl aminopeptidase	R.AEFGPPGPGAGSR.G	20.45	3.40785	600.296	13295	2	Q9H4A4	RNPEP	119611792	04055
Arginyl aminopeptidase	R.AFFPCFDTPAVK.Y	44.12	0.873061	700.34	25967	2	Q9H4A4	RNPEP	119611792	04055
Arginyl aminopeptidase	K.TYQLVYFLDK.I	37.34	2.72781	645.344	26681	2	Q9H4A4	RNPEP	119611793	04055
Arginyl-tRNA synthetase	R.LLQQEEEIK.S	47.43	4.19435	565.311	12590	2	P54136	RARS	119581911	00142
Arginyl-tRNA synthetase	R.LMDLLGEGLKR.S	18.04	7.73833	622.86	21696	2	P54136	RARS	119581911	00142
Arginyl-tRNA synthetase	R.LNDYIFSFDK.M	53.09	4.32461	631.311	26564	2	P54136	RARS	119581911	00142
ARL 6 interacting protein 1	R.FHEICSNLVK.T	35.27	4.03568	416.215	13455	3	Q15041	ARL6IP1	119570644	09641
ARP2 actin-related protein 2 homolog	R.KVVVCDNGTGFVK.C	27.64	4.26358	711.877	12570	2	P61160	ACTR2	119620319	05023
ARP2 actin-related protein 2 homolog	R.GYAFNHSADFETVR.M	25.04	3.75525	538.585	16561	3	P61160	ACTR2	119620320	05023
ARP2 actin-related protein 2 homolog	K.ILLTEPPMNPTK.N	50.83	3.69788	677.378	19343	2	P61160	ACTR2	119620320	05023
ARP2 actin-related protein 2 homolog	K.CGYAGSNFPEHIFPALVGRPIIR.S	18.47	8.10236	857.788	25337	3	P61160	ACTR2	119620319	05023
ARP2/3 protein complex subunit p21	M.PAYHSSLMDPDTK.L	24.26	4.36486	487.896	12543	3	O15145	ARPC3	50604179	09175
ARP2/3 protein complex subunit p21	K.LIGNMALLPIR.S	21.82	3.82411	605.873	26367	2	O15145	ARPC3	119618319	09175
Arsenite resistance protein 2	R.ILEQEEEEEQAGKPGEPSKKEEGR.A	53.79	3.70829	909.445	10228	3	Q9BXP5	SRRT		10665
Arsenite resistance protein 2	R.LRECELSPGVNR.D	44.95	3.5839	715.367	11380	2	Q9BXP5	SRRT	192807336	10665
Arsenite resistance protein 2	R.ESLSEEEAQKMGR.K	24.17	1.7922	498.569	11865	3	Q9BXP5	SRRT	192807336	10665
Arsenite resistance protein 2	K.LTPLLSVR.E	19.54	0.781239	449.79	18951	2	Q9BXP5	SRRT	192807336	10665
Arsenite resistance protein 2	R.GWVTFDR.S	25.07	4.4796	440.721	20135	2	Q9BXP5	SRRT	192807336	10665
Arsenite resistance protein 2	K.VLDKLLLYLR.I	47.33	4.81137	623.403	26736	2	Q9BXP5	SRRT	192807336	10665
ASH2 like	K.QTPHSEIIFYK.N	24.32	3.60385	454.908	15317	3	Q9UBL3	ASH2L	157412282	05309
ASNA1	K.WIFVGGK.G	22.08	3.99031	403.73	21253	2	A0A087WXS7	ASNA1	119604709	03555
Asparagine synthetase	K.VEPFLPGHYEVLDLKPNGK.V	44.33	5.4471	718.057	22533	3	P08243	ASNS	296010852	00153
Asparagine synthetase	K.LFPGFEIETVKNNLR.I	34.25	3.73444	888.989	24614	2	P08243	ASNS	296010852	00153
Asparagine synthetase	R.ADWLSHYWMPK.W	40.32	3.52661	717.34	25618	2	P08243	ASNS	296010852	00153
Asparagine synthetase	K.ILQEYVEHQVDDAMMANAAQKFPFNTPK.T	105.99	9.39428	1079.2	27360	3	P08243	ASNS	296010852	00153
Asparagine synthetase	R.LAVVDPLFGMQPIR.V	76.33	3.45273	778.44	29913	2	P08243	ASNS	296010848	00153
Asparagine synthetase	R.ELYLFDVLR.A	30.84	3.21847	584.322	34587	2	P08243	ASNS	296010852	00153
Asparagine synthetase	R.IGCLLSGGLDSSLVAATLLK.Q	84.06	1.05024	994.559	34825	2	P08243	ASNS	296010852	00153
Asparaginyl tRNA synthetase	K.YGTCPHGGYGLGLER.F	54.73	4.79239	818.884	14752	2	O43776	NARS	119583453	00154
Asparaginyl tRNA synthetase	K.VFGWVHR.L	19.95	3.67801	450.747	15326	2	O43776	NARS	119583453	00154
Asparaginyl tRNA synthetase	R.IFDSEEILAGYKR.E	15.08	3.42224	514.273	22328	3	O43776	NARS	119583453	00154
Asparaginyl tRNA synthetase	R.LMTDTINEPILLCR.F	38.14	3.61187	844.942	25567	2	O43776	NARS	119583453	00154
Asparaginyl tRNA synthetase	R.FLTWILNR.Y	31.26	5.0404	531.811	28072	2	O43776	NARS	119583453	00154
Aspartate beta-hydroxylase	K.LGIYDADGDGDFDVDDAKVLLGLK.E	18.96	0.3815	842.086	34055	3	B7ZM95	ASPH	258613955	08996
Aspartyl aminopeptidase	K.GFFELFPSLSHNLLVD.-	27.03	3.05187	917.975	37140	2	H0YGP0	DNPEP	156416028	09924
Aspartyl-tRNA synthetase	R.IHDPQLLTER.A	39.02	4.23521	611.336	13227	2	P14868	DARS	119632025	04361
Aspartyl-tRNA synthetase	R.FQTEIQTVNK.Q	51.19	4.05089	604.322	13379	2	P14868	DARS	119632025	04361
Aspartyl-tRNA synthetase	R.FGAPPHAGGGIGLER.V	24.07	3.78478	718.378	14611	2	P14868	DARS	119632025	04361
Aspartyl-tRNA synthetase	R.YGISSMIQSQEKPDR.V	92.72	2.83176	869.928	17037	2	P14868	DARS	119632025	04361
Aspartyl-tRNA synthetase	R.LQSGICHLFR.E	38.79	4.41231	615.827	17241	2	P14868	DARS	119632025	04361
Aspartyl-tRNA synthetase	K.QCFLVLR.Q	34.12	3.22603	468.262	20404	2	P14868	DARS	119632025	04361
Aspartyl-tRNA synthetase	R.VTMLFLGLHNVR.Q	52.83	4.32349	700.401	23397	2	P14868	DARS	119632025	04361
Aspartyl-tRNA synthetase	K.VFSIGPVFR.A	25.55	2.82894	511.297	24641	2	P14868	DARS	119632025	04361
Aspartyl-tRNA synthetase	R.LEYCEALAMLR.E	48.25	6.22354	684.84	26419	2	P14868	DARS	119632025	04361
Aspartyl-tRNA synthetase 2, mitochondrial	R.QNTFLVLR.D	28.36	0.371502	495.79	20402	2	Q6PI48	DARS2	119611368	07677
Aspartyl-tRNA synthetase 2, mitochondrial	R.NTEIGFLQDALSKPHGTVK.A	65.25	9.3893	1028.06	20978	2	Q6PI48	DARS2	119611368	07677
Aspartyl-tRNA synthetase 2, mitochondrial	K.IIDISDVFR.N	50.2	5.94098	539.304	29021	2	Q6PI48	DARS2	119611368	07677
AT rich interactive domain 1A	R.KHVTTAEGTPGTTDQEGPPPDGPPEKR.I	24.49	5.56518	560.68	9350	5	O14497	ARID1A	119628201	04319
Ataxin 10	R.LSGVM#VPAPIQDLEALR.A	28.25	6.12055	913.004	31052	2	Q9UBB4	ATXN10	266453278	04624
Ataxin 10	R.VTLLDLMIAK.I	23.59	0.463879	558.839	34668	2	Q9UBB4	ATXN10	266453278	04624
Ataxin 2 domain protein	R.IAMENDDGRTEEEKHSAVQR.Q	55.55	1.11185	772.36	9407	3	Q63ZY4	ATXN2L	223459664	06394
ATP binding cassette 50	R.FGLESHAHTIQICK.L	28.16	4.51235	410.963	14640	4	A0A0G2JIC2	ABCF1	168986081	09139
ATP binding cassette 50	K.IGFFNQQYAEQLR.M	76.33	5.73547	807.412	23860	2	Q8NE71	ABCF1	168986080	09139
ATP binding cassette 50	K.KAEQGSEEEGEGEEEEEEGGESK.A	77.4	0.17486	828	8342	3	Q8NE71	ABCF1	168986080	09139
ATP binding cassette, sub family F, member 2	K.LVDEEPQLTKR.T	58.9	5.98992	443.248	12035	3	Q75MJ1	ABCF2	119574402	12403
ATP binding cassette, sub family F, member 2	R.ILHGLGFTPAMQR.K	17.02	5.5789	480.934	18372	3	Q75MJ1	ABCF2	119574402	12403
ATP binding cassette, sub family F, member 2	R.YGLIGLNGIGK.S	23.78	4.8468	552.827	23259	2	Q75MJ1	ABCF2	119574402	12403
ATP binding cassette, sub family F, member 2	K.IPPPVIMVQNVSFK.Y	53.67	2.90269	784.949	25698	2	Q75MJ1	ABCF2	119574402	12403
ATP citrate lyase	K.FICTTSAIQNR.F	42.14	4.18416	655.832	14070	2	P53396	ACLY	298508701	00155
ATP citrate lyase	K.GVTIIGPATVGGIKPGCFK.I	69.09	5.09708	936.529	21193	2	P53396	ACLY	298508702	00155
ATP citrate lyase	K.IGNTGGMLDNILASK.L	108.98	4.95016	752.399	25175	2	P53396	ACLY	298508702	00155
ATP citrate lyase	R.TIAIIAEGIPEALTR.K	83.55	6.35876	784.461	28080	2	P53396	ACLY	298508702	00155
ATP synthase H+ transporting mitochondrial F0 complex subunit d	R.IVEYEKEMEK.M	29.1	3.6867	433.218	11837	3	O75947	ATP5H	119609635	16519
ATP synthase H+ transporting mitochondrial F0 complex subunit d	R.IVEYEKEMEKMK.N	42.7	6.80379	778.894	13973	2	O75947	ATP5H	119609635	16519
ATP synthase H+ transporting mitochondrial F0 complex subunit d	K.SCAEWVSLSK.A	42.65	3.48891	583.781	18016	2	O75947	ATP5H	119609635	16519
ATP synthase H+ transporting mitochondrial F0 complex subunit d	R.LAALPENPPAIDWAYYK.A	36.69	3.64079	966.502	26480	2	O75947	ATP5H	119609635	16519
ATP synthase H+ transporting mitochondrial F0 complex subunit d	K.TIDWVAFAEIIPQNQK.A	31.09	1.73787	624.999	34454	3	O75947	ATP5H	119609635	16519
ATP synthase protein 8	K.MLNTNYHLPPSPKPMK.M	24.26	5.21744	467.747	14685	4	P03928	MT-ATP8	346682809
ATP synthase proton transporting mitochondrial F0 complex subunit s factor B	K.TALPSLELK.L	15.41	4.48135	486.294	20188	2	Q99766	ATP5S	313104249	12503
ATP synthase, beta	K.LVPLKETIK.G	36.68	2.70594	520.841	12645	2	P06576	ATP5B	119617358	00044
ATP synthase, beta	K.AHGGYSVFAGVGER.T	65.17	4.02648	703.847	16058	2	H0YH81	ATP5B	119617358	00044
ATP synthase, beta	R.IMNVIGEPIDERGPIKTK.Q	62.41	5.51809	1005.56	17508	2	H0YH81	ATP5B	119617358	00044
ATP synthase, beta	R.IMDPNIVGSEHYDVAR.G	93.54	4.1049	908.442	17947	2	H0YH81	ATP5B	119617358	00044
ATP synthase, beta	K.VALVYGQMNEPPGAR.A	89.35	3.27878	801.411	18104	2	H0YH81	ATP5B	119617358	00044
ATP synthase, beta	R.TIAMDGTEGLVR.G	57.06	9.35491	631.83	18548	2	H0YH81	ATP5B	119617358	00044
ATP synthase, beta	R.IMNVIGEPIDERGPIK.T	57.45	3.03655	890.988	19980	2	H0YH81	ATP5B	119617358	00044
ATP synthase, beta	R.LVLEVAQHLGESTVR.T	64.93	9.31716	825.97	21960	2	P06576	ATP5B	119617358	00044
ATP synthase, beta	K.VLDSGAPIKIPVGPETLGR.I	45.21	3.8049	960.055	22787	2	H0YH81	ATP5B	119617358	00044
ATP synthase, beta	K.VVDLLAPYAK.G	53.27	4.22546	544.823	23023	2	H0YH81	ATP5B	119617358	00044
ATP synthase, beta	R.TREGNDLYHEMIESGVINLK.D	37.18	4.73049	773.39	25225	3	H0YH81	ATP5B	119617358	00044
ATP synthase, beta	K.KGSITSVQAIYVPADDLTDPAPATTFAHLDATTVLSR.A	56.98	9.5883	961.51	27603	4	H0YH81	ATP5B	119617358	00044
ATP synthase, beta	R.EGNDLYHEMIESGVINLKDATSK.V	49.39	4.8778	855.087	27678	3	H0YH81	ATP5B	119617358	00044
ATP synthase, beta	R.EGNDLYHEMIESGVINLK.D	71.7	5.85684	687.674	28071	3	H0YH81	ATP5B	119617358	00044
ATP synthase, beta	R.FLSQPFQVAEVFTGHMGK.L	63.19	4.87093	675.012	28898	3	P06576	ATP5B	119617358	00044
ATP synthase, beta	R.AIAELGIYPAVDPLDSTSR.I	82.29	5.26045	994.526	29008	2	H0YH81	ATP5B	119617358	00044
ATP synthase, beta	K.TVLIMELINNVAK.A	72.74	2.06058	729.425	36442	2	H0YH81	ATP5B	119617358	00044
ATP synthase, beta	K.QFAPIHAEAPEFMEMSVEQEILVTGIK.V	97.58	4.65426	1015.51	36870	3	H0YH81	ATP5B	119617358	00044
ATP synthase, beta	K.SLQDIIAILGMDELSEEDKLTVSR.A	113.44	0.141288	1338.19	37039	2	P06576	ATP5B	119617358	00044
ATP synthase, beta	R.DQEGQDVLLFIDNIFR.F	100.05	0.943825	961.487	37537	2	H0YH81	ATP5B	119617358	00044
ATP synthase, H+ transporting, mitochondrial F0 complex, subunit f, isoform 2	R.DFSPSGIFGAFQR.G	49.53	1.45028	714.85	32683	2	P56134	ATP5J2	311893396	16520
ATP synthase, H+ transporting, mitochondrial F1 complex, alpha subunit 1, cardiac muscle	R.ISVREPMQTGIK.A	41.64	4.28629	679.88	13346	2	A8K092	ATP5A1	127798841	01258
ATP synthase, H+ transporting, mitochondrial F1 complex, alpha subunit 1, cardiac muscle	K.LELAQYR.E	36.41	4.10984	446.75	15013	2	A8K092	ATP5A1	127798841	01258
ATP synthase, H+ transporting, mitochondrial F1 complex, alpha subunit 1, cardiac muscle	R.ELIIGDR.Q	21.2	3.66171	408.236	16118	2	A8K092	ATP5A1	127798841	01258
ATP synthase, H+ transporting, mitochondrial F1 complex, alpha subunit 1, cardiac muscle	R.GYLDKLEPSK.I	32.33	4.32839	575.314	16233	2	A8K092	ATP5A1	127798841	01258
ATP synthase, H+ transporting, mitochondrial F1 complex, alpha subunit 1, cardiac muscle	R.GYLDKLEPSKITK.F	40.39	3.78055	746.427	16390	2	A8K092	ATP5A1	127798841	01258
ATP synthase, H+ transporting, mitochondrial F1 complex, alpha subunit 1, cardiac muscle	K.GIRPAINVGLSVSR.V	47.53	5.63225	480.291	17408	3	A8K092	ATP5A1	127798841	01258
ATP synthase, H+ transporting, mitochondrial F1 complex, alpha subunit 1, cardiac muscle	K.QVAGTMKLELAQYR.E	56.58	4.71059	536.626	17590	3	A8K092	ATP5A1	127798841	01258
ATP synthase, H+ transporting, mitochondrial F1 complex, alpha subunit 1, cardiac muscle	R.VVDALGNAIDGKGPIGSK.T	84.62	2.74936	855.975	18136	2	A8K092	ATP5A1	127798841	01258
ATP synthase, H+ transporting, mitochondrial F1 complex, alpha subunit 1, cardiac muscle	R.DNGKHALIIYDDLSK.Q	80.68	4.20944	851.448	18288	2	A8K092	ATP5A1	127798841	01258
ATP synthase, H+ transporting, mitochondrial F1 complex, alpha subunit 1, cardiac muscle	K.TSIAIDTIINQKR.F	79.05	6.14318	736.93	19221	2	A8K092	ATP5A1	127798841	01258
ATP synthase, H+ transporting, mitochondrial F1 complex, alpha subunit 1, cardiac muscle	R.QMSLLLR.R	32.03	2.78674	430.756	19326	2	A8K092	ATP5A1	119621876	01258
ATP synthase, H+ transporting, mitochondrial F1 complex, alpha subunit 1, cardiac muscle	K.HALIIYDDLSK.Q	61.97	3.39831	644.353	19391	2	A8K092	ATP5A1	127798841	01258
ATP synthase, H+ transporting, mitochondrial F1 complex, alpha subunit 1, cardiac muscle	K.AVDSLVPIGR.G	55.94	1.4592	513.8	19525	2	A8K092	ATP5A1	127798841	01258
ATP synthase, H+ transporting, mitochondrial F1 complex, alpha subunit 1, cardiac muscle	R.EAYPGDVFYLHSR.L	48.23	3.59519	777.376	20926	2	A8K092	ATP5A1	127798841	01258
ATP synthase, H+ transporting, mitochondrial F1 complex, alpha subunit 1, cardiac muscle	R.ILGADTSVDLEETGR.V	44.63	4.23406	788.4	21596	2	A8K092	ATP5A1	127798841	01258
ATP synthase, H+ transporting, mitochondrial F1 complex, alpha subunit 1, cardiac muscle	K.ITKFENAFLSHVVSQHQALLGTIR.A	121.14	2.33033	1355.25	24468	2	A8K092	ATP5A1	127798841	01258
ATP synthase, H+ transporting, mitochondrial F1 complex, alpha subunit 1, cardiac muscle	R.NVQAEEMVEFSSGLK.G	19.83	1.80238	834.399	24980	2	A8K092	ATP5A1	127798841	01258
ATP synthase, H+ transporting, mitochondrial F1 complex, alpha subunit 1, cardiac muscle	K.FENAFLSHVVSQHQALLGTIR.A	108.09	5.61068	1184.14	25228	2	A8K092	ATP5A1	127798841	01258
ATP synthase, H+ transporting, mitochondrial F1 complex, alpha subunit 1, cardiac muscle	R.TGAIVDVPVGEELLGR.V	43.92	4.08518	812.952	26683	2	A8K092	ATP5A1	127798841	01258
ATP synthase, H+ transporting, mitochondrial F1 complex, alpha subunit 1, cardiac muscle	K.GMSLNLEPDNVGVVVFGNDKLIK.E	27.82	5.38377	820.11	28489	3	A8K092	ATP5A1	127798841	01258
ATP synthase, H+ transporting, mitochondrial F1 complex, alpha subunit 1, cardiac muscle	K.GMSLNLEPDNVGVVVFGNDK.L	31.01	5.62439	1052.53	29330	2	A8K092	ATP5A1	127798841	01258
ATP synthase, H+ transporting, mitochondrial F1 complex, alpha subunit 1, cardiac muscle	K.QGQYSPMAIEEQVAVIYAGVR.G	127	5.1846	1155.08	33716	2	A8K092	ATP5A1	127798841	01258
ATP synthase, H+ transporting, mitochondrial F1 complex, alpha subunit 1, cardiac muscle	K.LKEIVTNFLAGFEA.-	49.11	4.1293	776.421	33877	2	A8K092	ATP5A1	127798841	01258
ATP synthase, H+ transporting, mitochondrial F1 complex, alpha subunit 1, cardiac muscle	R.EVAAFAQFGSDLDAATQQLLSR.G	139.02	1.94853	1169.59	36955	2	A8K092	ATP5A1	127798841	01258
ATP synthase, H+ transporting, mitochondrial F1 complex, alpha subunit 1, cardiac muscle	K.EIVTNFLAGFEA.-	17.06	0.0320449	655.835	37067	2	A8K092	ATP5A1	127798841	01258
ATP synthase, H+ transporting, mitochondrial F1 complex, delta subunit	R.IEANEALVK.A	37.61	4.93231	493.782	12606	2	P30049	ATP5D	119589940	04397
ATP-dependent RNA helicase A	R.VAFERGEEPGKSCGYSVR.F	38.27	5.6125	507.748	11866	4	Q08211	DHX9	295982409	04386
ATP-dependent RNA helicase A	R.AAECNIVVTQPR.R	38.04	3.86538	679.351	13336	2	Q08211	DHX9	295982409	04386
ATP-dependent RNA helicase A	R.LSMSQLNEK.E	25.76	5.39858	525.271	13844	2	Q08211	DHX9	187952519	04386
ATP-dependent RNA helicase A	K.SSVNCPFSSQDMK.Y	68.24	5.988	743.823	14757	2	Q08211	DHX9	187952519	04386
ATP-dependent RNA helicase A	R.GISHVIVDEIHER.D	57.37	2.3434	752.401	16005	2	Q08211	DHX9	295982409	04386
ATP-dependent RNA helicase A	R.KVFDPVPVGVTK.V	47.61	4.83917	643.382	16420	2	Q08211	DHX9	187952519	04386
ATP-dependent RNA helicase A	R.LETHMTPEMFR.T	38.25	4.35167	464.555	17432	3	Q08211	DHX9	187952519	04386
ATP-dependent RNA helicase A	R.TPLHEIALSIK.L	58.12	2.86317	611.365	18238	2	Q08211	DHX9	187952519	04386
ATP-dependent RNA helicase A	R.YQILPLHSQIPR.E	40.09	4.29945	732.923	18373	2	Q08211	DHX9	187952519	04386
ATP-dependent RNA helicase A	R.QISRPSAAGINLMIGSTR.Y	58.5	2.60468	936.512	19637	2	Q08211	DHX9	197692445	04386
ATP-dependent RNA helicase A	K.VFDPVPVGVTK.V	19.95	4.11519	579.334	19873	2	Q08211	DHX9	187952519	04386
ATP-dependent RNA helicase A	R.QLYHLGVVEAYSGLTK.K	73.79	4.91688	889.482	22178	2	Q08211	DHX9	187952519	04386
ATP-dependent RNA helicase A	R.ELDALDANDELTPLGR.I	89.77	4.80059	871.438	26236	2	Q08211	DHX9	187952519	04386
ATP-dependent RNA helicase A	K.AIEPPPLDAVIEAEHTLR.E	62.11	8.1022	657.695	27580	3	Q08211	DHX9	187952519	04386
ATP-dependent RNA helicase A	R.AAM#EALVVEVTKQPAIISQLDPVNER.M	58.87	6.51835	946.514	30942	3	Q08211	DHX9	197692445	04386
ATP-dependent RNA helicase A	K.TTQVPQFILDDFIQNDR.A	87.12	4.24969	1025.52	33261	2	Q08211	DHX9	295982409	04386
ATP-dependent RNA helicase A	K.KFESEILEAISQNSVVIIR.G	100.2	2.97673	725.741	36848	3	Q08211	DHX9	295982409	04386
ATP-dependent RNA helicase A	R.DINTDFLLVVLR.D	68.86	1.22443	709.407	37245	2	Q08211	DHX9	295982409	04386
ATP1A1	R.IISANGCKVDNSSLTGESEPQTR.S	124.17	5.98086	1232.1	13633	2	H7BXX5	ATP1A1	237681111	01662
ATP1A1	R.GIVVYTGDR.T	48.99	3.89985	490.266	14475	2	H7BXX5	ATP1A1	237681111	01662
ATP1A1	R.LNIPVSQVNPR.D	24.13	2.85111	618.858	17053	2	M0R116	ATP1A3	237681111	01662
ATP1A1	K.NMVPQQALVIR.E	35.57	1.27531	634.86	18832	2	M0R116	ATP1A3	237681111	01662
ATP1A1	K.IVEIPFNSTNK.Y	41.95	4.79518	631.346	19386	2	H7BXX5	ATP1A1	237681111	01662
ATP1A1	R.AVFQANQENLPILK.R	55.06	5.29881	792.945	22321	2	H7BXX5	ATP1A1	237681111	01662
ATP1A1	K.ACVVHGSDLKDMTSEQLDDILK.Y	54.85	2.27832	825.403	23559	3	P05023	ATP1A1	237681111	01662
ATP1A1	K.MSINAEEVVVGDLVEVK.G	120.85	1.09779	915.981	36817	2	H7BXX5	ATP1A1	237681111	01662
ATP51	R.ELAEDDSILK.-	16.08	0.962409	566.791	18533	2	P56385	ATP5I	119603066	03308
ATP51	M.VPPVQVSPLIK.L	37.39	2.38456	588.873	18920	2	P56385	ATP5I	30582683	03308
ATP51	-.MVPPVQVSPLIK.L	35.22	2.16246	654.39	21563	2	P56385	ATP5I	114205599	03308
ATP5F1	K.HVVQSISTQQEKETIAK.C	82.54	5.02534	642.684	10490	3	P24539	ATP5F1	119576900	04467
ATP5F1	R.RKEQEHMINWVEK.H	18.09	4.4207	432.475	12186	4	P24539	ATP5F1	119576900	04467
ATP5F1	K.QASIQHIQNAIDTEK.S	41.52	2.59336	565.962	14393	3	P24539	ATP5F1	119576900	04467
ATP5F1	R.HYLFDVQR.N	33.86	5.38999	539.28	17401	2	P24539	ATP5F1	119576900	04467
ATP5J	K.FEDPKFEVIEKPQA.-	27.06	0.159823	838.93	18945	2	J3KQ83	ATP5J	119630380	04399
ATP5L	K.TPALVNAAVTYSKPR.L	61.71	6.741	529.97	17111	3	O75964	ATP5L	119587780	09815
ATP5L	K.VELVPPTPAEIPR.A	40.69	5.49579	709.41	21494	2	O75964	ATP5L	119587780	09815
ATP5L	R.LATFWYYAK.V	17.25	3.87236	581.802	24331	2	O75964	ATP5L	119587780	09815
ATP5O	K.VAASVLNPYVK.R	65.07	4.1028	580.84	17559	2	P48047	ATP5O	119630208	02899
ATP5O	K.LVRPPVQVYGIEGR.Y	42.41	4.30598	528.309	17973	3	P48047	ATP5O	119630208	02899
ATP5O	K.SFLSQGQVLKLEAK.T	62.51	3.04674	774.446	19825	2	P48047	ATP5O	119630209	02899
ATP5O	K.TDPSILGGMIVR.I	40.61	4.19008	629.847	24986	2	P48047	ATP5O	119630209	02899
ATP5O	R.FSPLTTNLINLLAENGR.L	129.13	0.82861	937.012	35572	2	P48047	ATP5O	119630208	02899
ATP6V1A1	R.LAEMPADSGYPAYLGAR.L	58.19	0.0347952	891.43	22071	2	P38606	ATP6V1A	119600034	06120
ATP6V1A1	K.TVGMLSNMIAFYDMAR.R	27.73	1.25395	910.429	35465	2	P38606	ATP6V1A	119600034	06120
ATP6V1E	R.ARDDLITDLLNEAK.Q	20.38	5.02695	529.62	29348	3	P36543	ATP6V1E1	119578169	00163
ATP6V1G1	K.MTILQTYFR.Q	15.69	0.972187	586.811	25559	2	O75348	ATP6V1G1	119607831	06294
ATPase family, AAA domain containing 3A	R.NILMYGPPGTGK.T	39.95	1.9637	624.327	19345	2	Q9NVI7	ATAD3A	283436224	12500
ATPase family, AAA domain containing 3B	K.LKEYEAAVEQLKSEQIR.A	71.86	0.459174	678.7	18710	3	Q5T9A4	ATAD3B	283436224	10679
ATPase family, AAA domain containing 3B	R.ITVLEALR.H	37.27	2.55639	457.788	22278	2	Q5T2N8	ATAD3C	283436224	12500
ATPase inhibitory factor 1	R.EQAEEERYFR.A	22.77	4.05713	678.815	12234	2	A0A0B4J230	ATPIF1	119628109	16529
Autoantigen La	K.IIEDQQESLNK.W	47.14	4.32757	658.841	11220	2	P05455	SSB	253723045	00168
Autoantigen La	K.SKAELMEISEDKTK.I	55.21	4.69412	804.915	12093	2	P05455	SSB	197692403	00168
Autoantigen La	R.RSPSKPLPEVTDEYKNDVK.N	51.97	3.27816	734.721	12244	3	P05455	SSB		00168
Autoantigen La	K.FSGDLDDQTCR.E	64.11	4.9332	657.278	13078	2	P05455	SSB	253723045	00168
Autoantigen La	R.SPSKPLPEVTDEYKNDVK.N	61.82	2.45107	682.686	13711	3	P05455	SSB	197692403	00168
Autoantigen La	K.EGIILFK.E	18.59	5.64245	410.255	22784	2	P05455	SSB	253723045	00168
Autoantigen La	K.WIDFVR.G	20.44	2.66444	418.228	23041	2	P05455	SSB	253723045	00168
Autoantigen La	K.ICHQIEYYFGDFNLPR.D	63.05	2.89386	691.33	26270	3	P05455	SSB	197692403	00168
Autoantigen La	K.EVTWEVLEGEVEKEALK.K	34.9	8.73172	663.351	28682	3	P05455	SSB	253723045	00168
Autoantigen La	K.GSIFVVFDSIESAK.K	35.52	4.2408	749.89	33688	2	P05455	SSB	197692403	00168
Autoantigen La	R.LTTDFNVIVEALSK.S	92.66	2.44541	775.425	35533	2	P05455	SSB	197692403	00168
Autoantigen La	K.GFPTDATLDDIKEWLEDKGQVLNIQMR.R	61.5	1.58847	1044.86	36897	3	P05455	SSB	197692403	00168
Autoantigen La	K.FASDDEHDEHDENGATGPVKR.A	69.91	4.37144	582.257	8837	4	P05455	SSB	197692403	00168
Autoantigen RCD8	R.FLITGADQNR.E	21.81	5.66721	567.802	16596	2	Q6P2E9	EDC4	119603589	06911
Autoantigen RCD8	K.SCQAMFQQINDSFR.L	76.49	8.64548	866.39	23018	2	Q6P2E9	EDC4	119603589	06911
Autoantigen RCD8	R.LGTQEYLQQLESHMK.S	28.18	1.63001	902.95	23219	2	Q6P2E9	EDC4	119603589	06911
Autoantigen RCD8	R.GGQLQEQLTQQLSQALSSAVAGRLER.S	36.1	2.21712	923.491	34444	3	Q6P2E9	EDC4	119603589	06911
Autoantigen RCD8	R.GGQLQEQLTQQLSQALSSAVAGR.L	152.29	0.0286891	1185.62	34787	2	Q6P2E9	EDC4	119603589	06911
B7 homolog 3	K.QSCEEENAGAEDQDGEGEGSK.T	69.32	3.75408	742.62	8106	3	A0A0C4DGH0	CD276	119598340	05756
Band 4.1 like protein 3	K.GKEGSALTEGAKEEGGEEVAK.A	30.62	4.37376	519.76	10198	4	A0A0A0MRA8	EPB41L3	119622050	05622
BAP28	K.IFLFDTQHFISK.E	14.54	7.21217	748.406	26704	2	Q5T3Q7	HEATR1	187956497	17569
BAP31	K.LQAAVDGPMDKKEE.-	87.71	5.10598	510.923	11716	3	P51572	BCAP31	213511508	02319
BAP31	K.EYDRLLEEHAK.L	17.36	4.9205	701.855	12448	2	P51572	BCAP31	213511508	02319
BAP31	K.VNLQNNPGAMEHFHMK.L	53.49	4.91836	622.966	14715	3	P51572	BCAP31	213511508	02319
Basic leucine zipper and W2 domains 1	K.ELSEYVR.N	25.64	1.7533	448.23	13713	2	Q7L1Q6	BZW1	333470721	16570
Basic transcription factor 3	K.QLTEMLPSILNQLGADSLTSLRR.L	16.97	1.23456	852.8	36910	3	P20290	BTF3	119616133	03966
BCDIN3 domain containing	K.QTIETHPIPESLIEK.G	18.37	3.17707	867.97	20545	2	Q7Z5W3	BCDIN3D	74738762	14065
Bcl XL binding protein v68	R.NVESGEEELASK.L	43.72	5.76645	646.308	11598	2	Q96HS1	PGAM5	281604151	14681
Bcl XL binding protein v68	R.EQAELTGLR.L	20.6	3.45879	508.774	13812	2	Q96HS1	PGAM5	308198614	14681
Bcl XL binding protein v68	R.NVESGEEELASKLDHYK.A	80.8	2.35891	649.983	18047	3	Q96HS1	PGAM5	281604151	14681
Bcl XL binding protein v68	R.HSQYHVDGSLEKDR.T	76.15	5.03712	418.455	9419	4	Q96HS1	PGAM5	308198614	14681
Bcl XL binding protein v68	R.HSQYHVDGSLEK.D	22.66	5.05763	467.227	9721	3	Q96HS1	PGAM5	308198614	14681
Bcl-2 inhibitor of transcription	K.VAAQCSHAAVSAYK.Q	32.22	3.40804	488.243	9283	3	J3KQ48	PTRH2	119614800	12273
BCL2 associated athanogene 3	K.THYPAQQGEYQTHQPVYHK.I	25.38	5.49371	578.78	9892	4	O95817	BAG3	119569768	04860
BCL2 associated transcription factor 1	R.SSFYPDGGDQETAKTGK.F	55.14	1.26803	596.608	11909	3	Q9NYF8	BCLAF1	219520423	16544
BCL2 associated transcription factor 1	K.MAPVPLDDSNRPASLTK.D	56.12	4.21537	906.473	16100	2	Q9NYF8	BCLAF1	219520423	16544
BCL2 associated transcription factor 1	K.DRLLASTLVHSVK.K	30.25	3.66128	719.925	16524	2	Q9NYF8	BCLAF1	219520423	16544
BCL2 associated transcription factor 1	R.SIFDHIKLPQASK.S	39.25	5.43322	495.283	21083	3	Q9NYF8	BCLAF1	219520423	16544
BCL2 associated transcription factor 1	K.STSESFIQHIVSLVHHVK.E	51.97	8.77882	1024.56	26637	2	Q9NYF8	BCLAF1	219520423	16544
Beta adaptin 3A	K.VVNVANVGAVPSGQDNIHR.F	31.8	7.80356	649.35	15151	3	O00203	AP3B1	254763431	04551
BH3 interacting domain death agonist	R.DLATALEQLLQAYPR.D	92.92	1.47598	851.461	37435	2	P55957	BID	347300423	03590
Biliverdin reductase A	K.SGSLENVPNVGVNK.N	47.27	0.359332	707.37	15706	2	P53004	BLVRA	119614577	11229
Biliverdin reductase A	K.LLGQFSEKELAAEK.K	51.89	3.92744	781.928	17243	2	P53004	BLVRA	119614577	11229
Biliverdin reductase A	R.NPHPSSAFLNLIGFVSR.R	45.66	5.84108	619.336	29668	3	P53004	BLVRA	119614577	11229
BIP	K.NGRVEIIANDQGNR.I	46.64	2.57874	778.402	11136	2	P11021	HSPA5	320089793	00682
BIP	R.MVNDAEKFAEEDKK.L	89.98	3.63772	827.396	11588	2	P11021	HSPA5	168984549	00682
BIP	K.EFFNGKEPSR.G	30.46	4.39455	605.799	12049	2	P11021	HSPA5	320089793	00682
BIP	K.MKETAEAYLGK.K	29.62	3.87465	414.215	12265	3	P11021	HSPA5	320089793	00682
BIP	R.VEIIANDQGNR.I	60.61	4.06468	614.82	12385	2	P11021	HSPA5	320089807	00682
BIP	R.LTPEEIER.M	33.67	5.06426	493.764	13196	2	P11021	HSPA5	168984549	00682
BIP	K.NQLTSNPENTVFDAKR.L	99.78	1.1909	917.459	15382	2	P11021	HSPA5	320089793	00682
BIP	R.TWNDPSVQQDIK.F	48.02	2.01021	715.851	16055	2	P11021	HSPA5	320089793	00682
BIP	K.KVTHAVVTVPAYFNDAQR.Q	67.69	2.61499	1008.54	16338	2	P11021	HSPA5	320089793	00682
BIP	K.NQLTSNPENTVFDAK.R	75.46	3.45092	839.41	17651	2	P11021	HSPA5	320089793	00682
BIP	K.VTHAVVTVPAYFNDAQR.Q	49.58	1.64197	944.491	18587	2	P11021	HSPA5	320089793	00682
BIP	R.ITPSYVAFTPEGER.L	41.49	5.34086	783.898	20288	2	P11021	HSPA5	320089793	00682
BIP	R.IINEPTAAAIAYGLDKR.E	82.69	3.17511	908.505	20963	2	P11021	HSPA5	320089793	00682
BIP	R.IDTRNELESYAYSLK.N	43.55	8.93606	901.46	21942	2	P11021	HSPA5	168984549	00682
BIP	K.AVEEKIEWLESHQDADIEDFKAK.K	80.23	0.0783789	910.78	21970	3	P11021	HSPA5	168984549	00682
BIP	K.DAGTIAGLNVMR.I	34.02	4.28864	609.322	22396	2	P11021	HSPA5	320089793	00682
BIP	R.ITPSYVAFTPEGERLIGDAAK.N	70.89	3.2087	1118.09	23323	2	P11021	HSPA5	320089793	00682
BIP	K.ELEEIVQPIISK.L	37.26	5.0923	699.401	23966	2	P11021	HSPA5	168984549	00682
BIP	R.AKFEELNMDLFR.S	62.85	4.43561	756.883	25036	2	P11021	HSPA5	320089793	00682
BIP	K.DNHLLGTFDLTGIPPAPR.G	41.69	2.80556	967.513	26881	2	P11021	HSPA5	168984549	00682
BIP	K.TFAPEEISAMVLTK.M	65.55	6.50309	768.908	27709	2	P11021	HSPA5	320089793	00682
Bleomycin hydrolase	R.AQHVFQHAVPQEGKPITNQK.S	23.63	3.17829	452.244	10628	5	J3KS79	BLMH	119571609	03870
Bleomycin hydrolase	K.IGPITPLEFYR.E	52.6	5.86952	653.368	26434	2	Q13867	BLMH	119571609	03870
Block of proliferation 1	K.TTEEQVQASTPCPR.T	77.68	5.28637	802.377	11064	2	Q14137	BOP1	119602539	16558
Block of proliferation 1	R.SFIPSLVEKEK.V	27.04	4.02124	426.245	18330	3	Q96Q25	KM-PA-2	119602539	16558
BMS1 like ribosome assembly protein	K.STLIQCLIR.N	31.37	5.79904	552.319	23825	2	Q14692	BMS1	224589071	10689
Brain abundant, membrane attached signal protein 1	K.AEPPKAPEQEQAAPGPAAGGEAPK.A	38.75	4.52365	766.72	10836	3	P80723	BASP1	119628418	08389
Branched chain keto acid dehydrogenase E1, alpha polypeptide	R.AVAENQPFLIEAMTYR.I	64.35	3.54141	926.97	27997	2	P12694	BCKDHA	258645172	02009
Branched chain keto acid dehydrogenase E1, beta polypeptide	K.GLLLSCIEDKNPCIFFEPK.I	54	4.0164	1140.58	28133	2	P21953	BCKDHB	134104672	02011
BRCA2 and CDKN1A interacting protein	K.LLQQLFLK.A	21.86	3.87178	501.823	24189	2	Q9P287	BCCIP	119569605	16542
Breakpoint cluster region protein 1	R.DCFGCLR.E	32.1	4.47926	464.196	16106	2	O75531	BANF1	221316573	04817
Breakpoint cluster region protein 1	K.HRDFVAEPMGEKPVGSLAGIGEVLGK.K	47.91	3.66003	674.11	22296	4	O75531	BANF1	221316573	04817
Breakpoint cluster region protein 1	K.KDEDLFREWLK.D	23.62	6.05367	739.89	23975	2	O75531	BANF1	221316573	04817
Breakpoint cluster region protein 1	R.DFVAEPMGEKPVGSLAGIGEVLGK.K	89.95	5.95268	1200.63	27573	2	O75531	BANF1	221316573	04817
Breakpoint cluster region protein 1	K.AYVVLGQFLVLK.K	32.33	3.80201	675.411	34187	2	O75531	BANF1	221316573	04817
Breast carcinoma amplified sequence 2	K.HIQDLNWQR.K	32.75	6.85008	605.314	14551	2	O75934	BCAS2	197692439	05777
Breast carcinoma amplified sequence 2	R.EAAAALVEEETRR.Y	75.69	1.00087	722.874	15145	2	O75934	BCAS2	197692439	05777
Breast carcinoma amplified sequence 2	R.QPIELLSMK.R	35.7	1.23938	529.8	21750	2	O75934	BCAS2	197692439	05777
Breast carcinoma amplified sequence 2	K.VYNENLVHMIEHAQKELQK.L	28.35	5.64997	775.071	23047	3	O75934	BCAS2	197692439	05777
BRG1 associated factor 180 KD	R.LSAIFLR.L	20.17	4.9322	410.26	19010	2	Q86U86	PBRM1	294662588	07302
BRI3 binding protein	R.SSPSGPSNPSNPSVEEK.L	69.68	9.29054	850.4	9744	2	Q8WY22	BRI3BP	119618877	09829
BRIX	R.ILIFSSR.G	25.39	2.81267	418.257	20427	2	Q8TDN6	BRIX1	119576314	16563
BRIX	R.FVLNLIK.I	17.55	4.19822	423.778	23938	2	Q8TDN6	BRIX1	119576313	16563
BRIX	K.GSRPLLSFDPAFDELPHYALLK.E	30.89	5.86006	622.336	28527	4	Q8TDN6	BRIX1	119576313	16563
BRIX	K.SQPFVDHVFTFTILDNR.I	78.63	5.56032	679.35	29492	3	Q8TDN6	BRIX1	119576313	16563
Brix domain containing 1	K.NISHDTFGTTYGR.I	52.47	4.07371	490.234	12979	3	Q9H7B2	RPF2	119568689	12552
Brix domain containing 1	R.IELEEMGPSLDLVLRR.T	15.71	6.61275	624.012	28013	3	Q5VXM9	RPF2	119568689	12552
Bromodomain adjacent to zinc finger domain 1A	R.DFIEDYVDILR.Q	30.69	5.23144	699.355	36377	2	Q9NRL2	BAZ1A	119586309	12034
Bromodomain adjacent to zinc finger domain, 1B	K.TEQCLVALLHK.H	26.11	1.32651	656.359	18853	2	Q9UIG0	BAZ1B	223460860	10416
Bromodomain adjacent to zinc finger domain, 1B	K.LSEIPLTLHSVSELVR.L	45.53	5.27042	897.017	26330	2	Q9UIG0	BAZ1B	223460860	10416
Bromodomain containing 4	R.SREDEDALEQAR.R	48.13	1.50283	709.83	10507	2	O60885	BRD4	119604879	10574
Bromodomain containing 4	K.VQPPTPLLPSVK.V	33.44	2.61959	638.389	20028	2	O60885	BRD4	119604879	10574
Butyrate induced transcript 1	R.QVNITVQK.K	25.12	2.0311	465.275	11261	2	H3BPZ1	HACD3	166199462	11037
Butyrate induced transcript 1	R.LESEGSPETLTNLR.K	64.59	2.84258	773.394	17442	2	H3BPZ1	HACD3	166199462	11037
BWD	R.QTDPMIMLK.Q	46.02	3.55394	538.779	19908	2	Q2TAY7	SMU1	119578927	11588
BWD	R.LMALLGQALK.W	45.8	3.74605	529.328	24103	2	Q2TAY7	SMU1	119578927	11588
BWD	K.WQQHQGLLPPGMTIDLFR.G	41.68	7.45584	1069.06	28923	2	Q2TAY7	SMU1	119578927	11588
Bystin	R.QQQEELEAEHGTGDKPAAPR.E	69.08	5.10943	731.021	9742	3	Q13895	BYSL	119624474	04848
c Jun	K.QSMTLNLADPVGSLKPHLR.A	35.36	4.18943	693.048	22254	3	P05412	JUN	119627033	01302
c-Mpl binding protein	K.LTTDPDLILEVLR.S	79.07	1.03215	749.429	34694	2	Q6P4E2	LARP4	283046710	17289
c-Src	R.LTTVCPTSKPQTQGLAK.D	24.14	2.79675	610.666	11863	3	P12931	SRC	157836369	01819
C-terminal binding protein 1	R.QGAFLVNTAR.G	28.26	3.64485	538.798	15370	2	Q13363	CTBP1	119603008	04015
C/EBP alpha	K.GLGAAHPDLR.A	20.44	9.81767	503.78	16191	2	P49715	CEBPA	166898082	00296
C10orf117 protein	R.FAAHLIAGAPSEGSGALKPELSR.R	49.94	3.88729	570.561	17602	4	Q8WTT2	NOC3L	119570426	12562
C10orf117 protein	K.FLQGDSFLNEDLNQLIKR.Y	71.96	4.496	717.383	28631	3	Q8WTT2	NOC3L	119570426	12562
C10orf117 protein	R.SPLLPAVLEGLAK.F	44.23	4.10308	654.403	29912	2	Q8WTT2	NOC3L	119570426	12562
C10orf69 protein	K.SVQTTLQTDEVK.N	36.56	5.5698	674.855	13316	2	O75477	ERLIN1	168984282	08502
C12orf10 protein	R.IQCVPKEPHSFQSR.L	31.25	1.71877	428.97	10892	4	Q9HB07	C12orf10	296439232	10705
C12orf5 protein	R.FALTVVR.H	29.26	4.8467	403.252	18504	2	Q9NQ88	TIGAR	194320090	12610
C14orf103 protein	K.IGLANKDR.K	15.29	9.10093	443.755	14863	2	Q96BY7	ATG2B	308153682	12626
C14orf124 protein	R.VLVGGGTGFIGTALTQLLNAR.G	198.44	1.53826	1029.59	37084	2	Q9NRG7-2	SDR39U1	119586416	16598
C14orf124 protein	R.AFIPLPSAVVQAVFGR.Q	69.01	3.22136	836.485	37186	2	Q9NRG7	SDR39U1	269849556	16598
C14orf156 protein	R.RIPWTAASSQLK.E	62.21	3.71051	679.385	15005	2	A0A087WUN7	SLIRP	119601710	12639
C14orf156 protein	R.SINQPVAFVR.R	47.53	5.26429	565.822	17251	2	A0A087WUN7	SLIRP	119601710	12639
C14orf156 protein	R.CILPFDKETGFHR.G	72.94	1.06433	810.404	18242	2	A0A087WUN7	SLIRP	119601710	12639
C14orf166 protein	R.HDDYLVMLK.A	36.08	3.71922	567.289	20907	2	Q9Y224	C14orf166	119586065	16615
C14orf166 protein	K.EGLPVALDKHILGFDTGDAVLNEAAQILR.L	64.73	1.85261	1025.89	36909	3	Q9Y224	C14orf166	119586065	16615
C1orf31 protein	K.CLDENLEDASQCKK.L	93.34	5.19138	855.382	12464	2	Q5JTJ3-2	C1orf31	119590398	18535
C1orf52 protein	R.HVVKAPEEPPKEFK.I	16.66	5.45232	409.48	10146	4	Q8N6N3	C1orf52	119593615	16637
C20orf116 protein	R.LRLEEEQKEEEER.K	22.61	5.27012	429.968	10201	4	A0A0A0MRX2	DDRGK1	119630949	12741
C20orf116 protein	R.VAQPGPLEPEEPR.A	39.53	3.75124	709.87	14174	2	A0A0A0MRX2	DDRGK1	119630949	12741
C20orf116 protein	K.FIYITPEELAAVANFIR.Q	66.09	5.67442	984.041	37200	2	Q96HY6	DDRGK1	119630949	12741
C20orf14 protein	K.NPGLWLESVR.L	21.13	3.23928	585.819	23238	2	O94906	PRPF6	119595585	10729
C20orf178 protein	R.EALENANTNTEVLK.N	89.72	5.98272	773.396	14486	2	Q9H444	CHMP4B	119596700	16642
C20orf20 protein	R.NFVLPEEIIQEVR.E	34.5	8.08262	793.439	29886	2	Q9NV56	MRGBP	157678776	16646
C20orf27 protein	R.FAAGHDAEGSHSHVHFDEK.L	21.08	7.42327	693.314	9534	3	Q9GZN8	C20orf27	119630917	16648
C20orf6 protein	K.NIVQHTTDSSLEEKQR.T	15.43	1.48546	471.99	10136	4	Q9H501	ESF1	145207324	10732
C20orf6 protein	K.DLLALFNSFKPK.G	42.43	3.4578	696.9	36175	2	A0A087WX71	ESF1	119630718	10732
C20orf72 protein	K.NQNIQKPEYSE.-	31.18	2.61848	675.322	10728	2	Q5QPE8	MGME1	119630666	12783
C20orf72 protein	K.QQVFLLER.W	25.8	6.24643	516.799	20305	2	Q5QPE7	MGME1	119630667	12783
C20ORF77 protein	K.IASLPQEVQDVSLLEK.I	48.16	7.94129	884.995	25503	2	Q9NQG5	RPRD1B	123233655	08513
C20ORF77 protein	R.KLTFLYLANDVIQNSK.R	119.67	3.73211	934.023	26976	2	A0A0C4DGQ6	RPRD1A	119596451	08513
C20ORF77 protein	R.EFESVLVDAFSHVAR.E	69.4	7.92324	853.438	30743	2	Q9NQG5	RPRD1B	119596451	08513
C21orf66 protein	K.ALMAPNLDSFGR.D	21.15	4.96418	646.33	23284	2	Q9Y5B6	PAXBP1	119630265	10761
C2f protein	K.NVLIEVNPQTR.I	47.87	3.40372	641.861	17478	2	Q92979	EMG1	194328699	12803
C2f protein	K.VGTSFSIPVVSDVR.E	62.47	5.25842	731.903	24669	2	Q92979	EMG1	194328699	12803
C2f protein	R.ELVPSSDPIVFVVGAFAHGK.V	39.75	9.09853	690.38	35688	3	Q92979	EMG1	194328699	12803
C3orf1 protein	K.TAATAGIIGWVYGGIPAFIHAK.Q	39.1	1.62632	738.739	34871	3	G3XA94	TIMMDC1	119599974	12817
C5orf3 protein	K.IESHRHELQGQKPLLEH.-	22.89	6.69595	411.024	9962	5	Q9NRY5	FAM114A2	296439475	12831
C6orf111 protein	R.TPNETTSVLEPK.K	44.68	5.69439	658.344	13370	2	Q8TF01	PNISR	154146223	10787
C6orf115 protein	R.DDKCANLFEALVGTLK.A	39.7	1.40587	897.46	36134	2	Q9P1F3	ABRACL	119568287	12842
C6orf130 protein	K.TDSLAHCISEDCR.M	51.79	1.8137	521.89	12914	3	C9J5P1	OARD1	323714315	12849
C6orf55 protein	R.TAQEHDKRDPVVAYYCR.L	38.91	2.61005	527.756	11620	4	A0A087WY55	VTA1	119568270	09855
C6orf55 protein	K.LMDQLEALKK.Q	33.25	4.88781	594.839	17213	2	A0A087WY55	VTA1	119568270	09855
C6orf66 protein	K.DHHFDMINIK.S	28.63	3.01589	423.874	16683	3	Q9P032	NDUFAF4	119568886	10795
C9orf105 protein	R.KMREDVISSIR.N	16.15	6.1714	445.249	12368	3	Q8N4H5	TOMM5	197333732	16672
C9orf64 protein	R.RVAELLLAK.A	21.55	4.82296	506.832	15113	2	Q5T6V5	C9orf64	187956721	12969
Cadherin 2	K.VCQCDSNGDCTDVDR.I	120.55	3.49871	900.836	8778	2	P19022	CDH2	167887532	00226
Cadherin 2	R.VKVCQCDSNGDCTDVDR.I	93	7.28461	1014.42	9558	2	P19022	CDH2	167887532	00226
Calcium channel, voltage dependent, gamma subunit 6	K.GAEFLLR.V	40.24	4.87676	403.23	17630	2	Q9BXT2	CACNG6	119592576	06061
Calgizzarin	K.YAGKDGYNYTLSK.T	85.48	3.87506	740.362	12223	2	P31949	S100A11	119573777	04385
Calgizzarin	R.CIESLIAVFQK.Y	36.92	4.86041	654.358	28920	2	P31949	S100A11	119617525	04385
Calmegin	K.IMIANANKPGVLK.Q	29.52	7.60805	684.91	13685	2	O14967	CLGN	194578888	03513
Calmodulin 1	K.EAFSLFDKDGDGTITTK.E	61.14	0.607624	615.636	22420	3	M0QZ52	CALM3	333360987	00241
Calnexin	K.AEEDEILNR.S	31.53	4.33797	544.767	14645	2	B4DGP8	CANX	119574190	00252
Calnexin	R.CESAPGCGVWQRPVIDNPNYK.G	46.19	5.041	1224.07	18027	2	B4DGP8	CANX	119574190	00252
Calnexin	K.LPGDKGLVLMSR.A	33.45	5.12313	429.25	18067	3	B4DGP8	CANX	119574190	00252
Calnexin	K.LHFIFR.H	17.26	3.82949	416.747	18271	2	B4DGP8	CANX	194578888	00252
Calnexin	R.IVDDWANDGWGLKK.A	85.25	4.36414	808.911	22148	2	B4DGP8	CANX	119574190	00252
Calnexin	R.GTLSGWILSK.A	19.26	3.87339	531.305	23650	2	B4DGP8	CANX	119574190	00252
Calnexin	R.KIPNPDFFEDLEPFR.M	74.97	6.18904	621.985	29068	3	B4DGP8	CANX	119574190	00252
Calnexin	K.LNKPFLFDTKPLIVQYEVNFQNGIECGGAYVK.L	27.71	9.33565	926.24	30274	4	B4DGP8	CANX	119574190	00252
Calnexin	K.QKSDAEEDGGTVSQEEEDRKPK.A	69.88	0.919531	821.38	8372	3	B4DGP8	CANX		00252
Calnexin	K.SDAEEDGGTVSQEEEDRKPK.A	42.39	4.75751	736	9186	3	B4DGP8	CANX	119574190	00252
Calpactin I, light chain	K.FAGDKGYLTKEDLR.V	54.75	4.08968	403.965	13481	4	P60903	S100A10	119573784	00232
Calreticulin	K.KIKDPDASKPEDWDER.A	67.69	4.10432	643.652	10963	3	P27797	CALR		00169
Calreticulin	K.IKDPDASKPEDWDERAK.I	27.16	4.02954	400.802	11048	5	P27797	CALR		00169
Calreticulin	K.FYGDEEKDKGLQTSQDAR.F	108.67	2.52231	1043.99	11798	2	P27797	CALR	325533986	00169
Calreticulin	K.IKDPDASKPEDWDER.A	55.93	4.65336	900.928	12314	2	P27797	CALR	197692517	00169
Calreticulin	K.VHVIFNYK.G	38.09	5.04525	510.29	14783	2	P27797	CALR	325533986	06339
Calreticulin	R.CKDDEFTHLYTLIVRPDNTYEVK.I	24.71	4.56729	714.856	26346	4	P27797	CALR	325533986	00169
Calumenin	R.EQFVEFR.D	33.72	3.36102	477.739	18117	2	O43852	CALU	314122183	04569
Calumenin	K.IDGDKDGFVTVDELKDWIK.F	58.47	6.52495	731.712	28421	3	O43852	CALU	314122181	04569
CaM kinase II gamma subunit	R.LTQYIDGQGRPR.T	29.78	2.91649	468.586	11402	3	Q8WU40	CAMK2G	343197797	12127
CaMK II alpha subunit	K.GAILTTMLATR.N	26.8	3.83216	574.331	22741	2	Q13554	CAMK2B	334302890	06532
CaMK II delta subunit	K.ICDPGLTAFEPEALGNLVEGMDFHR.F	36.5	0.220923	697.832	35655	4	Q13557	CAMK2D	218766544	09653
cAMP responsive element binding protein 5	K.QLLLTHK.D	15.66	2.8691	426.77	25361	2	Q02930	CREB5	334302918	09896
Cancer susceptibility candidate 3	K.SEANDAVNSSTKEEKGEEKPDTK.S	48.18	3.88462	831.728	8143	3	O15234	CASC3		16225
Capping protein, muscle Z line, alpha 1	K.EASDPQPEEADGGLK.S	65.14	3.64297	771.852	11646	2	P52907	CAPZA1	119576930	03347
Capping protein, muscle Z line, alpha 1	R.LLLNNDNLLR.E	61.08	4.65726	599.354	22433	2	A0A0D9SET8	CAPZA2	119603921	03347
Capping protein, muscle Z line, alpha 1	K.FITHAPPGEFNEVFNDVR.L	21.3	5.99514	697.014	22573	3	P52907	CAPZA1	119576930	03347
Capping protein, muscle Z line, alpha 1	K.TIDGQQTIIACIESHQFQPK.N	32.8	5.50523	772.059	24764	3	P52907	CAPZA1	119576930	03347
Capping protein, muscle Z line, alpha 1	K.FTITPPTAQVVGVLK.I	39.43	7.88831	785.97	25334	2	P52907	CAPZA1	119576930	03347
Carbonic anhydrase II	K.HNGPEHWHKDFPIAK.G	53.69	1.7188	453.979	11146	4	P00918	CA2	347447441	02023
Carbonic anhydrase II	K.YAAELHLVHWNTK.Y	45.04	3.09264	791.415	17344	2	P00918	CA2	347447441	02023
Carbonic anhydrase II	K.VVDVLDSIKTK.G	44.78	2.93577	608.863	18847	2	P00918	CA2	347447441	02023
Carbonic anhydrase II	R.ILNNGHAFNVEFDDSQDKAVLK.G	46.77	3.37801	825.418	19794	3	P00918	CA2	347447441	02023
Carbonic anhydrase II	K.SADFTNFDPR.G	16.56	5.24827	585.268	20041	2	P00918	CA2	347447441	02023
Carbonic anhydrase II	K.YDPSLKPLSVSYDQATSLR.I	50.96	9.6593	1070.56	21888	2	P00918	CA2	347447441	02023
Carbonic anhydrase II	R.KLNFNGEGEPEELMVDNWRPAQPLK.N	47.9	1.78743	971.15	23098	3	P00918	CA2	347447441	02023
Carbonic anhydrase II	K.AVQQPDGLAVLGIFLK.V	77.63	1.28942	834.989	36974	2	P00918	CA2	347447441	02023
Carbonyl reductase 1	R.GQAAVQQLQAEGLSPR.F	104.77	3.96036	826.943	17127	2	O75828	CBR3	209870397	07222
Carbonyl reductase 1	R.VVNVSSIMSVR.A	31.53	1.29508	595.832	21033	2	P16152	CBR1	209870397	00267
Carbonyl reductase 1	R.FHQLDIDDLQSIR.A	45.25	5.1387	533.945	22621	3	O75828	CBR3	209870397	07222
Carbonyl reductase 1	K.FRSETITEEELVGLMNK.F	29.76	0.511521	666.007	24701	3	P16152	CBR1	209870397	00267
Carbonyl reductase 1	R.DVCTELLPLIKPQGR.V	32.78	3.73154	580.324	26521	3	P16152	CBR1	209870397	00267
Carnitine palmitoyltransferase 2	K.LMSSGNEESLR.K	50.21	6.11984	611.794	11763	2	P23786	CPT2	119627158	02802
Carnitine palmitoyltransferase 2	R.YLSAQKPLLNDGQFR.K	26.49	3.96929	583.983	17073	3	P23786	CPT2	119627158	02802
Carnitine palmitoyltransferase 2	R.AGLLEPEVFHLNPAK.S	38.67	6.39183	545.638	23529	3	P23786	CPT2	119627158	02802
Carnitine palmitoyltransferase 2	K.LSPDAVAQLAFQMAFLR.Q	95.14	0.16507	939.501	37228	2	P23786	CPT2	119627158	02802
Casein kinase II, alpha 1	R.FNDILGR.H	34.58	3.66229	417.729	17301	2	Q5U5J2	CSNK2A1	345531736	00277
Casein kinase II, alpha 1	R.GGPNIITLADIVKDPVSR.T	66.4	4.9221	933.033	27739	2	Q5U5J2	CSNK2A1	345531736	00277
Casein kinase II, alpha 1	R.LIDWGLAEFYHPGQEYNVR.V	35.91	5.6373	769.716	28429	3	Q5U5J2	CSNK2A1	345531736	00277
Casein kinase II, alpha 2	K.LIDTVKDPVSK.T	15.09	5.26465	405.573	12608	3	P19784	CSNK2A2	319443634	00279
Casein kinase II, alpha 2	R.LIDWGLAEFYHPAQEYNVR.V	41.71	4.87949	774.387	28609	3	P19784	CSNK2A2	319443634	00279
Casein kinase II, beta	R.VYCENQPMLPIGLSDIPGEAMVK.L	44.48	2.23406	1281.13	29993	2	P67870	CSNK2B	203282562	00278
Cat eye syndrome chromosome region candidate 5	R.VPVVFVTNAGNILQHSK.A	74.48	4.24569	912.016	22086	2	Q9BXW7	CECR5	119578152	16703
Cat eye syndrome chromosome region candidate 5	R.MAFPLLDMVDLER.R	65.6	0.0929167	775.391	37042	2	Q9BXW7	CECR5	119578152	16703
Catechol-O-methyltransferase	K.AIYKGPGSEAGP.-	23.44	5.3184	573.796	12534	2	P21964	COMT	212726675	00284
Catechol-O-methyltransferase	R.ILNHVLQHAEPGNAQSVLEAIDTYCEQKEWAMNVGDKK.G	39.23	3.5421	868.031	24927	5	P21964	COMT	306991591	00284
Catechol-O-methyltransferase	R.KGTVLLADNVICPGAPDFLAHVR.G	40.68	3.2927	821.78	25097	3	P21964	COMT	306991591	00284
Catechol-O-methyltransferase	R.YLPDTLLLEECGLLRK.G	24.73	8.46636	967.035	26989	2	P21964	COMT	306991591	00284
Catenin alpha 1	K.ALKPEVDKLNIMAAK.R	41.19	3.50529	410.992	16986	4	P35221	CTNNA1	119582527	00285
Catenin alpha 1	K.NLMNAVVQTVK.M	23.67	4.79831	608.842	21223	2	Q8N1C0	CTNNA1	333411218	00285
Catenin beta like 1	K.VLDHAMIGPEGTDNCHK.F	22.64	4.78492	474.222	12470	4	A0A087WUB9	CTNNBL1	119596460	10850
Catenin beta like 1	K.FVDILGLR.T	21.3	4.834	466.784	26858	2	A0A087WUB9	CTNNBL1	119596460	10850
Catenin beta like 1	R.FLKGEGLQLMNLMLR.E	21.55	4.35797	588.331	29229	3	A0A087WUB9	CTNNBL1	119596460	10850
Catenin, delta 1	K.SDKKPDREEIQMSNMGSNTK.S	14.35	6.27166	574.527	10469	4	O60716	CTNND1		03026
Catenin, delta 1	R.YQEAAPNVANNTGPHAASCFGAK.K	29.97	5.11811	792.37	13620	3	O60716	CTNND1	332688222	03026
Catenin, delta 1	R.GYELLFQPEVVR.I	29.63	1.63474	725.392	26840	2	O60716	CTNND1	332688222	03026
Catenin, gamma	K.TLVTQNSGVEALIHAILR.A	59.72	8.64251	645.7	35860	3	P14923	JUP	258588653	01414
Cathepsin D	R.QVFGEATKQPGITFIAAK.F	34.25	5.63153	953.531	19947	2	P07339	CTSD	157879212	00291
Cathepsin D	K.VSTLPAITLK.L	26.41	3.80183	521.831	20074	2	P07339	CTSD	157879212	00291
Cathepsin D	K.AIGAVPLIQGEYMIPCEK.V	24.78	3.71639	995.017	26533	2	P07339	CTSD	157879212	00291
Cathepsin D	K.FDGILGMAYPR.I	53.39	2.0958	620.314	26633	2	P07339	CTSD	157879212	00291
Cathepsin D	R.ISVNNVLPVFDNLMQQK.L	35.71	1.89175	980.02	33777	2	P07339	CTSD	157879212	00291
CBF1 interacting corepressor	K.KDFHPASKSNIK.K	17.71	5.19193	686.376	36739	2	Q86X95	CIR1	118599865	05568
CCCTC binding factor	R.FKCDQCDYACRQER.H	25.99	4.89617	484.705	9530	4	P49711	CTCF	300388142	05005
CCT8	R.VDQIIMAKPAGGPKPPSGK.K	23.84	4.47422	631.023	12562	3	P50990	CCT8	119630331	10816
CCT8	K.VADMALHYANK.Y	19.64	4.81172	411.543	13054	3	P50990	CCT8	119630331	10816
CCT8	R.AVDDGVNTFK.V	47.63	4.27395	533.266	13476	2	P50990	CCT8	119630331	10816
CCT8	R.KAHEILPNLVCCSAK.N	85.52	3.33927	870.453	15011	2	P50990	CCT8	119630331	10816
CCT8	K.AIADTGANVVVTGGK.V	73.3	7.02384	686.88	15540	2	P50990	CCT8	119630331	10816
CCT8	K.HFSGLEEAVYR.N	68.63	4.23357	654.325	16374	2	P50990	CCT8	119630330	10816
CCT8	K.LATNAAVTVLR.V	62.67	4.27048	564.843	16528	2	P50990	CCT8	119630331	10816
CCT8	K.QYGNEVFLAK.L	33.65	7.5115	584.808	17250	2	P50990	CCT8	119630331	10816
CCT8	K.QITSYGETCPGLEQYAIKK.F	73.71	4.17549	1093.55	17753	2	P50990	CCT8	119630331	10816
CCT8	R.LVPGGGATEIELAK.Q	48.6	3.50615	677.885	17837	2	P50990	CCT8	119630331	10816
CCT8	K.AHEILPNLVCCSAK.N	26.08	4.53281	537.94	17990	3	P50990	CCT8	119630331	10816
CCT8	K.KFAEAFEAIPR.A	35.48	3.76558	426.901	18241	3	P50990	CCT8	119630331	10816
CCT8	K.FAEAFEAIPR.A	50.98	2.03026	575.799	21447	2	P50990	CCT8	119630331	10816
CCT8	R.GSTDNLMDDIER.A	81.96	1.7194	683.3	22075	2	P50990	CCT8	119630331	10816
CCT8	K.ILGSGISSSSVLHGMVFK.K	80.74	3.06545	909.996	23286	2	P50990	CCT8	119630331	10816
CCT8	K.LFVTNDAATILR.E	76.07	3.97525	667.38	23613	2	P50990	CCT8	119630331	10816
CCT8	R.DIDEVSSLLR.T	26.15	3.0211	573.805	26429	2	P50990	CCT8	119630331	10816
CD147	R.FFVSSSQGR.S	16.69	5.33462	507.757	13408	2	A0A087WUV8	BSG	290543627	00176
CD147	K.GGVVLKEDALPGQK.T	34.4	4.62219	470.939	14474	3	I3L4S8	BSG	260656346	00176
CD147	K.SSEHINEGETAMLVCK.S	88.63	4.99881	902.918	14571	2	A0A087WUV8	BSG	290543627	00176
CD147	K.SESVPPVTDWAWYK.I	55.31	2.21529	832.9	26421	2	A0A087WUV8	BSG	290543627	00176
CD2 antigen binding protein 2	K.LVDPVAGSGGPGSR.F	44.14	0.997903	634.834	13715	2	O95400	CD2BP2	343887347	05127
CD2 antigen binding protein 2	R.LSGLADQMVAR.G	51.92	5.39369	580.811	17212	2	O95400	CD2BP2	343887347	05127
CD2 antigen binding protein 2	R.DSWLDNIDWVK.I	33.94	6.51923	695.831	33729	2	O95400	CD2BP2	343887347	05127
CD9	K.EVQEFYKDTYNK.L	45.08	6.48956	782.375	14204	2	A0A087WU13	CD9	119609219	00880
CDC2	R.DLKPQNLLIDDKGTIK.L	58.02	3.01596	906.02	19320	2	A0A087WZZ9	CDK1	334302921	00302
CDC37	R.CIDSGLWVPNSK.A	29.63	2.85824	688.339	21030	2	Q16543	CDC37	146424348	05456
CDC37	K.SMVNTKPEKTEEDSEEVREQK.H	67.93	5.49336	831.735	9383	3	Q16543	CDC37		05456
CDC37	K.SMVNTKPEKTEEDSEEVR.E	65.43	6.65182	703.337	9761	3	Q16543	CDC37	119604509	05456
CDC42 effector protein 4	K.AGEPDGESLDEQPSSSSSKR.S	48.86	6.25712	688.314	10042	3	Q9H3Q1	CDC42EP4	119609530	08383
CDC5	R.RLECLKEDVQR.Q	52.97	5.06446	482.592	10799	3	Q99459	CDC5L	119624675	04184
CDC5	R.TFEELKKHEDSAIPR.R	46.01	5.59019	450.74	13155	4	Q99459	CDC5L	119624675	04184
CDC5	R.TIAPIIGR.T	27.49	4.09264	420.77	16578	2	Q99459	CDC5L	159164126	04184
CDC5	R.YADLLLEKETLK.S	39.55	5.91442	718.41	19604	2	Q99459	CDC5L	119624675	04184
CDCA5	R.LETLGSASTSTPGRR.S	41.92	5.51666	511.609	11087	3	Q96FF9	CDCA5	119594749	13016
CDCA8	R.EMNWLDYFALGGNK.Q	23.81	2.25967	829.386	36148	2	Q53HL2	CDCA8	119627730	13017
CDK5 regulatory subunit associated protein 3	R.YSGRPVNLMGTSL.-	21.91	1.47271	697.859	20364	2	Q96JB5	CDK5RAP3	119615184	12190
CDK5 regulatory subunit associated protein 3	R.GPDALTLLEYTETR.N	45.02	7.19528	789.91	28729	2	Q96JB5	CDK5RAP3	119615184	12190
CDP-diacylglycerol--inositol 3-phosphatidyltransferase (phosphatidylinositol synthase)	K.SLISVIHLITAAR.N	19.13	3.38485	697.432	29620	2	B3KY94	CDIPT	119600384	12063
CDV3 homolog	R.VQAMQISSEKEEDDNEKR.Q	38.11	6.01404	534.755	10243	4	Q9UKY7	CDV3	197313672	13627
CDV3 homolog	R.AASAAGAAGSAGGSSGAAGAAGGGAGAGTRPGDGGTASAGAAGPGAATK.A	73.52	4.37089	918.189	10744	4	Q9UKY7	CDV3	197313672	13627
CDV3 homolog	R.KTPQGPPEIYSDTQFPSLQSTAK.H	26.24	1.3693	840.76	20285	3	Q9UKY7	CDV3	197313674	13627
CDV3 homolog	R.SLDNFFAK.R	18.25	3.87689	471.242	22425	2	Q9UKY7	CDV3	197313672	13627
Cell death regulatory protein GRIM 19	R.LQIEDFEAR.I	27.82	3.22158	560.787	22110	2	J3KN00	NDUFA13	260763955	09452
Cell division cycle 2 like 2	R.FGALLSDQGFDLMNK.F	32.94	6.72778	828.414	28491	2	A0A0D9SEI3	CDK11B	317373559	08909
Cell division cycle and apoptosis regulator 1	K.KDLSQLQENLK.I	57.03	3.3624	658.367	13972	2	Q8IX12	CCAR1	124376860	10811
Cell division cycle and apoptosis regulator 1	R.IQTLPNQNQSQTQPLLK.T	76.7	6.16174	976.04	16656	2	Q8IX12	CCAR1	124376860	10811
Cell division cycle and apoptosis regulator 1	R.NLSTVMDEIHTVLK.K	25.02	3.9785	533.954	28903	3	Q8IX12	CCAR1	124376860	10811
Cellubrevin	R.LQQTQNQVDEVVDIMR.V	116.34	3.03033	958.484	23953	2	Q15836	VAMP3	119591988	04711
Cellular retinoic acid binding protein 2	K.VLGVNVMLR.K	45.82	3.40396	500.804	21530	2	F1T098	CRABP2	326205172	08353
Centaurin beta 2	R.ASAQSSVR.S	14.74	0.943612	403.211	7387	2	A0A087X1H5	ACAP2	187608516	09681
CGG triplet repeat binding protein 1	K.VSVIQDFVK.M	32.59	1.47111	517.798	21555	2	Q9UFW8	CGGBP1	305855078	04529
CGI 41 protein	R.AALETVIR.R	31.11	5.81767	436.761	17362	2	Q96FB5	RRNAD1	152125834	10824
CGI 51 protein	K.SSLSHAMVIDSR.N	27.48	0.828313	434.888	13211	3	Q9Y512	SAMM50	225543166	10826
CGI 51 protein	R.TKDDIIICEIGDVFK.A	78.03	4.90511	883.46	29627	2	Q9Y512	SAMM50	225543166	10826
CGI-09 protein	R.MGGFGSIIQLYPGGGPVR.A	35.68	5.36893	903.477	28621	2	Q9UJA5	TRMT6	119630812	13027
CGI-09 protein	K.SNASTLESHETEEPAAK.K	88.38	4.08478	900.92	9922	2	Q9UJA5	TRMT6	119630811	13027
CGI-49 protein	R.NVSNLKPVPLIGPK.L	17.1	4.84992	738.454	17272	2	Q8NBX0	SCCPDH	55665834	13038
CGI-77 protein	R.HAYGLGEHYNSVTR.L	21.37	1.37551	535.259	11051	3	Q8N6M0	OTUD6B	157364937	13041
CGI-90 protein	K.LLVYEALEYAKR.A	26.14	3.42548	734.416	23180	2	Q96DB5	RMDN1	163914349	13042
Chaperonin containing T complex polypeptide 1 subunit 4	K.TGCNVLLIQK.S	22.88	3.36755	573.323	16568	2	B7Z2F4	CCT4	119620393	05506
Chaperonin containing T complex polypeptide 1 subunit 4	K.GIHPTIISESFQK.A	20.35	4.32184	728.897	16861	2	B7Z9L0	CCT4	119620393	05506
Chaperonin containing T complex polypeptide 1 subunit 4	R.SIHDALCVIR.C	32.44	3.8458	592.319	17101	2	B7Z2F4	CCT4	119620393	05506
Chaperonin containing T complex polypeptide 1 subunit 4	K.VIDPATATSVDLR.D	67.9	4.32488	679.367	19232	2	B7Z2F4	CCT4	119620393	05506
Chaperonin containing T complex polypeptide 1 subunit 4	R.AYILNLVK.Q	20.81	2.71428	467.293	21660	2	B7Z2F4	CCT4	119620393	05506
Chaperonin containing T complex polypeptide 1 subunit 4	R.ALIAGGGAPEIELALR.L	72.07	3.12465	775.951	25910	2	B7Z2F4	CCT4	119620393	05506
Chaperonin containing T complex polypeptide 1 subunit 4	K.VVSQYSSLLSPMSVNAVMK.V	107.02	1.14311	1020.53	26245	2	B7Z2F4	CCT4	119620393	05506
Chaperonin containing T complex polypeptide 1 subunit 4	R.DALSDLALHFLNK.M	76.11	0.545038	728.893	34814	2	B7Z2F4	CCT4	119620393	05506
Chaperonin containing T complex polypeptide 1, subunit 1	R.GASKEILSEVER.N	62.13	9.13856	659.36	14314	2	P49368	CCT3	127796120	08969
Chaperonin containing T complex polypeptide 1, subunit 1	K.KGESQTDIEITREEDFTR.I	23.52	0.79061	718.682	15901	3	P49368	CCT3	127796120	08969
Chaperonin containing T complex polypeptide 1, subunit 1	R.NLQDAMQVCR.N	31.02	3.56399	617.789	16156	2	P49368	CCT3	127796120	08969
Chaperonin containing T complex polypeptide 1, subunit 1	K.AMTGVEQWPYR.A	49.54	1.53405	669.32	19509	2	P49368	CCT3	127796120	08969
Chaperonin containing T complex polypeptide 1, subunit 1	R.AVAQALEVIPR.T	62.17	3.77991	583.85	19904	2	P49368	CCT3	127796120	08969
Chaperonin containing T complex polypeptide 1, subunit 1	R.VEKIPGGIIEDSCVLR.G	55.1	8.53346	892.99	20534	2	P49368	CCT3	127796120	08969
Chaperonin containing T complex polypeptide 1, subunit 1	R.IVLLDSSLEYK.K	46.62	5.21207	640.364	23885	2	P49368	CCT3	127796120	08969
Chaperonin containing T complex polypeptide 1, subunit 1	K.GISDLAQHYLMR.A	67.13	3.11459	702.361	24096	2	P49368	CCT3	127796120	08969
Chaperonin containing T complex polypeptide 1, subunit 1	R.WSSLACNIALDAVK.M	80.7	2.16437	774.4	24593	2	P49368	CCT3	127796120	08969
Chaperonin containing T complex polypeptide 1, subunit 1	K.TAVETAVLLLR.I	59.08	3.13564	593.366	25621	2	P49368	CCT3	127796120	08969
Chaperonin containing T complex polypeptide 1, subunit 1	K.ELGIWEPLAVK.L	28.14	3.21508	627.86	27922	2	P49368	CCT3	127796120	08969
Chaperonin containing T complex polypeptide 1, subunit 2	R.TPGKEAVAMESYAK.A	44.38	5.89577	741.373	12388	2	P78371	CCT2	311771535	06895
Chaperonin containing T complex polypeptide 1, subunit 2	K.HGINCFINR.Q	37.61	3.95734	565.782	13257	2	P78371	CCT2	311771535	06895
Chaperonin containing T complex polypeptide 1, subunit 2	R.LKGSGNLEAIHIIK.K	60.93	4.25215	746.949	15026	2	P78371	CCT2	311771535	06895
Chaperonin containing T complex polypeptide 1, subunit 2	K.KIHPQTIIAGWR.E	16.11	3.04403	710.417	15819	2	P78371	CCT2	311771535	06895
Chaperonin containing T complex polypeptide 1, subunit 2	R.EALLSSAVDHGSDEVK.F	100.59	4.63661	828.911	16138	2	P78371	CCT2	311771535	06895
Chaperonin containing T complex polypeptide 1, subunit 2	R.GATQQILDEAER.S	93.83	5.3988	665.837	16600	2	P78371	CCT2	311771535	06895
Chaperonin containing T complex polypeptide 1, subunit 2	K.GSGNLEAIHIIK.K	33.02	3.78762	417.908	16634	3	P78371	CCT2	311771535	06895
Chaperonin containing T complex polypeptide 1, subunit 2	K.ILIANTGMDTDKIK.I	71.73	5.54786	766.926	17603	2	P78371	CCT2	311771535	06895
Chaperonin containing T complex polypeptide 1, subunit 2	K.IHPQTIIAGWR.E	24.81	6.13129	646.371	18201	2	P78371	CCT2	311771535	06895
Chaperonin containing T complex polypeptide 1, subunit 2	K.LAVEAVLR.L	34.87	2.71784	435.775	18367	2	P78371	CCT2	311771535	06895
Chaperonin containing T complex polypeptide 1, subunit 2	R.EALLSSAVDHGSDEVKFR.Q	43.04	2.63472	653.999	18607	3	P78371	CCT2	311771535	06895
Chaperonin containing T complex polypeptide 1, subunit 2	K.FRQDLMNIAGTTLSSK.L	99	4.58492	891.468	22161	2	P78371	CCT2	311771535	06895
Chaperonin containing T complex polypeptide 1, subunit 2	R.TVYGGGCSEMLMAHAVTQLANR.T	142.8	3.27203	1183.56	23725	2	P78371	CCT2	311771535	06895
Chaperonin containing T complex polypeptide 1, subunit 2	R.LALVTGGEIASTFDHPELVK.L	95.27	4.00166	1049.07	25807	2	P78371	CCT2	311771535	06895
Chaperonin containing T complex polypeptide 1, subunit 2	R.SLHDALCVLAQTVKDSR.T	70.87	4.47256	957.003	26554	2	P78371	CCT2	311771535	06895
Chaperonin containing T complex polypeptide 1, subunit 2	R.SLHDALCVLAQTVK.D	74.67	5.13622	777.923	26856	2	P78371	CCT2	311771535	06895
Chaperonin containing T complex polypeptide 1, subunit 2	K.LGGSLADSYLDEGFLLDKK.I	114.88	4.34775	1021.03	27419	2	P78371	CCT2	311771535	06895
Chaperonin containing T complex polypeptide 1, subunit 2	R.LTSFIGAIAIGDLVK.S	24.96	1.55742	759.449	34866	2	P78371	CCT2	197692393	06895
Chaperonin containing T complex polypeptide 1, subunit 2	R.VQDDEVGDGTTSVTVLAAELLR.E	127.53	1.41511	1144.59	36832	2	P78371	CCT2	311771535	06895
Chaperonin containing T complex polypeptide 1, subunit 2	R.AAHSEGNTTAGLDM#R.E	48.95	4.40099	516.238	8575	3	P78371	CCT2	311771535	06895
Chaperonin containing T complex polypeptide 1, subunit 7	R.GKATISNDGATILK.L	68.84	2.47844	694.893	12423	2	Q99832	CCT7	261399877	06896
Chaperonin containing T complex polypeptide 1, subunit 7	R.GMDKLIVDGR.G	63.47	5.58176	552.301	14937	2	A0A0D9SG95	CCT7	119620145	06896
Chaperonin containing T complex polypeptide 1, subunit 7	K.ATISNDGATILK.L	58.82	5.71422	602.336	15041	2	Q99832	CCT7	261399877	06896
Chaperonin containing T complex polypeptide 1, subunit 7	R.GGAEQFMEETER.S	47.99	5.0275	692.299	16991	2	Q99832	CCT7	261399877	06896
Chaperonin containing T complex polypeptide 1, subunit 7	K.ALEIIPR.Q	21.35	3.37151	406.257	17886	2	Q99832	CCT7	261399877	06896
Chaperonin containing T complex polypeptide 1, subunit 7	R.SLHDAIMIVR.R	20.41	4.27839	577.824	18084	2	Q99832	CCT7	261399877	06896
Chaperonin containing T complex polypeptide 1, subunit 7	K.QVKPYVEEGLHPQIIIR.A	58.81	3.74119	1010.08	18142	2	Q99832	CCT7	261399877	06896
Chaperonin containing T complex polypeptide 1, subunit 7	R.YNFFTGCPK.A	27.85	4.41459	567.26	19835	2	Q99832	CCT7	261399877	06896
Chaperonin containing T complex polypeptide 1, subunit 7	R.QLCDNAGFDATNILNK.L	101.76	2.2644	897.43	22915	2	Q99832	CCT7	261399877	06896
Chaperonin containing T complex polypeptide 1, subunit 7	R.VHTVEDYQAIVDAEWNILYDKLEK.I	80.73	2.71491	964.484	34174	3	Q99832	CCT7	261399877	06896
Chaperonin containing T complex polypeptide 1, subunit 7	K.SQDAEVGDGTTSVTLLAAEFLK.Q	78.7	2.96607	1126.57	36474	2	Q99832	CCT7	261399877	06896
Chaperonin containing T-complex polypeptide 1 subunit 6A	R.KVCGDSDKGFVVINQK.G	15.02	5.46398	449.238	12508	4	P40227	CCT6A	121490543	00089
Chaperonin containing T-complex polypeptide 1 subunit 6A	R.IITEGFEAAKEK.A	57.44	3.71635	668.364	13389	2	P40227	CCT6A	121490543	00089
Chaperonin containing T-complex polypeptide 1 subunit 6A	K.VCGDSDKGFVVINQK.G	34.27	5.10195	555.95	14745	3	P40227	CCT6A	121490543	00089
Chaperonin containing T-complex polypeptide 1 subunit 6A	K.QADLYISEGLHPR.I	58.6	2.74358	749.888	17118	2	P40227	CCT6A	327478610	09873
Chaperonin containing T-complex polypeptide 1 subunit 6A	R.GLQDVLR.T	38.35	4.03015	400.736	18214	2	P40227	CCT6A	327478610	09873
Chaperonin containing T-complex polypeptide 1 subunit 6A	K.ALQFLEEVKVSR.E	73.15	6.03464	709.908	21327	2	P40227	CCT6A	121490543	00089
Chaperonin containing T-complex polypeptide 1 subunit 6A	K.DGNVLLHEMQIQHPTASLIAK.V	50.56	5.24916	772.415	22306	3	P40227	CCT6A	121490543	00089
Chaperonin containing T-complex polypeptide 1 subunit 6A	K.VLAQNSGFDLQETLVK.I	113.67	6.95025	881.479	23436	2	P40227	CCT6A	121490543	00089
Chaperonin containing T-complex polypeptide 1 subunit 6A	K.GIDPFSLDALSK.E	55.07	1.99103	631.836	27951	2	P40227	CCT6A	121490543	00089
Chaperonin containing T-complex polypeptide 1 subunit 6A	K.VATAQDDITGDGTTSNVLIIGELLK.Q	106.31	3.36513	1272.67	34457	2	P40227	CCT6A	121490543	00089
Chaperonin containing T-complex polypeptide 1 subunit 6A	R.AQLGVQAFADALLIIPK.V	72.4	0.83143	884.523	37028	2	P40227	CCT6A	121490543	00089
Chloride intracellular channel 1	K.NSNPALNDNLEK.G	57.26	5.07282	664.829	12190	2	O00299	CLIC1	345531894	04188
Chloride intracellular channel 1	K.LHIVQVVCK.K	25.36	6.49665	548.324	13468	2	O00299	CLIC1	345531894	04188
Chloride intracellular channel 1	R.KFLDGNELTLADCNLLPK.L	61.31	6.15793	1031.04	26328	2	O00299	CLIC1	345531894	04188
Chloride intracellular channel 1	K.LAALNPESNTAGLDIFAK.F	74.74	4.03256	922.995	26417	2	O00299	CLIC1	345531894	04188
Chloride intracellular channel 1	K.FLDGNELTLADCNLLPK.L	36.8	9.93382	967	28763	2	O00299	CLIC1	345531894	04188
Chloride intracellular channel 4	R.KFLDGNEMTLADCNLLPK.L	87.6	3.70749	1040.02	25428	2	Q9Y696	CLIC4	119615552	05943
Chloride intracellular channel 4	R.NFDIPKEMTGIWR.Y	29.64	0.390838	803.906	26023	2	Q9Y696	CLIC4	119615552	05943
Choline dehydrogenase	R.VLLLEAGPK.D	30.2	4.89361	470.3	18747	2	Q8NE62	CHDH	229462828	13050
Chondroitin sulfate proteoglycan 6	R.QIAAIHKDLEDTEANKEK.N	35.68	5.53124	514.022	10863	4	Q9UQE7	SMC3	119569943	05829
Chondroitin sulfate proteoglycan 6	R.KAEEELGELEAK.L	48.21	4.43713	449.235	13175	3	Q9UQE7	SMC3	119569943	05829
Chondroitin sulfate proteoglycan 6	R.LALLHEGTGPR.V	54.43	4.41367	582.333	13419	2	Q9UQE7	SMC3	119569943	05829
Chondroitin sulfate proteoglycan 6	R.SMEVSTQLAR.A	19.93	9.63112	561.29	13851	2	Q9UQE7	SMC3	119569943	05829
Chondroitin sulfate proteoglycan 6	K.AKDLQDELAGNSEQR.K	16.26	3.89051	558.61	14315	3	Q9UQE7	SMC3	119569943	05829
Chondroitin sulfate proteoglycan 6	K.QVIIQGFR.S	21.05	4.6535	480.787	17678	2	Q9UQE7	SMC3	119569943	05829
Chondroitin sulfate proteoglycan 6	R.KYEAIQLTFK.Q	41.11	4.48296	620.853	18018	2	Q9UQE7	SMC3	119569943	05829
Chondroitin sulfate proteoglycan 6	K.NLEQYNKLDQDLNEVK.A	67.79	8.17731	982	19034	2	Q9UQE7	SMC3	119569943	05829
Chondroitin sulfate proteoglycan 6	K.AILNGIDSINK.V	30.86	0.252235	579.33	19199	2	Q9UQE7	SMC3	119569943	05829
Chondroitin sulfate proteoglycan 6	K.GDVEGSQSQDEGEGSGESER.G	120.33	2.90463	1019.91	8147	2	Q9UQE7	SMC3	119569943	05829
Chromatin accessibility complex, subunit 1	K.EEKREEDEENDNDNESDHDEADS.-	53.58	1.98072	917.342	6812	3	Q9NRG0	CHRAC1	119612612	06275
Chromatin assembly factor 1 subunit B	R.LASAGVDTNVR.I	62.51	4.01237	551.798	11202	2	Q13112	CHAF1B	119630146	03147
Chromatin assembly factor 1 subunit B	K.AIVEFLSNLAR.H	22.51	8.30852	616.859	29500	2	Q13112	CHAF1B	119630146	03147
Chromatin assembly factor 1 subunit B	R.TQDPSSPGTTPPQAR.Q	71.82	3.03297	770.376	9533	2	Q13112	CHAF1B	119630146	03147
Chromobox homolog 3	K.KVEEAEPEEFVVEK.V	47.92	4.27118	831.421	16051	2	Q13185	CBX3	119614252	05130
Chromobox homolog 3	R.VVNGKVEYFLK.W	27.92	4.51942	432.585	16203	3	Q13185	CBX3	302148597	05130
Chromobox homolog 3	R.IIGATDSSGELM#FLM#K.W	16.11	1.80646	872.93	30564	2	K7ELA4	CBX1	270346821	05149
Chromodomain helicase DNA binding protein 4	R.LANRAPEPTPQQVAQQQ.-	66.6	1.04373	938.488	12434	2	A0A0C4DGG9	CHD4	311033360	04472
Chromodomain helicase DNA binding protein 4	R.KLERPPETPTVDPTVK.Y	20.89	4.82899	603.006	12450	3	A0A0C4DGG9	CHD4	311033360	04472
Chromodomain helicase DNA binding protein 4	K.MMLTHLVVRPGLGSK.A	16.21	3.2021	410.486	17497	4	A0A0C4DGG9	CHD4	311033360	09071
Chromodomain helicase DNA binding protein 4	R.GGGNQVSLLNVVMDLK.K	43.97	1.69478	822.442	33929	2	A0A0C4DGG9	CHD4	311033360	04472
Chromodomain helicase DNA binding protein 4	K.MLDLLEDFLEHEGYKYER.I	15.74	1.32517	575.777	34436	4	A0A0C4DGG9	CHD4	311033360	04472
Chromosome 1 open reading frame 163	K.SIAACHNVGLLAHDGQVNEDGQPDLGK.A	19.69	5.19082	704.595	16526	4	Q96BR5	COA7	282396088	07769
Chromosome 1 open reading frame 25	K.TTDDTTTDNYIAQGKR.K	31.4	5.50323	600.622	11068	3	Q7Z2T5	TRMT1L	320461686	12722
Chromosome 1 open reading frame 33	R.SPSDEYKDNLHQVSKR.L	54.6	4.53719	476.49	10220	4	Q9UKD2	MRTO4	119615281	12725
Chromosome 1 open reading frame 33	R.SPSDEYKDNLHQVSK.R	35.88	5.38172	582.951	10781	3	Q9UKD2	MRTO4	119615281	12725
Chromosome 1 open reading frame 33	K.YTEMDYAR.A	27.74	5.35841	524.727	12436	2	Q9UKD2	MRTO4	119615281	12725
Chromosome 1 open reading frame 33	R.QLGLPTALKR.G	53.8	4.93303	548.848	15354	2	Q9UKD2	MRTO4	119615281	12725
Chromosome 1 open reading frame 33	R.TKEEVNEWFTK.Y	15.83	3.19277	470.9	16798	3	Q9UKD2	MRTO4	119615281	12725
Chromosome 1 open reading frame 33	K.QNLIEELR.K	38.04	4.14957	507.785	20064	2	Q9UKD2	MRTO4	119615281	12725
Chromosome 1 open reading frame 33	K.YLFIFSVANMR.N	57.12	4.30219	680.855	33937	2	Q9UKD2	MRTO4	119615281	12725
Chromosome 11 open reading frame 59	R.TDEQALLSSILAK.T	56.98	5.53727	694.889	28046	2	Q6IAA8	LAMTOR1	125863645	07933
Chromosome 12 open reading frame 11	R.IMWNELETLVR.A	49.67	6.87447	702.376	29570	2	H7BXF9	ASUN	119616945	07689
Chromosome 12 open reading frame 30	K.AVKFIEDR.I	17.92	8.91837	489.27	31590	2	Q14CX7	NAA25	121948761	08578
Chromosome 12 open reading frame 31	K.TLLDQHGQYPIWMNQR.Q	43.16	3.97905	1000.49	23165	2	Q9BRT6	LLPH	119617562	11308
Chromosome 14 open reading frame 21	R.TLLQVLGGTILESER.A	68.25	0.674066	814.964	34848	2	Q86U38-2	NOP9	119586439	12643
Chromosome 16 open reading frame 34	R.KAGPAKEQEPMPTVDSHEPR.L	43.25	2.85833	551.776	10006	4	Q9H910	HN1L	123231651	12674
Chromosome 17 open reading frame 25 protein	K.ILTPLVSLDTPGK.A	64.63	4.00649	677.406	24791	2	F6TLX2	GLOD4	217330598	12678
Chromosome 17 open reading frame 25 protein	R.IAFSCPQKELPDLEDLMKR.E	54.36	4.31977	764.06	25791	3	F6TLX2	GLOD4	217330598	12678
Chromosome 17 open reading frame 25 protein	K.LGNDFMGITLASSQAVSNAR.K	114.02	4.89077	1026.52	27401	2	F6TLX2	GLOD4	217330598	12678
Chromosome 17 open reading frame 25 protein	R.IAFSCPQKELPDLEDLMK.R	25.27	3.71966	1067.54	27882	2	F6TLX2	GLOD4	217330598	12678
Chromosome 17 open reading frame 25 protein	K.SLNYWCNLLGMK.I	59.45	4.48915	749.866	29802	2	F6TLX2	GLOD4	217330598	12678
Chromosome 17 open reading frame 49	K.VGEIFSAAGAAFTK.L	42.73	2.24152	684.86	24250	2	C9J4G0	hCG_32827	119610684	14662
Chromosome 19 open reading frame 29	K.FNIFYPDLIDK.R	27.62	9.44446	692.868	33373	2	J3KMW8	CACTIN	126723149	18930
Chromosome 19 open reading frame 43	R.QRQEEPPPGPQRPDQSAAAAGPGDPK.R	21.92	4.97219	671.084	10033	4	K7ELS0	C19orf43	189055124	14528
chromosome 19 open reading frame 7	R.HVEASGGSGPGDSGPSDPR.L	83.34	0.508559	883.39	8174	2	Q9UPT8	ZC3H4	126723060	19314
chromosome 19 open reading frame 7	K.TVNATGSSAAPGSSDKPSDPR.V	55.54	2.58448	1001.48	8967	2	Q9UPT8	ZC3H4	126723060	19314
Chromosome 21 open reading frame 33	K.NLSTFAVDGKDCK.V	76.1	1.16038	727.85	13737	2	A0A096LNH5	LOC102724023	296531406	09044
Chromosome 22 open reading frame 28	R.MLQADPNKVSAR.A	26.34	3.79936	443.905	10838	3	Q9Y3I0	RTCB	74753486	13695
Chromosome 22 open reading frame 28	K.GQVCVMIHSGSR.G	28.94	0.4449	444.216	11663	3	Q9Y3I0	RTCB	74753486	13695
Chromosome 22 open reading frame 28	R.SSMTFLTR.Q	57.75	5.06114	471.742	17521	2	Q9Y3I0	RTCB	74753486	13695
Chromosome 22 open reading frame 28	K.QIGNVAALPGIVHR.S	55.43	3.80249	722.926	18474	2	Q9Y3I0	RTCB	321173828	13695
Chromosome 22 open reading frame 28	R.GLGHQVATDALVAMEK.A	66.97	1.83066	820.426	19512	2	Q9Y3I0	RTCB	74753486	13695
Chromosome 22 open reading frame 28	K.LMFEELR.N	38	4.53127	469.246	21577	2	Q9Y3I0	RTCB	321173828	13695
Chromosome 22 open reading frame 28	R.SYNDELQFLEK.I	17.63	5.7301	693.337	23658	2	Q9Y3I0	RTCB	74753486	13695
Chromosome 22 open reading frame 28	K.VFNTTPDDLDLHVIYDVSHNIAK.V	15.59	5.46923	657.338	28141	4	Q9Y3I0	RTCB	74753486	13695
Chromosome 5 open reading frame 33	R.VATQAVEDVLNIAKR.Q	53.1	4.24236	813.966	22730	2	A0A0C4DGV3	NADK2	156630863	08088
Chromosome 6 open reading frame 74	R.NVQRPESVSDHMYR.M	22.48	5.73868	430.21	10841	4	Q7Z4H3	HDDC2	119568523	12897
Chromosome 6 open reading frame 74	K.QITQLLPEDLR.K	33.95	7.84611	663.38	23285	2	Q7Z4H3	HDDC2	119568526	12897
Chromosome 7 open reading frame 24	K.SNLNSLDEQEGVK.S	58.85	1.91388	716.851	13250	2	O75223	GGCT	146386720	12912
Chromosome 8 open reading frame 33	R.AAAYSAQVQPVDGATR.K	100.34	3.69639	802.908	13121	2	Q9H7E9	C8orf33	119602429	07951
Chromosome 9 open reading frame 114 protein	K.RLEEEEAAAEKEDR.G	85.36	4.50203	558.938	9739	3	A0A087WYA7	C9orf114	119608245	12935
Chromosome 9 open reading frame 86	K.FFNIPFLQLQR.E	37.02	2.45433	711.9	35628	2	G8JLF3	C9orf86	186700623	12984
Chromosome condensation 1	K.SWVGFSGGQHHTVCMDSEGK.A	31.5	5.14788	735.99	15081	3	P18754	RCC1	119628100	01559
Chromosome condensation 1	R.VPELFANR.G	33.19	5.53558	473.264	18278	2	P18754	RCC1	119628100	01559
Chromosome condensation 1	R.KKPALVSIPEDVVQAEAGGMHTVCLSK.S	75.73	4.31836	955.509	22205	3	P18754	RCC1	119628100	01559
Chromosome condensation 1	R.DNNGVIGLLEPMKK.S	29.95	8.38573	764.42	24320	2	P18754	RCC1	119628100	01559
Chromosome condensation 1	K.SMVPVQVQLDVPVVK.V	78.2	3.38475	819.471	25457	2	P18754	RCC1	119628100	01559
Chromosome condensation related SMC associated protein 1	K.SGGVNQYVVQEVLSIK.H	16.92	0.869803	860.468	27043	2	Q15021	NCAPD2	259016362	06472
Chromosome condensation related SMC associated protein 1	K.QTLAAFVPLLLK.V	48.25	5.91409	657.409	34074	2	F5GZJ1	NCAPD2	259016362	06472
Chromosome segregation 1like protein	R.DLEGSDIDTRR.R	19.6	2.98915	426.21	11563	3	P55060	CSE1L	126507451	03217
Chromosome segregation 1like protein	K.EHDPVGQMVNNPK.I	61.91	4.70814	732.852	11743	2	P55060	CSE1L	126507451	03217
Chromosome segregation 1like protein	K.SANVNEFPVLK.A	26.02	2.1566	609.331	18867	2	P55060	CSE1L	126507451	03217
Chromosome segregation 1like protein	K.VIVPNMEFR.A	19.44	4.85428	552.8	21068	2	P55060	CSE1L	126507451	03217
Chromosome segregation 1like protein	R.FQSGDFHVINGVLR.T	16	6.08182	530.282	21178	3	P55060	CSE1L	126507451	03217
Chromosome segregation 1like protein	K.LLQTDDEEEAGLLELLK.S	100.26	7.0078	965	33711	2	P55060	CSE1L	119596083	03217
Chromosome segregation 1like protein	K.FLESVEGNQNYPLLLLTLLEK.S	102.52	1.99808	1217.17	37282	2	P55060	CSE1L	126507451	03217
Cirhin	K.IYKPLLFMDLLDER.T	26.35	4.2606	589.321	33689	3	Q969X6	CIRH1A	186928847	08468
Cisplatin resistance associated overexpressed protein	R.LALSQNQQSSGAAGPTGKNEEK.I	46.48	3.84452	739.039	10273	3	O95232	LUC7L3	119614993	16759
Cisplatin resistance associated overexpressed protein	R.LALSQNQQSSGAAGPTGK.N	111.73	0.514324	857.94	11293	2	O95232	LUC7L3	119614993	16759
Cisplatin resistance associated overexpressed protein	R.STTSTIESFAAQEK.Q	60.38	3.71134	750.368	18044	2	O95232	LUC7L3	119614993	16759
Citrate synthase	R.VVPGYGHAVLR.K	52.2	4.71024	584.338	12556	2	A0A0C4DGI3	CS	119617330	00349
Citrate synthase	R.GFSIPECQK.L	22.44	5.48282	533.258	15273	2	A0A0C4DGI3	CS	119617330	00349
Citrate synthase	K.IVPNVLLEQGK.A	39.69	5.6178	605.367	19883	2	A0A0C4DGI3	CS	119617330	00349
Citrate synthase	K.GLVYETSVLDPDEGIRFR.G	29.94	5.10148	1033.54	25139	2	A0A0C4DGI3	CS	119617330	00349
Citrate synthase	R.DYIWNTLNSGR.V	33.65	5.37855	669.829	26309	2	A0A0C4DGI3	CS	119617330	00349
Citrate synthase	R.AALPSHVVTMLDNFPTNLHPMSQLSAAVTALNSESNFAR.A	60.22	2.31741	1038.77	34539	4	A0A0C4DGI3	CS	119617330	00349
Citrate synthase	R.ALGVLAQLIWSR.A	52.54	1.02955	663.898	34736	2	A0A0C4DGI3	CS	119617330	00349
Clathrin adaptor complex AP2, MU subunit	K.QSIAIDDCTFHQCVR.L	25.16	5.31991	617.285	16500	3	A0A087WY71	AP2M1	119598698	03014
Clathrin adaptor complex AP2, MU subunit	K.WARPPISMNFEVPFAPSGLK.V	30.08	3.30144	748.728	28468	3	A0A087WY71	AP2M1	119598698	03014
Clathrin light polypeptide A	K.AIKELEEWYAR.Q	40.37	4.32753	704.37	20799	2	P09496	CLTA	296179386	00351
Clathrin, heavy polypeptide	K.VDKLDASESLR.K	47.6	4.41405	411.556	11989	3	A0A087WVQ6	CLTC	119614805	00350
Clathrin, heavy polypeptide	R.RPISADSAIMNPASK.V	54.76	8.29108	779.413	13445	2	A0A087WVQ6	CLTC	343781033	00350
Clathrin, heavy polypeptide	R.HSSLAGCQIINYR.T	82.4	3.67275	759.881	14751	2	A0A087WVQ6	CLTC	343781033	00350
Clathrin, heavy polypeptide	K.VSQPIEGHAASFAQFK.M	60.61	5.33759	858.943	16534	2	A0A087WVQ6	CLTC	343781033	00350
Clathrin, heavy polypeptide	R.KFNALFAQGNYSEAAK.V	107.33	4.13784	879.948	17223	2	A0A087WVQ6	CLTC	119614805	00350
Clathrin, heavy polypeptide	K.QLPLVKPYLR.S	29.65	4.32682	613.887	17703	2	A0A087WVQ6	CLTC	119614805	00350
Clathrin, heavy polypeptide	K.LLYNNVSNFGR.L	48.67	1.50231	648.839	19075	2	A0A087WVQ6	CLTC	119614805	00350
Clathrin, heavy polypeptide	K.IVLDNSVFSEHR.N	48.39	1.62743	472.58	19172	3	A0A087WVQ6	CLTC	242247001	00350
Clathrin, heavy polypeptide	K.NLILVVR.G	21.37	2.40517	413.78	19443	2	A0A087WVQ6	CLTC	119614805	00350
Clathrin, heavy polypeptide	R.ALEHFTDLYDIKR.A	65.7	5.31204	810.927	19814	2	A0A087WVQ6	CLTC	119614805	00350
Clathrin, heavy polypeptide	K.LHIIEVGTPPTGNQPFPK.K	32.14	3.71042	649.025	19888	3	A0A087WVQ6	CLTC	343781033	00350
Clathrin, heavy polypeptide	R.CNEPAVWSQLAK.A	45.88	3.69435	701.845	20123	2	A0A087WVQ6	CLTC	119614805	00350
Clathrin, heavy polypeptide	R.LASTLVHLGEYQAAVDGAR.K	39.23	3.29066	986.022	20870	2	A0A087WVQ6	CLTC	119614805	00350
Clathrin, heavy polypeptide	R.NNLAGAEELFAR.K	47.09	3.56414	652.836	22260	2	A0A087WVQ6	CLTC	119614805	00350
Clathrin, heavy polypeptide	R.GQFSTDELVAEVEKR.N	54.59	4.62098	854.435	22423	2	A0A087WVQ6	CLTC	242247001	00350
Clathrin, heavy polypeptide	R.LAELEEFINGPNNAHIQQVGDR.C	47.65	5.1444	822.083	23899	3	A0A087WVQ6	CLTC	119614805	00350
Clathrin, heavy polypeptide	R.TSIDAYDNFDNISLAQR.L	34.79	0.391165	971.961	25020	2	A0A087WVQ6	CLTC	119614805	00350
Clathrin, heavy polypeptide	K.TLQIFNIEMK.S	41.08	3.99945	618.839	26825	2	A0A087WVQ6	CLTC	343781033	00350
Clathrin, heavy polypeptide	R.NLQNLLILTAIKADR.T	60.56	3.80892	848.513	27778	2	A0A087WVQ6	CLTC	242247001	00350
Clathrin, heavy polypeptide	K.SVNESLNNLFITEEDYQALR.T	68.28	3.9093	785.723	28612	3	A0A087WVQ6	CLTC	119614805	00350
Clathrin, heavy polypeptide	K.KVGYTPDWIFLLR.G	46.55	3.85472	804.454	29628	2	A0A087WVQ6	CLTC	242247001	00350
Clathrin, heavy polypeptide	K.SVDPTLALSVYLR.A	27.75	4.46225	717.407	30063	2	A0A087WVQ6	CLTC	119614805	00350
Clathrin, heavy polypeptide	R.NLQNLLILTAIK.A	47.34	8.20766	677.432	30645	2	A0A087WVQ6	CLTC	242247001	00350
Clathrin, heavy polypeptide	R.KFDVNTSAVQVLIEHIGNLDR.A	51.84	2.73788	790.09	33020	3	A0A087WVQ6	CLTC	119614805	00350
Clathrin, heavy polypeptide	K.VGYTPDWIFLLR.G	53.42	3.45721	740.406	36785	2	A0A087WVQ6	CLTC	242247001	00350
Cleavage and polyadenylation specificity factor 1	R.SSFLPSYIIDVR.A	27.63	5.52137	698.881	28225	2	Q10570	CPSF1	119602516	05823
Cleavage and polyadenylation specificity factor 2	R.NNPFQFR.H	20.21	4.70699	461.732	17704	2	Q9P2I0	CPSF2	119601888	05824
Cleavage and polyadenylation specificity factor 5	K.EPLYEKDSSVAAR.F	43.49	0.0942151	732.87	11428	2	O43809	NUDT21	323463109	05400
Cleavage and polyadenylation specificity factor 5	K.YIQQTKPLTLER.T	49.21	3.51581	745.425	13399	2	O43809	NUDT21	323463109	05400
Cleavage and polyadenylation specificity factor 5	R.MREEFDKIGMR.R	57.76	8.35592	706.351	13667	2	O43809	NUDT21	323463109	05400
Cleavage and polyadenylation specificity factor 5	R.LMTEILGR.Q	16.21	1.88735	466.766	19861	2	O43809	NUDT21	323463109	05400
Cleavage and polyadenylation specificity factor 5	K.LVAAPLFELYDNAPGYGPIISSLPQLLSR.F	119.83	1.43834	1557.85	37270	2	O43809	NUDT21	323463109	05400
Cleavage and polyadenylation specificity factor 6	K.GFALVGVGSEASSK.K	31.19	4.90874	654.847	19968	2	Q16630	CPSF6	323463111	05401
Cleavage and polyadenylation specificity factor 6	K.LMDLLPK.R	31.47	4.1833	415.248	22274	2	Q16630	CPSF6	323463111	05401
Cleavage and polyadenylation specificity factor 6	K.VLISSLQDCLHGIESK.S	92.49	4.02125	899.976	23417	2	Q16630	CPSF6	162329583	05401
Cleavage and polyadenylation specificity factor 6	R.TPLSEAEFEEIMNR.N	97.03	3.00639	833.396	25747	2	Q16630	CPSF6	162329583	05401
Cleavage and polyadenylation specificity factor 6	R.AVSDASAGDYGSAIETLVTAISLIK.Q	120.88	2.07235	1226.65	37519	2	Q16630	CPSF6	162329583	05401
Cleavage stimulation factor subunit 2	R.GYLGPPHQGPPMHHVPGHESR.G	16.57	2.78256	458.226	10479	5	P33240	CSTF2	192764310	02652
Cleavage stimulation factor subunit 2	R.IVDPEIALK.I	18.67	0.0781882	499.3	18456	2	P33240	CSTF2	192764310	02652
Cleavage stimulation factor subunit 2	K.AVASLPPEQMFELMK.Q	16.94	9.51818	845.939	28990	2	P33240	CSTF2	192764310	02652
CLIP associated protein 1	K.VLCPIIQTADYPINLAAIK.M	37.84	4.96786	1057.1	29547	2	B7ZLX3	CLASP1	333440471	09322
ClpP caseinolytic protease	K.QSLQVIESAMER.D	78.16	1.8523	695.855	20878	2	M0R208	CLPP	119589509	03074
CMBL carboxymethylenebutenolidase homolog	R.KREDCSPADKPYIDEAR.R	81.88	4.26444	513.249	10190	4	Q96DG6	CMBL		14055
CMP-Neu5Ac synthatase	R.VGLSGAPADACSTAQK.A	62.47	4.0907	766.875	12239	2	Q8NFW8	CMAS	119616870	04501
CMP-Neu5Ac synthatase	R.EVTEPLNLNPAK.R	41.18	5.30226	662.862	18051	2	Q8NFW8	CMAS	119616872	04501
CMP-Neu5Ac synthatase	K.HLAGVPLIGWVLR.A	25.91	2.85142	715.937	29963	2	Q8NFW8	CMAS	119616872	04501
CND2	R.VFPMPLPR.K	33.37	6.16602	478.77	21697	2	E9PHA2	NCAPH	119591776	03820
CND2	K.QSMWSLLTALSGK.E	45.92	4.94601	711.38	35913	2	E9PHA2	NCAPH	119591776	03820
Coactivator associated arginine methlytransferase 1	R.CLFQSPLFAK.A	24.25	2.81671	605.82	25521	2	Q86X55	CARM1	326634093	09158
Coactivator associated arginine methlytransferase 1	K.ANFWYQPSFHGVDLSALR.G	75.93	0.999984	1054.52	27877	2	Q86X55	CARM1	326634093	09158
Coatomer protein complex, subunit alpha	K.NLSPGAVESDVR.G	56.41	3.85805	622.32	14607	2	P53621	COPA	205371746	03564
Coatomer protein complex, subunit alpha	R.ISPLQFR.-	26.31	4.00929	430.755	18368	2	P53621	COPA	205371746	03564
Coatomer protein complex, subunit alpha	R.VTTVTEIGKDVIGLR.I	49.58	4.98209	800.971	22916	2	P53621	COPA	205371746	03564
Coatomer protein complex, subunit alpha	K.LVGQSIIAYLQK.K	60.23	3.77703	666.9	26009	2	P53621	COPA	205371746	03564
Coatomer protein complex, subunit alpha	R.SILLSVPLLVVDNK.Q	55.85	4.56978	755.463	33983	2	P53621	COPA	205371746	03564
Coatomer protein complex, subunit beta	K.LVEKPSPLTLAPHDFANIK.A	43.78	5.84113	697.397	20054	3	P53618	COPB1	221316632	02981
Coatomer protein complex, subunit beta	R.NAFMMLIHADQDR.A	58.33	2.51388	781.368	24203	2	P53618	COPB1	221316632	02981
Coatomer protein complex, subunit beta	K.LKEAELLEPLMPAIR.A	64.66	4.64657	861.999	26561	2	P53618	COPB1	221316632	02981
Coatomer protein complex, subunit beta	R.VLQDLVMDILR.V	56.52	3.17171	657.878	36265	2	P53618	COPB1	221316632	02981
Coatomer protein complex, subunit beta	K.EVIKTNNVSEHEDTDKYR.Q	36.08	4.04629	436.217	9862	5	P53618	COPB1	221316632	02981
Coatomer protein complex, subunit beta 2	K.QLAELAISK.C	51.53	4.17448	486.792	16640	2	P35606	COPB2	119599446	06103
Coatomer protein complex, subunit beta 2	R.CIAVHPTQPFILTSSDDMLIK.L	60.88	0.559882	1193.61	25538	2	P35606	COPB2	119599446	06103
Coatomer protein complex, subunit beta 2	K.AAESLADPTEYENLFPGLK.E	24.89	2.36124	1033.01	30403	2	P35606	COPB2	119599446	06103
Coatomer protein complex, subunit delta	K.LFTAESLIGLKNPEK.S	19.14	4.36823	553.984	23006	3	P48444	ARCN1	214010212	02893
Coatomer protein complex, subunit delta	K.KAPGFGGFGSSAVSGGSTAAMITETIIETDKPK.V	60.09	4.34317	1071.55	26829	3	P48444	ARCN1	214010212	02893
Coatomer protein complex, subunit delta	K.NSNILEDLETLR.L	57.87	4.71082	708.873	29468	2	Q6P1Q5	ARCN1	167887497	02893
Coatomer protein complex, subunit epsilon	K.CSPTLLLLNGQAACHMAQGR.W	31.56	1.24473	733.36	21354	3	A0A087X0I4	COPE	119605163	06089
Coatomer protein complex, subunit epsilon	R.DSIVAELDREMSR.S	19.21	3.72318	760.875	26675	2	A0A087X0I4	COPE	119605163	06089
Coatomer protein complex, subunit gamma 1	R.VFNETPINPR.K	19.87	4.06362	593.817	14917	2	Q9Y678	COPG1	119599675	09887
Coatomer protein complex, subunit gamma 1	R.SLEELPVDIILASVG.-	32.31	1.11264	777.936	37626	2	Q9Y678	COPG1	119599676	09887
Coatomer protein complex, subunit gamma 2	R.SIATLAITTLLK.T	41.57	1.10381	622.894	33664	2	Q9Y678	COPG1	119604175	05074
Coatomer protein complex, subunit gamma 2	K.ELAPAVSVLQLFCSSPK.A	81.62	3.00869	923.495	35995	2	Q9Y678	COPG1	119604175	05074
Coatomer protein complex, subunit zeta 1	K.AILILDNDGDRLFAK.Y	50.16	4.65133	837.469	25184	2	P61923	COPZ1	253723261	16738
Coatomer protein complex, subunit zeta 1	R.VALRGEDVPLTEQTVSQVLQSAK.E	46.97	2.44942	823.452	25408	3	P61923	COPZ1	119617181	16738
Coenzyme Q9 homolog	K.QQPPNSFSQQHSETQGAEKPDPESSHSPPR.Y	37.58	5.3866	663.711	9949	5	H3BPC6	COQ9	119603337	13157
Cofilin 1	K.HELQANCYEEVKDR.C	105.8	3.70333	895.913	10793	2	P23528	CFL1	119594858	03261
Cofilin 1	K.MIYASSKDAIK.K	16.66	2.02992	409.554	11222	3	P60981	DSTN	343887344	03261
Cofilin 1	K.LTGIKHELQANCYEEVKDR.C	117.39	4.98099	768.39	12612	3	P23528	CFL1	119594858	03261
Cofilin 1	K.KAVLFCLSEDKK.N	30.12	2.96848	719.39	14222	2	P23528	CFL1	119594858	03261
Cofilin 1	K.AVLFCLSEDKK.N	36.21	2.77929	437.233	17817	3	P23528	CFL1	119594858	03261
Cofilin 1	R.YALYDATYETK.E	49.92	4.14613	669.319	18013	2	P23528	CFL1	343887344	03261
Cofilin 1	K.LGGSAVISLEGKPL.-	29.27	4.31091	670.896	22237	2	P23528	CFL1	119594858	03261
Cofilin 1	K.ESKKEDLVFIFWAPESAPLK.S	76.65	3.04852	1167.63	29109	2	P23528	CFL1	343887344	03261
Cofilin 1	K.NIILEEGKEILVGDVGQTVDDPYATFVK.M	95.37	3.44674	1531.81	36809	2	P23528	CFL1	119594858	03261
Cofilin 2	K.AVLFCLSDDKR.Q	66.81	3.58849	662.342	18721	2	Q9Y281	CFL2	343887344	03262
Cofilin 2	K.QILVGDIGDTVEDPYTSFVK.L	71.83	5.19735	1098.56	28529	2	Q9Y281	CFL2	343887344	03262
Coiled-coil domain containing 124	R.AAFTAFEEAQLPR.L	57.65	3.12944	725.872	22803	2	Q96CT7	CCDC124	209969700	14008
Coiled-coil domain containing 124	R.TIEDAIAVLSVAEEAADRHPER.R	27.19	3.81905	798.078	29241	3	Q96CT7	CCDC124	209969700	14008
Coiled-coil domain containing 16	R.GDASKPLSDAQGKEHSVSSSR.E	36.2	6.14731	429.416	9250	5	Q96NB3	ZNF830	313104066	14469
Coiled-coil domain containing 51	R.GLVHAAGPGQDSGSQAGSPPTR.D	85.51	5.70638	683.007	10650	3	Q96ER9	CCDC51	152032342	08571
Coiled-coil domain containing 51	K.ALLLEAQKGPVSLQEAIR.E	67.96	5.38496	968.57	22305	2	Q96ER9	CCDC51	152032342	08571
Coiled-coil domain containing 51	K.FSLFSAAVR.E	26.75	3.08957	499.278	24091	2	Q96ER9	CCDC51	152032342	08571
Coiled-coil domain containing 86	R.FSQMLQDKPLR.T	47.63	3.35064	681.866	14508	2	Q9H6F5	CCDC86	119594307	08322
Coiled-coil-helix-coiled-coil-helix domain containing 3	R.YESHPVCADLQAK.I	41.71	2.92019	759.358	11251	2	Q9NX63	CHCHD3	119604209	13044
Coiled-coil-helix-coiled-coil-helix domain containing 3	K.CSALATQYMHCVNHAK.Q	91.71	4.24575	945.92	12933	2	Q9NX63	CHCHD3	119604209	13044
Coiled-coil-helix-coiled-coil-helix domain containing 5	K.MSIAQCTSSHPIIR.Q	47.59	1.28436	534.27	14037	3	Q9BSY4	CHCHD5	119594001	13046
Cold inducible RNA binding protein	R.SSGGSYRDSYDSYATHNE.-	18.92	4.96441	665.94	12004	3	Q14011	CIRBP	197692397	08375
Cold inducible RNA binding protein	R.SRGFGFVTFENIDDAKDAMMAMNGK.S	89.3	1.72041	918.091	27919	3	K7ELT6	CIRBP	197692397	08375
Cold shock domain protein A	R.SRGPPRPRPAPAVGEAEDKENQQATSGPNQPSVR.R	45.01	4.39118	716.968	10272	5	P16989	YBX3		10347
Collagen binding protein 2	K.LSSLIILMPHHVEPLER.L	62.64	3.99776	992.56	23184	2	P50454	SERPINH1	333360851	02968
Collagen binding protein 2	K.AVLSAEQLRDEEVHAGLGELLR.S	62.04	4.64435	802.435	25008	3	P50454	SERPINH1	333360851	02968
Collagen binding protein 2	K.LFYADHPFIFLVR.D	65.95	1.61061	819.447	29853	2	P50454	SERPINH1	333360851	02968
Collagen binding protein 2	R.LYGPSSVSFADDFVR.S	26.04	3.62813	830.407	33375	2	P50454	SERPINH1	333360851	02968
Collagen binding protein 2	K.DQAVENILVSPVVVASSLGLVSLGGK.A	114.81	0.67413	1276.22	37388	2	P50454	SERPINH1	333360851	02968
Collapsin response mediator protein 2	R.MVIPGGIDVHTR.F	18.66	4.2674	432.238	18208	3	Q16555	DPYSL2	347543829	03914
Collapsin response mediator protein 2	K.VFNLYPR.K	19.24	2.83764	454.754	18796	2	Q16555	DPYSL2	347543829	03914
Collapsin response mediator protein 5	K.LLNLYPR.K	34.63	3.34259	444.77	18922	2	Q9BPU6	DPYSL5	119621073	10522
Comparative gene identification transcript 37	K.VWIKPGAEQSFLYGNHVLK.S	17.07	4.47172	729.4	20643	3	Q9Y221	NIP7	119603677	16709
Complement component C1q binding protein	K.ALVLDCHYPEDEVGQEDEAESDIFSIR.E	88.41	7.07684	1046.15	27541	3	I3L3B0	C1QBP	332639951	03168
Complement component C1q binding protein	K.AFVDFLSDEIKEER.K	53.29	2.96612	849.425	27788	2	Q07021	C1QBP	119610743	03168
Conserved nuclear protein NHN1	K.AGVQSVGEKESLEAAKEK.K	71.77	5.0979	620.665	10708	3	H7BXJ7	ZC3H18	269849528	11232
Conserved nuclear protein NHN1	K.AGVQSVGEKESLEAAK.E	35.85	5.10598	534.947	11147	3	H7BXJ7	ZC3H18	269849528	11232
COP9 constitutive photomorphogenic homolog subunit 6	R.MTATGSGENSTVAEHLIAQHSAIK.M	27.99	3.78279	614.06	16655	4	Q7L5N1	COPS6	119597008	16735
COP9 constitutive photomorphogenic homolog subunit 6	K.LILEYVK.A	27.18	4.04539	439.275	20174	2	Q7L5N1	COPS6	119597008	16735
COP9 constitutive photomorphogenic homolog subunit 7A	K.QQIESEVANLKK.T	20.91	4.473	462.926	13153	3	Q9UBW8	COPS7A	255760066	16736
COP9 signalosome subunit 4	K.HALHCTILASAGQQR.S	34.11	2.48609	554.956	11216	3	Q9BT78	COPS4	119626327	09888
COP9 signalosome subunit 4	K.IASQMITEGR.M	40.18	3.27252	553.289	12598	2	Q9BT78	COPS4	119626327	09888
COP9 signalosome subunit 4	R.AVIEHNLLSASK.L	58.23	4.00087	641.364	13754	2	Q9BT78	COPS4	119626327	09888
COP9 signalosome subunit 4	K.ATTADGSSILDR.A	38.55	3.45102	603.804	14387	2	Q9BT78	COPS4	119626327	09888
COP9, subunit 3	R.YATDTFAGLCHQLTNALVER.K	18.4	3.37965	760.71	28600	3	J3QKR0	COPS3	312284090	07262
COP9, subunit 3	K.SM#GSQEDDSGNKPSSYS.-	79.05	0.281297	896.353	8228	2	Q9UNS2	COPS3	312284090	07262
Copine 3	K.GSITISAEEIKDNR.V	53.31	0.836382	766.9	15448	2	O75131	CPNE3	119612048	05016
Copine 3	R.SPLGEVAIR.D	19.77	4.8516	471.277	16602	2	O75131	CPNE3	119612049	05016
Copine 3	R.SSPVEFECINEK.K	44.9	4.79613	719.833	17404	2	O75131	CPNE3	119612049	05016
Copine 3	K.QTSDGNWLMVHR.T	31.41	4.56401	481.9	17471	3	O75131	CPNE3	119612048	05016
Copine 3	K.NNLNPVWRPFK.I	31.87	2.77161	692.88	18503	2	O75131	CPNE3	119612048	05016
Copine 3	K.FGVYDIDNK.T	20.19	4.08026	535.763	19402	2	O75131	CPNE3	119612048	05016
Copine I	R.LYGPTNFAPIINHVAR.F	32.69	3.03202	594.995	22660	3	A6PVH9	CPNE1	311893345	05014
Copine II	R.DIVQFVPFR.N	22.53	5.30956	560.814	28479	2	O75131	CPNE3	300669696	05015
Coproporphyrinogen oxidase	R.ATSLGRPEEEEDELAHR.C	40.66	0.619934	646.977	12676	3	P36551	CPOX	119600260	00417
Coproporphyrinogen oxidase	K.FGLFTPGSR.I	50.94	2.57562	491.26	21510	2	P36551	CPOX	119600260	00417
Coproporphyrinogen oxidase	R.GIGGIFFDDLDSPSKEEVFR.F	57.93	8.22762	1114.56	29025	2	P36551	CPOX	119600260	00417
Coproporphyrinogen oxidase	R.IESILMSLPLTAR.W	73.56	2.9962	722.418	29922	2	P36551	CPOX	119600260	00417
COPS7B	K.KDINNIVK.T	20.97	3.86621	472.284	5493	2	A0A087X1P5	COPS7B	119591388	09889
Cordon-bleu protein-like 1	R.AAEAAASSRTPGR.E	15.93	3.99958	622.818	9560	2	A0A0D9SG04	COBLL1	118568014
Coronin 1C	K.SIKDTICNQDER.I	45.39	1.59736	739.85	11533	2	A7MAP1	CORO1C	156556178	09244
Coronin 1C	R.VGIVAWHPTAR.N	27.56	0.786459	402.897	15425	3	A7MAP1	CORO1C	156556178	09244
Coronin 7	R.SGPEPLQEGPGPK.G	28.82	5.31774	646.831	12139	2	A0A0A6YYL4	CORO7-PAM16	319918873	07975
Coronin 7	R.LAWMGTWEHLVSTGFNQMR.E	15.84	1.78131	755.361	34184	3	A0A0A6YYL4	CORO7-PAM16	319918873	07975
CRDBP	R.DQTPDENDQVIVK.I	64.99	3.21312	750.865	14462	2	Q9NZI8	IGF2BP1	296434536	09752
CRDBP	K.IRDILAQVK.Q	20.76	6.06254	528.335	14943	2	Q9NZI8	IGF2BP1	296434536	09752
CRDBP	K.LKEENFFGPK.E	31.39	3.15645	403.55	15247	3	Q9NZI8	IGF2BP1	296434536	09752
CRDBP	R.QGSPVAAGAPAKQQQVDIPLR.L	46.28	1.70611	711.06	15536	3	Q9NZI8	IGF2BP1	296434536	09752
CRDBP	K.QQQVDIPLR.L	43.3	4.43546	548.812	16127	2	Q9NZI8	IGF2BP1	296434536	09752
CRDBP	K.MILEIMHK.E	43.33	4.61879	507.78	18254	2	Q9NZI8	IGF2BP1	296434536	09752
CRDBP	R.MVIITGPPEAQFK.A	41.62	2.85719	715.891	21642	2	O00425	IGF2BP3	296434536	09752
CRDBP	K.TVNELQNLTAAEVVVPR.D	109.69	3.54556	927.013	24756	2	Q9NZI8	IGF2BP1	296434536	09752
CRDBP	R.LLVPTQYVGAIIGK.E	68.12	4.7055	736.451	28288	2	Q9NZI8	IGF2BP1	296434536	09752
CRDBP	K.ITISSLQDLTLYNPER.T	56.74	5.98713	932.002	28289	2	Q9NZI8	IGF2BP1	296434536	09752
Creatine kinase brain type	R.GFCLPPHCSR.G	18.93	4.41833	410.857	12504	3	P12277	CKB	225698035	00423
Creatine kinase brain type	R.AGVHIKLPNLGK.H	48.3	7.79773	623.89	15411	2	P12277	CKB	225698035	00423
Creatine kinase brain type	R.HGGYKPSDEHKTDLNPDNLQGGDDLDPNYVLSSR.V	75.79	0.167833	939.19	19141	4	P12277	CKB	225698035	00423
Creatine kinase brain type	K.LLIEMEQR.L	45.98	3.92997	516.283	19334	2	P12277	CKB	225698035	00423
Creatine kinase brain type	K.LRFPAEDEFPDLSAHNNHMAK.V	100.87	4.0227	1220.08	19796	2	P12277	CKB	225698035	00423
Creatine kinase brain type	R.LEQGQAIDDLMPAQK.-	62.7	3.53325	828.92	21332	2	P12277	CKB	225698035	00423
Creatine kinase brain type	K.VLTPELYAELR.A	57.58	3.16783	652.369	23077	2	P12277	CKB	225698035	00423
Creatine kinase brain type	K.TFLVWVNEEDHLR.V	84.51	3.47199	829.423	25468	2	P12277	CKB	225698035	00423
Creatine kinase brain type	K.LAVEALSSLDGDLAGR.Y	99.95	5.91235	793.928	27400	2	P12277	CKB	225698035	00423
Creatine kinase brain type	K.SKDYEFMWNPHLGYILTCPSNLGTGLR.A	75.84	4.31609	1057.18	28050	3	P12277	CKB	225698035	00423
Creatine kinase brain type	K.DLFDPIIEDR.H	56.68	2.44034	616.81	29102	2	P12277	CKB	225698035	00423
Creatine kinase brain type	R.LGFSEVELVQMVVDGVK.L	149.45	0.281237	924.992	36995	2	P12277	CKB	225698035	00423
Creatine kinase mitochondrial	R.VVVDALSGLK.G	48.44	4.45729	500.808	20134	2	J3KQ93	CKMT1B	111309176	00424
Creatine kinase mitochondrial	R.VVVDALSGLKGDLAGR.Y	45.7	0.957387	523.971	22383	3	J3KQ93	CKMT1B	111309176	00424
Creatine kinase mitochondrial	R.LGYILTCPSNLGTGLR.A	71.22	3.8895	867.967	24167	2	P12532	CKMT1B	153252003	00425
Csk	K.GSLVDYLR.S	19.14	3.9588	461.755	23239	2	P41240	CSK	197692541	00496
CUG triplet repeat RNA binding protein 2	K.TLPGMHHPIQMKPADSEK.S	15.73	2.83291	404.207	11744	5	A0A0J9YX66	CELF2	134152719	03964
CUGBP1	K.VLPGMHHPIQMKPADSEKNNAVEDR.K	42.51	4.13877	704.104	12058	4	Q92879	CELF1	310689909	03046
CUGBP1	K.MFVGQVPR.T	28.19	4.04713	467.254	15259	2	Q92879	CELF1	310689915	03046
CutA divalent cation tolerance homolog	K.TQSSLVPALTDFVR.S	60.08	5.955	767.422	28595	2	O60888	CUTA	123295550	12902
CutA divalent cation tolerance homolog	R.SVHPYEVAEVIALPVEQGNFPYLQWVR.Q	89.09	3.61965	1047.55	36334	3	O60888	CUTA	123295550	12902
Cutaneous T cell lymphoma tumor antigen se70-2	K.YVLALVK.K	21.95	4.17121	403.264	18968	2	A0A087X0H9	RBM26	124021002	12611
CWF19 like 1, cell cycle control	K.CGSALVSSLATGLKPR.Y	37.21	4.40229	808.947	19892	2	Q69YN2	CWF19L1	166225917	13101
CXXC finger 1 PHD domain	K.SSPQPLVATPSQHHQQQQQQIK.R	18.54	6.5283	624.578	10363	4	Q9P0U4	CXXC1	156142182	10852
Cyclin dependent kinase 2	R.DLKPQNLLINTEGAIK.L	51.57	1.16808	884.005	23168	2	P24941	CDK2	340780628	00310
Cyclin dependent kinase 5	K.SFLFQLLK.G	14.82	0.303337	498.3	29987	2	Q00535	CDK5	320089837	00449
Cyclin K	K.DPQQPAQQQQPAQQPK.K	43.41	1.51797	908.952	8363	2	O75909	CCNK	218511966	10352
Cyclin T1	R.IKVHAAADKHNSVEDSVTK.S	47.02	6.40578	683.7	8906	3	O60563	CCNT1	119578402	03938
Cyclophilin A	K.KITIADCGQLE.-	27.08	4.14705	624.321	16799	2	B4DM82	PPIA	323463041	00457
Cyclophilin A	K.TEWLDGKHVVFGK.V	57.59	2.17839	758.403	18066	2	B4DM82	PPIA	323463041	00457
Cyclophilin A	K.VKEGMNIVEAMER.F	70.64	3.30865	753.379	18353	2	B4DM82	PPIA	323463041	00457
Cyclophilin A	K.SIYGEKFEDENFILK.H	72.31	4.43906	916.463	22460	2	C9J5S7	PPIA	323463041	00457
Cyclophilin A	R.VSFELFADKVPK.T	60.94	3.805	690.385	22983	2	B4DM82	PPIA	323463041	00457
Cyclophilin A	K.EGMNIVEAMER.F	49.16	4.25157	639.797	23618	2	B4DM82	PPIA	323463041	00457
Cyclophilin A	K.HTGPGILSMANAGPNTNGSQFFICTAK.T	100.11	4.34773	698.591	23766	4	C9J5S7	PPIA	323463041	00457
Cyclophilin A	R.IIPGFMCQGGDFTR.H	56.19	4.12947	799.88	24636	2	A0A075B767	LOC105371242	323463041	00457
Cyclophilin A	M.VNPTVFFDIAVDGEPLGR.V	71.24	1.4296	973.503	35220	2	B4DM82	PPIA	75766275	00457
Cystathionine beta synthase	M.PSETPQAEVGPTGCPHR.S	70.22	3.82944	607.287	10611	3	C9JMA6	CBS	30583147	01994
Cystathionine beta synthase	R.LKNEIPNSHILDQYR.N	31.67	2.40981	613.997	16903	3	P35520	CBS	295821202	01994
Cystathionine beta synthase	R.CTWQLGRPASESPHHHTAPAKSPK.I	34.29	5.98956	536.872	9554	5	C9JMA6	CBS	295821202	01994
Cystathionine gamma lyase	K.ISFVDCSK.I	29.97	2.75053	478.23	15062	2	P32929	CTH	299473759	09633
Cystathionine gamma lyase	K.NDRDVLGISDTLIR.L	30.73	1.93591	793.93	23261	2	P32929	CTH	299473759	09633
Cystathionine gamma lyase	R.AVVPPISLSTTFK.Q	42.98	5.19637	680.401	24098	2	P32929	CTH	299473759	09633
Cystathionine gamma lyase	R.DVLGISDTLIR.L	40.51	2.82437	601.345	27980	2	P32929	CTH	299473759	09633
Cysteine string protein	K.YHPDKNPDNPEAADKFK.E	41.08	3.39234	662.652	9884	3	Q9H3Z4	DNAJC5	119595599	08539
Cysteinyl-tRNA synthetase	R.IQHAVQLATEPLEK.A	23.38	7.28844	526.298	14778	3	P49589	CARS	303304987	00464
Cysteinyl-tRNA synthetase	K.FLNEFFLNVK.D	31.89	4.4952	635.848	29543	2	P49589	CARS	303304987	00464
Cytidine 5-prime triphosphate synthetase	R.HRFEVNPVWK.K	23.96	1.83732	656.35	14911	2	P17812	CTPS1	148491070	00465
Cytidine 5-prime triphosphate synthetase	K.FSDSYASVIK.A	39.75	4.10904	558.785	17262	2	P17812	CTPS1	148491070	00465
Cytidine 5-prime triphosphate synthetase	K.LCSAHGVLVPGGFGVR.G	81.33	1.41587	813.434	18535	2	P17812	CTPS1	148491070	00465
Cytidine 5-prime triphosphate synthetase	R.LLETCSIALVGK.Y	39.18	5.17896	652.372	21113	2	P17812	CTPS1	148491070	00465
Cytochrome b-5	K.TFIIGELHPDDRPK.L	26.96	3.71702	546.628	17986	3	J3KNC7	CYB5A	158428699	08941
Cytochrome bc1	R.LCTSATESEVAR.G	89.55	3.25016	662.316	10918	2	P31930	UQCRC1	119585302	01875
Cytochrome bc1	R.IAEVDASVVR.E	45.82	4.40964	529.798	14593	2	P31930	UQCRC1	119585302	01875
Cytochrome bc1	R.RIPLAEWESR.I	26.42	3.30633	419.564	17502	3	P31930	UQCRC1	119585302	01875
Cytochrome bc1	R.ADLTEYLSTHYKAPR.M	108.2	5.7499	882.954	19225	2	P31930	UQCRC1	119585302	01875
Cytochrome bc1	R.MVLAAAGGVEHQQLLDLAQK.H	121.58	4.70716	1046.57	22210	2	P31930	UQCRC1	119585302	01875
Cytochrome bc1	R.SGMFWLR.F	38.62	4.27911	448.728	24827	2	P31930	UQCRC1	119585302	01875
Cytochrome bc1	K.HLGGIPWTYAEDAVPTLTPCR.F	87.85	4.38371	1177.59	27433	2	P31930	UQCRC1	119585302	01875
Cytochrome C	K.HKTGPNLHGLFGR.K	37.9	3.44474	478.599	12600	3	P99999	CYCS	325533941	00479
Cytochrome C	K.TGPNLHGLFGRK.T	22.72	2.74539	432.912	14694	3	P99999	CYCS	325533941	00479
Cytochrome C	R.ADLIAYLK.K	29.24	3.58509	453.77	23469	2	P99999	CYCS	325533941	00479
Cytochrome C	K.NKGIIWGEDTLMEYLENPKK.Y	72.1	5.79972	793.411	28169	3	P99999	CYCS	325533941	00479
Cytochrome c oxidase assembly protein COX17	M.PGLVDSNPAPPESQEKKPLKPCCACPETK.K	18.77	4.7221	647.721	12045	5	C9J8T6	COX17		05314
Cytochrome c oxidase assembly protein COX17	M.PGLVDSNPAPPESQEK.K	42.62	4.64915	832.914	13539	2	C9J8T6	COX17	80478662	05314
Cytochrome c oxidase polypeptide II	R.VVLPIEAPIR.M	38.44	4.83239	553.853	22559	2	P00403	MT-CO2	346682808	02470
Cytochrome c oxidase polypeptide II	R.MMITSQDVLHSWAVPTLGLK.T	28.43	0.331364	743.058	29742	3	P00403	MT-CO2	346682808	02470
Cytochrome c oxidase subunit 5A, mitochondrial	R.RLNDFASTVR.I	37.64	3.28686	589.819	12904	2	H3BNX8	COX5A	218511986	04799
Cytochrome c oxidase subunit VI b	K.TAPFDSRFPNQNQTR.N	24.02	3.77994	889.935	14667	2	J3KPM8	COX6B1	49457270	00493
Cytochrome c oxidase subunit VI b	K.GGDISVCEWYQR.V	43.18	3.35589	735.33	21384	2	J3KPM8	COX6B1	49457270	00493
Cytochrome c oxidase subunit VI b	R.NCWQNYLDFHR.C	32.08	4.5167	518.232	22186	3	J3KPM8	COX6B1	49457270	00493
Cytochrome c oxidase, subunit 5b	K.GASGTREDPNLVPSISNKR.I	43.03	4.71311	666.687	12500	3	P10606	COX5B	119622335	00467
Cytochrome c oxidase, subunit 5b	K.LVPQQLAH.-	22.06	2.46267	453.265	12773	2	P10606	COX5B	119622335	00467
Cytochrome c oxidase, subunit 5b	R.EDPNLVPSISNKR.I	23.8	6.87234	734.896	14875	2	P10606	COX5B	119622335	00467
Cytochrome c oxidase, subunit 5b	K.KGLDPYNVLAPK.G	34.09	2.81575	657.876	18705	2	P10606	COX5B	119622335	00467
Cytochrome c oxidase, subunit 5b	K.GLDPYNVLAPK.G	44.12	4.40062	593.83	22438	2	P10606	COX5B	119622335	00467
Cytochrome c oxidase, subunit Va	R.WVTYFNKPDIDAWELRK.G	71.52	4.92178	727.713	24028	3	H3BNX8	COX5A	218511986	04799
Cytochrome c oxidase, subunit Va	K.GINTLVTYDMVPEPK.I	63.54	8.48247	838.939	24081	2	H3BNX8	COX5A	218511986	04799
Cytochrome c oxidase, subunit Va	R.WVTYFNKPDIDAWELR.K	62.21	4.8957	685.014	27517	3	H3BNX8	COX5A	218511986	04799
Cytochrome c oxidase, subunit VIc	R.NYDVMKDFEEMRK.A	44.87	2.03898	568.93	20810	3	P09669	COX6C	119612199	00494
Cytochrome C1	R.GLLSSLDHTSIR.R	92.41	4.9603	649.86	18767	2	P08574	CYC1	311033458	00480
Cytochrome C1	K.DVCTFLR.W	22.05	5.81251	455.729	20213	2	P08574	CYC1	311033458	00480
Cytochrome C1	K.LFDYFPKPYPNSEAAR.A	44.85	3.4706	957.976	22695	2	P08574	CYC1	311033458	00480
Cytochrome C1	R.AANNGALPPDLSYIVR.A	21.36	1.85889	835.948	24897	2	P08574	CYC1	311033458	00480
Cytochrome oxidase deficient homolog 1	K.GPGDSTRPSKPGPVSWK.S	21.74	1.44902	584.973	11208	3	J3QL56	SCO1	119610403	04705
Cytochrome P-450 reductase	K.FAVFGLGNK.T	16.15	8.02282	476.77	23234	2	P16435	POR	342350995	00485
Cytochrome-b5 reductase	R.LIDREIISHDTRR.F	15.84	1.81416	541.97	11416	3	P00387	CYB5R3	284448553	08942
Cytochrome-b5 reductase	R.GPSGLLVYQGK.G	48.63	5.74991	559.817	17352	2	P00387	CYB5R3	284448553	08942
Cytochrome-b5 reductase	K.SVGMIAGGTGITPMLQVIR.A	79.72	2.95943	951.024	28081	2	P00387	CYB5R3	284448553	08942
Cytokine induced protein 29 kDa	K.ITSEIPQTER.M	43.42	6.23883	587.313	11963	2	Q567R9	CIP29	119617245	16716
Cytokine like nuclear factor n-pac	K.DLVLGPSGVLQGIRPGK.C	36.25	0.640095	853.502	24989	2	Q49A26	GLYR1	151568074	17625
Cytoskeleton associated protein 1	R.YDEPLGKNDGSVNGK.R	21.84	4.59579	531.592	10954	3	Q6FGY5	CKAP1	50428925	03196
Cytoskeleton associated protein 4	K.VASLEESEGNKQDLK.A	72.12	2.96934	823.918	10714	2	Q07065	CKAP4	119618179	16717
Cytoskeleton associated protein 4	R.QREELGQGLQGVEQK.V	18.83	9.30135	849.95	13104	2	Q07065	CKAP4	119618179	16717
Cytoskeleton associated protein 4	K.VQEQVHTLLSQDQAQAAR.L	101.17	5.97266	674.688	14676	3	Q07065	CKAP4	119618179	16717
Cytoskeleton associated protein 4	R.LALQALTEK.L	34.52	3.53743	493.799	18257	2	Q07065	CKAP4	119618179	16717
Cytoskeleton associated protein 4	K.VQSLQATFGTFESILR.S	47.48	3.96339	599.654	33931	3	Q07065	CKAP4	119618179	16717
Cytoskeleton associated protein 5	K.VNMPAKPAPPTK.A	15.63	4.22644	417.571	10754	3	Q14008	CKAP5	212276513	10830
Cytoskeleton associated protein 5	K.FIQPNIGELPTALK.G	32.78	5.28139	770.944	25045	2	Q14008	CKAP5	212276513	10830
D-dopachrome tautomerase	K.RLCAAAASILGKPADR.V	34.22	4.98945	418.237	14527	4	J3KQ18	DDT	329666049	04126
D-dopachrome tautomerase	R.SHSAHFFEFLTK.E	49.8	3.4645	725.862	19716	2	J3KQ18	DDT	329666049	04126
D-dopachrome tautomerase	M.PFLELDTNLPANRVPAGLEKR.L	18.61	5.08446	784.105	22214	3	P30046	DDT	329666049	04126
D-dopachrome tautomerase	R.FFPLESWQIGK.I	37.12	4.61341	676.359	29308	2	J3KQ18	DDT	329666049	04126
D4, zinc and double PHD fingers family 2	R.SGHPSCLQFTPVMMAAVK.T	74.95	4.35605	980.98	21395	2	J3KMZ8	DPF2	119594782	03394
Damage-specific DNA binding protein 1, 127kDa	K.TYEVSLR.E	20.32	3.23704	434.234	13996	2	Q16531	DDB1	270346588	10952
Damage-specific DNA binding protein 1, 127kDa	K.ALVSEWKEPQAK.N	36.94	4.03537	462.587	14179	3	Q16531	DDB1	270346588	10952
Damage-specific DNA binding protein 1, 127kDa	R.QGQGQLVTCSGAFKEGSLR.I	88.31	5.35093	675.009	15276	3	Q16531	DDB1	270346588	10952
Damage-specific DNA binding protein 1, 127kDa	K.VTLGTQPTVLR.T	31.69	4.45005	592.856	16530	2	Q16531	DDB1	270346588	10952
Damage-specific DNA binding protein 1, 127kDa	K.LVFSNVNLK.E	18.09	8.38999	517.31	19044	2	Q16531	DDB1	270346588	10952
Damage-specific DNA binding protein 1, 127kDa	K.EMLGGEIIPR.S	23.5	4.07681	557.802	21053	2	Q16531	DDB1	270346588	10952
Damage-specific DNA binding protein 1, 127kDa	R.ALYYLQIHPQELR.Q	29.36	5.15482	548.638	21177	3	Q16531	DDB1	270346588	10952
Damage-specific DNA binding protein 1, 127kDa	R.LYDGLFK.V	20.48	3.7126	428.236	21256	2	Q16531	DDB1	270346588	10952
Damage-specific DNA binding protein 1, 127kDa	R.ILKLPSFELLHK.E	21.03	4.77714	479.968	22871	3	Q16531	DDB1	270346588	10952
Damage-specific DNA binding protein 1, 127kDa	K.IAVMELFRPK.G	45.64	6.47171	602.353	23585	2	Q16531	DDB1	270346588	10952
Damage-specific DNA binding protein 1, 127kDa	R.IGRPSETGIIGIIDPECR.M	32.77	3.69335	661.68	24240	3	Q16531	DDB1	270346588	10952
Damage-specific DNA binding protein 1, 127kDa	R.SVLLLAYKPMEGNFEEIAR.D	39.58	6.19038	727.39	26375	3	Q16531	DDB1	270346588	10952
Damage-specific DNA binding protein 1, 127kDa	R.EATADDLIKVVEELTR.I	95.98	0.622657	901.481	37009	2	Q16531	DDB1	270346588	10952
Daz associated protein 1	K.SQAPGQPGASQWGSR.V	57.15	3.56209	757.363	11966	2	Q96EP5	DAZAP1	119589910	08462
Daz associated protein 1	K.FKDPNCVGTVLASRPHTLDGR.N	39.75	0.621317	585.803	16014	4	Q96EP5	DAZAP1	159164101	08462
Daz associated protein 1	K.IFVGGIPHNCGETELR.E	45.21	5.75852	600.305	17209	3	Q96EP5	DAZAP1	159164092	08462
DB83 protein	R.SVLDKLSANQQNILK.F	60.86	3.00787	835.978	20848	2	P57088	TMEM33	224589127	07680
DB83 protein	R.ALLANALTSALR.L	67.59	3.47524	607.369	25277	2	P57088	TMEM33	224589127	07680
DBC1	R.VVTQNICQYR.S	74.58	1.57733	640.825	12939	2	A0A087X2B6	CCAR2	41351350	09159
DBC1	K.VQTLSNQPLLK.S	36.63	6.10929	620.87	15478	2	Q8N163	CCAR2	41351350	09159
DBC1	K.TLAAEMQELR.V	40.39	4.6436	581.303	18655	2	Q8N163	CCAR2	41351350	09159
DBC1	K.AAYNPGQAVPWNAVK.V	17.61	2.17806	793.411	19847	2	Q8N163	CCAR2	41351350	09159
DBC1	K.ALVSHNGSLINVGSLLQR.A	29.93	4.14895	626.693	23081	3	Q8N163	CCAR2	41351350	09159
DBC1	K.VLLLSSPGLEELYR.C	31.45	7.82425	794.957	28520	2	Q8N163	CCAR2	41351350	09159
DC2 protein	R.VPFLVLECPNLK.L	44.24	2.82896	714.902	26759	2	A0A087WUD3	OSTC	119626639	00205
DDX1	K.KGHQFSCVCLHGDR.K	31.02	5.98547	425.952	10080	4	A0A087X2G1	DDX1	326205205	03158
DDX1	K.GKHYYEVSCHDQGLCR.V	60.78	1.87667	1004.94	10287	2	A0A087X2G1	DDX1	326205205	03158
DDX1	K.HYYEVSCHDQGLCR.V	76.45	7.62266	912.39	11398	2	A0A087X2G1	DDX1	326205205	03158
DDX1	R.GSAFAIGSDGLCCQSR.E	48.11	3.90569	843.375	19446	2	A0A087X2G1	DDX1	326205205	03158
DDX1	K.MDQAIIFCR.T	35.62	4.50781	577.281	20930	2	A0A087X2G1	DDX1	326205205	03158
DDX1	R.TKIDCDNLEQYFIQQGGGPDKK.G	57.01	0.479989	852.08	22008	3	A0A087X2G1	DDX1	326205205	03158
DDX1	K.ALIVEPSRELAEQTLNNIK.Q	73.19	6.5588	1069.6	23759	2	A0A087X2G1	DDX1	326205205	03158
DDX1	K.GHVDILAPTVQELAALEK.E	52.09	4.388	635.357	26911	3	A0A087X2G1	DDX1	326205205	03158
DDX1	R.GIDIHGVPYVINVTLPDEK.Q	49.25	8.70364	1040.07	27495	2	A0A087X2G1	DDX1	326205205	03158
DDX1	K.TGAFSIPVIQIVYETLKDQQEGKK.G	38.48	2.7525	898.159	36938	3	Q92499	DDX1	326205205	03158
DDX1	K.TGAFSIPVIQIVYETLKDQQEGK.K	54.92	1.24475	855.459	37035	3	Q92499	DDX1	326205205	03158
DDX15	R.HRLDLGEDYPSGK.K	54.88	4.68543	743.871	12279	2	O43143	DHX15	119613227	04553
DDX15	R.HQSFVLVGETGSGK.T	95.63	4.88883	723.376	14780	2	O43143	DHX15	119613227	04553
DDX15	R.EAMNDPLLER.Y	48.51	1.48201	594.291	18338	2	O43143	DHX15	119613227	04553
DDX15	R.FTDILVR.H	24.6	4.92413	432.255	18755	2	O43143	DHX15	119613227	04553
DDX15	K.DRFTDILVR.H	32.77	3.80564	567.819	21244	2	O43143	DHX15	119613227	04553
DDX15	K.IIPLYSTLPPQQQQR.I	20.79	0.0392819	891.499	21246	2	O43143	DHX15	119613227	04553
DDX15	R.LQLPVWEYKDR.F	32.37	0.848786	723.89	21314	2	O43143	DHX15	119613227	04553
DDX15	R.SNLGSVVLQLK.K	25.1	3.35322	579.35	21594	2	O43143	DHX15	119613227	04553
DDX15	K.TTQIPQWCVEYMR.S	20.17	0.203296	856.4	23099	2	O43143	DHX15	119613227	04553
DDX15	R.ASTNAMLISAGLPPLK.A	34.14	2.18324	792.447	24856	2	O43143	DHX15	119613227	04553
DDX15	K.KLGIDDLVHFDFMDPPAPETLMR.A	23.56	2.95789	665.081	33692	4	O43143	DHX15	119613227	04553
DDX15	R.TLATDILMGVLK.E	36.59	1.77918	637.874	36745	2	O43143	DHX15	119613227	04553
DDX16	R.ELLVLPIYANLPSDMQAR.I	70.26	4.18093	1022.05	33975	2	Q5JP46	DHX16	169158332	04555
DDX18	R.QTMLFSATQTR.K	51.05	4.04005	642.327	17564	2	Q9NVP1	DDX18	295982427	05894
DDX18	R.NGTGVLILSPTR.E	40.81	3.74355	614.359	19433	2	Q9NVP1	DDX18	295982427	05894
DDX18	K.LGNGINIIVATPGR.L	100.52	0.940628	697.91	21442	2	Q9NVP1	DDX18	295982427	05894
DDX18	R.GHALLILRPEELGFLR.Y	56.12	4.54942	917.543	26037	2	Q9NVP1	DDX18	119615600	05894
DDX20	K.QLIELDYLNPGSIR.L	24.2	0.741931	815.943	27888	2	Q9UHI6	DDX20	160286549	05859
DDX21	K.QDAQSLHGDIPQK.Q	63.27	5.05039	718.864	10803	2	Q9NR30	DDX21	119574692	05895
DDX21	R.IKDHIQNGKLDLTK.L	38.55	4.14066	406.488	10951	4	Q9NR30	DDX21	119574692	05895
DDX21	K.NEEPSEEEIDAPKPK.K	47.06	3.8521	571.27	11367	3	Q9NR30	DDX21	119574692	05895
DDX21	K.TFHHVYSGKDLIAQAR.T	26.09	9.35442	461.5	12878	4	Q9NR30	DDX21	119574692	05895
DDX21	K.EQLGEEIDSK.V	38.96	5.27906	574.281	12919	2	Q9NR30	DDX21	119574692	05895
DDX21	K.EQLGEEIDSKVK.G	45.34	1.20171	687.86	13793	2	Q9NR30	DDX21	119574692	05895
DDX21	K.DVESYIHR.S	15.31	1.60433	509.752	14377	2	Q9NR30	DDX21	119574692	05895
DDX21	K.TAITVEHLAIK.C	17.82	6.89296	598.36	15505	2	Q9NR30	DDX21	119574692	05895
DDX21	R.GRAPQVLVLAPTR.E	50.61	0.16838	689.42	15557	2	Q9NR30	DDX21	119574692	05895
DDX21	R.APQVLVLAPTR.E	41.28	2.96039	582.86	18940	2	Q9NR30	DDX21	119574692	05895
DDX21	R.LLDSVPPTAISHFK.Q	31.7	5.79335	508.955	19452	3	Q9NR30	DDX21	119574692	05895
DDX21	R.IGVPSATEIIK.A	25.54	2.81288	564.339	19810	2	Q9NR30	DDX21	119574692	05895
DDX21	K.EGAFSNFPISEETIK.L	35.93	0.720273	834.91	24359	2	Q9NR30	DDX21	119574692	05895
DDX21	K.LSVACFYGGTPYGGQFER.M	71.97	5.56813	1004.97	24496	2	Q9NR30	DDX21	119574692	05895
DDX21	R.GLDIPEVDLVIQSSPPKDVESYIHR.S	54.89	4.28367	702.374	28019	4	Q9NR30	DDX21	119574692	05895
DDX21	K.TFSFAIPLIEK.L	21.69	3.77335	633.363	29954	2	Q9NR30	DDX21	119574692	05895
DDX21	K.GAVEALAAALAHISGATSVDQR.S	83.82	1.56159	1054.56	35516	2	Q9NR30	DDX21	119574692	05895
DDX21	K.KVTKNEEPSEEEIDAPKPK.K	26.2	4.00624	542.785	9671	4	Q9NR30	DDX21		05895
DDX24	K.RPLLGLVLTPTR.E	24.57	4.23101	668.43	21592	2	Q4V9L5	DDX24	119601958	05860
DDX24	K.KPKEPQPEQPQPSTSAN.-	24.8	6.00987	621.65	8273	3	Q4V9L5	DDX24	119601958	05860
DDX24	K.AQAVSEEEEEEEGKSSSPK.K	86.89	5.63875	683.979	9219	3	Q4V9L5	DDX24	119601958	05860
DDX24	R.NAAPPPSNTEAPPGETR.T	60.14	2.01311	853.412	9843	2	Q4V9L5	DDX24	119601958	05860
DDX25	K.TAAFVLAMLSR.V	37.2	5.93051	590.335	29581	2	F6QDS0	hCG_2043426	187952631	06367
DDX27	R.ELGIQVHSVTR.Q	24.46	6.10482	619.85	13898	2	B7Z6D5	DDX27	224593278	10859
DDX27	R.VLVLVPTR.E	22.88	0.053536	448.8	18880	2	B7Z6D5	DDX27	224593278	10859
DDX27	R.AAPDILIATPGR.L	22.03	5.86763	597.849	20183	2	B7Z6D5	DDX27	224593278	10859
DDX3	R.IVEQDTMPPKGVR.H	14.96	3.15489	490.599	10998	3	A0A0D9SF53	DDX3X	301171475	02154
DDX3	R.DLMACAQTGSGK.T	38.52	6.34932	619.783	13590	2	A0A0D9SF53	DDX3X	301171475	02154
DDX3	R.LVDMMER.G	21.51	3.94661	447.216	15340	2	A0A0D9SF53	DDX3X	301171475	02154
DDX3	R.VRPCVVYGGADIGQQIR.D	58.37	5.46346	630.004	16831	3	A0A0D9SF53	DDX3X	301171475	02154
DDX3	R.HTMMFSATFPK.E	30.08	2.86373	649.309	18286	2	A0A0D9SF53	DDX3X	301171475	02154
DDX3	K.SPILVATAVAAR.G	28.15	5.382	584.859	18618	2	A0A0D9SF53	DDX3X	301171475	02154
DDX3	K.IGLDFCK.Y	37.03	3.05245	426.719	19383	2	A0A0D9SF53	DDX3X	301171475	02154
DDX3	R.KQYPISLVLAPTR.E	72.79	4.2574	743.446	20351	2	A0A0D9SF53	DDX3X	301171475	02154
DDX3	K.QYPISLVLAPTR.E	50.32	2.98868	679.398	25586	2	A0A0D9SF53	DDX3X	301171475	02154
DDX3	R.HVINFDLPSDIEEYVHR.I	78.78	4.15068	695.016	26506	3	A0A0D9SF53	DDX3X	301171475	02154
DDX3	K.TAAFLLPILSQIYSDGPGEALR.A	78.17	0.984454	1166.63	37165	2	A0A0D9SF53	DDX3X	301171475	02154
DDX39	R.CMALAQLLVEQNFPAIAIHR.G	133.36	6.55282	1148.1	33719	2	O00148	DDX39A	119604824	10861
DDX41	K.SALVKPVTINVGR.A	20.27	8.47372	677.42	15401	2	Q9UJV9	DDX41	119605387	10490
DDX41	K.TPPPVLIFAEK.K	17.57	7.66848	606.36	24279	2	Q9UJV9	DDX41	145580510	10490
DDX46	R.ILSKPIEVQVGGR.S	35.27	4.51557	465.951	14811	3	A0A0C4DG89	DDX46	119582646	10862
DDX46	R.GGTILAPTVSAK.T	34.37	2.11008	557.828	14903	2	A0A0C4DG89	DDX46	119582645	10862
DDX46	K.TIAEQLAEKINAK.L	25.9	2.68615	476.941	20197	3	A0A0C4DG89	DDX46	119582645	10862
DDX46	K.TIAFLLPMFR.H	34.01	2.61606	604.848	36792	2	D6RJA6	DDX46	119582646	10862
DDX48	R.KLDYGQHVVAGTPGR.V	102.19	3.38455	799.429	11637	2	P38919	EIF4A3	295982194	06482
DDX48	K.LDYGQHVVAGTPGR.V	84.81	4.09728	735.381	13111	2	P38919	EIF4A3	295982194	06482
DDX48	R.EANFTVSSMHGDMPQKER.E	102.92	5.23756	1032.47	13607	2	P38919	EIF4A3	295982194	06482
DDX48	R.ELAVQIQK.G	22.05	3.80163	464.778	13824	2	P38919	EIF4A3	295982194	06482
DDX48	K.EQIYDVYR.Y	19.18	5.03532	543.269	16983	2	P38919	EIF4A3	295982194	06482
DDX48	K.GVAINFVK.N	15.96	3.62003	424.257	17456	2	P38919	EIF4A3	295982194	06482
DDX48	K.GFKEQIYDVYR.Y	20.55	5.2789	473.244	18101	3	P38919	EIF4A3	295982194	06482
DDX48	R.ETQALILAPTR.E	43.5	2.93065	606.853	18404	2	P38919	EIF4A3	295982194	06482
DDX48	K.MLVLDEADEMLNK.G	54.87	0.485292	760.87	27797	2	P38919	EIF4A3	295982194	06482
DDX48	R.YLPPATQVVLISATLPHEILEMTNK.F	41.69	1.06064	926.843	37005	3	P38919	EIF4A3	295982194	06482
DDX5	R.GLDVEDVK.F	15.44	4.83729	437.732	13902	2	Q59F66		197692465	10532
DDX5	K.HGKAPILIATDVASR.G	30.71	4.68722	516.969	14524	3	B4DLW8	DDX5	197692465	01615
DDX5	K.TIVFVETK.R	21.57	5.31101	468.776	17079	2	B4DLW8	DDX5	197692465	01615
DDX5	K.LLQLVEDR.G	45.65	5.13407	493.29	18678	2	B4DLW8	DDX5	197692465	01615
DDX5	K.APILIATDVASR.G	54.3	0.366835	613.859	19811	2	Q59F66		197692465	10532
DDX5	R.LIDFLECGK.T	26.7	3.81889	547.783	24535	2	B4DLW8	DDX5	218681961	01615
DDX5	R.GDGPICLVLAPTR.E	64.36	5.16973	684.872	24757	2	Q59F66		218681961	10532
DDX5	R.QTLMWSATWPK.E	47.71	3.42558	674.842	25075	2	Q59F66		218681961	01615
DDX5	R.TTYLVLDEADRMLDMGFEPQIR.K	18.72	3.88863	871.758	34807	3	B4DLW8	DDX5	218681961	01615
DDX6	R.GPVKPTGGPGGGGTQTQQQMNQLK.N	91.61	3.63706	789.404	11148	3	Q8IV96	DDX6	164664518	02638
DDX6	K.SGAYLIPLLER.L	19.73	1.20808	616.357	27849	2	Q8IV96	DDX6	164664518	02638
DDX6	R.QILLYSATFPLSVQK.F	17.22	5.44738	854.492	28140	2	P26196	DDX6	164664518	02638
DDX8	K.YMTDGMLLR.E	48.75	5.01304	550.27	21239	2	Q14562	DHX8	169158332	04553
DEAD (Asp-Glu-Ala-Asp) box polypeptide 17	R.SSQSSSQQFSGIGR.S	79.36	2.27659	728.346	12420	2	Q9UQL5	DDX17	169145046	10532
DEAD (Asp-Glu-Ala-Asp) box polypeptide 17	R.TTSSANNPNLMYQDECDRR.L	29.53	6.52205	758	12494	3	Q9UQL5	DDX17	169145046	10532
DEAD (Asp-Glu-Ala-Asp) box polypeptide 17	K.VLEEANQAINPK.L	76.14	7.05129	663.361	13580	2	Q59F66		169145046	10532
DEAD (Asp-Glu-Ala-Asp) box polypeptide 17	K.NFYVEHPEVAR.L	36.58	6.10874	680.84	14001	2	Q59F66		169145047	10532
DEAD (Asp-Glu-Ala-Asp) box polypeptide 17	R.DMVGIAQTGSGK.T	83.45	4.5446	582.293	14775	2	Q59F66		169145047	10532
DEAD (Asp-Glu-Ala-Asp) box polypeptide 17	R.LTPYEVDELRR.K	33.27	4.81471	695.873	16142	2	Q59F66		169145047	10532
DEAD (Asp-Glu-Ala-Asp) box polypeptide 17	R.SGKAPILIATDVASR.G	27.15	3.41459	749.936	17169	2	Q59F66		169145046	10532
DEAD (Asp-Glu-Ala-Asp) box polypeptide 17	R.DGWPAMCIHGDK.S	21.81	0.142796	693.8	19209	2	Q59F66		169145046	10532
DEAD (Asp-Glu-Ala-Asp) box polypeptide 17	R.QLAEDFLR.D	44.58	3.02161	496.265	20956	2	Q59F66		169145046	10532
DEAD (Asp-Glu-Ala-Asp) box polypeptide 17	R.ELAQQVQQVADDYGK.C	57.23	2.69295	846.418	21847	2	Q59F66		169145046	10532
DEAD (Asp-Glu-Ala-Asp) box polypeptide 17	K.GTAYTFFTPGNLK.Q	39.38	4.05161	708.864	23357	2	Q59F66		169145046	10532
DEAD (Asp-Glu-Ala-Asp) box polypeptide 17	K.WDLSELPKFEK.N	40.2	4.20485	696.367	25818	2	Q59F66		169145047	10532
DEAD (Asp-Glu-Ala-Asp) box polypeptide 17	K.LIQLMEEIMAEKENK.T	60.5	6.00458	909.976	26327	2	Q59F66		169145046	10532
DEAD (Asp-Glu-Ala-Asp) box polypeptide 17	R.APLPDLYPFGTMR.G	38.27	6.64925	739.384	28069	2	Q59F66		148613856	10532
DEAD (Asp-Glu-Ala-Asp) box polypeptide 17	R.CTYLVLDEADRMLDMGFEPQIR.K	27.22	1.63383	891.421	34509	3	Q59F66		169145046	10532
DEAD-box protein 47	K.TGAFALPILNALLETPQR.L	83.74	2.89649	963.049	37220	2	G5E955	DDX47	161761223	10863
DEAD-box protein 54	K.LLVEFAR.A	15.46	6.67603	424.258	20291	2	Q8TDD1	DDX54	164419743	13129
DEAD-box protein 54	R.GLDIPLLDNVINYSFPAK.G	79.18	0.0583187	995.038	37127	2	Q8TDD1	DDX54	164419743	13129
DEAD-box protein 56	K.TAAYAIPMLQLLLHR.K	44.68	3.75519	570.993	34889	3	G3V0G3	DDX56	119581499	12154
DEAH (Asp-Glu-Ala-His) box polypeptide 30	R.GEPGGILCFLPGWQEIK.G	26.33	6.24627	950.991	36187	2	H7BXY3	DHX30	119585240	13142
Death associated protein 3	K.NTSFAYPAIR.Y	26.53	5.62132	570.299	17968	2	P51398	DAP3	315434216	03646
Death associated protein 3	R.FDQPLEASTWLK.N	45.72	4.54161	717.87	25833	2	P51398	DAP3	315434216	03646
Dehydrogenase E1 and transketolase domain containing 1	R.QDGDYSPDNSAQPGDR.V	90.29	4.46417	861.357	10147	2	Q96HY7	DHTKD1	119606733	09917
Dehydrogenase E1 and transketolase domain containing 1	R.YGGEGAESMMGFFHELLK.M	57.23	0.567177	668.306	34744	3	Q96HY7	DHTKD1	119606733	09917
DEK Oncogene	K.LKKPPTDEELKETIK.K	74.04	5.40301	443.009	11576	4	P35659	DEK		00503
DEK Oncogene	K.KPPTDEELKETIK.K	20.13	4.63859	509.949	11602	3	P35659	DEK	197927454	00503
DEK Oncogene	K.LLYNRPGTVSSLK.K	15.27	4.198	724.42	13597	2	P35659	DEK	197927454	00503
DEK Oncogene	R.EPFTIAQGK.G	22.87	5.02559	495.769	15065	2	P35659	DEK	123231494	00503
DEK Oncogene	R.LTMQVSSLQR.E	61.54	4.81838	581.819	16333	2	P35659	DEK	123231494	00503
DEK Oncogene	R.IHFFLSK.K	22.45	3.79131	446.26	18276	2	P35659	DEK	197927454	00503
DEK Oncogene	K.LLASANLEEVTMK.Q	91.74	3.32544	709.884	20909	2	P35659	DEK	197927454	00503
DEK Oncogene	K.SICEVLDLER.S	40.51	4.00934	617.313	23589	2	P35659	DEK	197927454	00503
DEK Oncogene	K.NVGQFSGFPFEK.G	38.04	3.5322	678.835	24173	2	P35659	DEK	197927454	00503
Dendrin	R.AGRGWARTPGPYAGALR.E	22.61	0.260681	439.989	10834	4	O94850	DDN	223590231	10294
Desmin	R.TNEKVELQELNDR.F	77.45	9.74422	794.41	13671	2	P17661	DES	167887751	00514
Desmin	R.HLREYQDLLNVK.M	40.14	4.64841	764.421	16857	2	P17661	DES	281185500	05628
Desmin	R.EYQDLLNVK.M	35.44	3.73399	561.298	20866	2	P17661	DES	281185500	05628
Desmoglein 2	R.AWITAPVALR.E	23.86	2.57277	549.328	23093	2	J3KSI6	DSG2	159164785	00516
Destrin (actin depolymerizing factor)	K.KFQGIKHECQANGPEDLNR.A	42.32	4.76107	561.029	10289	4	P60981	DSTN	119630681	16446
Destrin (actin depolymerizing factor)	K.HFVGMLPEKDCR.Y	50.82	4.59188	496.91	12731	3	P60981	DSTN	119630681	16446
Destrin (actin depolymerizing factor)	K.AVIFCLSADKK.C	23.38	0.0575228	417.897	17417	3	P60981	DSTN	119630681	16446
Developmentally regulated GTP binding protein 1	R.IGFVGFPSVGK.S	17.42	3.32785	554.315	24736	2	Q9Y295	DRG1	119580380	16034
Developmentally regulated GTP binding protein 1	K.IQLLDLPGIIEGAK.D	72.99	4.50309	740.439	33946	2	Q9Y295	DRG1	119580380	16034
Developmentally regulated GTP binding protein 2	R.SLLEKELESVGIR.L	15.59	8.22898	736.926	26670	2	J3QKW7	DRG2	119576073	04286
Diadenosine tetraphosphatase	R.ACGLIIFR.R	23.65	4.16205	475.27	22654	2	P50583	NUDT2	346986334	04168
Dicarboxylate ion carrier	K.LGPLAFYK.G	44.88	3.79075	454.767	21255	2	Q9UBX3	SLC25A10	119610088	08424
Dihydrofolate reductase	R.INLVLSR.E	40.41	3.68807	407.762	17551	2	P00374	DHFR	342350937	00519
Dihydrolipoamide S-acetyltransferase	K.GIDLTQVK.G	19.26	5.2913	437.258	16184	2	P10515	DLAT	215274207	10578
Dihydrolipoamide S-acetyltransferase	R.SKISVNDFIIK.A	37.74	4.07997	421.917	19882	3	P10515	DLAT	215274207	10578
Dihydrolipoamide S-acetyltransferase	K.ASALACLKVPEANSSWMDTVIR.Q	85.02	6.2086	1210.12	26216	2	P10515	DLAT	215274207	10578
Dihydrolipoamide S-acetyltransferase	K.GVETIANDVVSLATK.A	27.52	6.69356	506.282	29027	3	P10515	DLAT	215274207	10578
Dihydrolipoamide s-succinyl transferase	R.GLVVPVIR.N	26.97	3.249	426.788	20005	2	P36957	DLST	317373578	00520
Dihydrolipoamide s-succinyl transferase	K.ASAFALQEQPVVNAVIDDTTKEVVYR.D	54.84	7.39793	955.173	29641	3	P36957	DLST	317373578	00520
DIS3	R.ETYVEQEQGENANDRNDR.A	20.66	3.34389	722.983	9803	3	Q9Y2L1	DIS3	190014623	06338
DKFZp434K1815	K.VSFLLPTLR.K	39.13	4.23279	523.326	26830	2	Q9UFC0	LRWD1	74761931	10904
DKFZP547E1010 protein	R.LAQQMENRPSVQAALK.L	59.16	2.70747	892.48	13301	2	A0A087X1B7	CHTOP	331028739	13163
DKFZP547E1010 protein	K.EQLDNQLDAYMSK.T	77.28	2.22935	777.861	21991	2	Q9Y3Y2	CHTOP	331028739	13163
DKFZP564C186 protein	R.LEDLNFPEIK.R	39.07	3.81392	609.327	23728	2	Q9Y3T9	NOC2L	317373580	13166
DKFZP564F0522 protein	K.KAQEGGGSEVFQELK.G	71.29	5.83514	803.912	14862	2	Q8NCA5	FAM98A	116283653	16808
DKFZP564F0522 protein	K.TTISVAHLLAAR.Q	29.83	9.52962	626.866	19533	2	Q8NCA5	FAM98A	74715180	16808
DKFZP586B1621 protein	R.SRVAPAEPQEAPDSTAAGGSASKR.M	35.49	5.43807	585.797	9430	4	A0A087WUL0	TKFC	311033370	13180
DKFZP586B1621 protein	R.VAPAEPQEAPDSTAAGGSASKR.M	63.86	6.75668	699.683	9822	3	A0A087WUL0	TKFC	311033370	13180
DNA 3 methyladenine glycosylase	R.AGQPHSSSDAAQAPAEQPHSSSDAAQAPCPR.E	44.44	5.2149	779.103	9490	4	Q5J9I4	PIG16	206729922	06766
DNA damage inducible protein 2	R.LFSADPFDLEAQAK.I	35.64	4.94917	776.392	27696	2	Q5TDH0	DDI2	119572128	13128
DNA dependent protein kinase catalytic subunit	R.LQETLSAADR.C	68.77	4.27701	552.291	12019	2	P78527	PRKDC	126032350	02941
DNA dependent protein kinase catalytic subunit	R.CGAALAGHQLIR.G	70.25	2.73945	633.842	12620	2	P78527	PRKDC	126032350	02941
DNA dependent protein kinase catalytic subunit	K.MKQDAQVVLYR.S	26.18	3.6299	450.913	13203	3	P78527	PRKDC	126032350	02941
DNA dependent protein kinase catalytic subunit	R.SLGPPQGEEDSVPR.D	49.25	3.61924	734.36	14021	2	P78527	PRKDC	126032350	02941
DNA dependent protein kinase catalytic subunit	K.INQVFHGSCITEGNELTK.T	51.07	4.78114	683.005	16256	3	P78527	PRKDC	126032350	02941
DNA dependent protein kinase catalytic subunit	K.QITQSALLAEAR.S	71.49	5.40774	650.868	17351	2	P78527	PRKDC	126032350	02941
DNA dependent protein kinase catalytic subunit	K.LSLMYAR.K	24.86	4.84848	427.236	17552	2	P78527	PRKDC	126032350	02941
DNA dependent protein kinase catalytic subunit	K.MSPYKDILETHLR.E	25.8	4.16761	401.465	18161	4	P78527	PRKDC	126032350	02941
DNA dependent protein kinase catalytic subunit	R.SQGCSEQVLTVLK.T	51.35	5.96245	724.87	18421	2	P78527	PRKDC	126032350	02941
DNA dependent protein kinase catalytic subunit	R.GYGLFAGPCK.V	34.79	3.4595	535.262	18715	2	P78527	PRKDC	126032350	02941
DNA dependent protein kinase catalytic subunit	K.ATQMPEGGQGAPPMYQLYK.R	78.09	0.662806	1033.99	20216	2	P78527	PRKDC	126032350	02941
DNA dependent protein kinase catalytic subunit	K.FVPLLPGNR.S	19.48	1.08435	506.8	20698	2	P78527	PRKDC	126032350	02941
DNA dependent protein kinase catalytic subunit	K.HSSLITPLQAVAQRDPIIAK.Q	21.58	4.07001	720.08	21377	3	P78527	PRKDC	126032350	02941
DNA dependent protein kinase catalytic subunit	R.TFPVLLR.L	15.98	9.90145	423.27	21691	2	P78527	PRKDC	126032350	02941
DNA dependent protein kinase catalytic subunit	R.LLEEALLR.L	39.83	2.70547	478.794	22367	2	P78527	PRKDC	126032350	02941
DNA dependent protein kinase catalytic subunit	K.LGNPIVPLNIR.L	20.19	6.29487	603.376	22520	2	P78527	PRKDC	126032350	02941
DNA dependent protein kinase catalytic subunit	R.LLALNSLYSPK.I	44.21	4.30782	609.861	23248	2	P78527	PRKDC	126032350	02941
DNA dependent protein kinase catalytic subunit	R.MSTSPEAFLALR.S	53.85	3.49593	661.845	24939	2	P78527	PRKDC	126032350	02941
DNA dependent protein kinase catalytic subunit	K.CKIPALDLLIK.L	21.83	3.15631	642.393	25646	2	P78527	PRKDC	126032350	02941
DNA dependent protein kinase catalytic subunit	K.GLSSLLCNFTK.S	54.1	5.08855	620.327	26020	2	P78527	PRKDC	126032350	02941
DNA dependent protein kinase catalytic subunit	R.ELLNPVVEFVSHPSTTCR.E	58.29	4.84592	1043.03	26433	2	P78527	PRKDC	126032350	02941
DNA dependent protein kinase catalytic subunit	R.TVGALQVLGTEAQSSLLK.A	65.87	3.24182	908.018	26761	2	P78527	PRKDC	126032350	02941
DNA dependent protein kinase catalytic subunit	R.EIFNFVLK.A	21.95	2.50997	505.291	26959	2	P78527	PRKDC	126032350	02941
DNA dependent protein kinase catalytic subunit	K.FLCIFLEK.M	18.22	6.7316	535.295	26964	2	P78527	PRKDC	126032350	02941
DNA dependent protein kinase catalytic subunit	R.LLQIIERYPEETLSLMTK.E	46.12	8.34923	1089.11	28053	2	P78527	PRKDC	126032350	02941
DNA dependent protein kinase catalytic subunit	R.QFINLMLPMK.E	24.59	5.15925	617.841	28298	2	P78527	PRKDC	126032350	02941
DNA dependent protein kinase catalytic subunit	K.IPALDLLIK.L	27.9	3.98733	498.331	28413	2	P78527	PRKDC	126032350	02941
DNA dependent protein kinase catalytic subunit	K.ECSPWMSDFKVEFLR.N	27.6	5.50678	644.303	28691	3	P78527	PRKDC	126032350	02941
DNA dependent protein kinase catalytic subunit	K.AALSALESFLK.Q	37.38	3.12268	575.331	29011	2	P78527	PRKDC	126032350	02941
DNA dependent protein kinase catalytic subunit	K.DILPCLDGYLK.T	26.96	3.90916	653.842	29982	2	P78527	PRKDC	126032350	02941
DNA dependent protein kinase catalytic subunit	R.VEQLFQVMNGILAQDSACSQR.A	130.11	5.15592	1197.57	33736	2	P78527	PRKDC	126032350	02941
DNA dependent protein kinase catalytic subunit	K.QLFSSLFSGILK.E	61.27	3.0498	670.383	34915	2	P78527	PRKDC	126032350	02941
DNA dependent protein kinase catalytic subunit	K.LSDFNDITNMLLLK.M	51.97	2.44004	818.932	35475	2	P78527	PRKDC	126032350	02941
DNA dependent protein kinase catalytic subunit	K.NLDLAVLELMQSSVDNTK.M	96.44	1.7025	995.51	35790	2	P78527	PRKDC	126032350	02941
DNA fragmentation factor 45	R.LQHTLQQVLDQREEVR.Q	16.99	3.95619	664.695	16368	3	O00273	DFFA	119592064	03531
DNA fragmentation factor 45	R.LQHTLQQVLDQR.E	49.88	5.76813	739.912	16836	2	O00273	DFFA	119592064	03531
DNA fragmentation factor 45	R.ETSSDVALASHILTALR.E	75.51	6.10662	892.486	28181	2	O00273	DFFA	119592064	03531
DNA Ligase III	K.VLLDIFTGVR.L	61.99	4.03646	566.842	30206	2	P49916	LIG3	340707952	02966
DNA polymerase delta interacting protein 3	K.FAASGGFLHHMAGLSSSK.L	23.82	3.73431	451.977	17153	4	Q8WUT1	POLDIP3	169145255	17875
DNA polymerase delta interacting protein 3	R.VGIQQGLLSQSTR.T	48.13	2.94785	693.891	17476	2	Q8WUT1	POLDIP3	169145255	17875
DNA polymerase delta interacting protein 3	R.LVHPGVAEVVFVK.K	23.1	2.81958	697.416	18574	2	F6VRR5	POLDIP3	169145255	17875
DNA polymerase epsilon subunit 3	K.TLNASDVLSAMEEMEFQR.F	42.33	2.53265	690.989	36673	3	Q9NRF9	POLE3	224586804	06274
DNA polymerase, delta	R.LALTLRPCAPILGAK.V	26.31	1.16817	797.48	21534	2	E7EVW0	POLD1	156616275	08882
DNA primase small subunit (Fragment)	K.ILALVPEK.S	16.53	3.32439	441.788	18528	2	H0YIP2	PRIM1
DNA replication licensing factor MCM4	R.LSNKVEAIDVEEAKR.L	50.87	3.67683	567.646	12323	3	J3KPV4	MCM4	119607092	09094
DNA replication licensing factor MCM4	R.LASALAPSIYEHEDIKK.G	51.06	3.30077	943.01	15833	2	J3KPV4	MCM4	119607092	09094
DNA replication licensing factor MCM4	K.AGIICQLNAR.T	19.15	4.45678	558.306	16483	2	J3KPV4	MCM4	119607092	09094
DNA replication licensing factor MCM4	K.KTTIENIQLPHTLLSR.F	22.68	3.77668	622.029	20055	3	J3KPV4	MCM4	119607092	09094
DNA replication licensing factor MCM4	R.TSVLAAANPIESQWNPK.K	71.72	4.19617	913.48	22849	2	J3KPV4	MCM4	119607092	09094
DNA replication licensing factor MCM4	R.ALADDDFLTVTGK.T	59.45	5.01868	683.352	23817	2	J3KPV4	MCM4	133920157	09094
DNA replication licensing factor MCM4	K.GILLQLFGGTR.K	26.4	7.26992	587.855	31050	2	J3KPV4	MCM4	119607092	09094
DNA replication licensing factor MCM4	K.SQLLQYVYNLVPR.G	51.01	4.06184	531.629	33893	3	J3KPV4	MCM4	119607092	09094
DNA topoisomerase I	R.AGNEKEEGETADTVGCCSLR.V	106.07	6.17514	1091.98	11682	2	P11387	TOP1	223460080	00535
DNA topoisomerase I	K.ELTAPDENIPAK.I	24.6	4.35088	649.338	14730	2	P11387	TOP1	223460080	00535
DNA topoisomerase I	K.NFFKDWR.K	29.17	4.2864	506.756	18630	2	P11387	TOP1	223460080	00535
DNA topoisomerase I	K.IEPPGLFR.G	14.64	5.77687	464.769	20128	2	P11387	TOP1	311347056	16214
DNA topoisomerase I	K.AEEVATFFAK.M	31.52	3.59889	556.787	21007	2	P11387	TOP1	223460080	00535
DNA topoisomerase I	K.HLQDLMEGLTAK.V	67.16	1.66408	678.354	22416	2	P11387	TOP1	223460080	00535
DNA topoisomerase I	R.IANFKIEPPGLFR.G	24.58	0.127842	751.43	23315	2	P11387	TOP1	223460080	00535
DNA topoisomerase II alpha	R.HVDYVADQIVTK.L	49.32	2.70371	694.366	14738	2	C9J4C3	TOP2A	187954517	00536
DNA topoisomerase II alpha	R.FILEKIDGK.I	16.29	4.39855	531.816	17606	2	C9J4C3	TOP2A	187954517	00536
DNA topoisomerase II alpha	K.LCNIFSTK.F	49.22	5.83608	491.758	17725	2	C9J4C3	TOP2A	187954517	00536
DNA topoisomerase II alpha	K.MQSLDKDIVALMVR.R	75.17	5.13196	809.941	27668	2	C9J4C3	TOP2A	187954517	00536
DNA topoisomerase II alpha	R.YIFTMLSSLAR.L	55.53	1.91135	651.351	29924	2	C9J4C3	TOP2A	187954517	00536
DnaJ homolog subfamily C member 7	K.ILGVDKNASEDEIKK.A	41.57	3.22985	415.481	12144	4	Q7Z784	DNAJC7	262206280	07046
DnaJ homolog subfamily C member 7	R.FREALGDAQQSVR.L	26.18	7.19071	492.927	12175	3	Q7Z784	DNAJC7	262206280	07046
DnaJ homolog subfamily C member 7	R.MDSTNADALYVR.G	91.58	4.9807	678.32	16771	2	Q7Z784	DNAJC7	262206280	07046
DnaJ homolog subfamily C, member 8	K.KEGKPTIVEEDDPELFK.Q	15	9.55206	658.68	16671	3	O75937	DNAJC8	119628115	13236
DnaJ homolog subfamily C, member 8	R.ALDVIQAGKEYVEHTVKER.K	81.49	6.33817	729.063	22540	3	O75937	DNAJC8	119628115	13236
DnaJ homolog subfamily C, member 8	R.ALDVIQAGKEYVEHTVK.E	36.3	4.50046	634.014	23057	3	O75937	DNAJC8	119628115	13236
DnaJ homolog subfamily C, member 9	K.VYSVLSDREQR.A	19.79	3.5718	676.354	12392	2	Q8WXX5	DNAJC9	187952391	13237
DnaJ homolog subfamily C, member 9	R.NIIQQAIDAGEVPSYNAFVK.E	39.3	0.811161	726.38	29075	3	Q8WXX5	DNAJC9	187952391	13237
DNAJB11	K.FQDLGAAYEVLSDSEKR.K	47.84	1.32369	964.475	23893	2	Q9UBS4	DNAJB11	119598596	07485
Dodecenoyl CoA delta isomerase	K.DTLENTIGHR.A	19.88	5.55391	578.294	12777	2	Q96DC0	DCI	295842266	02628
Dodecenoyl CoA delta isomerase	K.SLQMYLER.L	36.23	0.867704	520.266	18716	2	Q96DC0	DCI	295842266	02628
Dodecenoyl CoA delta isomerase	R.VLVEPDAGAGVAVMK.F	43.1	4.5391	728.401	19813	2	P42126	ECI1	295842266	02628
Dodecenoyl CoA delta isomerase	K.AVQELWLR.L	53.69	3.20922	507.792	21066	2	Q96DC0	DCI	295842266	02628
Dodecenoyl CoA delta isomerase	R.DADVQNFVSFISKDSIQK.S	58.98	5.40804	1021.02	28536	2	Q96DC0	DCI	295842266	02628
Dodecenoyl-CoA delta-isomerase	K.ATEMLIFGK.K	48.25	6.00072	505.276	22505	2	A0A0C4DGA2	ECI2	260275230	16269
Dodecenoyl-CoA delta-isomerase	K.WDAWNALGSLPK.E	61.49	3.70628	679.351	29189	2	A0A0C4DGA2	ECI2	260275230	16269
Dolichyl phosphate mannosyltransferase 3	R.ELQSQIQEAR.A	41.34	4.74691	601.315	11710	2	Q9P2X0	DPM3	125987822	16179
Double strand break repair protein MRE11A	K.DIIHFFR.H	24.94	5.87431	474.261	24551	2	P49959	MRE11A	119587338	02889
Double stranded RNA binding zinc finger protein	K.TVASSLGQIPMQR.Q	58.61	3.31906	694.374	18317	2	Q9UL40	ZNF346	119605446	05606
Dpy 30 like protein	K.QKVDLQSLPTR.A	53.92	4.43828	642.87	13687	2	Q9C005	DPY30	119620871	17434
Dpy 30 like protein	K.ERPPNPIEFLASYLLK.N	54.69	1.67988	944.021	37188	2	Q9C005	DPY30	242556512	17434
Dpy 30 like protein	R.AYLDQTVVPILLQGLAVLAK.E	66.85	1.78142	709.094	37620	3	Q9C005	DPY30	119620871	17434
DRAP1	K.VAAAVPVIISR.A	51.34	3.95184	548.35	18688	2	Q14919	DRAP1	119594878	03796
Drebrin E	R.LREDENAEPVGTTYQK.T	21.45	4.58889	617.305	10961	3	Q16643	DBN1	215274247	00545
Drebrin E	K.YVLINWVGEDVPDAR.K	42.48	4.01628	873.45	28473	2	Q16643	DBN1	215274247	00545
Dual specificity phosphatase 3	K.LGITHVLNAAEGR.S	47.59	5.34812	675.882	17182	2	Q8IYJ9	DUSP3	266618533	02553
Dual specificity phosphatase 5	M.KVTSLDGR.Q	20.88	2.03086	438.25	7938	2	Q16690	DUSP5	55958676	04349
dUTP pyrophosphatase	R.ARPAEVGGMQLR.F	41.22	3.9348	428.901	12346	3	H0Y477	DUT	347595814	03165
Dynactin 1	R.ELTNQQEASVER.Q	86.42	1.13131	702.342	10392	2	Q14203	DCTN1	299890875	07206
Dynactin 1	K.IKGEELSEANVR.L	22.3	4.27822	448.911	11094	3	Q14203	DCTN1	299890875	07206
Dynactin 1	K.HKIQLEQVQEWK.S	14.92	4.47744	522.622	14418	3	Q14203	DCTN1	299890875	07206
Dynactin 1	R.QSCNILISTMNK.L	76.49	0.320865	704.85	18412	2	Q14203	DCTN1	299890875	07206
Dynamin 2	K.YMLPLDNLK.I	20.47	3.593	553.801	24133	2	K7ESI9	DNM2	299758394	03852
Dynamin 2	R.VYSPHVLNLTLIDLPGITK.V	48.49	4.04307	698.408	29873	3	H3BLY9	DNM2	299758394	03852
Dynamin like 120 kDa protein, mitochondrial	K.GKEHDDIFDKLK.E	25.29	6.69457	722.88	13886	2	E5KLJ5	OPA1	311346896	05596
Dynamin like 120 kDa protein, mitochondrial	K.ETIFSISK.A	33.43	2.24336	462.757	19415	2	E5KLJ5	OPA1	311346896	05596
Dynamin like 120 kDa protein, mitochondrial	K.ALGYFAVVTGK.G	16.91	5.36763	563.322	22889	2	E5KLJ5	OPA1	311346896	05596
Dynamin like 120 kDa protein, mitochondrial	K.AKNEILDEVISLSQVTPK.H	48.26	4.2785	662.04	29250	3	E5KLJ5	OPA1	311346896	05596
Dynamin related protein 1	K.LHDAIVEVVTCLLR.K	74.87	3.92088	819.453	34839	2	G8JL97	DNM1L	171460918	04833
Dynamitin	R.LTELETAVR.C	48.23	3.91439	516.292	14855	2	Q13561	DCTN2	119617435	09568
Dynamitin	K.ESATEEKLTPVLLAK.Q	39.36	1.37024	814.96	18455	2	Q13561	DCTN2	119617435	09568
Dynamitin	K.LLGPDAAINLTDPDGALAKR.L	60.82	3.64057	1011.06	23781	2	Q13561	DCTN2	119617435	09568
Dynamitin	R.LLHEVQELTTEVEKIK.T	57.27	5.41205	637.03	24058	3	Q13561	DCTN2	119617435	09568
Dynamitin	K.VSALDLAVLDQVEAR.L	38.74	5.01225	799.945	28569	2	Q13561	DCTN2	119617435	09568
Dynein light chain 1	K.KYNPTWHCIVGR.N	40.98	7.85615	510.93	13544	3	P63167	DYNLL1	345110787	03334
Dynein light chain 1	K.YNPTWHCIVGR.N	29.08	4.22693	468.23	16547	3	P63167	DYNLL1	345110787	03334
Dynein light chain 2A	R.DIDPQNDLTFLR.I	54.8	4.26756	723.868	27503	2	H3BQI1	DYNLRB2	166007021	06203
Dynein light chain 2A	K.STMDNPTTTQYASLMHSFILK.A	100.57	3.58611	796.055	27749	3	Q9NP97	DYNLRB1	166007021	06203
Dynein light chain A	K.NVLLLGEDGAGKTSLIR.K	40.79	2.03759	878.5	21389	2	Q9Y6G9	DYNC1LI1	166795297	10917
Dynein light chain A	K.AGATSEGVLANFFNSLLSKK.T	69.89	3.26372	1027.55	36027	2	Q9Y6G9	DYNC1LI1	166795297	10917
Dynein, cytoplasmic intermediate polypeptide 2	K.SVSTPSEAGSQDSGDGAVGSR.T	125.09	4.14481	975.939	10401	2	Q13409	DYNC1I2	119631614	04512
Dynein, cytoplasmic, heavy polypeptide 1	R.EYQTQLIQR.V	25.42	4.14892	589.814	14099	2	Q14204	DYNC1H1	166788526	02524
Dynein, cytoplasmic, heavy polypeptide 1	K.AISKDHLYGTLDPNTR.E	16.94	0.875106	600.98	14182	3	Q14204	DYNC1H1	166788526	02524
Dynein, cytoplasmic, heavy polypeptide 1	K.KYEFGESDLR.S	48.91	4.11869	622.304	14365	2	Q14204	DYNC1H1	211826822	02524
Dynein, cytoplasmic, heavy polypeptide 1	R.TPNGVVLAPVQLGK.W	49.92	8.4662	696.92	20437	2	Q14204	DYNC1H1	166788526	02524
Dynein, cytoplasmic, heavy polypeptide 1	K.ALERLEGVEGVAHIIDPK.A	33.75	3.15198	649.364	22415	3	Q14204	DYNC1H1	166788526	02524
Dynein, cytoplasmic, heavy polypeptide 1	R.IFVFEPPPGVK.A	17.69	1.52558	615.351	24211	2	Q14204	DYNC1H1	211826822	02524
Dynein, cytoplasmic, heavy polypeptide 1	K.VNFLPEIITLSK.E	21.96	5.13317	687.409	31047	2	Q14204	DYNC1H1	166788526	02524
Dyskerin	R.LHNAIEGGTQLSR.A	68.64	4.04159	465.918	11182	3	O60832	DKC1	323434335	02129
Dyskerin	K.SQQSAGKEYVGIVR.L	75.8	5.77601	761.409	12204	2	O60832	DKC1	323434335	02129
Dyskerin	R.TTHYTPLACGSNPLKR.E	49.99	6.0542	454.737	12895	4	O60832	DKC1	323434335	02129
Dyskerin	K.IMLPGVLR.Y	27.4	4.19784	449.783	22273	2	O60832	DKC1	323434335	02129
Dyskerin	R.KSLPEEDVAEIQHAEEFLIKPESK.V	36.26	5.74602	692.364	25021	4	O60832	DKC1	323434335	02129
Dyskerin	R.ALETLTGALFQRPPLIAAVK.R	84.49	3.39078	1055.13	28919	2	O60832	DKC1	323434335	02129
Dyskerin	K.LDTSQWPLLLK.N	28.26	7.58436	657.382	29679	2	O60832	DKC1	323434335	02129
E2-230K	R.IGNTEDGAPHKEDEPSVGQVAR.V	32.65	3.77259	577.283	11037	4	Q9C0C9	UBE2O	209572710	10928
E2-230K	R.LLFSHDLVSGR.Y	32.85	5.40651	622.347	19426	2	Q9C0C9	UBE2O	209572710	10928
E2-230K	K.SGYPDIGFPLFPLSK.G	41.74	0.263759	819.432	34897	2	Q9C0C9	UBE2O	209572710	10928
EAP30	R.RGVGAGAIAKK.K	14.91	6.95192	514.319	23643	2	I3L2X5	SNF8	211939079	16847
Early endosome antigen 1	K.ATLEQDSAKKEQQLQER.C	33.3	5.6173	501.263	10630	4	Q15075	EEA1	229462866	05460
Early endosome antigen 1	R.QCGNIFCAECSAK.N	17.13	3.59049	772.821	15301	2	Q15075	EEA1	229462866	05460
EBNA1 binding protein 2	R.QAQAAVLAVLPR.L	67.28	2.72974	618.876	21237	2	H7C2Q8	EBNA1BP2	237649015	16849
EBNA2 coactivator p100	R.ANNPEQNRLSECEEQAK.A	50.36	4.33435	1008.96	10476	2	Q7KZF4	SND1	119604043	03714
EBNA2 coactivator p100	R.HFVDSHHQKPVNAIIEHVR.D	68.12	6.19433	453.445	12016	5	Q7KZF4	SND1	119604043	03714
EBNA2 coactivator p100	R.NDIASHPPVEGSYAPR.R	71.65	1.49489	855.417	13280	2	Q7KZF4	SND1	306992088	03714
EBNA2 coactivator p100	R.DYVAPTANLDQKDK.Q	48.65	0.756759	789.395	13304	2	Q7KZF4	SND1	119604043	03714
EBNA2 coactivator p100	K.SLLSAEEAAK.Q	27.05	4.4377	509.777	13878	2	Q7KZF4	SND1	197305029	03714
EBNA2 coactivator p100	R.QINLSNIR.A	44.99	3.97054	479.279	15332	2	Q7KZF4	SND1	119604043	03714
EBNA2 coactivator p100	R.SSHYDELLAAEAR.A	62.85	1.86222	731.353	16270	2	Q7KZF4	SND1	197305029	03714
EBNA2 coactivator p100	R.EADGSETPEPFAAEAK.F	70.84	4.16924	824.874	16847	2	Q7KZF4	SND1	119604043	03714
EBNA2 coactivator p100	R.LGTLSPAFSTR.V	44.39	4.69368	575.319	18003	2	Q7KZF4	SND1	306992088	03714
EBNA2 coactivator p100	K.VMQVLNADAIVVK.L	58.13	4.20345	700.405	22350	2	Q7KZF4	SND1	197305029	03714
EBNA2 coactivator p100	K.QFLPFLQR.A	18.29	5.06008	524.803	26450	2	Q7KZF4	SND1	197305029	03714
EBNA2 coactivator p100	K.LRPLYDIPYMFEAR.E	19.25	5.00749	595.314	28448	3	Q7KZF4	SND1	197305029	03714
EBNA2 coactivator p100	R.EYGMIYLGKDTNGENIAESLVAEGLATRR.E	27.07	4.72719	1057.54	28719	3	Q7KZF4	SND1	119604043	03714
EBNA2 coactivator p100	R.NLPGLVQEGEPFSEEATLFTK.E	60.15	4.64234	769.393	29451	3	Q7KZF4	SND1	197305029	03714
EBNA2 coactivator p100	K.ETCLITFLLAGIECPR.G	49.59	1.41313	631.659	37218	3	Q7KZF4	SND1	197305029	03714
EEF1D protein	R.QSSGPGASSGTSGDHGELVVR.I	100.54	3.49885	662.318	11180	3	Q4VBZ6	EEF1D	194239729
EF hand domain family member D2	R.RADLNQGIGEPQSPSRR.V	21.35	5.13031	471	10537	4	Q96C19	EFHD2	119572108	13266
eIF 2B, beta subunit 2	R.IESFVETLKR.G	23.85	5.57342	407.902	17238	3	P49770	EIF2B2	119601616	05923
eIF 4G1	K.QKEMDEAATAEER.G	78.93	2.29625	754.34	9398	2	A0A0A0MR52	EIF4G1	302699247	06774
eIF2 alpha	R.IGRNECVVVIR.V	70.8	2.4948	657.871	12629	2	P05198	EIF2S1	119601340	04881
eIF2 alpha	K.VVTDTDETELAR.Q	79.45	1.78547	674.834	13274	2	P05198	EIF2S1	119601340	04881
eIF2 alpha	R.AGLNCSTENMPIK.I	92.74	4.34244	717.843	14806	2	P05198	EIF2S1	119601340	04881
eIF2 alpha	K.RGVFNVQMEPK.V	31.83	4.32442	652.845	14997	2	P05198	EIF2S1	119601340	04881
eIF2 alpha	R.YVMTTTTLER.T	52.31	3.63079	607.81	15243	2	P05198	EIF2S1	119601340	04881
eIF2 alpha	K.TVYSILR.H	25.02	4.54961	426.255	17314	2	P05198	EIF2S1	119601340	04881
eIF2 alpha	K.INLIAPPR.Y	28.73	4.13626	447.284	17451	2	P05198	EIF2S1	119601340	04881
eIF2 alpha	R.TAWVFDDKYK.R	17.96	3.04095	636.819	18376	2	P05198	EIF2S1	119601340	04881
eIF2 alpha	R.GVFNVQMEPK.V	43.8	3.7037	574.794	18443	2	P05198	EIF2S1	119601340	04881
eIF2 alpha	R.HVAEVLEYTKDEQLESLFQR.T	110.3	4.56077	1217.62	25447	2	P05198	EIF2S1	119601340	04881
eIF2 alpha	R.TEGLSVLSQAMAVIKEK.I	34.51	8.18402	602.006	28155	3	P05198	EIF2S1	119601340	04881
eIF2beta	R.YIKEYVTCHTCR.S	57.73	3.99078	543.924	10854	3	P20042	EIF2S2	205830882	04882
eIF2beta	K.FVMKPPQVVR.V	21.75	3.08488	600.852	15355	2	P20042	EIF2S2	205830882	04882
eIF2beta	R.LYFLQCETCHSR.C	65.89	4.83601	807.367	17363	2	P20042	EIF2S2	205830882	04882
eIF2beta	K.KIFDIDEAEEGVKDLK.I	41.17	5.28078	616.994	22145	3	P20042	EIF2S2	205830882	04882
eIF2beta	K.TSFVNFTDICK.L	44.85	2.02158	666.32	23225	2	P20042	EIF2S2	205830882	04882
eIF2beta	K.IFDIDEAEEGVKDLK.I	42.2	3.4837	574.295	24021	3	P20042	EIF2S2	205830882	04882
EIF3S3	K.SAVADKHELLSLASSNHLGK.N	66.91	5.59285	693.043	16287	3	A0A087WZK9	EIF3H	119612365	04885
EIF3S3	K.NSHLINVLMWELEKK.S	42.73	3.95523	618.672	25847	3	A0A087WZK9	EIF3H	119612365	04885
EIF3S4	K.ELAEQLGLSTGEKEKLPGELEPVQATQNK.T	55.14	2.64168	1046.22	22041	3	O75821	EIF3G	119604484	04886
EIF3S5	R.IGVDLIMK.T	38.76	0.384909	444.765	22535	2	B3KSH1	EIF3F	119589045	04887
EIF3S5	R.LHPVILASIVDSYERR.N	21.22	3.64552	623.353	23607	3	B3KSH1	EIF3F	119620459	04887
EIF3S5	R.TMGVMFTPLTVK.Y	24.1	3.73668	662.856	25454	2	B3KSH1	EIF3F	119620460	04887
EIF3S7	K.VADWTGATYQDKR.Y	33.78	3.84449	504.25	13287	3	O15371	EIF3D	168985157	04888
EIF3S7	K.YLILKDPNK.Q	14.42	6.27915	552.33	13930	2	O15371	EIF3D	168985152	04888
EIF3S7	K.RIFHTVTTTDDPVIR.K	28.81	3.22764	590.99	14282	3	O15371	EIF3D	168985154	04888
EIF3S7	R.NMLQFNLQILPK.S	32.95	5.99936	729.915	29539	2	O15371	EIF3D	168985156	04888
EIF3S8	R.AKELLGQGLLLR.S	44.58	4.53914	655.914	20361	2	H3BRV0	EIF3C	312433975	04889
EIF3S8	R.FEELTNLIR.T	45.12	4.12297	567.814	23918	2	H3BRV0	EIF3C	312433975	04889
EIF3S8	K.CLEEFELLGK.A	48.97	3.63925	619.313	25504	2	H3BRV0	EIF3C	312433975	04889
EIF4A1	R.KGVAINMVTEEDKR.T	124.6	3.29845	795.422	12269	2	P60842	EIF4A1	224036361	04030
EIF4A1	K.GVAINMVTEEDKR.T	85.6	2.63933	731.37	14671	2	P60842	EIF4A1	224036361	04030
EIF4A1	K.KEELTLEGIR.Q	46.42	4.1611	594.338	16173	2	J3KT12	EIF4A1	325197164	04030
EIF4A1	K.LQMEAPHIIVGTPGR.V	83.1	0.394101	809.94	19165	2	J3KT12	EIF4A1	325197164	04030
EIF4A1	K.LNSNTQVVLLSATMPSDVLEVTKK.F	93.18	6.49837	1294.21	26460	2	J3KT12	EIF4A1	325197164	04030
EIF4A1	K.LNSNTQVVLLSATMPSDVLEVTK.K	116.83	5.36002	1230.16	29471	2	J3KT12	EIF4A1	325197164	04030
EIF4A2	K.GYDVIAQAQSGTGK.T	66.76	5.15811	697.853	15963	2	J3KT12	EIF4A1	325197164	04030
EIF4A2	R.GIYAYGFEKPSAIQQR.A	71.55	4.79117	914.477	17591	2	J3KT12	EIF4A1	325197164	06482
EIF4A2	R.VFDMLNR.R	29.39	4.05611	447.731	19884	2	Q9NZE6	EIF4A2	325197164	04030
EIF4A2	R.VLITTDLLAR.G	38.73	3.59922	557.847	23989	2	Q9NZE6	EIF4A2	224036361	03062
EIF4A2	K.MFVLDEADEM#LSR.G	38.35	8.5066	786.364	30523	2	Q9NZE6	EIF4A2	325197164	03062
EIF4G2	K.QLLLSFKPVMQK.F	39.98	4.52427	716.42	21445	2	H0Y3P2	EIF4G2	295321865	09084
eIF5A-1	K.KYEDICPSTHNMDVPNIKR.N	99.44	3.58938	773.043	14392	3	I3L504	EIF5A	219555712	02555
eIF5A-1	K.KYEDICPSTHNMDVPNIK.R	52.48	3.05875	1081.01	16067	2	I3L504	EIF5A	219555712	02555
eIF5A-1	K.YEDICPSTHNMDVPNIK.R	57.91	3.93916	678.311	17558	3	I3L504	EIF5A	219555712	02555
eIF5A-1	R.EDLRLPEGDLGKEIEQK.Y	60.19	5.27365	657.016	19890	3	I3L504	EIF5A	219555712	02555
eIF5A-1	K.VHLVGIDIFTGKK.Y	40.27	5.21008	476.288	21220	3	I3L504	EIF5A	219555712	10426
eIF5A-1	K.VHLVGIDIFTGK.K	30.36	4.88161	649.88	25584	2	I3L504	EIF5A	219555712	10426
ELAC	R.LISSLLR.T	22.57	8.13212	401.26	18512	2	Q9BQ52	ELAC2	260166622	05641
ELAC	K.ADAPVALVVHMAPASVLVDSR.Y	60.38	5.00956	706.721	28000	3	Q9BQ52	ELAC2	260166622	05641
ELAC	K.EMGLPVGTAAIAPIIAAVK.D	55.59	4.21944	911.525	33981	2	Q9BQ52	ELAC2	260166622	05641
Electron transfer flavoprotein beta polypeptide	R.LGPLQVAR.V	48.77	3.2969	427.268	15073	2	P38117	ETFB	119592410	00557
Electron transfer flavoprotein beta polypeptide	R.LKLPAVVTADLR.L	66.08	1.36594	648.407	20997	2	P38117	ETFB	119592410	00557
Electron transfer flavoprotein beta polypeptide	K.IEVIKPGDLGVDLTSK.L	58.43	0.00118768	842.48	22964	2	P38117	ETFB	119592410	00557
Electron transfer flavoprotein beta polypeptide	K.HSMNPFCEIAVEEAVR.L	42.41	9.23084	630.3	23204	3	P38117	ETFB	119592410	00557
Electron transfer flavoprotein dehydrogenase	K.SGILAAESIFNQLTSENLQSK.T	24.75	3.33222	750.723	34396	3	J3KND9	ETFDH	292495008	01978
Electron transfer flavoprotein, alpha polypeptide	R.TIYAGNALCTVK.C	60.23	4.46485	655.845	16223	2	H0YK49	ETFA	189181759	01979
Electron transfer flavoprotein, alpha polypeptide	R.LGGEVSCLVAGTK.C	66.63	2.98293	645.842	17893	2	J3KN60	ETFA	119619627	01979
Electron transfer flavoprotein, alpha polypeptide	K.QFNYTHICAGASAFGK.N	102.95	4.56251	886.419	18025	2	P13804	ETFA	189181759	01979
Electron transfer flavoprotein, alpha polypeptide	R.VAAKLEVAPISDIIAIK.S	39.44	1.19698	876.039	25549	2	H0YK49	ETFA	189181759	01979
Electron transfer flavoprotein, alpha polypeptide	K.ASSTSPVEISEWLDQKLTK.S	61.68	4.99504	707.039	26569	3	H0YK49	ETFA	189181759	01979
Electron transfer flavoprotein, alpha polypeptide	K.LLYDLADQLHAAVGASR.A	105.82	4.32771	906.988	27428	2	H0YK49	ETFA	189181759	01979
Electron transfer flavoprotein, alpha polypeptide	K.LEVAPISDIIAIKSPDTFVR.T	68.78	4.82914	728.751	28748	3	H0YK49	ETFA	189181759	01979
Electron transfer flavoprotein, alpha polypeptide	K.VLVAQHDVYKGLLPEELTPLILATQK.Q	65.12	6.51407	963.561	29400	3	P13804	ETFA	189181759	01979
Electron transfer flavoprotein, alpha polypeptide	K.GLLPEELTPLILATQK.Q	23.82	2.54376	868.512	34244	2	P13804	ETFA	189181759	01979
ELG protein	R.APGAEEDDSELQR.A	83.7	5.04013	708.819	10758	2	Q53F19-2	C17orf85	166295179	17116
Elongation factor 1 alpha 1	R.TIEKFEKEAAEM#GK.G	17.99	5.39091	407.459	11684	4	Q6IQ15	EEF1A1	197692479	00559
Elongation factor 1 alpha 1	R.QTVAVGVIK.A	40.08	4.25117	457.789	13516	2	Q6IQ15	EEF1A1	197692479	00559
Elongation factor 1 alpha 1	K.IGGIGTVPVGR.V	57.76	4.24136	513.311	16114	2	Q6IQ15	EEF1A1	197692479	00559
Elongation factor 1 alpha 1	K.THINIVVIGHVDSGK.S	63.15	6.42964	794.949	16178	2	Q6IQ15	EEF1A1	197692479	00559
Elongation factor 1 alpha 1	R.LPLQDVYK.I	20.05	4.27039	488.281	17531	2	Q6IQ15	EEF1A1	197692479	00559
Elongation factor 1 alpha 1	K.YYVTIIDAPGHR.D	32.47	2.93295	702.869	17785	2	Q6IQ15	EEF1A1	150182807	00559
Elongation factor 1 alpha 1	R.YEEIVKEVSTYIKK.I	37.31	7.90419	576.99	20820	3	Q6IQ15	EEF1A1	129395719	00559
Elongation factor 1 alpha 1	R.EHALLAYTLGVK.Q	73.8	2.80967	657.876	20905	2	A0A087WV01	EEF1A1	197692479	00559
Elongation factor 1 alpha 1	R.YEEIVKEVSTYIK.K	74.17	3.43567	800.93	23086	2	Q6IQ15	EEF1A1	129395719	00559
Elongation factor 1 alpha 1	R.RGNVAGDSKNDPPMEAAGFTAQVIILNHPGQISAGYAPVLDCHTAHIACK.F	53.66	3.58737	1054.72	23949	5	Q6IQ15	EEF1A1	129395719	00559
Elongation factor 1 alpha 1	R.VETGVLKPGMVVTFAPVNVTTEVK.S	81.13	2.93632	1258.2	25349	2	Q6IQ15	EEF1A1	129395719	00559
Elongation factor 1 alpha 1	K.SGDAAIVDMVPGKPMCVESFSDYPPLGR.F	74.57	2.5706	999.141	27418	3	Q6IQ15	EEF1A1	129395719	00559
Elongation factor 1 alpha 1	K.DGNASGTTLLEALDCILPPTRPTDKPLRLPLQDVYK.I	16.41	2.51126	995.278	34534	4	Q6IQ15	EEF1A1		00559
Elongation factor 1 alpha 1	K.KIGYNPDTVAFVPISGWNGDNMLEPSANMPWFK.G	39.8	1.8827	924.695	34654	4	Q6IQ15	EEF1A1	129395719	00559
Elongation factor 1 alpha 1	K.NMITGTSQADCAVLIVAAGVGEFEAGISK.N	87.69	5.88632	970.49	38881	3	Q6IQ15	EEF1A1	197692479	00559
Elongation factor 1, alpha 2	K.YYITIIDAPGHR.D	55.49	5.54432	709.879	19766	2	Q05639	EEF1A2	197692479	04265
Elongation factor 1, alpha 2	R.VETGILRPGMVVTFAPVNITTEVK.S	41.78	3.80955	1286.22	27712	2	Q05639	EEF1A2	197692479	04265
Elongation factor 1, alpha 2	K.EGNASGVSLLEALDTILPPTRPTDKPLR.L	15.81	3.08654	740.904	33919	4	Q05639	EEF1A2	197692479	04265
Elongation factor G 1	R.SFTPVFLGSALK.N	41.01	3.19094	633.86	25939	2	Q96RP9	GFM1	311347576	07365
Embryonic ectoderm development	R.WLGDLILSK.S	28.89	2.95804	522.81	29136	2	O75530	EED	281307128	09343
Embryonic lethal abnormal vision like 1	K.VSYARPSSEVIK.D	35.15	2.91376	668.369	11230	2	B4DVB8	ELAVL1	119589356	16025
Embryonic lethal abnormal vision like 1	R.SEAEEAITSFNGHKPPGSSEPITVK.F	41.47	4.05812	871.436	17253	3	B4DVB8	ELAVL1	119589356	16025
Embryonic lethal abnormal vision like 1	R.LGDKILQVSFK.T	17.47	4.14028	416.585	19900	3	B4DVB8	ELAVL1	119589356	16025
Embryonic lethal abnormal vision like 1	R.DKVAGHSLGYGFVNYVTAK.D	108.02	3.67119	1013.53	19937	2	B4DVB8	ELAVL1	292659624	16025
Embryonic lethal abnormal vision like 1	K.NVALLSQLYHSPAR.R	88.66	4.15716	784.934	20338	2	B4DVB8	ELAVL1	119589356	16025
Embryonic lethal abnormal vision like 1	R.TMTQKDVEDMFSR.F	59.22	6.12953	794.366	21603	2	B4DVB8	ELAVL1	119589356	16025
Embryonic lethal abnormal vision like 1	K.DANLYISGLPR.T	38.18	4.46559	609.83	22797	2	B4DVB8	ELAVL1	119589356	16025
Embryonic lethal abnormal vision like 1	R.SLFSSIGEVESAK.L	71.75	5.56993	677.352	23427	2	B4DVB8	ELAVL1	292659624	16025
Emerin	R.YNIPHGPVVGSTR.R	35.9	5.43265	698.874	14461	2	P50402	EMD	253723299	02309
Enabled homolog	R.ERLEQEQLERER.Q	29.59	3.93974	404.462	10247	4	A0A0U1RRM6	ENAH	166014265	12360
Enabled homolog	K.YNQATQTFHQWR.D	60.09	6.60737	790.379	13473	2	A0A0U1RRM6	ENAH	320089703	12360
Enabled homolog	R.KIQDHQVVINCAIPK.G	25.69	5.79192	588.329	13487	3	A0A0U1RRM6	ENAH	320089703	12360
Enabled homolog	K.LKEELIDAIRQELSK.S	32.41	0.856016	893.01	26595	2	A0A0U1RRM6	ENAH	166014265	12360
Enabled homolog	K.GSTIETEQKEDKGEDSEPVTSK.A	55.91	4.30846	798.713	9119	3	A0A0U1RRM6	ENAH	166014265	12360
Endonuclease DLAD	R.LLTTLQSAQGQK.F	26.84	5.8258	644.363	18620	2	Q8WZ79	DNASE2B	194473657	09728
Endoplasmic reticulum protein 29	K.GALPLDTVTFYK.V	51.6	3.78646	662.864	25210	2	P30040	ERP29	192987145	03794
Endothelial monocyte activating polypeptide 2	K.KQQSIAGSADSKPIDVSR.L	113.73	4.48489	629.672	10789	3	Q12904	AIMP1	215490011	04676
Endothelial monocyte activating polypeptide 2	K.AILQATLREEK.K	19.06	4.45375	636.372	13369	2	Q12904	AIMP1	215490011	04676
Endothelial monocyte activating polypeptide 2	R.MVILLCNLKPAK.M	34.64	1.88453	700.413	20370	2	Q12904	AIMP1	215490011	04676
Endothelial monocyte activating polypeptide 2	R.TVVSGLVNHVPLEQMQNR.M	70.34	6.45796	1011.04	20746	2	Q12904	AIMP1	215490011	04676
Endothelial monocyte activating polypeptide 2	K.EIEELKQELIQAEIQNGVK.Q	75.48	3.78076	1106.1	25181	2	Q12904	AIMP1	215490011	04676
Enolase 1	K.LNVTEQEKIDK.L	44.28	4.98211	439.576	10994	3	P06733	ENO1	203282370	01400
Enolase 1	R.IGAEVYHNLK.N	45.27	5.26573	572.314	12232	2	P06733	ENO1	319996655	01400
Enolase 1	K.TIAPALVSK.K	22.95	2.78581	450.283	13961	2	P06733	ENO1	203282370	01400
Enolase 1	R.SGKYDLDFKSPDDPSR.Y	82.98	1.5316	913.93	15836	2	P06733	ENO1	319996655	01400
Enolase 1	K.LAQANGWGVMVSHR.S	90.8	5.34023	763.392	16909	2	P06733	ENO1	319996655	01400
Enolase 1	K.EKYGKDATNVGDEGGFAPNILENK.E	80.29	5.25902	856.09	19140	3	P06733	ENO1	319996655	01400
Enolase 1	K.LMIEMDGTENK.S	35.16	3.94974	640.799	19688	2	P06733	ENO1	203282370	01400
Enolase 1	K.EGLELLK.T	46.84	1.64198	401.24	19735	2	P06733	ENO1	319996655	01400
Enolase 1	K.YGKDATNVGDEGGFAPNILENK.E	108.48	2.51006	1155.06	20888	2	P06733	ENO1	319996655	01400
Enolase 1	K.FTASAGIQVVGDDLTVTNPKR.I	102.48	7.59739	1095.09	21891	2	P06733	ENO1	319996655	01400
Enolase 1	K.DATNVGDEGGFAPNILENK.E	94.41	2.67016	980.969	25037	2	P06733	ENO1	319996655	01400
Enolase 1	R.YISPDQLADLYK.S	94.82	3.44665	713.369	25423	2	P06733	ENO1	319996655	01400
Enolase 1	K.YGKDATNVGDEGGFAPNILENKEGLELLK.T	89.77	2.93961	1031.19	25467	3	P06733	ENO1	319996655	01400
Enolase 1	K.FTASAGIQVVGDDLTVTNPK.R	109.51	5.6132	1017.04	26841	2	P06733	ENO1	319996655	01400
Enolase 1	R.HIADLAGNSEVILPVPAFNVINGGSHAGNK.L	107.88	4.63344	1004.53	27499	3	P06733	ENO1	319996655	01400
Enolase 1	K.DATNVGDEGGFAPNILENKEGLELLK.T	118.76	5.78772	1372.2	28171	2	P06733	ENO1	319996655	01400
Enolase 1	K.LAM#QEFMILPVGAANFR.E	75.67	4.68817	962.499	29578	2	P06733	ENO1	319996655	01400
Enolase 1	K.AGYTDKVVIGMDVAASEFFR.S	68.87	3.8542	726.027	34498	3	P06733	ENO1	319996655	01400
Enolase 1	K.KLNVTEQEKIDK.L	72.64	4.94876	722.907	9772	2	P06733	ENO1	203282370	01400
Enolase 2	R.AAVPSGASTGIYEALELR.D	94.62	4.03667	902.979	25473	2	B7Z2X9	ENO2	311771971	00573
Enolase 2	K.FGANAILGVSLAVCK.A	41.98	1.72519	760.42	34143	2	B7Z2X9	ENO2	319996655	01400
Enolase 2	K.LAMQEFMILPVGAESFR.D	23.39	4.2244	646.996	34887	3	B7Z2X9	ENO2	119609117	00573
Enolase 2	R.SGETEDTFIADLVVGLCTGQIK.T	124.18	5.75053	1177.09	38669	2	B7Z2X9	ENO2	319996655	01400
Enoyl CoA hydratase 1	K.NNTVGLIQLNRPK.A	77.67	2.43379	733.927	15373	2	P30084	ECHS1	194097323	03799
Enoyl CoA hydratase 1	K.LFYSTFATDDRK.E	43.03	4.8848	488.579	18186	3	P30084	ECHS1	194097323	03799
Enoyl CoA hydratase 1	K.SLAMEMVLTGDRISAQDAK.Q	92.57	6.68163	1018.52	23909	2	P30084	ECHS1	194097323	03799
Enoyl CoA hydratase 1	K.ALNALCDGLIDELNQALK.T	93.3	2.80159	986.017	36143	2	P30084	ECHS1	194097323	03799
Enoyl CoA hydratase 1	K.ICPVETLVEEAIQCAEK.I	93.37	2.55911	994.99	36969	2	P30084	ECHS1	194097323	03799
Enoyl CoA hydratase, peroxisomal	R.YCAQDAFFQVK.E	28.31	4.93957	688.822	21242	2	Q13011	ECH1	183448178	02825
Enoyl CoA hydratase, peroxisomal	K.MFTAGIDLMDMASDILQPK.G	128.89	1.33142	1049.01	37326	2	Q13011	ECH1	183448178	02825
Epiplakin 1	R.GSAVHQLSEELR.C	29.18	3.37941	442.564	13599	3	A0A075B730	EPPK1	300669637	06500
Epiplakin 1	R.AGTLTVEELGATLTSLLAQAQAQAR.A	147.98	1.06312	1257.18	37350	2	A0A075B730	EPPK1	300669637	06500
Epsin 4	K.HIHITQATETTTTR.H	60.13	7.32992	537.285	9591	3	Q14677	CLINT1	307078125	06273
ERH	K.IYVLLRR.Q	19.45	4.2676	466.808	15036	2	P84090	ERH	119601396	09026
ERH	R.ADTQTYQPYNKDWIK.E	53.94	5.92226	935.958	16996	2	P84090	ERH	119601396	09026
ERK1	R.DLKPSNLLINTTCDLK.I	64.68	4.62876	922.997	23560	2	P27361	MAPK3	226438151	03479
ERO1-like	K.MLLLEILHEIK.S	14.92	3.98877	451.27	33918	3	Q96HE7	ERO1A	315364417	13278
ERP44	K.TPADCPVIAIDSFR.H	41.96	3.08111	781.39	24490	2	Q9BS26	ERP44	193885198	10290
ERP72	K.KGQAVDYEGSRTQEEIVAK.V	24.75	4.9097	703.362	11573	3	P13667	PDIA4	300193164	06501
ERP72	K.IDATSASVLASR.F	53.47	4.60591	595.825	16495	2	P13667	PDIA4	300193164	06501
ERP72	K.YALPLVGHR.K	18.55	2.25821	513.299	16646	2	P13667	PDIA4	119600472	06501
ERP72	K.VSQGQLVVMQPEKFQSK.Y	69.84	5.48568	967.02	17044	2	P13667	PDIA4	119600472	06501
ERP72	K.RFDVSGYPTLK.I	36.31	5.0519	641.846	17313	2	P13667	PDIA4	300193164	06501
ERP72	R.FDVSGYPTIK.I	19.33	3.89674	563.795	20144	2	P13667	PDIA4	300193164	06501
Erythrocyte membrane protein band 4.1-like 2	R.QASTLIDRPAPHFER.T	21.19	4.38692	579.97	13608	3	I6L9B1	EPB41L2	313747586	09126
Esterase D	K.VFEHDSVELNCK.M	49.15	0.819407	738.842	13589	2	P10768	ESD	217035508	00588
Esterase D	K.SGYHQSASEHGLVVIAPDTSPR.G	14.65	5.40348	577.791	14754	4	P10768	ESD	217035508	00588
Esterase D	R.MSIFGHSMGGHGALICALK.N	77.41	6.35234	993.995	21153	2	P10768	ESD	217035508	00588
Esterase D	K.SVSAFAPICNPVLCPWGKK.A	26.73	3.53528	1066.05	25078	2	P10768	ESD	217035508	00588
Esterase D	K.SVSAFAPICNPVLCPWGK.K	28.85	2.18573	1002	28639	2	P10768	ESD	217035508	00588
Esterase D	R.MYSYVTEELPQLINANFPVDPQR.M	41.93	4.08542	908.779	34225	3	P10768	ESD	217035508	00588
Esterase D	K.CPALYWLSGLTCTEQNFISK.S	69.23	1.48149	1194.57	36244	2	P10768	ESD	217035508	00588
Estrogen receptor binding protein	K.QIVGTPVNSEDSDTR.Q	49.12	0.767722	809.39	12954	2	J3KP30	DNTTIP2	166987398	09994
Eukaryotic initiation factor 2 associated protein, 67KD	K.SKGPSAAGEQEPDKESGASVDEVAR.Q	80.34	2.88104	626.051	10472	4	B4DUX5	METAP2	157830411	03522
Eukaryotic initiation factor 2 associated protein, 67KD	K.GVVHDDMECSHYMK.N	30.64	4.37372	569.905	11704	3	B4DUX5	METAP2	167013177	03522
Eukaryotic initiation factor 2 associated protein, 67KD	R.SALEDKERDEDDEDGDGDGDGATGK.K	15.64	6.9567	649.77	9317	4	B4DUX5	METAP2	157830411	03522
Eukaryotic translation elongation factor 1 beta 2	K.LVPVGYGIK.K	20.41	4.2302	473.294	16879	2	P24534	EEF1B2	157830180	02804
Eukaryotic translation elongation factor 1 beta 2	R.SIQADGLVWGSSK.L	49.95	6.18981	674.353	20998	2	P24534	EEF1B2	157830180	02804
Eukaryotic translation elongation factor 1 beta 2	K.SSILLDVKPWDDETDMAKLEECVR.S	99.55	3.3867	1425.19	27633	2	P24534	EEF1B2	157830180	02804
Eukaryotic translation elongation factor 1 beta 2	M.GFGDLKSPAGLQVLNDYLADKSYIEGYVPSQADVAVFEAVSSPPPADLCHALR.W	20.46	2.76992	1130.37	36887	5	P24534	EEF1B2		02804
Eukaryotic translation elongation factor 1 epsilon 1	K.QANKEYLLGSTAEEK.A	103.85	5.5222	840.93	12560	2	C9J1V9	EEF1E1-BLOC1S5	208879470	10931
Eukaryotic translation elongation factor 1 epsilon 1	R.WFCHIQHYPGIR.Q	35.16	0.0285045	807.393	16020	2	O43324	EEF1E1	170785040	10931
Eukaryotic translation elongation factor 1 epsilon 1	K.AIVQQWLEYR.V	34.7	3.8263	653.354	23947	2	C9J1V9	EEF1E1-BLOC1S5	208879470	10931
Eukaryotic translation elongation factor 1 gamma	R.KLDPGSEETQTLVR.E	76.17	3.91651	786.918	13417	2	P26641	EEF1G	119594434	11745
Eukaryotic translation elongation factor 1 gamma	R.VLSAPPHFHFGQTNR.T	51.33	3.79301	854.443	15030	2	P26641	EEF1G	119594433	11745
Eukaryotic translation elongation factor 1 gamma	K.ALIAAQYSGAQVR.V	65.66	3.75146	674.375	16134	2	P26641	EEF1G	119594433	11745
Eukaryotic translation elongation factor 1 gamma	K.STFVLDEFKR.K	33.22	3.63788	414.557	20087	3	P26641	EEF1G	119594432	11745
Eukaryotic translation elongation factor 1 gamma	R.RILGLLDAYLK.T	38.12	3.83436	637.898	26647	2	P26641	EEF1G	119594431	11745
Eukaryotic translation elongation factor 1 gamma	R.WFLTCINQPQFR.A	57.28	4.06137	805.404	26946	2	P26641	EEF1G	119594432	11745
Eukaryotic translation elongation factor 1, delta	K.SLAGSSGPGASSGTSGDHGELVVR.I	146.25	4.65525	1093.03	13309	2	A0A087X1X7	EEF1D	304555583	00560
Eukaryotic translation elongation factor 1, delta	R.QENGASVILR.D	64.27	2.33942	543.8	13847	2	A0A087X1X7	EEF1D	304555588	00560
Eukaryotic translation elongation factor 1, delta	R.FYEQMNGPVAGASR.Q	69.41	4.65182	763.86	15962	2	Q4VBZ6	EEF1D	304555588	00560
Eukaryotic translation elongation factor 1, delta	R.IASLEVENQSLR.G	72.67	5.40503	679.871	16830	2	Q4VBZ6	EEF1D	304555583	00560
Eukaryotic translation elongation factor 1, delta	K.LVPVGYGIR.K	18.67	4.65084	487.297	17400	2	Q4VBZ6	EEF1D	304555588	00560
Eukaryotic translation elongation factor 1, delta	R.SIQLDGLVWGASK.L	60.68	3.97598	687.378	26678	2	Q4VBZ6	EEF1D	304555588	00560
Eukaryotic translation elongation factor 1, delta	R.GVVQELQQAISKLEAR.L	115.95	0.237423	884.999	34404	2	Q4VBZ6	EEF1D	304555583	00560
Eukaryotic translation elongation factor 2	R.NMSVIAHVDHGK.S	37.98	4.32452	436.558	10869	3	P13639	EEF2	187953217	00561
Eukaryotic translation elongation factor 2	K.TGTITTFEHAHNMR.V	85.35	4.61575	808.39	11929	2	P13639	EEF2	187953217	00561
Eukaryotic translation elongation factor 2	R.VAVEAKNPADLPK.L	50.06	4.58142	451.26	12127	3	P13639	EEF2	187953217	00561
Eukaryotic translation elongation factor 2	K.KEDLYLKPIQR.T	33.16	4.81961	468.276	13193	3	P13639	EEF2	187953217	00561
Eukaryotic translation elongation factor 2	K.DLEEDHACIPIKK.S	57.29	5.13208	784.397	13293	2	P13639	EEF2	187953217	00561
Eukaryotic translation elongation factor 2	K.LIEKLDIK.L	43.63	4.29593	486.312	15035	2	P13639	EEF2	187953217	00561
Eukaryotic translation elongation factor 2	K.FSVSPVVR.V	17.46	2.95336	445.76	15668	2	P13639	EEF2	187953217	00561
Eukaryotic translation elongation factor 2	K.DLEEDHACIPIK.K	31.18	4.20924	720.348	16570	2	P13639	EEF2	187953217	00561
Eukaryotic translation elongation factor 2	R.NMSVIAHVDHGKSTLTDSLVCK.A	51.55	5.52438	804.743	16649	3	P13639	EEF2	187953217	00561
Eukaryotic translation elongation factor 2	K.STLTDSLVCK.A	31.15	4.59962	562.289	17019	2	P13639	EEF2	187953217	00561
Eukaryotic translation elongation factor 2	M.VNFTVDQIR.A	51.19	4.54017	546.298	18343	2	P13639	EEF2	60685056	00561
Eukaryotic translation elongation factor 2	R.ETVSEESNVLCLSK.S	51.53	6.18395	797.89	19296	2	P13639	EEF2	187953217	00561
Eukaryotic translation elongation factor 2	K.VFDAIMNFKKEETAK.L	43.75	1.84763	885.96	19493	2	P13639	EEF2	187953217	00561
Eukaryotic translation elongation factor 2	R.YLAEKYEWDVAEAR.K	69.49	3.94527	871.926	19661	2	P13639	EEF2	187953217	00561
Eukaryotic translation elongation factor 2	R.CLYASVLTAQPR.L	72.42	5.59794	689.865	19853	2	P13639	EEF2	187953217	00561
Eukaryotic translation elongation factor 2	R.VFSGLVSTGLK.V	56.78	4.94382	554.327	19880	2	P13639	EEF2	187953217	00561
Eukaryotic translation elongation factor 2	K.ARPFPDGLAEDIDKGEVSAR.Q	34.21	4.69696	536.527	20226	4	P13639	EEF2	187953217	00561
Eukaryotic translation elongation factor 2	R.GHVFEESQVAGTPMFVVK.A	93.89	4.91848	981.498	21137	2	P13639	EEF2	187953217	00561
Eukaryotic translation elongation factor 2	R.CELLYEGPPDDEAAMGIK.S	63.45	4.10775	1004.46	23818	2	P13639	EEF2	187953217	00561
Eukaryotic translation elongation factor 2	R.KIWCFGPDGTGPNILTDITK.G	78.82	8.2556	1117.08	28103	2	P13639	EEF2	187953217	00561
Eukaryotic translation elongation factor 2	K.AYLPVNESFGFTADLR.S	77.44	6.16143	900.457	28345	2	P13639	EEF2	187953217	00561
Eukaryotic translation elongation factor 2	K.GVQYLNEIKDSVVAGFQWATK.E	74.33	1.01308	1177.11	34156	2	P13639	EEF2	187953217	00561
Eukaryotic translation elongation factor 2	K.GLKEGIPALDNFLDKL.-	36.47	2.16069	581.66	34397	3	P13639	EEF2	187953217	00561
Eukaryotic translation elongation factor 2	R.ALLELQLEPEELYQTFQR.I	96.37	1.6125	1110.58	34545	2	P13639	EEF2	187953217	00561
Eukaryotic translation elongation factor 2	R.YVEPIEDVPCGNIVGLVGVDQFLVK.T	59.38	0.526195	920.482	35935	3	P13639	EEF2	187953217	00561
Eukaryotic translation elongation factor 2	R.RWLPAGDALLQMITIHLPSPVTAQK.Y	41.34	3.138	689.89	36830	4	P13639	EEF2	187953217	00561
Eukaryotic translation elongation factor 2	K.EGIPALDNFLDKL.-	46	0.00692153	722.888	36996	2	P13639	EEF2	187953217	00561
Eukaryotic translation elongation factor 2	R.WLPAGDALLQMITIHLPSPVTAQK.Y	113.03	0.453771	1300.72	37047	2	P13639	EEF2	187953217	00561
Eukaryotic translation initiation factor 1A	R.DYQDNKADVILK.Y	46.62	4.65769	711.37	15192	2	O14602	EIF1AY	119632121	02174
Eukaryotic translation initiation factor 1A	R.LEAMCFDGVKR.L	47.21	2.94801	663.323	16080	2	P47813	EIF1AX	57162609	02174
Eukaryotic translation initiation factor 1A	K.VWINTSDIILVGLR.D	41.73	2.11267	799.965	34277	2	O14602	EIF1AY	119632121	02174
Eukaryotic translation initiation factor 2, subunit 3	K.LDDPSCPRPECYR.S	16.45	6.72423	832.867	11864	2	P41091	EIF2S3	197692407	02155
Eukaryotic translation initiation factor 2, subunit 3	K.VGQEIEVRPGIVSKDSEGK.L	20.68	5.04566	507.527	13296	4	P41091	EIF2S3	197692407	02155
Eukaryotic translation initiation factor 2, subunit 3	K.IYKLDDPSCPRPECYR.S	16.72	3.80238	690.327	14246	3	P41091	EIF2S3	197692407	02155
Eukaryotic translation initiation factor 2, subunit 3	K.VGQEIEVRPGIVSK.D	40.48	3.89247	504.293	14614	3	P41091	EIF2S3	197692407	02155
Eukaryotic translation initiation factor 2, subunit 3	R.QATINIGTIGHVAHGK.S	63.59	4.89333	539.636	14655	3	P41091	EIF2S3	205830883	02155
Eukaryotic translation initiation factor 2, subunit 3	K.IVLTNPVCTEVGEK.I	66.32	8.02398	779.917	19183	2	P41091	EIF2S3	205830883	02155
Eukaryotic translation initiation factor 2, subunit 3	K.HILILQNKIDLVK.E	39.85	1.16874	773.988	19373	2	P41091	EIF2S3	205830883	02155
Eukaryotic translation initiation factor 2, subunit 3	R.LIGWGQIR.R	17.11	0.819052	471.78	20518	2	P41091	EIF2S3	205830883	02155
Eukaryotic translation initiation factor 2, subunit 3	R.QDLTTLDVTKLTPLSHEVISR.Q	45.15	5.44773	789.44	25848	3	P41091	EIF2S3	205830883	02155
Eukaryotic translation initiation factor 2, subunit 3	K.IVSLFAEHNDLQYAAPGGLIGVGTK.I	37.89	3.63683	1285.69	26580	2	P41091	EIF2S3	205830883	02155
Eukaryotic translation initiation factor 2, subunit 3	K.IVSLFAEHNDLQYAAPGGLIGVGTKIDPTLCR.A	15	1.8168	857.204	27641	4	P41091	EIF2S3	205830883	02155
Eukaryotic translation initiation factor 2A	K.LHEEEPPQNMKPQSGNDKPLSK.T	18.07	5.90275	626.565	10232	4	Q9BY44	EIF2A	209572747	11739
Eukaryotic translation initiation factor 2A	K.INDFVLSPGPQPYK.V	39.11	7.24013	787.92	21333	2	Q9BY44	EIF2A	209572747	11739
Eukaryotic translation initiation factor 2A	K.CDPVFDFGTGPR.N	27.25	2.76834	684.308	23671	2	Q9BY44	EIF2A	209572747	11739
Eukaryotic translation initiation factor 2A	K.GLLHSFDLLK.A	37.38	4.61554	571.835	23799	2	Q9BY44	EIF2A	209572747	11739
Eukaryotic translation initiation factor 3 subunit k	K.CMIDQAHQEERPIR.Q	49.12	8.61092	891.93	11521	2	A0A087WVB9	EIF3K	119577212	11740
Eukaryotic translation initiation factor 3 subunit k	K.ALTNLPHTDFTLCK.C	53.07	6.70821	815.922	19954	2	A0A087WVB9	EIF3K	119577212	11740
Eukaryotic translation initiation factor 3, subunit 1	K.ITNSLTVLCSEK.Q	70.32	6.6827	682.863	17924	2	O75822	EIF3J	165761346	04883
Eukaryotic translation initiation factor 3, subunit 10	K.VSTVFWK.S	37.95	5.02959	433.74	18942	2	Q14152	EIF3A	119569793	03618
Eukaryotic translation initiation factor 3, subunit 10	R.NQLTAMSSVLAK.A	54.46	3.05382	631.844	20328	2	Q14152	EIF3A	119569793	03618
Eukaryotic translation initiation factor 3, subunit 10	R.IGLINDMVR.F	58.45	1.3216	515.79	21366	2	Q14152	EIF3A	119569793	03618
Eukaryotic translation initiation factor 3, subunit 10	K.QPALDVLYDVMK.S	60.44	1.3609	696.367	29896	2	Q14152	EIF3A	119569793	03618
Eukaryotic translation initiation factor 3, subunit 10	R.FNVLQYVVPEVK.D	47.58	5.18816	717.907	29909	2	Q14152	EIF3A	119569793	03618
Eukaryotic translation initiation factor 3, subunit 10	K.AFKDIDIEDLEELDPDFIMAK.Q	26.75	0.0154021	823.07	34172	3	Q14152	EIF3A	119569793	03618
Eukaryotic translation initiation factor 3, subunit 10	R.LTSLVPFVDAFQLER.A	40.56	1.02482	867.974	35835	2	Q14152	EIF3A	119569793	03618
Eukaryotic translation initiation factor 3, subunit 6 48kDa	R.SQMLAMNIEKK.L	40.42	5.14127	646.842	13916	2	P60228	EIF3E	119612325	03734
Eukaryotic translation initiation factor 3, subunit 6 48kDa	R.YLTTAVITNK.D	41.13	8.49556	562.326	15360	2	P60228	EIF3E	119612325	03734
Eukaryotic translation initiation factor 3, subunit 6 48kDa	R.LFIFETFCR.I	31.12	4.31115	616.813	29907	2	P60228	EIF3E	119612325	03734
Eukaryotic translation initiation factor 3, subunit 9 eta, 116kDa	R.WTETYVR.W	28.93	3.70467	477.739	13785	2	P55884	EIF3B	218512094	06795
Eukaryotic translation initiation factor 3, subunit 9 eta, 116kDa	R.VTLMQLPTR.Q	39.89	4.15452	529.807	19925	2	P55884	EIF3B	218512094	06795
Eukaryotic translation initiation factor 3, subunit 9 eta, 116kDa	R.NLFNVVDCK.L	40.47	5.23566	554.779	21269	2	P55884	EIF3B	218512094	06795
Eukaryotic translation initiation factor 3, subunit 9 eta, 116kDa	K.GTQGVVTNFEIFR.M	58.63	0.621355	734.384	25119	2	P55884	EIF3B	218512094	06795
Eukaryotic translation initiation factor 3, subunit 9 eta, 116kDa	R.MTLDTLSIYETPSMGLLDKK.S	40.05	4.64063	1128.58	27761	2	P55884	EIF3B	218512094	06795
Eukaryotic translation initiation factor 4B	K.VMPAPPPKENAWVK.R	17.41	4.63666	521.952	14450	3	P23588	EIF4B	205371761	04892
Eukaryotic translation initiation factor 4B	R.AASIFGGAKPVDTAAR.E	49.55	2.69939	511.28	14813	3	P23588	EIF4B	205371761	04892
Eukaryotic translation initiation factor 4B	R.SILPTAPR.A	28.62	5.14913	427.761	14953	2	P23588	EIF4B	205371761	04892
Eukaryotic translation initiation factor 4E	K.IVIGYQSHADTATK.S	61.24	7.19914	752.399	12370	2	P06730	EIF4E	345111042	00591
Eukaryotic translation initiation factor 4E	K.IAIWTTECENR.E	61.48	2.69699	696.834	19338	2	P06730	EIF4E	345111042	00591
Eukaryotic translation initiation factor 4E	R.WLITLNK.Q	20.61	1.92893	444.272	23135	2	P06730	EIF4E	345111042	00591
Eukaryotic translation initiation factor 4E like 3	R.TPGRPTSSQSYEQNIK.Q	25.29	1.69894	598.3	10194	3	O60573	EIF4E2	134104923	05798
Eukaryotic translation initiation factor 5	K.LCTFILK.N	15.61	4.01558	447.761	19798	2	P55010	EIF5	165760829	03417
Eukaryotic translation initiation factor 5	K.FVLCPECENPETDLHVNPK.K	40.56	1.09484	766.69	20262	3	P55010	EIF5	165760829	03417
Eukaryotic translation initiation factor 5	K.VLTLSDDLER.T	54.02	2.59173	580.81	20544	2	P55010	EIF5	119602217	03417
Eukaryotic translation initiation factor 5	R.YLLHGLECVVAMHQAQLISK.I	66.7	5.92151	1155.62	24458	2	P55010	EIF5	119602217	03417
Eukaryotic translation initiation factor 5	R.VNILFDFVK.K	42.06	2.34509	547.817	30145	2	P55010	EIF5	119602217	03417
Eukaryotic translation initiation factor 5B	K.QTLNAIKLEEK.G	36.36	3.45215	643.872	13636	2	A0A087WUT6	EIF5B	269849752	07304
Eukaryotic translation initiation factor 5B	K.LLQAQGVEVPSKDSLPK.K	18.47	4.10222	603.678	17011	3	A0A087WUT6	EIF5B	269849752	07304
Eukaryotic translation initiation factor 5B	R.HFEATDILVSK.I	35.72	7.702	630.34	19308	2	A0A087WUT6	EIF5B	269849752	07304
Eukaryotic translation initiation factor 5B	K.EMSSDSEYDSDDDRTKEER.A	41.27	5.61748	574.234	9071	4	A0A087WUT6	EIF5B	269849752	07304
Eukaryotic translation initiation factor 6	K.LNEAQPSTIATSMR.D	90.7	3.62795	759.885	15305	2	B7ZBG9	EIF6	220675563	04221
Eukaryotic translation initiation factor 6	R.NSLPDTVQIR.R	27.04	3.24517	571.814	16253	2	P56537	EIF6	220675564	04221
Eukaryotic translation initiation factor 6	R.HGLLVPNNTTDQELQHIR.N	95.77	5.65202	695.703	16385	3	P56537	EIF6	220675564	04221
Eukaryotic translation initiation factor 6	R.QTVADQVLVGSYCVFSNQGGLVHPK.T	89.75	4.4034	1352.19	26700	2	B7ZBG9	EIF6	220675563	04221
Eukaryotic translation initiation factor 6	K.TSIEDQDELSSLLQVPLVAGTVNR.G	142.62	2.42691	1292.68	35295	2	B7ZBG9	EIF6	220675563	04221
Eukaryotic translation termination factor 1	R.LSVLGAITSVQQR.L	58.45	5.10132	686.405	24457	2	Q96CG1	ETF1	237823785	02616
Ewing sarcoma breakpoint region 1	K.GDATVSYEDPPTAK.A	31.57	2.13142	725.84	12704	2	Q96FE8	EWSR1	253970504	00592
Ewing sarcoma breakpoint region 1	R.TGQPMIHIYLDKETGKPK.G	40.36	5.3762	412.026	14740	5	Q96FE8	EWSR1	253970504	00592
Ewing sarcoma breakpoint region 1	R.TGQPMIHIYLDKETGKPKGDATVSYEDPPTAK.A	16.37	3.67113	698.357	16918	5	Q96FE8	EWSR1		00592
Ewing sarcoma breakpoint region 1	K.AAVEWFDGKDFQGSKLK.V	35.26	4.76639	642.666	19784	3	Q96FE8	EWSR1	253970504	00592
Ewing sarcoma breakpoint region 1	K.AAVEWFDGKDFQGSK.L	58.18	3.03893	842.904	20943	2	Q96FE8	EWSR1	253970504	00592
Exocyst complex component 4	R.TLSTSDDVEDRENEK.G	23.64	7.70173	579.935	9923	3	Q96A65	EXOC4	119604212	12185
Exosomal core protein CSL4	R.LCNLEEGSPGSGTYTR.H	76.84	3.88444	870.9	14205	2	B1AMU3	EXOSC1	122920915	16223
Exosomal core protein CSL4	R.HGYIFSSLAGCLMK.S	93.3	5.30629	792.393	24769	2	B1AMU3	EXOSC1	122920915	16223
Exosome component 3	R.YVPVKGDHVIGIVTAK.S	15.39	3.83733	848.49	15452	2	Q9NQT5	EXOSC3	122920913	16220
Exosome component 6	R.ELALALQEALEPAVR.L	76.22	5.53817	811.964	29279	2	Q5RKV6	EXOSC6	122920912	12107
Exportin 1	R.FLVTVIK.D	35.98	4.09743	410.272	19912	2	O14980	XPO1	345100580	03975
Exportin 1	K.LDINLLDNVVNCLYHGEGAQQR.M	55.68	0.291589	847.756	35545	3	O14980	XPO1	226192711	03975
Exportin 7	R.DSSLFDIFTLSCNLLK.Q	48.39	2.28517	936.976	37479	2	Q9UIA9	XPO7	154448892	05846
Expressed in T cells and eosinophils in atopic dermatitis	R.NTLCAPEVISLINTR.M	51.72	6.02383	850.959	26601	2	Q96CS3	FAF2	127798507	16870
Expressed in T cells and eosinophils in atopic dermatitis	K.LLQFQDLTGIESMDQCR.H	97.21	2.39536	1027.49	28979	2	Q96CS3	FAF2	159164051	16870
Eyes absent 3	R.LSSGDPSTSPSLSQTTPSKDTDDQSRK.N	38.36	5.81573	706.342	10894	4	Q8IVX7	EYA3	239938901	09042
Ezrin	R.QLLTLSSELSQARDENKR.T	20.96	5.32825	696.71	17634	3	P15311	EZR	161702986	00475
Ezrin	K.IALLEEAR.R	36.26	1.8042	457.77	17752	2	P15311	EZR	161702986	00475
Ezrin	K.SQEQLAAELAEYTAK.I	49.4	9.3363	826.42	23450	2	P15311	EZR	161702986	00475
Ezrin	K.APDFVFYAPR.L	34.6	1.98208	591.802	24001	2	P15311	EZR	167887692	00475
Ezrin	K.IGFPWSEIR.N	24.09	3.80776	552.798	26763	2	P15311	EZR	167887692	00475
Ezrin	K.FYPEDVAEELIQDITQK.L	79.68	1.4681	1019.51	37298	2	P15311	EZR	161702986	00475
F actin capping protein beta subunit	R.QMEKDETVSDCSPHIANIGR.L	60.8	3.01261	572.518	13912	4	P47756	CAPZB	330864679	11872
F actin capping protein beta subunit	K.SGSGTMNLGGSLTR.Q	60.22	3.22505	669.33	15336	2	P47756	CAPZB	330864679	11872
F actin capping protein beta subunit	R.KLEVEANNAFDQYR.D	67.22	0.130832	848.918	16846	2	P47756	CAPZB	330864679	11872
F actin capping protein beta subunit	K.GCWDSIHVVEVQEK.S	53.35	1.464	843.4	19921	2	P47756	CAPZB	330864679	11872
FACTp140	K.HQHMHDRDDLYAEQMER.E	47.1	4.70882	737.657	10599	3	Q9Y5B9	SUPT16H	119586791	16088
FACTp140	K.ELAAQLNEEAKR.R	72.49	3.67857	686.367	12200	2	Q9Y5B9	SUPT16H	119586791	16088
FACTp140	K.ELAAQLNEEAK.R	56.23	4.50303	608.317	13509	2	Q9Y5B9	SUPT16H	119586791	16088
FACTp140	K.KAASITSEVFNK.F	15.63	5.33711	432.241	13781	3	Q9Y5B9	SUPT16H	119586791	16088
FACTp140	K.LKDLYIRPNIAQK.R	19.71	3.80551	786.47	14516	2	Q9Y5B9	SUPT16H	119586791	16088
FACTp140	R.MQGSLEAHVNGFR.F	55.2	1.42215	723.35	14695	2	Q9Y5B9	SUPT16H	119586791	16088
FACTp140	R.GDKVDILYNNIK.H	50.92	5.09714	696.384	17264	2	Q9Y5B9	SUPT16H	119586791	16088
FACTp140	K.AASITSEVFNK.F	54.13	4.65965	583.809	17304	2	Q9Y5B9	SUPT16H	119586791	16088
FACTp140	R.FTSVRGDKVDILYNNIK.H	36.8	3.95948	661.364	17740	3	Q9Y5B9	SUPT16H	119586791	16088
FACTp140	K.YTEGVQSLNWTK.I	78.5	2.83649	713.356	18584	2	Q9Y5B9	SUPT16H	119586791	16088
FACTp140	R.DLGFNGAPYR.S	21.49	4.23421	555.27	19552	2	Q9Y5B9	SUPT16H	119586791	16088
FACTp140	K.FSVVSDKNHMHFGAITCAMGIR.F	29.99	1.6964	620.302	20873	4	Q9Y5B9	SUPT16H	119586791	16088
FACTp140	R.INFYCPGSALGR.N	22.58	3.73672	677.835	20988	2	Q9Y5B9	SUPT16H	119586791	16088
FACTp140	R.NEGNIFPNPEATFVK.E	32.49	2.54528	838.92	23876	2	Q9Y5B9	SUPT16H	119586791	16088
FACTp140	K.AASITSEVFNKFFK.E	15.61	5.00867	794.926	26396	2	Q9Y5B9	SUPT16H	119586791	16088
FACTp140	K.ICDVYNAVMDVVK.K	77.71	4.55122	763.377	28118	2	Q9Y5B9	SUPT16H	119586791	16088
FACTp140	K.YETVIMPVFGIATPFHIATIK.N	65.82	0.183965	1174.64	34599	2	Q9Y5B9	SUPT16H	119586791	16088
FADD	R.SCQMNLVADLVQEVQQAR.D	54.25	4.90659	697.014	36757	3	Q13158	FADD	308388161	03909
Family with sequence similarity 136, member A	K.MQGLMFR.C	23.78	0.330903	441.72	18788	2	Q96C01	FAM136A	119614707	07866
Family with sequence similarity 136, member A	R.CHVPLAQAQALVTSELEKFQDR.L	47.8	2.20447	635.83	28822	4	Q96C01	FAM136A	74751785	07866
Family with sequence similarity 136, member A	R.CSASCCEDSQASMK.Q	82.85	3.66782	810.794	8321	2	Q96C01	FAM136A	74751785	07866
Family with sequence similarity 47, member A	R.SDEPLIDPKLLLK.K	15.52	9.82796	740.942	37500	2	A0A0C4DGW7	FAM47A	223590225	10947
Family with sequence similarity 65, member A	K.LGTFGPLR.C	14.93	3.1447	430.752	19862	2	A0A0A0MTL6	FAM65A	74711310	08586
Far upstream element binding protein	R.SCMLTGTPESVQSAKR.L	53.09	5.48049	584.622	12478	3	Q96AE4	FUBP1	119626763	10349
Far upstream element binding protein	R.IAQITGPPDR.C	51.34	4.97569	534.298	12528	2	Q96AE4	FUBP1	159162537	10349
Far upstream element binding protein	R.IQFKPDDGTTPER.I	59.02	4.33317	752.379	12532	2	Q96AE4	FUBP1	159162537	10349
Far upstream element binding protein	R.SCMLTGTPESVQSAK.R	69.94	4.79278	798.37	14532	2	Q96AE4	FUBP1	119626763	10349
Far upstream element binding protein	K.MVMIQDGPQNTGADKPLR.I	78.9	2.9975	985.99	15707	2	Q96AE4	FUBP1	119626763	10349
Far upstream element binding protein	R.LLDQIVEK.G	33.1	4.84353	479.287	17543	2	Q96AE4	FUBP1	119626763	10349
Far upstream element binding protein	R.IGGNEGIDVPIPR.F	74.53	4.82372	668.868	20923	2	Q96AE4	FUBP1	119626763	10349
Far upstream element binding protein	R.CQHAAEIITDLLR.S	46.16	0.489676	770.401	25319	2	Q96AE4	FUBP1	119626763	10349
Far upstream element-binding protein 2	R.GGGGPGGGGPGGGSAGGPSQPPGGGGPGIRK.D	63.48	7.62328	800.065	10314	3	A0A087WTP3	KHSRP	313104306	10350
FAS associated factor 1	K.TGDVEDSTVLK.S	50.86	3.27265	582.295	13130	2	Q9UNN5	FAF1	159164299	05124
Fascin 1	R.YLAADKDGNVTCER.E	61.94	3.92927	537.921	10719	3	J3KNT0	FSCN1	340707772	04068
Fascin 1	R.YLAPSGPSGTLK.A	21.89	4.02806	595.827	13691	2	J3KNT0	FSCN1	340707772	04068
Fat mass and obesity associated	R.NEILTAILASLTAR.Q	112.96	1.09835	743.435	37219	2	Q9C0B1	FTO	293651926	19057
Fatty acid synthase	R.RQQEQQVPILEK.F	18.53	6.70663	748.42	12674	2	A0A0U1RQF0	FASN	269849686	02567
Fatty acid synthase	K.VVEVLAGHGHLYSR.I	32.63	0.484764	512.948	13548	3	P49327	FASN	269849686	02567
Fatty acid synthase	R.LGMLSPEGTCK.A	28.47	2.24053	596.79	15397	2	A0A0U1RQF0	FASN	288562975	02567
Fatty acid synthase	K.GLVQALQTK.V	19.35	0.0292406	479.29	15475	2	A0A0U1RQF0	FASN	269849686	02567
Fatty acid synthase	K.VGDPQELNGITR.A	37.03	2.17299	649.84	15792	2	A0A0U1RQF0	FASN	288562975	02567
Fatty acid synthase	R.LQVVDQPLPVR.G	33.77	8.52382	632.38	18750	2	A0A0U1RQF0	FASN	288562975	02567
Fatty acid synthase	R.GLKPSCTIIPLMK.K	19.14	6.34779	729.419	19339	2	A0A0U1RQF0	FASN	288562975	02567
Fatty acid synthase	R.LSIPTYGLQCTR.A	23.28	3.60608	704.869	21112	2	A0A0U1RQF0	FASN	269849686	02567
Fatty acid synthase	R.GTPLISPLIK.W	20.25	8.14893	519.836	21278	2	A0A0U1RQF0	FASN	288562975	02567
Fatty acid synthase	K.ACLDTAVENMPSLK.M	47.53	4.88266	774.877	21583	2	A0A0U1RQF0	FASN	269849686	02567
Fatty acid synthase	R.FDASFFGVHPK.Q	55.24	1.16809	626.312	22417	2	A0A0U1RQF0	FASN	288562975	02567
Fatty acid synthase	R.SLLVNPEGPTLMR.L	38.22	4.78841	713.893	22464	2	A0A0U1RQF0	FASN	269849686	02567
Fatty acid synthase	R.LNSVQSSERPLFLVHPIEGSTTVFHSLASR.L	36.14	5.65892	662.557	23598	5	A0A0U1RQF0	FASN	269849686	02567
Fatty acid synthase	K.AINCATSGVVGLVNCLR.R	96.66	5.07669	902.468	25230	2	A0A0U1RQF0	FASN	269849686	02567
Fatty acid synthase	R.IPGLLSPHPLLQLSYTATDR.H	99.78	6.09428	731.412	26623	3	A0A0U1RQF0	FASN	269849686	02567
Fatty acid synthase	R.VLEALLPLKGLEER.V	46.18	4.78876	790.478	26827	2	A0A0U1RQF0	FASN	269849686	02567
Fatty acid synthase	R.LHLSGIDANPNALFPPVEFPAPR.G	47.27	5.3367	824.777	28628	3	A0A0U1RQF0	FASN	288562975	02567
Fatty acid synthase	R.EGGFLLLHTLLR.G	18.49	6.09874	684.908	29328	2	A0A0U1RQF0	FASN	269849686	02567
Fatty acid synthase	R.AAPLDSIHSLAAYYIDCIR.Q	46.88	0.558845	717.029	34774	3	A0A0U1RQF0	FASN	269849686	02567
Fatty acid synthase	R.TLLEGSGLESIISIIHSSLAEPR.V	78.84	1.94813	808.113	37077	3	A0A0U1RQF0	FASN	269849686	02567
Fatty acid synthase	R.ALGLGVEQLPVVFEDVVLHQATILPK.T	64.58	0.87486	929.201	37078	3	A0A0U1RQF0	FASN	288562975	02567
FAU	R.FVNVVPTFGKK.K	24.6	3.91513	618.363	18083	2	P62861	FAU	119594759	00002
FAU	R.RFVNVVPTFGK.K	32.53	3.97871	632.367	18414	2	P62861	FAU	119594759	00002
FBP3	K.SINQQSGAHVELQR.N	92.55	5.76076	783.907	10898	2	Q96I24	FUBP3	187951661	04640
FBP3	R.GVPQQIEVAR.Q	31.51	2.25057	548.81	13521	2	Q96I24	FUBP3	187951661	04640
FBP3	K.MVMIQDGPLPTGADKPLR.I	63.51	3.30992	647.012	19955	3	Q96I24	FUBP3	187951661	04640
FBP3	R.EMVLEIIR.E	25.35	7.5027	501.79	24309	2	Q96I24	FUBP3	187951661	04640
FBP3	R.TVITEEFKVPDKMVGFIIGR.G	25.42	3.65909	570.569	28730	4	Q96I24	FUBP3	187951661	04640
Ferrochelatase	R.LFLDRDLMTLPIQNK.L	34.46	5.2713	909.008	27599	2	P22830	FECH	266618617	01509
Ferrochelatase	K.TGILMLNMGGPETLGDVHDFLLR.L	39.6	3.19454	833.76	35135	3	K7EJM8	FECH	266618617	01509
FGF receptor 3	K.IADFGLAR.I	33.48	4.28763	431.745	18703	2	Q8IXN4	MAK	345846141	01809
FHL1	K.GTVWHKDCFTCSNCK.Q	46.74	1.99232	633.937	11247	3	Q5JXI2	FHL1	268607694	02157
FHL1	K.CLHPLANETFVAKDNK.I	77.78	3.55531	928.973	13325	2	Q5JXI2	FHL1	268607694	02157
FHL1	K.GEDFYCVTCHETK.F	42.77	2.5473	823.337	14355	2	Q5JXI2	FHL1	268607694	02157
FHL1	K.CLHPLANETFVAK.D	40.54	3.48186	750.39	15106	2	Q5JXI2	FHL1	268607694	02157
FHL1	K.CFDKFCANTCVECR.K	56.42	3.44235	622.92	15202	3	Q5JXI2	FHL1	268607694	02157
FHL1	R.FVFHQEQVYCPDCAK.K	79.07	3.18593	964.43	16806	2	B7Z5T4	FHL1	268607694	02157
FHL1	K.QVIGTGSFFPK.G	26.39	6.10522	590.818	21154	2	Q5JXI2	FHL1	268607694	02157
Fibrillarin	K.NVMVEPHRHEGVFICR.G	30.41	1.83942	990.49	12804	2	P22087	FBL	197692469	00617
Fibrillarin	R.VSISEGDDKIEYR.A	35.44	4.63083	504.253	14654	3	P22087	FBL	197692469	00617
Fibrillarin	K.NLVPGESVYGEK.R	32.57	2.66789	646.332	16190	2	P22087	FBL	197692469	00617
Fibrillarin	R.IVALNAHTFLR.N	53.3	4.72928	418.917	18838	3	P22087	FBL	197692469	00617
[truncated: 4,814 more rows]
