# Supplementary material for: Impact of exosomal HIV-1 Tat expression on the human cellular proteome
Source: Oncotarget. 2019 Sep 24;10(54):5632–44. doi: 10.18632/oncotarget.27207 (PMC6771461; doi:10.18632/oncotarget.27207)
Supplement: Supplementary file 12 [file oncotarget-10-5632-s012.xlsx]

## Sheet: mExo-Tat-R3
mExo-Tat-R3
Protein Name	Identified Peptide Sequence (#: methionine oxidation)	Mowse Score	Mass Error (ppm)	Isolated mass	Scan number	Charge state	UniProt Accession No	Gene Symbol	NCBI GI accession	HPRD accession
14-3-3 Beta	K.LAEQAERYDDMAAAMK.A	72.52	1.38568	906.915	14659	2	P61981	YWHAG	197692473	03184
14-3-3 Beta	K.QTTVSNSQQAYQEAFEISKK.E	84.07	0.788328	763.044	14969	3	P31946	YWHAB	197692473	03184
14-3-3 Beta	K.AVTEQGHELSNEER.N	27.77	0.808761	533.585	9092	3	A0A0J9YWE8	YWHAB	197692473	03184
14-3-3 epsilon	R.YLAEFATGNDRK.E	66.42	1.20605	692.846	12555	2	P62258	YWHAE	119611035	05457
14-3-3 epsilon	K.LAEQAERYDEMVESMKK.V	26.19	0.451635	686.328	15111	3	B4DJF2	YWHAE	119611035	05457
14-3-3 epsilon	R.YLAEFATGNDRKEAAENSLVAYK.A	15.76	1.93027	640.821	15690	4	P62258	YWHAE	119611035	05457
14-3-3 epsilon	K.AASDIAMTELPPTHPIR.L	73.39	1.20004	910.471	15798	2	P62258	YWHAE	119611035	05457
14-3-3 epsilon	K.LAEQAERYDEMVESMK.K	68.58	1.38423	964.939	16779	2	B4DJF2	YWHAE	119611035	05457
14-3-3 epsilon	K.LICCDILDVLDK.H	77.6	0.746236	738.876	27483	2	P62258	YWHAE	119611035	05457
14-3-3 epsilon	K.LICCDILDVLDKHLIPAANTGESKVFYYK.M	24.54	3.69256	679.956	27626	5	P62258	YWHAE	119611035	05457
14-3-3 epsilon	K.LICCDILDVLDKHLIPAANTGESK.V	37.99	1.6814	674.599	28122	4	P62258	YWHAE	119611035	05457
14-3-3 epsilon	K.AAFDDAIAELDTLSEESYK.D	69.25	0.0210731	696.66	31392	3	P62258	YWHAE	119611035	05457
14-3-3 Eta	K.AVTELNEPLSNEDRNLLSVAYK.N	69.01	0.612458	1238.14	18679	2	Q04917	YWHAH	119580407	00215
14-3-3 gamma	K.NVTELNEPLSNEERNLLSVAYK.N	58.72	0.363307	1266.65	20889	2	P61981	YWHAG	119592210	05639
14-3-3 gamma	K.ELEAVCQDVLSLLDNYLIK.N	38.4	0.165089	745.724	35571	3	P61981	YWHAG	119592210	05639
14-3-3 gamma	K.AYSEAHEISKEHMQPTHPIR.L	28.72	0.759802	473.034	9960	5	P61981	YWHAG	119592210	05639
14-3-3 theta	K.AVTEQGAELSNEER.N	81.32	3.45922	766.86	10664	2	P27348	YWHAQ	119621384	00886
14-3-3 theta	R.YLAEVACGDDRK.Q	65.85	0.82483	698.829	10755	2	P27348	YWHAQ	119621384	00886
14-3-3 theta	R.YLAEVACGDDR.K	36.63	0.0551808	634.782	13016	2	P27348	YWHAQ	119621384	00886
14-3-3 theta	K.AVTEQGAELSNEERNLLSVAYK.N	24.25	3.78361	807.75	19182	3	P27348	YWHAQ	119621384	00886
14-3-3 theta	R.SICTTVLELLDKYLIANATNPESK.V	117.69	1.96035	1347.2	35105	2	P27348	YWHAQ	119621384	00886
14-3-3 zeta	R.YLAEVAAGDDKK.G	40.21	1.64497	427.223	10521	3	P63104	YWHAZ	306991839	03183
14-3-3 zeta	K.SVTEQGAELSNEER.N	32.4	1.90351	516.91	11041	3	P63104	YWHAZ	306991839	03183
14-3-3 zeta	K.FLIPNASQAESK.V	51.12	0.205414	652.846	15507	2	P63104	YWHAZ	306991839	03183
14-3-3 zeta	K.SVTEQGAELSNEERNLLSVAYK.N	65.36	1.02986	1219.11	19642	2	P63104	YWHAZ	306991839	03183
14-3-3 zeta	R.DICNDVLSLLEK.F	38.1	0.528646	709.863	32113	2	P63104	YWHAZ	306991839	03183
14-3-3 zeta	K.TAFDEAIAELDTLSEESYK.D	121.81	0.725143	1066.5	32943	2	P63104	YWHAZ	306991839	03183
14-3-3 zeta	R.VVSSIEQKTEGAEK.K	30.35	1.58095	502.267	9483	3	P63104	YWHAZ	306991839	03183
17 beta hydroxysteroid dehydrogenase 4	K.LGLLGLANSLAIEGR.K	75.68	0.495698	748.943	27764	2	P51659	HSD17B4	313482810	03514
17 beta hydroxysteroid dehydrogenase 4	K.SMMGGGLAEIPGLSINFAK.V	37.56	4.28854	946.98	28143	2	P51659	HSD17B4	313482810	03514
17 Beta hydroxysteroid dehydrogenase type XI	K.MIFIPSSIAFLTTLER.I	54.25	0.644912	613.675	34006	3	Q8NBQ5	HSD17B11	296439374	10881
2`,3` cyclic nucleotide, 3`-phosphodiesterase	K.DKPELQFPFLQDEDTVATLLECK.T	31.31	0.389937	912.786	32413	3	P09543	CNP	119581191	00448
2-Oxoglutarate and iron-dependent oxygenase domain containing 1	R.SEALFLLLSNFTGLK.L	48.32	1.34065	826.968	35242	2	A0A0A0MTR2	OGFOD1	119603268	08553
2-oxoglutarate dehydrogenase E1 component	K.SWDIFFR.N	16.02	0.91089	485.743	26247	2	A0A0D9SFS3	OGDH	259013553	08938
28S ribosomal protein S27, mitochondrial	R.EALDVLGAVLK.A	25.56	5.04756	564.34	25377	2	G5EA06	MRPS27	209572725	17596
3-Hydroxyisobutyrate dehydrogenase	K.DFSSVFQFLR.E	36.41	3.59657	623.319	33040	2	P31937	HIBADH	119614306	12238
3-Hydroxyisobutyrate dehydrogenase	K.DFSSVFQFLREEETF.-	45.68	1.93634	940.937	35224	2	P31937	HIBADH	119614306	12238
3-ketoacyl-CoA reductase	R.SKDKLDQVSSEIK.E	31.78	0.356178	492.935	10937	3	Q53GQ0	HSD17B12	158931120	09989
3-ketoacyl-CoA reductase	R.KPTLDKPSPETFVK.S	47.08	2.13249	529.63	11954	3	Q53GQ0	HSD17B12	158931120	09989
3-ketoacyl-CoA reductase	K.MTQLVLPGMVER.S	33.63	0.905566	687.367	19495	2	Q53GQ0	HSD17B12	158931120	09989
3-ketoacyl-CoA reductase	R.TIAVDFASEDIYDKIK.T	99.29	0.608336	914.472	19959	2	Q53GQ0	HSD17B12	158931120	09989
3-ketoacyl-CoA reductase	K.MININILSVCK.M	42.52	3.9258	652.854	21052	2	Q53GQ0	HSD17B12	158931120	09989
3-ketoacyl-CoA reductase	K.TFVDFFSQCLHEEYR.S	98.59	0.835238	989.443	27043	2	Q53GQ0	HSD17B12	158931120	09989
3-ketoacyl-CoA reductase	K.GAILNISSGSGMLPVPLLTIYSATK.T	37.5	3.54079	1252.2	33116	2	Q53GQ0	HSD17B12	158931120	09989
3-oxoacid CoA transferase	K.STGCDFAVSPK.L	23.74	1.25457	584.77	12017	2	P55809	OXCT1	196049889	02001
5`-3` exoribonuclease 2	R.QWKPQLGFNR.D	27.09	0.635953	425.231	14741	3	Q9H0D6	XRN2	119630592	10309
5`-3` exoribonuclease 2	R.ELTM#ASLPFTFDVER.S	15.8	0.724664	886.432	30053	2	Q9H0D6	XRN2	119630592	10309
7-dehydrocholesterol reductase	K.VIECSYTSADGQR.H	104.81	5.98517	743.34	10870	2	Q9UBM7	DHCR7	255308875	04174
A kinase anchor protein 12	K.LVQNIIQTAVDQFVR.T	41.03	1.40484	581.996	32466	3	Q02952	AKAP12	317373554	05263
A kinase anchor protein 12	R.AEAERPEEQAEASGLKK.E	39.37	1.15523	614.979	9238	3	Q02952	AKAP12	317373554	05263
Abhydrolase domain containing 10	K.ALAIEEFCK.S	50.26	2.19891	540.772	16784	2	Q9NUJ1	ABHD10	119600095	07751
Abhydrolase domain containing 10	K.SPGIIFIPGYLSYMNGTK.A	45.78	0.610825	979.508	29421	2	Q9NUJ1	ABHD10	119600095	07751
Acetyl-CoA acetyltransferase	K.EVVIVSATR.T	18.86	4.54413	487.285	12529	2	P24752	ACAT1	145579625	01946
Acetyl-CoA acetyltransferase	R.LNVTPLAR.I	23.5	2.12103	442.271	13485	2	P24752	ACAT1	145579625	01946
Acetyl-CoA acetyltransferase	R.QAVLGAGLPISTPCTTINK.V	78.06	1.42088	971.029	18432	2	P24752	ACAT1	145579625	01946
Acetyl-CoA acetyltransferase	K.MLEIDPQKVNINGGAVSLGHPIGMSGAR.I	51.7	0.534689	954.497	18581	3	P24752	ACAT1	145579625	01946
Acetyl-CoA acetyltransferase	K.AAWEAGKFGNEVIPVTVTVK.G	65.35	4.25395	1058.58	18701	2	P24752	ACAT1	145579625	01946
Acetyl-CoA acetyltransferase	R.TPIGSFLGSLSLLPATK.L	72.13	1.74503	851.491	32041	2	P24752	ACAT1	145579625	01946
Acetyl-CoA acetyltransferase	R.IVAFADAAVEPIDFPIAPVYAASMVLK.D	47.9	3.60263	1409.75	35159	2	P24752	ACAT1	145579625	01946
Acetyl-CoA acetyltransferase 2	R.ILVTLLHTLER.M	57.62	0.198806	654.406	19258	2	Q9BWD1	ACAT2	148539872	00006
Acid ceramidase	K.IMQVVDEKLPGLLGNFPGPFEEEMK.G	14.28	1.66252	939.81	29358	3	Q13510	ASAH1	189011548	01969
Acid phosphatase 1	R.SPIAEAVFR.K	34.5	0.569961	495.275	15861	2	G5E9R5	ACP1	157837067	08881
Acid phosphatase 1	K.SVLFVCLGNICR.S	31.52	2.84894	719.369	22121	2	G5E9R5	ACP1	157837067	08881
Acidic (leucine-rich) nuclear phosphoprotein 32 family member E	K.IKDLSTVEALQNLK.N	72.58	1.82836	786.455	16787	2	Q9BTT0	ANP32E	210147571	16493
Acidic (leucine-rich) nuclear phosphoprotein 32 family member E	K.SLDLFNCEITNLEDYR.E	94.23	0.658367	1001.47	28324	2	Q9BTT0	ANP32E	210147571	16493
ACINUS	K.KPSISITTESLK.S	75.92	0.190221	652.377	12771	2	Q9UKV3	ACIN1	308153407	05191
ACINUS	R.SAQPLPLKIEELALAK.G	45.88	1.08308	861.013	20810	2	Q9UKV3	ACIN1	308153407	05191
ACINUS	R.TGTLVEEAFWIDKIK.S	64.18	1.81263	875.473	22630	2	Q9UKV3	ACIN1	308153407	05191
ACINUS	R.ISEDETERNGDDGTHDKGLK.I	37.65	1.14124	739.341	8259	3	Q9UKV3	ACIN1	308153407	05191
Aconitase, mitochondrial	K.IVYGHLDDPASQEIER.G	48	0.802973	614.64	14601	3	A2A274	ACO2	123231013	00012
Aconitase, mitochondrial	R.NAVTQEFGPVPDTAR.Y	50.27	0.563119	801.4	15823	2	A2A274	ACO2	123231013	00012
Aconitase, mitochondrial	K.DINQEVYNFLATAGAK.Y	72.11	3.21917	877.439	31653	2	A2A274	ACO2	123231013	00012
Aconitase, mitochondrial	R.VAMQDATAQMAMLQFISSGLSK.V	144.25	0.116831	1164.57	32750	2	A2A274	ACO2	123231013	00012
Actin alpha, cardiac muscle	R.HQGVMVGMGQKDSYVGDEAQSKR.G	137.56	0.0159542	627.55	11068	4	P60709	ACTB	316659409	00015
Actin alpha, cardiac muscle	K.IKIIAPPER.K	15.58	1.37172	518.83	11752	2	P60709	ACTB	323472339	00015
Actin alpha, cardiac muscle	R.HQGVMVGMGQKDSYVGDEAQSK.R	136.51	4.2636	784.36	11890	3	P60709	ACTB	316659409	00015
Actin alpha, cardiac muscle	K.IWHHTFYNELR.V	39.52	0.139865	505.921	13288	3	P60709	ACTB	316659409	00015
Actin alpha, cardiac muscle	K.EITALAPSTMK.I	45.15	0.979669	581.312	14543	2	P60709	ACTB	323472339	00015
Actin alpha, cardiac muscle	R.AVFPSIVGRPR.H	31.98	1.02778	599.856	14676	2	P60709	ACTB	316659409	00015
Actin alpha, cardiac muscle	K.RGILTLKYPIEHGIITNWDDMEK.I	23.69	0.805125	686.363	18921	4	P62736	ACTA2	270048010	00015
Actin alpha, cardiac muscle	R.GILTLKYPIEHGIITNWDDMEK.I	33.25	2.11883	1293.67	21237	2	P62736	ACTA2	270048010	00015
Actin alpha, cardiac muscle	R.LDLAGRDLTDYLMK.I	54.31	1.76126	812.423	22899	2	P60709	ACTB	316659409	00015
Actin alpha, cardiac muscle	K.YPIEHGIITNWDDMEKIWHHTFYNELR.V	50.71	1.19764	692.333	26389	5	P68133	ACTA1	119612724	00015
Actin alpha, cardiac muscle	K.EKLCYVALDFENEM#ATAASSSSLEK.S	42.96	8.84415	937.11	28371	3	P62736	ACTA2	315570273	00015
Actin alpha, cardiac muscle	K.SYELPDGQVITIGNER.F	99.42	0.751581	895.949	31792	2	P60709	ACTB	323472339	00015
Actin alpha, cardiac muscle	K.DSYVGDEAQSKR.G	33.89	0.840085	677.816	8990	2	P60709	ACTB	316659409	00015
Actin gamma 1	K.QEYDESGPSIVHRK.C	45.1	0.296085	548.938	10070	3	P60709	ACTB	316659409	00017
Actin gamma 1	K.QEYDESGPSIVHR.K	95.4	0.225489	758.855	11474	2	P60709	ACTB	316659409	00017
Actin gamma 1	R.VAPEEHPVLLTEAPLNPK.A	92.31	2.27526	977.534	16233	2	P60709	ACTB	316659409	00017
Actin gamma 1	R.GYSFTTTAER.E	44.23	0.957151	566.768	1817	2	P60709	ACTB	316659409	00017
Actin gamma 1	R.KDLYANTVLSGGTTMYPGIADR.M	129.38	1.25642	1172.08	18274	2	P60709	ACTB	323472339	00017
Actin gamma 1	R.TTGIVMDSGDGVTHTVPIYEGYALPHAILR.L	54.97	0.464252	1061.88	20947	3	P60709	ACTB	316659409	00017
Actin gamma 1	K.DLYANTVLSGGTTMYPGIADR.M	99.09	1.21622	1108.04	23102	2	P60709	ACTB	323472339	00017
Actin gamma 1	R.FRCPEALFQPSFLGMESCGIHETTFNSIMK.C	67.72	0.35817	884.413	24949	4	P60709	ACTB	323472339	00017
Actin gamma 1	R.CPEALFQPSFLGMESCGIHETTFNSIMK.C	74.61	0.449642	1077.82	27252	3	P60709	ACTB	323472339	00017
Actin gamma 1	K.EKLCYVALDFEQEMATAASSSSLEK.S	72.55	2.09952	936.44	27646	3	P60709	ACTB	316659409	00017
Actin gamma 1	R.GILTLKYPIEHGIVTNWDDM#EKIWHHTFYNELR.V	48.93	8.10365	817.82	28651	5	P60709	ACTB	316659409	00017
Actin related protein 2/3 complex subunit 5 like	K.ALAVGGLGSIIR.V	22.93	0.630162	563.851	19009	2	Q9BPX5	ARPC5L	119608010	12490
Actin related protein 2/3 complex, subunit 1A	K.TLESSIQGLR.I	34.86	2.3251	552.308	15387	2	Q92747	ARPC1A	300360515	07252
Actin related protein 2/3 complex, subunit 1A	K.DGVWKPTLVILR.I	32.94	1.46045	698.918	20909	2	Q92747	ARPC1A	300360515	07252
Actin-like 6A	R.EKLTELMFEHYNIPAFFLCK.T	22.5	0.171524	633.318	29076	4	O96019	ACTL6A	119598807	05389
Actinin alpha 1	K.ALDFIASK.G	24.18	3.39858	432.743	15793	2	A0A087WSZ2	ACTN3	295321928	00020
Actinin alpha 1	R.TINEVENQILTR.D	47.43	3.51805	715.388	16847	2	H9KV75	ACTN1	295393786	00020
Actinin alpha 1	K.AIMTYVSSFYHAFSGAQK.A	49.87	4.69229	1004.49	25556	2	H9KV75	ACTN1	212293358	00020
Actinin alpha 4	K.VLAGDKNFITAEELR.R	35.79	5.13637	838.45	16277	2	O43707	ACTN4	295393786	05222
Actinin alpha 4	K.RDHALLEEQSKQQSNEHLR.R	61.03	4.89783	464.44	9213	5	O43707	ACTN4	295393786	05222
Activated RNA polymerase II transcriptional coactivator p15	K.ELVSSSSSGSDSDSEVDKK.L	119.02	1.03352	971.939	9236	2	P53999	SUB1	217330646	02737
Activating transcription factor 3	K.ESEKLESVNAELK.A	31.85	4.29611	738.38	12125	2	Q5VTZ2	ATF3	346223461	04395
Activity dependent neuroprotector	K.SVGQGYSVGQSMR.L	32.96	2.90492	678.32	11967	2	Q9H2P0	ADNP	119596018	09793
Activity dependent neuroprotector	R.VLGQSSSKPAAAATGPPPGNTSSTQK.W	55.92	1.80711	813.755	9777	3	Q9H2P0	ADNP	119596018	09793
Acyl CoA dehydrogenase, very long chain	R.FFEEVNDPAKNDALEMVEETTWQGLK.E	70	0.361792	1014.15	28656	3	G3V1M7	ACADVL	167745034	01940
Acyl CoA synthetase long chain family member 4	R.LSPEPWTPETGLVTDAFK.L	60.16	5.82592	994.51	24827	2	O60488	ACSL4	119623079	03845
Acyl-CoA dehydrogenase 9	K.VWITNGGLANIFTVFAK.T	58.38	0.3544	926.012	34104	2	Q9H845	ACAD9	119599702	12412
Acyl-CoA synthetase long-chain family member 3	R.IGYSSPQTLADQSSK.I	67.46	3.90702	791.388	13373	2	O95573	ACSL3	119591215	03845
Acyl-CoA synthetase long-chain family member 3	R.NTPLCDSFVFR.K	53.33	0.0501608	678.324	19261	2	O95573	ACSL3	119591215	03845
Acyl-CoA thioesterase 7	K.ATLWYVPLSLK.N	21.15	0.534574	645.877	25685	2	O00154	ACOT7	119591938	12517
Acyl-Coenzyme A dehydrogenase, medium chain	K.TRPVVAAGAVGLAQR.A	14.61	1.06559	733.433	12332	2	Q5T4U5	ACADM	187960098	08447
Acyl-Coenzyme A dehydrogenase, medium chain	K.ANWYFLLAR.S	24.45	0.506234	577.312	25675	2	Q5T4U5	ACADM	187960098	08447
Acyl-Coenzyme A dehydrogenase, medium chain	K.AFAGDIANQLATDAVQILGGNGFNTEYPVEK.L	108.61	1.37145	1075.2	35361	3	Q5T4U5	ACADM	187960098	08447
AD-003 protein	R.LLLPLFR.E	14.21	0.341909	436.292	25294	2	Q9BV86	NTMT1	119608301	10628
ADAMTS15	R.DLVVKGSLLR.Y	16.46	9.95024	550.34	14801	2	Q8TE58	ADAMTS15	119588190	06330
Adaptin, beta 1	R.CAIKVEQSAER.C	64.95	1.54032	430.887	9302	3	A0A087X253	AP2B1	301015716	02541
Adaptor related protein complex 2 alpha 1 subunit	R.ACNQLGQFLQHR.E	14.4	0.0231022	491.246	15031	3	O94973	AP2A2	338827685	03016
Adaptor related protein complex 2 alpha 1 subunit	R.ALLLSTYIK.F	20.98	0.837877	511.319	18949	2	O94973	AP2A2	338827685	00038
Adaptor related protein complex 3 mu 2 subunit	K.IQQLAISGLK.V	32.84	0.883571	535.832	15651	2	P53677	AP3M2	197209857	16496
Adducin 1 alpha	R.VNSEQEHFLIVPFGLLYSEVTASSLVK.I	42.84	1.53131	1002.86	34065	3	Q86XM2	ADD1	123234959	00036
Adenine nucleotide translocator 3, Y-chromosomal	K.QIFLGGVDKHTQFWR.Y	42.69	8.07011	611.32	17217	3	P12236	SLC25A6	156071462	02461
Adenine nucleotide translocator 3, Y-chromosomal	K.DFLAGGIAAAISK.T	33.81	0.714933	617.345	26140	2	P12236	SLC25A6	156071462	02461
Adenine phosphoribosyltransferase	R.DISPVLKDPASFR.A	32.96	4.65679	722.89	17056	2	G5E9J2	APRT	119587165	00029
Adenine phosphoribosyltransferase	R.SFPDFPTPGVVFR.D	21.66	4.8235	733.374	24860	2	G5E9J2	APRT	119587165	00029
Adenine phosphoribosyltransferase	R.EKLAPVPFFSLLQYE.-	26.74	2.31336	890.982	33095	2	H3BQZ9	APRT	119587164	00029
Adenine phosphoribosyltransferase	R.GFLFGPSLAQELGLGCVLIR.K	38.64	2.28021	716.396	34591	3	G5E9J2	APRT	119587165	00029
Adenosine deaminase, RNA specific	K.AMTILLEEAK.A	16.6	1.21222	559.809	17593	2	P55265	ADAR	313104303	07528
Adenosine deaminase, RNA specific	K.TLPLTGSTFHDQIAMLSHR.C	17.03	4.91465	709.03	18546	3	P55265	ADAR	313104303	07528
Adenosine deaminase, RNA specific	K.SVTLGYLFSQGHLTR.A	35.24	1.63858	560.301	19339	3	P55265	ADAR	313104303	07528
Adenosine deaminase, RNA specific	R.CFNTLTNSFQPSLLGR.K	75.96	1.13105	927.961	21160	2	P55265	ADAR	313104303	07528
Adenosine deaminase, RNA specific	R.YLNTNPVGGLLEYAR.S	60.79	0.334549	840.441	22086	2	P55265	ADAR	313104303	07528
Adenosine deaminase, RNA specific	K.KLTECQLKNPISGLLEYAQFASQTCEFNMIEQSGPPHEPR.F	39.01	1.28135	930.45	29552	5	P55265	ADAR	313104303	07528
Adenosine deaminase, RNA specific	R.WNVLGLQGALLTHFLQPIYLK.S	37.64	0.482185	808.798	34721	3	P55265	ADAR	313104303	07528
Adenosine kinase	K.VAQWMIQQPHK.A	32.73	2.39144	683.357	13414	2	P55263	ADK	320461539	00039
Adenosine kinase	R.IFTLNLSAPFISQFYK.E	47.12	0.936993	945.015	32660	2	P55263	ADK	320461537	00039
Adenylate kinase 1	K.IIFVVGGPGSGK.G	29.48	3.64214	565.83	17050	2	Q5T9B7	AK1	119608115	00046
Adenylate kinase 1	K.GQLVPLETVLDMLR.D	104.1	2.23628	792.443	35124	2	Q5T9B7	AK1	134104062	00046
Adenylate kinase 2	R.LQAYHTQTTPLIEYYR.K	50.79	1.82423	666.341	15786	3	P54819	AK2	312836806	00047
Adenylate kinase 2	R.LAENFCVCHLATGDMLR.A	72.71	1.42407	1003.96	18315	2	G3V213	AK2	312836806	00047
Adenylate kinase 2	R.QAEMLDDLMEK.R	43.5	2.9548	661.8	18755	2	P54819	AK2	312836806	00047
Adenylate kinase 2	K.LVSDEMVVELIEKNLETPLCK.N	70.2	0.214291	820.43	32460	3	G3V213	AK2	312836806	00047
Adenylate kinase 2	K.RGIHSAIDASQTPDVVFASILAAFSK.A	60.77	1.00021	676.114	33234	4	P54819	AK2	312836806	00047
Adenylate kinase 2	R.GIHSAIDASQTPDVVFASILAAFSK.A	106.79	1.24306	1273.17	35142	2	P54819	AK2	312836806	00047
Adenylate kinase 3-like 1	K.DVAKPVIELYK.S	26.32	1.70389	637.87	15730	2	D3DQ64	AK4	299689350	00048
Adipocyte plasma membrane-associated protein	R.RPLRPQVVTDDDGQAPEAK.D	17.06	0.41681	523.775	10380	4	Q9HDC9	APMAP	119630518	09840
Adipocyte plasma membrane-associated protein	R.FPNGVQLSPAEDFVLVAETTMAR.I	117.96	0.678102	1246.63	34234	2	H0Y512	APMAP	123231954	09840
ADP ribosyl transferase	R.KGDEVDGVDEVAK.K	81.71	2.36502	680.835	10490	2	P09874	PARP1	159163914	01435
ADP ribosyl transferase	K.VVDRDSEEAEIIRK.Y	40.53	0.552183	829.939	10714	2	P09874	PARP1	315364440	01435
ADP ribosyl transferase	K.KPPLLNNADSVQAK.V	81.94	0.541869	747.917	11157	2	P09874	PARP1	315364440	01435
ADP ribosyl transferase	K.ASLCISTK.K	33.83	0.388875	440.234	11424	2	P09874	PARP1	159163816	01435
ADP ribosyl transferase	K.VVDRDSEEAEIIR.K	65.21	0.667636	765.891	12075	2	P09874	PARP1	315364440	01435
ADP ribosyl transferase	R.GGSDDSSKDPIDVNYEK.L	15.63	7.22644	609.27	12813	3	P09874	PARP1	315364440	01435
ADP ribosyl transferase	K.GGAAVDPDSGLEHSAHVLEKGGK.V	65.25	0.742234	744.373	12986	3	P09874	PARP1	159163891	01435
ADP ribosyl transferase	R.VGTVIGSNKLEQMPSK.E	41.04	0.577047	844.456	13034	2	P09874	PARP1	159163891	01435
ADP ribosyl transferase	K.LQLLEDDKENR.Y	53.33	4.43064	686.86	13123	2	P09874	PARP1	159163891	01435
ADP ribosyl transferase	K.GGAAVDPDSGLEHSAHVLEK.G	84.24	2.18204	994.985	13663	2	P09874	PARP1	159163891	01435
ADP ribosyl transferase	K.QQVPSGESAILDR.V	60.29	1.61319	700.361	13824	2	P09874	PARP1	188036025	01435
ADP ribosyl transferase	R.WYHPGCFVK.N	29.11	3.52729	597.28	13946	2	P09874	PARP1	321159579	01435
ADP ribosyl transferase	K.NREELGFRPEYSASQLK.G	15.72	0.0869557	506.76	13990	4	P09874	PARP1	321159579	01435
ADP ribosyl transferase	K.VGHSIRHPDVEVDGFSELR.W	56.47	1.07209	717.03	14248	3	P09874	PARP1	321159578	01435
ADP ribosyl transferase	K.SKLPKPVQDLIK.M	33.09	0.213787	683.427	14351	2	P09874	PARP1	315364440	01435
ADP ribosyl transferase	K.GFSLLATEDKEALKK.Q	74.58	0.303047	825.459	14479	2	P09874	PARP1	321159579	01435
ADP ribosyl transferase	K.MVDPEKPQLGMIDR.W	29.65	1.805	814.909	15141	2	P09874	PARP1	321159579	01435
ADP ribosyl transferase	K.MIFDVESMKK.A	25.19	0.135222	409.875	16342	3	P09874	PARP1	315364440	01435
ADP ribosyl transferase	K.AQNDLIWNIKDELKK.V	65.79	0.823852	914.503	17599	2	P09874	PARP1	188036025	01435
ADP ribosyl transferase	K.ELLIFNK.Q	16.94	0.0661709	438.763	18326	2	P09874	PARP1	188036025	01435
ADP ribosyl transferase	K.GIYFADMVSK.S	40.46	0.732384	565.781	18719	2	P09874	PARP1	315364440	01435
ADP ribosyl transferase	R.VVSEDFLQDVSASTK.S	58.26	2.63047	812.905	19117	2	P09874	PARP1	159163816	01435
ADP ribosyl transferase	K.ELLIFNKQQVPSGESAILDR.V	59.35	1.09427	753.077	19198	3	P09874	PARP1	188036025	01435
ADP ribosyl transferase	K.MIFDVESMK.K	27.28	0.994982	550.262	19309	2	P09874	PARP1	315364440	01435
ADP ribosyl transferase	K.AMVEYEIDLQKMPLGK.L	82.8	1.04989	932.98	19554	2	P09874	PARP1	315364440	01435
ADP ribosyl transferase	K.AQNDLIWNIKDELK.K	61.52	0.976528	850.453	19931	2	P09874	PARP1	188036025	01435
ADP ribosyl transferase	R.FYTLIPHDFGMK.K	21.95	0.89465	734.869	20127	2	P09874	PARP1	315364440	01435
ADP ribosyl transferase	K.LQLLEDDKENRYWIFR.S	24.9	2.81559	713.37	21097	3	P09874	PARP1	159163891	01435
ADP ribosyl transferase	R.MAIMVQSPMFDGKVPHWYHFSCFWK.V	29.82	0.486988	626.694	23921	5	P09874	PARP1	321159578	01435
ADP ribosyl transferase	K.VFSATLGLVDIVK.G	76.46	0.844469	681.405	26069	2	P09874	PARP1	159163891	01435
ADP ribosyl transferase	R.VADGMVFGALLPCEECSGQLVFK.S	51.56	0.891103	1264.11	29376	2	P09874	PARP1	188036025	01435
ADP ribosyl transferase	R.TTNFAGILSQGLR.I	78.05	0.21194	689.378	31308	2	P09874	PARP1	315364440	01435
ADP ribosyl transferase	K.QQVPSGESAILDRVADGMVFGALLPCEECSGQLVFK.S	48.55	4.14623	1303.3	32026	3	P09874	PARP1	188036025	01435
ADP ribosyl transferase	K.SLQELFLAHILSPWGAEVK.A	91.68	0.897032	1069.58	32651	2	P09874	PARP1	156523968	01435
ADP ribosyl transferase	R.QIQAAYSILSEVQQAVSQGSSDSQILDLSNR.F	154.83	0.141501	1112.56	33303	3	P09874	PARP1	315364440	01435
ADP ribosyl transferase	K.TLGDFAAEYAK.S	21.87	3.02301	593.291	34965	2	P09874	PARP1	321159579	01435
ADP ribosyl transferase	R.IAPPEAPVTGYMFGK.G	63.83	2.71264	789.403	35016	2	P09874	PARP1	315364440	01435
ADP ribosyl transferase	K.TAEAGGVTGKGQDGIGSKAEK.T	21.78	0.971955	491.004	8370	4	P09874	PARP1	321159578	01435
ADP ribosylation factor 1	R.ILMVGLDAAGK.T	34.69	2.15885	544.311	17847	2	P18085	ARF4	119604036	00054
ADP ribosylation factor 1	K.NISFTVWDVGGQDKIRPLWR.H	28.69	0.417215	796.425	22506	3	P61204	ARF3	119590242	00054
ADP ribosylation factor 1	K.NISFTVWDVGGQDK.I	69.8	2.06546	783.382	22915	2	P61204	ARF3	119590242	00054
ADP ribosylation factor 1	K.LGEIVTTIPTIGFNVETVEYK.N	78.16	5.28827	775.09	28683	3	P18085	ARF4	119604036	00054
ADP ribosylation factor 1	R.MLAEDELRDAVLLVFANKQDLPNAMNAAEITDK.L	60.41	2.96869	915.47	33099	4	P61204	ARF3	119590242	00054
ADP ribosylation factor 1	R.MLAEDELRDAVLLVFANK.Q	51.92	1.63158	1024.05	33988	2	P61204	ARF3	119590242	00054
ADP ribosylation factor GTPase activating protein 3	K.KETSKDTETVLK.T	19.21	7.13989	689.87	13621	2	Q9NP61	ARFGAP3	214829714	06444
ADP ribosylation factor like 10C	R.GVNAIVYMIDAADREK.I	60.75	0.228909	882.951	22350	2	Q9NVJ2	ARL8B	119584326	12483
ADP-ribosylation factor-like 1	K.GTGLDEAMEWLVETLK.S	79.25	0.346005	896.445	35583	2	P40616	ARL1	119618064	04574
AF6	R.NIPNGLQEFLDPLCQR.G	52.2	0.678178	957.48	28877	2	J3KN01	MLLT4	344179034	01164
AF6	R.LDSDRVSSASSTAER.G	42.22	1.43096	790.88	8931	2	J3KN01	MLLT4	344179034	01164
AFG3L2	R.ILINDAYKR.T	41.68	3.30851	553.32	11720	2	Q9Y4W6	AFG3L2	300192933	05205
AFG3L2	K.NAPCILFIDEIDAVGR.K	23.71	2.71894	901.956	29595	2	Q9Y4W6	AFG3L2	300192933	05205
AH receptor-interacting protein	K.VLELDPALAPVVSR.E	55.11	1.77029	739.931	21040	2	O00170	AIP	294960122	10408
AHNAK nucleoprotein (desmoyokin)	K.ISMPDIDLNLKGPK.V	37.88	1.0968	770.925	18584	2	Q09666	AHNAK	160332335	14684
AICAR transformylase, IMP cyclohydrolase	K.NGQVIGIGAGQQSR.I	24.95	2.01339	692.867	12035	2	P31939	ATIC	119590935	03434
AICAR transformylase, IMP cyclohydrolase	K.SLFSNVVTK.N	24.81	0.036197	497.782	15924	2	P31939	ATIC	119590935	03434
AICAR transformylase, IMP cyclohydrolase	R.TLFGLHLSQK.R	22.77	1.78376	572.329	16047	2	P31939	ATIC	119590935	03434
AICAR transformylase, IMP cyclohydrolase	R.LDFNLIR.V	35.6	0.137	445.758	19629	2	P31939	ATIC	119590935	03434
AICAR transformylase, IMP cyclohydrolase	K.ALFEEVPELLTEAEKK.E	29.57	0.483753	616	25363	3	P31939	ATIC	119590935	03434
AICAR transformylase, IMP cyclohydrolase	R.DVSELTGFPEMLGGR.V	66.8	1.05861	804.389	26773	2	P31939	ATIC	119590935	03434
AICAR transformylase, IMP cyclohydrolase	R.SGVAYIAAPSGSAADKVVIEACDELGIILAHTNLR.L	54.14	0.0647708	896.221	33222	4	P31939	ATIC	119590935	03434
AICAR transformylase, IMP cyclohydrolase	K.LPITVLNGAPGFINLCDALNAWQLVK.E	88.48	1.15945	1419.27	35232	2	P31939	ATIC	119590935	03434
Aladin	K.ILATTPSAVFR.V	24.52	2.84943	588.341	16030	2	Q9NRG9	AAAS	291045307	05646
Aladin	R.LLFTVLGEPLIYSLSFPER.C	119.91	4.13449	1097.62	35272	2	Q9NRG9	AAAS	291045307	05646
Alanyl tRNA synthetase	K.AVYTQDCPLAAAK.A	42.78	1.52022	704.349	13313	2	P49588	AARS	119572224	03042
Alanyl tRNA synthetase	K.DIINEEEVQFLK.T	66.11	1.7254	738.884	22889	2	P49588	AARS	119572224	03042
Alanyl tRNA synthetase	K.MALELLTQEFGIPIER.L	44.76	0.694088	620.67	32184	3	P49588	AARS	119572224	03042
Alanyl tRNA synthetase	K.NVGCLQEALQLATSFAQLR.L	122.92	1.63749	1060.05	34081	2	P49588	AARS	119572224	03042
Albumin	K.KVPQVSTPTLVEVSR.N	56.8	3.07208	820.47	14675	2	Q8IUK7	ALB	332356380	00062
Aldehyde dehydrogenase 1 family, member L2	R.IPQPEEGATYEGIQKK.E	21.26	6.66926	596.64	11970	3	Q3SY69	ALDH1L2	238814322	18742
Aldehyde dehydrogenase 1 family, member L2	K.LLQYCETGVK.E	14.46	0.401449	605.81	13130	2	Q3SY69	ALDH1L2	238814322	18742
Aldehyde dehydrogenase 1 family, member L2	K.AMVEAVQLIADGKAPR.I	24.05	0.358318	556.975	17540	3	Q3SY69	ALDH1L2	238814322	18742
Aldehyde dehydrogenase 1 family, member L2	K.VIWAGILSNVPIIEDSTDFFK.S	105.55	0.744422	1182.63	35286	2	Q3SY69	ALDH1L2	238814322	18742
Aldehyde dehydrogenase 16 family, member A1	R.AALLWALAAALER.R	28.95	3.53155	684.906	34804	2	Q8IZ83	ALDH16A1	269849532	14394
Aldehyde dehydrogenase 2	R.VIQVAAGSSNLK.R	29.84	0.7837	593.843	11678	2	P05091	ALDH2	328877225	00003
Aldehyde dehydrogenase 2	K.LLCGGGIAADR.G	53.16	0.130604	551.787	12566	2	P05091	ALDH2	328877225	00003
Aldehyde dehydrogenase 2	K.LGPALATGNVVVMK.V	34.12	0.319758	685.397	16987	2	P05091	ALDH2	328877225	00003
Aldehyde dehydrogenase 2	K.TIPIDGDFFSYTR.H	46.04	1.20778	766.374	23240	2	P05091	ALDH2	328877225	00003
Aldehyde dehydrogenase 2	R.TFVQEDIYDEFVER.S	39.67	5.92686	895.412	24001	2	P05091	ALDH2	328877225	00003
Aldehyde dehydrogenase 2	K.VAEQTPLTALYVANLIK.E	49.41	0.516254	922.53	28894	2	P05091	ALDH2	328877225	00003
Aldehyde dehydrogenase 2	R.HEPVGVCGQIIPWNFPLLMQAWK.L	50.29	3.50795	907.469	32952	3	P05091	ALDH2	328877225	00003
Aldehyde dehydrogenase 5	K.LAPALATGNTVVMK.V	57.18	1.14881	693.394	15223	2	P30837	ALDH1B1	311033472	00005
Aldehyde dehydrogenase 5	R.VLGYIQLGQK.E	27.7	0.336117	559.832	16717	2	P30837	ALDH1B1	311033472	00005
Aldehyde dehydrogenase 5	K.EEIFGPVQPLFK.F	27.21	5.50092	702.386	23525	2	P30837	ALDH1B1	311033472	00005
Aldehyde dehydrogenase 5 family, member A1 (succinate-semialdehyde dehydrogenase)	R.LAGLSAALLR.T	21.09	2.72593	492.812	17978	2	P51649	ALDH5A1	239781667	08361
Aldehyde dehydrogenase 7 family, member A1	R.VRQASVADYEETVKK.A	44.51	1.28968	431.482	10878	4	A0A0J9YWF7	ALDH7A1	320202964	00124
Aldehyde dehydrogenase 7 family, member A1	R.QASVADYEETVKK.A	58.83	1.39399	734.369	11475	2	A0A0J9YWF7	ALDH7A1	320202964	00124
Aldehyde dehydrogenase 7 family, member A1	K.QGLSSSIFTK.D	40.65	0.110531	534.29	15259	2	A0A140T9V3	ALDH7A1	320202964	00124
Aldehyde dehydrogenase 7 family, member A1	R.MIGGPILPSER.S	23.99	3.42843	585.319	16118	2	A0A0J9YWF7	ALDH7A1	320202964	00124
Aldehyde dehydrogenase 7 family, member A1	R.VNLLSFTGSTQVGK.Q	43.36	0.20127	725.899	19492	2	A0A0J9YWF7	ALDH7A1	320202964	00124
Aldehyde dehydrogenase 7 family, member A1	R.VGNPWDPNVLYGPLHTK.Q	44.53	0.842694	636.331	20222	3	P49419	ALDH7A1	319655561	00124
Aldehyde dehydrogenase 7 family, member A1	-.MSTLLINQPQYAWLK.E	26.12	6.03664	903.49	22510	2	P49419-2	ALDH7A1	319655561	00124
Aldehyde dehydrogenase 9	R.REPLGVCVGIGAWNYPFQIASWK.S	45.17	8.01475	883.46	28739	3	P49189	ALDH9A1	223462711	04109
Aldehyde dehydrogenase X, mitochondrial	R.LLNLLADLVER.D	62.28	1.07664	634.883	31111	2	P30837	ALDH1B1	311033472	00005
Aldehyde reductase	R.AWRDPDEPVLLEEPVVLALAEKYGR.S	41.37	5.69185	717.13	29083	4	P14550	AKR1A1	320202988	00069
Aldo-keto reductase 7	R.FYAYNPLAGGLLTGK.Y	31.11	0.648646	792.924	23350	2	O43488	AKR7A2	294862545	04567
Aldolase 1	R.LQSIGTENTEENR.R	84.09	3.37288	745.86	10518	2	H3BQN4	ALDOA	342187211	00070
Aldolase 1	K.GILAADESTGSIAKR.L	82.13	0.103439	744.904	12311	2	H3BQN4	ALDOA	342187211	00070
Aldolase 1	K.ALSDHHIYLEGTLLKPNMVTPGHACTQK.F	33.63	0.230236	627.121	15568	5	H3BQN4	ALDOA	342187211	00070
Aldolase 1	K.FSHEEIAMATVTALRR.T	30.17	0.876663	611.32	16724	3	H3BQN4	ALDOA	342187211	00070
Aldolase 1	K.FSHEEIAMATVTALR.R	26.42	1.2531	838.426	18125	2	H3BQN4	ALDOA	342187211	00070
Aldolase 1	K.IGEHTPSALAIMENANVLAR.Y	86.15	0.145698	703.037	21238	3	H3BQN4	ALDOA	342187211	00070
Aldose reductase	K.MPILGLGTWK.S	14.96	0.675853	558.317	21981	2	P15121	AKR1B1	344189582	00071
Aldose reductase	K.TLSDLKLDYLDLYLIHWPTGFKPGK.E	41.59	1.05945	734.152	29564	4	P15121	AKR1B1	344189582	00071
ALEX3	K.MAEGGSGDVDDAGDCSGAR.Y	136.05	0.687581	913.85	9637	2	Q9UH62	ARMCX3	119623289	02294
ALG2 interacting protein 1	K.STPVNVPISQK.F	27.23	0.174411	585.33	12202	2	Q8WUM4	PDCD6IP	310942615	06425
ALG2 interacting protein 1	K.FTDLFEK.M	16.52	1.4142	450.228	16940	2	Q8WUM4	PDCD6IP	310942615	06425
ALG2 interacting protein 1	K.ELPELLQR.N	20.99	0.693687	499.288	17453	2	Q8WUM4	PDCD6IP	310942615	06425
ALG2 interacting protein 1	K.FYNELTEILVR.F	39.33	4.04653	698.88	24927	2	Q8WUM4	PDCD6IP	310942615	06425
ALG2 interacting protein 1	K.NLATAYDNFVELVANLKEGTK.F	88.17	2.99757	770.74	32483	3	Q8WUM4	PDCD6IP	310942615	06425
ALG2 interacting protein 1	R.SVIEQGGIQTVDQLIKELPELLQR.N	74.68	1.60133	902.838	35065	3	Q8WUM4	PDCD6IP	310942615	06425
AlkB, alkylation repair homolog 5	R.KSYESSEDCSEAAGSPAR.K	120.54	2.30059	965.91	8500	2	K7ER58	ALKBH5	148539642	08621
Alpha glucosidase II alpha subunit	R.NLGLYVK.T	17.88	1.81531	403.741	14098	2	Q14697	GANAB	119594456	03516
Alpha glucosidase II alpha subunit	R.QEFLLR.R	22.66	0.474265	403.232	15237	2	Q14697	GANAB	119594456	03516
Alpha glucosidase II alpha subunit	R.VVIIGAGKPAAVVLQTK.G	64.87	1.58409	832.526	15687	2	Q14697	GANAB	119594456	03516
Alpha glucosidase II alpha subunit	R.YRVPDVLVADPPIAR.L	32.09	0.103513	840.975	18168	2	Q14697	GANAB	119594456	03516
Alpha glucosidase II alpha subunit	R.LSFQHDPETSVLVLR.K	47.96	0.882289	870.967	18180	2	Q14697	GANAB	119594456	03516
Alpha glucosidase II alpha subunit	R.EPWLLPSQHNDIIR.D	31.14	1.86506	573.307	18350	3	Q14697	GANAB	119594456	03516
Alpha glucosidase II alpha subunit	R.DVHNIYGLYVHMATADGLR.Q	70.79	2.17244	715.688	21250	3	Q14697	GANAB	119594456	03516
Alpha glucosidase II alpha subunit	K.HHGPQTLYLPVTLSSIPVFQR.G	81.17	2.43652	1195.65	22637	2	Q14697	GANAB	119594456	03516
Alpha glucosidase II alpha subunit	R.WYQMGAYQPFFR.A	40.63	0.938679	797.368	22676	2	Q14697	GANAB	119594456	03516
Alpha glucosidase II alpha subunit	K.VLLVLELQGLQK.N	55.67	1.31278	676.928	25713	2	Q14697	GANAB	119594456	03516
Alpha glucosidase II alpha subunit	R.ALLDSLQLGPDSLTVHLIHEVTK.V	72	1.49477	833.8	29547	3	Q14697	GANAB	119594456	03516
Alpha glucosidase II alpha subunit	R.YSLLPFWYTLLYQAHR.E	50.01	0.61562	691.032	33084	3	Q14697	GANAB	119594456	03516
Alpha glucosidase II alpha subunit	R.VSQGSKDPAEGDGAQPEETPRDGDKPEETQGK.A	32.37	1.70923	835.634	8609	4	Q14697	GANAB		03516
Alpha glucosidase II alpha subunit	R.QGSKDPAEGDGAQPEETPR.D	66.25	1.41958	656.967	8650	3	Q14697-2	GANAB	119594454	03516
Alpha glucosidase II alpha subunit	R.VSQGSKDPAEGDGAQPEETPR.D	105.03	0.677498	1078	8901	2	Q14697	GANAB	119594456	03516
Aminoadipate semialdehyde dehydrogenase phosphopantetheinyl transferase	R.AEWLLAVR.S	19.62	1.17174	479.28	19736	2	Q9NRN7	AASDHPPT	119587482	09675
Aminopeptidase puromycin sensitive	R.LGWDPKPGEGHLDALLR.G	40.6	0.192637	625.335	18221	3	P55786	NPEPPS	158937236	07366
Aminopeptidase puromycin sensitive	R.LGLQNDLFSLAR.A	62.69	7.4713	673.88	23368	2	P55786	NPEPPS	158937236	07366
Aminopeptidase puromycin sensitive	K.TLPFYKDYFNVPYPLPK.I	30.51	1.949	701.373	23962	3	P55786	NPEPPS	205371863	07366
Aminopeptidase puromycin sensitive	R.VLGATLLPDLIQK.V	21.4	4.82456	690.93	24045	2	P55786	NPEPPS	158937236	07366
Aminopeptidase puromycin sensitive	R.TIQQCCENILLNAAWLK.R	84.66	4.09054	1038.02	25647	2	P55786	NPEPPS	158937236	07366
AMPK-gamma1	K.GIVSLSDILQALVLTGGEKKP.-	40.23	1.41798	713.42	34192	3	P54619	PRKAG1	332000017	04118
Androgen induced proliferation inhibitor	K.TTNVLGAVNKPLSSAGK.Q	18.55	1.48106	552.98	13563	3	Q9NTI5	PDS5B	162857467	05624
Androgen induced proliferation inhibitor	K.ETQFAQIFEPLHK.S	16.97	1.14749	794.413	19650	2	Q9NTI5	PDS5B	123242646	05624
Androgen induced proliferation inhibitor	K.SGPPAPEEEEEEERQSGNTEQK.S	32.33	2.86154	819.695	9764	3	Q9NTI5	PDS5B	162857467	05624
Angio associated migratory cell protein	K.TFQGPNCPATCGR.V	48.84	2.68554	733.317	10683	2	Q13685	AAMP	119591007	04600
Ankyrin repeat domain 28	R.NGLTMVVQELLGK.G	53.84	0.516487	701.392	32645	2	O15084	ANKRD28	332278249	10651
Annexin A11	K.SLYHDISGDTSGDYRK.I	30.57	5.33348	605.28	11959	3	P50995	ANXA11	119600811	03983
Annexin A11	K.NTPAFFAER.L	41.79	0.881698	526.761	15266	2	P50995	ANXA11	119600811	03983
Annexin A11	R.QQILLSFK.T	21.71	1.73667	488.794	17480	2	P50995	ANXA11	119600811	03983
Annexin A11	R.SETDLLDIR.S	46.22	0.764921	531.278	18261	2	P50995	ANXA11	119600811	03983
Annexin A11	K.EAIKGVGTDEACLIEILASR.S	35.19	2.44694	715.714	25372	3	P50995	ANXA11	119600811	03983
Annexin A11	K.TPVLFDIYEIK.E	38.52	0.0343865	669.371	25612	2	P50995	ANXA11	119600811	03983
Annexin A11	K.GVGTDEACLIEILASR.S	120.39	6.17894	852.43	28196	2	P50995	ANXA11	119600811	03983
Annexin A7	R.VLIEILCTR.T	26.2	0.884794	558.825	20430	2	P20073	ANXA7	215274186	01720
Annexin A7	R.LGTDESCFNMILATR.S	115.71	0.754714	864.408	21878	2	P20073	ANXA7	215274186	01720
Annexin AV	K.VLTEIIASR.T	43.56	0.581071	501.303	15438	2	P08758	ANXA5	342350778	00568
Annexin AV	K.WGTDEEKFITIFGTR.S	86.6	1.97678	900.45	23374	2	P08758	ANXA5	342350778	00568
Annexin AV	K.NFATSLYSMIK.G	21.36	6.12873	637.83	24231	2	P08758	ANXA5	157833780	00568
Annexin AV	R.DLLDDLKSELTGKFEK.L	39.51	4.1216	617.666	30006	3	P08758	ANXA5	342350778	00568
Annexin AV	K.GLGTDEESILTLLTSR.S	107.39	3.03477	852.957	31562	2	P08758	ANXA5	342350778	00568
Annexin AV	R.SIPAYLAETLYYAMK.G	78.49	0.634415	867.444	32314	2	P08758	ANXA5	157831406	00568
Annexin AV	R.ETSGNLEQLLLAVVK.S	74.82	0.630766	807.459	32613	2	P08758	ANXA5	342350778	00568
Annexin II	R.TNQELQEINR.V	61.88	0.191223	622.815	11198	2	H0YMU9	ANXA2	209862831	01061
Annexin II	K.TPAQYDASELK.A	45.8	1.84689	611.8	11790	2	H0YLV6	ANXA2	209862831	01061
Annexin II	R.QDIAFAYQR.R	48.38	0.149341	556.28	14928	2	H0YLV6	ANXA2	209862831	01061
Annexin II	K.TDLEKDIISDTSGDFRK.L	26.95	7.87342	647.32	17071	3	H0YMU9	ANXA2	209862831	01061
Annexin II	K.SYSPYDMLESIR.K	40.98	0.104062	730.84	23515	2	P07355	ANXA2	209862831	01061
Annexin II	K.GLGTDEDSLIEIICSR.T	19.38	0.614783	593.292	27615	3	H0YMU9	ANXA2	209862831	01061
Annexin II	K.GVDEVTIVNILTNR.S	79.56	0.0894449	771.928	27703	2	H0YLV6	ANXA2	209862831	01061
Annexin II	K.SALSGHLETVILGLLK.T	71.67	2.6869	825.991	30159	2	H0YLV6	ANXA2	209862831	01061
Annexin II	K.GDLENAFLNLVQCIQNKPLYFADR.L	71.75	0.893805	946.814	34382	3	P07355	ANXA2	209862831	01061
Annexin IV	R.ISQTYQQQYGR.S	86.28	1.73803	686.337	10314	2	B4E1S2	ANXA4	228311884	00112
Annexin IV	K.GLGTDDNTLIR.V	40.62	2.92352	587.808	14670	2	P09525	ANXA4	228311884	00112
Annexin IV	K.GAGTDEGCLIEILASR.T	84.67	1.01094	831.413	24621	2	P09525	ANXA4	228311884	00112
Annexin IV	K.GLGTDEDAIISVLAYR.N	75.76	4.45869	846.94	28589	2	B4E1S2	ANXA4	228311884	00112
Annexin VI	K.GTVRPANDFNPDADAK.A	47.12	0.587747	844.405	11062	2	P08133	ANXA6	302129652	00231
Annexin VI	K.NKPLFFADKLYK.S	25.8	0.686063	495.281	15337	3	P08133	ANXA6	302129652	00231
Annexin VI	R.SELDMLDIR.E	33.19	0.404932	546.274	20406	2	P08133	ANXA6	302129652	00231
Annexin VI	K.CLIEILASR.T	30.27	1.09064	537.803	20504	2	P08133	ANXA6	302129652	00231
Annexin VI	R.DAFVAIVQSVK.N	15.82	3.73261	588.833	21054	2	P08133	ANXA6	302129652	00231
Annexin VI	K.GLGTDEDTIIDIITHR.S	127.44	1.63151	884.959	27513	2	P08133	ANXA6	302129652	00231
Annexin VI	K.DLIADLKYELTGKFER.L	51.36	1.52431	637.68	28797	3	P08133	ANXA6	302129652	00231
Annexin VI	K.EIKDAISGIGTDEKCLIEILASR.T	70.7	1.32104	844.452	29004	3	P08133	ANXA6	302129652	00231
Antigen identified by monoclonal antibody Ki-67	K.VGVKEEVLPVGK.L	15.17	4.49216	418.585	12545	3	A0A087WV66	MKI67	225543215	08902
Antigen identified by monoclonal antibody Ki-67	K.AQALEDLAGFKELFQTR.G	54.49	0.309239	646.343	25994	3	A0A087WV66	MKI67	225543215	08902
Antigen NY-CO-10	R.EDQTLALLNQFK.S	33.78	1.18331	710.378	23380	2	Q6UX04	CWC27	119571750	11541
Apex nuclease	K.GAVAEDGDELRTEPEAK.K	27.29	5.66134	596.29	11005	3	P27695	APEX1	346644849	00136
Apex nuclease	K.VSYGIGDEEHDQEGR.V	76.87	0.748198	564.248	11328	3	P27695	APEX1	346644849	00136
Apex nuclease	K.ICSWNVDGLR.A	63.28	1.52511	610.297	16774	2	P27695	APEX1	346644849	00136
Apex nuclease	R.LDYFLLSHSLLPALCDSK.I	55.26	0.956942	1046.54	29585	2	P27695	APEX1	346644849	00136
Apex nuclease	R.QGFGELLQAVPLADSFR.H	82.84	3.07581	924.489	30823	2	P27695	APEX1	346644849	00136
Apex nuclease	K.KGAVAEDGDELRTEPEAK.K	42.16	0.653285	638.985	9931	3	P27695	APEX1	346644849	00136
APG4 autophagy 4 homolog C	R.TGQMLLAQGLILHFLGR.A	51.93	0.64345	623.357	33409	3	Q96DT6	ATG4C	119626985	07473
ApoB mRNA editing enzyme, catalytic polypeptide like 3C	R.CFLSWFCDDILSPNTK.Y	23.09	1.70752	1001.95	31940	2	Q9NRW3	APOBEC3C	119580688	09671
Apolipoprotein A-I binding protein	K.GNAGGIQPDLLISLTAPK.K	14.74	4.14279	883	24379	2	Q8NCW5	APOA1BP	150438841	16397
Apoptosis antagonizing transcription factor	K.ALLTTNQLPQPDVFPLFK.D	30.46	1.0112	681.383	29776	3	Q9NY61	AATF	119577979	12236
Apoptosis inhibitor 5	K.TLPDEVLTKEVEELILTESK.K	39.41	0.0446149	1143.62	32450	2	B4E283	API5	219283155	16500
Apoptosis inhibitor 5	K.GTLGGLFSQILQGEDIVR.E	73.73	0.963726	635.015	32544	3	B4E283	API5	219283155	16500
APRIL	R.IFGGLDMLAEK.L	37.2	0.869622	597.315	22160	2	Q92688	ANP32B	297787509	09803
APRIL	K.SLDLFNCEVTNLNDYRESVFK.L	29.36	0.480256	855.076	27423	3	Q92688	ANP32B	297787509	09803
APRIL	R.IFGGLDMLAEKLPNLTHLNLSGNK.L	42.5	0.247361	649.605	29144	4	Q92688	ANP32B	297787509	09803
Aquarius homolog	K.LNLQFLTLHDYLLR.N	23.05	0.151792	587.002	27254	3	O60306	AQR	148491482	12468
araCALC	K.GLTFQEVENFFTFLK.N	60.67	1.20005	910.468	35215	2	A0A0U1RRK1	MICU1	306922384	05471
Arginine rich protein	K.IINEVSKPLAHHIPVEK.I	26.29	0.109142	481.781	12023	4	A8K878	MANF	332278201	03558
Arginine/serine-rich splicing factor 10	R.VDFSITK.R	28	0.387922	405.224	14603	2	P62995	TRA2B	345197228	04097
Arginine/serine-rich splicing factor 10	R.EVFSKYGPIADVSIVYDQQSRR.S	14.55	1.14143	853.107	18586	3	P62995	TRA2B	345197228	04097
Argininosuccinate synthetase	R.FELSCYSLAPQIK.V	47.46	1.14669	778.394	19989	2	P00966	ASS1	168988983	04590
Arginyl aminopeptidase	R.AFFPCFDTPAVK.Y	44.36	0.400094	700.34	21387	2	Q9H4A4	RNPEP	119611792	04055
Arginyl aminopeptidase	K.ETFASTASQLHSNVVNYVQQIVAPK.G	67.19	3.6223	911.143	27625	3	Q9H4A4	RNPEP	119611793	04055
Arginyl aminopeptidase	K.TYQLVYFLDKILQK.S	23.17	4.57282	591.335	32229	3	Q9H4A4	RNPEP	119611793	04055
Arginyl-tRNA synthetase	R.STIIGESISR.L	17.29	0.026351	531.793	13594	2	P54136	RARS	119581911	00142
Arginyl-tRNA synthetase	R.LMDLLGEGLKR.S	29.3	2.39736	622.854	17910	2	P54136	RARS	119581911	00142
Arginyl-tRNA synthetase	R.LNDYIFSFDK.M	37.09	0.17438	631.309	22001	2	P54136	RARS	119581911	00142
Arginyl-tRNA synthetase	R.KDFVSEQLTSLLVNGVQLPALGENKK.V	53.23	2.37873	707.646	29846	4	P54136	RARS	119581911	00142
Arginyl-tRNA synthetase	K.DFVSEQLTSLLVNGVQLPALGENKK.V	39.74	1.20913	675.622	33621	4	P54136	RARS	119581911	00142
Arginyl-tRNA synthetase	K.DFVSEQLTSLLVNGVQLPALGENK.K	54.93	2.91906	857.796	35269	3	P54136	RARS	119581911	00142
ARP2 actin-related protein 2 homolog	K.ILLTEPPMNPTK.N	30.88	8.78903	677.37	16349	2	P61160	ACTR2	119620320	05023
Arsenite resistance protein 2	R.LRECELSPGVNR.D	39.41	1.43385	715.363	10740	2	Q9BXP5	SRRT	192807336	10665
Arsenite resistance protein 2	R.ESLSEEEAQKMGR.K	24.87	2.72882	498.567	11048	3	Q9BXP5	SRRT	192807336	10665
Arsenite resistance protein 2	K.VLDKLLLYLR.I	50.97	0.749724	623.4	22188	2	Q9BXP5	SRRT	192807336	10665
Arsenite resistance protein 2	R.ILEQEEEEEQAGKPGEPSKKEEGR.A	53.29	0.262993	909.442	9809	3	Q9BXP5	SRRT		10665
Asparagine synthetase	R.ADWLSHYWMPK.W	49.16	0.659846	717.338	20956	2	P08243	ASNS	296010852	00153
Asparagine synthetase	R.LAVVDPLFGMQPIR.V	64.29	0.735282	778.436	26312	2	P08243	ASNS	296010848	00153
Asparaginyl tRNA synthetase	K.ITIKNDPSLPEPK.C	21.03	3.48254	484.61	12732	3	K7EJ19	NARS	119583453	00154
Asparaginyl tRNA synthetase	R.FLTWILNR.Y	19.52	0.432896	531.809	23453	2	O43776	NARS	119583453	00154
Aspartyl-tRNA synthetase	R.IHDPQLLTER.A	30.52	0.52879	407.891	12072	3	P14868	DARS	119632025	04361
Aspartyl-tRNA synthetase	R.FQTEIQTVNK.Q	50.87	1.62632	604.32	12218	2	P14868	DARS	119632025	04361
Aspartyl-tRNA synthetase	R.LQSGICHLFR.E	48.42	0.0568809	615.824	14963	2	P14868	DARS	119632025	04361
Aspartyl-tRNA synthetase	K.QCFLVLR.Q	33.81	1.77871	468.259	17043	2	P14868	DARS	119632025	04361
Aspartyl-tRNA synthetase	K.IYVISLAEPR.L	30.63	0.0637564	580.837	18484	2	P14868	DARS	119632025	04361
Aspartyl-tRNA synthetase	R.VTMLFLGLHNVR.Q	24.55	2.50323	467.269	18930	3	P14868	DARS	119632025	04361
Aspartyl-tRNA synthetase	K.VFSIGPVFR.A	31.29	1.2001	511.294	20142	2	P14868	DARS	119632025	04361
Aspartyl-tRNA synthetase	R.LEYCEALAMLR.E	19.32	0.508524	684.836	21887	2	P14868	DARS	119632025	04361
Aspartyl-tRNA synthetase 2, mitochondrial	K.IIDISDVFR.N	25.53	3.26838	539.302	24804	2	Q6PI48	DARS2	119611368	07677
AT rich interactive domain 2 ARID RFX like	K.GLAFLDELR.Q	42.87	2.1924	517.289	23664	2	Q68CP9	ARID2	119578295	16505
Ataxin 1 ubiquitin like interacting protein	R.LQLPVFLQQMQNPESLSILTNPR.A	86.8	0.485668	889.482	32453	3	Q9NRR5	UBQLN4	119573393	05670
Ataxin 10	R.LSGVMVPAPIQDLEALR.A	42.52	0.158099	905.001	27784	2	Q9UBB4	ATXN10	266453278	04624
Ataxin 2	R.M#VHILTSVVGSKCEVQVK.N	17.76	3.16048	406.82	8975	5	Q99700	ATXN2	215273941	03307
Ataxin 2 domain protein	K.TLSSPSNRPSGETSVPPPPAVGR.M	17.21	0.961933	764.065	12229	3	Q63ZY4	ATXN2L	223459664	06394
Ataxin 2 domain protein	R.IAMENDDGRTEEEKHSAVQR.Q	21.92	0.969301	463.82	9098	5	Q63ZY4	ATXN2L	223459664	06394
ATP binding cassette 50	R.FGLESHAHTIQICK.L	36.71	0.375422	410.961	13148	4	A0A0G2JIC2	ABCF1	168986081	09139
ATP binding cassette 50	K.IGFFNQQYAEQLR.M	68.17	4.94233	807.411	19341	2	Q8NE71	ABCF1	168986080	09139
ATP binding cassette 50	K.STLLLLLTGK.L	23.35	8.72602	529.84	26240	2	Q8NE71	ABCF1	168986080	09139
ATP binding cassette 50	K.KDVDDDGEEKELM#ER.L	16.48	4.80977	608.601	30950	3	A0A0G2JIC2	ABCF1	168986081	09139
ATP binding cassette 50	K.KAEQGSEEEGEGEEEEEEGGESK.A	80.5	0.17486	828	8237	3	Q8NE71	ABCF1	168986080	09139
ATP binding cassette subfamily B member 7	R.QALIDMNTLFTLLK.V	64.94	2.40977	810.953	34491	2	A0A087WW65	ABCB7	119619043	02137
ATP binding cassette subfamily C member1	R.DGAFAEFLR.T	15.13	1.21111	513.256	22435	2	A0A0A0MS99	ABCC1	296439301	01153
ATP binding cassette, sub family F, member 2	K.IPPPVIMVQNVSFK.Y	28.15	1.6687	784.948	21130	2	Q75MJ1	ABCF2	119574402	12403
ATP citrate lyase	K.IGNTGGMLDNILASK.L	72.04	6.11254	752.4	20532	2	P53396	ACLY	298508702	00155
ATP citrate lyase	K.EILIPVFK.N	43.48	0.00834553	479.802	21930	2	P53396	ACLY	298508702	00155
ATP citrate lyase	R.LLQDHPWLLSQNLVVKPDQLIK.R	46.6	0.570168	866.498	22555	3	P53396	ACLY	298508701	00155
ATP citrate lyase	R.TIAIIAEGIPEALTR.K	45.22	2.8318	784.459	23672	2	P53396	ACLY	298508702	00155
ATP citrate lyase	K.AFDSGIIPMEFVNK.M	42.39	2.20057	784.393	24300	2	P53396	ACLY	119581185	00155
ATP citrate lyase	R.AGKDLVSSLTSGLLTIGDRFGGALDAAAK.M	59.3	1.26831	935.511	33488	3	P53396	ACLY	119581185	00155
ATP synthase H+ transporting mitochondrial F0 complex subunit d	R.IVEYEKEMEK.M	43.51	3.49252	649.319	11052	2	O75947	ATP5H	119609635	16519
ATP synthase H+ transporting mitochondrial F0 complex subunit d	R.IVEYEKEMEKMK.N	58.31	1.86411	778.89	12660	2	O75947	ATP5H	119609635	16519
ATP synthase H+ transporting mitochondrial F0 complex subunit d	K.SCAEWVSLSK.A	31.27	1.459	583.78	15458	2	O75947	ATP5H	119609635	16519
ATP synthase H+ transporting mitochondrial F0 complex subunit d	R.LAALPENPPAIDWAYYK.A	47.04	1.82299	966.497	22263	2	O75947	ATP5H	119609635	16519
ATP synthase H+ transporting mitochondrial F0 complex subunit d	K.NLIPFDQM#TIEDLNEAFPETK.L	86.68	0.333711	1241.1	31523	2	O75947	ATP5H	119609635	16519
ATP synthase H+ transporting mitochondrial F1 complex epsilon subunit	R.QAGLSYIR.Y	30.62	0.696419	454.254	12609	2	P56381	ATP5E	119595852	05856
ATP synthase, beta	K.LVPLKETIK.G	36.67	1.47213	520.839	11677	2	P06576	ATP5B	119617358	00044
ATP synthase, beta	K.AHGGYSVFAGVGER.T	69.25	1.46871	703.843	14175	2	H0YH81	ATP5B	119617358	00044
ATP synthase, beta	R.IMNVIGEPIDERGPIKTK.Q	43.16	0.3562	670.707	15068	3	H0YH81	ATP5B	119617358	00044
ATP synthase, beta	R.IMDPNIVGSEHYDVAR.G	98.51	0.980248	908.437	15347	2	H0YH81	ATP5B	119617358	00044
ATP synthase, beta	K.VALVYGQMNEPPGAR.A	68.25	0.575599	801.408	15500	2	H0YH81	ATP5B	119617358	00044
ATP synthase, beta	R.TIAMDGTEGLVR.G	38.47	2.64842	631.822	15746	2	H0YH81	ATP5B	119617358	00044
ATP synthase, beta	R.IMNVIGEPIDERGPIK.T	53.89	0.982616	890.984	16706	2	H0YH81	ATP5B	119617358	00044
ATP synthase, beta	K.IGLFGGAGVGK.T	47.24	1.53963	488.284	17032	2	H0YH81	ATP5B	119617358	00044
ATP synthase, beta	R.LVLEVAQHLGESTVR.T	74.74	3.83909	825.959	18084	2	P06576	ATP5B	119617358	00044
ATP synthase, beta	K.VLDSGAPIKIPVGPETLGR.I	59.11	0.154239	640.37	18498	3	H0YH81	ATP5B	119617358	00044
ATP synthase, beta	K.KGSITSVQAIYVPADDLTDPAPATTFAHLDATTVLSR.A	35.18	9.64867	961.51	24115	4	H0YH81	ATP5B	119617358	00044
ATP synthase, beta	R.AIAELGIYPAVDPLDSTSR.I	98.8	0.376251	994.52	24117	2	H0YH81	ATP5B	119617358	00044
ATP synthase, beta	R.EGNDLYHEMIESGVINLK.D	87.98	1.03542	687.669	24187	3	H0YH81	ATP5B	119617358	00044
ATP synthase, beta	R.FLSQPFQVAEVFTGHMGK.L	87.73	1.43944	1012.01	25469	2	P06576	ATP5B	119617358	00044
ATP synthase, beta	K.TVLIM#ELINNVAK.A	83.24	1.17381	737.422	31831	2	H0YH81	ATP5B	119617358	00044
ATP synthase, beta	K.SLQDIIAILGMDELSEEDKLTVSR.A	121	4.47486	1338.2	34169	2	P06576	ATP5B	119617358	00044
ATP synthase, beta	R.DQEGQDVLLFIDNIFR.F	104.91	0.0593143	961.486	35728	2	H0YH81	ATP5B	119617358	00044
ATP synthase, H+ transporting, mitochondrial F0 complex, subunit f, isoform 2	K.LGELPSWILMR.D	68.23	0.763658	657.866	27785	2	P56134	ATP5J2	311893396	16520
ATP synthase, H+ transporting, mitochondrial F0 complex, subunit f, isoform 2	R.DFSPSGIFGAFQR.G	43.69	0.578152	714.849	28737	2	P56134	ATP5J2	311893396	16520
ATP synthase, H+ transporting, mitochondrial F1 complex, alpha subunit 1, cardiac muscle	R.ISVREPMQTGIK.A	35.82	0.762468	679.876	12190	2	A8K092	ATP5A1	127798841	01258
ATP synthase, H+ transporting, mitochondrial F1 complex, alpha subunit 1, cardiac muscle	K.LELAQYR.E	31.52	1.13391	446.747	13425	2	A8K092	ATP5A1	127798841	01258
ATP synthase, H+ transporting, mitochondrial F1 complex, alpha subunit 1, cardiac muscle	R.ELIIGDR.Q	18.76	1.05952	408.234	14206	2	A8K092	ATP5A1	127798841	01258
ATP synthase, H+ transporting, mitochondrial F1 complex, alpha subunit 1, cardiac muscle	R.GYLDKLEPSK.I	31.59	1.0908	575.312	14316	2	A8K092	ATP5A1	127798841	01258
ATP synthase, H+ transporting, mitochondrial F1 complex, alpha subunit 1, cardiac muscle	R.GYLDKLEPSKITK.F	34.6	0.351244	746.425	14410	2	A8K092	ATP5A1	127798841	01258
ATP synthase, H+ transporting, mitochondrial F1 complex, alpha subunit 1, cardiac muscle	K.GIRPAINVGLSVSR.V	51.21	0.713765	480.288	15027	3	A8K092	ATP5A1	127798841	01258
ATP synthase, H+ transporting, mitochondrial F1 complex, alpha subunit 1, cardiac muscle	R.VVDALGNAIDGKGPIGSK.T	71.45	0.28347	570.984	15496	3	A8K092	ATP5A1	127798841	01258
ATP synthase, H+ transporting, mitochondrial F1 complex, alpha subunit 1, cardiac muscle	R.DNGKHALIIYDDLSK.Q	80.79	0.973042	851.443	15617	2	A8K092	ATP5A1	127798841	01258
ATP synthase, H+ transporting, mitochondrial F1 complex, alpha subunit 1, cardiac muscle	K.TSIAIDTIINQKR.F	81.83	2.40624	736.923	16235	2	A8K092	ATP5A1	127798841	01258
ATP synthase, H+ transporting, mitochondrial F1 complex, alpha subunit 1, cardiac muscle	K.HALIIYDDLSK.Q	62.57	1.60908	644.35	16362	2	A8K092	ATP5A1	127798841	01258
ATP synthase, H+ transporting, mitochondrial F1 complex, alpha subunit 1, cardiac muscle	R.QMSLLLR.R	44.1	1.99419	430.754	16372	2	A8K092	ATP5A1	119621876	01258
ATP synthase, H+ transporting, mitochondrial F1 complex, alpha subunit 1, cardiac muscle	K.AVDSLVPIGR.G	51.02	0.20456	513.801	16883	2	A8K092	ATP5A1	127798841	01258
ATP synthase, H+ transporting, mitochondrial F1 complex, alpha subunit 1, cardiac muscle	R.EAYPGDVFYLHSR.L	47.29	1.39406	777.372	17350	2	A8K092	ATP5A1	127798841	01258
ATP synthase, H+ transporting, mitochondrial F1 complex, alpha subunit 1, cardiac muscle	R.ILGADTSVDLEETGR.V	48.71	4.23406	788.4	17927	2	A8K092	ATP5A1	127798841	01258
ATP synthase, H+ transporting, mitochondrial F1 complex, alpha subunit 1, cardiac muscle	K.TSIAIDTIINQK.R	36.53	3.64689	658.872	18197	2	A8K092	ATP5A1	127798841	01258
ATP synthase, H+ transporting, mitochondrial F1 complex, alpha subunit 1, cardiac muscle	K.RTGAIVDVPVGEELLGR.V	55.6	0.477262	891	19027	2	A8K092	ATP5A1	127798841	01258
ATP synthase, H+ transporting, mitochondrial F1 complex, alpha subunit 1, cardiac muscle	K.ITKFENAFLSHVVSQHQALLGTIR.A	62.64	1.26371	678.127	19838	4	A8K092	ATP5A1	127798841	01258
ATP synthase, H+ transporting, mitochondrial F1 complex, alpha subunit 1, cardiac muscle	K.FENAFLSHVVSQHQALLGTIR.A	108.36	0.533952	1184.13	20601	2	A8K092	ATP5A1	127798841	01258
ATP synthase, H+ transporting, mitochondrial F1 complex, alpha subunit 1, cardiac muscle	R.TGAIVDVPVGEELLGR.V	67.34	0.558807	812.948	22153	2	A8K092	ATP5A1	127798841	01258
ATP synthase, H+ transporting, mitochondrial F1 complex, alpha subunit 1, cardiac muscle	K.GMSLNLEPDNVGVVVFGNDKLIK.E	41.03	1.03893	820.104	25062	3	A8K092	ATP5A1	127798841	01258
ATP synthase, H+ transporting, mitochondrial F1 complex, alpha subunit 1, cardiac muscle	R.ILGADTSVDLEETGRVLSIGDGIAR.V	19.86	4.67631	853.124	25604	3	A8K092	ATP5A1	127798841	01258
ATP synthase, H+ transporting, mitochondrial F1 complex, alpha subunit 1, cardiac muscle	K.LKEIVTNFLAGFEA.-	51.63	0.837715	776.424	29465	2	A8K092	ATP5A1	127798841	01258
ATP synthase, H+ transporting, mitochondrial F1 complex, alpha subunit 1, cardiac muscle	K.QGQYSPMAIEEQVAVIYAGVR.G	63.81	1.72098	770.39	29692	3	A8K092	ATP5A1	127798841	01258
ATP synthase, H+ transporting, mitochondrial F1 complex, alpha subunit 1, cardiac muscle	K.EIVTNFLAGFEA.-	14.37	1.37335	655.834	33153	2	A8K092	ATP5A1	127798841	01258
ATP synthase, H+ transporting, mitochondrial F1 complex, alpha subunit 1, cardiac muscle	R.EVAAFAQFGSDLDAATQQLLSR.G	157.14	0.316487	1169.59	33383	2	A8K092	ATP5A1	127798841	01258
ATP synthase, H+ transporting, mitochondrial F1 complex, alpha subunit 1, cardiac muscle	K.ISEQSDAKLKEIVTNFLAGFEA.-	64.3	1.12934	1205.63	33894	2	A8K092	ATP5A1	127798841	01258
ATP synthase, H+ transporting, mitochondrial F1 complex, delta subunit	R.IEANEALVK.A	34.69	0.782523	493.78	11640	2	P30049	ATP5D	119589940	04397
ATP-dependent RNA helicase A	R.VAFERGEEPGKSCGYSVR.F	37.42	0.0286002	507.746	11028	4	Q08211	DHX9	295982409	04386
ATP-dependent RNA helicase A	R.LSMSQLNEK.E	39.03	3.03183	525.27	12533	2	Q08211	DHX9	187952519	04386
ATP-dependent RNA helicase A	K.SSVNCPFSSQDMK.Y	57.7	0.481626	743.818	13242	2	Q08211	DHX9	187952519	04386
ATP-dependent RNA helicase A	R.GISHVIVDEIHER.D	49.16	2.15057	752.398	14107	2	Q08211	DHX9	295982409	04386
ATP-dependent RNA helicase A	R.DVVQAYPEVR.I	15.71	5.89317	588.303	14271	2	Q08211	DHX9	295982409	04386
ATP-dependent RNA helicase A	R.KVFDPVPVGVTK.V	67.51	0.22866	643.38	14401	2	Q08211	DHX9	187952519	04386
ATP-dependent RNA helicase A	R.LETHMTPEMFR.T	41.68	0.0790432	464.553	15064	3	Q08211	DHX9	187952519	04386
ATP-dependent RNA helicase A	R.TPLHEIALSIK.L	78.53	0.903645	611.363	15579	2	Q08211	DHX9	187952519	04386
ATP-dependent RNA helicase A	R.YQILPLHSQIPR.E	30.53	0.224599	488.949	15638	3	Q08211	DHX9	187952519	04386
ATP-dependent RNA helicase A	R.QISRPSAAGINLMIGSTR.Y	71.17	1.56089	936.508	16534	2	Q08211	DHX9	197692445	04386
ATP-dependent RNA helicase A	K.VFDPVPVGVTK.V	29.4	0.314428	579.332	16692	2	Q08211	DHX9	187952519	04386
ATP-dependent RNA helicase A	R.LGGIGQFLAK.A	36.39	2.03868	502.299	17909	2	Q08211	DHX9	187952519	04386
ATP-dependent RNA helicase A	R.QLYHLGVVEAYSGLTK.K	88.72	0.654688	889.477	18140	2	Q08211	DHX9	187952519	04386
ATP-dependent RNA helicase A	R.ELDALDANDELTPLGR.I	108.75	0.778479	871.433	21149	2	Q08211	DHX9	187952519	04386
ATP-dependent RNA helicase A	K.NELMYQLEQDHDLQAILQER.E	95.02	1.40174	829.405	24211	3	Q08211	DHX9	187952519	04386
ATP-dependent RNA helicase A	K.YPSPFFVFGEK.I	26.2	1.3858	659.33	25202	2	Q08211	DHX9	197692445	04386
ATP-dependent RNA helicase A	R.AAMEALVVEVTKQPAIISQLDPVNER.M	77.5	2.56493	941.178	27981	3	Q08211	DHX9	197692445	04386
ATP-dependent RNA helicase A	K.TTQVPQFILDDFIQNDR.A	74.27	1.07413	1025.51	29381	2	Q08211	DHX9	295982409	04386
ATP-dependent RNA helicase A	K.GMTLVTPLQLLLFASKK.V	68.74	2.28051	620.707	32978	3	Q08211	DHX9	197692445	04386
ATP-dependent RNA helicase A	R.LSMSQLNEKETPFELIEALLK.Y	58.2	1.52262	811.771	34312	3	Q08211	DHX9	187952519	04386
ATP-dependent RNA helicase A	R.DINTDFLLVVLR.D	61.72	3.73534	709.409	34561	2	Q08211	DHX9	295982409	04386
ATP-dependent RNA helicase A	K.GM#TLVTPLQLLLFASK.K	28.25	2.84554	874.502	34701	2	Q08211	DHX9	197692445	04386
ATP1A1	R.IISANGCKVDNSSLTGESEPQTR.S	101.47	2.65755	821.729	12299	3	H7BXX5	ATP1A1	237681111	01662
ATP1A1	R.GIVVYTGDR.T	34.54	0.804476	490.264	13052	2	H7BXX5	ATP1A1	237681111	01662
ATP1A1	K.CIELCCGSVK.E	27.88	0.00489581	613.272	13057	2	H7BXX5	ATP1A1	237681111	01662
ATP1A1	R.AVAGDASESALLK.C	56.79	3.26554	616.328	13585	2	H7BXX5	ATP1A1	237681111	01662
ATP1A1	K.LSLDELHR.K	46.07	0.207627	491.769	14249	2	H7BXX5	ATP1A1	237681111	01662
ATP1A1	R.LNIPVSQVNPR.D	26.4	0.892695	618.856	14776	2	M0R116	ATP1A3	237681111	01662
ATP1A1	R.QGAIVAVTGDGVNDSPALK.K	89.73	1.62366	906.48	15974	2	M0R116	ATP1A3	237681111	01662
ATP1A1	K.NMVPQQALVIR.E	35.41	2.06824	634.859	16033	2	M0R116	ATP1A3	237681111	01662
ATP1A1	K.IVEIPFNSTNK.Y	49.94	2.69482	631.345	16367	2	H7BXX5	ATP1A1	237681111	01662
ATP1A1	R.AVFQANQENLPILKR.A	30.46	5.7186	581	16466	3	H7BXX5	ATP1A1	237681111	01662
ATP1A1	K.EQPLDEELKDAFQNAYLELGGLGER.V	71.48	1.66526	945.468	33684	3	H7BXX5	ATP1A1	237681111	01662
ATP1B3	R.IIGLKPEGVPR.I	23.81	0.48527	589.866	13243	2	P54709	ATP1B3	119599395	03521
ATP51	M.VPPVQVSPLIK.L	33.25	2.04125	588.87	16076	2	P56385	ATP5I	30582683	03308
ATP51	-.MVPPVQVSPLIK.L	43.44	0.620902	654.391	17780	2	P56385	ATP5I	114205599	03308
ATP5F1	K.HVVQSISTQQEKETIAK.C	95.39	0.520242	963.518	10004	2	P24539	ATP5F1	119576900	04467
ATP5F1	R.RKEQEHMINWVEK.H	21.58	0.137822	432.473	11319	4	P24539	ATP5F1	119576900	04467
ATP5F1	K.QASIQHIQNAIDTEK.S	23.14	3.3912	565.958	12945	3	P24539	ATP5F1	119576900	04467
ATP5J	R.QTSGGPVDASSEYQQELERELFK.L	67.05	1.39556	866.75	21201	3	A8MUH2	ATP5J	119630380	04399
ATP5L	K.TPALVNAAVTYSKPR.L	57.35	0.559235	794.446	14831	2	O75964	ATP5L	119587780	09815
ATP5L	R.LATFWYYAK.V	43.56	0.227079	581.8	19779	2	O75964	ATP5L	119587780	09815
ATP5O	K.VAASVLNPYVK.R	68.14	0.167145	580.837	15146	2	P48047	ATP5O	119630208	02899
ATP5O	K.LVRPPVQVYGIEGR.Y	43.4	8.62851	791.95	15393	2	P48047	ATP5O	119630208	02899
ATP5O	K.SFLSQGQVLKLEAK.T	78.65	2.23274	774.441	16646	2	P48047	ATP5O	119630209	02899
ATP5O	K.QNKLEQVEKELLR.V	51.64	1.31046	813.961	16681	2	P48047	ATP5O	119630208	02899
ATP5O	K.TDPSILGGMIVR.I	40.55	0.783359	629.844	20328	2	P48047	ATP5O	119630209	02899
ATP5O	R.LSNTQGVVSAFSTMMSVHR.G	109.82	2.0117	684.67	21151	3	P48047	ATP5O	119630208	02899
ATP5O	R.LSNTQGVVSAFSTMMSVHRGEVPCTVTSASPLEEATLSELK.T	49.31	0.617772	1088.54	26853	4	P48047	ATP5O	119630207	02899
ATP5O	K.ERFSPLTTNLINLLAENGR.L	52.08	5.22294	1079.59	28337	2	P48047	ATP5O	119630208	02899
ATP5O	R.FSPLTTNLINLLAENGR.L	126.73	1.94979	937.014	31500	2	P48047	ATP5O	119630208	02899
ATP6V1A1	K.AKEILQEEEDLAEIVQLVGK.A	18.58	3.4717	752.08	30410	3	P38606	ATP6V1A	119600034	06120
ATP6V1B2	R.IYPEEMIQTGISAIDGMNSIAR.G	42.58	0.185125	803.731	32632	3	P21281	ATP6V1B2	119584163	06088
ATP6V1G1	K.MTILQTYFR.Q	30.77	0.450277	586.81	20989	2	O75348	ATP6V1G1	119607831	06294
ATPase family, AAA domain containing 1	K.LQPSIIFIDEIDSFLR.N	57.11	2.45326	953.522	35514	2	Q8NBU5	ATAD1	119570565	12499
ATPase family, AAA domain containing 3A	R.NILMYGPPGTGK.T	55.21	0.620369	624.326	16414	2	Q9NVI7	ATAD3A	283436224	12500
ATPase family, AAA domain containing 3A	R.GLLLFVDEADAFLR.K	63.3	0.832249	789.931	34361	2	Q5T2N8	ATAD3C	283436224	12500
ATPase family, AAA domain containing 3B	K.QQQLLNEENLR.K	40.84	0.777054	692.862	13941	2	Q5T9A4	ATAD3B	283436224	10679
ATPase family, AAA domain containing 3B	R.QTVLESIR.T	17.11	3.84757	473.27	14060	2	Q5T9A2	ATAD3B	283436224	12500
ATPase family, AAA domain containing 3B	K.LKEYEAAVEQLKSEQIR.A	94.78	2.33226	1017.54	15779	2	Q5T9A4	ATAD3B	283436224	10679
ATPase family, AAA domain containing 3B	R.ITVLEALR.H	30.84	2.7401	457.786	18234	2	Q5T2N8	ATAD3C	283436224	12500
ATPase inhibitory factor 1	R.EQAEEERYFR.A	28.73	0.592651	678.812	11407	2	A0A0B4J230	ATPIF1	119628109	16529
Autoantigen La	K.SKAELMEISEDKTK.I	61.61	0.082048	804.911	11236	2	P05455	SSB	197692403	00168
Autoantigen La	R.RSPSKPLPEVTDEYKNDVK.N	55.65	0.560818	734.718	11345	3	P05455	SSB		00168
Autoantigen La	K.EGIILFK.E	15.43	1.62783	410.252	18528	2	P05455	SSB	253723045	00168
Autoantigen La	K.ICHQIEYYFGDFNLPR.D	76.34	1.57917	1036.49	21685	2	P05455	SSB	197692403	00168
Autoantigen La	K.GSIFVVFDSIESAKK.F	42	2.85825	813.938	22658	2	P05455	SSB	197692403	00168
Autoantigen La	R.LTTDFNVIVEALSK.S	77.46	1.44917	775.428	31370	2	P05455	SSB	197692403	00168
Autoantigen La	K.WIDFVR.G	15.12	2.26945	418.226	34936	2	P05455	SSB	253723045	00168
Autoantigen La	K.TKFASDDEHDEHDENGATGPVKR.A	29.67	0.44616	639.54	8383	4	P05455	SSB	197692403	00168
Autoantigen La	K.FASDDEHDEHDENGATGPVKR.A	80.59	0.702065	776.003	8662	3	P05455	SSB	197692403	00168
Autoantigen La	K.QKLEEDAEMK.S	24.17	8.15847	610.79	9427	2	P05455	SSB	197692403	00168
Autoantigen RCD8	R.GLVSTLQSATEQMAATVAGSVR.A	130.6	0.805651	1089.06	32892	2	Q6P2E9	EDC4	119603589	06911
BAP28	K.IFLFDTQHFISK.E	19.35	3.2959	748.403	22163	2	Q5T3Q7	HEATR1	187956497	17569
BAP28	K.LVPDLLAIVQR.K	64.28	0.939545	618.888	27314	2	Q5T3Q7	HEATR1	187956497	17569
BAP28	K.NTSELVSSEVYLLSALAALQK.V	125	0.236114	1118.61	35126	2	Q5T3Q7	HEATR1	187956497	17569
BAP31	K.LQAAVDGPMDKKEE.-	68.84	0.267843	510.92	10909	3	P51572	BCAP31	213511508	02319
BAP31	K.EYDRLLEEHAK.L	21.96	0.374992	701.851	11520	2	P51572	BCAP31	213511508	02319
BAP31	K.AENQVLAMR.K	57.37	1.90009	516.268	12451	2	P51572	BCAP31	213511508	02319
BAP31	K.VNLQNNPGAMEHFHMK.L	62.6	0.0889187	622.963	13198	3	P51572	BCAP31	213511508	02319
Basic leucine zipper and W2 domains 1	K.ERFDPTQFQDCIIQGLTETGTDLEAVAK.F	72.17	0.18413	1061.52	33384	3	Q7L1Q6	BZW1	333470721	16570
Basic leucine zipper and W2 domains 1	R.FDPTQFQDCIIQGLTETGTDLEAVAK.F	104.31	0.605373	1449.2	35239	2	Q7L1Q6	BZW1	333470721	16570
Basic leucine zipper and W2 domains 2	K.YFTDAGLKELSDFLR.V	28.1	3.26047	592.303	29615	3	B5MCE7	BZW2	229577398	16571
Basic transcription factor 3	K.QLTEMLPSILNQLGADSLTSLR.R	81.71	0.00708251	800.765	33908	3	P20290	BTF3	119616133	03966
Bcl XL binding protein v68	R.EQAELTGLR.L	35.13	1.65857	508.771	12564	2	Q96HS1	PGAM5	308198614	14681
Bcl XL binding protein v68	K.VSTDLLR.E	36.5	0.87123	402.234	13207	2	Q96HS1	PGAM5	308198614	14681
Bcl XL binding protein v68	R.AIETTDIISR.H	39.48	0.454137	559.806	14357	2	Q96HS1	PGAM5	308198614	14681
Bcl XL binding protein v68	R.NVESGEEELASKLDHYK.A	65.51	1.77009	649.98	15418	3	Q96HS1	PGAM5	281604151	14681
Bcl XL binding protein v68	R.HSQYHVDGSLEKDR.T	61.77	0.608096	418.453	9131	4	Q96HS1	PGAM5	308198614	14681
Bcl-2 inhibitor of transcription	K.VAAQCSHAAVSAYK.Q	42.2	0.641275	488.242	9040	3	J3KQ48	PTRH2	119614800	12273
BCL2 associated athanogene 2	R.IIDEVVNKFLDDLGNAK.S	54.07	0.729368	635.011	29391	3	A2A296	BAG2	123240857	04859
BCL2 associated transcription factor 1	R.SSFYPDGGDQETAKTGK.F	45.02	0.628144	596.607	11107	3	Q9NYF8	BCLAF1	219520423	16544
BCL2 associated transcription factor 1	K.STSESFIQHIVSLVHHVK.E	51.98	0.551733	683.369	22128	3	Q9NYF8	BCLAF1	219520423	16544
BCL2L13	K.ILVPLVLLR.Q	26.9	3.73842	518.37	27934	2	A0A087WX97	BCL2L13	119578172	09822
BCS1L	R.FYPGQAPSLAENFAEHVLR.A	58.49	1.4883	716.028	25533	3	Q9Y276	BCS1L	119964730	04708
BCS1L	R.LTFSGLLNALDGVASTEAR.I	121.24	1.6036	645.679	33195	3	Q9Y276	BCS1L	119964730	04708
Benzodiazapine receptor peripheral	M.APPWVPAMGFTLAPSLGCFVGSR.F	75.65	0.438341	1209.61	32782	2	P30536	TSPO	47678349	15913
Beta 1,4 galactosyltransferase 6	K.VAVLIPFR.N	19.51	1.23554	457.795	35905	2	Q9UBX8	B4GALT6	190570165	06808
Beta 2 microglobulin	K.SNFLNCYVSGFHPSDIEVDLLK.N	27.41	1.09779	852.08	27556	3	P61769	B2M	344189519	00189
Beta-1,3-glucuronyltransferase 3	R.ISQLQAELR.R	36.32	0.202345	529.304	13370	2	O94766	B3GAT3	119594449	07564
Beta-1,4 mannosyl transferase	R.WDESWVQTVLPLVMDT.-	26.79	1.52689	959.968	35869	2	Q9BT22	ALG1	119605647	10437
BH3 interacting domain death agonist	R.DLATALEQLLQAYPR.D	20.58	0.386623	567.977	35605	3	P55957	BID	347300423	03590
BHC110	R.IADQFLGAMYTLPR.Q	59.39	1.99019	798.418	23922	2	O60341	KDM1A	323462830	09800
BHC110	R.KGNYVADLGAMVVTGLGGNPMAVVSK.Q	30.29	0.769132	850.114	29791	3	O60341	KDM1A	323462830	09800
Biliverdin reductase A	R.NPHPSSAFLNLIGFVSR.R	25.86	1.58138	619.331	26286	3	P53004	BLVRA	119614577	11229
BIP	K.MKETAEAYLGKK.V	25.73	1.15144	456.911	10174	3	P11021	HSPA5	320089793	00682
BIP	K.NGRVEIIANDQGNR.I	41.45	1.882	778.399	10539	2	P11021	HSPA5	320089793	00682
BIP	R.MVNDAEKFAEEDKK.L	95.59	3.68733	827.39	10798	2	P11021	HSPA5	168984549	00682
BIP	K.EFFNGKEPSR.G	30.66	0.0413023	605.796	11240	2	P11021	HSPA5	320089793	00682
BIP	K.MKETAEAYLGK.K	63.51	0.785089	620.815	11350	2	P11021	HSPA5	320089793	00682
BIP	R.VEIIANDQGNR.I	57.45	0.852985	614.817	11470	2	P11021	HSPA5	320089807	00682
BIP	R.LTPEEIER.M	22.92	1.04205	493.762	12100	2	P11021	HSPA5	168984549	00682
BIP	R.TWNDPSVQQDIK.F	41.74	0.894673	715.849	14150	2	P11021	HSPA5	320089793	00682
BIP	K.KVTHAVVTVPAYFNDAQR.Q	48.14	0.207334	672.694	14348	3	P11021	HSPA5	320089793	00682
BIP	K.NQLTSNPENTVFDAK.R	94.72	0.102515	839.407	15207	2	P11021	HSPA5	320089793	00682
BIP	K.KKELEEIVQPIISK.L	85.69	0.580419	827.492	15317	2	P11021	HSPA5	168984549	00682
BIP	K.VTHAVVTVPAYFNDAQR.Q	47.81	1.29451	944.488	15873	2	P11021	HSPA5	320089793	00682
BIP	R.ITPSYVAFTPEGER.L	45.8	0.454435	783.894	16954	2	P11021	HSPA5	320089793	00682
BIP	R.IINEPTAAAIAYGLDKR.E	85.28	0.219714	606.003	17420	3	P11021	HSPA5	320089793	00682
BIP	R.IDTRNELESYAYSLK.N	38.41	2.16328	901.45	18011	2	P11021	HSPA5	168984549	00682
BIP	R.IINEPTAAAIAYGLDK.R	63.4	1.6507	830.453	18857	2	P11021	HSPA5	320089807	00682
BIP	K.ELEEIVQPIISK.L	36.73	0.449281	699.398	19327	2	P11021	HSPA5	168984549	00682
BIP	R.AKFEELNMDLFR.S	66.32	0.0489175	756.879	20397	2	P11021	HSPA5	320089793	00682
BIP	K.TFAPEEISAMVLTK.M	66.21	1.36388	768.901	23277	2	P11021	HSPA5	320089793	00682
Bleomycin hydrolase	R.AQHVFQHAVPQEGKPITNQK.S	24.48	0.968463	565.052	10115	4	J3KS79	BLMH	119571609	03870
Block of proliferation 1	R.SFIPSLVEKEK.V	25.4	1.15453	638.86	15688	2	Q96Q25	KM-PA-2	119602539	16558
Block of proliferation 1	K.KTTEEQVQASTPCPR.T	29	0.066981	577.949	9795	3	Q14137	BOP1	119602539	16558
Brain abundant, membrane attached signal protein 1	K.AEPPKAPEQEQAAPGPAAGGEAPK.A	29.66	2.3345	766.719	10229	3	P80723	BASP1	119628418	08389
Brain abundant, membrane attached signal protein 1	K.KTEAPAAPAAQETKSDGAPASDSKPGSSEAAPSSK.E	46.42	0.593399	832.405	8786	4	P80723	BASP1		08389
Brain abundant, membrane attached signal protein 1	K.ETPAATEAPSSTPK.A	52.67	0.737016	693.84	9263	2	P80723	BASP1	119628418	08389
Brain abundant, membrane attached signal protein 1	K.ESEPQAAAEPAEAK.E	35.91	5.53488	714.34	9395	2	P80723	BASP1	119628418	08389
Brain protein 44 like protein	R.NWLLFACHATNEVAQLIQGGR.L	86.08	5.42241	800.07	32779	3	Q5TI65	BRP44L	119567916	07091
Branched chain keto acid dehydrogenase E1, alpha polypeptide	R.AVAENQPFLIEAMTYR.I	46.06	4.24624	926.971	23605	2	P12694	BCKDHA	258645172	02009
BRCA2 and CDKN1A interacting protein	K.LLQQLFLK.A	22.05	0.670235	501.821	19608	2	Q9P287	BCCIP	119569605	16542
BRCA2 and CDKN1A interacting protein	K.SMVEQLDKFLNDTTKPVGLLLSER.F	63.03	1.29361	911.82	32462	3	Q9P287	BCCIP	119569605	16542
Breakpoint cluster region protein 1	R.DFVAEPMGEKPVGSLAGIGEVLGK.K	52.58	0.337465	800.754	23320	3	O75531	BANF1	221316573	04817
Breakpoint cluster region protein 1	K.DEDLFREWLK.D	16.34	1.02171	675.839	24752	2	O75531	BANF1	221316573	04817
Breakpoint cluster region protein 1	K.AYVVLGQFLVLK.K	51.45	0.133351	675.413	28892	2	O75531	BANF1	221316573	04817
Breakpoint cluster region protein 1	R.DCFGCLREWCDAFL.-	37.27	0.830832	924.878	32482	2	O75531	BANF1	221316573	04817
Breast carcinoma amplified sequence 2	R.EAAAALVEEETRR.Y	18.85	4.33852	722.87	13513	2	O75934	BCAS2	197692439	05777
BRI3 binding protein	R.SSPSGPSNPSNPSVEEK.L	89.98	1.19074	850.393	9404	2	Q8WY22	BRI3BP	119618877	09829
BRIX	R.FVLNLIK.I	30.32	0.99227	423.776	19384	2	Q8TDN6	BRIX1	119576313	16563
Brix domain containing 1	K.NISHDTFGTTYGR.I	39.22	6.01087	734.84	11889	2	Q9H7B2	RPF2	119568689	12552
Brix domain containing 1	K.NITRPFEDQTSLEFFSK.K	52.18	1.05099	1030.01	19952	2	Q5VXM9	RPF2	119568689	12552
Brix domain containing 1	R.IELEEMGPSLDLVLRR.T	16.88	0.758819	624.009	23823	3	Q5VXM9	RPF2	119568689	12552
Brix domain containing 1	K.SLLIDFFR.G	18.5	1.63275	505.786	30146	2	Q5VXM9	RPF2	119568689	12552
Bromodomain adjacent to zinc finger domain, 1B	K.TEQCLVALLHK.H	26.74	2.8985	656.36	16021	2	Q9UIG0	BAZ1B	223460860	10416
Bromodomain adjacent to zinc finger domain, 1B	K.LSEIPLTLHSVSELVR.L	53.57	2.21861	897.01	21679	2	Q9UIG0	BAZ1B	223460860	10416
Bromodomain adjacent to zinc finger domain, 1B	K.FSDFLLDPYK.Y	37.9	4.0221	622.816	23161	2	Q9UIG0	BAZ1B	223460860	10416
Bromodomain adjacent to zinc finger domain, 1B	K.SCDGNQELLNFLR.S	64.04	0.592692	783.372	23510	2	Q9UIG0	BAZ1B	223460860	10416
Bromodomain adjacent to zinc finger domain, 1B	R.FNHHCKDHTVSGDEDYCPR.S	29.66	0.185343	594.249	8399	4	Q9UIG0	BAZ1B	223460860	10416
Bromodomain and PHD finger containing 1	R.LLVELIR.K	32.4	0.579733	428.286	19482	2	P55201	BRPF1	119584380	03875
Bromodomain containing 4	R.SREDEDALEQAR.R	58.06	2.74203	709.831	10058	2	O60885	BRD4	119604879	10574
Bromodomain containing 4	K.NMGSWASLVQK.H	16.63	9.16583	610.814	11977	2	O60885	BRD4	119604879	10574
Bromodomain containing 4	K.VQPPTPLLPSVK.V	18.91	1.36075	638.386	16856	2	O60885	BRD4	119604879	10574
Butyrate induced transcript 1	R.QVNITVQK.K	22.51	2.55826	465.273	10641	2	H3BPZ1	HACD3	166199462	11037
Butyrate induced transcript 1	R.VELSDVQNPAISITENVLHFK.A	41.26	6.65291	785.09	29489	3	Q9P035	HACD3	166199462	11037
BWD	K.AAVKDVEEEKFPTQLSR.H	30.34	0.0102721	487.51	13568	4	Q2TAY7	SMU1	119578927	11588
BWD	R.YIHLENLLAR.S	15.42	0.938231	414.571	18394	3	Q2TAY7	SMU1	119578927	11588
BWD	R.LMALLGQALK.W	42.22	0.572972	529.325	19585	2	Q2TAY7	SMU1	119578927	11588
BWD	K.WQQHQGLLPPGMTIDLFR.G	31.93	1.03317	713.039	25542	3	Q2TAY7	SMU1	119578927	11588
Bystin	K.GILIPLCESGTCTLR.E	26.04	3.83579	845.44	19742	2	Q13895	BYSL	119624474	04848
Bystin	R.VLDALVFHFLGFR.T	41.94	0.984445	511.958	33199	3	Q13895	BYSL	119624474	04848
Bystin	R.QQQEELEAEHGTGDKPAAPR.E	64.81	0.425369	731.018	9422	3	Q13895	BYSL	119624474	04848
c Jun	K.AQNSELASTANMLR.E	56.48	3.05101	753.37	15323	2	P05412	JUN	253722245	01302
c Jun	K.NSDLLTSPDVGLLK.L	47.84	0.389999	736.403	19991	2	P05412	JUN	119627033	01302
C-terminal binding protein 1	R.QGAFLVNTAR.G	30.41	7.442	538.8	13703	2	Q13363	CTBP1	119603008	04015
C10orf117 protein	R.IIDKYEKIPR.T	33.73	2.4099	425.586	10655	3	Q8WTT2	NOC3L	119570426	12562
C10orf117 protein	R.FAAHLIAGAPSEGSGALKPELSR.R	56.46	0.321163	570.559	15114	4	Q8WTT2	NOC3L	119570426	12562
C10orf117 protein	R.SPLLPAVLEGLAK.F	30.28	1.82598	654.399	26353	2	Q8WTT2	NOC3L	119570426	12562
C10orf58 protein	R.EKEFGDKVNLLSVLEAAK.M	56.62	5.04704	664.03	21971	3	Q9BRX8	FAM213A	344925836	12580
C10orf58 protein	K.SMLDQLGVPLYAVVK.E	53.94	0.707941	816.956	29506	2	Q9BRX8	FAM213A	344925836	12580
C10orf69 protein	K.ISEIEDAAFLAR.E	47.39	1.14333	667.85	18529	2	O75477	ERLIN1	168984282	08502
C13orf8 protein	R.KHALFPELPK.S	16.1	2.0107	590.347	13434	2	Q96JM3	CHAMP1	255918141	10707
C13orf8 protein	K.AFLLESLLK.N	15.14	2.34514	517.317	28005	2	Q96JM3	CHAMP1	255918141	10707
C14orf114 protein	R.TLLDILADGTILK.V	44.74	1.84727	693.417	33122	2	G5E947	EXD2	301129161	16592
C14orf124 protein	R.VLVGGGTGFIGTALTQLLNAR.G	159.63	0.599561	1029.59	34332	2	Q9NRG7-2	SDR39U1	119586416	16598
C14orf124 protein	R.AFIPLPSAVVQAVFGR.Q	33.68	1.21893	836.482	34914	2	Q9NRG7	SDR39U1	269849556	16598
C14orf156 protein	R.RIPWTAASSQLK.E	63.72	0.998704	679.384	13420	2	A0A087WUN7	SLIRP	119601710	12639
C14orf156 protein	R.SINQPVAFVR.R	26.8	2.19523	565.821	14948	2	A0A087WUN7	SLIRP	119601710	12639
C14orf156 protein	R.CILPFDKETGFHR.G	26.21	0.528461	540.605	15604	3	A0A087WUN7	SLIRP	119601710	12639
C14orf166 protein	K.HILGFDTGDAVLNEAAQILR.L	78.32	5.03217	718.387	31481	3	Q9Y224	C14orf166	119586065	16615
C14orf166 protein	K.EGLPVALDKHILGFDTGDAVLNEAAQILR.L	85.59	2.24604	1025.88	31922	3	Q9Y224	C14orf166	119586065	16615
C19orf32 protein	R.NLVTEVLGALEAK.T	59.97	0.465811	678.89	34983	2	Q96HR9	REEP6	119589899	16629
C1orf31 protein	K.CLDENLEDASQCKK.L	58.71	2.46587	855.375	11515	2	Q5JTJ3-2	C1orf31	119590398	18535
C1orf35 protein	K.GRAPCAGPSREEELAAVR.E	40.51	0.327109	482.246	10535	4	Q9BU76	MMTAG2	119590245	10090
C1orf35 protein	R.EAEREALLAALGYK.N	36.21	1.73423	767.416	19538	2	Q9BU76	MMTAG2	119590245	10090
C20ORF1 protein	K.ICRDPQTPVLQTK.H	16.65	0.647245	519.28	11030	3	Q9ULW0	TPX2	119596828	05802
C20orf116 protein	R.AASAGQEPLHNEELAGAGR.V	64.26	1.51339	626.641	11382	3	A0A0A0MRX2	DDRGK1	119630949	12741
C20orf116 protein	K.FIYITPEELAAVANFIR.Q	71.25	2.95975	984.033	35161	2	Q96HY6	DDRGK1	119630949	12741
C20orf14 protein	K.LEEANGNTQMVEK.I	83.64	0.65496	731.846	10279	2	O94906	PRPF6	119595585	10729
C20orf14 protein	K.IQQQFSDLKR.K	31.17	8.15399	421.57	10963	3	O94906	PRPF6	119595585	10729
C20orf14 protein	K.NPGLWLESVR.L	20.33	1.46247	585.816	18848	2	O94906	PRPF6	119595585	10729
C20orf178 protein	R.EALENANTNTEVLK.N	72.2	0.993675	773.392	13022	2	Q9H444	CHMP4B	119596700	16642
C20orf6 protein	K.NIVQHTTDSSLEEKQR.T	18.72	1.24142	471.991	9732	4	Q9H501	ESF1	145207324	10732
C20orf72 protein	K.NQNIQKPEYSE.-	33.92	0.48754	675.32	10191	2	Q5QPE8	MGME1	119630666	12783
C20ORF77 protein	K.IASLPQEVQDVSLLEK.I	55.06	0.944052	884.989	20946	2	Q9NQG5	RPRD1B	123233655	08513
C20ORF77 protein	R.KLTFLYLANDVIQNSK.R	59.95	0.454197	623.016	22577	3	A0A0C4DGQ6	RPRD1A	119596451	08513
C2f protein	R.AGLLQVYIHTQK.N	31.36	2.13018	685.892	15813	2	Q92979	EMG1	194328699	12803
C2f protein	R.ELVPSSDPIVFVVGAFAHGK.V	45.23	4.54155	690.377	31501	3	Q92979	EMG1	194328699	12803
C6orf110 protein	K.IEHTETDTVDPR.S	32.89	0.159981	471.56	9180	3	Q5T3F8	TMEM63B	223460546	16656
C6orf115 protein	K.CANLFEALVGTLK.A	48.9	2.11874	718.383	32382	2	Q9P1F3	ABRACL	119568287	12842
C6orf133 protein	K.TFMDHLRHRDAQGR.F	14.33	6.40281	435.721	9741	4	Q8IWV8	UBR2	119624500	09853
C6orf55 protein	R.TAQEHDKRDPVVAYYCR.L	29.93	0.0426945	527.755	10887	4	A0A087WY55	VTA1	119568270	09855
C6orf55 protein	K.LMDQLEALKK.Q	29.11	0.461021	594.836	14909	2	A0A087WY55	VTA1	119568270	09855
C6orf66 protein	K.IMQEYQLEQK.D	32.39	0.200054	655.326	13193	2	Q9P032	NDUFAF4	119568886	10795
C6orf66 protein	K.LLSFLKDVYVDSKDPVSSLQVK.A	37.4	1.37561	620.846	21979	4	Q9P032	NDUFAF4	119568886	10795
C6orf66 protein	K.ISIVEALTLLNNHKLFPETWTAEK.I	53.97	3.03088	692.633	31734	4	Q9P032	NDUFAF4	119568886	10795
C9orf105 protein	R.KMREDVISSIR.N	18.45	2.15861	445.248	11452	3	Q8N4H5	TOMM5	197333732	16672
Cadherin 2	K.VCQCDSNGDCTDVDR.I	112.24	2.52353	900.83	8653	2	P19022	CDH2	167887532	00226
Cadherin 2	R.VKVCQCDSNGDCTDVDR.I	59.31	3.58761	676.61	9221	3	P19022	CDH2	167887532	00226
Calcineurin A alpha	K.GLTPTGMLPSGVLSGGK.Q	18.23	0.230302	786.427	19601	2	A8W6Z8	PPP3CA	197692675	00234
Calcium-binding mitochondrial carrier protein Aralar1	K.LTVNDFVR.D	28.29	1.39072	482.267	17572	2	Q546F9	SLC25A13	237649019	04719
Calcium-binding mitochondrial carrier protein Aralar1	R.GLIPQLIGVAPEK.A	64.9	2.80641	667.904	22829	2	O75746	SLC25A12	206729858	04719
Calgizzarin	K.YAGKDGYNYTLSK.T	43.48	0.958294	740.36	11354	2	P31949	S100A11	119573777	04385
Calgizzarin	R.CIESLIAVFQK.Y	47.37	0.388467	654.355	24862	2	P31949	S100A11	119617525	04385
Calgizzarin	K.TEFLSFMNTELAAFTK.N	90.14	0.653006	925.456	32944	2	P31949	S100A11	119603728	04385
Calmegin	K.IMIANANKPGVLK.Q	20.52	7.60378	684.9	12377	2	O14967	CLGN	194578888	03513
Calmodulin 1	R.VFDKDGNGYISAAELR.H	72.75	1.11233	877.94	15987	2	P62158	CALM3	333360987	00241
Calnexin	R.EIEDPEDRKPEDWDERPK.I	30.72	1.35608	761.69	12129	3	B4DGP8	CANX		00252
Calnexin	K.AEEDEILNR.S	56.69	0.982985	544.764	13095	2	B4DGP8	CANX	119574190	00252
Calnexin	R.IVDDWANDGWGLKK.A	76.78	0.613555	808.907	18129	2	B4DGP8	CANX	119574190	00252
Calnexin	R.GTLSGWILSK.A	16.64	0.116805	531.303	19177	2	B4DGP8	CANX	119574190	00252
Calnexin	R.KIPNPDFFEDLEPFR.M	45.48	0.436712	621.981	26039	3	B4DGP8	CANX	119574190	00252
Calnexin	K.LNKPFLFDTKPLIVQYEVNFQNGIECGGAYVK.L	17.15	0.586725	926.232	27684	4	B4DGP8	CANX	119574190	00252
Calnexin	K.APVPTGEVYFADSFDRGTLSGWILSK.A	15.8	3.89419	938.48	28862	3	B4DGP8	CANX	119574190	00252
Calnexin	K.QKSDAEEDGGTVSQEEEDRKPK.A	41.82	2.38818	616.286	8238	4	B4DGP8	CANX		00252
Calnexin	K.SDAEEDGGTVSQEEEDRKPK.A	22.61	1.16139	552.248	8873	4	B4DGP8	CANX	119574190	00252
Calreticulin	K.KIKDPDASKPEDWDER.A	90.73	0.570263	482.989	10370	4	P27797	CALR		00169
Calreticulin	K.FYGDEEKDKGLQTSQDAR.F	93.19	4.20804	1043.98	10978	2	P27797	CALR	325533986	00169
Calreticulin	K.IKDPDASKPEDWDER.A	31.77	0.790743	450.965	11332	4	P27797	CALR	197692517	00169
Calreticulin	K.VHVIFNYK.G	23.59	1.07496	510.288	13257	2	P27797	CALR	325533986	06339
Calreticulin	R.CKDDEFTHLYTLIVRPDNTYEVK.I	22.81	2.13907	714.851	21796	4	P27797	CALR	325533986	00169
Calumenin	R.EQFVEFR.D	33.73	0.4107	477.738	15533	2	O43852	CALU	314122183	04569
Calumenin	K.IDGDKDGFVTVDELKDWIK.F	49.73	0.155943	731.707	24772	3	O43852	CALU	314122181	04569
cAMP responsive element binding protein 5	K.QLLLTHK.D	19.14	0.921962	426.768	20708	2	Q02930	CREB5	334302918	09896
Cancer susceptibility candidate 3	K.SEANDAVNSSTKEEKGEEKPDTK.S	47.52	1.27389	831.723	8036	3	O15234	CASC3		16225
Capping protein, muscle Z line, alpha 1	R.LLLNNDNLLR.E	72.45	1.51291	599.35	18284	2	A0A0D9SET8	CAPZA2	119603921	03347
Capping protein, muscle Z line, alpha 1	K.FTITPPTAQVVGVLK.I	20.69	0.564	785.964	20721	2	P52907	CAPZA1	119576930	03347
Carbonic anhydrase II	K.YAAELHLVHWNTK.Y	20.09	0.748506	527.944	15019	3	P00918	CA2	347447441	02023
Carbonic anhydrase II	K.VVDVLDSIKTK.G	35.92	1.65035	608.86	15990	2	P00918	CA2	347447441	02023
Carbonic anhydrase II	R.ILNNGHAFNVEFDDSQDKAVLK.G	86.77	0.25705	825.415	16566	3	P00918	CA2	347447441	02023
Carbonic anhydrase II	R.KLNFNGEGEPEELMVDNWRPAQPLK.N	45.16	3.56079	971.148	18680	3	P00918	CA2	347447441	02023
Carbonic anhydrase II	K.AVQQPDGLAVLGIFLK.V	54.5	0.615949	834.988	32761	2	P00918	CA2	347447441	02023
Carbonyl reductase 1	K.ILLNACCPGWVR.T	32.3	2.8751	729.869	17892	2	P16152	CBR1	209870397	00267
Carbonyl reductase 1	R.DVCTELLPLIKPQGR.V	34.29	1.13977	869.981	21948	2	P16152	CBR1	209870397	00267
Carbonyl reductase 1	R.SETITEEELVGLMNKFVEDTKK.G	54.45	1.2227	635.826	29805	4	P16152	CBR1	209870397	00267
Carnitine palmitoyltransferase 2	K.LMSSGNEESLR.K	46.86	0.505491	611.79	10957	2	P23786	CPT2	119627158	02802
Carnitine palmitoyltransferase 2	R.AGLLEPEVFHLNPAK.S	33.17	1.10894	545.635	19051	3	P23786	CPT2	119627158	02802
Carnitine palmitoyltransferase 2	K.LNFELTDALK.T	26.32	3.21753	582.317	20954	2	P23786	CPT2	119627158	02802
Casein kinase II, alpha 1	R.GGPNIITLADIVKDPVSR.T	55.43	0.767809	933.027	23230	2	Q5U5J2	CSNK2A1	345531736	00277
Casein kinase II, alpha 2	K.VLGTEELYGYLK.K	34.58	0.469404	692.871	20784	2	P19784	CSNK2A2	319443634	00279
Casein kinase II, alpha 2	R.HLVSPEALDLLDKLLR.Y	51.86	0.191041	611.36	29135	3	P19784	CSNK2A2	319443634	00279
Casein kinase II, beta	R.VYCENQPMLPIGLSDIPGEAMVK.L	55.69	1.13617	1281.12	27138	2	P67870	CSNK2B	203282562	00278
Catechol-O-methyltransferase	R.KGTVLLADNVICPGAPDFLAHVR.G	57.9	0.362519	821.778	20457	3	P21964	COMT	306991591	00284
Catechol-O-methyltransferase	K.GTVLLADNVICPGAPDFLAHVR.G	31.1	1.43926	779.08	23603	3	P21964	COMT	306991591	00284
Catenin alpha 1	K.QIIVDPLSFSEER.F	24	3.56341	766.904	22187	2	P35221	CTNNA1	119582527	00285
Catenin beta	R.LVQLLVR.A	37.2	0.894636	420.787	16049	2	P35222	CTNNB1	197692485	00286
Catenin beta	R.VAAGVLCELAQDKEAAEAIEAEGATAPLTELLHSR.N	60.25	0.371507	909.216	29385	4	P35222	CTNNB1	167744997	00286
Catenin beta	R.GLNTIPLFVQLLYSPIENIQR.V	64.03	0.887018	1214.68	35496	2	P35222	CTNNB1	197692485	00286
Catenin beta like 1	R.LLNKFTENDSEKVDR.L	25.64	1.1339	452.736	11245	4	A0A087WUB9	CTNNBL1	119596460	10850
Catenin beta like 1	K.FVDILGLR.T	23.73	1.04658	466.782	22248	2	A0A087WUB9	CTNNBL1	119596460	10850
Catenin beta like 1	R.FLKGEGLQLMNLMLR.E	30.5	1.05163	588.329	25624	3	A0A087WUB9	CTNNBL1	119596460	10850
Catenin beta like 1	K.GEGLQLMNLMLR.E	49.97	2.89659	687.863	27193	2	A0A087WUB9	CTNNBL1	119596460	10850
Catenin, delta 1	K.ALSAIADLLTNEHER.V	21.5	1.11867	551.624	20615	3	O60716	CTNND1	332688222	03026
Catenin, delta 1	R.QPELPEVIAMLGFR.L	24.02	3.59406	533.959	33300	3	O60716	CTNND1	332688222	03026
Catenin, delta 1	R.DMDLTEVITGTLWNLSSHDSIK.M	71.33	1.29928	825.742	35300	3	O60716	CTNND1	332688222	03026
Catenin, gamma	R.TMQNTSDLDTAR.C	65.74	0.635808	676.809	10388	2	P14923	JUP	258588653	01414
Catenin, gamma	R.HLTSRHPEAEMAQNSVR.L	24.31	1.21857	491.494	9053	4	P14923	JUP	258588653	01414
Cathepsin D	K.FDGILGMAYPR.I	45.17	1.49562	620.314	22080	2	P07339	CTSD	157879212	00291
Cathepsin D	K.AIGAVPLIQGEYMIPCEK.V	33.59	1.07289	995.014	22084	2	P07339	CTSD	157879212	00291
CBP80	R.VMFEVWR.N	22.81	1.09469	483.746	19625	2	Q09161	NCBP1	255917906	02717
CBP80	K.SACSLESNLEGLAGVLEADLPNYK.S	30	5.39123	850.756	33603	3	Q09161	NCBP1	255917906	02717
CCAAT binding factor	K.QNIFEFFER.Q	39.79	0.263501	615.301	27788	2	A0A087X1N2	CEBPZ	308153621	09875
CCAAT binding factor	K.HLVAEFVQVLETLSHDTLVTTK.T	80.01	1.09138	827.45	35173	3	A0A087X1N2	CEBPZ	308153621	09875
CCCTC binding factor	R.FKCDQCDYACRQER.H	19.33	0.252093	645.935	9256	3	P49711	CTCF	300388142	05005
CCR4-NOT transcription complex, subunit 3	R.MLDNDSILVDAIR.K	42.03	2.91166	737.884	22189	2	O75175	CNOT3	119592600	05368
CCT8	R.AVDDGVNTFK.V	41.42	1.7644	533.263	12314	2	P50990	CCT8	119630331	10816
CCT8	K.HFSGLEEAVYR.N	68.06	0.298248	654.322	14376	2	P50990	CCT8	119630330	10816
CCT8	K.LATNAAVTVLR.V	50.01	0.279975	564.841	14458	2	P50990	CCT8	119630331	10816
CCT8	K.QYGNEVFLAK.L	40.03	0.557932	584.804	14959	2	P50990	CCT8	119630331	10816
CCT8	K.QITSYGETCPGLEQYAIKK.F	15.69	1.66096	729.366	15211	3	P50990	CCT8	119630331	10816
CCT8	R.LVPGGGATEIELAK.Q	52.81	1.40837	677.882	15281	2	P50990	CCT8	119630331	10816
CCT8	K.KFAEAFEAIPR.A	53.98	0.284668	639.845	15593	2	P50990	CCT8	119630331	10816
CCT8	K.APGFAQMLK.E	32.73	2.72828	481.759	16016	2	P50990	CCT8	119630330	10816
CCT8	K.ILGSGISSSSVLHGMVFK.K	41.09	3.96155	607	18876	3	P50990	CCT8	119630331	10816
CCT8	K.TAEELMNFSKGEENLMDAQVK.A	64.64	6.14733	795.38	19255	3	P50990	CCT8	119630331	10816
CCT8	K.DMLEAGILDTYLGKYWAIK.L	82.05	1.64263	1100.57	32705	2	P50990	CCT8	119630331	10816
CCT8	R.GSTDNLMDDIERAVDDGVNTFK.V	23.11	1.36437	804.705	33701	3	P50990	CCT8	119630331	10816
CD147	K.SSEHINEGETAMLVCK.S	88.83	1.35305	902.913	13088	2	A0A087WUV8	BSG	290543627	00176
CD147	K.SESVPPVTDWAWYK.I	55.7	1.5978	832.9	21937	2	A0A087WUV8	BSG	290543627	00176
CD59	K.FEHCNFNDVTTR.L	19.78	2.75968	513.894	11898	3	P13987	CD59	187829185	00117
CD9	K.AIHYALNCCGLAGGVEQFISDICPK.K	76.51	3.64765	931.773	29734	3	P21926	CD9	119609219	00880
CDC like kinase 3	R.ITLAEALLHPFFAGLTPEER.S	70.27	0.670053	742.404	34201	3	G5E959	CLK3	332138288	04290
CDC2	R.DLKPQNLLIDDKGTIK.L	34.92	3.01596	906.02	16307	2	A0A087WZZ9	CDK1	334302921	00302
CDC37	K.SMVNTKPEKTEEDSEEVR.E	54.64	0.692605	527.751	9421	4	Q16543	CDC37	119604509	05456
CDC42	K.YVECSALTQK.G	32.32	0.250297	599.792	11218	2	P60953	CDC42	322510015	00309
CDC42	K.WVPEITHHCPK.T	33.68	0.320584	468.568	11306	3	P60953	CDC42	322510015	00309
CDC42	K.NVFDEAILAALEPPEPK.K	99.68	0.160823	926.988	32448	2	P60953	CDC42	322510015	00309
CDC5	R.QQDLDGELR.S	26.76	8.80101	537.26	11833	2	Q99459	CDC5L	119624675	04184
CDC5	R.TFEELKKHEDSAIPR.R	31.29	1.54562	450.737	11992	4	Q99459	CDC5L	119624675	04184
CDC5	R.TIAPIIGR.T	23.47	1.03982	420.768	14515	2	Q99459	CDC5L	159164126	04184
CDC5	R.WYEWLDPSIK.K	29.31	3.91126	668.83	24000	2	Q99459	CDC5L	159164125	04184
CDC5	K.QLNDLWDQIEQAHLELR.T	63.22	0.777436	707.696	27393	3	Q99459	CDC5L	119624675	04184
CDCA5	R.LETLGSASTSTPGRR.S	20.47	0.484733	511.606	10493	3	Q96FF9	CDCA5	119594749	13016
CDCA8	R.LLASDLQR.H	31.64	3.60887	458.265	12598	2	Q53HL2	CDCA8	242556146	13017
CDK2 associated protein 1	K.YAELLAIIEELGKEIRPTYAGSK.S	34.21	0.017158	641.855	33534	4	O14519	CDK2AP1	296863317	03726
CDK2 associated protein 1	K.YAELLAIIEELGK.E	63.27	1.24776	731.414	34610	2	O14519	CDK2AP1	296863317	03726
Cell death regulatory protein GRIM 19	R.WVPPLIGELYGLR.T	33.2	0.716524	504.958	32876	3	J3KN00	NDUFA13	260763955	09452
Cell division cycle 91 like 1 protein	K.LLLELDQYAPDVAELIR.T	94.83	4.82779	986.048	32546	2	Q9H490	PIGU	119596668	12250
Cell division cycle and apoptosis regulator 1	R.NLSTVMDEIHTVLKK.D	30.16	1.90285	864.47	21345	2	Q8IX12	CCAR1	124376860	10811
Cellubrevin	R.LQQTQNQVDEVVDIMR.V	123	2.05641	958.483	19406	2	Q15836	VAMP3	119591988	04711
Centaurin beta 2	R.ASAQSSVR.S	15.45	0.230936	403.212	7065	2	A0A087X1H5	ACAP2	187608516	09681
Centromeric protein F	K.NASLQDTLEVLQSSYK.N	25.56	5.77984	898.452	23883	2	P49454	CENPF	156630875	02582
Centromeric protein F	K.QGQLSELDKLLSSFK.S	17.18	4.01912	564.975	27384	3	P49454	CENPF	156630875	02582
CGI 51 protein	K.SSLSHAMVIDSR.N	42.63	0.949606	434.887	12064	3	Q9Y512	SAMM50	225543166	10826
CGI 51 protein	K.VTGQFPWSSLR.E	39.38	0.648057	639.336	19449	2	Q9Y512	SAMM50	225543166	10826
CGI 51 protein	R.TKDDIIICEIGDVFK.A	27.27	0.135341	589.306	26113	3	Q9Y512	SAMM50	225543166	10826
CGI-09 protein	R.MGGFGSIIQLYPGGGPVR.A	35.4	1.56151	903.473	24561	2	Q9UJA5	TRMT6	119630812	13027
CGI-09 protein	K.SFLSGLYEFPLNKVDSLLHGTFSAK.M	35.13	1.16083	693.366	32231	4	Q9UJA5	TRMT6	119630812	13027
CGI-09 protein	K.SNASTLESHETEEPAAK.K	65.73	1.41935	900.915	9553	2	Q9UJA5	TRMT6	119630811	13027
CGI-100 protein	K.LEDILESINSIK.S	22.4	2.53758	687.378	23454	2	Q9Y3A6	TMED5	282165814	13028
CGI-49 protein	R.NVSNLKPVPLIGPK.L	28.27	1.33478	492.637	14918	3	Q8NBX0	SCCPDH	55665834	13038
Chaperonin containing T complex polypeptide 1 subunit 4	K.GIHPTIISESFQK.A	25.92	0.127679	728.893	14689	2	B7Z9L0	CCT4	119620393	05506
Chaperonin containing T complex polypeptide 1 subunit 4	K.VIDPATATSVDLR.D	78.87	5.7891	679.366	16225	2	B7Z2F4	CCT4	119620393	05506
Chaperonin containing T complex polypeptide 1 subunit 4	R.AYILNLVK.Q	15.27	4.31461	467.29	17879	2	B7Z2F4	CCT4	119620393	05506
Chaperonin containing T complex polypeptide 1 subunit 4	R.DALSDLALHFLNK.M	83.29	1.57059	728.892	30953	2	B7Z2F4	CCT4	119620393	05506
Chaperonin containing T complex polypeptide 1, subunit 1	R.GASKEILSEVER.N	62.54	6.15318	659.35	12942	2	P49368	CCT3	127796120	08969
Chaperonin containing T complex polypeptide 1, subunit 1	R.NLQDAMQVCR.N	35.4	0.16362	617.787	14254	2	P49368	CCT3	127796120	08969
Chaperonin containing T complex polypeptide 1, subunit 1	R.AVAQALEVIPR.T	62.27	0.929126	583.848	16710	2	P49368	CCT3	127796120	08969
Chaperonin containing T complex polypeptide 1, subunit 1	R.IVSRPEELREDDVGTGAGLLEIK.K	21.53	0.3405	624.838	17473	4	P49368	CCT3	127796120	08969
Chaperonin containing T complex polypeptide 1, subunit 1	R.IVLLDSSLEYK.K	60.51	0.761108	640.36	19265	2	P49368	CCT3	127796120	08969
Chaperonin containing T complex polypeptide 1, subunit 1	K.GISDLAQHYLMR.A	15.95	0.697438	468.575	19451	3	P49368	CCT3	127796120	08969
Chaperonin containing T complex polypeptide 1, subunit 1	K.ALDDMISTLK.K	30.81	0.422926	553.791	19628	2	P49368	CCT3	127796120	08969
Chaperonin containing T complex polypeptide 1, subunit 1	R.WSSLACNIALDAVK.M	56.43	1.21334	774.399	19988	2	P49368	CCT3	127796120	08969
Chaperonin containing T complex polypeptide 1, subunit 1	K.TAVETAVLLLR.I	64.04	2.59927	593.362	20982	2	P49368	CCT3	127796120	08969
Chaperonin containing T complex polypeptide 1, subunit 1	K.ELGIWEPLAVK.L	21.59	1.76774	627.857	23281	2	P49368	CCT3	127796120	08969
Chaperonin containing T complex polypeptide 1, subunit 1	K.MLLDPMGGIVMTNDGNAILR.E	83.67	3.41611	1066.04	29031	2	P49368	CCT3	127796120	08969
Chaperonin containing T complex polypeptide 1, subunit 1	K.ISIPVDISDSDMMLNIINSSITTK.A	65.05	1.37497	869.781	33415	3	P49368	CCT3	127796120	08969
Chaperonin containing T complex polypeptide 1, subunit 1	R.ILQMEEEYIQQLCEDIIQLKPDVVITEK.G	86.74	2.08909	1139.92	33592	3	P49368	CCT3	127796120	08969
Chaperonin containing T complex polypeptide 1, subunit 2	K.EAVAMESYAK.A	24.94	2.0191	549.759	11936	2	P78371	CCT2	311771535	06895
Chaperonin containing T complex polypeptide 1, subunit 2	K.HGINCFINR.Q	32.69	2.46252	565.778	12122	2	P78371	CCT2	311771535	06895
Chaperonin containing T complex polypeptide 1, subunit 2	R.LKGSGNLEAIHIIK.K	18.42	0.679892	498.299	13416	3	P78371	CCT2	311771535	06895
Chaperonin containing T complex polypeptide 1, subunit 2	K.KIHPQTIIAGWR.E	33.26	6.47128	710.41	13904	2	P78371	CCT2	311771535	06895
Chaperonin containing T complex polypeptide 1, subunit 2	K.ILIANTGMDTDKIK.I	76.36	0.147439	766.921	15150	2	P78371	CCT2	311771535	06895
Chaperonin containing T complex polypeptide 1, subunit 2	K.IHPQTIIAGWR.E	33.53	0.377789	646.367	15595	2	P78371	CCT2	311771535	06895
Chaperonin containing T complex polypeptide 1, subunit 2	K.LAVEAVLR.L	39.46	1.17858	435.773	15693	2	P78371	CCT2	311771535	06895
Chaperonin containing T complex polypeptide 1, subunit 2	R.TVYGGGCSEMLMAHAVTQLANR.T	121.76	0.879928	1183.56	19208	2	P78371	CCT2	311771535	06895
Chaperonin containing T complex polypeptide 1, subunit 2	R.LALVTGGEIASTFDHPELVK.L	62.76	2.0509	699.714	21245	3	P78371	CCT2	311771535	06895
Chaperonin containing T complex polypeptide 1, subunit 2	R.SLHDALCVLAQTVKDSR.T	61.62	3.04705	638.337	22057	3	P78371	CCT2	311771535	06895
Chaperonin containing T complex polypeptide 1, subunit 2	R.SLHDALCVLAQTVK.D	64	0.958303	777.92	22326	2	P78371	CCT2	311771535	06895
Chaperonin containing T complex polypeptide 1, subunit 2	K.LGGSLADSYLDEGFLLDKK.I	102.14	2.1293	681.02	22339	3	P78371	CCT2	311771535	06895
Chaperonin containing T complex polypeptide 1, subunit 2	R.LTSFIGAIAIGDLVK.S	39.74	0.677255	759.45	30232	2	P78371	CCT2	197692393	06895
Chaperonin containing T complex polypeptide 1, subunit 2	R.VQDDEVGDGTTSVTVLAAELLR.E	132.75	1.73327	1144.58	31924	2	P78371	CCT2	311771535	06895
Chaperonin containing T complex polypeptide 1, subunit 2	R.QLIYNYPEQLFGAAGVMAIEHADFAGVER.L	74.23	0.458005	1070.53	32018	3	P78371	CCT2	311771535	06895
Chaperonin containing T complex polypeptide 1, subunit 7	R.GKATISNDGATILK.L	15.83	0.253461	463.596	11480	3	Q99832	CCT7	261399877	06896
Chaperonin containing T complex polypeptide 1, subunit 7	R.GMDKLIVDGR.G	40.67	0.583552	552.297	13390	2	A0A0D9SG95	CCT7	119620145	06896
Chaperonin containing T complex polypeptide 1, subunit 7	R.GGAEQFMEETER.S	55.49	0.0187918	692.296	14770	2	Q99832	CCT7	261399877	06896
Chaperonin containing T complex polypeptide 1, subunit 7	R.SLHDAIMIVR.R	25.27	0.187072	577.821	15504	2	Q99832	CCT7	261399877	06896
Chaperonin containing T complex polypeptide 1, subunit 7	K.SQDAEVGDGTTSVTLLAAEFLK.Q	90.24	2.52206	1126.57	31875	2	Q99832	CCT7	261399877	06896
Chaperonin containing T complex polypeptide 1, subunit 7	R.INALTAASEAACLIVSVDETIKNPR.S	86.33	0.430658	886.138	33811	3	Q99832	CCT7	261399877	06896
Chaperonin containing T-complex polypeptide 1 subunit 6A	R.IITEGFEAAKEK.A	49.62	0.548021	668.361	12237	2	P40227	CCT6A	121490543	00089
Chaperonin containing T-complex polypeptide 1 subunit 6A	K.MLVSGAGDIK.L	14.72	3.7677	495.766	13105	2	P40227	CCT6A	327478610	09873
Chaperonin containing T-complex polypeptide 1 subunit 6A	K.VCGDSDKGFVVINQK.G	17.64	0.513258	555.947	13218	3	P40227	CCT6A	121490543	00089
Chaperonin containing T-complex polypeptide 1 subunit 6A	K.VLAQNSGFDLQETLVK.I	127.69	0.237239	881.473	18968	2	P40227	CCT6A	121490543	00089
Chaperonin containing T-complex polypeptide 1 subunit 6A	K.GIDPFSLDALSK.E	38.02	2.16052	631.834	23472	2	P40227	CCT6A	121490543	00089
Chaperonin containing T-complex polypeptide 1 subunit 6A	K.GIDPFSLDALSKEGIVALR.R	59	0.386287	667.706	28314	3	P40227	CCT6A	121490543	00089
Chaperonin containing T-complex polypeptide 1 subunit 6A	K.NAIDDGCVVPGAGAVEVAMAEALIK.H	89.77	1.36506	1235.62	32644	2	P40227	CCT6A	121490543	00089
Chaperonin containing T-complex polypeptide 1 subunit 6A	R.AQLGVQAFADALLIIPK.V	75.31	0.530532	884.522	35025	2	P40227	CCT6A	121490543	00089
Charged multivesicular body protein 5	K.APPPSLTDCIGTVDSR.A	46.83	5.75985	843.407	16525	2	Q9NZZ3	CHMP5	306966146	15408
CHERP	R.ELLAALQK.V	17.24	1.42512	443.273	15713	2	J3QK89	CHERP	296439404	13051
CHERP	K.LLEETQLDMNEFDNLLQPIIDTCTK.D	52.82	0.697189	998.488	33629	3	J3QK89	CHERP	296439404	13051
Chloride intracellular channel 1	K.LAALNPESNTAGLDIFAK.F	57.97	0.551769	922.992	21907	2	O00299	CLIC1	345531894	04188
Choline/ethanolamine phosphotransferase 1	K.LFQLPTPPLSR.H	18.72	1.55588	634.871	21004	2	A0A0C4DGS9	CEPT1	119576876	13024
Chondroitin sulfate proteoglycan 6	R.QIAAIHKDLEDTEANKEK.N	38.19	1.55573	411.418	10287	5	Q9UQE7	SMC3	119569943	05829
Chondroitin sulfate proteoglycan 6	K.RVDALNDEIR.Q	37.24	1.55418	600.819	11582	2	Q9UQE7	SMC3	119569943	05829
Chondroitin sulfate proteoglycan 6	R.LALLHEGTGPR.V	37.13	0.634209	582.331	12254	2	Q9UQE7	SMC3	119569943	05829
Chondroitin sulfate proteoglycan 6	K.QVIIQGFR.S	17.14	0.283167	480.785	15257	2	Q9UQE7	SMC3	119569943	05829
Chondroitin sulfate proteoglycan 6	R.ELGSLPQEAFEKYQTLSLK.Q	44.42	2.35657	1091.07	21776	2	Q9UQE7	SMC3	119569943	05829
Chondroitin sulfate proteoglycan 6	K.MNLPGEVTFLPLNK.L	32.19	4.80401	786.93	23220	2	Q9UQE7	SMC3	119569943	05829
Chondroitin sulfate proteoglycan 6	K.MNLPGEVTFLPLNKLDVR.D	32.63	2.97988	686.045	24568	3	Q9UQE7	SMC3	119569943	05829
Chondroitin sulfate proteoglycan 6	K.MVTKNDVMNLLESAGFSR.S	42.47	5.71867	671.34	26928	3	Q9UQE7	SMC3	119569943	05829
Chondroitin sulfate proteoglycan 6	R.INNEIDQLMNQMQQIETQQR.K	60.21	8.38428	825.39	28548	3	Q9UQE7	SMC3	119569942	05829
Chondroitin sulfate proteoglycan 6	K.SIMELMNVLELR.K	48.03	2.25727	724.388	32921	2	Q9UQE7	SMC3	119569943	05829
Chondroitin sulfate proteoglycan 6	K.GDVEGSQSQDEGEGSGESER.G	127.28	1.23307	1019.91	8105	2	Q9UQE7	SMC3	119569943	05829
Chr2 synaptotagmin	R.LLDEWFTLDEVPKGK.L	27.26	1.40954	597.318	23973	3	A0A087WXU3	ESYT2	211825727	13053
Chr2 synaptotagmin	R.LEWLTLMPNASNLDK.V	32.52	1.11296	872.95	27781	2	A0A087WXU3	ESYT2	211825727	13053
Chromatin accessibility complex, subunit 1	K.EEKREEDEENDNDNESDHDEADS.-	31.55	0.118545	917.34	6929	3	Q9NRG0	CHRAC1	119612612	06275
Chromatin accessibility complex, subunit 1	K.REEDEENDNDNESDHDEADS.-	27.13	4.03754	788.61	7026	3	Q9NRG0	CHRAC1	119612612	06275
Chromatin assembly factor 1 subunit B	R.LASAGVDTNVR.I	45.16	0.484317	551.796	10582	2	Q13112	CHAF1B	119630146	03147
Chromatin assembly factor 1 subunit B	K.AIVEFLSNLAR.H	36.29	1.00754	616.854	25699	2	Q13112	CHAF1B	119630146	03147
Chromatin assembly factor 1 subunit B	R.TQDPSSPGTTPPQAR.Q	67.13	0.932624	770.374	9259	2	Q13112	CHAF1B	119630146	03147
Chromobox homolog 3	R.LTWHSCPEDEAQ.-	31.2	1.12861	736.81	13881	2	Q13185	CBX3	119614250	05130
Chromobox homolog 3	R.VVNGKVEYFLK.W	70.92	0.910679	648.372	14255	2	Q13185	CBX3	302148597	05130
Chromobox homolog 3	K.WKDSDEADLVLAK.E	45.58	0.374559	745.38	15389	2	Q13185	CBX3	270346821	05130
Chromobox homolog 3	R.IIGATDSSGELMFLMK.W	37.98	1.8075	856.935	27716	2	K7ELA4	CBX1	270346821	05149
Chromobox homolog 3	R.GLDPERIIGATDSSGELMFLMK.W	64.88	2.23008	794.066	29101	3	Q13185	CBX3	270346821	05130
Chromodomain helicase DNA binding protein 3	K.SATESTPGERGEEKPLDGQEHR.E	14.51	0.836473	482.83	8521	5	Q12873	CHD3	158420731	09071
Chromodomain helicase DNA binding protein 4	K.MMLTHLVVRPGLGSK.A	32.9	0.0585752	410.485	15091	4	A0A0C4DGG9	CHD4	311033360	09071
Chromodomain helicase DNA binding protein 4	K.GPFLVSAPLSTIINWER.E	26.07	0.0115787	950.52	32250	2	A0A0C4DGG9	CHD4	311033360	09071
Chromosome 1 open reading frame 27	R.VLTQLLLNSDHR.S	54.62	1.45657	704.9	16369	2	Q5SWX8	ODR4	256000760	12723
Chromosome 1 open reading frame 33	R.SPSDEYKDNLHQVSK.R	24.49	1.06536	582.947	10231	3	Q9UKD2	MRTO4	119615281	12725
Chromosome 1 open reading frame 33	K.YTEMDYAR.A	24.59	0.137347	524.724	11534	2	Q9UKD2	MRTO4	119615281	12725
Chromosome 1 open reading frame 33	R.QLGLPTALKR.G	35.59	0.54528	548.846	13679	2	Q9UKD2	MRTO4	119615281	12725
Chromosome 1 open reading frame 33	K.VMMVALGR.S	23.3	2.48038	438.742	15619	2	Q9UKD2	MRTO4	119615281	12725
Chromosome 1 open reading frame 33	K.QNLIEELR.K	63.17	1.30697	507.783	16805	2	Q9UKD2	MRTO4	119615281	12725
Chromosome 1 open reading frame 33	R.SPSDEYKDNLHQVSKR.L	59.03	0.0199692	476.488	9803	4	Q9UKD2	MRTO4	119615281	12725
Chromosome 10 open reading frame 7	K.TLSDIFLLFK.S	32.19	0.461271	598.85	33304	2	O75794	CDC123	221316620	12586
Chromosome 11 open reading frame 48, isoform CRA_c	K.TAM#EVEAPSKPAR.T	55.73	0.997362	468.238	8560	3	A0A0B4J220	C11orf98	119594460
Chromosome 11 open reading frame 59	R.TDEQALLSSILAK.T	63.8	0.944726	694.885	23722	2	Q6IAA8	LAMTOR1	125863645	07933
Chromosome 12 open reading frame 30	K.TMFLPLAER.M	15.7	3.16823	539.29	19698	2	Q14CX7	NAA25	121948761	08578
Chromosome 12 open reading frame 30	K.VQSSYLHSLLEMGELLK.K	17.33	2.94964	649.678	28745	3	Q14CX7	NAA25	121948761	08578
Chromosome 12 open reading frame 31	K.SILKLDGDVLMKDVQEIATVVVPKPK.H	55.97	4.43357	709.665	32745	4	Q9BRT6	LLPH		11308
Chromosome 12 open reading frame 31	K.LDGDVLMKDVQEIATVVVPKPK.H	21.53	0.595573	599.339	33135	4	Q9BRT6	LLPH	119617562	11308
Chromosome 14 open reading frame 172	R.GFSELSTLEVLPQVYNVR.T	52.63	5.82226	1026.05	27406	2	Q96FX7	TRMT61A	123173772	08810
Chromosome 15 open reading frame 44	K.SNLMMSLFEPGPEPLPWLGK.M	17.67	3.94181	1122.07	33929	2	B4DDI6		156631025	13175
Chromosome 17 open reading frame 25 protein	K.SLNYWCNLLGMK.I	58.7	0.350967	749.862	26275	2	F6TLX2	GLOD4	217330598	12678
Chromosome 17 open reading frame 42	K.QFLFDSILK.A	32.14	2.30682	555.815	26324	2	Q96QE5	TEFM	119600698	08005
chromosome 19 open reading frame 7	R.HVEASGGSGPGDSGPSDPR.L	115.32	0.508559	883.39	8119	2	Q9UPT8	ZC3H4	126723060	19314
chromosome 19 open reading frame 7	K.TVNATGSSAAPGSSDKPSDPR.V	85.59	0.147856	1001.48	8785	2	Q9UPT8	ZC3H4	126723060	19314
Chromosome 21 open reading frame 33	K.VVTTPAFMCETALHYIHDGIGAMVR.K	42.39	3.95218	698.092	29551	4	A0A096LNH5	LOC102724023	296531408	09044
Chromosome 22 open reading frame 28	R.MLQADPNKVSAR.A	49.23	1.67407	665.35	10288	2	Q9Y3I0	RTCB	74753486	13695
Chromosome 22 open reading frame 28	R.IASPEGQDYLK.G	27.93	2.45614	610.81	13348	2	Q9Y3I0	RTCB	74753486	13695
Chromosome 22 open reading frame 28	R.SSMTFLTR.Q	47.3	1.11622	471.739	15154	2	Q9Y3I0	RTCB	74753486	13695
Chromosome 22 open reading frame 28	K.QIGNVAALPGIVHR.S	45.43	0.717036	722.922	15769	2	Q9Y3I0	RTCB	321173828	13695
Chromosome 22 open reading frame 28	K.LMFEELR.N	37.82	8.97946	469.24	17885	2	Q9Y3I0	RTCB	321173828	13695
Chromosome 22 open reading frame 28	R.SYNDELQFLEK.I	23.07	2.18669	693.331	19120	2	Q9Y3I0	RTCB	74753486	13695
Chromosome 22 open reading frame 28	R.SYNDELQFLEKINK.N	44.12	1.24535	870.945	19876	2	Q9Y3I0	RTCB	74753486	13695
Chromosome 22 open reading frame 28	K.VFNTTPDDLDLHVIYDVSHNIAK.V	30.55	0.257395	876.11	24354	3	Q9Y3I0	RTCB	74753486	13695
Chromosome 22 open reading frame 28	R.GLPQLGTLGAGNHYAEIQVVDEIFNEYAAKK.M	43.35	0.306063	837.184	29424	4	Q9Y3I0	RTCB	74753486	13695
Chromosome 6 open reading frame 74	R.NVQRPESVSDHMYR.M	15.47	0.697401	430.207	10295	4	Q7Z4H3	HDDC2	119568523	12897
Chromosome 8 open reading frame 33	R.AAAYSAQVQPVDGATR.K	94.91	1.78714	802.904	11981	2	Q9H7E9	C8orf33	119602429	07951
Chromosome 9 open reading frame 114 protein	K.RLEEEEAAAEKEDR.G	67.16	0.729642	558.936	9410	3	A0A087WYA7	C9orf114	119608245	12935
Chromosome condensation 1	K.SWVGFSGGQHHTVCMDSEGK.A	17.49	5.14788	735.99	13514	3	P18754	RCC1	119628100	01559
Chromosome condensation 1	R.VVLSVSSGGQHTVLLVKDKEQS.-	33.05	0.454493	770.76	14355	3	P18754	RCC1	119628100	01559
Chromosome condensation 1	R.VPELFANR.G	32.99	2.7456	473.26	15628	2	P18754	RCC1	119628100	01559
Chromosome condensation 1	R.VVLSVSSGGQHTVLLVK.D	49.43	3.47416	862.006	15744	2	P18754	RCC1	119628100	01559
Chromosome condensation 1	R.KKPALVSIPEDVVQAEAGGMHTVCLSK.S	56.05	0.850062	955.504	18166	3	P18754	RCC1	119628100	01559
Chromosome condensation 1	R.DNNGVIGLLEPMKK.S	36.71	0.25003	764.413	19678	2	P18754	RCC1	119628100	01559
Chromosome condensation 1	K.SMVPVQVQLDVPVVK.V	73.5	0.222232	819.468	20857	2	P18754	RCC1	119628100	01559
Chromosome condensation 1	R.VFLWGSFRDNNGVIGLLEPMKK.S	14.79	1.97593	630.84	27198	4	P18754	RCC1	119628100	01559
Chromosome condensation related SMC associated protein 1	K.SGGVNQYVVQEVLSIK.H	18.59	1.114	860.466	22624	2	Q15021	NCAPD2	259016362	06472
Chromosome condensation related SMC associated protein 1	R.GICEMELLDGKQTLAAFVPLLLK.V	19.74	0.326249	853.803	33432	3	F5GZJ1	NCAPD2	259016362	06472
Chromosome segregation 1like protein	K.EHDPVGQMVNNPK.I	60.52	1.87207	732.85	10989	2	P55060	CSE1L	126507451	03217
Chromosome segregation 1like protein	K.SANVNEFPVLK.A	32.17	0.223381	609.33	16035	2	P55060	CSE1L	126507451	03217
Chromosome segregation 1like protein	K.VIVPNMEFR.A	14.69	5.16208	552.8	17462	2	P55060	CSE1L	126507451	03217
Chromosome segregation 1like protein	K.ANIVHLMLSSPEQIQK.Q	73.56	0.402661	904.49	17656	2	P55060	CSE1L	126507451	03217
Chromosome segregation 1like protein	K.LLQTDDEEEAGLLELLK.S	101.33	3.36027	965.01	29862	2	P55060	CSE1L	119596083	03217
Chromosome segregation 1like protein	K.FLESVEGNQNYPLLLLTLLEK.S	108.04	2.77644	1217.17	35264	2	P55060	CSE1L	126507451	03217
Chromosome segregation 1like protein	K.LVLDAFALPLTNLFK.A	42.47	0.822696	837.994	35386	2	P55060	CSE1L	126507451	03217
Cirhin	K.IYKPLLFMDLLDER.T	49.62	1.33526	589.323	29787	3	Q969X6	CIRH1A	186928847	08468
Cisplatin resistance associated overexpressed protein	R.STTSTIESFAAQEK.Q	45.47	2.80053	750.363	15447	2	O95232	LUC7L3	119614993	16759
Cisplatin resistance associated overexpressed protein	R.YLQSLLAEVER.R	44.19	1.7127	660.863	20835	2	O95232	LUC7L3	119614993	16759
Cisplatin resistance associated overexpressed protein	K.IQVLTDKIDVLLQQIEELGSEGKVEEAQGMMK.L	75.2	1.75874	893.722	32981	4	O95232	LUC7L3	119614993	16759
Citrate synthase	R.VVPGYGHAVLR.K	22.18	0.0154154	584.335	11652	2	A0A0C4DGI3	CS	119617330	00349
Citrate synthase	R.GFSIPECQK.L	30.8	0.163303	533.255	13637	2	A0A0C4DGI3	CS	119617330	00349
Citrate synthase	K.IVPNVLLEQGK.A	52.34	0.114076	605.364	16709	2	A0A0C4DGI3	CS	119617330	00349
Citrate synthase	K.GLVYETSVLDPDEGIR.F	81.16	1.28199	881.945	19595	2	A0A0C4DGI3	CS	119617330	00349
Citrate synthase	K.GLVYETSVLDPDEGIRFR.G	24.03	0.313641	1033.53	20439	2	A0A0C4DGI3	CS	119617330	00349
Citrate synthase	R.TKYWELIYEDSMDLIAKLPCVAAK.I	75.59	0.908151	953.156	33614	3	A0A0C4DGI3	CS	119617330	00349
Clathrin, heavy polypeptide	K.IYIDSNNNPER.F	63.21	0.292215	667.821	11597	2	A0A087WVQ6	CLTC	119614805	00350
Clathrin, heavy polypeptide	R.RPISADSAIMNPASK.V	16.76	0.292078	519.94	12238	3	A0A087WVQ6	CLTC	343781033	00350
Clathrin, heavy polypeptide	R.HSSLAGCQIINYR.T	73.71	0.564939	759.877	13240	2	A0A087WVQ6	CLTC	343781033	00350
Clathrin, heavy polypeptide	K.VSQPIEGHAASFAQFK.M	46.02	0.00873683	572.962	14438	3	A0A087WVQ6	CLTC	343781033	00350
Clathrin, heavy polypeptide	R.KFNALFAQGNYSEAAK.V	27.78	1.93078	586.964	14917	3	A0A087WVQ6	CLTC	119614805	00350
Clathrin, heavy polypeptide	K.QLPLVKPYLR.S	24.37	0.507026	613.884	15278	2	A0A087WVQ6	CLTC	119614805	00350
Clathrin, heavy polypeptide	R.IAAYLFK.G	25.05	0.128409	413.247	15948	2	A0A087WVQ6	CLTC	119614805	00350
Clathrin, heavy polypeptide	K.LLYNNVSNFGR.L	79.61	2.49253	648.84	16177	2	A0A087WVQ6	CLTC	119614805	00350
Clathrin, heavy polypeptide	K.NLILVVR.G	14.85	2.22853	413.78	16444	2	A0A087WVQ6	CLTC	119614805	00350
Clathrin, heavy polypeptide	R.ALEHFTDLYDIKR.A	42.83	0.473212	540.951	16569	3	A0A087WVQ6	CLTC	119614805	00350
Clathrin, heavy polypeptide	K.LHIIEVGTPPTGNQPFPK.K	45.84	0.551655	649.023	16666	3	A0A087WVQ6	CLTC	343781033	00350
Clathrin, heavy polypeptide	R.LASTLVHLGEYQAAVDGAR.K	56.2	5.57275	986.013	17312	2	A0A087WVQ6	CLTC	119614805	00350
Clathrin, heavy polypeptide	R.NNLAGAEELFAR.K	55.68	0.694435	652.833	18191	2	A0A087WVQ6	CLTC	119614805	00350
Clathrin, heavy polypeptide	R.ISGETIFVTAPHEATAGIIGVNR.K	62.53	0.283013	785.089	19199	3	A0A087WVQ6	CLTC	343781033	00350
Clathrin, heavy polypeptide	K.TLQIFNIEMK.S	31.56	1.50566	618.836	22234	2	A0A087WVQ6	CLTC	343781033	00350
Clathrin, heavy polypeptide	K.WLLLTGISAQQNR.V	54.18	1.99889	750.422	22605	2	A0A087WVQ6	CLTC	343781033	00350
Clathrin, heavy polypeptide	R.NLQNLLILTAIKADR.T	47.24	0.702825	848.51	23234	2	A0A087WVQ6	CLTC	242247001	00350
Clathrin, heavy polypeptide	K.SVNESLNNLFITEEDYQALR.T	102.93	1.64067	1178.07	25025	2	A0A087WVQ6	CLTC	119614805	00350
Clathrin, heavy polypeptide	K.SVDPTLALSVYLR.A	84.18	1.73525	717.405	26135	2	A0A087WVQ6	CLTC	119614805	00350
Clathrin, heavy polypeptide	K.KVGYTPDWIFLLR.G	44.39	0.621931	804.451	26242	2	A0A087WVQ6	CLTC	242247001	00350
Clathrin, heavy polypeptide	K.VNPSRLPVVIGGLLDVDCSEDVIK.N	63.38	1.86249	865.465	26995	3	A0A087WVQ6	CLTC	119614805	00350
Clathrin, heavy polypeptide	R.NLQNLLILTAIK.A	40.69	0.657387	677.426	27581	2	A0A087WVQ6	CLTC	242247001	00350
Clathrin, heavy polypeptide	K.LLLPWLEAR.I	50.68	0.94898	555.837	28160	2	A0A087WVQ6	CLTC	119614805	00350
Clathrin, heavy polypeptide	R.LLEMNLMHAPQVADAILGNQMFTHYDR.A	125.51	0.291512	782.884	28874	4	A0A087WVQ6	CLTC	119614805	00350
Clathrin, heavy polypeptide	R.KFDVNTSAVQVLIEHIGNLDR.A	75.61	1.67507	790.091	29294	3	A0A087WVQ6	CLTC	119614805	00350
Clathrin, heavy polypeptide	R.HNIMDFAMPYFIQVMK.E	71.11	2.94314	992.981	32970	2	A0A087WVQ6	CLTC	119614805	00350
Clathrin, heavy polypeptide	K.AFMTADLPNELIELLEK.I	79.87	0.176681	974.011	35181	2	A0A087WVQ6	CLTC	242247001	00350
Cleavage and polyadenylation specificity factor 1	R.LGNSLLLK.Y	43.57	0.373158	429.276	14878	2	Q10570	CPSF1	119602516	05823
Cleavage and polyadenylation specificity factor 5	K.EPLYEKDSSVAAR.F	48.37	0.0942151	732.87	10759	2	O43809	NUDT21	323463109	05400
Cleavage and polyadenylation specificity factor 5	R.TVEGVLIVHEHR.L	50.82	8.46659	694.88	11695	2	O43809	NUDT21	323463109	05400
Cleavage and polyadenylation specificity factor 5	K.YIQQTKPLTLER.T	49.02	0.489987	745.422	12232	2	O43809	NUDT21	323463109	05400
Cleavage and polyadenylation specificity factor 5	K.KLFLVQLQEK.A	35.39	3.04073	623.38	16260	2	O43809	NUDT21	323463109	05400
Cleavage and polyadenylation specificity factor 5	K.LFLVQLQEK.A	31.96	0.540414	559.335	19159	2	O43809	NUDT21	323463109	05400
Cleavage and polyadenylation specificity factor 5	R.TINLYPLTNYTFGTKEPLYEKDSSVAAR.F	27.37	3.46468	798.665	20428	4	O43809	NUDT21	323463109	05400
Cleavage and polyadenylation specificity factor 5	K.LVAAPLFELYDNAPGYGPIISSLPQLLSR.F	131.4	2.35272	1557.85	35250	2	O43809	NUDT21	323463109	05400
Cleavage and polyadenylation specificity factor 6	R.ELHGQNPVVTPCNK.Q	68.16	2.90812	796.894	10205	2	Q16630	CPSF6	162329583	05401
Cleavage and polyadenylation specificity factor 6	K.QFLSQFEMQSR.K	51.64	1.81914	700.834	18204	2	Q16630	CPSF6	323463111	05401
Cleavage and polyadenylation specificity factor 6	K.VLISSLQDCLHGIESK.S	83.34	0.506966	899.972	18918	2	Q16630	CPSF6	162329583	05401
Cleavage and polyadenylation specificity factor 6	R.TPLSEAEFEEIMNR.N	43.62	4.67771	833.389	21138	2	Q16630	CPSF6	162329583	05401
Cleavage and polyadenylation specificity factor 6	R.AVSDASAGDYGSAIETLVTAISLIK.Q	123.52	0.0815567	1226.64	35711	2	Q16630	CPSF6	162329583	05401
Cleavage stimulation factor subunit 2	R.IVDPEIALK.I	19.65	1.2871	499.299	15761	2	P33240	CSTF2	192764310	02652
CLIP associated protein 1	K.EGLLGLQNLLK.S	24.84	2.84206	599.365	26056	2	B7ZLX3	CLASP1	333440471	09322
CMP-Neu5Ac synthatase	R.VGLSGAPADACSTAQK.A	51.17	1.10913	766.871	11325	2	Q8NFW8	CMAS	119616870	04501
Coactosin like 1	K.FALITWIGENVSGLQR.A	24.22	1.4978	601.997	32079	3	H3BT58	COTL1	119615883	09482
Coatomer protein complex, subunit alpha	R.LLELGPKPEVAQQTR.K	49.92	1.4795	839.977	14303	2	P53621	COPA	205371746	03564
Coatomer protein complex, subunit alpha	R.ISPLQFR.-	15.22	1.19698	430.753	15706	2	P53621	COPA	205371746	03564
Coatomer protein complex, subunit alpha	R.VTTVTEIGKDVIGLR.I	55.52	1.52287	800.968	18578	2	P53621	COPA	205371746	03564
Coatomer protein complex, subunit alpha	K.LVGQSIIAYLQK.K	68.31	2.07085	666.897	21458	2	P53621	COPA	205371746	03564
Coatomer protein complex, subunit alpha	K.NFDKLSFLYLITGNLEK.L	32.7	0.922046	672.366	32040	3	P53621	COPA	205371746	03564
Coatomer protein complex, subunit alpha	K.LLQPPAPIMPLDTNWPLLTVSK.G	70.53	1.15204	1222.69	32590	2	P53621	COPA	205371746	03564
Coatomer protein complex, subunit beta	R.LLHEMILVCDAYRK.D	46.41	0.0533812	880.963	16296	2	P53618	COPB1	221316632	02981
Coatomer protein complex, subunit beta	R.NAFMMLIHADQDR.A	56.67	2.22447	781.364	19599	2	P53618	COPB1	221316632	02981
Coatomer protein complex, subunit beta	K.LKEAELLEPLMPAIR.A	16.13	1.88974	575	21975	3	P53618	COPB1	221316632	02981
Coatomer protein complex, subunit beta	R.NFEHLIPDAPELIHDFLVNEK.D	31.76	5.25965	623.325	31741	4	P53618	COPB1	221316632	02981
Coatomer protein complex, subunit beta	R.VLQDLVMDILR.V	73.66	0.0273817	657.876	31843	2	P53618	COPB1	221316632	02981
Coatomer protein complex, subunit beta	K.EVIKTNNVSEHEDTDKYR.Q	30.05	0.400083	436.215	9521	5	P53618	COPB1	221316632	02981
Coatomer protein complex, subunit beta 2	K.AAESLADPTEYENLFPGLK.E	27.92	2.00387	1033.01	27147	2	P35606	COPB2	119599446	06103
Coatomer protein complex, subunit delta	R.ENVNLAQIR.T	42.57	0.0094645	528.793	13591	2	Q6P1Q5	ARCN1	214010212	02893
Coatomer protein complex, subunit delta	K.NSNILEDLETLR.L	57.67	0.62397	708.871	25692	2	Q6P1Q5	ARCN1	167887497	02893
Coatomer protein complex, subunit gamma 1	K.FGAQNEEMLPSILVLLK.R	20.46	0.479485	951.523	33155	2	Q9Y678	COPG1	119599676	09887
Coatomer protein complex, subunit gamma 1	R.SLEELPVDIILASVG.-	34.43	1.04189	777.936	35841	2	Q9Y678	COPG1	119599676	09887
Coatomer protein complex, subunit gamma 2	R.ELAPAVSVLQLFCSSPKPALR.Y	38.19	0.24833	761.756	29264	3	Q9UBF2	COPG2	119604175	05074
Coatomer protein complex, subunit gamma 2	R.SIATLAITTLLK.T	43.16	0.657143	622.894	29691	2	Q9Y678	COPG1	119604175	05074
Coatomer protein complex, subunit gamma 2	K.ELAPAVSVLQLFCSSPK.A	79.54	1.23079	923.491	31669	2	Q9Y678	COPG1	119604175	05074
Coatomer protein complex, subunit gamma 2	K.FGAQNESLLPSILVLLQR.C	68.72	4.4231	999.577	34394	2	Q9UBF2	COPG2	119604175	05074
Coatomer protein complex, subunit zeta 1	K.AILILDNDGDRLFAK.Y	45.66	0.684619	837.465	20505	2	P61923	COPZ1	253723261	16738
COBL like 1	K.IVPPKSLEISK.D	14.23	0.774733	605.873	20999	2	A0A0D9SG04	COBLL1	119631745	10844
Cofilin 1	K.HELQANCYEEVKDR.C	98.88	1.7601	895.908	10249	2	P23528	CFL1	119594858	03261
Cofilin 1	K.MIYASSKDAIK.K	19.36	2.23048	409.552	10619	3	P60981	DSTN	343887344	03261
Cofilin 1	K.KAVLFCLSEDKK.N	42.95	1.81878	479.93	13024	3	P23528	CFL1	119594858	03261
Cofilin 1	K.AVLFCLSEDKK.N	31.36	2.53955	437.231	15366	3	P23528	CFL1	119594858	03261
Cofilin 1	K.ESKKEDLVFIFWAPESAPLK.S	48.58	0.527795	778.751	25552	3	P23528	CFL1	343887344	03261
Cofilin 1	K.NIILEEGKEILVGDVGQTVDDPYATFVK.M	108.01	5.80688	1021.53	27913	3	P23528	CFL1	119594858	03261
Cofilin 1	K.KEDLVFIFWAPESAPLK.S	61.21	0.241198	995.538	29226	2	P23528	CFL1	343887344	03261
Coiled coil helix coiled coil helix domain containing 2	R.AAPRPAPVAQPPAAAPPSAVGSSAAAPR.Q	66.28	7.06339	845.12	12441	3	Q9Y6H1	CHCHD2	119628395	09879
Coiled-coil domain containing 114	R.QKDLAAAAAK.L	20.17	0.66899	493.785	7535	2	Q96M63	CCDC114	221222533	08149
Coiled-coil domain containing 124	R.LLEEEDSKLK.G	32.99	0.942138	602.326	11244	2	Q96CT7	CCDC124	209969700	14008
Coiled-coil domain containing 124	R.AAFTAFEEAQLPR.L	60.9	1.19112	725.871	18575	2	Q96CT7	CCDC124	209969700	14008
Coiled-coil domain containing 51	R.GLVHAAGPGQDSGSQAGSPPTR.D	90.72	2.48217	683.005	10120	3	Q96ER9	CCDC51	152032342	08571
Coiled-coil domain containing 51	K.ALLLEAQKGPVSLQEAIR.E	70.99	0.0516496	968.565	18199	2	Q96ER9	CCDC51	152032342	08571
Coiled-coil domain containing 51	R.DLHNLMVDLR.G	40.05	1.55022	613.321	19508	2	Q96ER9	CCDC51	152032342	08571
Coiled-coil domain containing 51	K.FSLFSAAVR.E	31.86	1.33728	499.276	19604	2	Q96ER9	CCDC51	152032342	08571
Coiled-coil domain containing 64	R.VTSEDKEPKEQLQK.A	14.65	6.4345	415.473	9901	4	Q6ZP65	CCDC64	313104078	14292
Coiled-coil domain containing 86	R.FSQMLQDKPLR.T	36.59	0.496801	454.911	13050	3	Q9H6F5	CCDC86	119594307	08322
Coiled-coil-helix-coiled-coil-helix domain containing 3	R.YESHPVCADLQAK.I	46.76	3.02827	759.354	10617	2	Q9NX63	CHCHD3	119604209	13044
Coiled-coil-helix-coiled-coil-helix domain containing 3	K.CSALATQYMHCVNHAK.Q	80.42	4.24575	945.92	11839	2	Q9NX63	CHCHD3	119604209	13044
Coiled-coil-helix-coiled-coil-helix domain containing 6	K.ASLPTGEGSISHEEQK.S	56.61	5.99955	835.4	10689	2	Q9BRQ6	CHCHD6	119599758	13047
Coilin	R.VVTDLISLIR.Q	44.62	0.483743	564.853	25717	2	P38432	COIL	119614928	02605
Cold inducible RNA binding protein	R.SSGGSYRDSYDSYATHNE.-	47.86	0.7606	998.4	11166	2	Q14011	CIRBP	197692397	08375
Cold shock domain protein A	R.GPPRPRPAPAVGEAEDKENQQATSGPNQPSVR.R	40.52	0.941976	668.339	10203	5	P16989	YBX3		10347
Cold shock domain protein A	R.SRGPPRPRPAPAVGEAEDKENQQATSGPNQPSVR.R	47.92	0.01145	716.965	9811	5	P16989	YBX3		10347
Collagen binding protein 2	K.GVVEVTHDLQK.H	34.13	1.58248	408.89	11917	3	P50454	SERPINH1	333360851	02968
Collagen binding protein 2	K.HLAGLGLTEAIDKNKADLSR.M	62.5	0.569231	531.296	14991	4	P50454	SERPINH1	333360851	02968
Collagen binding protein 2	K.LSSLIILMPHHVEPLER.L	42.15	0.330628	662.04	18796	3	P50454	SERPINH1	333360851	02968
Collagen binding protein 2	K.AVLSAEQLRDEEVHAGLGELLR.S	69.92	0.236563	802.431	20366	3	P50454	SERPINH1	333360851	02968
Collagen binding protein 2	R.LYGPSSVSFADDFVR.S	89.37	0.829016	830.404	21268	2	P50454	SERPINH1	333360851	02968
Collagen binding protein 2	R.SAGLAFSLYQAMAK.D	40.8	2.44762	729.375	22758	2	P50454	SERPINH1	333360851	02968
Collagen binding protein 2	K.LFYADHPFIFLVR.D	49.72	0.611765	819.446	26282	2	P50454	SERPINH1	333360851	02968
Collagen binding protein 2	K.DQAVENILVSPVVVASSLGLVSLGGK.A	101.86	0.0807389	1276.22	35501	2	P50454	SERPINH1	333360851	02968
Collapsin response mediator protein 5	K.LLNLYPR.K	24.42	2.91717	444.77	16103	2	Q9BPU6	DPYSL5	119621073	10522
Comparative gene identification transcript 37	K.VWIKPGAEQSFLYGNHVLK.S	18.74	2.55149	729.395	17115	3	Q9Y221	NIP7	119603677	16709
Comparative gene identification transcript 37	R.LHVTALDYLAPYAK.Y	31.74	0.0057148	525.624	20480	3	J3QLW7	NIP7	313661502	16709
Complement component 5	R.VFQFLEK.S	17.75	0.76002	455.755	15900	2	P01031	C5	319443783	00405
Conserved nuclear protein NHN1	K.AGVQSVGEKESLEAAKEK.K	73.43	2.10756	930.491	10159	2	H7BXJ7	ZC3H18	269849528	11232
COP9 constitutive photomorphogenic homolog subunit 7A	K.CIPYAVLLEALALR.N	55.35	2.74796	801.46	34128	2	Q9UBW8	COPS7A	255760066	16736
COP9 signalosome subunit 4	K.LYNNITFEELGALLEIPAAK.A	89.74	2.63068	1110.1	34018	2	Q9BT78	COPS4	119626327	09888
COP9, subunit 3	K.SMGSQEDDSGNKPSSYS.-	78.05	0.315368	888.355	9443	2	Q9UNS2	COPS3	312284090	07262
Copine 3	R.SPLGEVAIR.D	19.83	1.76307	471.274	14518	2	O75131	CPNE3	119612049	05016
Copine 3	K.NNLNPVWRPFK.I	31.79	2.23868	692.876	15796	2	O75131	CPNE3	119612048	05016
Copine 3	K.VALNVSCANLLDKDIGSK.S	90.76	1.09963	959.008	17275	2	O75131	CPNE3	119612048	05016
Copine 3	K.EALAQCVLAEIPQQVVGYFNTYK.L	100.85	1.18576	1321.17	34119	2	O75131	CPNE3	119612049	05016
Copine I	R.EALAQTVLAEVPTQLVSYFR.A	37.09	0.268879	745.739	33911	3	A6PVH9	CPNE1	311893345	05014
Copine II	R.DIVQFVPFR.N	40.28	0.456892	560.811	24200	2	O75131	CPNE3	300669696	05015
COPS7B	K.KDINNIVK.T	23.77	0.943238	472.283	6142	2	A0A087X1P5	COPS7B	119591388	09889
Cordon-bleu protein-like 1	R.AAEAAASSRTPGR.E	15.79	9.65273	622.815	9251	2	A0A0D9SG04	COBLL1	118568014
Coronin 1C	K.SIKDTICNQDER.I	34.76	3.80203	739.846	10801	2	A7MAP1	CORO1C	156556178	09244
Coronin 1C	R.VGIVAWHPTAR.N	42.64	1.07071	603.84	13750	2	A7MAP1	CORO1C	156556178	09244
Coronin 6	R.KCEPIIMTVPR.K	53.84	3.45907	672.36	13766	2	A7MAP1	CORO1C	156556178	09244
Cortactin	K.SAVGFDYQGKTEKHESQR.D	18.54	0.0116111	517.503	9735	4	Q96H99	CTTN	296080746	01268
CRDBP	K.IAPPETPDSKVR.M	25.04	0.0122164	437.242	10417	3	Q9NZI8	IGF2BP1	296434536	09752
CRDBP	R.DQTPDENDQVIVK.I	48.38	3.91947	750.86	12963	2	Q9NZI8	IGF2BP1	296434536	09752
CRDBP	K.IRDILAQVK.Q	26.35	0.907491	528.333	13389	2	Q9NZI8	IGF2BP1	296434536	09752
CRDBP	K.IIGHFYASQMAQR.K	14.8	6.80005	761.38	13463	2	Q9NZI8	IGF2BP1	296434536	09752
CRDBP	R.QGSPVAAGAPAKQQQVDIPLR.L	41.3	1.70611	711.06	13721	3	Q9NZI8	IGF2BP1	296434536	09752
CRDBP	K.MILEIMHK.E	43.29	0.751074	507.777	15616	2	Q9NZI8	IGF2BP1	296434536	09752
CRDBP	K.TVNELQNLTAAEVVVPR.D	134.31	0.3184	927.01	20119	2	Q9NZI8	IGF2BP1	296434536	09752
CRDBP	K.LYIGNLNESVTPADLEKVFAEHK.I	47.08	1.6001	647.589	24202	4	Q9NZI8	IGF2BP1	296434536	09752
CRDBP	R.LLVPTQYVGAIIGK.E	69.2	0.635918	736.447	24307	2	Q9NZI8	IGF2BP1	296434536	09752
CRDBP	K.ITISSLQDLTLYNPER.T	75.11	1.81322	931.998	24577	2	Q9NZI8	IGF2BP1	296434536	09752
Creatine kinase brain type	R.AGVHIKLPNLGK.H	30.47	7.79773	623.89	13812	2	P12277	CKB	225698035	00423
Creatine kinase brain type	K.LLIEMEQR.L	42.74	1.71392	516.28	16322	2	P12277	CKB	225698035	00423
Creatine kinase brain type	K.LRFPAEDEFPDLSAHNNHMAK.V	81.03	0.99174	813.721	16565	3	P12277	CKB	225698035	00423
Creatine kinase brain type	R.LEQGQAIDDLMPAQK.-	37.56	8.08661	828.91	17633	2	P12277	CKB	225698035	00423
Creatine kinase brain type	K.VLTPELYAELR.A	42.42	2.13236	652.365	18717	2	P12277	CKB	225698035	00423
Creatine kinase brain type	R.GIWHNDNKTFLVWVNEEDHLR.V	15.48	5.29922	525.26	19810	5	P12277	CKB	225698035	00423
Creatine kinase brain type	K.TFLVWVNEEDHLR.V	32.35	0.336584	829.42	21034	2	P12277	CKB	225698035	00423
Creatine kinase brain type	K.LAVEALSSLDGDLAGR.Y	69.36	3.5782	793.92	22310	2	P12277	CKB	225698035	00423
Creatine kinase brain type	K.SKDYEFMWNPHLGYILTCPSNLGTGLR.A	64.5	0.296259	1057.18	24442	3	P12277	CKB	225698035	00423
Creatine kinase brain type	K.DLFDPIIEDR.H	30.07	1.13742	616.811	24815	2	P12277	CKB	225698035	00423
Creatine kinase brain type	R.FCTGLTQIETLFK.S	70.24	0.25934	779.403	27533	2	P12277	CKB	225698035	00423
Creatine kinase brain type	K.SMTEAEQQQLIDDHFLFDKPVSPLLLASGMAR.D	60.78	1.88696	897.701	27993	4	P12277	CKB	225698035	00423
Creatine kinase brain type	R.AIEKLAVEALSSLDGDLAGR.Y	58.53	0.151373	676.704	28095	3	P12277	CKB	225698035	00423
Creatine kinase brain type	R.LGFSEVELVQMVVDGVK.L	113.39	1.87888	924.991	35001	2	P12277	CKB	225698035	00423
Creatine kinase brain type	R.GTGGVDTAAVGGVFDVSNADRLGFSEVELVQMVVDGVK.L	44.74	0.886983	1265.63	35052	3	P12277	CKB	225698035	00423
Creatine kinase mitochondrial	R.VVVDALSGLK.G	19.57	1.64501	500.805	16865	2	J3KQ93	CKMT1B	111309176	00424
Creatine kinase mitochondrial	R.VVVDALSGLKGDLAGR.Y	86.51	0.345246	785.452	18249	2	J3KQ93	CKMT1B	111309176	00424
Creatine kinase mitochondrial	R.LGYILTCPSNLGTGLR.A	53.54	1.21735	867.963	19594	2	P12532	CKMT1B	153252003	00425
CstF 50	R.NLLSLGHNNIVR.C	15.08	0.0385252	450.593	15135	3	Q05048	CSTF1	119595955	02653
CUGBP1	K.VFIDKQTNLSK.C	24.64	0.657527	646.864	11392	2	A0A0J9YX66	CELF2	289547568	03046
CUGBP1	K.MFVGQVPR.T	32.72	0.859135	467.252	13639	2	Q92879	CELF1	310689915	03046
CutA divalent cation tolerance homolog	K.TQSSLVPALTDFVR.S	63.51	1.66511	767.418	24250	2	O60888	CUTA	123295550	12902
Cutaneous T cell lymphoma tumor antigen se70-2	K.YVLALVK.K	22.85	6.77581	403.26	16123	2	A0A087X0H9	RBM26	124021002	12611
Cutaneous T cell lymphoma tumor antigen se70-2	K.MIIENFEALKSWLSK.T	39.01	1.44005	603.66	29316	3	A0A087X0H9	RBM26	124021002	12611
Cyclin dependent kinase 2	K.ALFPGDSEIDQLFR.I	40.71	8.5011	804.4	29175	2	P24941	CDK2	340780628	00310
Cyclin M3	R.AVPAVLGSAGLVFLVGEVVPAAVSGR.W	83.58	2.08015	1218.21	35489	2	Q8NE01	CNNM3	74751242	07419
Cyclophilin A	K.TEWLDGKHVVFGK.V	60.62	1.31416	758.4	15475	2	B4DM82	PPIA	323463041	00457
Cyclophilin A	K.VKEGMNIVEAMER.F	66.31	0.897895	753.375	15679	2	B4DM82	PPIA	323463041	00457
Cyclophilin A	K.SIYGEKFEDENFILK.H	72.23	0.300233	916.46	18358	2	C9J5S7	PPIA	323463041	00457
Cyclophilin A	R.VSFELFADKVPK.T	25.45	2.04383	690.384	18617	2	B4DM82	PPIA	323463041	00457
Cyclophilin A	R.IIPGFMCQGGDFTR.H	47.35	2.45068	799.874	19329	2	A0A075B767	LOC105371242	323463041	00457
Cyclophilin A	K.HTGPGILSMANAGPNTNGSQFFICTAK.T	119.03	0.176977	1396.17	20089	2	C9J5S7	PPIA	323463041	00457
Cyclophilin A	K.HTGPGILSMANAGPNTNGSQFFICTAKTEWLDGK.H	113.78	0.0571709	1207.58	22050	3	P62937	PPIA	323463041	00457
Cyclophilin A	M.VNPTVFFDIAVDGEPLGR.V	81.52	5.59709	973.51	31393	2	B4DM82	PPIA	75766275	00457
Cyclophilin A	K.EGMNIVEAMER.F	38.15	1.9725	639.793	34906	2	B4DM82	PPIA	323463041	00457
Cystathionine beta synthase	M.PSETPQAEVGPTGCPHR.S	52.24	1.29242	607.284	10101	3	C9JMA6	CBS	30583147	01994
Cystathionine gamma lyase	K.GTLQHAEIFLK.N	15.13	0.723324	419.571	14769	3	P32929	CTH	299473759	09633
Cystathionine gamma lyase	R.AVVPPISLSTTFK.Q	44.8	0.598623	680.397	19547	2	P32929	CTH	299473759	09633
Cystathionine gamma lyase	R.DVLGISDTLIR.L	46.32	0.817191	601.342	23492	2	P32929	CTH	299473759	09633
Cystathionine gamma lyase	K.NGMAVAQFLESNPWVEK.V	40.8	0.381263	960.47	28403	2	P32929	CTH	299473759	09633
Cystathionine gamma lyase	R.LSVGLEDEEDLLEDLDQALK.A	85.6	1.83056	1122.56	34005	2	P32929	CTH	299473759	09633
Cysteine string protein	K.YHPDKNPDNPEAADKFK.E	25.36	0.245728	497.239	9511	4	Q9H3Z4	DNAJC5	119595599	08539
Cytidine 5-prime triphosphate synthetase	R.RLDLPIER.Q	14.19	0.118625	506.301	14484	2	P17812	CTPS1	148491070	00465
Cytidine 5-prime triphosphate synthetase	R.GLGLSPDLVVCR.C	21.05	2.6787	643.352	18781	2	P17812	CTPS1	169791765	00465
Cytidine 5-prime triphosphate synthetase	K.TVQVVPHITDAIQEWVMR.Q	40.35	1.4118	1061.56	27666	2	P17812	CTPS1	169791765	00465
Cytochrome b-5	K.TFIIGELHPDDRPK.L	26.24	2.27064	546.625	15404	3	J3KNC7	CYB5A	158428699	08941
Cytochrome bc1	R.LCTSATESEVAR.G	88.73	0.648222	662.314	10335	2	P31930	UQCRC1	119585302	01875
Cytochrome bc1	R.IAEVDASVVR.E	55.28	0.381642	529.795	13107	2	P31930	UQCRC1	119585302	01875
Cytochrome bc1	R.RIPLAEWESR.I	32.68	0.79973	419.563	15121	3	P31930	UQCRC1	119585302	01875
Cytochrome bc1	R.NALVSHLDGTTPVCEDIGR.S	82.04	2.65532	1027.5	15938	2	P31930	UQCRC1	119585302	01875
Cytochrome bc1	R.ADLTEYLSTHYKAPR.M	136	1.2318	882.95	16239	2	P31930	UQCRC1	119585302	01875
Cytochrome bc1	R.MVLAAAGGVEHQQLLDLAQK.H	93.39	0.494235	1046.56	18160	2	P31930	UQCRC1	119585302	01875
Cytochrome bc1	R.SGMFWLR.F	38.22	1.44125	448.725	20248	2	P31930	UQCRC1	119585302	01875
Cytochrome bc1	K.NNGAGYFLEHLAFK.G	24.48	3.34896	790.899	20911	2	P31930	UQCRC1	119585302	01875
Cytochrome bc1	K.HLGGIPWTYAEDAVPTLTPCR.F	94.35	1.62096	1177.59	22367	2	P31930	UQCRC1	119585302	01875
Cytochrome bc1	R.DVVFNYLHATAFQGTPLAQAVEGPSENVR.K	58.4	6.04681	783.4	28597	4	P31930	UQCRC1	119585302	01875
Cytochrome C	K.TGQAPGYSYTAANK.N	60.75	1.28511	714.84	10508	2	P99999	CYCS	159162530	00479
Cytochrome C	K.MIFVGIK.K	27.36	8.64178	404.24	17137	2	P99999	CYCS	325533941	00479
Cytochrome C	R.ADLIAYLK.K	36.74	1.20239	453.768	18999	2	P99999	CYCS	325533941	00479
Cytochrome C	K.NKGIIWGEDTLMEYLENPKK.Y	46.64	0.531913	793.407	24371	3	P99999	CYCS	325533941	00479
Cytochrome C	K.NKGIIWGEDTLMEYLENPK.K	36.17	1.36749	750.708	28206	3	P99999	CYCS	325533941	00479
Cytochrome C	K.GIIWGEDTLMEYLENPKK.Y	107.01	1.16569	712.693	29064	3	P99999	CYCS	325533941	00479
Cytochrome C	K.GIIWGEDTLMEYLENPKKYIPGTK.M	30.09	1.2642	699.614	29466	4	P99999	CYCS	325533941	00479
Cytochrome C	K.GIIWGEDTLMEYLENPK.K	91.92	0.934276	1004.49	32191	2	P99999	CYCS	325533941	00479
Cytochrome c oxidase assembly protein COX17	M.PGLVDSNPAPPESQEKKPLKPCCACPETK.K	14.6	1.00972	647.717	11141	5	C9J8T6	COX17		05314
Cytochrome c oxidase polypeptide II	R.VVLPIEAPIR.M	40.14	0.23132	553.85	18376	2	P00403	MT-CO2	346682808	02470
Cytochrome c oxidase polypeptide II	R.LLDVDNRVVLPIEAPIR.M	36.9	2.6784	644.712	21880	3	P00403	MT-CO2	346682808	02470
Cytochrome c oxidase polypeptide II	R.MMITSQDVLHSWAVPTLGLK.T	58.59	2.16733	743.06	26843	3	P00403	MT-CO2	346682808	02470
Cytochrome c oxidase subunit 5A, mitochondrial	R.RLNDFASTVR.I	46.24	0.100116	589.817	12002	2	H3BNX8	COX5A	218511986	04799
Cytochrome c oxidase subunit 5A, mitochondrial	R.LNDFASTVR.I	49.69	0.211241	511.767	13078	2	H3BNX8	COX5A	218511986	04799
Cytochrome c oxidase subunit VI b	R.NCWQNYLDFHR.C	65.59	1.10261	776.84	18162	2	J3KPM8	COX6B1	49457270	00493
Cytochrome c oxidase subunit VI b	R.VYQSLCPTSWVTDWDEQRAEGTFPGKI.-	50.77	1.17805	1057.5	26179	3	J3KPM8	COX6B1	49457270	00493
Cytochrome c oxidase subunit VIIc	K.NLPFSVENK.W	24.47	1.86531	524.276	15740	2	P15954	COX7C	119616329	04800
Cytochrome c oxidase, subunit 4, isoform 1	K.FKESFAEMNR.G	16.92	0.770705	420.201	12241	3	H3BN72	COX4I1	119615844	00466
Cytochrome c oxidase, subunit 4, isoform 1	K.VNPIQGLASK.W	16.53	2.78201	513.802	13763	2	P13073	COX4I1	119615844	00466
Cytochrome c oxidase, subunit 4, isoform 1	K.SEDFSLPAYMDRR.D	19.54	2.9646	793.865	17381	2	Q86WV2	COX4I1	119615844	00466
Cytochrome c oxidase, subunit 5b	K.GASGTREDPNLVPSISNKR.I	26.96	0.69268	500.265	11547	4	P10606	COX5B	119622335	00467
Cytochrome c oxidase, subunit 5b	K.LVPQQLAH.-	27.08	2.93092	453.262	11698	2	P10606	COX5B	119622335	00467
Cytochrome c oxidase, subunit 5b	R.EDPNLVPSISNKR.I	14.9	3.48861	734.894	13320	2	P10606	COX5B	119622335	00467
Cytochrome c oxidase, subunit 5b	K.KGLDPYNVLAPK.G	38.09	2.76861	657.873	15741	2	P10606	COX5B	119622335	00467
Cytochrome c oxidase, subunit 5b	K.GLDPYNVLAPK.G	25.66	1.01968	593.826	18285	2	P10606	COX5B	119622335	00467
Cytochrome c oxidase, subunit 6a, polypeptide 1	K.SHHGEHERPEFIAYPHLR.I	15.11	2.99764	443.22	11738	5	Q5T8I0	RP3-405J24.3-001	119618597	03644
Cytochrome c oxidase, subunit Va	R.KGINTLVTYDMVPEPK.I	50.78	0.771211	902.98	17254	2	H3BNX8	COX5A	218511986	04799
Cytochrome c oxidase, subunit Va	R.WVTYFNKPDIDAWELR.K	62.1	0.145639	685.011	23211	3	H3BNX8	COX5A	218511986	04799
Cytochrome c oxidase, subunit Va	K.EIYPYVIQELRPTLNELGISTPEELGLDKV.-	30.73	0.6772	1143.61	33003	3	H3BRM5	COX5A	218511986	04799
Cytochrome c oxidase, subunit VIc	R.NYDVMKDFEEMRK.A	53.99	2.88602	852.887	17262	2	P09669	COX6C	119612199	00494
Cytochrome c oxidase, subunit VIIa, polypeptide 2	K.GGVADALLYR.A	31.95	1.00139	517.785	17472	2	H0UI06	COX7A2	262118227	00482
Cytochrome C1	R.GLLSSLDHTSIR.R	58.8	1.20428	433.573	15941	3	P08574	CYC1	311033458	00480
Cytochrome C1	K.DVCTFLR.W	14.74	0.599707	455.726	16923	2	P08574	CYC1	311033458	00480
Cytochrome C1	R.HGGEDYVFSLLTGYCEPPTGVSLR.E	51.91	0.135631	885.423	28752	3	P08574	CYC1	311033458	00480
Cytochrome oxidase deficient homolog 1	K.GPGDSTRPSKPGPVSWK.S	19.02	4.64546	584.97	10589	3	J3QL56	SCO1	119610403	04705
Cytochrome oxidase deficient homolog 1	K.LVGLTGTREEVDQVAR.A	24.38	0.65292	581.652	14470	3	J3QL56	SCO1	126030640	04705
Cytochrome P-450 reductase	R.ALVPM#FVR.K	15.76	2.51967	474.772	17443	2	P16435	POR	343781131	00485
Cytochrome P-450 reductase	K.FAVFGLGNK.T	47.57	0.184772	476.766	18810	2	P16435	POR	342350995	00485
Cytochrome P450 51A1	K.IDDILQTLLDATYK.D	26.3	2.32572	811.436	33952	2	A0A0C4DFL7	CYP51A1	290560263	03381
Cytochrome-b5 reductase	R.LIDREIISHDTR.R	23.01	0.513697	734.399	11564	2	P00387	CYB5R3	284448553	08942
Cytochrome-b5 reductase	R.GPSGLLVYQGK.G	55.94	0.255672	559.814	15040	2	P00387	CYB5R3	284448553	08942
Cytochrome-b5 reductase	K.DILLRPELEELR.N	16.03	1.14584	748.427	20202	2	P00387	CYB5R3	284448553	08942
Cytochrome-b5 reductase	R.FALPSPQHILGLPVGQHIYLSAR.I	50.37	3.49585	629.357	21910	4	P00387	CYB5R3	284448553	08942
Cytochrome-b5 reductase	K.SVGMIAGGTGITPMLQVIR.A	81.96	3.03308	951.024	23810	2	P00387	CYB5R3	284448553	08942
Cytokine induced protein 29 kDa	K.ITSEIPQTER.M	34.4	0.23858	587.309	11147	2	Q567R9	CIP29	119617245	16716
Cytokine induced protein 29 kDa	K.LAELKQECLAR.G	37.26	0.469672	444.243	11498	3	P82979	SARNP	159164268	16716
Cytokine induced protein 29 kDa	R.FNVPVSLESKK.A	25.12	1.43064	416.571	14530	3	Q567R9	CIP29	119617245	16716
Cytokine induced protein 29 kDa	R.FGLNVSSISR.K	52.32	0.339019	540.296	16625	2	Q567R9	CIP29	119617245	16716
Cytokine induced protein 29 kDa	R.FNVPVSLESK.K	25.02	0.878881	560.306	16812	2	Q567R9	CIP29	119617245	16716
Cytokine like nuclear factor n-pac	K.IGFLGLGLMGSGIVSNLLK.M	66.61	2.17035	945.052	35483	2	Q49A26	GLYR1	151568074	17625
Cytoplasmic FMR1 interacting protein 1	K.YAPLHLVPLIER.L	20.78	0.252669	474.282	19081	3	H7C229	CYFIP2	313103961	05890
Cytoplasmic FMR1 interacting protein 1	K.NVIQSVLQAIR.K	41.82	0.63027	620.873	28879	2	Q7L576	CYFIP1	313103961	05890
Cytoskeleton associated protein 2	R.HTIVDILTMK.S	25.28	1.59911	585.83	21056	2	Q8WWK9	CKAP2	187950333	10832
Cytoskeleton associated protein 4	K.VASLEESEGNKQDLK.A	59.94	1.70996	823.914	10169	2	Q07065	CKAP4	119618179	16717
Cytoskeleton associated protein 4	R.QREELGQGLQGVEQK.V	67.7	2.47105	849.94	11935	2	Q07065	CKAP4	119618179	16717
Cytoskeleton associated protein 4	K.VQEQVHTLLSQDQAQAAR.L	110.82	5.35799	674.68	13133	3	Q07065	CKAP4	119618179	16717
Cytoskeleton associated protein 4	R.SEESVSRLPEEIR.R	54.62	0.531757	765.891	13545	2	Q07065	CKAP4	119618179	16717
Cytoskeleton associated protein 4	R.LALQALTEK.L	29.98	1.20618	493.797	15596	2	Q07065	CKAP4	119618179	16717
Cytoskeleton associated protein 4	R.SVGELPSTVESLQK.V	19.19	4.60587	737.39	16100	2	Q07065	CKAP4	119618179	16717
Cytoskeleton associated protein 4	K.LQNEILKDLSDGIHVVKDAR.E	75.31	0.868223	755.086	19909	3	Q07065	CKAP4	119618179	16717
Cytoskeleton associated protein 4	K.VQSLQATFGTFESILR.S	105.51	0.783549	898.98	30116	2	Q07065	CKAP4	119618179	16717
Cytoskeleton associated protein 5	K.TTGEVVSGVVSK.V	59.36	0.560797	581.819	11578	2	Q14008	CKAP5	212276513	10830
Cytoskeleton associated protein 5	K.DISAPKPGPLK.K	17.26	1.41985	561.829	11682	2	Q14008	CKAP5	212276513	10830
Cytoskeleton associated protein 5	K.FIQPNIGELPTALK.G	32.07	1.33041	770.941	20418	2	Q14008	CKAP5	212276513	10830
Cytoskeleton associated protein 5	K.TSAQVVLDGLVDKIGDVK.C	70.89	4.92396	619.685	23512	3	Q14008	CKAP5	212276513	10830
Cytoskeleton associated protein 5	K.VNDFLAEIFKK.I	25.49	1.71636	662.37	23542	2	Q14008	CKAP5	212276513	10830
Cytoskeleton associated protein 5	K.AQDALPFFMMHLGYEK.M	39.97	0.776648	633.305	26232	3	Q14008	CKAP5	212276513	10830
Cytoskeleton associated protein 5	R.STPTDLILCVPHLYSCLEDR.N	21.51	5.36003	797.06	27467	3	Q14008	CKAP5	212276513	10830
Cytoskeleton associated protein 5	R.DAAFEALGTALKVVGEK.A	50.26	1.24147	573.65	27554	3	Q14008	CKAP5	212276513	10830
Cytoskeleton associated protein 5	R.QELLGWLAEKLPTLR.S	20.06	5.18159	589.68	29417	3	Q14008	CKAP5	212276513	10830
Cytoskeleton associated protein 5	K.NQSETLNWLSNAIKEFGFSGLNVK.A	99.93	1.021	899.462	33962	3	Q14008	CKAP5	212276513	10830
Cytoskeleton associated protein 5	K.VNM#PAKPAPPTK.A	33.64	0.61578	422.9	8147	3	Q14008	CKAP5	212276513	10830
D-dopachrome tautomerase	R.SHSAHFFEFLTK.E	55.48	1.54132	725.858	16679	2	J3KQ18	DDT	329666049	04126
D4, zinc and double PHD fingers family 2	K.EGLISQDGSSLEALLR.T	57.62	1.18373	844.446	25583	2	J3KMZ8	DPF2	119594782	03394
Damage-specific DNA binding protein 1, 127kDa	K.ALVSEWKEPQAK.N	56.15	0.825551	693.374	12867	2	Q16531	DDB1	270346588	10952
Damage-specific DNA binding protein 1, 127kDa	R.QGQGQLVTCSGAFKEGSLR.I	59.53	0.947108	675.005	13632	3	Q16531	DDB1	270346588	10952
Damage-specific DNA binding protein 1, 127kDa	R.ALYYLQIHPQELR.Q	26.59	1.26042	548.636	17565	3	Q16531	DDB1	270346588	10952
Damage-specific DNA binding protein 1, 127kDa	R.ILKLPSFELLHK.E	19.28	0.672517	479.965	18582	3	Q16531	DDB1	270346588	10952
Damage-specific DNA binding protein 1, 127kDa	R.IGRPSETGIIGIIDPECR.M	38.77	1.33029	661.682	19641	3	Q16531	DDB1	270346588	10952
Damage-specific DNA binding protein 1, 127kDa	R.KTEPATGFIDGDLIESFLDISRPK.M	50.26	5.63903	663.103	31510	4	Q16531	DDB1	270346588	10952
Damage-specific DNA binding protein 1, 127kDa	R.EATADDLIKVVEELTR.I	87.75	3.13991	901.484	33502	2	Q16531	DDB1	270346588	10952
Daz associated protein 1	K.SQAPGQPGASQWGSR.V	51.56	0.0118913	757.361	11150	2	Q96EP5	DAZAP1	119589910	08462
Daz associated protein 1	K.FKDPNCVGTVLASRPHTLDGR.N	30.94	1.6691	780.733	14108	3	Q96EP5	DAZAP1	159164101	08462
Daz associated protein 1	K.IFVGGIPHNCGETELR.E	17.33	0.973935	600.301	14896	3	Q96EP5	DAZAP1	159164092	08462
Daz associated protein 1	K.LFVGGLDWSTTQETLR.S	45.92	0.377414	911.97	24265	2	Q96EP5	DAZAP1	159164101	08462
DB83 protein	R.IVVEHIIMKPACPLFVR.R	55.26	3.1432	674.72	17646	3	P57088	TMEM33	224589127	07680
DB83 protein	R.ALLANALTSALR.L	66.3	0.352633	607.367	20658	2	P57088	TMEM33	224589127	07680
DBC1	R.VVTQNICQYR.S	68.47	4.18854	640.822	11866	2	A0A087X2B6	CCAR2	41351350	09159
DBC1	K.VQTLSNQPLLK.S	48.8	2.38569	620.868	13781	2	Q8N163	CCAR2	41351350	09159
DBC1	K.VLLLSSPGLEELYR.C	20.4	1.08755	794.95	24401	2	Q8N163	CCAR2	41351350	09159
DC12 protein	R.WGLVPSWFK.E	20.56	5.23226	560.3	27865	2	Q96FZ2	HMCES	119599672	13119
DC2 protein	R.VPFLVLECPNLK.L	57.9	1.75953	714.898	22238	2	A0A087WUD3	OSTC	119626639	00205
DC6	K.GLEHVTVDDLVAEITPK.G	38.89	2.70264	612.665	25424	3	Q9NPA8	ENY2	302148485	13121
DDX1	K.HYYEVSCHDQGLCR.V	60.35	3.36833	608.589	10654	3	A0A087X2G1	DDX1	326205205	03158
DDX1	K.ALIVEPSRELAEQTLNNIK.Q	66.96	0.134694	1069.59	19228	2	A0A087X2G1	DDX1	326205205	03158
DDX1	K.EAQTSFLHLGYLPNQLFR.T	56.82	1.06274	1067.56	25684	2	A0A087X2G1	DDX1	326205205	03158
DDX1	K.TGAFSIPVIQIVYETLKDQQEGKK.G	45.6	0.398149	898.157	32621	3	Q92499	DDX1	326205205	03158
DDX1	R.FLVLDEADGLLSQGYSDFINR.M	110.27	2.49896	1186.6	33694	2	A0A087X2G1	DDX1	326205205	03158
DDX1	K.TGAFSIPVIQIVYETLKDQQEGK.K	45.49	1.87415	855.46	34309	3	Q92499	DDX1	326205205	03158
DDX1	K.GKHYYEVSCHDQGLCR.V	51.44	5.08043	670.3	9858	3	A0A087X2G1	DDX1	326205205	03158
DDX15	R.HRLDLGEDYPSGK.K	47.1	0.454689	743.868	11396	2	O43143	DHX15	119613227	04553
DDX15	R.HQSFVLVGETGSGK.T	50.15	1.6725	482.585	13249	3	O43143	DHX15	119613227	04553
DDX15	R.EAMNDPLLER.Y	44.21	6.83584	594.286	15675	2	O43143	DHX15	119613227	04553
DDX15	R.SNLGSVVLQLK.K	22.42	3.35322	579.35	17825	2	O43143	DHX15	119613227	04553
DDX15	R.ASTNAMLISAGLPPLK.A	65.52	6.17348	792.44	20255	2	O43143	DHX15	119613227	04553
DDX15	K.ALVTGYFMQVAHLER.T	71.81	0.967204	867.953	20980	2	O43143	DHX15	119613227	04553
DDX15	R.TLATDILMGVLK.E	43.03	1.95021	637.872	32091	2	O43143	DHX15	119613227	04553
DDX15	K.LGIDDLVHFDFMDPPAPETLMR.A	45.2	0.175549	843.743	33373	3	O43143	DHX15	119613227	04553
DDX16	R.FSTFFDDAPVFR.I	43.02	0.789681	724.846	25706	2	Q5SQH5	DHX16	169158332	04555
DDX18	R.NGTGVLILSPTR.E	32.13	0.91227	614.357	16442	2	Q9NVP1	DDX18	295982427	05894
DDX18	K.LGNGINIIVATPGR.L	87.22	1.52995	697.91	17709	2	Q9NVP1	DDX18	295982427	05894
DDX18	R.GHALLILRPEELGFLR.Y	50.26	1.91487	917.537	21310	2	Q9NVP1	DDX18	119615600	05894
DDX18	R.GLDIPEVDWIVQYDPPDDPKEYIHR.V	18.98	0.567543	753.121	27374	4	Q9NVP1	DDX18	119615600	05894
DDX18	K.TLAFLIPAVELIVK.L	19	3.38845	763.979	35068	2	Q9NVP1	DDX18	295982427	05894
DDX20	K.QLIELDYLNPGSIR.L	17.77	7.59473	815.937	23550	2	Q9UHI6	DDX20	160286549	05859
DDX21	K.VTKNEEPSEEEIDAPKPK.K	20.39	0.208822	510.759	10003	4	Q9NR30	DDX21	119574692	05895
DDX21	K.QDAQSLHGDIPQK.Q	59.73	0.467735	718.86	10227	2	Q9NR30	DDX21	119574692	05895
DDX21	R.IKDHIQNGKLDLTK.L	38.25	1.24159	541.645	10365	3	Q9NR30	DDX21	119574692	05895
DDX21	K.NEEPSEEEIDAPKPK.K	100.34	4.15587	856.401	10674	2	Q9NR30	DDX21	119574692	05895
DDX21	R.SDAGLESDTAMK.K	39.74	0.429549	612.774	11204	2	Q3SWU7	DDX21	119574691	05895
DDX21	K.EQLGEEIDSK.V	31.61	4.38498	574.28	11861	2	Q9NR30	DDX21	119574692	05895
DDX21	K.EQLGEEIDSKVK.G	33.5	1.20171	687.86	12476	2	Q9NR30	DDX21	119574692	05895
DDX21	K.STYEQVDLIGKK.T	34.28	3.91242	690.869	13256	2	Q9NR30	DDX21	119574692	05895
DDX21	K.TAITVEHLAIK.C	20.24	3.52762	598.358	13762	2	Q9NR30	DDX21	119574692	05895
DDX21	R.GRAPQVLVLAPTR.E	76.58	0.16838	689.42	13820	2	Q9NR30	DDX21	119574692	05895
DDX21	R.APQVLVLAPTR.E	42.46	2.52081	582.857	16125	2	Q9NR30	DDX21	119574692	05895
DDX21	R.LLDSVPPTAISHFK.Q	25.9	2.2927	508.951	16404	3	Q9NR30	DDX21	119574692	05895
DDX21	R.ELANQVSKDFSDITK.K	98.59	2.17836	847.932	17052	2	Q9NR30	DDX21	119574692	05895
DDX21	K.EGAFSNFPISEETIK.L	33.99	0.720273	834.91	19676	2	Q9NR30	DDX21	119574692	05895
DDX21	K.LSVACFYGGTPYGGQFER.M	80.99	0.484837	1004.96	19911	2	Q9NR30	DDX21	119574692	05895
DDX21	R.GLDIPEVDLVIQSSPPK.D	43.88	4.41175	904	25465	2	Q9NR30	DDX21	119574692	05895
DDX21	K.TFSFAIPLIEKLHGELQDR.K	36.91	7.3454	738.73	27296	3	Q9NR30	DDX21	119574692	05895
DDX21	K.DSEDNPQTLLFSATCPHWVFNVAK.K	58.48	0.303281	926.106	28934	3	Q9NR30	DDX21	119574692	05895
DDX21	K.GAVEALAAALAHISGATSVDQR.S	117.32	1.66879	1054.56	31499	2	Q9NR30	DDX21	119574692	05895
DDX21	K.KVTKNEEPSEEEIDAPKPK.K	33.21	0.613438	542.783	9338	4	Q9NR30	DDX21		05895
DDX21	K.NEEPSEEEIDAPKPKK.M	14.38	3.10344	460.728	9690	4	Q9NR30	DDX21	119574692	05895
DDX23	K.VFLMSESEKR.K	21.24	1.62122	409.212	12559	3	Q9BUQ8	DDX23	119578421	09908
DDX24	R.ALSFLGFSAPTPIQALTLAPAIR.D	80.2	1.92413	1178.18	34173	2	Q9GZR7	DDX24	119601958	05860
DDX24	K.AQAVSEEEEEEEGKSSSPK.K	88.35	6.81693	683.97	8973	3	Q4V9L5	DDX24	119601958	05860
DDX24	R.NAAPPPSNTEAPPGETR.T	59.86	0.887552	853.411	9557	2	Q4V9L5	DDX24	119601958	05860
DDX25	K.TAAFVLAMLSR.V	37.63	1.43771	590.332	25731	2	F6QDS0	hCG_2043426	187952631	06367
DDX27	R.VLVLVPTR.E	37.86	0.738351	448.8	16027	2	B7Z6D5	DDX27	224593278	10859
DDX27	R.AAPDILIATPGR.L	32.76	0.15569	597.846	16851	2	B7Z6D5	DDX27	224593278	10859
DDX27	R.IFVNSNTDVAPFLR.Q	17.94	9.58421	796.918	20785	2	B7Z6D5	DDX27	224593278	10859
DDX29	K.ALDPPQLQVISNAMNLLR.K	48.85	1.2463	665.036	33475	3	A0A087WYN9	DHX29	119575313	10882
DDX29	K.MSLENDKILQIITELIKTENN.-	41.11	0.496481	820.441	34024	3	Q7Z478	DHX29	119575313	10882
DDX29	R.HRVVVVAGETGSGK.S	21.29	0.279416	465.928	8439	3	A0A087WYN9	DHX29	119575313	10882
DDX3	R.IVEQDTMPPKGVR.H	28.72	1.49138	490.598	10392	3	A0A0D9SF53	DDX3X	301171475	02154
DDX3	K.VVWVEESDKR.S	22.05	4.28112	416.217	11808	3	A0A0D9SF53	DDX3X	301171475	02154
DDX3	R.VRPCVVYGGADIGQQIR.D	47.7	1.52278	630.001	14646	3	A0A0D9SF53	DDX3X	301171475	02154
DDX3	K.SPILVATAVAAR.G	48.78	0.942925	584.855	15906	2	A0A0D9SF53	DDX3X	301171475	02154
DDX3	K.IGLDFCK.Y	37	1.51333	426.717	16364	2	A0A0D9SF53	DDX3X	301171475	02154
DDX3	K.QYPISLVLAPTR.E	43.61	1.04582	679.395	20972	2	A0A0D9SF53	DDX3X	301171475	02154
DDX3	R.VGNLGLATSFFNER.N	73.32	0.604677	762.894	22067	2	A0A0D9SF53	DDX3X	301171475	02154
DDX3	R.HVINFDLPSDIEEYVHR.I	90.63	2.58278	1042.02	22096	2	A0A0D9SF53	DDX3X	301171475	02154
DDX3	R.NINITKDLLDLLVEAK.Q	73.36	1.03309	906.527	32653	2	A0A0D9SF53	DDX3X	301171475	02154
DDX3	K.DLLDLLVEAK.Q	62.25	0.189607	564.829	32711	2	A0A0D9SF53	DDX3X	301171475	02154
DDX3	K.TAAFLLPILSQIYSDGPGEALR.A	103.43	1.74467	778.088	35098	3	A0A0D9SF53	DDX3X	301171475	02154
DDX39	R.VNIVFNYDMPEDSDTYLHR.V	62.59	2.2654	776.693	20395	3	O00148	DDX39A	119604824	10861
DDX41	R.LMDLLQK.K	15.35	1.37596	430.749	16850	2	Q9UJV9	DDX41	119605387	10490
DDX41	K.TPPPVLIFAEK.K	19.46	1.34191	606.355	19697	2	Q9UJV9	DDX41	145580510	10490
DDX41	K.GVEAVAIHGGKDQEER.T	44.37	0.631916	565.62	9782	3	Q9UJV9	DDX41	145580510	10490
DDX42	K.TVINYDVAR.D	24.12	0.601585	525.783	13272	2	A0A0A0MSJ0	DDX42	119614684	09909
DDX42	K.TAAFIWPMLIHIMDQK.E	54.06	1.31906	639.005	33104	3	A0A0A0MSJ0	DDX42	119614684	09909
DDX46	R.GGTILAPTVSAK.T	18.1	1.81583	557.826	13340	2	A0A0C4DG89	DDX46	119582645	10862
DDX46	K.TIAFLLPMFR.H	34.27	1.44124	604.846	32011	2	D6RJA6	DDX46	119582646	10862
DDX48	R.KLDYGQHVVAGTPGR.V	88.47	7.38375	799.42	10787	2	P38919	EIF4A3	295982194	06482
DDX48	K.LDYGQHVVAGTPGR.V	55.85	4.19529	735.375	11982	2	P38919	EIF4A3	295982194	06482
DDX48	R.EANFTVSSMHGDMPQKER.E	58.6	0.0620177	688.647	12349	3	P38919	EIF4A3	295982194	06482
DDX48	K.EQIYDVYR.Y	28.97	0.963587	543.267	14779	2	P38919	EIF4A3	295982194	06482
DDX48	K.GVAINFVK.N	23.88	0.948669	424.255	15110	2	P38919	EIF4A3	295982194	06482
DDX48	K.GFKEQIYDVYR.Y	42.71	1.7888	709.358	15481	2	P38919	EIF4A3	295982194	06482
DDX48	R.ETQALILAPTR.E	35.1	3.17146	606.849	15704	2	P38919	EIF4A3	295982194	06482
DDX48	R.VLISTDVWAR.G	21.73	0.451861	580.327	18614	2	P38919	EIF4A3	295982194	06482
DDX48	K.MLVLDEADEMLNKGFK.E	41.24	0.541848	618.311	25462	3	P38919	EIF4A3	295982194	06482
DDX48	R.GLDVPQVSLIINYDLPNNR.E	56.62	0.741073	1070.57	28455	2	P38919	EIF4A3	295982194	06482
DDX48	K.MLVLDEADEMLNKGFKEQIYDVYR.Y	59.83	0.299374	973.814	28635	3	P38919	EIF4A3	295982194	06482
DDX48	R.YLPPATQVVLISATLPHEILEMTNK.F	35.79	2.27387	695.385	33683	4	P38919	EIF4A3	295982194	06482
DDX48	K.FDTLCDLYDTLTITQAVIFCNTK.R	67.92	1.09944	918.111	35648	3	P38919	EIF4A3	295982194	06482
DDX5	K.NFYQEHPDLAR.R	38.73	0.041737	695.331	12626	2	B4DLW8	DDX5	197692465	01615
DDX5	K.HGKAPILIATDVASR.G	26.2	0.424176	516.967	13082	3	B4DLW8	DDX5	197692465	01615
DDX5	K.TIVFVETK.R	20.33	0.28616	468.774	14844	2	B4DLW8	DDX5	197692465	01615
DDX5	K.APILIATDVASR.G	48.15	1.94667	613.858	16665	2	Q59F66		197692465	10532
DDX5	R.ELAQQVQQVAAEYCR.A	69.63	1.4078	896.937	18392	2	B4DLW8	DDX5	218681961	01615
DDX5	R.LIDFLECGK.T	40.18	1.46909	547.78	19875	2	B4DLW8	DDX5	218681961	01615
DDX5	R.GDGPICLVLAPTR.E	80.2	0.360919	684.869	20126	2	Q59F66		218681961	10532
DDX5	K.TLSYLLPAIVHINHQPFLER.G	34.02	0.103756	787.774	22138	3	J3KTA4	DDX5	218681961	01615
DDX5	R.DWVLNEFK.H	18.77	0.622546	525.766	22226	2	B4DLW8	DDX5	197692465	01615
DDX5	R.QTLMWSATWPK.E	53.57	2.28522	674.838	31813	2	Q59F66		218681961	01615
DDX50	K.TFSFAIPLIER.L	29.11	0.520978	647.363	27768	2	A0A087WVC1	DDX50	119574689	09910
DDX50	K.GAVDALAAALAHISGASSFEPR.S	50.43	3.64742	1056.04	32464	2	A0A087WVC1	DDX50	119574689	09910
DDX8	K.YMTDGMLLR.E	43.49	2.53381	550.269	17601	2	Q14562	DHX8	169158332	04553
DEAD (Asp-Glu-Ala-Asp) box polypeptide 17	R.SSQSSSQQFSGIGR.S	88.16	0.655363	728.344	11492	2	Q9UQL5	DDX17	169145046	10532
DEAD (Asp-Glu-Ala-Asp) box polypeptide 17	R.TTSSANNPNLMYQDECDRR.L	36.31	0.673864	757.996	11521	3	Q9UQL5	DDX17	169145046	10532
DEAD (Asp-Glu-Ala-Asp) box polypeptide 17	K.NFYVEHPEVAR.L	37.34	8.58999	680.83	12711	2	Q59F66		169145047	10532
DEAD (Asp-Glu-Ala-Asp) box polypeptide 17	R.DMVGIAQTGSGK.T	60.18	0.0704726	582.29	13227	2	Q59F66		169145047	10532
DEAD (Asp-Glu-Ala-Asp) box polypeptide 17	R.LTPYEVDELRR.K	17.55	0.796703	464.249	14239	3	Q59F66		169145047	10532
DEAD (Asp-Glu-Ala-Asp) box polypeptide 17	R.SGKAPILIATDVASR.G	52.93	0.57377	749.933	14840	2	Q59F66		169145046	10532
DEAD (Asp-Glu-Ala-Asp) box polypeptide 17	R.QLAEDFLR.D	48.92	0.952074	496.264	17378	2	Q59F66		169145046	10532
DEAD (Asp-Glu-Ala-Asp) box polypeptide 17	K.GTAYTFFTPGNLK.Q	19	1.5176	708.86	18937	2	Q59F66		169145046	10532
DEAD (Asp-Glu-Ala-Asp) box polypeptide 17	R.LIDFLESGK.T	42.69	1.79922	511.281	19552	2	Q59F66		169145046	10532
DEAD (Asp-Glu-Ala-Asp) box polypeptide 17	K.WDLSELPKFEK.N	59.19	0.599258	696.364	21177	2	Q59F66		169145047	10532
DEAD (Asp-Glu-Ala-Asp) box polypeptide 17	K.TLAYLLPAIVHINHQPYLER.G	86.35	1.59911	1181.16	21305	2	Q59F66		169145047	10532
DEAD (Asp-Glu-Ala-Asp) box polypeptide 17	K.LIQLMEEIMAEKENK.T	65.18	0.65313	909.97	21580	2	Q59F66		169145046	10532
DEAD (Asp-Glu-Ala-Asp) box polypeptide 17	R.APLPDLYPFGTMR.G	43.32	1.6674	739.38	23797	2	Q59F66		148613856	10532
DEAD (Asp-Glu-Ala-Asp) box polypeptide 17	K.LIQLMEEIMAEK.E	15.44	4.74807	724.377	27508	2	Q59F66		169145046	10532
DEAD-box protein 47	R.SREDAGDNDDTEGAIGVR.N	99.36	5.87698	938.911	10882	2	G5E955	DDX47	119616691	10863
DEAD-box protein 47	K.YLVMDEADRILNMDFETEVDKILK.V	28.74	0.0813669	725.866	32811	4	G5E955	DDX47	161761223	10863
DEAD-box protein 47	K.TGAFALPILNALLETPQR.L	71.85	3.66323	963.043	35158	2	G5E955	DDX47	161761223	10863
DEAD-box protein 52	K.TLAFSIPILMQLK.Q	59.26	0.0732268	737.939	32582	2	Q9Y2R4	DDX52	196049877	09911
DEAD-box protein 54	K.TACFLLPMFER.L	23.71	1.66249	692.84	27803	2	Q8TDD1	DDX54	164419743	13129
DEAD-box protein 54	R.GLDIPLLDNVINYSFPAK.G	67.16	1.80587	995.04	34409	2	Q8TDD1	DDX54	164419743	13129
DEAH (Asp-Glu-Ala-His) box polypeptide 30	R.QAAAAACQLFK.G	46.34	1.62906	589.802	13833	2	H7BXY3	DHX30	119585240	13142
DEAH (Asp-Glu-Ala-His) box polypeptide 30	R.LVLMSATGDNER.F	34.72	1.3679	653.328	14778	2	H7BXY3	DHX30	119585240	13142
DEAH (Asp-Glu-Ala-His) box polypeptide 30	R.IPQLLLER.Y	50.14	2.37162	491.307	17660	2	H7BXY3	DHX30	119585240	13142
DEAH (Asp-Glu-Ala-His) box polypeptide 30	R.LSQSLLELWR.R	57.57	3.17025	622.852	24011	2	H7BXY3	DHX30	119585240	13142
DEAH (Asp-Glu-Ala-His) box polypeptide 30	R.ENYLEENLLYAPSLR.F	75.17	2.53192	912.46	24024	2	H7BXY3	DHX30	119585240	13142
DEAH (Asp-Glu-Ala-His) box polypeptide 30	K.GVLMAGLYPNLIQVR.Q	18.97	0.0681294	822.469	25733	2	H7BXY3	DHX30	119585240	13142
DEAH (Asp-Glu-Ala-His) box polypeptide 30	K.LSTLTLLWPCPMTFVAK.G	30.85	2.75826	989.533	32715	2	H7BXY3	DHX30	119585240	13142
Death associated protein 3	K.ELLFLSNANPSLLER.H	74.33	0.228447	858.47	25696	2	P51398	DAP3	315434216	03646
Dehydrogenase/reductase SDR family member 7	K.DILVLPLDLTDTGSHEAATK.A	61.97	1.51059	1055.06	25766	2	A0A087X0Z7	DHRS7	119601176	16802
Dehydrogenase/reductase SDR family member 7	K.IVTVNSILGIISVPLSIGYCASK.H	49.14	0.304448	1202.68	35460	2	A0A087X0Z7	DHRS7	119601176	16802
DEK Oncogene	K.LKKPPTDEELKETIK.K	37.76	2.74392	443.006	10680	4	P35659	DEK		00503
DEK Oncogene	K.KPPTDEELKETIK.K	31.29	5.90116	509.95	10708	3	P35659	DEK	197927454	00503
DEK Oncogene	R.EPFTIAQGK.G	33.95	0.88438	495.766	13467	2	P35659	DEK	123231494	00503
DEK Oncogene	K.KVYENYPTYDLTER.K	17.79	0.213305	895.933	14435	2	P35659	DEK	197927454	00503
DEK Oncogene	R.IHFFLSK.K	19.73	1.16656	446.257	15669	2	P35659	DEK	197927454	00503
DEK Oncogene	R.LTMQVSSLQREPFTIAQGK.G	67.3	0.307385	1067.57	17587	2	P35659	DEK	123231494	00503
DEK Oncogene	K.SICEVLDLER.S	43.59	1.21756	617.31	19029	2	P35659	DEK	197927454	00503
DEK Oncogene	K.NVGQFSGFPFEK.G	38.83	1.17347	678.832	19591	2	P35659	DEK	197927454	00503
Delangin	R.QLILEEIFTSLAR.L	61.94	2.10846	766.939	35265	2	Q6KC79	NIPBL	119576354	10560
Dephospho-CoA kinase domain containing	R.YVILDIPLLFETK.K	16.39	3.2419	782.453	34029	2	Q8WVC6	DCAKD	191252797	08012
Desmin	R.TNEKVELQELNDR.F	66.36	3.23342	794.4	12434	2	P17661	DES	167887751	00514
Desmin	R.HLREYQDLLNVK.M	32.73	1.97143	764.416	14680	2	P17661	DES	281185500	05628
Developmentally regulated GTP binding protein 1	R.IGFVGFPSVGK.S	18.05	0.00361135	554.314	20150	2	Q9Y295	DRG1	119580380	16034
Developmentally regulated GTP binding protein 1	K.IQLLDLPGIIEGAKDGK.G	33.17	1.66908	594.011	27286	3	Q9Y295	DRG1	119580380	16034
Developmentally regulated GTP binding protein 1	K.IQLLDLPGIIEGAK.D	54.82	0.536531	740.442	30134	2	Q9Y295	DRG1	119580380	16034
Diaphanous related formin 1	K.TAQNLSIFLGSFR.M	22.4	0.412717	727.394	24693	2	A0A0G2JH68	DIAPH1	219520318	03670
Dicarboxylate ion carrier	K.LGPLAFYK.G	43.26	0.380838	454.765	17623	2	Q9UBX3	SLC25A10	119610088	08424
Dihydrolipoamide branched chain transacylase	K.SYLENPAFMLLDLK.-	41.99	1.35078	827.43	32131	2	P11182	DBT	119593369	02010
Dihydrolipoamide S-acetyltransferase	K.GIDLTQVK.G	19.8	0.386947	437.256	14266	2	P10515	DLAT	215274207	10578
Dihydrolipoamide S-acetyltransferase	R.VFVSPLAK.K	16.64	0.594987	430.765	14660	2	P10515	DLAT	215274207	10578
Dihydrolipoamide S-acetyltransferase	K.LQPHEFQGGTFTISNLGMFGIK.N	39.1	0.318716	808.079	25013	3	P10515	DLAT	215274207	10578
Dihydrolipoamide s-succinyl transferase	R.GLVVPVIR.N	25.62	0.919577	426.787	16894	2	P36957	DLST	317373578	00520
DIS3	R.IDMVPELLSSNLCSLK.C	67.73	0.222108	909.971	27710	2	Q9Y2L1	DIS3	190014625	06338
DIS3	R.ETYVEQEQGENANDRNDR.A	57.3	1.47767	1083.97	9525	2	Q9Y2L1	DIS3	190014623	06338
Disrupter of silencing 10	R.YSGELSGIR.A	27.9	1.86653	491.253	12319	2	Q9NQZ2	UTP3	119626032	18016
Disrupter of silencing 10	K.LTEVKDELEPLLELVEQGIIPPGKGSQYLR.T	33.27	2.18559	841.718	32763	4	Q9NQZ2	UTP3	119626032	18016
Disrupter of silencing 10	K.LTEVKDELEPLLELVEQGIIPPGK.G	37.52	0.466257	665.625	33951	4	Q9NQZ2	UTP3	119626032	18016
DKFZp434K1815	R.LCPVASCPDAR.L	25.88	2.25921	623.288	10713	2	Q9UFC0	LRWD1	74761931	10904
DKFZp434K1815	R.SLDLSGLELLSEHLDPK.L	25.13	4.52092	622.669	28744	3	Q9UFC0	LRWD1	74761931	10904
DKFZP547E1010 protein	R.LAQQMENRPSVQAALK.L	66.64	1.31394	892.477	12117	2	A0A087X1B7	CHTOP	331028739	13163
DKFZP564B167 protein	R.TVFFWAPIMK.W	16.9	2.51521	620.332	28105	2	O95563	MPC2	219521872	08525
DKFZP564C186 protein	K.NSVPVTVAMVER.W	30.7	0.357997	651.348	15637	2	Q9Y3T9	NOC2L	317373580	13166
DKFZP564C186 protein	R.LEDLNFPEIK.R	19.96	1.07585	609.324	19168	2	Q9Y3T9	NOC2L	317373580	13166
DKFZP564C186 protein	R.VLSTAGPSEALQPLVYPLAQVIIGCIK.L	14.28	0.658659	946.532	35199	3	Q9Y3T9	NOC2L	317373580	13166
DKFZP564J0863 protein	R.GLLEYFK.A	33.84	1.52046	435.241	20515	2	Q6DD88	ATL3	119594569	05918
DKFZP586B1621 protein	R.VAPAEPQEAPDSTAAGGSASKR.M	58.02	2.98852	699.68	9488	3	A0A087WUL0	TKFC	311033370	13180
DMAP1	K.LITAADTTAEQR.R	67.59	0.387696	645.339	11162	2	Q9NPF5	DMAP1	119627456	05465
DNA dependent protein kinase catalytic subunit	R.LAAVVSACK.Q	55.74	2.63689	459.756	10624	2	P78527	PRKDC	126032350	02941
DNA dependent protein kinase catalytic subunit	K.QGNLSSQVPLKR.L	61.67	2.95609	663.88	10833	2	P78527	PRKDC	126032350	02941
DNA dependent protein kinase catalytic subunit	R.LQETLSAADR.C	55.98	0.293593	552.288	11178	2	P78527	PRKDC	126032350	02941
DNA dependent protein kinase catalytic subunit	R.CGAALAGHQLIR.G	81.25	1.23631	633.84	11660	2	P78527	PRKDC	126032350	02941
DNA dependent protein kinase catalytic subunit	R.AQEPESGLSEETQVK.C	47.87	1.92306	816.39	11814	2	P78527	PRKDC	126032350	02941
DNA dependent protein kinase catalytic subunit	K.MKQDAQVVLYR.S	66.75	2.12923	675.865	12057	2	P78527	PRKDC	126032350	02941
DNA dependent protein kinase catalytic subunit	R.SLGPPQGEEDSVPR.D	57.82	3.61924	734.36	12659	2	P78527	PRKDC	126032350	02941
DNA dependent protein kinase catalytic subunit	R.LGLPGDEVDNKVK.G	34.22	2.0365	692.376	13252	2	P78527	PRKDC	126032350	02941
DNA dependent protein kinase catalytic subunit	K.INQVFHGSCITEGNELTK.T	83.02	2.91893	683	14233	3	P78527	PRKDC	126032350	02941
DNA dependent protein kinase catalytic subunit	K.IAPYSVEIK.N	18.49	0.682635	510.293	14596	2	P78527	PRKDC	126032350	02941
DNA dependent protein kinase catalytic subunit	R.NFWSHETRLPSNTLDR.L	22.34	1.24584	493.995	14887	4	P78527	PRKDC	126032350	02941
DNA dependent protein kinase catalytic subunit	K.QITQSALLAEAR.S	69.24	0.25063	650.865	14998	2	P78527	PRKDC	126032350	02941
DNA dependent protein kinase catalytic subunit	K.LSLMYAR.K	25.15	0.642092	427.234	15151	2	P78527	PRKDC	126032350	02941
DNA dependent protein kinase catalytic subunit	K.LATTILQHWK.K	16	0.171802	404.236	15167	3	P78527	PRKDC	126032350	02941
DNA dependent protein kinase catalytic subunit	K.MSPYKDILETHLR.E	40.74	3.55934	534.947	15539	3	P78527	PRKDC	126032350	02941
DNA dependent protein kinase catalytic subunit	R.GIFTSEIGTK.Q	34.21	2.62408	526.783	15708	2	P78527	PRKDC	126032350	02941
DNA dependent protein kinase catalytic subunit	R.SQGCSEQVLTVLK.T	60.64	0.392065	724.874	15718	2	P78527	PRKDC	126032350	02941
DNA dependent protein kinase catalytic subunit	R.GYGLFAGPCK.V	30.85	2.64233	535.259	15939	2	P78527	PRKDC	126032350	02941
DNA dependent protein kinase catalytic subunit	R.SIGEYDVLR.G	22.88	0.853985	526.274	16190	2	P78527	PRKDC	126032350	02941
DNA dependent protein kinase catalytic subunit	K.FVPLLPGNR.S	20.33	2.65853	506.799	17244	2	P78527	PRKDC	126032350	02941
DNA dependent protein kinase catalytic subunit	K.HSSLITPLQAVAQRDPIIAK.Q	49.55	0.872937	720.082	17592	3	P78527	PRKDC	126032350	02941
DNA dependent protein kinase catalytic subunit	R.LLEEALLR.L	32.45	4.9531	478.79	17812	2	P78527	PRKDC	126032350	02941
DNA dependent protein kinase catalytic subunit	R.LGASLAFNNIYR.E	14.96	2.85497	669.864	18236	2	P78527	PRKDC	126032350	02941
DNA dependent protein kinase catalytic subunit	K.LAGANPAVITCDELLLGHEKAPAFR.D	61.02	0.714877	888.47	18696	3	P78527	PRKDC	126032350	02941
DNA dependent protein kinase catalytic subunit	R.LLALNSLYSPK.I	39	1.55902	609.859	18788	2	P78527	PRKDC	126032350	02941
DNA dependent protein kinase catalytic subunit	K.TVSLLDENNVSSYLSK.N	71.95	2.05552	884.95	20259	2	P78527	PRKDC	126032350	02941
DNA dependent protein kinase catalytic subunit	R.MSTSPEAFLALR.S	52.16	2.49493	661.844	20291	2	P78527	PRKDC	126032350	02941
DNA dependent protein kinase catalytic subunit	K.TLVECWKDCLSIPYR.L	47.71	4.66919	970.478	20804	2	P78527	PRKDC	126032350	02941
DNA dependent protein kinase catalytic subunit	R.EQQHVMEELFQSSFR.R	60.25	3.96439	947.937	20836	2	P78527	PRKDC	126032350	02941
DNA dependent protein kinase catalytic subunit	K.CKIPALDLLIK.L	29.63	1.06093	642.392	20990	2	P78527	PRKDC	126032350	02941
DNA dependent protein kinase catalytic subunit	R.YNFPVEVEVPMER.K	24.88	5.97353	804.885	21169	2	P78527	PRKDC	126032350	02941
DNA dependent protein kinase catalytic subunit	R.VLEQLIVAHFPMQSR.E	57.25	1.33035	884.484	21211	2	P78527	PRKDC	126032350	02941
DNA dependent protein kinase catalytic subunit	K.GLSSLLCNFTK.S	54.21	0.998678	620.323	21438	2	P78527	PRKDC	126032350	02941
DNA dependent protein kinase catalytic subunit	R.ELLNPVVEFVSHPSTTCR.E	65.81	0.873844	1043.02	21816	2	P78527	PRKDC	126032350	02941
DNA dependent protein kinase catalytic subunit	R.TVGALQVLGTEAQSSLLK.A	70.03	0.726162	908.014	22347	2	P78527	PRKDC	126032350	02941
DNA dependent protein kinase catalytic subunit	K.MVSAVLNGMLDQSFR.E	18.06	1.99301	834.417	23711	2	P78527	PRKDC	126032350	02941
DNA dependent protein kinase catalytic subunit	R.LLQIIERYPEETLSLMTK.E	66.92	1.91164	1089.1	24125	2	P78527	PRKDC	126032350	02941
DNA dependent protein kinase catalytic subunit	R.AGLLHNILPSQSTDLHHSVGTELLSLVYK.G	46.76	0.286379	786.428	24812	4	P78527	PRKDC	126032350	02941
DNA dependent protein kinase catalytic subunit	R.SSFDWLTGSSTDPLVDHTSPSSDSLLFAHK.R	38.37	0.314111	809.386	25304	4	P78527	PRKDC	126032350	02941
DNA dependent protein kinase catalytic subunit	R.IMEFTTTLLNTSPEGWK.L	58.85	2.82423	984.49	26014	2	P78527	PRKDC	126032350	02941
DNA dependent protein kinase catalytic subunit	K.DILPCLDGYLK.T	26.7	0.486733	653.839	26304	2	P78527	PRKDC	126032350	02941
DNA dependent protein kinase catalytic subunit	K.NLLIFENLIDLKR.R	53.99	0.504703	800.974	28884	2	P78527	PRKDC	126032350	02941
DNA dependent protein kinase catalytic subunit	R.GFPPSASLCLLDLVK.W	33.26	1.91358	808.938	29515	2	P78527	PRKDC	126032350	02941
DNA dependent protein kinase catalytic subunit	K.NKLQYFMEQFYGIIR.N	37.83	4.70157	650.667	29654	3	P78527	PRKDC	126032350	02941
DNA dependent protein kinase catalytic subunit	K.QLFSSLFSGILK.E	58.46	2.40043	670.383	30952	2	P78527	PRKDC	126032350	02941
DNA dependent protein kinase catalytic subunit	K.NLDLAVLELM#QSSVDNTK.M	73.83	2.1964	1003.51	31592	2	P78527	PRKDC	126032350	02941
DNA dependent protein kinase catalytic subunit	K.AVAFFLESIAMHDIIAAEK.C	59.07	2.49027	692.698	31873	3	P78527	PRKDC	126032350	02941
DNA dependent protein kinase catalytic subunit	K.LLLQGEADQSLLTFIDKAMHGELQK.A	39.3	1.29856	700.375	32962	4	P78527	PRKDC	126032350	02941
DNA dependent protein kinase catalytic subunit	R.LGLIEWLENTVTLK.D	88.87	1.32235	814.965	35384	2	P78527	PRKDC	119607089	02941
DNA dependent protein kinase catalytic subunit	K.LQSVQALTEIQEFISFISK.Q	104.84	1.06731	1091.09	35651	2	P78527	PRKDC	126032350	02941
DNA fragmentation factor 45	R.ETSSDVALASHILTALR.E	50.8	0.543175	595.323	23941	3	O00273	DFFA	119592064	03531
DNA Ligase III	K.VLLDIFTGVR.L	24.49	0.856382	566.839	26300	2	P49916	LIG3	340707952	02966
DNA Ligase III	K.KIEDLTELEGWEELEDNEKEQITQHIADLSSK.A	46.1	1.8022	754.773	27524	5	P49916	LIG3	311346496	02966
DNA polymerase delta interacting protein 3	K.FAASGGFLHHMAGLSSSK.L	25.74	0.710296	602.299	14885	3	Q8WUT1	POLDIP3	169145255	17875
DNA polymerase delta interacting protein 3	R.VGIQQGLLSQSTR.T	56.96	0.0173064	693.889	15089	2	Q8WUT1	POLDIP3	169145255	17875
DNA polymerase delta interacting protein 3	R.SSPAAFINPPIGTVTPALK.L	26.99	1.06749	941.027	20355	2	Q8WUT1	POLDIP3	169145255	17875
DNA polymerase, delta	R.LALTLRPCAPILGAK.V	16.19	1.16817	797.48	17761	2	E7EVW0	POLD1	156616275	08882
DNA polymerase, delta	R.KGLLPQILENLLSAR.K	17.68	2.14653	555.675	32903	3	E7EVW0	POLD1	156616275	08882
DNA polymerase, delta	K.GLLPQILENLLSAR.K	64.62	1.43795	768.96	35243	2	E7EVW0	POLD1	156616275	08882
DNA replication licensing factor MCM4	R.LSNKVEAIDVEEAKR.L	84.35	1.8102	567.643	11391	3	J3KPV4	MCM4	119607092	09094
DNA replication licensing factor MCM4	R.LASALAPSIYEHEDIKK.G	32.66	3.30077	943.01	13977	2	J3KPV4	MCM4	119607092	09094
DNA replication licensing factor MCM4	K.AGIICQLNAR.T	19.37	0.186447	558.303	14450	2	J3KPV4	MCM4	119607092	09094
DNA replication licensing factor MCM4	R.SVLHEVMEQQTLSIAK.A	69.71	0.183127	906.98	17242	2	J3KPV4	MCM4	119607092	09094
DNA replication licensing factor MCM4	R.LGEINVIGEPFLNVNCEHIK.S	18.74	2.05387	765.73	21635	3	J3KPV4	MCM4	119607092	09094
DNA replication licensing factor MCM4	K.GILLQLFGGTR.K	38.65	0.898957	587.851	27628	2	J3KPV4	MCM4	119607092	09094
DNA replication licensing factor MCM4	R.NLNPEDIDQLITISGMVIR.T	109.87	0.303578	1071.07	33142	2	J3KPV4	MCM4	119607092	09094
DNA topoisomerase I	R.AGNEKEEGETADTVGCCSLR.V	118.47	2.55803	1091.97	10869	2	P11387	TOP1	223460080	00535
DNA topoisomerase I	K.ELTAPDENIPAK.I	34.83	2.43206	649.337	13060	2	P11387	TOP1	223460080	00535
DNA topoisomerase I	K.AEEVATFFAK.M	29.69	8.5551	556.78	17413	2	P11387	TOP1	223460080	00535
DNA topoisomerase I	K.CDFTQMSQYFK.A	38.89	0.358859	727.808	20851	2	P11387	TOP1	223460080	00535
DNA topoisomerase I	K.NLQLFMENKQPEDDLFDRLNTGILNK.H	22.44	2.7615	1035.86	25861	3	P11387	TOP1	223460080	00535
DNA topoisomerase II alpha	R.HVDYVADQIVTK.L	63.71	0.100885	694.364	13192	2	C9J4C3	TOP2A	187954517	00536
DNA topoisomerase II alpha	R.KVLFTCFK.R	21.94	3.02519	521.793	13725	2	C9J4C3	TOP2A	339717599	00536
DNA topoisomerase II alpha	K.LCNIFSTK.F	32.84	1.35572	491.754	15300	2	C9J4C3	TOP2A	187954517	00536
DNA topoisomerase II alpha	R.DKYGVFPLR.G	24.32	1.27901	547.804	16018	2	C9J4C3	TOP2A	187954517	00536
DNA topoisomerase II alpha	K.IFDEILVNAADNK.Q	69.33	0.612961	731.382	21277	2	C9J4C3	TOP2A	187954517	00536
DNA topoisomerase II alpha	K.MQSLDKDIVALMVR.R	68.6	4.46731	809.94	22949	2	C9J4C3	TOP2A	187954517	00536
DNA topoisomerase II alpha	R.FLEEFITPIVK.V	44.87	2.34924	668.38	26605	2	C9J4C3	TOP2A	187954517	00536
DNA topoisomerase II alpha	K.GLLINFIHHNWPSLLR.H	25.05	2.86206	644.03	26748	3	C9J4C3	TOP2A	187954517	00536
DNA topoisomerase II alpha	K.AAIGCGIVESILNWVK.F	101.84	0.186135	865.469	35182	2	C9J5P2	TOP2A	187954517	00536
DnaJ homolog subfamily B member 4	K.ILTIEIK.K	23.48	1.44418	415.273	16716	2	Q9UDY4	DNAJB4	119626760	07486
DnaJ homolog subfamily C, member 8	R.ALDVIQAGKEYVEHTVK.E	62.27	0.745257	950.512	18647	2	O75937	DNAJC8	119628115	13236
DnaJ homolog subfamily C, member 8	R.QREEEIEAQEK.A	25.67	0.205953	463.56	8217	3	O75937	DNAJC8	119628115	13236
DnaJ homolog subfamily C, member 9	K.VSLQVHPDRVGEGDKEDATR.R	17.67	0.571079	442.426	10920	5	Q8WXX5	DNAJC9	187952391	13237
DnaJ homolog subfamily C, member 9	K.VYSVLSDREQR.A	19.81	0.569655	676.351	11506	2	Q8WXX5	DNAJC9	187952391	13237
DnaJ homolog subfamily C, member 9	K.TYKGSEEELADIK.Q	49.64	0.786385	741.87	12164	2	Q8WXX5	DNAJC9	187952391	13237
DnaJ homolog subfamily C, member 9	R.NIIQQAIDAGEVPSYNAFVK.E	15.35	1.29207	726.38	26200	3	Q8WXX5	DNAJC9	187952391	13237
DnaJ homolog subfamily C, member 9	M.GLLDLCEEVFGTADLYR.V	98.74	4.47095	985.976	33126	2	Q8WXX5	DNAJC9	52782787	13237
DnaJ Hsp40 homolog subfamily C member 13	R.DSLLASLLDGVR.A	54.4	2.54548	629.855	32880	2	O75165	DNAJC13	311033497	10915
Dodecenoyl CoA delta isomerase	K.SLQMYLER.L	21	6.57228	520.262	15949	2	Q96DC0	DCI	295842266	02628
Dodecenoyl CoA delta isomerase	R.DADVQNFVSFISKDSIQK.S	71.84	1.06613	1021.02	24773	2	Q96DC0	DCI	295842266	02628
Dodecenoyl CoA delta isomerase	R.YCIGLNETQLGIIAPFWLKDTLENTIGHR.A	54.55	3.5603	843.944	32616	4	Q96DC0	DCI	119605930	02628
Dodecenoyl CoA delta isomerase	R.YCIGLNETQLGIIAPFWLK.D	86.02	2.86022	1118.6	33270	2	Q96DC0	DCI	119605930	02628
Dodecenoyl-CoA delta-isomerase	R.WLSDECTNAVVNFLSR.K	105.22	0.430163	955.956	28394	2	A0A0C4DGA2	ECI2	260275230	16269
Dolichol phosphate mannose synthase	K.FIPEFIR.K	25.16	0.0303846	461.263	18532	2	O60762	DPM1	123231663	04613
Dolichol phosphate mannose synthase	K.LGGNEIVSFLK.G	50.01	0.526914	588.834	20542	2	O60762	DPM1	123231663	04613
Dolichyl phosphate mannosyltransferase 3	R.ELQSQIQEAR.A	41.75	0.57922	601.312	10917	2	Q9P2X0	DPM3	125987822	16179
Double strand break repair protein MRE11A	K.DIIHFFR.H	20.25	0.0464375	474.259	19942	2	P49959	MRE11A	119587338	02889
Downregulator of transcription 1	R.LENLGIPEEELLR.Q	28.97	0.334464	762.917	21197	2	Q01658	DR1	119593482	03284
Dpy 30 like protein	K.QKVDLQSLPTR.A	66.96	4.43828	642.87	12427	2	Q9C005	DPY30	119620871	17434
Dpy 30 like protein	K.ERPPNPIEFLASYLLK.N	43.23	1.63272	629.683	35148	3	Q9C005	DPY30	242556512	17434
Dpy 30 like protein	R.AYLDQTVVPILLQGLAVLAK.E	79.73	1.07563	709.093	35832	3	Q9C005	DPY30	119620871	17434
DRAP1	K.VAAAVPVIISR.A	39.89	0.255547	548.348	15917	2	Q14919	DRAP1	119594878	03796
DRAP1	R.ALELFLESLLK.K	51.78	1.72917	638.383	33489	2	Q14919	DRAP1	119594878	03796
dUTP pyrophosphatase	R.ARPAEVGGMQLR.F	31.43	0.904503	642.845	11465	2	H0Y477	DUT	347595814	03165
dUTP pyrophosphatase	R.IAQLICER.I	24.52	0.375048	501.773	12962	2	A0A0C4DGL3	DUT	347595814	03165
Dynactin 3	K.QFVQWDELLCQLEAATQVKPAEE.-	126.45	3.09918	1366.67	34784	2	O75935	DCTN3	119578845	06303
Dynamin 2	R.VYSPHVLNLTLIDLPGITK.V	36.86	0.507357	698.405	27142	3	H3BLY9	DNM2	299758394	03852
Dynamin like 120 kDa protein, mitochondrial	K.AKNEILDEVISLSQVTPK.H	33.71	4.7306	662.04	25935	3	E5KLJ5	OPA1	311346896	05596
Dynamin like 120 kDa protein, mitochondrial	R.SISDKQQWDAAIYFMEEALQAR.L	60.73	0.19652	867.42	33023	3	E5KLJ5	OPA1	311346896	05596
Dynamin related protein 1	K.SSLLDDLLTESEDMAQR.R	99.12	0.177856	961.954	33064	2	G8JLD5	DNM1L	171460918	04833
Dynamin related protein 1	R.TLESVDPLGGLNTIDILTAIR.N	138.81	0.120295	1106.12	33450	2	G8JL97	DNM1L	171460918	04833
Dynamitin	R.WSPIASTLPELVQR.L	28.33	1.0508	798.94	22741	2	Q13561	DCTN2	119617435	09568
Dynein light chain 1	K.YNPTWHCIVGR.N	29.1	1.16706	468.227	14491	3	P63167	DYNLL1	345110787	03334
Dynein light chain A	K.AGATSEGVLANFFNSLLSKK.T	37.02	3.04805	685.371	31623	3	Q9Y6G9	DYNC1LI1	166795297	10917
Dynein light chain A	K.AGATSEGVLANFFNSLLSK.K	109.12	1.93666	963.504	34281	2	Q9Y6G9	DYNC1LI1	166795297	10917
Dynein, cytoplasmic intermediate polypeptide 2	K.SVSTPSEAGSQDSGDGAVGSR.T	115.89	0.1384	975.936	9988	2	Q13409	DYNC1I2	119631614	04512
Dynein, cytoplasmic, heavy polypeptide 1	K.KYEFGESDLR.S	37.32	1.38309	622.3	12977	2	Q14204	DYNC1H1	211826822	02524
Dynein, cytoplasmic, heavy polypeptide 1	R.NTISLLVAGLKK.E	33.02	0.714517	628.9	17799	2	Q14204	DYNC1H1	166788526	02524
Dynein, cytoplasmic, heavy polypeptide 1	K.ALEHAFQLEHIMDLTR.L	34.58	0.929327	962.49	20896	2	Q14204	DYNC1H1	166788526	02524
Dynein, cytoplasmic, heavy polypeptide 1	R.MLSAVSQQVQCIQEALR.E	78.7	0.789396	981	22494	2	Q14204	DYNC1H1	166788526	02524
Dynein, cytoplasmic, heavy polypeptide 1	K.WAIAQLNYADMLK.R	83.15	1.63979	768.896	25622	2	Q14204	DYNC1H1	166788526	02524
Dynein, cytoplasmic, heavy polypeptide 1	R.ILDDDTIITTLENLKR.E	39.62	0.00587284	625.014	27748	3	Q14204	DYNC1H1	211826822	02524
Dynein, cytoplasmic, heavy polypeptide 1	K.LSLSNAISTALPLTQLR.W	55.62	0.639584	600.02	28866	3	Q14204	DYNC1H1	211826822	02524
Dynein, cytoplasmic, heavy polypeptide 1	R.GIFEALRPLETLPVEGLIR.I	27.15	1.24858	708.411	32023	3	Q14204	DYNC1H1	166788526	02524
Dynein, cytoplasmic, heavy polypeptide 1	R.ENFIPTIVNFSAEEISDAIREK.M	58.78	2.40458	841.429	33210	3	Q14204	DYNC1H1	166788526	02524
Dynein, cytoplasmic, heavy polypeptide 1	R.ENFIPTIVNFSAEEISDAIR.E	73.23	2.52787	755.72	34358	3	Q14204	DYNC1H1	166788526	02524
Dynein, light chain, Tctex-type 1	R.DGFLTLIR.G	16.27	2.11227	467.772	32805	2	Q5VTU3	DYNLT1	119568041
Dyskerin	K.AGLESGAEPGDGDSDTTK.K	62.24	0.24374	853.871	10303	2	O60832	DKC1	215599015	02129
Dyskerin	R.LHNAIEGGTQLSR.A	67.41	1.79404	465.915	10597	3	O60832	DKC1	323434335	02129
Dyskerin	K.SQQSAGKEYVGIVR.L	79.27	1.05401	761.404	11331	2	O60832	DKC1	323434335	02129
Dyskerin	R.TTHYTPLACGSNPLKR.E	65.06	0.0451563	605.977	11624	3	O60832	DKC1	323434335	02129
Dyskerin	R.EIGDYIR.T	24.14	0.286559	433.224	14703	2	O60832	DKC1	323434335	02129
Dyskerin	K.EVVAEVVKAPQVVAEAAK.T	43.67	2.70435	919.023	16876	2	O60832	DKC1	215599015	02129
Dyskerin	R.KSLPEEDVAEIQHAEEFLIKPESK.V	46.33	1.16577	922.812	20381	3	O60832	DKC1	323434335	02129
Dyskerin	K.SLPEEDVAEIQHAEEFLIKPESK.V	34.34	0.771701	880.114	22999	3	O60832	DKC1	323434335	02129
Dyskerin	R.ALETLTGALFQRPPLIAAVK.R	47.49	2.41035	1055.12	25405	2	O60832	DKC1	323434335	02129
Dyskerin	K.LDTSQWPLLLK.N	54.76	0.305995	657.377	25753	2	O60832	DKC1	323434335	02129
EBNA1 binding protein 2	K.RPTDYFAEMAK.S	39.46	3.32072	664.817	15428	2	H7C2Q8	EBNA1BP2	237649015	16849
EBNA1 binding protein 2	R.QAQAAVLAVLPR.L	30.77	3.11788	618.873	17611	2	H7C2Q8	EBNA1BP2	237649015	16849
EBNA2 coactivator p100	R.ANNPEQNRLSECEEQAK.A	64.76	0.836926	1008.96	10024	2	Q7KZF4	SND1	119604043	03714
EBNA2 coactivator p100	R.HFVDSHHQKPVNAIIEHVR.D	53.76	0.220486	453.443	11148	5	Q7KZF4	SND1	119604043	03714
EBNA2 coactivator p100	R.DYVAPTANLDQKDK.Q	47.88	1.26127	789.393	12134	2	Q7KZF4	SND1	119604043	03714
EBNA2 coactivator p100	R.QINLSNIR.A	40.52	0.307034	479.277	13664	2	Q7KZF4	SND1	119604043	03714
EBNA2 coactivator p100	R.SSHYDELLAAEAR.A	70.63	2.57783	731.35	14291	2	Q7KZF4	SND1	197305029	03714
EBNA2 coactivator p100	R.EADGSETPEPFAAEAK.F	69.47	4.06132	824.867	14605	2	Q7KZF4	SND1	119604043	03714
EBNA2 coactivator p100	R.LGTLSPAFSTR.V	44.39	0.873327	575.317	15439	2	Q7KZF4	SND1	306992088	03714
EBNA2 coactivator p100	K.VMQVLNADAIVVK.L	47.59	1.6731	700.404	18231	2	Q7KZF4	SND1	197305029	03714
EBNA2 coactivator p100	K.QFLPFLQR.A	45.58	1.26073	524.801	21888	2	Q7KZF4	SND1	197305029	03714
EBNA2 coactivator p100	K.LRPLYDIPYMFEAR.E	33.55	0.0196197	595.312	24537	3	Q7KZF4	SND1	197305029	03714
EBNA2 coactivator p100	R.EYGMIYLGKDTNGENIAESLVAEGLATRR.E	14.83	0.991618	1057.53	25914	3	Q7KZF4	SND1	119604043	03714
EBNA2 coactivator p100	R.VLPAQATEYAFAFIQVPQDDDARTDAVDSVVR.D	14.17	0.0456134	877.69	29201	4	Q7KZF4	SND1	306992088	03714
EBNA2 coactivator p100	K.ETCLITFLLAGIECPR.G	91.54	1.12522	946.983	35135	2	Q7KZF4	SND1	197305029	03714
EBNA2 coactivator p100	R.ALLLPDYYLVTVMLSGIK.C	53.51	1.37472	670.385	35650	3	Q7KZF4	SND1	119604043	03714
EEF1D protein	R.QSSGPGASSGTSGDHGELVVR.I	62.83	3.25554	662.313	10584	3	Q4VBZ6	EEF1D	194239729
EGF like domain multiple 4	R.WTQMLAGAEDGGPGPSPR.S	14.19	3.86894	457.469	1727	4	Q7Z7M0	MEGF8	218511690	10370
eIF 4G1	R.GRLKEELEEAR.D	23.65	1.31081	443.908	10202	3	A0A0A0MR52	EIF4G1	302699247	06774
eIF 4G1	K.AIIEEYLHLNDMK.E	51.9	1.81772	794.904	20585	2	A0A0A0MR52	EIF4G1	302699247	06774
eIF 4G1	K.QKEMDEAATAEER.G	76.97	1.13287	754.339	9136	2	A0A0A0MR52	EIF4G1	302699247	06774
eIF2 alpha	R.IGRNECVVVIR.V	28.81	1.85894	438.914	11679	3	P05198	EIF2S1	119601340	04881
eIF2 alpha	K.VVTDTDETELAR.Q	51.57	2.31935	674.832	12104	2	P05198	EIF2S1	119601340	04881
eIF2 alpha	R.YVMTTTTLER.T	50.66	1.74377	607.809	13609	2	P05198	EIF2S1	119601340	04881
eIF2 alpha	K.TVYSILR.H	33.66	0.443923	426.253	15029	2	P05198	EIF2S1	119601340	04881
eIF2 alpha	K.INLIAPPR.Y	38.14	0.16563	447.282	15088	2	P05198	EIF2S1	119601340	04881
eIF2 alpha	R.HVAEVLEYTKDEQLESLFQR.T	91.1	4.46551	1217.61	20709	2	P05198	EIF2S1	119601340	04881
eIF2 alpha	R.ADIEVACYGYEGIDAVKEALR.A	31.62	3.33202	781.38	24830	3	P05198	EIF2S1	119601340	04881
eIF2beta	R.YIKEYVTCHTCR.S	33.66	1.0566	408.194	10290	4	P20042	EIF2S2	205830882	04882
eIF2beta	R.LYFLQCETCHSR.C	58.09	0.156161	807.363	15055	2	P20042	EIF2S2	205830882	04882
eIF2beta	K.TSFVNFTDICK.L	43.07	0.527173	666.319	18811	2	P20042	EIF2S2	205830882	04882
EIF3S3	K.SAVADKHELLSLASSNHLGK.N	14.52	2.4852	520.03	14280	4	A0A087WZK9	EIF3H	119612365	04885
EIF3S3	K.NLQLLMDRVDEMSQDIVK.Y	17.74	5.57311	716.37	28443	3	A0A087WZK9	EIF3H	119612365	04885
EIF3S3	R.ALLDSQFSYQHAIEESVVLIYDPIKTAQGSLSLK.A	23.62	2.41607	941.748	32802	4	A0A087WZK9	EIF3H	119612365	04885
EIF3S5	R.IGVDLIMK.T	35.03	1.66794	444.764	18351	2	B3KSH1	EIF3F	119589045	04887
EIF3S5	R.TMGVMFTPLTVK.Y	23.67	2.63909	662.852	20858	2	B3KSH1	EIF3F	119620460	04887
EIF3S5	R.IQDALSTVLQYAEDVLSGKVSADNTVGR.F	63.18	2.55567	983.846	35670	3	B3KSH1	EIF3F	119620460	04887
EIF3S7	K.TQGNVFATDAILATLMSCTR.S	103.64	0.299531	1085.53	32484	2	O15371	EIF3D	168985154	04888
EIF3S8	R.AKELLGQGLLLR.S	41.59	1.776	655.91	17026	2	H3BRV0	EIF3C	312433975	04889
EIF3S8	R.TEPTAQQNLALQLAEKLGSLVENNER.V	37.66	1.49033	956.167	32095	3	H3BRV0	EIF3C	312433975	04889
EIF4A1	R.KGVAINMVTEEDKR.T	67.98	0.222036	530.615	11357	3	P60842	EIF4A1	224036361	04030
EIF4A1	K.GVAINMVTEEDKR.T	31.75	0.0212077	487.917	13176	3	P60842	EIF4A1	224036361	04030
EIF4A1	K.LQMEAPHIIVGTPGR.V	82.95	7.06422	809.935	16217	2	J3KT12	EIF4A1	325197164	04030
EIF4A1	K.LNSNTQVVLLSATMPSDVLEVTKK.F	65.79	0.256242	863.138	21986	3	J3KT12	EIF4A1	325197164	04030
EIF4A2	K.GYDVIAQAQSGTGK.T	59.89	1.206	697.85	14101	2	J3KT12	EIF4A1	325197164	04030
EIF4A2	R.GIYAYGFEKPSAIQQR.A	72.9	0.340274	914.473	15169	2	J3KT12	EIF4A1	325197164	06482
EIF4A2	R.VLITTDLLAR.G	29.02	0.313991	557.845	19389	2	Q9NZE6	EIF4A2	224036361	03062
EIF4A2	K.MFVLDEADEMLSR.G	33.75	1.03489	778.361	27005	2	Q9NZE6	EIF4A2	325197164	03062
eIF5A-1	K.KYEDICPSTHNMDVPNIKR.N	99.25	4.40422	773.037	12959	3	I3L504	EIF5A	219555712	02555
eIF5A-1	K.KYEDICPSTHNMDVPNIK.R	45.5	1.23924	721.006	14147	3	I3L504	EIF5A	219555712	02555
eIF5A-1	K.VHLVGIDIFTGK.K	40.27	1.81867	649.878	31223	2	I3L504	EIF5A	219555712	10426
Electron transfer flavoprotein beta polypeptide	R.LGPLQVAR.V	45.96	1.93082	427.266	13475	2	P38117	ETFB	119592410	00557
Electron transfer flavoprotein beta polypeptide	R.LKLPAVVTADLR.L	56.29	3.07146	648.404	17400	2	P38117	ETFB	119592410	00557
Electron transfer flavoprotein beta polypeptide	K.IEVIKPGDLGVDLTSK.L	86.84	0.551085	842.48	18616	2	P38117	ETFB	119592410	00557
Electron transfer flavoprotein, alpha polypeptide	R.TIYAGNALCTVK.C	40.64	0.973543	655.842	14237	2	H0YK49	ETFA	189181759	01979
Electron transfer flavoprotein, alpha polypeptide	K.QFNYTHICAGASAFGK.N	91.32	2.14355	886.417	15427	2	P13804	ETFA	189181759	01979
Electron transfer flavoprotein, alpha polypeptide	K.ASSTSPVEISEWLDQKLTK.S	51.97	1.00326	1060.05	22200	2	H0YK49	ETFA	189181759	01979
Electron transfer flavoprotein, alpha polypeptide	K.LLYDLADQLHAAVGASR.A	82.02	4.15234	906.98	22227	2	H0YK49	ETFA	189181759	01979
Electron transfer flavoprotein, alpha polypeptide	K.LEVAPISDIIAIK.S	40.33	0.897362	691.418	24673	2	H0YK49	ETFA	189181759	01979
Electron transfer flavoprotein, alpha polypeptide	K.GLLPEELTPLILATQK.Q	33.15	4.41126	868.51	30409	2	P13804	ETFA	189181759	01979
Electron transfer flavoprotein, alpha polypeptide	K.TIVAINKDPEAPIFQVADYGIVADLFK.V	76.48	0.149275	983.199	33032	3	H0YK49	ETFA	189181759	01979
ELG protein	K.KVDHRAPGAEEDDSELQR.A	77.61	0.959565	684.662	8669	3	Q53F19-2	C17orf85	166295179	17116
Elongation factor 1 alpha 1	R.QTVAVGVIK.A	49.06	0.430805	457.787	12352	2	Q6IQ15	EEF1A1	197692479	00559
Elongation factor 1 alpha 1	R.TIEKFEKEAAEMGK.G	80.63	2.07473	805.91	13729	2	Q6IQ15	EEF1A1	197692479	00559
Elongation factor 1 alpha 1	K.IGGIGTVPVGR.V	67.45	0.848276	513.308	14198	2	Q6IQ15	EEF1A1	197692479	00559
Elongation factor 1 alpha 1	K.THINIVVIGHVDSGK.S	62.83	0.169931	794.944	14241	2	Q6IQ15	EEF1A1	197692479	00559
Elongation factor 1 alpha 1	K.YYVTIIDAPGHR.D	52.25	1.68716	702.866	15279	2	Q6IQ15	EEF1A1	150182807	00559
Elongation factor 1 alpha 1	R.EHALLAYTLGVK.Q	25.58	6.7451	657.87	17279	2	A0A087WV01	EEF1A1	197692479	00559
Elongation factor 1 alpha 1	R.YEEIVKEVSTYIK.K	65.65	1.07443	800.926	18697	2	Q6IQ15	EEF1A1	129395719	00559
Elongation factor 1 alpha 1	R.VETGVLKPGMVVTFAPVNVTTEVK.S	83.69	2.20484	1258.19	21007	2	Q6IQ15	EEF1A1	129395719	00559
Elongation factor 1 alpha 1	K.SGDAAIVDMVPGKPMCVESFSDYPPLGR.F	76.78	0.945784	999.137	23227	3	Q6IQ15	EEF1A1	129395719	00559
Elongation factor 1 alpha 1	K.NMITGTSQADCAVLIVAAGVGEFEAGISKNGQTR.E	87	0.403957	1155.91	33375	3	Q6IQ15	EEF1A1	197692479	00559
Elongation factor 1 alpha 1	K.NMITGTSQADCAVLIVAAGVGEFEAGISK.N	140.72	3.06246	1455.22	35169	2	Q6IQ15	EEF1A1	197692479	00559
Elongation factor 1, alpha 2	R.VETGILRPGMVVTFAPVNITTEVK.S	37.27	0.168389	857.812	23490	3	Q05639	EEF1A2	197692479	04265
Embryonic lethal abnormal vision like 1	K.VSYARPSSEVIK.D	31.61	3.61153	668.365	10613	2	B4DVB8	ELAVL1	119589356	16025
Embryonic lethal abnormal vision like 1	R.SEAEEAITSFNGHKPPGSSEPITVK.F	42.91	0.475829	871.432	14907	3	B4DVB8	ELAVL1	119589356	16025
Embryonic lethal abnormal vision like 1	K.NVALLSQLYHSPAR.R	88.86	0.341651	784.931	17004	2	B4DVB8	ELAVL1	119589356	16025
Embryonic lethal abnormal vision like 1	R.TMTQKDVEDMFSR.F	38.47	1.70434	794.359	18014	2	B4DVB8	ELAVL1	119589356	16025
Embryonic lethal abnormal vision like 1	R.SLFSSIGEVESAK.L	81.43	0.60132	677.348	18948	2	B4DVB8	ELAVL1	292659624	16025
Emerin	R.YNIPHGPVVGSTR.R	18.31	0.592812	698.87	13014	2	P50402	EMD	253723299	02309
Emerin	R.DSAYQSITHYRPVSASR.S	22.04	5.64725	646.65	13759	3	P50402	EMD	119593149	02309
Enabled homolog	K.LKEELIDAIRQELSK.S	39.73	2.17813	893.011	22089	2	A0A0U1RRM6	ENAH	166014265	12360
Enabled homolog	K.GSTIETEQKEDKGEDSEPVTSK.A	51.2	0.147027	798.71	8921	3	A0A0U1RRM6	ENAH	166014265	12360
Endoplasmic reticulum protein 29	K.GALPLDTVTFYK.V	29.96	0.460476	662.861	20578	2	P30040	ERP29	192987145	03794
Endothelial monocyte activating polypeptide 2	K.KQQSIAGSADSKPIDVSR.L	43.22	7.86443	472.5	10219	4	Q12904	AIMP1	215490011	04676
Endothelial monocyte activating polypeptide 2	K.GAEADQIIEYLKQQVSLLKEK.A	31.8	0.0798897	601.584	29807	4	Q12904	AIMP1	215490011	04676
Enhancer of mRNA decapping 3 homolog	K.MLESITNELSLFSK.T	30.47	1.38104	806.417	28188	2	Q96F86	EDC3	215598561	07954
Enolase 1	K.TIAPALVSK.K	21.79	1.36512	450.281	12637	2	P06733	ENO1	203282370	01400
Enolase 1	R.SGKYDLDFK.S	20.29	0.192069	536.769	13067	2	P06733	ENO1	319996655	01400
Enolase 1	R.SGKYDLDFKSPDDPSR.Y	76.64	1.5316	913.93	14011	2	P06733	ENO1	319996655	01400
Enolase 1	K.LAQANGWGVMVSHR.S	72.85	0.00720948	509.261	14806	3	P06733	ENO1	319996655	01400
Enolase 1	K.YGKDATNVGDEGGFAPNILENKEGLELLK.T	74.74	0.760459	1031.19	20867	3	P06733	ENO1	319996655	01400
Enolase 1	R.EIFDSRGNPTVEVDLFTSK.G	29.9	0.51716	718.695	21846	3	K7EN23	ENO1	203282370	01400
Enolase 1	K.LAM#QEFM#ILPVGAANFR.E	60.87	1.27012	970.491	22419	2	P06733	ENO1	319996655	01400
Enolase 1	K.DATNVGDEGGFAPNILENKEGLELLK.T	122.63	1.12999	1372.19	24429	2	P06733	ENO1	319996655	01400
Enolase 1	K.SFIKDYPVVSIEDPFDQDDWGAWQK.F	31.57	1.93744	747.103	28994	4	P06733	ENO1	319996655	01400
Enolase 1	R.YISPDQLADLYK.S	91.59	1.16853	713.366	31784	2	P06733	ENO1	319996655	01400
Enolase 1	K.AGYTDKVVIGMDVAASEFFR.S	42.15	0.517445	726.03	36503	3	P06733	ENO1	319996655	01400
Enolase 1	K.AVEHINK.T	14.84	1.75458	405.728	6165	2	P06733	ENO1	203282370	01400
Enolase 1	K.KLNVTEQEKIDK.L	54.04	0.488649	482.271	9440	3	P06733	ENO1	203282370	01400
Enolase 2	R.AAVPSGASTGIYEALELR.D	102.72	0.606113	902.975	20748	2	B7Z2X9	ENO2	311771971	00573
Enolase 2	R.SGETEDTFIADLVVGLCTGQIK.T	101.27	1.37687	1177.08	35041	2	B7Z2X9	ENO2	319996655	01400
Enolase 3	K.VNQIGSVTESIQACK.L	81.09	1.84598	817.413	15119	2	D3DTL2	ENO3	311771971	11746
Enoyl CoA hydratase 1	K.EGMTAFVEKR.K	38.95	8.50311	584.29	12373	2	P30084	ECHS1	194097323	03799
Enoyl CoA hydratase 1	K.NNTVGLIQLNRPK.A	77.73	7.52506	733.92	13693	2	P30084	ECHS1	194097323	03799
Enoyl CoA hydratase 1	K.SLAMEMVLTGDRISAQDAK.Q	92.82	2.17483	1018.51	19375	2	P30084	ECHS1	194097323	03799
Enoyl CoA hydratase 1	K.ALNALCDGLIDELNQALK.T	91.33	1.61236	986.013	31676	2	P30084	ECHS1	194097323	03799
Enoyl CoA hydratase 1	K.ICPVETLVEEAIQCAEK.I	88.85	0.419313	994.987	33264	2	P30084	ECHS1	194097323	03799
Enoyl CoA hydratase 1	K.ICPVETLVEEAIQCAEKIASNSK.I	103.72	0.0556137	1295.15	35550	2	P30084	ECHS1	194097323	03799
Enoyl CoA hydratase, peroxisomal	K.MFTAGIDLMDMASDILQPKGDDVAR.I	56.38	1.43933	904.1	34035	3	Q13011	ECH1	183448178	02825
Enoyl CoA hydratase, peroxisomal	R.VFPDKEVMLDAALALAAEISSK.S	83.35	0.413677	773.416	35026	3	Q13011	ECH1	183448178	02825
Enoyl CoA hydratase, peroxisomal	K.MFTAGIDLMDMASDILQPK.G	102.59	0.489269	1049.01	35355	2	Q13011	ECH1	183448178	02825
Epiplakin 1	R.AGTLTVEELGATLTSLLAQAQAQAR.A	148.03	2.08008	1257.18	35452	2	A0A075B730	EPPK1	300669637	06500
Epoxide hydrolase	K.VYVPTGFSAFPFELLHTPEKWVR.F	24.51	0.28525	680.862	29584	4	P07099	EPHX1	209862837	00581
Epoxide hydrolase	K.VYVPTGFSAFPFELLHTPEK.W	54.52	0.0127239	760.396	29645	3	P07099	EPHX1	209862837	00581
Epsin 4	K.SLLLLAYLIR.N	21.45	2.8091	587.88	33569	2	Q14677	CLINT1	307078125	06273
Epsin 4	K.HIHITQATETTTTR.H	54.08	1.6685	537.282	9250	3	Q14677	CLINT1	307078125	06273
ERDJ5	K.AIAALISEKLETLR.N	28.22	0.975187	764.46	20420	2	Q8IXB1	DNAJC10	142981524	09722
ERDJ5	R.IWGLGFLPQVSTDLTPQTFSEK.V	58.42	3.56696	1232.65	32440	2	Q8IXB1	DNAJC10	142981524	09722
ERK1	R.DLKPSNLLINTTCDLK.I	58.35	3.85369	922.996	19021	2	P27361	MAPK3	226438151	03479
ERO1-like	R.QEIVSLFNAFGR.I	50.79	1.08783	690.868	26284	2	Q96HE7	ERO1A	315364417	13278
ERP44	R.VANILHDDCAFLSAFGDVSKPER.Y	59.23	0.572377	854.42	21897	3	Q9BS26	ERP44	193885198	10290
ERP44	R.HMYVFGDFKDVLIPGK.L	31.53	0.994124	622.659	21933	3	Q9BS26	ERP44	66347731	10290
ERP72	K.QLEPVYNSLAK.K	52.49	0.172786	631.343	14786	2	P13667	PDIA4	119600472	06501
ERP72	K.RFDVSGYPTLK.I	33.56	0.675149	641.844	15001	2	P13667	PDIA4	300193164	06501
Erythrocyte membrane protein band 4.1	R.SMTPAQADLEFLENAK.K	86.63	0.96439	882.926	21355	2	H3BLV6	EPB41	322812824	00558
Erythrocyte membrane protein band 4.1-like 2	R.IVITGDGDIDHDQALAQAIR.E	49.78	0.352648	1061.05	18065	2	Q6R5J7	EPB41L2	313747586	09126
Esterase D	R.MSIFGHSMGGHGALICALK.N	37.22	0.00855574	662.995	17531	3	P10768	ESD	217035508	00588
Esterase D	K.SVSAFAPICNPVLCPWGKK.A	37.36	2.16416	711.031	20482	3	P10768	ESD	217035508	00588
Estrogen receptor binding protein	K.QIVGTPVNSEDSDTR.Q	53.69	0.767722	809.39	11844	2	J3KP30	DNTTIP2	166987398	09994
Estrogen receptor binding protein	K.LTSSSIDPGLSIK.Q	31.47	3.43623	659.364	15709	2	Q5QJE6	DNTTIP2	166987398	09994
Eukaryotic initiation factor 2 associated protein, 67KD	K.SKGPSAAGEQEPDKESGASVDEVAR.Q	79.32	0.442192	626.049	9987	4	B4DUX5	METAP2	157830411	03522
Eukaryotic translation elongation factor 1 beta 2	K.LVPVGYGIK.K	21.84	0.695872	473.292	14697	2	P24534	EEF1B2	157830180	02804
Eukaryotic translation elongation factor 1 epsilon 1	K.QANKEYLLGSTAEEK.A	100.81	0.458103	840.925	11606	2	C9J1V9	EEF1E1-BLOC1S5	208879470	10931
Eukaryotic translation elongation factor 1 epsilon 1	K.AIVQQWLEYR.V	51.02	0.675503	653.351	19409	2	C9J1V9	EEF1E1-BLOC1S5	208879470	10931
Eukaryotic translation elongation factor 1 gamma	R.KLDPGSEETQTLVR.E	95.79	1.07577	786.914	12225	2	P26641	EEF1G	119594434	11745
Eukaryotic translation elongation factor 1 gamma	R.VLSAPPHFHFGQTNR.T	17.97	2.08681	569.961	13446	3	P26641	EEF1G	119594433	11745
Eukaryotic translation elongation factor 1 gamma	K.KAAAPAPEEEM#DECEQALAAEPK.A	55.4	1.16748	834.378	1680	3	P26641	EEF1G	119594432	11745
Eukaryotic translation elongation factor 1 gamma	K.STFVLDEFKR.K	41.31	0.790882	414.555	16824	3	P26641	EEF1G	119594432	11745
Eukaryotic translation elongation factor 1 gamma	R.RILGLLDAYLK.T	35.05	0.654229	637.896	22107	2	P26641	EEF1G	119594431	11745
Eukaryotic translation elongation factor 1 gamma	R.WFLTCINQPQFR.A	65.4	0.29072	805.401	22476	2	P26641	EEF1G	119594432	11745
Eukaryotic translation elongation factor 1 gamma	R.ILGLLDAYLK.T	49.68	0.774126	559.844	28322	2	P26641	EEF1G	119594431	11745
Eukaryotic translation elongation factor 1 gamma	R.GSTPEAAAQVVQWVSFADSDIVPPASTWVFPTLGIMHHNK.Q	31.81	1.42107	1073.54	33742	4	P26641	EEF1G	119594432	11745
Eukaryotic translation elongation factor 1 gamma	K.KFAETQPK.K	14.37	3.30621	474.763	7326	2	P26641	EEF1G	119594432	11745
Eukaryotic translation elongation factor 1, delta	K.SLAGSSGPGASSGTSGDHGELVVR.I	107.77	0.493353	729.02	12091	3	A0A087X1X7	EEF1D	304555583	00560
Eukaryotic translation elongation factor 1, delta	R.QENGASVILR.D	61.01	0.970008	543.798	12558	2	A0A087X1X7	EEF1D	304555588	00560
Eukaryotic translation elongation factor 1, delta	R.IASLEVENQSLR.G	72.48	1.28356	679.866	14640	2	Q4VBZ6	EEF1D	304555583	00560
Eukaryotic translation elongation factor 1, delta	R.GVVQELQQAISKLEAR.L	101.29	0.453365	885	30083	2	Q4VBZ6	EEF1D	304555583	00560
Eukaryotic translation elongation factor 2	K.FAAKGEGQLGPAER.A	83.46	1.63412	715.874	10343	2	P13639	EEF2	187953217	00561
Eukaryotic translation elongation factor 2	K.TGTITTFEHAHNMR.V	80.7	0.723496	539.26	11088	3	P13639	EEF2	187953217	00561
Eukaryotic translation elongation factor 2	K.KEDLYLKPIQR.T	30.42	0.903191	468.273	12070	3	P13639	EEF2	187953217	00561
Eukaryotic translation elongation factor 2	K.EDLYLKPIQR.T	17.02	0.128657	425.575	14288	3	P13639	EEF2	187953217	00561
Eukaryotic translation elongation factor 2	R.NMSVIAHVDHGKSTLTDSLVCK.A	73.42	0.239615	603.806	14461	4	P13639	EEF2	187953217	00561
Eukaryotic translation elongation factor 2	K.STLTDSLVCK.A	47.81	0.665738	562.286	14807	2	P13639	EEF2	187953217	00561
Eukaryotic translation elongation factor 2	K.VFDAIMNFKKEETAK.L	44.63	9.44608	885.95	16480	2	P13639	EEF2	187953217	00561
Eukaryotic translation elongation factor 2	R.YLAEKYEWDVAEAR.K	70.91	1.79707	871.924	16537	2	P13639	EEF2	187953217	00561
Eukaryotic translation elongation factor 2	R.VFSGLVSTGLK.V	56.2	0.200426	554.324	16700	2	P13639	EEF2	187953217	00561
Eukaryotic translation elongation factor 2	R.GHVFEESQVAGTPMFVVK.A	75.36	1.24772	981.494	17556	2	P13639	EEF2	187953217	00561
Eukaryotic translation elongation factor 2	R.CELLYEGPPDDEAAMGIK.S	61.33	0.204193	1004.46	19071	2	P13639	EEF2	187953217	00561
Eukaryotic translation elongation factor 2	R.KIWCFGPDGTGPNILTDITK.G	53.17	0.316148	1117.07	24221	2	P13639	EEF2	187953217	00561
Eukaryotic translation elongation factor 2	K.AYLPVNESFGFTADLR.S	76.71	1.97123	900.45	24977	2	P13639	EEF2	187953217	00561
Eukaryotic translation elongation factor 2	K.IWCFGPDGTGPNILTDITK.G	46.15	2.14153	1053.02	29257	2	P13639	EEF2	187953217	00561
Eukaryotic translation elongation factor 2	R.TFCQLILDPIFK.V	48.24	0.452234	747.905	29574	2	P13639	EEF2	187953217	00561
Eukaryotic translation elongation factor 2	R.YVEPIEDVPCGNIVGLVGVDQFLVK.T	43.25	3.12674	920.479	31662	3	P13639	EEF2	187953217	00561
Eukaryotic translation elongation factor 2	K.STAISLFYELSENDLNFIKQSK.D	94.15	2.3366	849.769	31665	3	P13639	EEF2	187953217	00561
Eukaryotic translation elongation factor 2	R.RWLPAGDALLQMITIHLPSPVTAQK.Y	62.06	1.91437	919.512	31811	3	P13639	EEF2	187953217	00561
Eukaryotic translation elongation factor 2	R.WLPAGDALLQMITIHLPSPVTAQK.Y	70.49	1.86738	1300.72	34212	2	P13639	EEF2	187953217	00561
Eukaryotic translation initiation factor 2, subunit 3	K.VGQEIEVRPGIVSK.D	19.65	1.27808	504.29	13106	3	P41091	EIF2S3	197692407	02155
Eukaryotic translation initiation factor 2, subunit 3	R.QATINIGTIGHVAHGK.S	69.04	0.211518	808.947	13184	2	P41091	EIF2S3	205830883	02155
Eukaryotic translation initiation factor 2, subunit 3	R.QDLTTLDVTK.L	26.17	1.20324	567.307	15209	2	P41091	EIF2S3	205830883	02155
Eukaryotic translation initiation factor 2, subunit 3	K.IVLTNPVCTEVGEK.I	65.9	1.15986	779.91	16204	2	P41091	EIF2S3	205830883	02155
Eukaryotic translation initiation factor 2C, 2	R.QEIIQDLAAMVR.E	75.98	0.354789	693.874	25710	2	Q9UKV8	AGO2	257467482	06943
Eukaryotic translation initiation factor 3, subunit 10	R.LLDMDGIIVEK.Q	18.65	1.45463	623.342	20996	2	Q14152	EIF3A	119569793	03618
Eukaryotic translation initiation factor 3, subunit 6 48kDa	R.SQMLAMNIEKK.L	15.78	2.0593	646.84	12636	2	P60228	EIF3E	119612325	03734
Eukaryotic translation initiation factor 3, subunit 6 48kDa	K.LASEILMQNWDAAMEDLTR.L	67.97	1.00768	736.355	33132	3	P60228	EIF3E	119612325	03734
Eukaryotic translation initiation factor 3, subunit 6 48kDa	R.HLVFPLLEFLSVK.E	27.55	1.07399	514.642	33714	3	P60228	EIF3E	119612324	03734
Eukaryotic translation initiation factor 3, subunit 9 eta, 116kDa	R.VTLMQLPTR.Q	50.74	0.852066	529.805	16766	2	P55884	EIF3B	218512094	06795
Eukaryotic translation initiation factor 3, subunit 9 eta, 116kDa	K.ISGIKDFSWSPGGNIIAFWVPEDKDIPAR.V	24.06	1.12139	804.669	29374	4	P55884	EIF3B	218512094	06795
Eukaryotic translation initiation factor 4B	R.STPKEDDSSASTSQSTR.A	23.76	0.782601	595.27	6528	3	P23588	EIF4B	205371761	04892
Eukaryotic translation initiation factor 4E	R.WLITLNK.Q	23.56	2.03035	444.27	18780	2	P06730	EIF4E	345111042	00591
Eukaryotic translation initiation factor 4E like 3	R.RTPGRPTSSQSYEQNIK.Q	15.02	0.607497	650.332	8979	3	O60573	EIF4E2	134104923	05798
Eukaryotic translation initiation factor 5	R.VNILFDFVK.K	38.07	0.564578	547.816	26402	2	P55010	EIF5	119602217	03417
Eukaryotic translation initiation factor 5	K.AMGPLVLTEVLFNEK.I	68.46	0.368476	830.952	32723	2	P55010	EIF5	119602217	03417
Eukaryotic translation initiation factor 5B	K.QTLNAIKLEEK.G	31.22	0.0870423	643.869	12363	2	A0A087WUT6	EIF5B	269849752	07304
Eukaryotic translation initiation factor 5B	R.HFEATDILVSK.I	36.87	2.23075	630.337	16262	2	A0A087WUT6	EIF5B	269849752	07304
Eukaryotic translation initiation factor 5B	K.TLAGLPLLVAYKEDEIPVLKDELIHELK.Q	24.57	0.26584	790.703	29145	4	A0A087WUT6	EIF5B	269849752	07304
Eukaryotic translation initiation factor 6	K.LNEAQPSTIATSMR.D	47.59	0.959994	759.883	13631	2	B7ZBG9	EIF6	220675563	04221
Eukaryotic translation initiation factor 6	R.HGLLVPNNTTDQELQHIR.N	97.38	1.50545	695.7	14317	3	P56537	EIF6	220675564	04221
Eukaryotic translation initiation factor 6	R.QTVADQVLVGSYCVFSNQGGLVHPK.T	64.65	0.911089	901.791	22356	3	B7ZBG9	EIF6	220675563	04221
Eukaryotic translation initiation factor 6	K.TSIEDQDELSSLLQVPLVAGTVNR.G	116.9	2.42691	1292.68	31381	2	B7ZBG9	EIF6	220675563	04221
Eukaryotic translation termination factor 1	R.GNGTSMISLIIPPKDQISR.V	44.82	0.210153	1014.05	19710	2	P62495	ETF1	237823785	02616
Eukaryotic translation termination factor 1	R.LSVLGAITSVQQR.L	53.65	0.798952	686.402	19807	2	Q96CG1	ETF1	237823785	02616
Ewing sarcoma breakpoint region 1	K.AAVEWFDGKDFQGSKLK.V	32.47	1.05142	642.663	16627	3	Q96FE8	EWSR1	253970504	00592
Exoribonuclease 1	K.TLDDLFPLR.S	18.38	3.3921	545.299	24431	2	Q8IZH2	XRN1	119599379	10470
Exosomal core protein CSL4	R.LCNLEEGSPGSGTYTR.H	35.13	0.529646	870.897	12820	2	B1AMU3	EXOSC1	122920915	16223
Exosome component 10	R.MFLPSLGHR.A	38.92	2.05946	529.283	15778	2	Q01780	EXOSC10	119592085	16180
Exosome component 10	R.SDMYILNESLTDPAIVK.V	55.09	3.35995	954.982	22943	2	Q01780	EXOSC10	339717676	16180
Exosome component 6	R.ELALALQEALEPAVR.L	72.6	1.41104	811.96	25563	2	Q5RKV6	EXOSC6	122920912	12107
Exosome component 7	K.GSLDPESIFEMMETGKR.V	34.17	0.0264675	642.969	27573	3	Q15024	EXOSC7	322510129	09401
Exportin 1	K.QMLPLNTNIR.L	19.33	3.12424	600.33	16061	2	O14980	XPO1	226192711	03975
Exportin 1	R.QLLDFSQKLDINLLDNVVNCLYHGEGAQQR.M	44.6	0.659856	875.946	32995	4	O14980	XPO1	226192711	03975
Exportin 1	R.FLVTVIKDLLGLCEQK.R	59.65	1.81604	626.026	33421	3	O14980	XPO1	345100580	03975
Exportin 1	K.YMLLPNQVWDSIIQQATK.N	62.77	2.22241	1074.56	33812	2	O14980	XPO1	226192711	03975
Exportin 7	R.DSSLFDIFTLSCNLLK.Q	63.71	1.89114	936.976	35673	2	Q9UIA9	XPO7	154448892	05846
Expressed in T cells and eosinophils in atopic dermatitis	R.VTDPVGDIVSFMHSFEEKYGR.A	22.3	0.303338	604.043	33012	4	Q96CS3	FAF2	127798507	16870
Expressed in T cells and eosinophils in atopic dermatitis	R.ENTYPFLAMIMLK.D	31.94	5.1108	785.9	33048	2	Q96CS3	FAF2	127798507	16870
Expressed in T cells and eosinophils in atopic dermatitis	R.VTDPVGDIVSFMHSFEEK.Y	30.61	0.78401	679.66	33121	3	Q96CS3	FAF2	127798507	16870
Eyes absent 3	K.VLLYGLGEIFPIENIYSATK.I	64.82	1.47753	1120.62	33753	2	Q8IVX7	EYA3	239938901	09042
Ezrin	K.QLFDQVVK.T	28.28	2.73618	488.775	16324	2	P15311	EZR	167887692	00475
Ezrin	K.KAPDFVFYAPR.L	23.35	0.410471	655.848	16809	2	P15311	EZR	167887692	00475
Ezrin	K.APDFVFYAPR.L	26.25	1.05531	591.8	19627	2	P15311	EZR	167887692	00475
Ezrin	K.IGFPWSEIR.N	30.33	1.57706	552.796	22207	2	P15311	EZR	167887692	00475
Ezrin	K.FYPEDVAEELIQDITQK.L	86.27	0.313052	1019.5	35292	2	P15311	EZR	161702986	00475
F actin capping protein beta subunit	R.QMEKDETVSDCSPHIANIGR.L	24.59	0.571042	763.02	12604	3	P47756	CAPZB	330864679	11872
FACTp140	K.HQHMHDRDDLYAEQMER.E	27.57	0.71734	553.492	10081	4	Q9Y5B9	SUPT16H	119586791	16088
FACTp140	K.ELAAQLNEEAKR.R	72.87	1.36617	686.364	11315	2	Q9Y5B9	SUPT16H	119586791	16088
FACTp140	K.SNVSYKNPSLMPK.E	41.52	3.62657	488.92	11625	3	Q9Y5B9	SUPT16H	119586791	16088
FACTp140	K.ELAAQLNEEAK.R	37.64	2.83313	608.313	12295	2	Q9Y5B9	SUPT16H	119586791	16088
FACTp140	K.KAASITSEVFNK.F	61.87	0.460338	647.854	12487	2	Q9Y5B9	SUPT16H	119586791	16088
FACTp140	R.MQGSLEAHVNGFR.F	55.41	4.46984	723.348	13183	2	Q9Y5B9	SUPT16H	119586791	16088
FACTp140	R.VMEIVDADEKVR.H	72.48	5.09933	702.36	13956	2	Q9Y5B9	SUPT16H	119586791	16088
FACTp140	K.DLYIRPNIAQK.R	26.52	1.07158	665.878	14517	2	Q9Y5B9	SUPT16H	119586791	16088
FACTp140	R.GDKVDILYNNIK.H	51.01	0.0862222	696.38	14947	2	Q9Y5B9	SUPT16H	119586791	16088
FACTp140	K.AASITSEVFNK.F	38.76	0.690893	583.807	14988	2	Q9Y5B9	SUPT16H	119586791	16088
FACTp140	R.FTSVRGDKVDILYNNIK.H	45.33	0.413204	661.361	15240	3	Q9Y5B9	SUPT16H	119586791	16088
FACTp140	K.YTEGVQSLNWTK.I	78.21	0.350705	713.354	15815	2	Q9Y5B9	SUPT16H	119586791	16088
FACTp140	R.INFYCPGSALGR.N	38.24	2.33564	677.834	17410	2	Q9Y5B9	SUPT16H	119586791	16088
FACTp140	R.NEGNIFPNPEATFVK.E	44.59	0.0739491	838.918	19369	2	Q9Y5B9	SUPT16H	119586791	16088
FACTp140	K.ICDVYNAVMDVVKK.Q	67.77	0.572005	827.42	20757	2	Q9Y5B9	SUPT16H	119586791	16088
FACTp140	K.AASITSEVFNKFFK.E	34.13	0.5375	794.923	21797	2	Q9Y5B9	SUPT16H	119586791	16088
FACTp140	K.ICDVYNAVMDVVK.K	61.57	4.06231	763.37	23983	2	Q9Y5B9	SUPT16H	119586791	16088
FACTp140	K.NLGFGMGIEFR.E	22.69	1.41381	620.812	24664	2	Q9Y5B9	SUPT16H	119586791	16088
FACTp140	K.IYIDKKYETVIMPVFGIATPFHIATIK.N	29.21	0.465786	777.936	27303	4	Q9Y5B9	SUPT16H	119586791	16088
FACTp140	K.KVTMINAIPVASLDPIKEWLNSCDLK.Y	27.08	1.1233	739.648	29843	4	Q9Y5B9	SUPT16H	119586791	16088
FACTp140	K.VTMINAIPVASLDPIKEWLNSCDLK.Y	54.27	2.74946	943.16	32540	3	Q9Y5B9	SUPT16H	119586791	16088
FAD synthetase	R.SISPFPELEQFLQDTIKR.Y	57.11	0.593538	716.716	32883	3	Q8NFF5	FLAD1	296434309	17887
FADD	R.SCQMNLVADLVQEVQQAR.D	49.58	2.21349	697.009	32075	3	Q13158	FADD	308388161	03909
Family with sequence similarity 47, member A	R.SDEPLIDPKLLLK.K	26.33	8.56251	740.941	35634	2	A0A0C4DGW7	FAM47A	223590225	10947
Family with sequence similarity 82, member C	K.AIALQPENPMAHFLLGR.W	61.47	5.30566	626.67	24911	3	Q96TC7	RMDN3	163914351	07687
Fanconi anemia group I protein	R.ETKPIPNLIFAIEQYEK.F	32.85	1.82234	678.371	27208	3	Q9NVI1	FANCI	219519668	13339
Fanconi anemia group I protein	K.FVSSLLTALFR.D	66.86	1.86644	627.365	32163	2	Q9NVI1	FANCI	219519668	13339
Far upstream element binding protein	R.GTPQQIDYAR.Q	45.18	0.261194	574.789	10923	2	Q96AE4	FUBP1	159162537	10349
Far upstream element binding protein	R.SCMLTGTPESVQSAKR.L	57.07	0.133003	584.619	11519	3	Q96AE4	FUBP1	119626763	10349
Far upstream element binding protein	R.IQFKPDDGTTPER.I	17.33	4.58387	501.922	11557	3	Q96AE4	FUBP1	159162537	10349
Far upstream element binding protein	R.SCMLTGTPESVQSAK.R	53.91	1.75217	798.372	13084	2	Q96AE4	FUBP1	119626763	10349
Far upstream element binding protein	R.CQHAAEIITDLLR.S	31.17	0.0298741	513.936	20655	3	Q96AE4	FUBP1	119626763	10349
Fascin 1	R.YLAPSGPSGTLK.A	26.33	0.275482	595.825	12382	2	J3KNT0	FSCN1	340707772	04068
Fascin 1	R.LSCFAQTVSPAEK.W	31.92	8.00449	719.35	13533	2	J3KNT0	FSCN1	340707772	04068
Fascin 1	R.LVARPEPATGYTLEFR.S	16.87	1.44618	910.49	16122	2	J3KNT0	FSCN1	340707772	04068
Fatty acid synthase	R.LQVVDQPLPVR.G	32.73	3.93753	632.372	15898	2	A0A0U1RQF0	FASN	288562975	02567
Fatty acid synthase	R.GTPLISPLIK.W	24.57	2.53211	519.833	17613	2	A0A0U1RQF0	FASN	288562975	02567
Fatty acid synthase	R.FDASFFGVHPK.Q	25.15	0.890049	626.312	18275	2	A0A0U1RQF0	FASN	288562975	02567
Fatty acid synthase	R.IPGLLSPHPLLQLSYTATDR.H	66.13	0.814703	731.408	22158	3	A0A0U1RQF0	FASN	269849686	02567
Fatty acid synthase	R.VLEALLPLKGLEER.V	44.06	0.00379761	790.474	22277	2	A0A0U1RQF0	FASN	269849686	02567
Fatty acid synthase	R.HSQDLAFLSMLNDIAAVPATAMPFR.G	71.49	0.516132	906.124	34134	3	A0A0U1RQF0	FASN	288562975	02567
Fatty acid synthase	R.TLLEGSGLESIISIIHSSLAEPR.V	64.45	1.35986	808.11	34945	3	A0A0U1RQF0	FASN	269849686	02567
Fatty acid synthase	R.ALGLGVEQLPVVFEDVVLHQATILPK.T	84.91	1.96153	1393.29	35086	2	A0A0U1RQF0	FASN	288562975	02567
Fatty acid synthase	R.DLVEAVAHILGIR.D	83.68	1.66593	703.413	35662	2	A0A0U1RQF0	FASN	269849686	02567
FAU	R.FVNVVPTFGK.K	24.54	1.51496	554.313	18010	2	P62861	FAU	119594759	00002
FBP3	K.SINQQSGAHVELQR.N	83.01	0.266786	783.903	10334	2	Q96I24	FUBP3	187951661	04640
FBP3	R.GVPQQIEVAR.Q	28.28	4.75832	548.806	12312	2	Q96I24	FUBP3	187951661	04640
FBP3	R.MGGGSIEVSVPR.F	62.37	5.03618	594.803	14570	2	Q96I24	FUBP3	187951661	04640
FBP3	K.IQIASESSGIPERPCVLTGTPESIEQAKR.L	43.14	0.840305	789.16	15983	4	Q96I24	FUBP3	187951661	04640
FBP3	K.MVMIQDGPLPTGADKPLR.I	40.34	0.458996	647.009	16707	3	Q96I24	FUBP3	187951661	04640
FBP3	R.EMVLEIIR.E	34.15	7.5027	501.79	19715	2	Q96I24	FUBP3	187951661	04640
FBP3	R.TVITEEFKVPDKMVGFIIGR.G	34.98	0.99682	570.568	25394	4	Q96I24	FUBP3	187951661	04640
FHL1	K.CLHPLANETFVAKDNK.I	55.79	1.12605	619.648	12115	3	Q5JXI2	FHL1	268607694	02157
Fibrillarin	R.DHAVVVGVYRPPPK.V	33.61	0.273168	511.956	11499	3	P22087	FBL	197692469	00617
Fibrillarin	K.RVSISEGDDKIEYR.A	45.8	0.654532	556.285	11517	3	P22087	FBL	197692469	00617
Fibrillarin	K.NVMVEPHRHEGVFICR.G	26.88	8.26181	990.48	11759	2	P22087	FBL	197692469	00617
Fibrillarin	K.NLVPGESVYGEKR.V	30.52	0.0621653	724.381	12307	2	P22087	FBL	197692469	00617
Fibrillarin	R.VSISEGDDKIEYR.A	84.46	0.970387	755.872	13070	2	P22087	FBL	197692469	00617
Fibrillarin	K.LAAAILGGVDQIHIKPGAK.V	75.6	0.83756	936.556	16602	2	P22087	FBL	197692469	00617
Fibroblast growth factor 2	K.AILFLPMSAK.S	34.05	0.148538	545.82	22014	2	A0A087WUF6	FGF2	302313179	00622
Filamin A, alpha	R.VHGPGIQSGTTNKPNKFTVETR.G	62.25	0.488971	592.815	10363	4	A0A087WWY3	FLNA	326205158	02060
Filamin A, alpha	R.AWGPGLEGGVVGK.S	16.1	0.0717399	613.83	16454	2	A0A087WWY3	FLNA	326205158	02060
Filamin A, alpha	R.IANLQTDLSDGLR.L	52.63	2.72081	708.38	17796	2	A0A087WWY3	FLNA	326205158	02060
Filamin A, alpha	R.LIALLEVLSQKK.M	31.2	4.39303	677.94	23379	2	A0A087WWY3	FLNA	326205158	02060
Filamin A, alpha	K.KRAEFTVETR.S	25.56	0.420484	412.895	9485	3	A0A087WWY3	FLNA	326205158	02060
Filamin B	K.SGCIVNNLAEFTVDPK.D	29.93	1.30736	882.436	20602	2	B2ZZ83	FLNB	296434507	04543
Filamin C	R.LIALLEVLSQK.R	52.07	1.1086	613.89	30011	2	A0A087WWY3	FLNA	326205158	02060
FIP1 like 1	R.RLPGAIDVIGQTITISR.V	14.77	2.21209	905.529	20949	2	Q6UN15	FIP1L1	201023341	09646
FIP1 like 1	R.SKEGKEAGSEPAPEQESTEATPAE.-	34.15	2.76401	820.376	9475	3	Q6UN15	FIP1L1	201023341	09646
FK506 binding protein 1A	K.RGQTCVVHYTGMLEDGKK.F	28.47	1.88119	416.607	11400	5	Q5W0X3	FKBP1A	296278516	01741
FK506 binding protein 1A	M.GVQVETISPGDGR.T	50.71	2.06289	657.835	12740	2	Q1JUQ3	FKBP12-Exin	197724894	01741
FK506 binding protein 3	K.SEETLDEGPPKYTK.S	17.27	3.46037	531.924	11047	3	Q00688	FKBP3	119586189	01743
FK506 binding protein 3	K.TANKDHLVTAYNHLFETK.R	60.78	1.79062	701.359	14521	3	Q00688	FKBP3	241913087	01743
FK506 binding protein 3	R.GWDEALLTMSKGEK.A	86.41	2.57803	782.885	18709	2	Q00688	FKBP3	157833438	01743
FK506 binding protein 3	K.LNEDKPKETKSEETLDEGPPK.Y	25.23	2.32532	596.803	9504	4	Q00688	FKBP3		01743
FK506 binding protein 4	R.RGEAHLAVNDFELAR.A	28.47	1.02422	566.629	14827	3	Q02790	FKBP4	119609296	11794
FK506 binding protein 4	K.LQAFSAAIESCNK.A	57	0.842428	719.853	15244	2	Q02790	FKBP4	119609296	11794
FK506 binding protein 8	R.SCSLVLEHQPDNIK.A	24.62	9.37556	547.27	12804	3	C8C9T5	FKBP8	256259626	05327
FK506 binding protein 8	K.VLAQQGEYSEAIPILR.A	86.8	2.34364	893.986	19385	2	C8C9T5	FKBP8	256259626	05327
FK506 binding protein 8	K.TAVDGPDLEMLTGQER.V	85.02	5.23613	866.41	20035	2	J3KQ73	FKBP8	193806337	05327
FK506 binding protein 8	R.EFLAAMEPEPAPAPAPEEWLDILGNGLLR.K	72.7	1.49337	1049.53	35502	3	J3KQ73	FKBP8	211938947	05327
Flap endonuclease 1	K.QLQQAQAAGAEQEVEK.F	80.9	0.832246	864.431	10939	2	P39748	FEN1	330689556	02670
Flap endonuclease 1	K.LIADVAPSAIRENDIK.S	27.1	0.787268	862.98	15314	2	P39748	FEN1	330689556	02670
Flap endonuclease 1	K.QLQQAQAAGAEQEVEKFTK.R	95.23	4.06639	702.03	15445	3	P39748	FEN1	330689556	02670
Flap endonuclease 1	K.LIADVAPSAIR.E	42.9	0.145692	563.335	15456	2	P39748	FEN1	330689556	02670
Flap endonuclease 1	R.QGGDVLQNEEGETTSHLMGMFYR.T	54.19	0.0896445	867.057	23021	3	P39748	FEN1	330689556	02670
Flap endonuclease 1	K.EAHQLFLEPEVLDPESVELK.W	67.72	0.0615799	774.734	23430	3	P39748	FEN1	330689556	02670
Flap endonuclease 1	K.HLLSLMGIPYLDAPSEAEASCAALVK.A	35.47	1.54332	919.47	28433	3	P39748	FEN1	330689556	02670
FLJ10737	K.VIDVTVPLQCLVK.D	29.2	1.5891	742.432	23087	2	Q9NVH1	DNAJC11	217035105	07112
FLJ10737	R.LFNLVHQAYEVLSDPQTR.A	50.7	0.0722971	710.704	25913	3	Q9NVH1	DNAJC11	217035105	07112
FLJ10737	K.GWGELEFGAGDLQGPLFGLK.L	55.58	0.929674	1046.03	32019	2	Q9NVH1	DNAJC11	217035105	07112
FLJ12525	R.FVNLISER.K	15.41	8.91837	489.27	16015	2	Q9Y4W2	LAS1L	282403493	06519
FLJ12525	K.AQQQEEQGSVNDVKEEEKEEK.E	43.12	1.4725	821.048	9137	3	Q9Y4W2	LAS1L	282403493	06519
FLJ14936	R.VCDIILPR.L	19.71	0.497185	493.278	15754	2	Q8NAV1	PRPF38A	119627187	10972
FLJ14936	R.NGEFELMHVDEFIDELLHSER.V	57.58	2.29526	640.552	33680	4	Q8NAV1	PRPF38A	119627187	10972
FLJ16517 protein	R.QEAESQPCTSTLPR.E	36.84	3.32225	802.37	10789	2	Q6ZN17	LIN28B	223459806	13366
FLJ16517 protein	R.VTGPGGSPCLGSER.R	56.38	1.40356	687.329	11145	2	Q6ZN17	LIN28B	223459806	13366
FLJ20095	R.CRDPPSNPVAASPR.F	30.04	0.00656281	508.584	9535	3	Q8ND82	ZNF280C	119632211	06526
FLJ20095	K.QNNESWENHTTCQHCYR.Q	42.11	1.74566	566.731	9683	4	Q8ND82	ZNF280C	119632212	06526
FLJ21924	K.RLLLNLHLDQSFK.N	14.35	4.56125	798.968	35139	2	Q2KHR3	QSER1	308153569	08645
FLJ44635 protein	R.VKPFMTGAAEQIK.H	43.48	3.15544	710.389	13090	2	Q8TBK7	TPT1	242556423	15979
Flotillin 2	K.NVVLQTLEGHLR.S	57.68	1.90604	689.892	17638	2	J3QLD9	FLOT2	254763294	00580
Flotillin 2	R.LLAELPASVHALTGVDLSKIPLIK.K	37.19	1.03262	625.38	29247	4	J3QLD9	FLOT2	254763294	00580
FLYWCH-type zinc finger 1	M.PLPEPSEQEGESVK.A	37.03	3.47243	763.37	11955	2	I3L1Y9	FLYWCH2	34147540	13222
FNBP4	K.DKTGTDSNSTESSETSTGSLCK.E	79.51	7.62043	764.67	9227	3	Q8N3X1	FNBP4	313104235	10996
Fodrin beta	R.LQAAYAGDKADDIQKR.E	59.28	2.07327	588.309	10068	3	Q01082	SPTBN1	221046710	01683
Fodrin beta	R.VAVVNQIAR.Q	51.84	2.83421	485.294	11709	2	Q01082	SPTBN1	190192202	01683
Fodrin beta	K.TALPAQSAATLPAR.T	55.71	0.896353	684.386	13294	2	Q01082	SPTBN1	190192202	01683
Fodrin beta	R.LAEISDVWEEMKTTLK.N	49.86	0.443748	631.66	25493	3	Q01082	SPTBN1	190192202	01683
Formin homology 2 domain containing 1	K.SGLGDDLVQALGLSKGPGLEV.-	19.35	6.062	1013.04	32406	2	Q9Y613	FHOD1	119603518	06049
Formyltetrahydrofolate dehydrogenase	R.FLFPEGIK.G	17.66	1.31926	475.77	19162	2	Q8TBP8	ALDH1L1	238814322	02594
Fragile X mental retardation 1 protein	R.SFLEFAEDVIQVPR.N	78.33	0.440039	825.431	31915	2	Q8IXW7	FMR1	297374791	02398
FtsJ homolog 3	K.QQLPQTPPSCLK.T	17.49	5.30667	698.87	12675	2	Q8IY81	FTSJ3	194097365	17024
FtsJ homolog 3	R.TSVTDFLR.A	17.06	1.55355	469.75	18841	2	Q8IY81	FTSJ3	194097365	17024
FtsJ homolog 3	R.ILDPEGLALGAVIASSK.K	57.4	0.291425	827.474	27713	2	Q8IY81	FTSJ3	194097365	17024
Fumarase	R.THTQDAVPLTLGQEFSGYVQQVK.Y	68.34	0.357383	849.435	21288	3	P07954	FH	196049945	00652
Fumarase	K.NGSTLKETAIELGYLTAEQFDEWVKPK.D	85.73	2.77941	1023.19	32503	3	P07954	FH	196049945	00652
Fumarase	K.VAALTGLPFVTAPNKFEALAAHDALVELSGAMNTTACSLMK.I	81.11	1.13822	1058.55	33998	4	P07954	FH	196049945	00652
Fumarylacetoacetate hydrolase domain containing 2B	K.TFDTFCPLGPALVTK.D	27.77	3.68721	833.926	22543	2	Q6P2I3	FAHD2B	156231349	13198
FUS	K.AAIDWFDGK.E	54.27	0.38142	511.751	19917	2	H3BPE7	FUS	332138053	00660
FUS	K.AAIDWFDGKEFSGNPIK.V	67.11	2.98375	947.967	21847	2	H3BPE7	FUS	332138053	00660
FUS	K.AAIDWFDGKEFSGNPIKVSFATR.R	59.74	0.303565	852.767	23590	3	H3BPE7	FUS	283135201	00660
FUS	K.APKPDGPGGGPGGSHMGGNYGDDRR.G	16.4	0.47072	482.621	8961	5	H3BPE7	FUS	283135201	00660
FUS	R.NECNQCKAPKPDGPGGGPGGSHMGGNYGDDR.R	81.9	1.06204	797.336	9473	4	H3BPE7	FUS	283135201	00660
FUS	K.APKPDGPGGGPGGSHMGGNYGDDR.R	95.82	2.64894	751.665	9509	3	H3BPE7	FUS	283135201	00660
FUS interacting protein 1	R.DAEDALHNLDRK.W	14.37	1.82433	698.843	12968	2	O75494	SRSF10	300360554	05562
FUS interacting protein 1	R.GFAYVQFEDVRDAEDALHNLDRK.W	26.42	1.46402	903.439	21157	3	O75494	SRSF10	300360554	05562
FUS interacting protein 1	R.YGPIVDVYVPLDFYTR.R	33.44	3.42624	958.99	30252	2	Q6IQ42	FUSIP1	300360554	05562
Fuse binding protein interacting repressor	K.QTIAHQQQQLTNLQMAAQR.Q	55.08	0.635379	736.715	13398	3	A0A0J9YVP6	PUF60	119602600	18051
Fuse binding protein interacting repressor	R.QAFAPFGPIK.S	63.33	1.85386	538.299	17848	2	Q9UHX1	PUF60	303324712	18051
Fuse binding protein interacting repressor	K.LGLPPLTPEQQEALQK.A	46.68	0.653812	881.49	18184	2	Q9UHX1	PUF60	209862867	18051
Fuse binding protein interacting repressor	K.VGRPSNIGQAQPIIDQLAEEAR.A	34.72	0.662081	1181.63	18631	2	Q9UHX1	PUF60	303324712	18051
Fuse binding protein interacting repressor	K.AVTPPMPLLTPATPGGLPPAAAVAAAAATAK.I	17.22	1.19483	932.188	29066	3	Q9UHX1	PUF60	209862867	18051
FXR1	K.VIQEIVDKSGVVR.V	55.67	0.169228	721.422	14500	2	P51114	FXR1	259013556	02892
FXR2	K.AGYSTDESSSSSLHATR.T	67.95	0.296734	585.931	9603	3	P51116	FXR2	259013556	05629
G protein pathway suppressor 1	K.SPPREGSQGELTPANSQSR.M	24.91	2.32686	666.661	9160	3	A0A096LP07	GPS1	223590263	15991
G protein regulated inducer of neurite outgrowth 1	K.VGSLPLEKGSPVTTTK.A	18.01	6.13544	807.454	34073	2	Q7Z2K8	GPRIN1	296434528	11169
G protein, alpha inhibiting 1	K.IIHEAGYSEEECKQYK.A	44.28	2.29949	661.977	9855	3	P63096	GNAI1	335892078	00756
G rich RNA sequence binding factor 1	R.GLPFQANAQDIINFFAPLKPVR.I	78.1	2.2277	819.455	33351	3	Q12849	GRSF1	215274142	07276
G1 to S phase transition 1	R.FVKQDQVCIAR.L	38.78	0.458307	455.243	11090	3	J3KQG6	GSPT1	237823789	00753
G1 to S phase transition 1	K.HLIVLINK.M	16.6	1.9629	475.312	13795	2	J3KQG6	GSPT1	194097354	00753
G1 to S phase transition 1	K.STIGGQIMYLTGMVDKR.T	101.57	0.527285	935.482	22348	2	J3KQG6	GSPT1	194097354	00753
G10 Maternal transcript	R.KVESLWPIFR.I	46.86	2.65783	637.865	21027	2	P41223	BUD31	119597079	10351
GA17	K.QQWQQLYDTLNAWK.Q	32.4	1.2712	911.451	27178	2	Q7L2H7	EIF3M	119588623	09969
Galactosidase, alpha	K.SILDWTSFNQER.I	18.26	7.56699	748.357	24280	2	P06280	GLA	295789493	02357
Galectin 1	R.FNAHGDANTIVCNSK.D	16.04	1.00015	824.38	10775	2	P09382	LGALS1	310942928	01040
Gamma glutamyl hydrolase	K.NLDGISHAPNAVK.T	36.06	0.853483	668.355	11286	2	Q92820	GGH	119607268	03299
Gamma glutamyl hydrolase	K.KPIIGILMQK.C	45.32	2.70006	570.861	16038	2	Q92820	GGH	119607268	03299
Ganglioside induced differentiation associated protein 1	K.VLGHVNNILISAVLPTAFR.V	15.99	0.954189	678.734	26254	3	Q8TB36	GDAP1	320461574	05963
Gankyrin	K.GAQVNAVNQNGCTPLHYAASK.N	36.55	0.260448	734.023	12275	3	O75832	PSMD10	159163069	04594
GART	K.QVLVAPGNAGTACSEK.I	86.33	1.53453	801.4	11819	2	P22102	GART	209869995	00716
GART	R.SAGVQCFGPTAEAAQLESSKR.F	92.79	1.03279	732.024	14908	3	P22102	GART	209869995	00716
GART	R.AIAFLQQPR.S	22.15	0.164814	522.303	16176	2	P22102	GART	209869995	00716
GART	R.FGDPECQVILPLLK.S	72.29	0.195227	814.94	26245	2	P22102	GART	209869995	00716
GART	K.AFTKPEEACSFILSADFPALVVK.A	36.31	1.99346	847.44	27611	3	P22102	GART	209869995	00716
Gastric H+/K+ ATPase alpha subunit	K.VDNSSLTGESEPQTR.S	71.31	2.28678	810.377	10722	2	P20648	ATP4A	237681111	01662
Gastric H+/K+ ATPase alpha subunit	R.LIFDNLKK.S	30.78	0.858068	495.802	15096	2	P20648	ATP4A	297374799	01667
Gastric H+/K+ ATPase alpha subunit	R.LIFDNLK.K	17.62	0.0371013	431.755	18354	2	P20648	ATP4A	297374799	01667
GBAS	R.SGPNIYELR.S	43.77	0.745798	524.774	14868	2	O75323	GBAS	321267477	04302
GBAS	K.HGWEELVYYTVPLIQEMESR.I	49.05	2.22895	827.068	34105	3	O75323	GBAS	321267477	04302
GCN1 general control of amino acid synthesis 1 like 1	R.EGVLTGSPEQKEEAAK.A	48.84	0.491381	558.284	10241	3	Q92616	GCN1L1	301171133	16127
GCN1 general control of amino acid synthesis 1 like 1	K.ILPEIIPILEEGLR.S	53.79	0.767619	802.985	33071	2	Q92616	GCN1L1	301171133	16127
GCN1 general control of amino acid synthesis 1 like 1	R.NPEILAIAPVLLDALTDPSR.K	45.78	1.85631	706.733	35475	3	Q92616	GCN1L1	301171133	16127
GDP dissociation inhibitor 1	K.KFDLGQDVIDFTGHALALYR.T	58.16	1.16489	760.4	31110	3	Q5SX88	GDI2	197692559	02114
GDP dissociation inhibitor 1	K.FDLGQDVIDFTGHALALYR.T	99.5	0.504861	717.701	33273	3	Q5SX88	GDI2	197692559	02114
GDP dissociation inhibitor 2	K.FVSISDLLVPK.D	19.33	0.0903332	609.361	27353	2	Q5SX88	GDI2	197692559	02863
GDP dissociation inhibitor 2	K.IYKVPSTEAEALASSLMGLFEK.R	50.32	1.3023	795.418	33192	3	P50395	GDI2	197692559	02863
GDP-mannose pyrophosphorylase A	R.VEGTPSDPNPNDPR.A	71.88	6.16055	747.84	9642	2	Q96IJ6	GMPPA	119591165	13588
General transcription factor 2 I	K.RPELLTHSTTEVTQPR.T	29.72	0.644508	467.003	11212	4	P78347	GTF2I	254692934	03399
General transcription factor 2 I	R.TNTPVKEDWNVR.I	56.16	1.83721	729.869	12014	2	P78347	GTF2I	254692934	03399
General transcription factor 2 I	R.SPTWFGIPR.L	32.31	1.0089	530.782	19496	2	P78347	GTF2I	254692934	03399
Generel transcription factor 3C polypeptide 4	K.TFEEAAAQLLESSVQNLFK.Q	94	1.70393	709.033	35675	3	Q9UKN8	GTF3C4	212276467	11998
GK001 protein	R.MMRPVSDQVQIK.V	14.82	0.298936	477.92	12222	3	Q96A33	CCDC47	171906582	17041
GK001 protein	K.IMQEEGQPLKLPDTKR.T	35.69	1.07382	628.339	13064	3	A0A087WYW6	CCDC47	171906582	17041
GK001 protein	R.LAQAWFNTHR.E	55.23	1.8269	622.321	13678	2	Q96A33	CCDC47	171906582	17041
GK001 protein	K.RQDLLNVLAR.M	28.82	1.14552	599.356	16770	2	Q96A33	CCDC47	171906582	17041
GK001 protein	K.YGLPDSLAILSEMGEVTDGMMDTK.M	97.74	2.52373	1287.09	35055	2	Q96A33	CCDC47	171906582	17041
GLE1 RNA export mediator-like	R.GNQLCSLISGIIR.A	55.05	0.332686	715.893	26289	2	Q53GS7	GLE1	119608210	04536
Glucosamine phosphate N acetyltransferase 1	K.LLLSTLTLLSK.K	16.78	0.674003	601.392	25494	2	Q96EK6	GNPNAT1	203282417	17046
Glucosidase I	R.LAGSLLTQALESHAEGFRER.F	45.04	0.662201	729.051	18681	3	Q13724	MOGS	225903430	03214
Glucosidase I	R.LGPLLDILADSR.H	60.11	0.966684	641.871	27833	2	Q13724	MOGS	225903430	03214
Glucosidase I	R.AVHANPPTLLLPVAHMLEVGDPDDLAFLR.K	19.04	0.670159	781.168	31774	4	Q13724	MOGS	225903430	03214
Glucosidase I	K.YGSYNVFWTSNPGLPLLTEMVK.S	49.9	0.504718	1258.63	33308	2	Q13724	MOGS	225903430	03214
Glucosidase II beta subunit	K.YEQGTGCWQGPNR.S	84.12	4.53289	776.83	11766	2	K7ELL7	PRKCSH	211826282	03518
Glucosidase II beta subunit	K.ILIEDWK.K	28.7	1.19802	458.76	17887	2	K7ELL7	PRKCSH	211826282	03518
Glucosidase II beta subunit	K.SLEDQVEMLR.T	45.44	0.401772	610.303	18239	2	K7ELL7	PRKCSH	211826282	03518
Glucosidase II beta subunit	K.LGGSPTSLGTWGSWIGPDHDKFSAMK.Y	89.3	1.60341	911.441	20570	3	K7ELL7	PRKCSH	211826282	03518
Glutamate dehydrogenase 1	K.AKPYEGSILEADCDILIPAASEK.Q	51.98	0.938463	830.752	20472	3	B3KV55	GLUD1	317040164	11748
Glutamate dehydrogenase 2	R.TAAYVNAIEK.V	21.73	0.363107	540.29	12161	2	B3KV55	GLUD1	317040164	11748
Glutamate dehydrogenase 2	R.YSTDVSVDEVK.A	43.88	0.552517	621.299	13093	2	P00367	GLUD1	317040164	11748
Glutamate dehydrogenase 2	K.ALASLMTYK.C	50.59	1.39945	499.272	15810	2	P00367	GLUD1	317040164	11748
Glutamate dehydrogenase 2	K.IIAEGANGPTTPEADKIFLER.N	122.18	0.611906	1121.59	17383	2	B3KV55	GLUD1	317040164	11748
Glutamate oxaloacetate transaminase-1	R.VGGVQSLGGTGALR.I	16.27	0.784773	636.356	13651	2	B7Z1I2	GOT1	255918058	00687
Glutamate oxaloacetate transaminase-1	M.APPSVFAEVPQAQPVLVFK.L	17.89	1.95245	1012.57	24194	2	B7Z1I2	GOT1	55663625	00687
Glutamate oxaloacetate transaminase-1	K.IANDNSLNHEYLPILGLAEFR.S	49.92	1.78306	800.418	28827	3	B7Z7E9	GOT1	255918058	00687
Glutamate oxaloacetate transaminase, mitochondrial	R.VGAFTMVCKDADEAK.R	28.67	1.15486	821.383	14170	2	E7ERW2	GOT2	308153643	00684
Glutamate oxaloacetate transaminase, mitochondrial	K.MNLGVGAYR.D	33.28	1.9174	490.752	14400	2	E7ERW2	GOT2	308153643	00684
Glutamate oxaloacetate transaminase, mitochondrial	R.VGAFTMVCK.D	39.36	1.34124	506.751	14549	2	E7ERW2	GOT2	308153643	00684
Glutamate oxaloacetate transaminase, mitochondrial	R.IGASFLQR.F	38.7	2.36902	446.257	14848	2	E7ERW2	GOT2	308153643	00684
Glutamate oxaloacetate transaminase, mitochondrial	R.IAAAILNTPDLRK.Q	41.42	0.646927	465.948	15099	3	E7ERW2	GOT2	308153643	00684
Glutamate oxaloacetate transaminase, mitochondrial	K.ILIRPMYSNPPLNGAR.I	42.01	1.36756	604.669	15586	3	E7ERW2	GOT2	308153643	00684
Glutamate oxaloacetate transaminase, mitochondrial	R.IAAAILNTPDLR.K	69.97	0.872422	634.371	17529	2	E7ERW2	GOT2	308153643	00684
Glutamate oxaloacetate transaminase, mitochondrial	R.DVFLPKPTWGNHTPIFR.D	68.07	0.874538	675.694	18789	3	E7ERW2	GOT2	308153643	00684
Glutamate oxaloacetate transaminase, mitochondrial	R.ISVAGVTSSNVGYLAHAIHQVTK.-	106.64	1.26091	1176.64	19370	2	E7ERW2	GOT2	308153643	00684
Glutamate oxaloacetate transaminase, mitochondrial	K.NLDKEYLPIGGLAEFCK.A	104.25	1.12354	984.002	21282	2	P00505	GOT2	308153643	00684
Glutamine dependent carbamoyl phosphate synthase	R.LGYPVLVR.A	44.37	2.1428	458.783	16097	2	P27708	CAD	119621019	06437
Glutamine dependent carbamoyl phosphate synthase	K.TLGVDLVALATR.V	45.92	1.65537	614.868	23630	2	P27708	CAD	119621019	06437
Glutamine dependent carbamoyl phosphate synthase	K.LALGIPLPELR.N	17.89	2.16154	596.375	25735	2	P27708	CAD	119621019	06437
Glutamine dependent carbamoyl phosphate synthase	R.VLSEPNPRPVFGICLGHQLLALAIGAK.T	15.97	1.46729	957.539	29657	3	P27708	CAD	119621019	06437
Glutamine-fructose-6-phosphate transaminase 2	R.KEIFETLIK.G	30.06	0.605	560.835	16210	2	O94808	GFPT2	119574141	04842
Glutaminyl tRNA synthetase	R.LFTLTALR.R	28.62	0.496484	467.789	19170	2	B4DDN1	QARS	119585358	07223
Glutaminyl tRNA synthetase	K.AFIHWVSQPLMCEVR.L	41.66	0.168186	624.98	19521	3	B4DDN1	QARS	119585358	07223
Glutaminyl tRNA synthetase	R.EAATQAQQTLGSTIDKATGILLYGLASR.L	114.46	0.197044	959.849	33175	3	A0A0U1RQU2	QARS	119585358	07223
Glutamyl-prolyl-tRNA synthetase	R.LLSVNIR.V	14.82	1.03375	407.76	14791	2	P07814	EPRS	288558855	00703
Glutamyl-prolyl-tRNA synthetase	R.DLPIKLNQWCNVVR.W	43.79	3.60012	877.975	20819	2	P07814	EPRS	288558855	00703
Glutamyl-prolyl-tRNA synthetase	K.INEAVECLLSLK.A	53.37	0.558778	694.876	22296	2	P07814	EPRS	288558855	00703
Glutathione peroxidase 1	K.LITWSPVCR.N	15.56	0.0494875	566.303	17033	2	A0A087WUQ6	GPX1	311033481	11749
Glutathione reductase	R.LNAIYQNNLTK.S	34.5	1.18758	646.355	13618	2	P00390	GSR	346651993	00704
Glutathione S transferase 3	K.ASCLYGQLPK.F	30.35	0.0668675	568.792	13644	2	P09211	GSTP1	332639673	00614
Glutathione S transferase 3	M.PPYTVVYFPVR.G	54.75	0.953859	669.366	20070	2	P09211	GSTP1	291463555	00614
Glutathione S transferase 3	K.FQDGDLTLYQSNTILR.H	63.18	4.30693	942.474	20211	2	P09211	GSTP1	332639673	00614
Glutathione S transferase 3	K.ALPGQLKPFETLLSQNQGGK.T	67.66	3.12863	1063.59	20546	2	P09211	GSTP1	332639673	00614
Glutathione S transferase 3	K.AFLASPEYVNLPINGNGKQ.-	80.96	4.09834	1016.52	31801	2	P09211	GSTP1	332639673	00614
Glutathione S transferase omega 1	K.EFTKLEEVLTNKK.T	67.96	0.103872	789.941	15850	2	P78417	GSTO1	300360534	10401
Glutathione S transferase omega 1	K.VPSLVGSFIR.S	33.57	1.23763	537.82	19737	2	P78417	GSTO1	312597297	10401
Glutathione S transferase omega 1	K.MILELFSKVPSLVGSFIR.S	31.67	0.103626	679.392	34682	3	P78417	GSTO1	312597297	10401
Glutathione S-transferase Mu-2	K.LGLDFPNLPYLIDGTHK.I	38.03	3.17247	638.346	28695	3	P28161	GSTM2	262118605	00707
Glyceraldehyde 3 phosphate dehydrogenase	R.VVDLMAHMASKE.-	43.99	0.326157	665.828	14847	2	E7EUT4	GAPDH	119609193	00713
Glyceraldehyde 3 phosphate dehydrogenase	K.IISNASCTTNCLAPLAK.V	74.61	0.406779	917.463	15018	2	E7EU54	GAPDH	134254708	00713
Glyceraldehyde 3 phosphate dehydrogenase	R.GALQNIIPASTGAAK.A	23.61	1.70138	706.4	16344	2	E7EUT4	GAPDH	134254708	00713
Glyceraldehyde 3 phosphate dehydrogenase	K.AENGKLVINGNPITIFQERDPSK.I	31.9	1.00301	635.843	18310	4	E7EU54	GAPDH	119609193	00713
Glyceraldehyde 3 phosphate dehydrogenase	K.LVINGNPITIFQERDPSKIK.W	22.24	1.64441	761.432	18808	3	E7EU54	GAPDH	119609193	00713
Glyceraldehyde 3 phosphate dehydrogenase	K.LVINGNPITIFQERDPSK.I	76.94	0.49091	1021.06	20747	2	E7EU54	GAPDH	119609193	00713
Glyceraldehyde 3 phosphate dehydrogenase	K.LTGMAFRVPTANVSVVDLTCR.L	52.79	0.3099	769.737	20818	3	E7EUT4	GAPDH	134254708	00713
Glyceraldehyde 3 phosphate dehydrogenase	K.LISWYDNEFGYSNR.V	64.76	1.44121	882.404	21824	2	E7EUT4	GAPDH	119609193	00713
Glyceraldehyde 3 phosphate dehydrogenase	K.LVINGNPITIFQER.D	78.69	5.09823	807.45	22931	2	E7EU54	GAPDH	119609193	00713
Glyceraldehyde 3 phosphate dehydrogenase	K.WGDAGAEYVVESTGVFTTMEK.A	14.68	2.88444	1139.03	28554	2	E7EU54	GAPDH	119609193	00713
Glyceraldehyde 3 phosphate dehydrogenase	K.VIHDNFGIVEGLM#TTVHAITATQK.T	101.08	3.64943	871.126	31561	3	E7EUT4	GAPDH	134254708	00713
Glyceraldehyde 3 phosphate dehydrogenase	R.VIISAPSADAPMFVMGVNHEKYDNSLK.I	46.84	0.825308	978.489	34896	3	E7EU54	GAPDH	134254708	00713
Glycerol 3 phosphate dehydrogenase 2	R.VIFFLPWQK.M	14.54	1.41635	589.341	29295	2	P43304	GPD2	285002233	00715
Glycogen phosphorylase, liver form	R.INMAHLCIVGSHAVNGVAK.I	23.47	1.0939	498.514	14714	4	E9PK47	PYGL	255653002	01987
Glycogen phosphorylase, liver form	K.LITSVADVVNNDPMVGSK.L	54.9	2.78544	929.98	19902	2	E9PK47	PYGL	255653002	01987
Glycogen phosphorylase, liver form	K.LHSFLGDDVFLR.E	48.87	0.56106	709.875	21202	2	E9PK47	PYGL	255653002	01987
Glycogen phosphorylase, liver form	R.IFVDIEKLPWSK.A	33.51	0.387841	737.919	22504	2	E9PK47	PYGL	255653002	01987
Glycogen phosphorylase, liver form	K.LVIDQIDNGFFSPK.Q	81.33	2.30532	796.921	24732	2	E9PK47	PYGL	255653002	01987
Glycogen phosphorylase, liver form	R.DFNVGDYIQAVLDR.N	59.12	0.0812409	812.902	34161	2	E9PK47	PYGL	255653002	01987
Glycoprotein synaptic 2	K.HYEVEILDAK.T	14.4	0.0608242	406.212	14775	3	Q9NZ01	TECR	159164296	17076
Glycoprotein synaptic 2	R.DYPPLRMPIIPFLL.-	18.34	0.923469	842.979	35761	2	Q9NZ01	TECR	119626381	17076
Glycoprotein synaptic 2	R.MPIIPFLL.-	16.81	1.55367	472.289	35921	2	Q9NZ01	TECR	119626381	17076
Glycosyltransferase 25 domain containing 1	R.VLIALLAR.N	32.1	0.0621692	434.803	19965	2	Q8NBJ5	COLGALT1	119605029	07986
Glycosyltransferase AD-017	R.FYLPILVPSAK.K	25.52	0.886404	624.373	26501	2	Q68CQ7	GLT8D1	152125896	12423
Glycyl tRNA synthetase	K.VPLVAEKPLKEPK.T	20.98	0.464815	483.301	11190	3	P41250	GARS	313104283	02617
Glycyl tRNA synthetase	K.ELSEALTR.H	16.97	0.524775	459.748	12131	2	P41250	GARS	313104283	02617
Glycyl tRNA synthetase	R.LLEFNQGK.L	23.74	2.16128	474.76	14273	2	P41250	GARS	313104283	02617
Glycyl tRNA synthetase	K.ELALQPKDDIVDR.A	37.54	0.583408	504.607	14720	3	P41250	GARS	313104283	02617
Glycyl tRNA synthetase	K.TVNVVQFEPSKGAIGK.A	36.29	0.800516	837.464	14781	2	P41250	GARS	313104283	02617
Glycyl tRNA synthetase	K.TSGHVDKFADFMVK.D	33.87	0.155522	527.929	14910	3	P41250	GARS	313104283	02617
Glycyl tRNA synthetase	R.IYLYLTK.V	22.48	1.1034	457.274	16854	2	P41250	GARS	313104283	02617
Glycyl tRNA synthetase	R.LLEFNQGKLPFAAAQIGNSFR.N	62.83	0.681963	774.419	22576	3	P41250	GARS	313104283	02617
Glycyl tRNA synthetase	K.CSVLPLSQNQEFMPFVK.E	41.16	2.59784	1012.5	24901	2	P41250	GARS	313104283	02617
Glycyl tRNA synthetase	K.SPITGNDLSPPVSFNLMFK.T	79.41	2.75284	1032.53	27726	2	P41250	GARS	313104283	02617
Glycyl tRNA synthetase	R.TFFSFPAVVAPFK.C	75	0.326523	729.395	30044	2	P41250	GARS	313104283	02617
Glycyl tRNA synthetase	R.LGDAVEQGVINNTVLGYFIGR.I	103.42	2.44992	1118.09	32753	2	P41250	GARS	313104283	02617
Glycyl tRNA synthetase	R.AEISELPSIVQDLANGNITWADVEAR.Y	140.74	0.586182	1406.21	33764	2	P41250	GARS	313104283	02617
Glyoxylate reductase	K.IAAAGLDVTSPEPLPTNHPLLTLK.N	16.72	0.207829	823.463	19897	3	Q9UBQ7	GRHPR	308387707	05052
Glyoxylate reductase	R.NTMSLLAANNLLAGLR.G	59.98	0.698597	836.465	27747	2	Q9UBQ7	GRHPR	308387707	05052
GNAI2	K.IIHEDGYSEEECR.Q	28.53	1.1285	546.236	10134	3	P04899	GNAI2	261878575	00764
Golgi apparatus protein 1	R.LSSDCEDQIR.I	73.56	0.727995	611.772	10188	2	Q92896	GLG1	224586817	02855
Golgi phosphoprotein 4	R.QAELEEGRPQHQEQLR.Q	28.87	0.685845	487.746	9420	4	O00461	GOLIM4	119598971	08429
Golgi reassembly stacking protein 2, 55Kda	R.AGLEPFFDFIVSINGSR.L	36.36	1.74322	934.982	35238	2	Q9H8Y8	GORASP2	332138325	08303
Granulin	R.SRCPDGSTCCELPSGK.Y	47.09	1.41378	905.878	9743	2	P28799	GRN	119571986	00733
Growth associated protein 43	K.ESARQDEGKEEEPEADQEHA.-	36.36	1.31263	571.746	8026	4	P17677	GAP43	194248057	01198
GTP binding protein 1	R.VAVVGNVDAGK.S	26.9	0.404444	514.79	11281	2	O00178	GTPBP1	211826865	03765
GTP binding protein 1	K.LLQTTNNSPMNSKPQQIK.M	65.08	0.575397	681.361	11439	3	O00178	GTPBP1	211826865	03765
GTP binding protein 1	R.FIKTPEYLHIDQR.L	31.9	0.739208	553.966	14891	3	O00178	GTPBP1	211826865	03765
GTP binding protein 1	K.VITFIDLAGHEK.Y	36.37	0.375353	448.251	18342	3	O00178	GTPBP1	211826865	03765
GTP binding protein 1	R.MCPIFQISNVTGENLDLLK.M	52.02	1.71159	1096.56	29003	2	O00178	GTPBP1	211826865	03765
GTP binding protein 1	K.LNDTLLLGPDPLGNFLSIAVK.S	43.63	1.56001	737.418	35206	3	O00178	GTPBP1	211826865	03765
GTP binding protein 4	K.KLEELEKEEELR.T	50.28	0.714648	515.61	12165	3	Q9BZE4	GTPBP4	119606934	09976
GTP binding protein 4	R.LPTIDPNTR.T	49.6	4.97588	513.78	13479	2	Q9BZE4	GTPBP4	119606934	09976
GTP binding protein 4	K.NLVDNVAKDYVR.L	62.24	0.677222	703.375	16609	2	Q9BZE4	GTPBP4	119606934	09976
GTP binding protein 4	K.LALGQINIAK.N	36.71	6.248	520.83	16867	2	Q9BZE4	GTPBP4	119606934	09976
GTP binding protein 4	R.ADVDVQPYAFTTK.S	18.11	2.17774	727.863	16926	2	Q9BZE4	GTPBP4	119606934	09976
GTP binding protein 4	R.AAVLYVMDLSEQCGHGLR.E	14.25	0.341757	1009.99	18985	2	Q9BZE4	GTPBP4	119606934	09976
GTP-binding protein PTD004	K.IGIVGLPNVGK.S	36.45	8.61386	533.83	17907	2	J3KQ32	OLA1	146387021	15194
GTP-binding protein PTD004	K.IKEWVDKYDPGALVIPFSGALELK.L	28.15	0.794505	672.872	27203	4	J3KQ32	OLA1	146387021	15194
GTP-binding protein PTD004	K.IPAFLNVVDIAGLVK.G	72.56	0.175915	784.974	32852	2	J3KQ32	OLA1	146387021	15194
GTPase activating protein Ran 1	R.VINLNDNTFTEK.G	50.78	1.21758	704.358	15833	2	P46060	RANGAP1	168984100	03839
GTPase activating protein Ran 1	R.MAVQDAVDALMQK.A	56.81	1.29183	710.351	23753	2	P46060	RANGAP1	119580828	03839
Guanine nucleotide binding protein beta polypeptide 2	R.TFVSGACDASIK.L	39.59	4.77703	628.3	12850	2	P62879	GNB2	119596907	11820
Guanine nucleotide binding protein beta polypeptide 2	R.KACGDSTLTQITAGLDPVGR.I	135.57	0.132036	1030.53	18451	2	P62879	GNB2	119596907	11820
Guanine nucleotide binding protein G(S), alpha subunit	R.SNEYQLIDCAQYFLDKIDVIK.Q	64.86	0.445389	859.097	32871	3	Q5JWF2	GNAS	127801701	00761
[truncated: 3,945 more rows]
