# Supplementary material for: Impact of exosomal HIV-1 Tat expression on the human cellular proteome
Source: Oncotarget. 2019 Sep 24;10(54):5632–44. doi: 10.18632/oncotarget.27207 (PMC6771461; doi:10.18632/oncotarget.27207)
Supplement: Supplementary file 13 [file oncotarget-10-5632-s013.xlsx]

## Sheet: mExo-Tat-R4
mExo-Tat-R4
Protein Name	Identified Peptide Sequence (#: methionine oxidation)	Mowse Score	Mass Error (ppm)	Isolated mass	Scan number	Charge state	UniProt Accession No	Gene Symbol	NCBI GI accession	HPRD accession
14-3-3 Beta	K.AVTEQGHELSNEER.N	88.55	1.2072	799.875	11666	2	A0A0J9YWE8	YWHAB	197692473	03184
14-3-3 Beta	R.YDDM#AAAMK.A	31.91	0.240446	516.212	12495	2	P61981	YWHAG	197692473	03184
14-3-3 Beta	K.LAEQAERYDDMAAAMK.A	24.36	0.501979	906.916	18685	2	P61981	YWHAG	197692473	03184
14-3-3 epsilon	R.IISSIEQKEENKGGEDK.L	24.19	0.825647	476.746	12175	4	B4DJF2	YWHAE	119611035	05457
14-3-3 epsilon	R.YLAEFATGNDRK.E	66.78	0.179102	692.846	16303	2	P62258	YWHAE	119611035	05457
14-3-3 epsilon	K.EAAENSLVAYK.A	46.39	0.264524	597.804	16755	2	P62258	YWHAE	119611035	05457
14-3-3 epsilon	K.LAEQAERYDEMVESMKK.V	26.75	0.822083	686.328	19331	3	B4DJF2	YWHAE	119611035	05457
14-3-3 epsilon	K.AASDIAMTELPPTHPIR.L	67.66	1.61983	910.474	20422	2	P62258	YWHAE	119611035	05457
14-3-3 epsilon	K.LAEQAERYDEMVESMK.K	49.48	0.56095	964.939	21708	2	B4DJF2	YWHAE	119611035	05457
14-3-3 epsilon	K.LICCDILDVLDKHLIPAANTGESK.V	55.27	3.05114	899.134	32499	3	P62258	YWHAE	119611035	05457
14-3-3 epsilon	K.LICCDILDVLDK.H	49.28	2.17641	738.874	32546	2	P62258	YWHAE	119611035	05457
14-3-3 epsilon	K.AAFDDAIAELDTLSEESYK.D	108.86	0.339086	1044.49	36908	2	P62258	YWHAE	119611035	05457
14-3-3 Eta	R.YLAEVASGEK.K	43.67	3.73917	533.776	14865	2	Q04917	YWHAH	123238850	00215
14-3-3 Eta	R.NLLSVAYK.N	31.75	0.246825	454.266	20312	2	Q04917	YWHAH	307776567	00215
14-3-3 Eta	K.AVTELNEPLSNEDRNLLSVAYK.N	71.96	2.14925	1238.14	24455	2	Q04917	YWHAH	119580407	00215
14-3-3 Eta	K.DSTLIM#QLLR.D	59.02	3.30112	603.33	34596	2	Q04917	YWHAH	307776567	00215
14-3-3 gamma	K.AYSEAHEISKEHMQPTHPIR.L	31.38	2.46448	473.035	12855	5	P61981	YWHAG	119592210	05639
14-3-3 gamma	K.TAFDDAIAELDTLNEDSYK.D	87.52	2.15724	710.994	35558	3	P61981	YWHAG	119592210	05639
14-3-3 theta	K.AVTEQGAELSNEER.N	89.76	0.0926458	766.863	13750	2	P27348	YWHAQ	119621384	00886
14-3-3 theta	R.YLAEVACGDDRK.Q	46.86	0.144632	698.83	13963	2	P27348	YWHAQ	119621384	00886
14-3-3 theta	R.YLAEVACGDDR.K	63.03	0.242795	634.783	16852	2	P27348	YWHAQ	119621384	00886
14-3-3 theta	K.QTIDNSQGAYQEAFDISKK.E	41.53	1.18617	1072.02	20216	2	P27348	YWHAQ	119621384	00886
14-3-3 theta	K.AVTEQGAELSNEERNLLSVAYK.N	63.49	0.170162	1211.12	24993	2	P27348	YWHAQ	119621384	00886
14-3-3 theta	K.TAFDEAIAELDTLNEDSYK.D	69.13	2.68159	1073	36271	2	P27348	YWHAQ	119621384	00886
14-3-3 theta	R.SICTTVLELLDKYLIANATNPESK.V	82.72	1.95144	898.472	37945	3	P27348	YWHAQ	119621384	00886
14-3-3 zeta	R.YLAEVAAGDDKK.G	53.49	0.134411	427.222	13630	3	P63104	YWHAZ	306991839	03183
14-3-3 zeta	K.LAEQAERYDDMAACMK.S	39.28	3.29054	951.41	18342	2	P63104	YWHAZ	306991839	03183
14-3-3 zeta	K.FLIPNASQAESK.V	17.76	6.33253	652.85	20186	2	P63104	YWHAZ	306991839	03183
14-3-3 zeta	K.GIVDQSQQAYQEAFEISKK.E	113.66	1.36048	723.7	24485	3	P63104	YWHAZ	306991839	03183
14-3-3 zeta	K.SVTEQGAELSNEERNLLSVAYK.N	78.86	0.674539	1219.11	25364	2	P63104	YWHAZ	306991839	03183
14-3-3 zeta	R.DICNDVLSLLEK.F	52.04	0.0197361	709.863	37378	2	P63104	YWHAZ	306991839	03183
14-3-3 zeta	K.TAFDEAIAELDTLSEESYK.D	108.61	0.336774	1066.5	37408	2	P63104	YWHAZ	306991839	03183
17 beta hydroxysteroid dehydrogenase 4	R.FAKPVYPGQTLQTEMWK.E	46.09	0.335963	1012.52	22187	2	P51659	HSD17B4	313482810	03514
17 beta hydroxysteroid dehydrogenase 4	K.LGLLGLANSLAIEGR.K	71.5	2.27808	748.942	32619	2	P51659	HSD17B4	313482810	03514
17 Beta hydroxysteroid dehydrogenase type XI	K.MIFIPSSIAFLTTLER.I	72.12	0.794994	920.007	37844	2	Q8NBQ5	HSD17B11	296439374	10881
26S protease regulatory subunit 10B	R.RLLIM#ADPR.D	16.76	7.51568	550.82	35917	2	A0A087X2I1	PSMC6	195539395
3-Hydroxyisobutyrate dehydrogenase	K.MGAVFMDAPVSGGVGAAR.S	58.87	2.56613	846.916	23943	2	P31937	HIBADH	119614306	12238
3-Hydroxyisobutyrate dehydrogenase	K.SPILLGSLAHQIYR.M	60.39	1.18375	784.452	24605	2	P31937	HIBADH	119614306	12238
3-hydroxyisobutyryl-Coenzyme A hydrolase	K.LGYFLALTGFR.L	22.68	4.09162	629.351	33780	2	Q6NVY1	HIBCH	164519605	11023
3-ketoacyl-CoA reductase	K.MTQLVLPGMVER.S	44.8	0.343591	687.367	25635	2	Q53GQ0	HSD17B12	158931120	09989
3-ketoacyl-CoA reductase	R.TIAVDFASEDIYDKIK.T	35.45	4.5521	609.987	25867	3	Q53GQ0	HSD17B12	158931120	09989
3-ketoacyl-CoA reductase	K.MININILSVCK.M	27.85	4.79952	652.86	27219	2	Q53GQ0	HSD17B12	158931120	09989
3-ketoacyl-CoA reductase	K.GVFVQSVLPYFVATK.L	49.09	0.687646	827.964	32608	2	Q53GQ0	HSD17B12	158931120	09989
3-oxoacid CoA transferase	R.NFNLPMCK.A	16.38	1.22524	512.242	20819	2	H0YGE8	OXCT1	196049889	02001
3-oxoacid CoA transferase	K.GLTAVSNNAGVDNFGLGLLLR.S	31.05	0.474028	701.052	34734	3	P55809	OXCT1	196049889	02001
5`-3` exoribonuclease 2	R.GVGAEPLLPWNR.M	23.54	2.24955	654.858	26134	2	Q9H0D6	XRN2	119630592	10309
5`-3` exoribonuclease 2	R.ELTMASLPFTFDVER.S	50.15	1.43861	878.433	34680	2	Q9H0D6	XRN2	119630592	10309
5`-3` exoribonuclease 2	K.YAWQGVALLPFVDER.R	60.7	0.743801	882.46	35719	2	Q9H0D6	XRN2	119630592	10309
5`-nucleotidase domain containing 2	K.QLFLITNSPFSFVDK.G	39.45	0.969287	878.469	35659	2	Q9H857	NT5DC2	197116386	07770
6-phosphogluconolactonase	K.LCWFLDEAAAR.L	47.03	0.0133171	676.327	29248	2	O95336	PGLS	119605020	12001
60 kDa Ro protein	K.LGLENAEALIR.L	26.2	2.40931	599.845	25650	2	Q5LJ98	TROVE2	291084635	15964
60 kDa Ro protein	K.ALLQEMPLTALLR.N	40.5	1.93212	734.93	35440	2	Q5LJ98	TROVE2	291084635	15964
7-dehydrocholesterol reductase	K.VIECSYTSADGQR.H	98.6	4.51379	743.339	13996	2	Q9UBM7	DHCR7	255308875	04174
7-dehydrocholesterol reductase	R.YTAAVPYR.L	32.87	2.29455	470.749	15068	2	Q9UBM7	DHCR7	255308875	04174
A kinase anchor protein 12	R.AEAERPEEQAEASGLKK.E	39.98	0.243635	614.978	11806	3	Q02952	AKAP12	317373554	05263
A kinase anchor protein 12	K.TEGTQEADQYADEKTK.D	32.23	2.11103	605.273	12068	3	Q02952	AKAP12	317373554	05263
A kinase PRKA anchor protein 8 like	K.TWTTADFR.T	18	1.06068	499.24	19896	2	Q9ULX6	AKAP8L	296439446	10641
A6RP	R.AVLPLLDAQQPCYLLYR.L	65.09	1.91924	1017.05	33139	2	Q6IBS0	TWF2	158431160	08464
Abhydrolase domain containing 10	K.FNQLPVELKK.E	16.35	1.35477	405.907	17768	3	Q9NUJ1	ABHD10	119600095	07751
Abhydrolase domain containing 10	K.SPGIIFIPGYLSYM#NGTK.A	30.57	1.13576	987.507	34199	2	Q9NUJ1	ABHD10	119600095	07751
Acetyl coenzyme A acyltransferase 1	R.IAQFLSDIPETVPLSTVNR.Q	64.65	2.51793	1050.57	29977	2	G5E935	ACAA1	194353979	06815
Acetyl-CoA acetyltransferase	K.GQPDVVVKEDEEYKR.V	15.41	2.33627	597.634	13660	3	P24752	ACAT1	145579625	01946
Acetyl-CoA acetyltransferase	R.LNVTPLAR.I	22.18	1.32423	442.271	17554	2	P24752	ACAT1	145579625	01946
Acetyl-CoA acetyltransferase	R.NEQDAYAINSYTR.S	67.8	3.11907	772.85	18353	2	P24752	ACAT1	145579625	01946
Acetyl-CoA acetyltransferase	K.AGIPKEEVKEAYMGNVLQGGEGQAPTR.Q	24.72	0.841161	708.111	19275	4	P24752	ACAT1	145579625	01946
Acetyl-CoA acetyltransferase	K.VNINGGAVSLGHPIGMSGAR.I	45.55	1.20557	636.335	19730	3	P24752	ACAT1	145579625	01946
Acetyl-CoA acetyltransferase	R.QAVLGAGLPISTPCTTINK.V	56.62	1.59398	971.029	24247	2	P24752	ACAT1	145579625	01946
Acetyl-CoA acetyltransferase	K.MLEIDPQKVNINGGAVSLGHPIGMSGAR.I	48.86	3.29409	954.5	24391	3	P24752	ACAT1	145579625	01946
Acetyl-CoA acetyltransferase	R.TPIGSFLGSLSLLPATK.L	98	0.45829	851.493	37347	2	P24752	ACAT1	145579625	01946
Acetyl-CoA acetyltransferase	R.IVAFADAAVEPIDFPIAPVYAASMVLK.D	69.7	0.230973	940.175	38089	3	P24752	ACAT1	145579625	01946
Acetyl-CoA acetyltransferase 2	R.ATVAPEDVSEVIFGHVLAAGCGQNPVR.Q	45.95	1.61702	931.806	32478	3	Q9BWD1	ACAT2	148539872	00006
Acetylserotonin methyltransferase-like	R.LLELIEGFMLSK.G	62.87	1.07842	696.895	37640	2	O95671	ASMTL	291045183	02156
Acid phosphatase 1	R.SPIAEAVFR.K	43.35	1.52798	495.275	20806	2	G5E9R5	ACP1	157837067	08881
Acidic (leucine-rich) nuclear phosphoprotein 32 family member E	K.IKDLSTVEALQNLK.N	68.34	0.727782	786.453	21912	2	Q9BTT0	ANP32E	210147571	16493
Acidic (leucine-rich) nuclear phosphoprotein 32 family member E	K.DLSTVEALQNLK.N	52.69	0.29608	665.864	25902	2	Q9BTT0	ANP32E	210147571	16493
Acidic (leucine-rich) nuclear phosphoprotein 32 family member E	K.SLDLFNCEITNLEDYR.E	101.56	2.58153	1001.46	32881	2	Q9BTT0	ANP32E	210147571	16493
ACINUS	R.ISEDETERNGDDGTHDKGLK.I	32.57	0.322201	739.34	10413	3	Q9UKV3	ACIN1	308153407	05191
ACINUS	K.KPSISITTESLK.S	44.43	4.59596	652.38	16459	2	Q9UKV3	ACIN1	308153407	05191
ACINUS	R.SAQPLPLKIEELALAK.G	38.13	2.42647	861.012	26902	2	Q9UKV3	ACIN1	308153407	05191
ACINUS	R.TGTLVEEAFWIDKIK.S	66.96	1.40462	875.476	29107	2	Q9UKV3	ACIN1	308153407	05191
Aconitase, mitochondrial	K.IVYGHLDDPASQEIER.G	57.29	1.61572	614.64	18676	3	A2A274	ACO2	123231013	00012
Aconitase, mitochondrial	K.SQFTITPGSEQIR.A	51.63	0.114774	732.378	19536	2	A2A274	ACO2	123231013	00012
Actin alpha, cardiac muscle	R.HQGVMVGM#GQKDSYVGDEAQSKR.G	121.46	0.304379	631.548	14349	4	P60709	ACTB	316659409	00015
Actin alpha, cardiac muscle	R.HQGVMVGM#GQKDSYVGDEAQSK.R	97.53	6.3091	789.69	15334	3	P60709	ACTB	316659409	00015
Actin alpha, cardiac muscle	K.IWHHTFYNELR.V	36.04	2.13095	505.922	17154	3	P60709	ACTB	316659409	00015
Actin alpha, cardiac muscle	K.EITALAPSTMK.I	35.53	3.14904	581.315	18791	2	P60709	ACTB	323472339	00015
Actin alpha, cardiac muscle	K.AGFAGDDAPR.A	16.4	4.54912	488.73	1887	2	P60709	ACTB	316659409	00015
Actin alpha, cardiac muscle	R.AVFPSIVGRPR.H	39.31	1.77441	400.241	19071	3	P60709	ACTB	316659409	00015
Actin alpha, cardiac muscle	K.YPIEHGIITNWDDMEK.I	44.68	1.18007	980.958	23755	2	P62736	ACTA2	270048010	00015
Actin alpha, cardiac muscle	K.RGILTLKYPIEHGIITNWDDMEK.I	29.56	0.196906	914.814	24894	3	P62736	ACTA2	270048010	00015
Actin alpha, cardiac muscle	K.SYELPDGQVITIGNER.F	68.49	0.458989	895.95	26227	2	P60709	ACTB	323472339	00015
Actin alpha, cardiac muscle	R.LDLAGRDLTDYLMK.I	55.23	2.26623	812.426	28998	2	P60709	ACTB	316659409	00015
Actin gamma 1	K.QEYDESGPSIVHRK.C	76.31	1.96316	548.938	13016	3	P60709	ACTB	316659409	00017
Actin gamma 1	K.QEYDESGPSIVHR.K	95.42	0.170106	758.855	14783	2	P60709	ACTB	316659409	00017
Actin gamma 1	R.GYSFTTTAER.E	30.65	2.27103	566.766	16157	2	P60709	ACTB	316659409	00017
Actin gamma 1	R.VAPEEHPVLLTEAPLNPK.A	65.82	5.96094	977.53	21303	2	P60709	ACTB	316659409	00017
Actin gamma 1	R.KDLYANTVLSGGTTMYPGIADR.M	73.03	0.0371293	781.726	23948	3	P60709	ACTB	323472339	00017
Actin gamma 1	R.TTGIVMDSGDGVTHTVPIYEGYALPHAILR.L	67.33	0.485926	1061.88	27070	3	P60709	ACTB	316659409	00017
Actin gamma 1	K.DLYANTVLSGGTTMYPGIADR.M	118.21	1.38325	1108.04	37085	2	P60709	ACTB	323472339	00017
Actin gamma 1	R.FRCPEALFQPSFLGMESCGIHETTFNSIMK.C	38.76	1.1526	884.412	37117	4	P60709	ACTB	323472339	00017
Actin gamma 1	K.EKLCYVALDFEQEMATAASSSSLEK.S	23.25	0.38756	936.442	37170	3	P60709	ACTB	316659409	00017
Actin gamma 1	K.LCYVALDFEQEMATAASSSSLEK.S	115.34	0.910527	1275.59	37186	2	P60709	ACTB	316659409	00017
Actin related protein 1A	R.TLFSNIVLSGGSTLFK.G	70.56	0.102142	842.47	34647	2	P61163	ACTR1A	119570073	05508
Actin related protein 2/3 complex subunit 2, 34kDa	K.VFMQEFK.E	17.19	0.0581608	464.733	19770	2	O15144	ARPC2	119591003	10367
Actin related protein 2/3 complex subunit 4	R.IVAEEFLK.N	15.63	0.560862	474.773	22035	2	H7C0A3	ARPC4-TTLL3	311771647	10368
Actin related protein 2/3 complex subunit 5	K.AVQSLDKNGVDLLMK.Y	49.74	1.33425	815.944	21630	2	B1ALC0	ARPC5	119611570	11969
Actin related protein 2/3 complex, subunit 1A	K.DGVWKPTLVILR.I	36.46	0.67868	698.919	27045	2	Q92747	ARPC1A	300360515	07252
Actin related protein 3	K.QYTGINAISK.K	25.85	1.66273	547.797	15926	2	P61158	ACTR3	119615586	05024
Actin related protein 3	R.FMEQVIFK.Y	30.06	1.66484	521.275	24317	2	P61158	ACTR3	119615587	05024
Actin-like 6A	K.TAVLTAFANGR.S	43.55	1.59913	560.81	20549	2	O94805	ACTL6B	119598807	05389
Actinin alpha 1	K.ALDFIASK.G	25.31	0.20359	432.745	20761	2	A0A087WSZ2	ACTN3	295321928	00020
Actinin alpha 1	R.VGWEQLLTTIAR.T	73.04	2.09695	693.892	34694	2	H9KV75	ACTN1	295393786	00020
Actinin alpha 4	K.VLAGDKNFITAEELR.R	70.33	5.13637	838.45	21259	2	O43707	ACTN4	295393786	05222
Actinin alpha 4	K.MLDAEDIVNTARPDEK.A	87.26	0.989613	908.94	23693	2	O43707	ACTN4	119577215	05222
Activated RNA polymerase II transcriptional coactivator p15	K.ELVSSSSSGSDSDSEVDKK.L	117.77	1.23734	971.939	11855	2	P53999	SUB1	217330646	02737
Activity dependent neuroprotector	K.TLCPLCFSILK.G	20.96	0.0680619	676.359	29431	2	Q9H2P0	ADNP	119596018	09793
Acyl CoA dehydrogenase, very long chain	R.AGLGSGLSLSGLVHPELSR.S	73	1.58161	925.512	26584	2	G3V1M7	ACADVL	167745034	01940
Acyl-CoA dehydrogenase 9	K.VWITNGGLANIFTVFAK.T	119.75	0.526197	926.012	37833	2	Q9H845	ACAD9	119599702	12412
Acyl-CoA synthetase long-chain family member 3	R.IGYSSPQTLADQSSK.I	72.4	5.03735	791.395	17107	2	O95573	ACSL3	119591215	03845
Acyl-CoA synthetase long-chain family member 3	R.LLLCGGAPLSATTQR.F	49.76	0.87557	779.425	22160	2	O95573	ACSL3	119591215	03845
Acyl-CoA synthetase long-chain family member 3	R.NLFILAYNYK.M	29.19	1.3093	629.846	28507	2	O95573	ACSL3	119591215	03845
Acyl-CoA synthetase long-chain family member 3	K.VLSEAAISASLEKFEIPVK.I	45.41	1.68083	677.716	29638	3	O95573	ACSL3	119591215	03845
Acyl-CoA thioesterase 7	K.LMDEVAGIVAAR.H	25.26	1.10552	622.838	24615	2	O00154	ACOT7	157836250	12517
Acyl-Coenzyme A dehydrogenase, medium chain	K.TRPVVAAGAVGLAQR.A	53.99	0.717667	733.434	16011	2	Q5T4U5	ACADM	187960098	08447
Acyl-Coenzyme A dehydrogenase, medium chain	K.IYQIYEGTSQIQR.L	56.08	0.926936	799.912	19525	2	Q5T4U5	ACADM	187960098	08447
Acyl-Coenzyme A dehydrogenase, medium chain	K.AFAGDIANQLATDAVQILGGNGFNTEYPVEK.L	87.71	0.774601	1075.2	38152	3	Q5T4U5	ACADM	187960098	08447
AD-003 protein	R.LLLPLFR.E	20.61	0.52778	436.292	31614	2	Q9BV86	NTMT1	119608301	10628
Adaptin, beta 1	R.DCPLNAEAASSK.L	28.36	1.70447	631.787	14015	2	Q10567	AP1B1	290457628	02541
Adaptin, beta 1	R.LSHANSAVVLSAVK.V	35.88	4.29431	465.939	15941	3	A0A087X253	AP2B1	301015716	02541
Adaptin, beta 1	K.MEPLNNLQVAVK.N	17.33	1.76879	678.37	22223	2	A0A087X253	AP2B1	290457628	02541
Adaptin, beta 1	K.LAPPLVTLLSAEPELQYVALR.N	70.27	1.67051	765.109	37969	3	Q10567	AP1B1	290457628	02541
Adaptin, delta	R.DLANDIMTLMSHTKPYIR.K	41.81	3.7875	707.03	35643	3	G5E988	AP3D1	119589822	06260
Adaptor related protein complex 2 beta 1 subunit	R.LLSTDPVTAK.E	18.53	1.30194	522.801	16052	2	A0A087X253	AP2B1	301015716	03015
Adenine phosphoribosyltransferase	R.DISPVLKDPASFR.A	50.02	0.84442	722.893	22261	2	G5E9J2	APRT	119587165	00029
Adenine phosphoribosyltransferase	R.IDYIAGLDSR.G	22.49	1.53219	561.792	23731	2	G5E9J2	APRT	119587165	00029
Adenine phosphoribosyltransferase	R.SFPDFPTPGVVFR.D	33.92	5.6285	733.381	30406	2	G5E9J2	APRT	119587165	00029
Adenine phosphoribosyltransferase	R.EKLAPVPFFSLLQYE.-	36.04	1.50369	890.978	37546	2	H3BQZ9	APRT	119587164	00029
Adenine phosphoribosyltransferase	R.GFLFGPSLAQELGLGCVLIR.K	109.32	2.70869	1074.08	37956	2	G5E9J2	APRT	119587165	00029
Adenosine deaminase, RNA specific	R.DGSAFEDGLRHPFIVNHPK.V	18.09	0.974222	712.693	20332	3	P55265	ADAR	313104303	07528
Adenosine deaminase, RNA specific	R.AIMEMPSFYSHGLPR.C	45.33	1.68335	868.417	24256	2	P55265	ADAR	313104303	07528
Adenosine deaminase, RNA specific	R.YLNTNPVGGLLEYAR.S	37.65	1.42749	840.44	27977	2	P55265	ADAR	313104303	07528
Adenylate kinase 2	M.APSVPAAEPEYPK.G	45.53	1.04744	678.346	16366	2	G3V213	AK2	59808289	00047
Adenylate kinase 2	R.AVLLGPPGAGK.G	16.8	1.67824	490.301	17931	2	G3V213	AK2	312836806	00047
Adenylate kinase 2	R.LQAYHTQTTPLIEYYR.K	96.33	0.0210314	999.01	20562	2	P54819	AK2	312836806	00047
Adenylate kinase 2	R.LAENFCVCHLATGDMLR.A	105.83	2.02898	1003.96	23962	2	G3V213	AK2	312836806	00047
Adenylate kinase 2	K.NGFLLDGFPR.T	21.72	0.325822	568.298	28276	2	G3V213	AK2	312836806	00047
Adenylate kinase 2	K.LDSVIEFSIPDSLLIR.R	29.71	2.0088	909.005	37404	2	P54819	AK2	197692489	00047
Adenylate kinase 2	R.GIHSAIDASQTPDVVFASILAAFSK.A	88.24	0.239655	637.088	38043	4	P54819	AK2	312836806	00047
Adenylate kinase 3 like 1	K.NLTQYSWLLDGFPR.T	76.9	5.48584	855.431	34526	2	Q9HC01	AK3	315434229	12439
Adenylate kinase 3-like 1	K.SLLVPDHVITR.L	15.67	2.11566	625.368	20404	2	D3DQ64	AK4	299689350	00048
Adenylate kinase 3-like 1	K.DVAKPVIELYK.S	18.35	1.63642	637.87	20518	2	D3DQ64	AK4	299689350	00048
Adenylyl cyclase-associated protein	K.KEPAVLELEGK.K	39	0.433749	606.845	17420	2	E7ENY9	CAP1	308153681	09869
Adenylyl cyclase-associated protein	K.AGAAPYVQAFDSLLAGPVAEYLK.I	52.99	1.28571	784.413	37957	3	F5H6Z3	CAP1	308153681	09869
Adipocyte plasma membrane-associated protein	R.RPLRPQVVTDDDGQAPEAK.D	15.32	1.11086	523.776	13407	4	Q9HDC9	APMAP	119630518	09840
Adipocyte plasma membrane-associated protein	K.TRDDEPVCGRPLGIR.A	32.5	0.272276	580.965	14938	3	H0Y512	APMAP	123231954	09840
Adipocyte plasma membrane-associated protein	K.VLLDQLR.F	22.69	0.527714	428.766	21620	2	H0Y512	APMAP	123231954	09840
Adipocyte plasma membrane-associated protein	R.LFENQLVGPESIAHIGDVMFTGTADGR.V	63.75	0.611604	958.807	34866	3	H0Y512	APMAP	123231954	09840
Adipocyte plasma membrane-associated protein	R.FPNGVQLSPAEDFVLVAETTMAR.I	35.34	2.30315	831.419	37862	3	H0Y512	APMAP	123231954	09840
ADP ribosyl transeferase 2	R.IAPPEAPITGYMFGK.G	48.35	0.0678469	796.413	26824	2	Q9UGN5	PARP2	119586882	09660
ADP ribosyl transeferase 2	R.MSNWVGILSHGLR.I	48.41	1.57031	735.389	26899	2	Q9UGN5	PARP2	268612471	09660
ADP ribosyl transferase	K.CSESIPKDSLR.M	57.14	0.244652	646.319	13404	2	P09874	PARP1	321159578	01435
ADP ribosyl transferase	R.KGDEVDGVDEVAK.K	64.03	6.90543	680.838	13545	2	P09874	PARP1	159163914	01435
ADP ribosyl transferase	K.VVDRDSEEAEIIRK.Y	37.13	1.16344	829.94	13836	2	P09874	PARP1	315364440	01435
ADP ribosyl transferase	K.KPPLLNNADSVQAK.V	52.59	1.02353	498.948	14478	3	P09874	PARP1	315364440	01435
ADP ribosyl transferase	K.ASLCISTK.K	36.83	0.140996	440.234	14756	2	P09874	PARP1	159163816	01435
ADP ribosyl transferase	K.VVDRDSEEAEIIR.K	75.22	0.0953765	765.891	15570	2	P09874	PARP1	315364440	01435
ADP ribosyl transferase	R.GGSDDSSKDPIDVNYEK.L	80.33	1.82166	913.406	16454	2	P09874	PARP1	315364440	01435
ADP ribosyl transferase	R.VGTVIGSNKLEQMPSK.E	76.84	4.74077	844.46	16672	2	P09874	PARP1	159163891	01435
ADP ribosyl transferase	K.GGAAVDPDSGLEHSAHVLEKGGK.V	96.6	5.54795	1116.05	16794	2	P09874	PARP1	159163891	01435
ADP ribosyl transferase	K.LQLLEDDKENR.Y	52.12	1.0024	686.858	17004	2	P09874	PARP1	159163891	01435
ADP ribosyl transferase	K.GGAAVDPDSGLEHSAHVLEK.G	35.64	0.0351941	497.997	17524	4	P09874	PARP1	159163891	01435
ADP ribosyl transferase	K.QQVPSGESAILDR.V	57.17	3.46357	700.36	17818	2	P09874	PARP1	188036025	01435
ADP ribosyl transferase	K.VGHSIRHPDVEVDGFSELR.W	75.71	0.78871	717.032	18453	3	P09874	PARP1	321159578	01435
ADP ribosyl transferase	K.SKLPKPVQDLIK.M	43.12	0.647217	683.427	18565	2	P09874	PARP1	315364440	01435
ADP ribosyl transferase	K.GFSLLATEDKEALKK.Q	73.64	1.01339	825.46	18620	2	P09874	PARP1	321159579	01435
ADP ribosyl transferase	K.MVDPEKPQLGMIDR.W	34.34	1.79578	543.61	19542	3	P09874	PARP1	321159579	01435
ADP ribosyl transferase	K.MIFDVESMKK.A	49.61	1.41902	614.308	21569	2	P09874	PARP1	315364440	01435
ADP ribosyl transferase	K.KFYPLEIDYGQDEEAVKK.L	43.27	0.203031	724.7	22175	3	P09874	PARP1	156523968	01435
ADP ribosyl transferase	K.AQNDLIWNIKDELKK.V	70.87	4.92559	914.506	23060	2	P09874	PARP1	188036025	01435
ADP ribosyl transferase	K.KFYPLEIDYGQDEEAVK.K	90.72	0.876715	1022.5	24179	2	P09874	PARP1	156523968	01435
ADP ribosyl transferase	K.ELLIFNK.Q	21.67	0.241866	438.763	24343	2	P09874	PARP1	188036025	01435
ADP ribosyl transferase	K.GIYFADMVSK.S	26.68	0.672236	565.782	24704	2	P09874	PARP1	315364440	01435
ADP ribosyl transferase	R.IAPPEAPVTGYMFGK.G	64.43	0.0418303	789.405	24912	2	P09874	PARP1	315364440	01435
ADP ribosyl transferase	R.VVSEDFLQDVSASTK.S	57.76	0.386508	812.907	25075	2	P09874	PARP1	159163816	01435
ADP ribosyl transferase	K.AMVEYEIDLQKMPLGK.L	56.65	1.11531	932.98	25377	2	P09874	PARP1	315364440	01435
ADP ribosyl transferase	K.MIFDVESMK.K	32.47	0.854921	550.262	25416	2	P09874	PARP1	315364440	01435
ADP ribosyl transferase	R.MAIMVQSPMFDGK.V	68.34	0.897789	727.846	25563	2	P09874	PARP1	321159578	01435
ADP ribosyl transferase	K.AQNDLIWNIKDELK.K	81.08	0.365904	850.454	25924	2	P09874	PARP1	188036025	01435
ADP ribosyl transferase	R.FYTLIPHDFGMK.K	21.47	0.45073	734.868	26182	2	P09874	PARP1	315364440	01435
ADP ribosyl transferase	K.LQLLEDDKENRYWIFR.S	39.09	0.370889	713.373	27182	3	P09874	PARP1	159163891	01435
ADP ribosyl transferase	K.VFSATLGLVDIVK.G	59.54	0.818033	681.405	30473	2	P09874	PARP1	159163891	01435
ADP ribosyl transferase	R.VADGMVFGALLPCEECSGQLVFK.S	51.02	3.01441	1264.1	33938	2	P09874	PARP1	188036025	01435
ADP ribosyl transferase	K.SLQELFLAHILSPWGAEVKAEPVEVVAPR.G	81.96	1.48286	797.188	37247	4	P09874	PARP1	156523968	01435
ADP ribosyl transferase	K.SLQELFLAHILSPWGAEVK.A	92.16	0.861487	1069.58	37365	2	P09874	PARP1	156523968	01435
ADP ribosyl transferase	R.QIQAAYSILSEVQQAVSQGSSDSQILDLSNR.F	162.84	0.261117	1112.56	37409	3	P09874	PARP1	315364440	01435
ADP ribosylation factor 1	R.HYFQNTQGLIFVVDSNDRER.V	28.64	1.03479	813.401	23832	3	P18085	ARF4	119604036	00054
ADP ribosylation factor GTPase activating protein 3	K.KETSKDTETVLK.T	24.47	7.00498	689.87	17598	2	Q9NP61	ARFGAP3	214829714	06444
ADP ribosylation factor like 10C	R.GVNAIVYMIDAADREK.I	44.25	1.16608	882.95	28348	2	Q9NVJ2	ARL8B	119584326	12483
ADP ribosylation factor like 2	R.LLMLGLDNAGK.T	36.65	4.5394	572.826	26082	2	V9GYD0	ARL2-SNX15	315075338	11869
Adrenodoxin reductase	K.NVINTFTQTAHSGR.C	23.73	0.829356	515.931	17663	3	G3V0F2	FDXR	119609615	00060
AF6	R.LDSDRVSSASSTAER.G	48.62	0.413095	527.588	11415	3	J3KN01	MLLT4	344179034	01164
AF6	R.NIPNGLQEFLDPLCQR.G	73.14	0.981214	957.481	33556	2	J3KN01	MLLT4	344179034	01164
AFG3L2	R.ILINDAYKR.T	29.62	1.67144	553.321	15246	2	Q9Y4W6	AFG3L2	300192933	05205
AFG3L2	K.GAILTGPPGTGK.T	33.4	0.993818	534.807	16233	2	Q9Y4W6	AFG3L2	300192933	05205
AFG3L2	K.VGQISFDLPR.Q	50.1	0.565563	566.312	24006	2	Q9Y4W6	AFG3L2	300192933	05205
AH receptor-interacting protein	K.VLELDPALAPVVSR.E	41.66	0.0256955	739.933	27260	2	O00170	AIP	294960122	10408
AHSA1	R.VFTTQELVQAFTHAPATLEADR.G	46.68	2.21819	815.75	33558	3	O95433	AHSA1	159163554	09768
AICAR transformylase, IMP cyclohydrolase	K.TLHPAVHAGILAR.N	32.45	0.238237	452.602	14958	3	P31939	ATIC	119590935	03434
AICAR transformylase, IMP cyclohydrolase	K.HVSPAGAAVGIPLSEDEAK.V	38.29	2.79877	616.656	18996	3	P31939	ATIC	119590935	03434
AICAR transformylase, IMP cyclohydrolase	R.YGMNPHQTPAQLYTLQPK.L	38.13	1.3694	696.352	19716	3	P31939	ATIC	119590935	03434
AICAR transformylase, IMP cyclohydrolase	K.EALGIPAAASFK.H	15.47	1.13736	587.826	23023	2	P31939	ATIC	119590935	03434
AICAR transformylase, IMP cyclohydrolase	M.APGQLALFSVSDKTGLVEFAR.N	90.16	4.90935	736.071	29309	3	P31939	ATIC	48425209	03434
AICAR transformylase, IMP cyclohydrolase	R.DVSELTGFPEMLGGR.V	83.01	0.868282	804.39	32270	2	P31939	ATIC	119590935	03434
AICAR transformylase, IMP cyclohydrolase	K.LPITVLNGAPGFINLCDALNAWQLVK.E	81.75	0.0648449	946.518	38116	3	P31939	ATIC	119590935	03434
Aladin	K.ILATTPSAVFR.V	27.6	1.58547	588.342	20986	2	Q9NRG9	AAAS	291045307	05646
Aladin	R.VQDGKPVILLFR.T	20.2	0.349501	462.282	24336	3	Q9NRG9	AAAS	298359548	05646
Alanyl tRNA synthetase	R.EADGILKPLPK.K	31.45	0.718222	590.85	17529	2	P49588	AARS	119572224	03042
Alanyl tRNA synthetase	K.NVGCLQEALQLATSFAQLR.L	140.92	0.119862	1060.05	37725	2	P49588	AARS	119572224	03042
Alanyl-tRNA synthetase like	R.LLAVTGEQAQQAR.E	46.58	6.09346	692.885	15930	2	Q5JTZ9	AARS2	119624673	12397
Albumin	K.KVPQVSTPTLVEVSR.N	67.2	0.335378	820.473	18886	2	Q8IUK7	ALB	332356380	00062
Alcohol dehydrogenase 5, chi polypeptide	R.IIGVDINKDK.F	17.14	0.122012	557.827	16071	2	P11766	ADH5	327533724	00064
Aldehyde dehydrogenase 1 family, member L2	R.IPQPEEGATYEGIQKK.E	36.72	6.66926	596.64	15398	3	Q3SY69	ALDH1L2	238814322	18742
Aldehyde dehydrogenase 2	R.VIQVAAGSSNLK.R	37.67	0.739879	593.844	15166	2	P05091	ALDH2	328877225	00003
Aldehyde dehydrogenase 2	K.LLCGGGIAADR.G	33.96	1.21534	551.788	16314	2	P05091	ALDH2	328877225	00003
Aldehyde dehydrogenase 2	K.LGPALATGNVVVMK.V	40.17	0.256974	685.397	22329	2	P05091	ALDH2	328877225	00003
Aldehyde dehydrogenase 2	R.AAFQLGSPWR.R	30	0.547418	566.799	24313	2	P05091	ALDH2	328877225	00003
Aldehyde dehydrogenase 2	K.VAEQTPLTALYVANLIK.E	47.76	0.775465	922.531	33546	2	P05091	ALDH2	328877225	00003
Aldehyde dehydrogenase 5	K.LAPALATGNTVVMK.V	57.15	0.668215	693.394	19786	2	P30837	ALDH1B1	311033472	00005
Aldehyde dehydrogenase 5	R.VLGYIQLGQK.E	36.28	1.1478	559.833	21858	2	P30837	ALDH1B1	311033472	00005
Aldehyde dehydrogenase 5	K.VAEQTPLSALYLASLIK.E	118.14	1.89869	909.026	36632	2	P30837	ALDH1B1	311033472	00005
Aldehyde dehydrogenase 7 family, member A1	R.VRQASVADYEETVKK.A	65.48	6.18836	861.96	14044	2	A0A0J9YWF7	ALDH7A1	320202964	00124
Aldehyde dehydrogenase 7 family, member A1	R.QASVADYEETVKK.A	75	1.62155	734.371	14791	2	A0A0J9YWF7	ALDH7A1	320202964	00124
Aldehyde dehydrogenase 7 family, member A1	K.QGLSSSIFTK.D	28.2	0.00374682	534.29	19921	2	A0A140T9V3	ALDH7A1	320202964	00124
Aldehyde dehydrogenase 7 family, member A1	R.MIGGPILPSER.S	34.31	1.67403	585.32	20989	2	A0A0J9YWF7	ALDH7A1	320202964	00124
Aldehyde dehydrogenase 7 family, member A1	K.GAPTTSLISVAVTK.I	34.97	5.5325	672.894	22002	2	A0A0J9YWF7	ALDH7A1	320202964	00124
Aldehyde dehydrogenase 7 family, member A1	R.VNLLSFTGSTQVGK.Q	34.93	0.0289497	725.899	25556	2	A0A0J9YWF7	ALDH7A1	320202964	00124
Aldehyde dehydrogenase 7 family, member A1	R.VGNPWDPNVLYGPLHTK.Q	39.97	4.34616	953.99	26271	2	P49419	ALDH7A1	319655561	00124
Aldehyde dehydrogenase X, mitochondrial	R.LLNLLADLVER.D	56.38	3.5531	634.88	36610	2	P30837	ALDH1B1	311033472	00005
Aldo-keto reductase 7	R.QVETELFPCLR.H	46.1	0.823453	696.354	26079	2	O43488	AKR7A2	294862545	04567
Aldolase 1	R.LQSIGTENTEENRR.F	27	0.234393	549.608	12485	3	H3BQN4	ALDOA	342187211	00070
Aldolase 1	R.LQSIGTENTEENR.R	80.75	0.449451	745.857	13587	2	H3BQN4	ALDOA	342187211	00070
Aldolase 1	K.GILAADESTGSIAKR.L	95.72	0.325094	744.905	15953	2	H3BQN4	ALDOA	342187211	00070
Aldolase 1	M.PYQYPALTPEQKK.E	19.99	3.73301	521.61	16111	3	H3BQN4	ALDOA	157829946	00070
Aldolase 1	K.FSHEEIAMATVTALRR.T	36.87	0.704169	916.477	21799	2	H3BQN4	ALDOA	342187211	00070
Aldolase 1	R.YASICQQNGIVPIVEPEILPDGDHDLKR.C	46.67	0.310394	1059.54	25987	3	B7Z1N6	ALDOC	342187211	00070
Aldolase 1	K.IGEHTPSALAIMENANVLAR.Y	60.61	1.74553	1054.05	27315	2	H3BQN4	ALDOA	342187211	00070
Aldolase 1	R.QLLLTADDRVNPCIGGVILFHETLYQK.A	25.03	0.69629	779.167	37130	4	H3BQN4	ALDOA	342187211	00070
Aldolase 3	K.VDKGVVPLAGTDGETTTQGLDGLSER.C	97.44	6.42825	1308.17	21852	2	A8MVZ9	ALDOC	127799186	02386
Aldose reductase	K.YKPAVNQIECHPYLTQEK.L	43.67	3.33395	740.034	16286	3	P15121	AKR1B1	344189582	00071
Aldose reductase	K.REELFIVSK.L	19.11	1.24215	560.822	18666	2	P15121	AKR1B1	344189582	00071
Aldose reductase	R.VCALLSCTSHKDYPFHEEF.-	38.14	0.454265	780.685	22060	3	P15121	AKR1B1	344189582	00071
Aldose reductase	K.TLSDLKLDYLDLYLIHWPTGFKPGK.E	27.02	0.684487	734.151	34066	4	P15121	AKR1B1	344189582	00071
ALEX3	K.MAEGGSGDVDDAGDCSGAR.Y	121.07	1.4113	913.848	12424	2	Q9UH62	ARMCX3	119623289	02294
ALEX3	K.LLLNLAENPAMTR.E	33.08	1.33673	728.402	26137	2	Q9UH62	ARMCX3	119623289	02294
ALG2 interacting protein 1	K.KTSEVDLAKPLVK.F	44.85	0.969291	476.621	15141	3	Q8WUM4	PDCD6IP	310942615	06425
ALG2 interacting protein 1	K.STPVNVPISQK.F	27.04	2.76663	585.331	15888	2	Q8WUM4	PDCD6IP	310942615	06425
ALG2 interacting protein 1	K.FTDLFEK.M	20.78	0.549224	450.229	22245	2	Q8WUM4	PDCD6IP	310942615	06425
ALG2 interacting protein 1	K.ELPELLQR.N	30.56	0.779898	499.287	23034	2	Q8WUM4	PDCD6IP	310942615	06425
ALG2 interacting protein 1	R.SVIEQGGIQTVDQLIK.E	64.23	0.887754	864.481	26436	2	Q8WUM4	PDCD6IP	310942615	06425
AlkB, alkylation repair homolog 5	R.KSYESSEDCSEAAGSPAR.K	47.8	6.647	644.27	10779	3	K7ER58	ALKBH5	148539642	08621
AlkB, alkylation repair homolog 5	K.SYESSEDCSEAAGSPAR.K	100.64	1.63198	901.862	12280	2	K7ER58	ALKBH5	148539642	08621
Alpha glucosidase II alpha subunit	R.VSQGSKDPAEGDGAQPEETPRDGDKPEETQGK.A	42.62	0.0958221	835.636	10895	4	Q14697	GANAB		03516
Alpha glucosidase II alpha subunit	R.QGSKDPAEGDGAQPEETPR.D	61.23	0.53228	656.968	11025	3	Q14697-2	GANAB	119594454	03516
Alpha glucosidase II alpha subunit	R.VSQGSKDPAEGDGAQPEETPR.D	119.49	0.274711	1078	11416	2	Q14697	GANAB	119594456	03516
Alpha glucosidase II alpha subunit	R.LKVTEGGEPYR.L	57.32	0.377205	416.891	13468	3	Q14697	GANAB	119594456	03516
Alpha glucosidase II alpha subunit	R.GLLEFEHQR.A	29.21	1.91568	564.795	18691	2	Q14697	GANAB	119594456	03516
Alpha glucosidase II alpha subunit	K.LVAIVDPHIK.V	22.94	1.4683	552.843	18888	2	Q14697	GANAB	119594456	03516
Alpha glucosidase II alpha subunit	R.QEFLLR.R	38.07	0.0173814	403.232	19882	2	Q14697	GANAB	119594456	03516
Alpha glucosidase II alpha subunit	R.VVIIGAGKPAAVVLQTK.G	75.59	0.512005	832.527	20446	2	Q14697	GANAB	119594456	03516
Alpha glucosidase II alpha subunit	K.MMDYLQGSGETPQTDVR.W	36.1	0.146277	964.43	21653	2	Q14697	GANAB	119594456	03516
Alpha glucosidase II alpha subunit	R.YRVPDVLVADPPIAR.L	31.98	1.04287	560.986	23851	3	Q14697	GANAB	119594456	03516
Alpha glucosidase II alpha subunit	R.LSFQHDPETSVLVLR.K	62.16	0.132113	580.981	23860	3	Q14697	GANAB	119594456	03516
Alpha glucosidase II alpha subunit	R.FGAVWTGDNTAEWDHLK.I	42.67	0.847499	649.64	24865	3	Q14697	GANAB	119594456	03516
Alpha glucosidase II alpha subunit	R.WYQMGAYQPFFR.A	40.29	1.28504	797.368	28725	2	Q14697	GANAB	119594456	03516
Alpha glucosidase II alpha subunit	K.HHGPQTLYLPVTLSSIPVFQR.G	51.12	0.282391	797.438	29418	3	Q14697	GANAB	119594456	03516
Alpha glucosidase II alpha subunit	R.ALLDSLQLGPDSLTVHLIHEVTK.V	68.52	3.32563	833.796	34026	3	Q14697	GANAB	119594456	03516
Alpha glucosidase II alpha subunit	R.YSLLPFWYTLLYQAHR.E	53.23	0.347645	691.032	37430	3	Q14697	GANAB	119594456	03516
Aminoadipate semialdehyde dehydrogenase phosphopantetheinyl transferase	R.IGQFVFAR.D	46.37	2.68365	469.268	22202	2	Q9NRN7	AASDHPPT	119587482	09675
Aminopeptidase puromycin sensitive	K.AFFESHPAPSAER.T	38.14	1.38897	723.343	15608	2	P55786	NPEPPS	158937236	07366
Aminopeptidase puromycin sensitive	R.LGLQNDLFSLAR.A	62.66	2.28552	673.873	29641	2	P55786	NPEPPS	158937236	07366
Amyloid beta precursor protein binding protein 1	K.LLQSIGQAPESISEKELK.L	47.44	0.887274	985.543	19989	2	Q13564	NAE1	285803225	04545
Anaphase promoting complex, subunit 8	R.ALKLNPR.Y	20.57	2.57297	406.26	20197	2	Q9UJX2	CDC23	254763423	07221
Androgen induced proliferation inhibitor	K.SGPPAPEEEEEEERQSGNTEQK.S	27.39	0.636938	819.694	12630	3	Q9NTI5	PDS5B	162857467	05624
Androgen induced proliferation inhibitor	R.LLVACCLADIFR.I	92.16	2.44286	725.883	34676	2	Q29RF7	PDS5A	344179022	05624
Angio associated migratory cell protein	K.TFQGPNCPATCGR.V	53.26	2.92842	733.321	13770	2	Q13685	AAMP	119591007	04600
Annexin A11	R.AHLVAVFNEYQR.M	31.88	0.203214	723.878	19354	2	P50995	ANXA11	119600811	03983
Annexin A11	R.LGTDESKFNAVLCSR.S	32.99	1.60122	566.283	19694	3	P50995	ANXA11	119600811	03983
Annexin A11	R.SETDLLDIR.S	46.54	0.957093	531.278	24063	2	P50995	ANXA11	119600811	03983
Annexin A11	K.GFGTDEQAIIDCLGSR.S	85.44	1.46998	869.906	27596	2	P50995	ANXA11	119600811	03983
Annexin A11	K.GVGTDEACLIEILASR.S	96.85	4.46165	852.431	32824	2	P50995	ANXA11	119600811	03983
Annexin A7	K.TILQCALNRPAFFAER.L	39.83	0.697433	954.001	24952	2	P20073	ANXA7	215274186	01720
Annexin AV	R.LYDAYELK.H	20.41	2.61799	507.762	19228	2	P08758	ANXA5	342350778	00568
Annexin AV	R.SEIDLFNIR.K	32.12	0.607274	553.796	28058	2	P08758	ANXA5	342350778	00568
Annexin AV	K.WGTDEEKFITIFGTR.S	84.91	0.971168	900.451	29288	2	P08758	ANXA5	342350778	00568
Annexin AV	K.NFATSLYSMIK.G	25.81	1.85778	637.825	30159	2	P08758	ANXA5	157833780	00568
Annexin AV	R.DLLDDLKSELTGKFEK.L	33.89	2.48463	617.665	34670	3	P08758	ANXA5	342350778	00568
Annexin AV	K.GLGTDEESILTLLTSR.S	117.79	0.541967	852.954	37305	2	P08758	ANXA5	342350778	00568
Annexin II	R.TNQELQEINR.V	61.55	1.50407	622.816	14476	2	H0YMU9	ANXA2	209862831	01061
Annexin II	K.TPAQYDASELK.A	52.14	0.181581	611.801	15097	2	H0YLV6	ANXA2	209862831	01061
Annexin II	K.LSLEGDHSTPPSAYGSVK.A	106.58	5.2892	922.95	17321	2	H0YLV6	ANXA2	209862831	01061
Annexin II	R.QDIAFAYQR.R	55.82	1.06518	556.281	19262	2	H0YLV6	ANXA2	209862831	01061
Annexin II	K.TDLEKDIISDTSGDFRK.L	35.74	1.03559	647.326	22150	3	H0YMU9	ANXA2	209862831	01061
Annexin II	K.SYSPYDMLESIRK.E	34.15	1.14176	794.888	25585	2	P07355	ANXA2	209862831	01061
Annexin II	K.AYTNFDAERDALNIETAIK.T	18.9	3.4839	1078.03	25634	2	H0YLV6	ANXA2	209862831	01061
Annexin II	K.SYSPYDMLESIR.K	46.98	1.8156	730.841	29348	2	P07355	ANXA2	209862831	01061
Annexin II	K.GLGTDEDSLIEIICSR.T	94.89	1.37581	889.437	32589	2	H0YMU9	ANXA2	209862831	01061
Annexin II	K.GVDEVTIVNILTNR.S	83.73	0.127038	771.928	32844	2	H0YLV6	ANXA2	209862831	01061
Annexin II	K.SALSGHLETVILGLLK.T	76.3	0.107815	825.993	35339	2	H0YLV6	ANXA2	209862831	01061
Annexin II	K.SALSGHLETVILGLLKTPAQYDASELK.A	26.24	2.14535	714.393	35505	4	H0YLV6	ANXA2	209862831	01061
Annexin IV	R.ISQTYQQQYGR.S	87.08	0.72175	686.337	13277	2	B4E1S2	ANXA4	228311884	00112
Annexin IV	K.GAGTDEGCLIEILASR.T	33.32	2.15307	831.41	30264	2	P09525	ANXA4	228311884	00112
Annexin IV	K.GLGTDEDAIISVLAYR.N	90.28	4.6524	846.948	33286	2	B4E1S2	ANXA4	228311884	00112
Annexin IV	K.SETSGSFEDALLAIVK.C	78.45	0.400755	833.93	35561	2	P09525	ANXA4	228311884	00112
Annexin VI	K.GTVRPANDFNPDADAK.A	32.91	0.244697	563.273	14286	3	P08133	ANXA6	302129652	00231
Annexin VI	R.RVFQEFIK.M	20.37	1.44383	533.807	18464	2	P08133	ANXA6	302129652	00231
Annexin VI	K.SLHQAIEGDTSGDFLK.A	46.08	0.464537	573.285	19688	3	P08133	ANXA6	302129652	00231
Annexin VI	K.NKPLFFADKLYK.S	38.88	0.1732	495.282	19922	3	P08133	ANXA6	302129652	00231
Annexin VI	R.VFQEFIK.M	19.05	0.112026	455.755	20818	2	P08133	ANXA6	302129652	00231
Annexin VI	R.SEIDLLNIR.R	32.83	1.60172	536.803	26416	2	P08133	ANXA6	302129652	00231
Annexin VI	R.LILGLMMPPAHYDAK.Q	80.87	1.33423	835.445	27265	2	P08133	ANXA6	302129652	00231
Annexin VI	K.GFGSDKEAILDIITSR.S	93.7	1.38683	861.458	29051	2	P08133	ANXA6	302129652	00231
Annexin VI	K.GLGTDEDTIIDIITHR.S	135.59	6.19814	884.963	32408	2	P08133	ANXA6	302129652	00231
Antigen identified by monoclonal antibody Ki-67	K.LTQTSGETTHTDKVPGGEDK.S	33.35	1.55402	701.005	10886	3	A0A087WV66	MKI67	225543215	08902
Antigen identified by monoclonal antibody Ki-67	K.FTQTSGETTDADKEPAGEDK.G	54.1	1.84303	709.649	11598	3	A0A087WV66	MKI67	225543215	08902
Antigen identified by monoclonal antibody Ki-67	K.FTQTSGETTDADKEPAGEDKGIK.A	24.91	0.680374	607.04	12370	4	A0A087WV66	MKI67	225543215	08902
Antigen NY-CO-10	R.EDQTLALLNQFK.S	30.22	1.15091	710.378	29350	2	Q6UX04	CWC27	119571750	11541
Antigen NY-CO-10	K.SCEVLFNPFDDIIPR.E	40.68	4.78733	911.45	36049	2	Q6UX04	CWC27	119571750	11541
Antisense ERCC1	R.FCAFGGNPPVTGPR.S	32.05	8.49737	738.85	20250	2	O15446	CD3EAP	119577751	00125
Apex nuclease	K.KGAVAEDGDELRTEPEAK.K	29.9	0.14883	638.985	12827	3	P27695	APEX1	346644849	00136
Apex nuclease	K.GAVAEDGDELRTEPEAK.K	92.45	6.29941	893.921	14200	2	P27695	APEX1	346644849	00136
Apex nuclease	K.VSYGIGDEEHDQEGR.V	65.27	0.768898	564.249	14607	3	P27695	APEX1	346644849	00136
Apex nuclease	K.ICSWNVDGLR.A	62.79	0.651039	610.298	21901	2	P27695	APEX1	346644849	00136
Apex nuclease	R.KPLVLCGDLNVAHEEIDLR.N	20.18	0.555872	1096.08	23601	2	P27695	APEX1	346644849	00136
Apex nuclease	K.GLDWVKEEAPDILCLQETK.C	77.52	2.09881	1122.57	29099	2	P27695	APEX1	346644849	00136
Apex nuclease	R.LDYFLLSHSLLPALCDSK.I	45.59	1.37376	698.03	34113	3	P27695	APEX1	346644849	00136
Apex nuclease	R.QGFGELLQAVPLADSFR.H	100.52	0.312776	924.486	35737	2	P27695	APEX1	346644849	00136
Apolipoprotein A-I binding protein	K.LFGYEPTIYYPK.R	23.86	6.40082	745.877	26919	2	Q5T3I3	APOA1BP	150438841	16397
Apolipoprotein A-I binding protein	K.GNAGGIQPDLLISLTAPK.K	41.32	4.14279	883	30311	2	Q8NCW5	APOA1BP	150438841	16397
Apoptosis antagonizing transcription factor	K.ALLTTNQLPQPDVFPLFK.D	18.07	5.10009	681.379	34522	3	Q9NY61	AATF	119577979	12236
Apoptosis inhibitor 5	M.PTVEELYR.N	27.29	0.814687	503.764	18459	2	Q9BZZ5	API5	62510459	16500
Apoptosis inhibitor 5	R.NYGILADATEQVGQHK.D	46.07	0.867038	872.437	20425	2	Q9BZZ5	API5	344217752	16500
Apoptosis inhibitor 5	K.ELPQFATGENLPR.V	24.85	1.41464	736.382	22855	2	B4E283	API5	344217752	16500
Apoptosis inhibitor 5	K.GTLGGLFSQILQGEDIVRER.A	31.74	0.52144	730.062	34465	3	B4E283	API5	219283155	16500
Apoptosis inhibitor 5	K.GTLGGLFSQILQGEDIVR.E	95.96	2.23749	952.016	37373	2	B4E283	API5	219283155	16500
APRIL	K.DISTLEPLK.K	32.41	1.32734	508.288	23021	2	Q92688	ANP32B	297787509	09803
APRIL	K.DISTLEPLKKLECLK.S	34	2.58422	894.005	25245	2	Q92688	ANP32B	297787509	09803
APRIL	R.IFGGLDMLAEK.L	36.81	1.9822	597.314	28220	2	Q92688	ANP32B	297787509	09803
APRIL	R.IFGGLDMLAEKLPNLTHLNLSGNKLK.D	24.34	1.53636	709.9	31574	4	Q92688	ANP32B	297787509	09803
APRIL	R.IFGGLDMLAEKLPNLTHLNLSGNK.L	37.09	1.95307	865.805	33545	3	Q92688	ANP32B	297787509	09803
Archease	K.FSADEFFIPR.E	41.41	0.491617	614.803	29250	2	A8K0B5	ZBTB8OS	146286037	12470
Arginine rich protein	K.IINEVSKPLAHHIPVEK.I	30.77	0.252585	481.781	15544	4	A8K878	MANF	332278201	03558
Arginine/serine-rich splicing factor 10	R.GYDDRDYYSR.S	15.35	1.91975	655.277	13533	2	P62995	TRA2B	345197228	04097
Arginine/serine-rich splicing factor 10	R.VDFSITK.R	22.52	2.40412	405.225	18854	2	P62995	TRA2B	345197228	04097
Arginyl aminopeptidase	R.RPLHSAQAVDVASASNFR.A	27.05	0.668746	963.5	15260	2	Q9H4A4	RNPEP	119611792	04055
Arginyl aminopeptidase	R.AFFPCFDTPAVK.Y	37.37	1.51321	700.338	27587	2	Q9H4A4	RNPEP	119611792	04055
Arginyl-tRNA synthetase	R.STIIGESISR.L	21.29	0.00188221	531.793	17676	2	P54136	RARS	119581911	00142
Arginyl-tRNA synthetase	R.LANIDEEMLQK.A	28.43	0.667353	652.332	20769	2	P54136	RARS	119581911	00142
Arginyl-tRNA synthetase	K.AAYPDLENPPLLVTPSQQAK.F	22.8	6.04243	1076.56	26042	2	P54136	RARS	119581911	00142
Arginyl-tRNA synthetase	R.KIVFVPGCSIPLTIVK.S	31.53	2.50584	886.033	26596	2	P54136	RARS	119581911	00142
Arginyl-tRNA synthetase	R.MLLCEAVAAVMAK.G	40.84	5.45101	703.86	33340	2	P54136	RARS	119581911	00142
ARL 6 interacting protein 1	R.FHEICSNLVK.T	22.65	0.274341	416.213	15891	3	Q15041	ARL6IP1	119570644	09641
ARP2/3 protein complex subunit p21	M.PAYHSSLMDPDTK.L	28.75	1.26362	487.895	15031	3	O15145	ARPC3	50604179	09175
ARPP19	K.YFDSGDYNMAK.A	27.55	1.80079	655.773	18966	2	O43768	ENSA	119622244	09264
Arsenite resistance protein 2	R.ILEQEEEEEQAGKPGEPSKKEEGR.A	56.65	1.69349	909.444	12620	3	Q9BXP5	SRRT		10665
Arsenite resistance protein 2	R.ESLSEEEAQKMGR.K	37.25	0.233649	498.568	14203	3	Q9BXP5	SRRT	192807336	10665
Arsenite resistance protein 2	K.MLDAAVIK.M	34.21	1.29926	430.749	18642	2	Q9BXP5	SRRT	192807336	10665
Arsenite resistance protein 2	R.AEIISLCK.R	22.54	0.944823	467.258	18852	2	Q9BXP5	SRRT	192807336	10665
Arsenite resistance protein 2	K.EICWNLQNIR.L	21.95	4.54497	673.335	24919	2	Q9BXP5	SRRT	192807336	10665
Arsenite resistance protein 2	K.VLDKLLLYLR.I	46.85	2.42897	623.402	28240	2	Q9BXP5	SRRT	192807336	10665
ASNA1	K.WIFVGGK.G	16.28	3.99031	403.73	23310	2	A0A087WXS7	ASNA1	119604709	03555
Asparagine synthetase	R.LAVVDPLFGM#QPIR.V	30.24	0.272289	786.434	31866	2	P08243	ASNS	296010848	00153
Asparagine synthetase	R.ELYLFDVLR.A	34.88	4.6658	584.327	35395	2	P08243	ASNS	296010852	00153
Asparagine synthetase	R.IGCLLSGGLDSSLVAATLLK.Q	84.75	2.12161	994.561	35828	2	P08243	ASNS	296010852	00153
Asparaginyl tRNA synthetase	K.IGALEGYR.G	48.85	1.366	439.741	16395	2	O43776	NARS	119583453	00154
Asparaginyl tRNA synthetase	R.DVCLYPR.F	18.46	0.40978	461.726	19112	2	O43776	NARS	119583453	00154
Asparaginyl tRNA synthetase	R.LTESVDVLMPNVGEIVGGSMR.I	67.93	1.36262	1102.06	33199	2	O43776	NARS	119583453	00154
Aspartyl aminopeptidase	K.GFFELFPSLSHNLLVD.-	29.42	0.334616	917.972	37990	2	H0YGP0	DNPEP	156416028	09924
Aspartyl-tRNA synthetase	R.IHDPQLLTER.A	28.59	0.774356	611.333	15683	2	P14868	DARS	119632025	04361
Aspartyl-tRNA synthetase	R.FQTEIQTVNK.Q	39.12	0.379255	604.32	15846	2	P14868	DARS	119632025	04361
Aspartyl-tRNA synthetase	R.FGAPPHAGGGIGLER.V	40.64	3.57932	479.255	16893	3	P14868	DARS	119632025	04361
Aspartyl-tRNA synthetase	R.LQSGICHLFR.E	38.41	1.23188	615.825	19312	2	P14868	DARS	119632025	04361
Aspartyl-tRNA synthetase	K.QCFLVLR.Q	51.64	0.436124	468.26	22438	2	P14868	DARS	119632025	04361
Aspartyl-tRNA synthetase	K.IYVISLAEPR.L	20.09	1.6232	580.838	24383	2	P14868	DARS	119632025	04361
Aspartyl-tRNA synthetase	R.VTMLFLGLHNVR.Q	54.51	0.14145	700.398	25107	2	P14868	DARS	119632025	04361
Aspartyl-tRNA synthetase	R.LEYCEALAMLR.E	25.65	5.66388	684.84	27874	2	P14868	DARS	119632025	04361
Aspartyl-tRNA synthetase 2, mitochondrial	R.QNTFLVLR.D	16.09	0.371502	495.79	22444	2	Q6PI48	DARS2	119611368	07677
Aspartyl-tRNA synthetase 2, mitochondrial	R.NTEIGFLQDALSKPHGTVK.A	27.51	0.613599	685.701	22913	3	Q6PI48	DARS2	119611368	07677
Ataxin 10	R.LSGVMVPAPIQDLEALR.A	57.65	2.53843	904.998	32612	2	Q9UBB4	ATXN10	266453278	04624
Ataxin 10	R.VTLLDLMIAK.I	36.78	1.7588	558.837	35579	2	Q9UBB4	ATXN10	266453278	04624
Ataxin 2	R.QNSPAGNKENIKPNETSPSFSK.A	60.52	2.91976	594.298	13027	4	Q99700	ATXN2	215273941	03307
Ataxin 2 domain protein	R.IAMENDDGRTEEEKHSAVQR.Q	28.98	0.785289	579.523	11655	4	Q63ZY4	ATXN2L	223459664	06394
Ataxin 2 domain protein	K.EFNPTKPLLSVNK.S	31.38	1.20391	496.281	20689	3	Q63ZY4	ATXN2L	223459664	06394
ATP binding cassette 50	R.MEETPTEYLQR.G	58.06	1.6998	698.823	19220	2	Q8NE71	ABCF1	168986080	09139
ATP binding cassette 50	K.IGFFNQQYAEQLR.M	68.85	1.52434	807.408	25347	2	Q8NE71	ABCF1	168986080	09139
ATP binding cassette subfamily B member 7	R.QALIDMNTLFTLLK.V	57.72	0.326978	810.955	38002	2	A0A087WW65	ABCB7	119619043	02137
ATP binding cassette, sub family F, member 2	K.LVDEEPQLTKR.T	34.22	0.244027	443.245	14491	3	Q75MJ1	ABCF2	119574402	12403
ATP binding cassette, sub family F, member 2	K.IPPPVIMVQNVSFK.Y	57.49	0.0586403	784.947	27232	2	Q75MJ1	ABCF2	119574402	12403
ATP citrate lyase	K.LGLVGVNLTLDGVK.S	25.7	0.213187	699.422	29430	2	P53396	ACLY	298508701	00155
ATP citrate lyase	R.TIAIIAEGIPEALTR.K	53.52	0.561258	784.457	29754	2	P53396	ACLY	298508702	00155
ATP synthase H+ transporting mitochondrial F0 complex subunit d	R.IVEYEKEMEK.M	38.88	8.52775	433.22	14224	3	O75947	ATP5H	119609635	16519
ATP synthase H+ transporting mitochondrial F0 complex subunit d	K.SCAEWVSLSK.A	22.35	2.49967	583.781	19984	2	O75947	ATP5H	119609635	16519
ATP synthase H+ transporting mitochondrial F0 complex subunit d	K.KYPYWPHQPIENL.-	22.36	0.303885	842.928	22123	2	O75947	ATP5H	119609635	16519
ATP synthase H+ transporting mitochondrial F0 complex subunit d	R.LAALPENPPAIDWAYYK.A	46.35	1.90788	966.497	27873	2	O75947	ATP5H	119609635	16519
ATP synthase H+ transporting mitochondrial F0 complex subunit d	K.TIDWVAFAEIIPQNQK.A	39.81	0.277632	936.996	35362	2	O75947	ATP5H	119609635	16519
ATP synthase H+ transporting mitochondrial F0 complex subunit d	K.NLIPFDQMTIEDLNEAFPETK.L	115.88	1.39705	1233.1	37269	2	O75947	ATP5H	119609635	16519
ATP synthase, beta	K.LVPLKETIK.G	24.2	0.593848	520.839	15176	2	P06576	ATP5B	119617358	00044
ATP synthase, beta	K.AHGGYSVFAGVGER.T	73.23	0.507578	703.844	18444	2	H0YH81	ATP5B	119617358	00044
ATP synthase, beta	R.IM#NVIGEPIDERGPIKTK.Q	36.81	2.13908	676.04	19480	3	H0YH81	ATP5B	119617358	00044
ATP synthase, beta	R.IM#DPNIVGSEHYDVAR.G	86.26	2.71746	916.433	19841	2	H0YH81	ATP5B	119617358	00044
ATP synthase, beta	K.VALVYGQMNEPPGAR.A	89.62	3.1327	801.411	20101	2	H0YH81	ATP5B	119617358	00044
ATP synthase, beta	R.TIAM#DGTEGLVR.G	36.64	1.42809	639.821	20567	2	H0YH81	ATP5B	119617358	00044
ATP synthase, beta	R.IMNVIGEPIDERGPIK.T	68.16	1.76085	890.983	21751	2	H0YH81	ATP5B	119617358	00044
ATP synthase, beta	K.IGLFGGAGVGK.T	43.33	1.10295	488.284	22456	2	H0YH81	ATP5B	119617358	00044
ATP synthase, beta	R.LVLEVAQHLGESTVR.T	79.91	0.256827	825.962	23718	2	P06576	ATP5B	119617358	00044
ATP synthase, beta	R.IPSAVGYQPTLATDMGTMQER.I	68.58	1.53833	1133.55	23991	2	H0YH81	ATP5B	119617358	00044
ATP synthase, beta	R.FTQAGSEVSALLGR.I	69.5	0.983454	718.381	24369	2	H0YH81	ATP5B	119617358	00044
ATP synthase, beta	K.VLDSGAPIKIPVGPETLGR.I	51.04	0.904592	960.053	24442	2	H0YH81	ATP5B	119617358	00044
ATP synthase, beta	R.FLSQPFQVAEVFTGHM#GK.L	56.7	0.0411966	680.34	27877	3	P06576	ATP5B	119617358	00044
ATP synthase, beta	K.KGSITSVQAIYVPADDLTDPAPATTFAHLDATTVLSR.A	93.26	1.55608	1281.67	29060	3	H0YH81	ATP5B	119617358	00044
ATP synthase, beta	R.EGNDLYHEMIESGVINLKDATSK.V	63.3	0.97065	855.082	29118	3	H0YH81	ATP5B	119617358	00044
ATP synthase, beta	R.EGNDLYHEMIESGVINLK.D	84.73	0.245512	1031	29478	2	H0YH81	ATP5B	119617358	00044
ATP synthase, beta	R.AIAELGIYPAVDPLDSTSR.I	95.22	3.11865	994.523	29973	2	H0YH81	ATP5B	119617358	00044
ATP synthase, beta	R.FTQAGSEVSALLGRIPSAVGYQPTLATDMGTMQER.I	22.33	0.797214	921.461	32159	4	H0YH81	ATP5B	119617358	00044
ATP synthase, beta	K.QFAPIHAEAPEFMEMSVEQEILVTGIK.V	48.84	0.623417	1015.51	37188	3	H0YH81	ATP5B	119617358	00044
ATP synthase, beta	K.TVLIMELINNVAK.A	72.3	1.03578	729.423	37346	2	H0YH81	ATP5B	119617358	00044
ATP synthase, beta	K.SLQDIIAILGMDELSEEDKLTVSR.A	118.13	0.0971824	1338.19	37763	2	P06576	ATP5B	119617358	00044
ATP synthase, beta	R.DQEGQDVLLFIDNIFR.F	104.93	1.64727	961.488	38634	2	H0YH81	ATP5B	119617358	00044
ATP synthase, H+ transporting, mitochondrial F0 complex, subunit f, isoform 2	K.LGELPSWILMR.D	81.69	1.66423	657.864	33082	2	P56134	ATP5J2	311893396	16520
ATP synthase, H+ transporting, mitochondrial F0 complex, subunit f, isoform 2	R.DFSPSGIFGAFQR.G	56.45	0.810532	714.85	34266	2	P56134	ATP5J2	311893396	16520
ATP synthase, H+ transporting, mitochondrial F1 complex, alpha subunit 1, cardiac muscle	R.ISVREPMQTGIK.A	23.56	0.650599	679.877	15795	2	A8K092	ATP5A1	127798841	01258
ATP synthase, H+ transporting, mitochondrial F1 complex, alpha subunit 1, cardiac muscle	K.LELAQYR.E	35.02	1.38041	446.749	17392	2	A8K092	ATP5A1	127798841	01258
ATP synthase, H+ transporting, mitochondrial F1 complex, alpha subunit 1, cardiac muscle	R.GYLDKLEPSK.I	26.56	0.539311	575.311	18508	2	A8K092	ATP5A1	127798841	01258
ATP synthase, H+ transporting, mitochondrial F1 complex, alpha subunit 1, cardiac muscle	R.GYLDKLEPSKITK.F	46.87	3.33814	746.427	18516	2	A8K092	ATP5A1	127798841	01258
ATP synthase, H+ transporting, mitochondrial F1 complex, alpha subunit 1, cardiac muscle	R.ELIIGDR.Q	21.04	0.895197	408.235	18573	2	A8K092	ATP5A1	127798841	01258
ATP synthase, H+ transporting, mitochondrial F1 complex, alpha subunit 1, cardiac muscle	R.VVDALGNAIDGKGPIGSK.T	79.71	1.17947	855.974	20015	2	A8K092	ATP5A1	127798841	01258
ATP synthase, H+ transporting, mitochondrial F1 complex, alpha subunit 1, cardiac muscle	R.VLSIGDGIAR.V	28.41	5.83466	500.79	20095	2	A8K092	ATP5A1	127798841	01258
ATP synthase, H+ transporting, mitochondrial F1 complex, alpha subunit 1, cardiac muscle	R.DNGKHALIIYDDLSK.Q	54.82	0.360777	851.444	20359	2	A8K092	ATP5A1	127798841	01258
ATP synthase, H+ transporting, mitochondrial F1 complex, alpha subunit 1, cardiac muscle	K.TSIAIDTIINQKR.F	52.91	1.59962	491.62	21370	3	A8K092	ATP5A1	127798841	01258
ATP synthase, H+ transporting, mitochondrial F1 complex, alpha subunit 1, cardiac muscle	K.HALIIYDDLSK.Q	60.83	0.094743	644.351	21695	2	A8K092	ATP5A1	127798841	01258
ATP synthase, H+ transporting, mitochondrial F1 complex, alpha subunit 1, cardiac muscle	R.QMSLLLR.R	27.24	0.808831	430.754	21716	2	A8K092	ATP5A1	119621876	01258
ATP synthase, H+ transporting, mitochondrial F1 complex, alpha subunit 1, cardiac muscle	K.AVDSLVPIGR.G	33.69	0.0136373	513.801	21752	2	A8K092	ATP5A1	127798841	01258
ATP synthase, H+ transporting, mitochondrial F1 complex, alpha subunit 1, cardiac muscle	R.EAYPGDVFYLHSR.L	44.8	0.204668	777.373	22890	2	A8K092	ATP5A1	127798841	01258
ATP synthase, H+ transporting, mitochondrial F1 complex, alpha subunit 1, cardiac muscle	R.ILGADTSVDLEETGR.V	44.92	8.45807	788.39	23518	2	A8K092	ATP5A1	127798841	01258
ATP synthase, H+ transporting, mitochondrial F1 complex, alpha subunit 1, cardiac muscle	K.TSIAIDTIINQK.R	24.38	0.0592371	658.875	23888	2	A8K092	ATP5A1	127798841	01258
ATP synthase, H+ transporting, mitochondrial F1 complex, alpha subunit 1, cardiac muscle	K.RTGAIVDVPVGEELLGR.V	60.18	1.54409	890.998	25064	2	A8K092	ATP5A1	127798841	01258
ATP synthase, H+ transporting, mitochondrial F1 complex, alpha subunit 1, cardiac muscle	K.ITKFENAFLSHVVSQHQALLGTIR.A	72.65	0.244327	903.833	25753	3	A8K092	ATP5A1	127798841	01258
ATP synthase, H+ transporting, mitochondrial F1 complex, alpha subunit 1, cardiac muscle	K.FENAFLSHVVSQHQALLGTIR.A	94.05	1.43879	789.758	26565	3	A8K092	ATP5A1	127798841	01258
ATP synthase, H+ transporting, mitochondrial F1 complex, alpha subunit 1, cardiac muscle	R.TGAIVDVPVGEELLGR.V	46.84	2.12692	812.947	28073	2	A8K092	ATP5A1	127798841	01258
ATP synthase, H+ transporting, mitochondrial F1 complex, alpha subunit 1, cardiac muscle	K.QGQYSPMAIEEQVAVIYAGVR.G	123.5	0.155901	1155.08	34198	2	A8K092	ATP5A1	127798841	01258
ATP synthase, H+ transporting, mitochondrial F1 complex, alpha subunit 1, cardiac muscle	K.LKEIVTNFLAGFEA.-	28.36	1.55686	776.426	34386	2	A8K092	ATP5A1	127798841	01258
ATP synthase, H+ transporting, mitochondrial F1 complex, alpha subunit 1, cardiac muscle	R.ILGADTSVDLEETGRVLSIGDGIAR.V	48.75	2.72782	853.123	37075	3	A8K092	ATP5A1	127798841	01258
ATP synthase, H+ transporting, mitochondrial F1 complex, alpha subunit 1, cardiac muscle	R.EVAAFAQFGSDLDAATQQLLSR.G	147.09	0.814314	1169.59	37375	2	A8K092	ATP5A1	127798841	01258
ATP synthase, H+ transporting, mitochondrial F1 complex, delta subunit	R.IEANEALVK.A	41.94	0.766305	493.78	15136	2	P30049	ATP5D	119589940	04397
ATP-dependent RNA helicase A	R.GANLKDYYSR.K	32.58	0.610155	593.796	14701	2	Q08211	DHX9	187952519	04386
ATP-dependent RNA helicase A	R.AAECNIVVTQPR.R	83.25	1.07388	679.349	15753	2	Q08211	DHX9	295982409	04386
ATP-dependent RNA helicase A	R.LSMSQLNEK.E	37.2	1.26914	525.269	16313	2	Q08211	DHX9	187952519	04386
ATP-dependent RNA helicase A	K.SSVNCPFSSQDMK.Y	55.95	1.65475	743.82	17109	2	Q08211	DHX9	187952519	04386
ATP-dependent RNA helicase A	R.GISHVIVDEIHER.D	51.94	0.998808	501.936	18359	3	Q08211	DHX9	295982409	04386
ATP-dependent RNA helicase A	R.KVFDPVPVGVTK.V	64.36	1.55862	643.38	18594	2	Q08211	DHX9	187952519	04386
ATP-dependent RNA helicase A	R.LETHMTPEMFR.T	42.11	4.65634	696.329	19476	2	Q08211	DHX9	187952519	04386
ATP-dependent RNA helicase A	R.TPLHEIALSIK.L	56.82	6.05543	611.36	20281	2	Q08211	DHX9	187952519	04386
ATP-dependent RNA helicase A	R.YQILPLHSQIPR.E	48.68	2.71295	732.918	20445	2	Q08211	DHX9	187952519	04386
ATP-dependent RNA helicase A	R.QISRPSAAGINLMIGSTR.Y	70.84	0.0715807	936.51	21510	2	Q08211	DHX9	197692445	04386
ATP-dependent RNA helicase A	K.VFDPVPVGVTK.V	15.59	1.46158	579.331	21819	2	Q08211	DHX9	187952519	04386
ATP-dependent RNA helicase A	R.QLYHLGVVEAYSGLTK.K	78.27	0.0281223	889.478	23788	2	Q08211	DHX9	187952519	04386
ATP-dependent RNA helicase A	K.NFLYAWCGK.R	28.24	0.811365	579.774	25322	2	Q08211	DHX9	187952519	04386
ATP-dependent RNA helicase A	R.ELDALDANDELTPLGR.I	108.95	2.0679	871.436	27632	2	Q08211	DHX9	187952519	04386
ATP-dependent RNA helicase A	K.AIEPPPLDAVIEAEHTLR.E	44.57	1.01874	657.69	29115	3	Q08211	DHX9	187952519	04386
ATP-dependent RNA helicase A	K.NELMYQLEQDHDLQAILQER.E	108.15	0.519669	1243.6	29293	2	Q08211	DHX9	187952519	04386
ATP-dependent RNA helicase A	R.AAM#EALVVEVTKQPAIISQLDPVNER.M	57.98	3.10236	946.51	32435	3	Q08211	DHX9	197692445	04386
ATP-dependent RNA helicase A	K.TTQVPQFILDDFIQNDR.A	67.09	4.59021	1025.51	34033	2	Q08211	DHX9	295982409	04386
ATP-dependent RNA helicase A	R.LSMSQLNEKETPFELIEALLK.Y	66.43	0.162742	811.77	37828	3	Q08211	DHX9	187952519	04386
ATP-dependent RNA helicase A	K.GM#TLVTPLQLLLFASK.K	53.74	0.53318	874.505	38069	2	Q08211	DHX9	197692445	04386
ATP-dependent RNA helicase A	R.DINTDFLLVVLR.D	81.37	0.94089	709.407	38115	2	Q08211	DHX9	295982409	04386
ATP1A1	R.IISANGCKVDNSSLTGESEPQTR.S	128.04	1.44813	821.732	15770	3	H7BXX5	ATP1A1	237681111	01662
ATP1A1	R.GIVVYTGDR.T	34.58	0.189889	490.264	17012	2	H7BXX5	ATP1A1	237681111	01662
ATP1A1	R.AVAGDASESALLK.C	47.8	2.83847	616.328	17674	2	H7BXX5	ATP1A1	237681111	01662
ATP1A1	K.LIIVEGCQR.Q	18.39	0.555355	544.3	17723	2	P54707	ATP12A	297374799	01667
ATP1A1	R.LNIPVSQVNPR.D	34.97	0.145548	618.857	19111	2	M0R116	ATP1A3	237681111	01662
ATP1A1	R.QGAIVAVTGDGVNDSPALK.K	108.14	0.0430476	906.478	20709	2	M0R116	ATP1A3	237681111	01662
ATP1A1	K.NM#VPQQALVIR.E	42.92	2.70255	642.86	20909	2	M0R116	ATP1A3	237681111	01662
ATP1A1	R.AVFQANQENLPILKR.A	40.15	1.58992	870.99	21218	2	H7BXX5	ATP1A1	237681111	01662
ATP1A1	R.AVFQANQENLPILK.R	59.26	1.81213	792.942	23946	2	H7BXX5	ATP1A1	237681111	01662
ATP1A1	R.DGPNALTPPPTTPEWIK.F	22.22	1.79178	917.471	25666	2	H7BXX5	ATP1A1	237681111	01662
ATP1A1	K.MSINAEEVVVGDLVEVK.G	54.66	0.60078	915.98	37169	2	H7BXX5	ATP1A1	237681111	01662
ATP1A1	K.EQPLDEELKDAFQNAYLELGGLGER.V	73.14	1.27188	945.465	37469	3	H7BXX5	ATP1A1	237681111	01662
ATP1B3	R.IIGLKPEGVPR.I	27.47	1.33704	589.867	17120	2	P54709	ATP1B3	119599395	03521
ATP1B3	R.SDPTSYAGYIEDLKK.F	43.35	5.54774	843.91	23219	2	P54709	ATP1B3	119599395	03521
ATP1B3	K.LFIYNPTTGEFLGR.T	62.65	2.47198	814.426	29807	2	P54709	ATP1B3	4502281	03521
ATP1B3	R.DQIPSPGLMVFPKPVTALEYTFSR.S	44.15	3.22825	898.475	35146	3	P54709	ATP1B3	119599394	03521
ATP51	M.VPPVQVSPLIK.L	39.46	2.64121	588.87	21093	2	P56385	ATP5I	30582683	03308
ATP5F1	R.RKEQEHM#INWVEK.H	16.92	0.685079	436.472	12949	4	P24539	ATP5F1	119576900	04467
ATP5F1	K.HVVQSISTQQEKETIAK.C	86.31	0.329175	642.681	12972	3	P24539	ATP5F1	119576900	04467
ATP5F1	K.QASIQHIQNAIDTEK.S	35.98	0.826127	565.96	16614	3	P24539	ATP5F1	119576900	04467
ATP5F1	R.YGLIPEEFFQFLYPK.T	33.09	1.71764	945.989	38160	2	P24539	ATP5F1	119576900	04467
ATP5J	K.LFVDKIR.E	22.92	0.112291	445.776	17259	2	A8MUH2	ATP5J	119630380	04399
ATP5L	K.TPALVNAAVTYSKPR.L	40.01	2.22938	529.968	19081	3	O75964	ATP5L	119587780	09815
ATP5L	R.LATFWYYAK.V	17.21	0.321695	581.8	25906	2	O75964	ATP5L	119587780	09815
ATP5O	K.VAASVLNPYVK.R	40.71	0.21367	580.837	19731	2	P48047	ATP5O	119630208	02899
ATP5O	K.LVRPPVQVYGIEGR.Y	43.66	0.850335	791.956	19931	2	P48047	ATP5O	119630208	02899
ATP5O	K.SFLSQGQVLKLEAK.T	104.43	0.438019	774.443	21710	2	P48047	ATP5O	119630209	02899
ATP5O	K.QNKLEQVEKELLR.V	37.55	0.393997	542.977	21813	3	P48047	ATP5O	119630208	02899
ATP5O	K.TDPSILGGMIVR.I	45.59	0.413131	629.845	26609	2	P48047	ATP5O	119630209	02899
ATP5O	R.GEVPCTVTSASPLEEATLSELK.T	55.98	4.12052	1159.58	26814	2	P48047	ATP5O	119630209	02899
ATP5O	R.LSNTQGVVSAFSTMMSVHR.G	115.75	0.326023	684.672	27173	3	P48047	ATP5O	119630208	02899
ATP5O	R.FSPLTTNLINLLAENGR.L	129.13	1.00907	937.012	37275	2	P48047	ATP5O	119630208	02899
ATP6V1A1	K.AKEILQEEEDLAEIVQLVGK.A	36.16	3.4717	752.08	35164	3	P38606	ATP6V1A	119600034	06120
ATP6V1B1	R.QIYPPINVLPSLSR.L	22.33	1.2161	798.96	28664	2	P21281	ATP6V1B2	215274116	01887
ATP6V1E	R.ARDDLITDLLNEAK.Q	66.38	0.830582	793.923	31040	2	P36543	ATP6V1E1	119578169	00163
ATPase family, AAA domain containing 3A	R.GLLLFVDEADAFLR.K	57.16	1.19961	789.929	37972	2	Q5T2N8	ATAD3C	283436224	12500
ATPase family, AAA domain containing 3B	K.QQQLLNEENLR.K	47.54	3.72496	692.86	18041	2	Q5T9A4	ATAD3B	283436224	10679
ATPase family, AAA domain containing 3B	K.LKEYEAAVEQLKSEQIR.A	62.2	0.532918	678.7	20304	3	Q5T9A4	ATAD3B	283436224	10679
ATPase family, AAA domain containing 3B	R.ITVLEALR.H	34	6.34395	457.79	24107	2	Q5T2N8	ATAD3C	283436224	12500
ATPase family, AAA domain containing 3B	K.LFDWANTSR.R	30.75	0.203689	555.272	24389	2	Q5T2N8	ATAD3C	283436224	12500
ATPase inhibitory factor 1	R.EQAEEERYFR.A	20.76	0.121626	452.877	14686	3	A0A0B4J230	ATPIF1	119628109	16529
Autoantigen La	K.TKFASDDEHDEHDENGATGPVKR.A	59.11	0.538523	511.833	10670	5	P05455	SSB	197692403	00168
Autoantigen La	K.FASDDEHDEHDENGATGPVKR.A	82.76	4.82548	776	11020	3	P05455	SSB	197692403	00168
Autoantigen La	K.SKAELMEISEDKTK.I	79.24	0.798102	804.912	14543	2	P05455	SSB	197692403	00168
Autoantigen La	R.RSPSKPLPEVTDEYKNDVK.N	66.35	0.341032	734.718	14620	3	P05455	SSB		00168
Autoantigen La	K.FSGDLDDQTCR.E	64.76	0.377605	657.275	15426	2	P05455	SSB	253723045	00168
Autoantigen La	R.SPSKPLPEVTDEYKNDVK.N	61.96	1.41444	682.685	15952	3	P05455	SSB	197692403	00168
Autoantigen La	K.EGIILFK.E	17.98	5.76942	410.25	24676	2	P05455	SSB	253723045	00168
Autoantigen La	R.NKEVTWEVLEGEVEKEALK.K	86.24	4.09745	1115.59	26557	2	P05455	SSB	253723045	00168
Autoantigen La	K.ICHQIEYYFGDFNLPR.D	65.88	0.318537	1036.49	27633	2	P05455	SSB	197692403	00168
Autoantigen La	K.EQIKLDEGWVPLEIMIK.F	43.15	5.08546	1021.06	34069	2	P05455	SSB	197692403	00168
Autoantigen La	R.LTTDFNVIVEALSK.S	25.27	3.56937	775.43	36482	2	P05455	SSB	197692403	00168
Autoantigen La	K.QKLEEDAEM#K.S	21.8	0.321047	412.864	9800	3	P05455	SSB	197692403	00168
Autoantigen RCD8	R.LCTQLEGLQSTVTGHVER.A	72.58	2.75441	676.679	21490	3	Q6P2E9	EDC4	119603589	06911
Autoantigen RCD8	R.EAFQSVVLPAFEK.S	16.26	0.3946	732.89	27855	2	Q6P2E9	EDC4	119603589	06911
Autoantigen RCD8	R.GGQLQEQLTQQLSQALSSAVAGRLER.S	52.14	1.47158	692.871	35264	4	Q6P2E9	EDC4	119603589	06911
Autoantigen RCD8	R.GGQLQEQLTQQLSQALSSAVAGR.L	149.31	0.110537	1185.62	35709	2	Q6P2E9	EDC4	119603589	06911
Autophagy related 9 homolog A	R.ESDESGESAPDEGGEGAR.A	69.81	5.7986	889.856	10632	2	Q7Z3C6	ATG9A	296439428	07979
AYP1 protein	R.FFTPAIR.Q	21.38	1.91667	426.242	20647	2	Q8TDP1	RNASEH2C	315364780	16531
Band 4.1 like protein 3	K.GKEGSALTEGAKEEGGEEVAK.A	35.4	0.568398	519.758	12614	4	A0A0A0MRA8	EPB41L3	119622050	05622
Band 4.1-like protein 2	K.SSHETLNIVEEK.K	48.21	0.558566	462.569	15071	3	I6L9B1	EPB41L2	313747586
BAP28	K.IFLFDTQHFISK.E	16.1	0.0267416	748.401	28148	2	Q5T3Q7	HEATR1	187956497	17569
BAP28	K.LVPDLLAIVQR.K	38.45	0.858691	618.887	32591	2	Q5T3Q7	HEATR1	187956497	17569
BAP28	K.TIQQLETVLGEPLQSYF.-	26.04	0.655132	983.511	37993	2	Q5T3Q7	HEATR1	187956497	17569
BAP31	K.LQAAVDGPMDKKEE.-	48.71	0.529154	765.877	14154	2	P51572	BCAP31	213511508	02319
BAP31	K.EYDRLLEEHAK.L	16	0.417767	701.852	14914	2	P51572	BCAP31	213511508	02319
BAP31	K.VNLQNNPGAMEHFHMK.L	54.1	2.30706	622.964	16973	3	P51572	BCAP31	213511508	02319
Basic leucine zipper and W2 domains 1	R.FDPTQFQDCIIQGLTETGTDLEAVAK.F	37.28	0.0721339	966.467	38094	3	Q7L1Q6	BZW1	333470721	16570
Basic transcription factor 3	K.QLTEMLPSILNQLGADSLTSLR.R	106.18	0.404953	1200.64	37682	2	P20290	BTF3	119616133	03966
Bcl XL binding protein v68	R.HSQYHVDGSLEKDR.T	67.38	0.280107	418.453	11747	4	Q96HS1	PGAM5	308198614	14681
Bcl XL binding protein v68	R.AIETTDIISR.H	48.46	0.275343	559.806	18553	2	Q96HS1	PGAM5	308198614	14681
Bcl XL binding protein v68	R.NVESGEEELASKLDHYK.A	29.51	2.35275	649.983	19774	3	Q96HS1	PGAM5	281604151	14681
BCL2 associated athanogene 2	R.IIDEVVNKFLDDLGNAK.S	25.44	1.45559	635.01	33768	3	A2A296	BAG2	123240857	04859
BCL2 associated athanogene 3	K.THYPAQQGEYQTHQPVYHK.I	18.93	0.165219	578.777	12250	4	O95817	BAG3	119569768	04860
BCL2 associated transcription factor 1	K.LKETGYVVERPSTTK.D	32.76	0.82439	569.981	13208	3	Q9NYF8	BCLAF1	219520423	16544
BCL2 associated transcription factor 1	K.ETGYVVERPSTTK.D	29.03	2.1217	733.876	13242	2	Q9NYF8	BCLAF1	219520423	16544
BCL2 associated transcription factor 1	K.EYSGFAGVSRPR.G	24.08	2.4139	663.332	15605	2	Q9NYF8	BCLAF1	219520423	16544
BCL2 associated transcription factor 1	R.SIFDHIKLPQASK.S	28.86	1.24476	495.28	22997	3	Q9NYF8	BCLAF1	219520423	16544
BCL2 associated transcription factor 1	K.STSESFIQHIVSLVHHVK.E	60.35	2.34756	1024.55	28161	2	Q9NYF8	BCLAF1	219520423	16544
BCS1L	R.LTFSGLLNALDGVASTEAR.I	45.49	0.452709	968.012	37474	2	Q9Y276	BCS1L	119964730	04708
Benzodiazapine receptor peripheral	M.APPWVPAMGFTLAPSLGCFVGSR.F	61.49	0.833675	1209.61	37418	2	P30536	TSPO	47678349	15913
Beta arrestin 1	R.KVQYAPERPGPQPTAETTR.Q	26.83	4.18793	532.282	12744	4	J3KPP7	ARRB1	209944101	00146
Beta-1,4 mannosyl transferase	R.WDESWVQTVLPLVMDT.-	26.23	1.67594	959.968	38848	2	Q9BT22	ALG1	119605647	10437
BH3 interacting domain death agonist	R.DLATALEQLLQAYPR.D	107.3	0.596974	851.463	38408	2	P55957	BID	347300423	03590
Biliverdin reductase A	K.LLGQFSEKELAAEK.K	18.98	1.02569	521.62	19165	3	P53004	BLVRA	119614577	11229
Biliverdin reductase A	R.NPHPSSAFLNLIGFVSR.R	25.68	1.98548	619.331	31578	3	P53004	BLVRA	119614577	11229
BIP	K.NGRVEIIANDQGNR.I	51.1	2.49777	778.398	13632	2	P11021	HSPA5	320089793	00682
BIP	R.MVNDAEKFAEEDKK.L	67.81	3.37289	827.39	13925	2	P11021	HSPA5	168984549	00682
BIP	K.EFFNGKEPSR.G	33.15	0.730225	605.797	14577	2	P11021	HSPA5	320089793	00682
BIP	K.MKETAEAYLGK.K	51.02	0.378841	620.816	14677	2	P11021	HSPA5	320089793	00682
BIP	R.VEIIANDQGNR.I	49.72	0.473699	614.817	14948	2	P11021	HSPA5	320089807	00682
BIP	R.LTPEEIER.M	45.77	1.59349	493.762	15653	2	P11021	HSPA5	168984549	00682
BIP	K.NQLTSNPENTVFDAKR.L	104.27	2.0568	917.46	17592	2	P11021	HSPA5	320089793	00682
BIP	R.TWNDPSVQQDIK.F	42.73	0.0293564	715.849	18314	2	P11021	HSPA5	320089793	00682
BIP	K.TKPYIQVDIGGGQTK.T	59.09	5.27892	802.94	18319	2	P11021	HSPA5	320089793	00682
BIP	K.KVTHAVVTVPAYFNDAQR.Q	59.64	0.0272809	672.694	18506	3	P11021	HSPA5	320089793	00682
BIP	K.NQLTSNPENTVFDAK.R	88.57	0.996539	839.407	19590	2	P11021	HSPA5	320089793	00682
BIP	K.LYGSAGPPPTGEEDTAEKDEL.-	53.91	2.03309	1088.5	19709	2	P11021	HSPA5	168984549	00682
BIP	K.KKELEEIVQPIISK.L	78.29	0.498192	827.493	19916	2	P11021	HSPA5	168984549	00682
BIP	K.VTHAVVTVPAYFNDAQR.Q	59.49	0.811452	944.49	20637	2	P11021	HSPA5	320089793	00682
BIP	R.ITPSYVAFTPEGER.L	45.72	0.988015	783.893	22141	2	P11021	HSPA5	320089793	00682
BIP	R.IINEPTAAAIAYGLDKR.E	88.76	0.9978	908.501	22816	2	P11021	HSPA5	320089793	00682
BIP	R.IDTRNELESYAYSLK.N	27.65	2.16328	901.45	23530	2	P11021	HSPA5	168984549	00682
BIP	K.AVEEKIEWLESHQDADIEDFKAK.K	95.08	0.0783789	910.78	23542	3	P11021	HSPA5	168984549	00682
BIP	K.DAGTIAGLNVMR.I	24.99	0.354787	609.319	24118	2	P11021	HSPA5	320089793	00682
BIP	R.ITPSYVAFTPEGERLIGDAAK.N	55.87	2.63604	1118.09	24773	2	P11021	HSPA5	320089793	00682
BIP	R.IINEPTAAAIAYGLDK.R	62.25	1.24466	830.45	24803	2	P11021	HSPA5	320089807	00682
BIP	K.ELEEIVQPIISK.L	26.75	2.55832	699.4	25324	2	P11021	HSPA5	168984549	00682
BIP	K.TFAPEEISAMVLTK.M	69.77	0.0806873	768.902	29218	2	P11021	HSPA5	320089793	00682
BIP	K.FEELNM#DLFR.S	17.82	4.09892	665.314	30028	2	P11021	HSPA5	320089793	00682
Bleomycin hydrolase	R.AQHVFQHAVPQEGKPITNQK.S	30.17	0.843528	452.243	13056	5	J3KS79	BLMH	119571609	03870
Bleomycin hydrolase	K.IGPITPLEFYR.E	33.29	9.64363	653.37	28060	2	Q13867	BLMH	119571609	03870
Block of proliferation 1	K.KTTEEQVQASTPCPR.T	46.05	0.494851	577.949	12580	3	Q14137	BOP1	119602539	16558
Block of proliferation 1	R.LWEVATAR.C	17.2	0.941287	473.261	19538	2	Q96Q25	KM-PA-2	119602539	16558
Block of proliferation 1	R.DLGVLDVIFHPTQPWVFSSGADGTVR.L	77.4	0.0188382	938.48	38006	3	Q96Q25	KM-PA-2	71051299	16558
BPI	R.LVGELKLDR.L	15.25	0.709747	521.816	21890	2	P17213	BPI	215274242	00174
Brain abundant, membrane attached signal protein 1	K.KTEAPAAPAAQETKSDGAPASDSKPGSSEAAPSSK.E	82.17	0.416642	832.405	11242	4	P80723	BASP1		08389
Brain abundant, membrane attached signal protein 1	K.ETPAATEAPSSTPK.A	52.8	0.679323	693.841	11933	2	P80723	BASP1	119628418	08389
Brain abundant, membrane attached signal protein 1	K.ESEPQAAAEPAEAK.E	37.43	4.39037	714.339	12219	2	P80723	BASP1	119628418	08389
Brain abundant, membrane attached signal protein 1	K.SDGAPASDSKPGSSEAAPSSKETPAATEAPSSTPK.A	62.29	0.187848	1100.85	12573	3	P80723	BASP1	119628418	08389
Brain abundant, membrane attached signal protein 1	K.AEPPKAPEQEQAAPGPAAGGEAPK.A	42.97	0.165351	766.717	13193	3	P80723	BASP1	119628418	08389
Branched chain keto acid dehydrogenase E1, beta polypeptide	R.TIIPWDVDTICK.S	34.56	5.01933	730.88	28271	2	P21953	BCKDHB	134104672	02011
Branched chain keto acid dehydrogenase E1, beta polypeptide	K.GLLLSCIEDKNPCIFFEPK.I	37.86	1.742	1140.57	29640	2	P21953	BCKDHB	134104672	02011
Breakpoint cluster region protein 1	R.DCFGCLR.E	28.18	0.536996	464.194	18505	2	O75531	BANF1	221316573	04817
Breakpoint cluster region protein 1	K.HRDFVAEPMGEKPVGSLAGIGEVLGK.K	48.67	1.27942	674.108	23873	4	O75531	BANF1	221316573	04817
Breakpoint cluster region protein 1	K.KDEDLFREWLK.D	17.39	0.806078	493.593	25344	3	O75531	BANF1	221316573	04817
Breakpoint cluster region protein 1	R.DFVAEPMGEKPVGSLAGIGEVLGK.K	90.59	1.26153	1200.63	29098	2	O75531	BANF1	221316573	04817
Breakpoint cluster region protein 1	K.AYVVLGQFLVLK.K	51.75	2.61369	675.411	33942	2	O75531	BANF1	221316573	04817
Breast carcinoma amplified sequence 2	R.EAAAALVEEETRR.Y	22.7	1.06317	722.872	17326	2	O75934	BCAS2	197692439	05777
BRI3 binding protein	R.SSPSGPSNPSNPSVEEK.L	77.59	0.157668	850.392	12176	2	Q8WY22	BRI3BP	119618877	09829
BRIX	K.GSRPLLSFDPAFDELPHYALLK.E	31.4	2.9751	829.438	30128	3	Q8TDN6	BRIX1	119576313	16563
Bromodomain adjacent to zinc finger domain, 1B	R.FNHHCKDHTVSGDEDYCPR.S	25.33	1.91409	594.247	10761	4	Q9UIG0	BAZ1B	223460860	10416
Bromodomain adjacent to zinc finger domain, 1B	K.TEQCLVALLHK.H	27.85	2.8985	656.36	20965	2	Q9UIG0	BAZ1B	223460860	10416
Bromodomain adjacent to zinc finger domain, 1B	K.LSEIPLTLHSVSELVR.L	41.86	1.1054	897.013	27717	2	Q9UIG0	BAZ1B	223460860	10416
Bromodomain and PHD finger containing 1	K.LGEQM#TQEAR.E	47.34	4.9162	589.78	10032	2	P55201	BRPF1	297343130	03875
Bromodomain containing 4	R.SREDEDALEQARR.A	23.76	1.74504	525.588	12289	3	O60885	BRD4	119604879	10574
Bromodomain containing 4	R.SREDEDALEQAR.R	39.18	0.845874	473.555	12959	3	O60885	BRD4	119604879	10574
Bromodomain containing 4	K.VQPPTPLLPSVK.V	20.08	0.0125415	638.387	22016	2	O60885	BRD4	119604879	10574
BTKI	K.GVDLLVKDK.E	19.89	0.267589	493.798	25646	2	Q9P2D0	IBTK	219520056	12105
Butyrate induced transcript 1	R.LESEGSPETLTNLR.K	51.08	1.30032	773.392	19379	2	H3BPZ1	HACD3	166199462	11037
Butyrate induced transcript 1	K.VSQWWER.L	54.6	0.462403	495.743	20470	2	H3BPZ1	HACD3	166199462	11037
Butyrate induced transcript 1	K.RPLFLAPDFDR.W	16.48	8.30306	673.87	24240	2	H3BPZ1	HACD3	166199462	11037
Butyrate induced transcript 1	R.VELSDVQNPAISITENVLHFK.A	27.07	1.31138	785.086	34045	3	Q9P035	HACD3	166199462	11037
BWD	R.QTDPMIMLK.Q	37.31	0.633506	538.778	21929	2	Q2TAY7	SMU1	119578927	11588
BWD	R.YIHLENLLAR.S	24.75	0.92615	414.571	24275	3	Q2TAY7	SMU1	119578927	11588
BWD	R.LMALLGQALK.W	42.16	0.020801	529.326	25750	2	Q2TAY7	SMU1	119578927	11588
Bystin	R.QQQEELEAEHGTGDKPAAPR.E	66.54	0.123686	731.017	12099	3	Q13895	BYSL	119624474	04848
c Jun	K.AQNSELASTANMLR.E	37.26	0.155406	753.373	19771	2	P05412	JUN	253722245	01302
c Jun	K.NSDLLTSPDVGLLK.L	47.43	8.4807	736.41	26131	2	P05412	JUN	119627033	01302
c-Mpl binding protein	K.LTTDPDLILEVLR.S	48.69	1.70912	749.428	35618	2	Q6P4E2	LARP4	283046710	17289
C-terminal binding protein 1	R.IRGETLGIIGLGR.V	17.93	1.05918	452.277	22345	3	Q13363	CTBP1	119603008	04015
C10orf117 protein	R.IIDKYEKIPR.T	24.46	0.29653	425.587	13820	3	Q8WTT2	NOC3L	119570426	12562
C10orf117 protein	K.FYLENLEQMVK.D	40.01	4.34887	707.355	29729	2	Q8WTT2	NOC3L	119570426	12562
C10orf69 protein	K.SVQTTLQTDEVK.N	38.33	1.48884	674.852	15714	2	O75477	ERLIN1	168984282	08502
C10orf69 protein	K.ISEIEDAAFLAR.E	46.86	1.11036	667.852	24436	2	O75477	ERLIN1	168984282	08502
C12orf10 protein	R.FQVDPSGEIVELAK.G	25.85	0.178874	766.404	26500	2	Q9HB07	C12orf10	296439232	10705
C13orf8 protein	K.AFLLESLLK.N	16.71	0.439229	517.318	33245	2	Q96JM3	CHAMP1	255918141	10707
C13orf8 protein	K.M#DM#TSPEQSR.N	31.17	0.68563	607.245	8550	2	Q96JM3	CHAMP1	255918141	10707
C14orf114 protein	R.TLLDILADGTILK.V	44.9	1.93964	693.417	37700	2	G5E947	EXD2	301129161	16592
C14orf124 protein	R.VLVGGGTGFIGTALTQLLNAR.G	174.87	0.265284	1029.59	37909	2	Q9NRG7-2	SDR39U1	119586416	16598
C14orf124 protein	R.AFIPLPSAVVQAVFGR.Q	65.05	0.928252	836.483	38079	2	Q9NRG7	SDR39U1	269849556	16598
C14orf156 protein	R.NALQQENHIIDGVK.V	76.36	0.00126677	789.915	17387	2	A0A087WUN7	SLIRP	119601709	12639
C14orf156 protein	R.SINQPVAFVR.R	21.06	0.939297	565.82	19356	2	A0A087WUN7	SLIRP	119601710	12639
C14orf156 protein	R.CILPFDKETGFHR.G	26.8	1.69033	540.606	20254	3	A0A087WUN7	SLIRP	119601710	12639
C14orf166 protein	R.KLTALDYHNPAGFNCKDETEFR.N	60.57	0.99534	657.315	18755	4	Q9Y224	C14orf166	119586065	16615
C14orf166 protein	R.LLHIEELR.E	42.9	0.557403	511.804	19282	2	Q9Y224	C14orf166	119586065	16615
C14orf166 protein	R.HDDYLVMLK.A	35.91	0.712794	567.287	22873	2	Q9Y224	C14orf166	119586065	16615
C1orf31 protein	K.CLDENLEDASQCKK.L	93.21	0.820004	855.378	14824	2	Q5JTJ3-2	C1orf31	119590398	18535
C1orf35 protein	K.GRAPCAGPSREEELAAVR.E	31.68	0.281418	642.659	13610	3	Q9BU76	MMTAG2	119590245	10090
C20orf14 protein	R.AAELETDIR.A	18.33	1.1243	509.265	15924	2	O94906	PRPF6	119595585	10729
C20orf14 protein	K.GQIEEQKEM#M#EK.A	18.47	0.0635059	756.339	8941	2	O94906	PRPF6	119595585	10729
C20orf178 protein	R.EALENANTNTEVLK.N	100.54	1.60308	773.393	16803	2	Q9H444	CHMP4B	119596700	16642
C20orf44 protein	K.IIEAMGFTGPLK.Y	18.61	1.2125	638.853	25135	2	F6UTR7	UQCC1	306526265	12770
C20orf6 protein	K.NIVQHTTDSSLEEKQR.T	43.29	4.71312	471.993	12592	4	Q9H501	ESF1	145207324	10732
C20orf72 protein	K.NQNIQKPEYSE.-	40.22	0.407518	675.32	13155	2	Q5QPE8	MGME1	119630666	12783
C20ORF77 protein	K.IASLPQEVQDVSLLEK.I	45.77	0.92257	884.989	26859	2	Q9NQG5	RPRD1B	123233655	08513
C20ORF77 protein	R.EFESVLVDAFSHVAR.E	22.77	1.48723	569.289	32338	3	Q9NQG5	RPRD1B	119596451	08513
C20ORF77 protein	K.LTFLYLANDVIQNSK.R	58.17	1.01096	869.973	34037	2	A0A0C4DGQ6	RPRD1A	119596451	08513
C2f protein	K.VGTSFSIPVVSDVR.E	51.99	0.092973	731.899	26185	2	Q92979	EMG1	194328699	12803
C3orf1 protein	K.TAATAGIIGWVYGGIPAFIHAK.Q	31.08	0.692799	738.74	35897	3	G3XA94	TIMMDC1	119599974	12817
C6orf110 protein	K.IEHTETDTVDPR.S	20.48	0.185465	471.56	11848	3	Q5T3F8	TMEM63B	223460546	16656
Cadherin 2	K.VCQCDSNGDCTDVDR.I	126.17	1.14292	900.832	10985	2	P19022	CDH2	167887532	00226
Cadherin 2	R.VKVCQCDSNGDCTDVDR.I	72.8	0.0710122	676.612	11836	3	P19022	CDH2	167887532	00226
Calcineurin A alpha	K.YENNVMNIR.Q	33.53	4.47012	576.774	17380	2	A8W6Z8	PPP3CA	345842414	00234
Calcineurin A alpha	K.GLTPTGMLPSGVLSGGK.Q	32.86	2.36918	786.429	25616	2	A8W6Z8	PPP3CA	197692675	00234
Calcium-binding mitochondrial carrier protein Aralar1	K.LTVNDFVR.D	20.79	5.00664	482.264	23077	2	Q546F9	SLC25A13	237649019	04719
Calcium-binding mitochondrial carrier protein Aralar1	R.YEGFFGLYR.G	21.11	0.618296	576.28	28274	2	Q546F9	SLC25A13	237649019	04719
Calcium-binding mitochondrial carrier protein Aralar1	R.GLIPQLIGVAPEK.A	47.37	1.79951	667.907	29269	2	O75746	SLC25A12	206729858	04719
Calgizzarin	K.YAGKDGYNYTLSK.T	38.52	0.5028	740.36	14631	2	P31949	S100A11	119573777	04385
Calgizzarin	R.CIESLIAVFQK.Y	31.81	3.78984	654.357	30781	2	P31949	S100A11	119617525	04385
Calmegin	K.AALEKPMDLEEEKK.Q	29.39	2.23872	544.285	14811	3	O14967	CLGN	194578888	03513
Calmodulin 1	K.MKDTDSEEEIREAFR.V	27.44	1.665	619.289	18632	3	P62158	CALM3	333360987	00241
Calmodulin 1	R.VFDKDGNGYISAAELR.H	96.89	1.11233	877.94	20657	2	P62158	CALM3	333360987	00241
Calmodulin 1	K.EAFSLFDKDGDGTITTK.E	105.36	0.792458	922.95	24142	2	M0QZ52	CALM3	333360987	00241
Calnexin	K.QKSDAEEDGGTVSQEEEDRKPK.A	66.7	0.919531	821.38	10361	3	B4DGP8	CANX		00252
Calnexin	K.QKSDAEEDGGTVSQEEEDR.K	73.25	0.263172	703.633	11235	3	B4DGP8	CANX	119574190	00252
Calnexin	K.SDAEEDGGTVSQEEEDRKPK.A	50.08	0.0602908	735.996	11316	3	B4DGP8	CANX	119574190	00252
Calnexin	K.AEEDEILNR.S	49.48	1.03627	544.765	16891	2	B4DGP8	CANX	119574190	00252
Calnexin	R.CESAPGCGVWQRPVIDNPNYK.G	42.4	0.745364	1224.07	19830	2	B4DGP8	CANX	119574190	00252
Calnexin	K.WKPPMIDNPSYQGIWKPR.K	39.83	3.14668	738.38	23671	3	B4DGP8	CANX	119574190	00252
Calnexin	R.IVDDWANDGWGLKK.A	25.65	0.705712	539.607	23777	3	B4DGP8	CANX	119574190	00252
Calnexin	K.TPELNLDQFHDKTPYTIMFGPDK.C	73.21	1.72053	1354.15	28918	2	B4DGP8	CANX	119574190	00252
Calnexin	R.KIPNPDFFEDLEPFR.M	53.01	2.73079	932.47	30782	2	B4DGP8	CANX	119574190	00252
Calpactin I, light chain	K.FAGDKGYLTKEDLR.V	32.05	0.997622	538.283	15800	3	P60903	S100A10	119573784	00232
Calpain, small subunit 1	R.THYSNIEANESEEVR.Q	54.4	3.57801	593.273	13478	3	A0A0C4DGQ5	CAPNS1	54781355	00240
Calreticulin	K.KIKDPDASKPEDWDER.A	54.57	1.30642	482.99	13356	4	P27797	CALR		00169
Calreticulin	K.IKDPDASKPEDWDERAK.I	33.66	3.12953	400.801	13393	5	P27797	CALR		00169
Calreticulin	K.FYGDEEKDKGLQTSQDAR.F	84.63	0.334456	696.328	14046	3	P27797	CALR	325533986	00169
Calreticulin	K.IKDPDASKPEDWDER.A	69.58	0.789632	600.951	14597	3	P27797	CALR	197692517	00169
Calreticulin	R.CKDDEFTHLYTLIVRPDNTYEVK.I	35.69	3.09131	952.804	27715	3	P27797	CALR	325533986	00169
Calreticulin	R.FYALSASFEPFSNK.G	57.11	0.988946	804.39	29030	2	P27797	CALR	325533986	00169
Calumenin	R.EQFVEFR.D	17.6	4.99962	477.74	20240	2	O43852	CALU	314122183	04569
Cancer susceptibility candidate 3	K.SEANDAVNSSTKEEKGEEKPDTK.S	36.71	2.75393	624.047	10095	4	O15234	CASC3		16225
Capping protein, muscle Z line, alpha 1	K.FTITPPTAQVVGVLK.I	34.38	0.957401	785.963	26816	2	P52907	CAPZA1	119576930	03347
Carbonic anhydrase II	K.HNGPEHWHKDFPIAK.G	36.67	1.5445	453.978	13719	4	P00918	CA2	347447441	02023
Carbonic anhydrase II	K.YAAELHLVHWNTK.Y	16.86	2.92953	527.945	19363	3	P00918	CA2	347447441	02023
Carbonic anhydrase II	K.VVDVLDSIKTK.G	28.92	2.0054	608.86	20889	2	P00918	CA2	347447441	02023
Carbonic anhydrase II	K.SADFTNFDPR.G	27.94	0.461727	585.264	21721	2	P00918	CA2	347447441	02023
Carbonic anhydrase II	R.KLNFNGEGEPEELMVDNWRPAQPLK.N	61.33	1.4182	971.153	24384	3	P00918	CA2	347447441	02023
Carbonic anhydrase II	K.AVQQPDGLAVLGIFLK.V	63.14	1.19235	834.987	37455	2	P00918	CA2	347447441	02023
Carbonyl reductase 1	R.GQAAVQQLQAEGLSPR.F	93.43	0.0931712	826.939	19026	2	O75828	CBR3	209870397	07222
Carbonyl reductase 1	K.ILLNACCPGWVR.T	35.07	1.17088	729.87	23485	2	P16152	CBR1	209870397	00267
Carbonyl reductase 1	R.FHQLDIDDLQSIR.A	58.7	0.113763	800.41	24191	2	O75828	CBR3	209870397	07222
Carbonyl reductase 1	R.DVCTELLPLIKPQGR.V	61.27	0.409442	869.98	28030	2	P16152	CBR1	209870397	00267
Carboxypeptidase N polypeptide 2	R.LTVSIEAR.A	20.78	3.01851	444.762	36866	2	P22792	CPN2	334302917	11928
Carnitine palmitoyltransferase 1A	R.LLGSTIPLCSAQWER.M	31.85	1.91924	865.95	26032	2	H3BMD2	CPT1A	119595128	02755
Carnitine palmitoyltransferase 2	K.LMSSGNEESLR.K	42.38	0.382799	611.79	14221	2	P23786	CPT2	119627158	02802
Carnitine palmitoyltransferase 2	K.ALEDMFDALEGK.S	55.05	2.03941	669.815	33765	2	P23786	CPT2	119627158	02802
Casein kinase II, alpha 1	R.FNDILGR.H	29.73	0.345139	417.727	19576	2	Q5U5J2	CSNK2A1	345531736	00277
Casein kinase II, alpha 1	R.GGPNIITLADIVKDPVSR.T	89.95	0.848234	622.355	29308	3	Q5U5J2	CSNK2A1	345531736	00277
Casein kinase II, alpha 2	K.VLGTEELYGYLK.K	16.51	1.49632	692.871	26856	2	P19784	CSNK2A2	319443634	00279
Casein kinase II, alpha 2	R.HLVSPEALDLLDKLLR.Y	56.58	2.21445	611.358	33770	3	P19784	CSNK2A2	319443634	00279
Casein kinase II, beta	K.YQQGDFGYCPR.V	38.98	5.93416	695.8	17883	2	A0A0G2JM12	CSNK2B	203282562	00278
Casein kinase II, beta	R.VYCENQPMLPIGLSDIPGEAMVK.L	43.66	3.21329	1281.12	31816	2	P67870	CSNK2B	203282562	00278
Cat eye syndrome chromosome region candidate 5	R.NVVTVDELR.M	37.24	1.38047	522.789	18549	2	Q9BXW7	CECR5	119578152	16703
Cat eye syndrome chromosome region candidate 5	R.VPVVFVTNAGNILQHSK.A	78.15	0.0625337	608.344	23917	3	Q9BXW7	CECR5	119578152	16703
Cat eye syndrome chromosome region candidate 5	R.MAFPLLDMVDLERR.L	25.51	0.149483	569.297	34710	3	Q9BXW7	CECR5	119578152	16703
Catalase	K.NAIHTFVQSGSHLAAR.E	42.51	3.78142	854.944	16832	2	P04040	CAT	119588577	00282
Catechol-O-methyltransferase	R.KGTVLLADNVICPGAPDFLAHVR.G	87.97	2.65576	1232.17	26554	2	P21964	COMT	306991591	00284
Catechol-O-methyltransferase	K.GTVLLADNVICPGAPDFLAHVR.G	65.59	0.089499	779.079	29301	3	P21964	COMT	306991591	00284
Catenin alpha 1	R.NAGNEQDLGIQYK.A	48.15	1.51204	725.351	17108	2	P35221	CTNNA1	119582527	00285
Catenin beta	R.GLNTIPLFVQLLYSPIENIQR.V	27.24	0.301026	810.125	38293	3	P35222	CTNNB1	197692485	00286
Catenin, delta 1	R.GYELLFQPEVVR.I	42.71	1.11466	725.391	28367	2	O60716	CTNND1	332688222	03026
Catenin, gamma	R.TMQNTSDLDTAR.C	42.03	0.13899	676.809	13443	2	P14923	JUP	258588653	01414
Catenin, gamma	R.HLTSRHPEAEM#AQNSVR.L	17.95	0.551808	495.493	9898	4	P14923	JUP	258588653	01414
Cathepsin D	K.VSTLPAITLK.L	40.44	0.500647	521.829	22172	2	P07339	CTSD	157879212	00291
Cathepsin D	K.FDGILGMAYPR.I	52.51	0.132299	620.313	28128	2	P07339	CTSD	157879212	00291
Cathepsin D	R.ISVNNVLPVFDNLM#QQK.L	38.69	1.7701	988.018	34619	2	P07339	CTSD	157879212	00291
CBP80	K.ATNDEIFSILK.D	34.13	0.690833	625.835	28149	2	Q09161	NCBP1	255917906	02717
CCCTC binding factor	K.FHCPHCDTVIAR.K	43.99	0.449532	504.899	13276	3	P49711	CTCF	300388142	05005
CCT8	R.VDQIIMAKPAGGPKPPSGK.K	39.16	2.0486	473.518	14974	4	P50990	CCT8	119630331	10816
CCT8	R.AVDDGVNTFK.V	46.91	0.0825887	533.264	15935	2	P50990	CCT8	119630331	10816
CCT8	K.AIADTGANVVVTGGK.V	76.54	2.20871	686.877	17399	2	P50990	CCT8	119630331	10816
CCT8	K.LATNAAVTVLR.V	51.05	1.05256	564.84	18672	2	P50990	CCT8	119630331	10816
CCT8	K.QITSYGETCPGLEQYAIKK.F	52.08	1.6939	729.366	19534	3	P50990	CCT8	119630331	10816
CCT8	R.LVPGGGATEIELAK.Q	45.27	0.36907	677.883	19816	2	P50990	CCT8	119630331	10816
CCT8	K.KFAEAFEAIPR.A	75.29	0.500514	639.846	20268	2	P50990	CCT8	119630331	10816
CCT8	K.ILGSGISSSSVLHGMVFK.K	67.95	0.586043	909.993	24792	2	P50990	CCT8	119630331	10816
CCT8	K.LFVTNDAATILR.E	79.06	0.439364	667.377	25082	2	P50990	CCT8	119630331	10816
CCT8	K.IAVYSCPFDGMITETK.G	71.73	0.553535	916.434	26322	2	P50990	CCT8	119630331	10816
CCT8	R.IGLSVSEVIEGYEIACR.K	72.39	0.345126	947.983	37180	2	P50990	CCT8	119630331	10816
CD-MPR	R.AVVMISCNR.H	35.55	2.06188	525.266	15988	2	P20645	M6PR	333440434	01106
CD147	R.FFVSSSQGR.S	16.8	1.48053	507.755	16006	2	A0A087WUV8	BSG	290543627	00176
CD147	K.SESVPPVTDWAWYK.I	54.09	1.66868	832.9	27885	2	A0A087WUV8	BSG	290543627	00176
CD2 antigen binding protein 2	R.LSGLADQMVAR.G	36.4	0.222297	580.808	19314	2	O95400	CD2BP2	343887347	05127
CD2 antigen binding protein 2	R.DSWLDNIDWVK.I	31.91	2.8562	695.834	34503	2	O95400	CD2BP2	343887347	05127
CD59	K.FEHCNFNDVTTR.L	52.71	1.22494	770.335	15309	2	P13987	CD59	187829185	00117
CD59	R.LRENELTYYCCK.K	17.43	7.90183	824.87	16621	2	P13987	CD59	187829185	00117
CD81 antigen	K.QFYDQALQQAVVDDDANNAK.A	105.26	0.45716	1127.02	24477	2	P60033	CD81	119622913	08924
CD81 antigen	K.TFHETLDCCGSSTLTALTTSVLK.N	136.92	1.28392	1271.61	27711	2	P60033	CD81	119622913	08924
CD81 antigen	K.NNLCPSGSNIISNLFK.E	35.83	1.42303	889.45	30146	2	P60033	CD81	119622913	08924
CD9	K.AIHYALNCCGLAGGVEQFISDICPK.K	71.12	1.19786	931.776	34245	3	P21926	CD9	119609219	00880
CDC like kinase 3	R.ITLAEALLHPFFAGLTPEER.S	35.75	0.629607	742.404	37829	3	G5E959	CLK3	332138288	04290
CDC37	K.SMVNTKPEKTEEDSEEVREQK.H	37.46	1.09579	624.05	11615	4	Q16543	CDC37		05456
CDC37	K.SMVNTKPEKTEEDSEEVR.E	66.14	1.42316	527.75	12103	4	Q16543	CDC37	119604509	05456
CDC37	R.QYMEGFNDELEAFKER.V	38.43	0.650083	669.304	25237	3	Q16543	CDC37	217035263	05456
CDC37	R.LGPGGLDPVEVYESLPEELQK.C	76.03	3.11923	1135.08	33484	2	Q16543	CDC37	146424348	05456
CDC42	K.YVECSALTQK.G	37.86	0.215255	599.792	14538	2	P60953	CDC42	322510015	00309
CDC42	K.WVPEITHHCPK.T	33.9	0.147469	468.568	14650	3	P60953	CDC42	322510015	00309
CDC5	R.RLECLKEDVQR.Q	25.18	1.32941	482.59	13217	3	Q99459	CDC5L	119624675	04184
CDC5	R.TFEELKKHEDSAIPR.R	39.13	5.31685	450.74	15391	4	Q99459	CDC5L	119624675	04184
CDC5	R.YADLLLEKETLK.S	20.57	1.50647	479.274	21596	3	Q99459	CDC5L	119624675	04184
CDC5	K.ESDLPSAILQTSGVSEFTK.K	64.3	2.67893	1005.01	29473	2	Q99459	CDC5L	119624675	04184
CDC5	R.WYEWLDPSIK.K	21.33	4.42898	668.829	30013	2	Q99459	CDC5L	159164125	04184
CDCA5	R.LETLGSASTSTPGRR.S	37.18	1.90957	511.607	13559	3	Q96FF9	CDCA5	119594749	13016
CDK5 regulatory subunit associated protein 3	R.ILDLLKGTEASTK.N	23.32	0.199453	463.605	22038	3	J3KRI2	CDK5RAP3	119615183	12190
CDK5 regulatory subunit associated protein 3	R.GPDALTLLEYTETR.N	15.51	5.21791	789.9	30253	2	Q96JB5	CDK5RAP3	119615184	12190
CDKN2A	R.EGFLDTLVVLHR.A	39.45	2.65375	699.892	30693	2	A5X2G7	CDKN2A	304376272	02696
Cell death regulatory protein GRIM 19	R.WVPPLIGELYGLR.T	42.43	1.8442	756.931	37495	2	J3KN00	NDUFA13	260763955	09452
Cell division cycle 10	K.ADTLTPEECQQFKK.Q	47.87	0.165211	847.906	14763	2	H0YFF6	SEPT7	344189850	04398
Cell division cycle 10	K.NLEGYVGFANLPNQVYRK.S	58.47	1.89619	1041.54	24371	2	H0YFF6	SEPT7	157835888	04398
Cell division cycle 2 like 2	K.TSNLLLSHAGILK.V	30.54	5.46673	683.91	21038	2	A0A0D9SEI3	CDK11B	317373559	08909
Cellubrevin	R.LQQTQNQVDEVVDIMR.V	102.95	2.60235	958.483	25329	2	Q15836	VAMP3	119591988	04711
Centaurin beta 2	R.ASAQSSVR.S	26.39	0.176306	403.212	9817	2	A0A087X1H5	ACAP2	187608516	09681
CGI 51 protein	K.SSLSHAMVIDSR.N	40.5	0.756153	434.887	15657	3	Q9Y512	SAMM50	225543166	10826
CGI 51 protein	K.VTGQFPWSSLR.E	38.44	2.08036	639.337	25473	2	Q9Y512	SAMM50	225543166	10826
CGI-09 protein	K.SNASTLESHETEEPAAK.K	56.45	0.268211	600.946	12295	3	Q9UJA5	TRMT6	119630811	13027
CGI-09 protein	R.YDTLAQMLTLGNIR.A	65.3	1.05417	804.925	34106	2	Q9UJA5	TRMT6	119630812	13027
CGI-49 protein	K.QATVVLNCVGPYR.F	34.32	6.80412	738.88	20117	2	Q8NBX0	SCCPDH	55665834	13038
Chaperonin containing T complex polypeptide 1 subunit 4	R.GSNKLVIEEAER.S	25.45	0.633593	672.86	14755	2	B7Z2F4	CCT4	119620393	05506
Chaperonin containing T complex polypeptide 1 subunit 4	R.TLSGMESYCVR.A	32.75	2.91727	651.796	18374	2	B7Z2F4	CCT4	119620393	05506
Chaperonin containing T complex polypeptide 1 subunit 4	R.SILKIDDVVNTR.-	55.44	4.90103	686.89	21926	2	B7Z2F4	CCT4	119620392	05506
Chaperonin containing T complex polypeptide 1 subunit 4	R.AYILNLVK.Q	19.47	4.31461	467.29	23600	2	B7Z2F4	CCT4	119620393	05506
Chaperonin containing T complex polypeptide 1 subunit 4	K.VVSQYSSLLSPMSVNAVMK.V	101.17	0.299012	1020.53	27723	2	B7Z2F4	CCT4	119620393	05506
Chaperonin containing T complex polypeptide 1 subunit 4	K.IGLIQFCLSAPK.T	60.8	1.46575	673.878	28426	2	B7Z2F4	CCT4	119620393	05506
Chaperonin containing T complex polypeptide 1 subunit 4	K.GIEILTDMSRPVELSDRETLLNSATTSLNSK.V	33.29	2.3862	1130.92	29004	3	B7Z9L0	CCT4	119620393	05506
Chaperonin containing T complex polypeptide 1 subunit 4	R.DALSDLALHFLNK.M	103.09	0.34185	728.894	35689	2	B7Z2F4	CCT4	119620393	05506
Chaperonin containing T complex polypeptide 1 subunit 4	R.AFADAMEVIPSTLAENAGLNPISTVTELR.N	114.46	1.07605	1010.85	37423	3	B7Z2F4	CCT4	119620393	05506
Chaperonin containing T complex polypeptide 1, subunit 1	K.SM#IEISR.T	29.8	1.00067	426.219	17186	2	P49368	CCT3	127796120	08969
Chaperonin containing T complex polypeptide 1, subunit 1	R.AVAQALEVIPR.T	76.05	1.45369	583.847	21821	2	P49368	CCT3	127796120	08969
Chaperonin containing T complex polypeptide 1, subunit 1	R.IVLLDSSLEYK.K	57.02	1.69881	640.362	25359	2	P49368	CCT3	127796120	08969
Chaperonin containing T complex polypeptide 1, subunit 1	K.GISDLAQHYLMR.A	67.49	1.96052	702.36	25370	2	P49368	CCT3	127796120	08969
Chaperonin containing T complex polypeptide 1, subunit 1	R.WSSLACNIALDAVK.M	75.23	0.213207	774.398	25993	2	P49368	CCT3	127796120	08969
Chaperonin containing T complex polypeptide 1, subunit 1	K.ELGIWEPLAVK.L	31.77	1.71195	627.857	29639	2	P49368	CCT3	127796120	08969
Chaperonin containing T complex polypeptide 1, subunit 1	K.MLLDPM#GGIVMTNDGNAILR.E	61.52	4.97984	1074.03	33646	2	P49368	CCT3	127796120	08969
Chaperonin containing T complex polypeptide 1, subunit 1	K.ISIPVDISDSDMMLNIINSSITTK.A	67.25	1.4233	869.779	37488	3	P49368	CCT3	127796120	08969
Chaperonin containing T complex polypeptide 1, subunit 2	R.TPGKEAVAM#ESYAK.A	27.06	1.08565	499.913	11910	3	P78371	CCT2	311771535	06895
Chaperonin containing T complex polypeptide 1, subunit 2	R.AAHSEGNTTAGLDMR.E	45.61	0.417457	510.904	13347	3	P78371	CCT2	311771535	06895
Chaperonin containing T complex polypeptide 1, subunit 2	K.HGINCFINR.Q	44.34	2.48904	565.781	15807	2	P78371	CCT2	311771535	06895
Chaperonin containing T complex polypeptide 1, subunit 2	R.LKGSGNLEAIHIIK.K	56.51	1.00075	746.947	17397	2	P78371	CCT2	311771535	06895
Chaperonin containing T complex polypeptide 1, subunit 2	K.KIHPQTIIAGWR.E	73.68	0.935328	710.415	18414	2	P78371	CCT2	311771535	06895
Chaperonin containing T complex polypeptide 1, subunit 2	K.ILIANTGM#DTDKIK.I	53.17	1.62574	516.949	19533	3	P78371	CCT2	311771535	06895
Chaperonin containing T complex polypeptide 1, subunit 2	K.IHPQTIIAGWR.E	28.1	4.46068	646.37	20271	2	P78371	CCT2	311771535	06895
Chaperonin containing T complex polypeptide 1, subunit 2	K.FRQDLMNIAGTTLSSK.L	57.48	0.818217	891.465	23782	2	P78371	CCT2	311771535	06895
Chaperonin containing T complex polypeptide 1, subunit 2	R.QDLMNIAGTTLSSK.L	53.46	5.1976	739.883	24374	2	P78371	CCT2	311771535	06895
Chaperonin containing T complex polypeptide 1, subunit 2	R.LALVTGGEIASTFDHPELVK.L	41.6	0.0424391	699.712	27211	3	P78371	CCT2	311771535	06895
Chaperonin containing T complex polypeptide 1, subunit 2	R.SLHDALCVLAQTVKDSR.T	63.26	1.50758	957.001	27952	2	P78371	CCT2	311771535	06895
Chaperonin containing T complex polypeptide 1, subunit 2	R.SLHDALCVLAQTVK.D	75.17	0.470791	777.919	28316	2	P78371	CCT2	311771535	06895
Chaperonin containing T complex polypeptide 1, subunit 2	K.LGGSLADSYLDEGFLLDKK.I	113.94	1.35714	1021.03	28965	2	P78371	CCT2	311771535	06895
Chaperonin containing T complex polypeptide 1, subunit 2	R.VQDDEVGDGTTSVTVLAAELLR.E	111.66	0.831236	1144.58	37350	2	P78371	CCT2	311771535	06895
Chaperonin containing T complex polypeptide 1, subunit 7	R.GKATISNDGATILK.L	95.57	0.792065	694.891	14940	2	Q99832	CCT7	261399877	06896
Chaperonin containing T complex polypeptide 1, subunit 7	K.ATISNDGATILK.L	54.34	0.988652	602.333	17423	2	Q99832	CCT7	261399877	06896
Chaperonin containing T complex polypeptide 1, subunit 7	R.GGAEQFMEETER.S	42.3	1.08414	692.297	18946	2	Q99832	CCT7	261399877	06896
Chaperonin containing T complex polypeptide 1, subunit 7	K.TCTFILR.G	50.54	0.292153	455.745	19669	2	Q99832	CCT7	261399877	06896
Chaperonin containing T complex polypeptide 1, subunit 7	K.QVKPYVEEGLHPQIIIR.A	42.99	0.00495261	673.718	19954	3	Q99832	CCT7	261399877	06896
Chaperonin containing T complex polypeptide 1, subunit 7	R.SLHDAIMIVR.R	17.04	0.0485002	577.821	20160	2	Q99832	CCT7	261399877	06896
Chaperonin containing T complex polypeptide 1, subunit 7	K.QQLLIGAYAK.A	41.51	1.44843	552.825	20434	2	Q99832	CCT7	261399877	06896
Chaperonin containing T complex polypeptide 1, subunit 7	R.QLCDNAGFDATNILNK.L	97.1	1.54751	897.429	24424	2	Q99832	CCT7	261399877	06896
Chaperonin containing T complex polypeptide 1, subunit 7	K.SQDAEVGDGTTSVTLLAAEFLK.Q	126.05	0.344563	1126.57	37338	2	Q99832	CCT7	261399877	06896
Chaperonin containing T-complex polypeptide 1 subunit 6A	R.IITEGFEAAKEK.A	35.91	1.02791	445.91	15863	3	P40227	CCT6A	121490543	00089
Chaperonin containing T-complex polypeptide 1 subunit 6A	K.VCGDSDKGFVVINQK.G	62.18	2.04824	833.415	17124	2	P40227	CCT6A	121490543	00089
Chaperonin containing T-complex polypeptide 1 subunit 6A	R.EMDRETLIDVAR.T	22.45	1.54104	483.246	20319	3	P40227	CCT6A	121490543	00089
Chaperonin containing T-complex polypeptide 1 subunit 6A	R.GLQDVLR.T	39.49	0.0949451	400.735	20428	2	P40227	CCT6A	327478610	09873
Chaperonin containing T-complex polypeptide 1 subunit 6A	K.DGNVLLHEMQIQHPTASLIAK.V	87.72	0.964055	1158.11	23877	2	P40227	CCT6A	121490543	00089
Chaperonin containing T-complex polypeptide 1 subunit 6A	K.ALQFLEEVK.V	41.97	0.787665	538.803	24249	2	P40227	CCT6A	121490543	00089
Chaperonin containing T-complex polypeptide 1 subunit 6A	K.VLAQNSGFDLQETLVK.I	121.97	0.15097	881.473	24969	2	P40227	CCT6A	121490543	00089
Chaperonin containing T-complex polypeptide 1 subunit 6A	K.GIDPFSLDALSK.E	54.61	1.28934	631.836	29534	2	P40227	CCT6A	121490543	00089
Chaperonin containing T-complex polypeptide 1 subunit 6A	K.VATAQDDITGDGTTSNVLIIGELLK.Q	80.28	3.04677	1272.67	35275	2	P40227	CCT6A	121490543	00089
Chaperonin containing T-complex polypeptide 1 subunit 6A	R.AQLGVQAFADALLIIPK.V	74.54	1.08595	590.016	37643	3	P40227	CCT6A	121490543	00089
CHERP	R.ELLAALQK.V	15.41	8.62532	443.27	20601	2	J3QK89	CHERP	296439404	13051
CHERP	R.QEQVTAAVAHAVEQQMQK.L	86.79	0.547096	998.5	23676	2	J3QK89	CHERP	296439404	13051
Chloride intracellular channel 1	K.GVTFNVTTVDTK.R	66.56	2.34225	641.339	20401	2	O00299	CLIC1	345531894	04188
Chloride intracellular channel 1	R.KFLDGNELTLADCNLLPK.L	77.63	1.99702	1031.04	27702	2	O00299	CLIC1	345531894	04188
Chloride intracellular channel 1	K.FLDGNELTLADCNLLPK.L	45.56	0.412836	966.99	30430	2	O00299	CLIC1	345531894	04188
Chloride intracellular channel 4	R.KFLDGNEMTLADCNLLPK.L	82.08	1.33524	1040.02	26769	2	Q9Y696	CLIC4	119615552	05943
Chloride intracellular channel 4	R.NFDIPKEMTGIWR.Y	40.71	0.23276	803.906	27465	2	Q9Y696	CLIC4	119615552	05943
Chondroitin sulfate proteoglycan 6	K.GDVEGSQSQDEGEGSGESER.G	122.4	0.266823	1019.91	10185	2	Q9UQE7	SMC3	119569943	05829
Chondroitin sulfate proteoglycan 6	R.WKNMEKEHMDAINHDTK.E	20.65	0.253412	426.201	12933	5	Q9UQE7	SMC3	119569943	05829
Chondroitin sulfate proteoglycan 6	R.QIAAIHKDLEDTEANKEK.N	39.77	0.795886	411.417	13289	5	Q9UQE7	SMC3	119569943	05829
Chondroitin sulfate proteoglycan 6	K.RVDALNDEIR.Q	34.69	3.23997	600.818	15030	2	Q9UQE7	SMC3	119569943	05829
Chondroitin sulfate proteoglycan 6	R.KAEEELGELEAK.L	72.44	0.309136	673.346	15588	2	Q9UQE7	SMC3	119569943	05829
Chondroitin sulfate proteoglycan 6	K.QVIIQGFR.S	18.26	0.52261	480.785	19888	2	Q9UQE7	SMC3	119569943	05829
Chondroitin sulfate proteoglycan 6	R.KYEAIQLTFK.Q	31.8	2.11172	620.852	20039	2	Q9UQE7	SMC3	119569943	05829
Chondroitin sulfate proteoglycan 6	R.ELGSLPQEAFEKYQTLSLK.Q	60.5	0.761985	1091.08	27625	2	Q9UQE7	SMC3	119569943	05829
Chondroitin sulfate proteoglycan 6	K.MNLPGEVTFLPLNK.L	58.42	1.15205	786.927	29399	2	Q9UQE7	SMC3	119569943	05829
Chondroitin sulfate proteoglycan 6	K.NDVMNLLESAGFSR.S	85.86	6.23288	776.87	33165	2	Q9UQE7	SMC3	119569943	05829
Chromatin accessibility complex, subunit 1	R.LISLPLSR.I	23.39	0.69666	449.79	23177	2	Q9NRG0	CHRAC1	119612612	06275
Chromatin assembly factor 1 subunit B	R.TQDPSSPGTTPPQAR.Q	75.78	0.720901	770.374	11919	2	Q13112	CHAF1B	119630146	03147
Chromatin assembly factor 1 subunit B	R.LASAGVDTNVR.I	44.9	0.598593	551.797	13696	2	Q13112	CHAF1B	119630146	03147
Chromatin assembly factor 1 subunit B	K.AIVEFLSNLAR.H	23.6	3.0859	616.855	31322	2	Q13112	CHAF1B	119630146	03147
Chromobox homolog 3	R.LTWHSCPEDEAQ.-	25.27	0.476705	736.809	17755	2	Q13185	CBX3	119614250	05130
Chromobox homolog 3	K.KVEEAEPEEFVVEK.V	74.48	2.86433	831.415	18409	2	Q13185	CBX3	119614252	05130
Chromobox homolog 3	R.VVNGKVEYFLK.W	70.9	3.78162	648.374	18463	2	Q13185	CBX3	302148597	05130
Chromobox homolog 3	K.CPQIVIAFYEER.L	52.27	2.56436	762.877	27629	2	P45973	CBX5	270346821	05130
Chromobox homolog 3	R.IIGATDSSGELMFLMK.W	50.15	4.59117	856.93	31768	2	K7ELA4	CBX1	270346821	05149
Chromodomain helicase DNA binding protein 4	R.LANRAPEPTPQQVAQQQ.-	74.7	0.84543	938.488	14784	2	A0A0C4DGG9	CHD4	311033360	04472
Chromodomain helicase DNA binding protein 4	K.AFLNAIMR.Y	29.2	0.701219	468.261	23936	2	A0A0C4DGG9	CHD4	311033360	04472
Chromodomain helicase DNA binding protein 4	R.IGVMSLIR.K	48.82	0.641507	444.77	24639	2	A0A0C4DGG9	CHD4	311033360	04472
Chromodomain helicase DNA binding protein 4	R.FSWAQGTDTILADEMGLGK.T	66.58	1.11864	1020.49	33419	2	A0A0C4DGG9	CHD4	311033360	09071
Chromodomain helicase DNA binding protein 4	R.GGGNQVSLLNVVMDLK.K	54.23	0.358907	822.443	34693	2	A0A0C4DGG9	CHD4	311033360	04472
Chromodomain helicase DNA binding protein 9	R.KVGGAFAPPLK.D	15.58	3.745	542.827	38328	2	A0A087WU44	CHD9	219521584	08570
Chromosome 1 open reading frame 139	K.SREDCALFVSELYQELFSASK.Y	15.7	9.9548	827.073	40340	3	Q5T9L3-2	WLS	301069320	10980
Chromosome 1 open reading frame 163	K.ACDLGHIWACANASR.M	35	2.11546	851.381	21903	2	Q96BR5	COA7	282396088	07769
Chromosome 1 open reading frame 33	R.SPSDEYKDNLHQVSKR.L	46.14	0.310048	476.488	12655	4	Q9UKD2	MRTO4	119615281	12725
Chromosome 1 open reading frame 33	R.SPSDEYKDNLHQVSK.R	28.31	1.03158	437.463	13130	4	Q9UKD2	MRTO4	119615281	12725
Chromosome 1 open reading frame 33	R.QLGLPTALKR.G	27.08	0.313673	548.846	17765	2	Q9UKD2	MRTO4	119615281	12725
Chromosome 1 open reading frame 33	K.QNLIEELRK.C	25.84	2.40142	571.831	18893	2	Q9UKD2	MRTO4	119615281	12725
Chromosome 1 open reading frame 33	K.QNLIEELR.K	44.71	1.45482	507.783	22050	2	Q9UKD2	MRTO4	119615281	12725
Chromosome 1 open reading frame 33	K.YLFIFSVANMR.N	53.81	1.86079	680.859	34708	2	Q9UKD2	MRTO4	119615281	12725
Chromosome 10 open reading frame 7	K.TLSDIFLLFK.S	29.44	0.407791	598.85	37712	2	O75794	CDC123	221316620	12586
Chromosome 11 open reading frame 48, isoform CRA_c	K.TAM#EVEAPSKPAR.T	53.64	0.0912526	468.238	10911	3	A0A0B4J220	C11orf98	119594460
Chromosome 11 open reading frame 59	R.KLLLDPSSPPTK.A	47.68	0.165154	648.382	17590	2	Q6IAA8	LAMTOR1	125863645	07933
Chromosome 11 open reading frame 59	R.TDEQALLSSILAK.T	71.95	2.3287	694.884	29648	2	Q6IAA8	LAMTOR1	125863645	07933
Chromosome 12 open reading frame 43	R.AGAANSQLSTSQPSLR.H	61.66	0.711672	794.408	15024	2	G5EA44	C12orf43	119618639	07771
Chromosome 13 open reading frame 27	K.NLLEKVAQK.M	15.51	1.99112	521.817	38394	2	A0A0C4DFW4	TEX30	55957418	14295
Chromosome 16 open reading frame 34	R.KAGPAKEQEPMPTVDSHEPR.L	49.63	1.25041	551.774	12487	4	Q9H910	HN1L	123231651	12674
Chromosome 17 open reading frame 25 protein	K.ILTPLVSLDTPGK.A	71.96	1.91314	677.402	26437	2	F6TLX2	GLOD4	217330598	12678
Chromosome 17 open reading frame 49	K.VGEIFSAAGAAFTK.L	48.31	1.38963	684.861	25735	2	C9J4G0	hCG_32827	119610684	14662
Chromosome 19 open reading frame 29	K.FNIFYPDLIDK.R	28.95	8.88984	692.867	27619	2	J3KMW8	CACTIN	126723149	18930
Chromosome 19 open reading frame 43	R.QRQEEPPPGPQRPDQSAAAAGPGDPK.R	17.04	2.48983	671.083	12439	4	K7ELS0	C19orf43	189055124	14528
Chromosome 19 open reading frame 43	R.QEEPPPGPQRPDQSAAAAGPGDPKR.K	24.25	9.01433	639.072	12684	4	K7ELS0	C19orf43	189055124	14528
chromosome 19 open reading frame 7	R.HVEASGGSGPGDSGPSDPR.L	115.22	1.3739	883.392	10276	2	Q9UPT8	ZC3H4	126723060	19314
chromosome 19 open reading frame 7	K.TVNATGSSAAPGSSDKPSDPR.V	85.5	0.529485	1001.48	11237	2	Q9UPT8	ZC3H4	126723060	19314
chromosome 19 open reading frame 7	R.ALPTSKPEGSLHSSPVGPSSSK.G	28.79	0.0567413	538.283	13633	4	Q9UPT8	ZC3H4	126723060	19314
Chromosome 21 open reading frame 33	K.NLSTFAVDGKDCK.V	72.71	1.16038	727.85	16190	2	A0A096LNH5	LOC102724023	296531406	09044
Chromosome 21 open reading frame 33	K.ITDLANLSAANHDAAIFPGGFGAAK.N	54.3	1.38602	814.751	26767	3	A0A096LNH5	LOC102724023	296531408	09044
Chromosome 22 open reading frame 28	R.MLQADPNKVSAR.A	71.6	0.926528	665.351	13312	2	Q9Y3I0	RTCB	74753486	13695
Chromosome 22 open reading frame 28	K.GQVCVMIHSGSR.G	27.12	7.50463	444.22	14281	3	Q9Y3I0	RTCB	74753486	13695
Chromosome 22 open reading frame 28	R.EGYAWAEDKEHCEEYGR.M	23.23	5.17837	710.29	16267	3	Q9Y3I0	RTCB	74753486	13695
Chromosome 22 open reading frame 28	R.IASPEGQDYLK.G	36.78	2.36437	610.813	17230	2	Q9Y3I0	RTCB	74753486	13695
Chromosome 22 open reading frame 28	K.GMAAAGNYAWVNR.S	33.63	0.756166	690.828	19814	2	Q9Y3I0	RTCB	74753486	13695
Chromosome 22 open reading frame 28	K.QIGNVAALPGIVHR.S	48.02	0.560617	722.922	20569	2	Q9Y3I0	RTCB	321173828	13695
Chromosome 22 open reading frame 28	R.GLGHQVATDALVAMEK.A	74.09	0.39028	820.427	21449	2	Q9Y3I0	RTCB	74753486	13695
Chromosome 22 open reading frame 28	K.LMFEELR.N	36.86	8.97946	469.24	23594	2	Q9Y3I0	RTCB	321173828	13695
Chromosome 22 open reading frame 28	R.SYNDELQFLEK.I	18.13	1.37408	693.332	25061	2	Q9Y3I0	RTCB	74753486	13695
Chromosome 6 open reading frame 74	R.NVQRPESVSDHMYR.M	21.23	1.25159	430.208	13273	4	Q7Z4H3	HDDC2	119568523	12897
Chromosome 8 open reading frame 33	R.AAAYSAQVQPVDGATR.K	60.45	6.21763	802.9	15477	2	Q9H7E9	C8orf33	119602429	07951
Chromosome associated kinesin KIF4A	K.SDCGVDCCCDPTK.C	44.47	1.02825	787.274	12199	2	O95239	KIF4A	119625747	06606
Chromosome condensation 1	R.VPELFANR.G	37.29	1.11262	473.262	20479	2	P18754	RCC1	119628100	01559
Chromosome condensation 1	R.LPAVSSVACGASVGYAVTK.D	86.22	0.16658	918.98	21719	2	P18754	RCC1	119628100	01559
Chromosome condensation 1	R.KKPALVSIPEDVVQAEAGGMHTVCLSK.S	72.68	0.530284	955.506	23827	3	P18754	RCC1	119628100	01559
Chromosome condensation 1	R.DNNGVIGLLEPMKK.S	82.71	0.811613	764.414	25989	2	P18754	RCC1	119628100	01559
Chromosome condensation 1	K.SMVPVQVQLDVPVVK.V	46.53	3.01968	819.466	26932	2	P18754	RCC1	119628100	01559
Chromosome condensation protein G	K.EVHIEKNDAETLQK.C	18.35	1.55153	414.217	12919	4	Q9BPX3	NCAPG	119613191	12097
Chromosome condensation related SMC associated protein 1	K.QTLAAFVPLLLK.V	21.3	0.449073	657.413	34878	2	F5GZJ1	NCAPD2	259016362	06472
Chromosome segregation 1like protein	R.IVEDEPNKICEADR.V	63.13	4.92598	844.397	14059	2	P55060	CSE1L	126507451	03217
Chromosome segregation 1like protein	K.EHDPVGQMVNNPK.I	60.49	2.8238	732.851	14186	2	P55060	CSE1L	126507451	03217
Chromosome segregation 1like protein	R.DLEGSDIDTR.R	16.61	0.938856	560.76	16760	2	P55060	CSE1L	126507451	03217
Chromosome segregation 1like protein	K.SANVNEFPVLK.A	26.57	2.61487	609.328	20985	2	P55060	CSE1L	126507451	03217
Chromosome segregation 1like protein	K.IIIPEIQK.V	37.07	0.0901843	477.305	21573	2	P55060	CSE1L	126507451	03217
Chromosome segregation 1like protein	K.VIVPNMEFR.A	34.6	1.29822	552.798	22979	2	P55060	CSE1L	126507451	03217
Chromosome segregation 1like protein	K.YIMIFR.N	27.12	0.242148	421.733	24321	2	P55060	CSE1L	126507451	03217
Chromosome segregation 1like protein	K.LLQTDDEEEAGLLELLK.S	94.85	1.19958	965.008	34486	2	P55060	CSE1L	119596083	03217
Chromosome segregation 1like protein	K.FLESVEGNQNYPLLLLTLLEK.S	22.21	1.44617	811.782	38153	3	P55060	CSE1L	126507451	03217
Cirhin	K.LFQITPDKIQFER.N	30.47	1.06429	817.948	24595	2	Q969X6	CIRH1A	186928847	08468
Cirhin	K.TLLYNPFPPTNESDVIR.R	47.75	9.9383	988.5	27896	2	Q969X6	CIRH1A	186928847	08468
Cisplatin resistance associated overexpressed protein	R.LALSQNQQSSGAAGPTGKNEEK.I	51.94	3.05765	739.039	12753	3	O95232	LUC7L3	119614993	16759
Cisplatin resistance associated overexpressed protein	R.LALSQNQQSSGAAGPTGK.N	86.17	0.514324	857.94	13808	2	O95232	LUC7L3	119614993	16759
Cisplatin resistance associated overexpressed protein	R.SDLGPCEKIHDENLR.K	21.85	0.0459939	446.466	14759	4	O95232	LUC7L3	119614993	16759
Cisplatin resistance associated overexpressed protein	R.STTSTIESFAAQEK.Q	84.44	6.4399	750.36	19869	2	O95232	LUC7L3	119614993	16759
Cisplatin resistance associated overexpressed protein	K.YYLCGFCPAELFTNTR.S	54.63	5.64543	1006.45	33377	2	O95232	LUC7L3	119614993	16759
Citrate synthase	R.GFSIPECQK.L	36.02	0.0769589	533.255	17693	2	A0A0C4DGI3	CS	119617330	00349
Citrate synthase	K.IVPNVLLEQGK.A	38.41	0.610059	605.363	21889	2	A0A0C4DGI3	CS	119617330	00349
Citrate synthase	K.GLVYETSVLDPDEGIRFR.G	46.38	1.27102	1033.53	26462	2	A0A0C4DGI3	CS	119617330	00349
Citrate synthase	R.AALPSHVVTMLDNFPTNLHPMSQLSAAVTALNSESNFAR.A	55.53	2.0467	1038.77	35436	4	A0A0C4DGI3	CS	119617330	00349
Citrate synthase	R.ALGVLAQLIWSR.A	57.3	2.11941	663.897	35679	2	A0A0C4DGI3	CS	119617330	00349
Clathrin adaptor complex AP2, MU subunit	R.IPTPLNTSGVQVICMK.G	43.42	1.3971	879.469	24642	2	A0A087WY71	AP2M1	119598698	03014
Clathrin adaptor complex AP2, sigma subunit	R.FILIQNR.A	18.3	2.02536	452.275	20772	2	M0QYZ2	AP2S1	119577853	03762
Clathrin, heavy polypeptide	K.RDPHLACVAYER.G	31.77	1.26722	496.246	13624	3	A0A087WVQ6	CLTC	242247001	00350
Clathrin, heavy polypeptide	K.VDKLDASESLR.K	52.24	1.71014	616.829	14471	2	A0A087WVQ6	CLTC	119614805	00350
Clathrin, heavy polypeptide	R.RPISADSAIMNPASK.V	56.53	0.453201	779.407	15862	2	A0A087WVQ6	CLTC	343781033	00350
Clathrin, heavy polypeptide	R.FLRENPYYDSR.V	19.51	0.349388	730.352	16200	2	A0A087WVQ6	CLTC	119614805	00350
Clathrin, heavy polypeptide	R.HSSLAGCQIINYR.T	71.24	0.61103	759.877	17086	2	A0A087WVQ6	CLTC	343781033	00350
Clathrin, heavy polypeptide	R.KFNALFAQGNYSEAAK.V	16.19	8.25859	586.97	19200	3	A0A087WVQ6	CLTC	119614805	00350
Clathrin, heavy polypeptide	K.QLPLVKPYLR.S	22.51	1.69715	613.884	19901	2	A0A087WVQ6	CLTC	119614805	00350
Clathrin, heavy polypeptide	R.ANVPNKVIQCFAETGQVQK.I	83.33	4.22128	711.04	20803	3	A0A087WVQ6	CLTC	119614805	00350
Clathrin, heavy polypeptide	K.LLYNNVSNFGR.L	46.39	0.607711	648.838	20906	2	A0A087WVQ6	CLTC	119614805	00350
Clathrin, heavy polypeptide	R.ALEHFTDLYDIKR.A	37.67	2.09152	810.921	21589	2	A0A087WVQ6	CLTC	119614805	00350
Clathrin, heavy polypeptide	K.LHIIEVGTPPTGNQPFPK.K	44.66	0.498701	973.031	21713	2	A0A087WVQ6	CLTC	343781033	00350
Clathrin, heavy polypeptide	K.NLILVVR.G	18.84	1.28486	413.779	21862	2	A0A087WVQ6	CLTC	119614805	00350
Clathrin, heavy polypeptide	R.CNEPAVWSQLAK.A	35.13	0.702941	701.842	22139	2	A0A087WVQ6	CLTC	119614805	00350
Clathrin, heavy polypeptide	R.LASTLVHLGEYQAAVDGAR.K	61.37	2.00606	657.68	22780	3	A0A087WVQ6	CLTC	119614805	00350
Clathrin, heavy polypeptide	R.NNLAGAEELFAR.K	59.83	1.31682	652.834	23879	2	A0A087WVQ6	CLTC	119614805	00350
Clathrin, heavy polypeptide	R.LAELEEFINGPNNAHIQQVGDR.C	103.97	1.33186	1232.62	25223	2	A0A087WVQ6	CLTC	119614805	00350
Clathrin, heavy polypeptide	R.TSIDAYDNFDNISLAQR.L	18.9	0.704098	971.96	26287	2	A0A087WVQ6	CLTC	119614805	00350
Clathrin, heavy polypeptide	K.TLQIFNIEM#K.S	46.91	1.04577	626.835	28278	2	A0A087WVQ6	CLTC	343781033	00350
Clathrin, heavy polypeptide	R.GQCDLELINVCNENSLFK.S	74.86	1.38783	1077.01	28964	2	A0A087WVQ6	CLTC	119614805	00350
Clathrin, heavy polypeptide	R.NLQNLLILTAIKADR.T	68.78	2.35375	848.511	29404	2	A0A087WVQ6	CLTC	242247001	00350
Clathrin, heavy polypeptide	R.NLQNLLILTAIK.A	44.74	1.87466	677.428	32578	2	A0A087WVQ6	CLTC	242247001	00350
Clathrin, heavy polypeptide	R.LLEMNLMHAPQVADAILGNQMFTHYDR.A	30.4	1.29007	1043.51	33244	3	A0A087WVQ6	CLTC	119614805	00350
Clathrin, heavy polypeptide	K.LLLPWLEAR.I	22.46	0.966987	555.837	33457	2	A0A087WVQ6	CLTC	119614805	00350
Clathrin, heavy polypeptide	R.KFDVNTSAVQVLIEHIGNLDR.A	91	0.0194235	790.092	33766	3	A0A087WVQ6	CLTC	119614805	00350
Clathrin, heavy polypeptide	R.LPVVIGGLLDVDCSEDVIK.N	31.08	3.23062	1021.05	34340	2	A0A087WVQ6	CLTC	119614805	00350
Clathrin, heavy polypeptide	K.VGYTPDWIFLLR.G	60.65	1.6259	740.402	37396	2	A0A087WVQ6	CLTC	242247001	00350
Clathrin, heavy polypeptide	K.AFM#TADLPNELIELLEK.I	80.1	1.06775	982.007	37772	2	A0A087WVQ6	CLTC	242247001	00350
Cleavage and polyadenylation specificity factor 5	K.EPLYEKDSSVAAR.F	42.55	8.59262	488.92	13889	3	O43809	NUDT21	323463109	05400
Cleavage and polyadenylation specificity factor 5	K.YIQQTKPLTLER.T	53.24	0.907481	745.423	15855	2	O43809	NUDT21	323463109	05400
Cleavage and polyadenylation specificity factor 5	R.MREEFDKIGMR.R	15.69	0.545449	706.344	16105	2	O43809	NUDT21	323463109	05400
Cleavage and polyadenylation specificity factor 5	K.KLFLVQLQEK.A	35.47	2.24441	623.383	21572	2	O43809	NUDT21	323463109	05400
Cleavage and polyadenylation specificity factor 5	R.LMTEILGR.Q	38.43	0.0664863	466.765	22028	2	O43809	NUDT21	323463109	05400
Cleavage and polyadenylation specificity factor 5	K.LVAAPLFELYDNAPGYGPIISSLPQLLSR.F	80.63	0.532637	1038.9	38132	3	O43809	NUDT21	323463109	05400
Cleavage and polyadenylation specificity factor 6	R.ELHGQNPVVTPCNK.Q	31.41	0.411229	531.6	13225	3	Q16630	CPSF6	162329583	05401
Cleavage and polyadenylation specificity factor 6	K.GFALVGVGSEASSK.K	51.28	0.110035	654.843	21987	2	Q16630	CPSF6	323463111	05401
Cleavage and polyadenylation specificity factor 6	K.QFLSQFEMQSR.K	47.96	1.62209	700.836	23895	2	Q16630	CPSF6	323463111	05401
Cleavage and polyadenylation specificity factor 6	K.VLISSLQDCLHGIESK.S	82.68	0.45916	899.972	24852	2	Q16630	CPSF6	162329583	05401
Cleavage and polyadenylation specificity factor 6	R.TPLSEAEFEEIMNR.N	96.07	0.378202	833.393	27123	2	Q16630	CPSF6	162329583	05401
Cleavage and polyadenylation specificity factor 6	R.AVSDASAGDYGSAIETLVTAISLIKQSK.V	67	2.0408	932.496	37897	3	Q16630	CPSF6	162329583	05401
Cleavage and polyadenylation specificity factor 6	R.AVSDASAGDYGSAIETLVTAISLIK.Q	119.74	1.43948	1226.64	38603	2	Q16630	CPSF6	162329583	05401
Cleavage stimulation factor subunit 2	R.GYLGPPHQGPPMHHVPGHESR.G	23.92	0.432426	458.225	12965	5	P33240	CSTF2	192764310	02652
Cleavage stimulation factor subunit 2	R.IVDPEIALK.I	16.96	0.531279	499.3	20582	2	P33240	CSTF2	192764310	02652
CLIP associated protein 1	K.NSSNTSVGSPSNTIGR.T	70.46	0.0912691	789.379	13308	2	B7ZLX3	CLASP1	333440471	09322
CLNS1A	R.QQPDTEAVLNGK.G	21.56	4.56739	650.328	15405	2	J3KN38	CLNS1A	119595438	03694
ClpP caseinolytic protease	K.QSLQVIESAMER.D	78.35	4.84507	695.85	22781	2	M0R208	CLPP	119589509	03074
CMP-Neu5Ac synthatase	R.VGLSGAPADACSTAQK.A	51.7	1.00996	766.873	14645	2	Q8NFW8	CMAS	119616870	04501
CMP-Neu5Ac synthatase	R.GVEKPPHLAALILAR.G	56.12	1.27448	528.99	21542	3	Q8NFW8	CMAS	119616872	04501
CND2	K.IEIHYAKTAK.K	17.23	6.14661	587.331	29266	2	E9PHA2	NCAPH	119591776	03820
Coactivator associated arginine methlytransferase 1	K.ANFWYQPSFHGVDLSALR.G	52.16	1.00947	703.351	29259	3	Q86X55	CARM1	326634093	09158
Coatomer protein complex, subunit alpha	R.GHYNNVSCAVFHPR.Q	37	0.136328	553.26	14679	3	P53621	COPA	205371746	03564
Coatomer protein complex, subunit alpha	K.YAVTTGDHGIIR.T	37.63	0.920409	434.899	15586	3	P53621	COPA	205371746	03564
Coatomer protein complex, subunit alpha	R.KLDALCNIHENIR.V	30.05	3.6614	532.618	16970	3	P53621	COPA	205371746	03564
Coatomer protein complex, subunit alpha	R.VWDISGLR.K	39.01	0.604962	473.261	24279	2	P53621	COPA	205371746	03564
Coatomer protein complex, subunit alpha	R.VTTVTEIGKDVIGLR.I	73.48	1.76148	800.966	24444	2	P53621	COPA	205371746	03564
Coatomer protein complex, subunit alpha	R.TLDLPIYVTR.V	29.92	1.39081	595.842	26629	2	P53621	COPA	205371746	03564
Coatomer protein complex, subunit alpha	R.GVNWAAFHPTMPLIVSGADDR.Q	46.39	4.97046	1127.56	29291	2	P53621	COPA	205371746	03564
Coatomer protein complex, subunit alpha	K.LLQPPAPIMPLDTNWPLLTVSK.G	59.33	1.18068	1222.68	37420	2	P53621	COPA	205371746	03564
Coatomer protein complex, subunit beta	K.EVIKTNNVSEHEDTDKYR.Q	35.27	0.725753	545.018	12215	4	P53618	COPB1	221316632	02981
Coatomer protein complex, subunit beta	K.LVEKPSPLTLAPHDFANIK.A	31.45	1.05973	697.392	21942	3	P53618	COPB1	221316632	02981
Coatomer protein complex, subunit beta	K.LKEAELLEPLMPAIR.A	64.84	0.588515	861.994	28006	2	P53618	COPB1	221316632	02981
Coatomer protein complex, subunit beta	R.NVTVQPDDPISFMQLTAK.N	21.51	7.22955	1002.5	30158	2	P53618	COPB1	221316632	02981
Coatomer protein complex, subunit beta	R.VLQDLVMDILR.V	74.91	2.03842	657.875	37398	2	P53618	COPB1	221316632	02981
Coatomer protein complex, subunit beta 2	R.NVMEEGKDFQPSR.S	58.23	1.48759	768.86	15517	2	P35606	COPB2	119599446	06103
Coatomer protein complex, subunit beta 2	R.VHMFEAHSDYIR.C	27.08	0.413371	502.238	16848	3	P35606	COPB2	119599446	06103
Coatomer protein complex, subunit beta 2	R.VFNYNTLER.V	18.01	1.13709	578.294	19168	2	P35606	COPB2	119599446	06103
Coatomer protein complex, subunit beta 2	R.TGRLPEAAFLAR.T	39.24	0.860391	434.583	19739	3	P35606	COPB2	119599446	06103
Coatomer protein complex, subunit beta 2	R.CIAVHPTQPFILTSSDDMLIK.L	67.06	0.753495	1193.61	26990	2	P35606	COPB2	119599446	06103
Coatomer protein complex, subunit beta 2	K.AAESLADPTEYENLFPGLK.E	51.83	0.160774	1033.01	32043	2	P35606	COPB2	119599446	06103
Coatomer protein complex, subunit delta	R.ENVNLAQIR.T	43.05	0.579227	528.794	17651	2	Q6P1Q5	ARCN1	214010212	02893
Coatomer protein complex, subunit delta	K.LFTAESLIGLKNPEK.S	73.92	1.09402	830.47	24576	2	P48444	ARCN1	214010212	02893
Coatomer protein complex, subunit delta	K.NSNILEDLETLR.L	39.13	0.420686	708.87	31222	2	Q6P1Q5	ARCN1	167887497	02893
Coatomer protein complex, subunit gamma 1	R.SLEELPVDIILASVG.-	32.87	0.0591692	777.935	38796	2	Q9Y678	COPG1	119599676	09887
Coatomer protein complex, subunit gamma 2	R.SIATLAITTLLK.T	36.05	2.59484	622.893	34559	2	Q9Y678	COPG1	119604175	05074
Coatomer protein complex, subunit gamma 2	K.ELAPAVSVLQLFCSSPK.A	26.17	0.498381	923.492	37363	2	Q9Y678	COPG1	119604175	05074
Coatomer protein complex, subunit zeta 1	R.VALRGEDVPLTEQTVSQVLQSAK.E	38.51	1.16151	823.449	26723	3	P61923	COPZ1	119617181	16738
Cofilin 1	K.HELQANCYEEVKDR.C	99.19	0.0960458	895.91	13213	2	P23528	CFL1	119594858	03261
Cofilin 1	K.LTGIKHELQANCYEEVKDR.C	45.76	0.748541	461.435	14846	5	P23528	CFL1	119594858	03261
Cofilin 1	K.KAVLFCLSEDKK.N	59.25	0.85966	719.393	16987	2	P23528	CFL1	119594858	03261
Cofilin 1	R.YALYDATYETK.E	23.81	1.07504	669.317	19886	2	P23528	CFL1	343887344	03261
Cofilin 1	K.AVLFCLSEDKK.N	23.74	0.0931524	655.345	20119	2	P23528	CFL1	119594858	03261
Cofilin 1	K.LGGSAVISLEGKPL.-	19.62	0.511643	670.893	23905	2	P23528	CFL1	119594858	03261
Cofilin 1	K.NIILEEGKEILVGDVGQTVDDPYATFVK.M	103.79	3.93391	1021.54	32418	3	P23528	CFL1	119594858	03261
Cofilin 1	K.KEDLVFIFWAPESAPLK.S	34.45	2.65821	664.026	33888	3	P23528	CFL1	343887344	03261
Coiled coil helix coiled coil helix domain containing 2	R.AAPRPAPVAQPPAAAPPSAVGSSAAAPR.Q	72.36	0.52302	845.126	15997	3	Q9Y6H1	CHCHD2	119628395	09879
Coiled-coil domain containing 124	R.LLEEEDSKLK.G	40.51	0.207702	602.327	14523	2	Q96CT7	CCDC124	209969700	14008
Coiled-coil domain containing 51	R.GLVHAAGPGQDSGSQAGSPPTR.D	77.68	2.93063	683.005	13072	3	Q96ER9	CCDC51	152032342	08571
Coiled-coil domain containing 51	K.FSLFSAAVR.E	31.38	0.258635	499.277	25744	2	Q96ER9	CCDC51	152032342	08571
Coiled-coil domain containing 64	R.VTSEDKEPKEQLQK.A	16.71	7.42071	415.473	12782	4	Q6ZP65	CCDC64	313104078	14292
Coiled-coil-helix-coiled-coil-helix domain containing 3	R.YESHPVCADLQAK.I	38.71	1.36786	759.355	13723	2	Q9NX63	CHCHD3	119604209	13044
Coiled-coil-helix-coiled-coil-helix domain containing 3	K.CSALATQYMHCVNHAK.Q	85.22	0.977344	945.923	15217	2	Q9NX63	CHCHD3	119604209	13044
Coiled-coil-helix-coiled-coil-helix domain containing 3	R.YSGAYGASVSDEELKR.R	97.01	1.01396	866.412	15694	2	G3V1K1	CHCHD3	119604209	13044
Coiled-coil-helix-coiled-coil-helix domain containing 3	R.VAEELALEQAKKESEDQK.R	46.37	2.05082	682.35	16246	3	G3V1K1	CHCHD3	119604209	13044
Coiled-coil-helix-coiled-coil-helix domain containing 6	K.ASLPTGEGSISHEEQK.S	67.38	5.99955	835.4	13797	2	Q9BRQ6	CHCHD6	119599758	13047
Cold inducible RNA binding protein	R.SSGGSYRDSYDSYATHNE.-	62.25	0.816716	998.402	14335	2	Q14011	CIRBP	197692397	08375
Cold inducible RNA binding protein	K.YGQISEVVVVKDRETQR.S	36.99	3.09161	1003.54	16762	2	K7ELT6	CIRBP	197692397	08375
Cold shock domain protein A	R.GPPRPRPAPAVGEAEDKENQQATSGPNQPSVR.R	41.25	0.643863	668.339	13103	5	P16989	YBX3		10347
Collagen binding protein 2	K.GVVEVTHDLQK.H	38.12	1.70497	408.89	15404	3	P50454	SERPINH1	333360851	02968
Collagen binding protein 2	R.SYTVGVMMMHR.T	39.41	0.747179	656.303	19459	2	P50454	SERPINH1	333360851	02968
Collagen binding protein 2	K.AVLSAEQLRDEEVHAGLGELLR.S	44.52	0.752511	1203.14	26274	2	P50454	SERPINH1	333360851	02968
Collagen binding protein 2	R.LYGPSSVSFADDFVR.S	67.51	3.75348	830.401	27284	2	P50454	SERPINH1	333360851	02968
Collagen binding protein 2	K.DQAVENILVSPVVVASSLGLVSLGGK.A	80	1.54893	1276.22	38330	2	P50454	SERPINH1	333360851	02968
Complement component 3	K.VLLDGVQNPR.A	15.77	7.06263	555.821	24572	2	P01024	C3	317455071	00400
Complement component C1q binding protein	K.MSGGWELELNGTEAK.L	61.27	1.32203	811.379	25842	2	I3L3B0	C1QBP	332639951	03168
Complement component C1q binding protein	K.ALVLDCHYPEDEVGQEDEAESDIFSIR.E	108.8	2.55355	1046.14	29049	3	I3L3B0	C1QBP	332639951	03168
Conserved nuclear protein NHN1	K.AGVQSVGEKESLEAAKEK.K	71.59	1.78981	620.663	13092	3	H7BXJ7	ZC3H18	269849528	11232
Conserved nuclear protein NHN1	R.VQYTETEPYHNYR.E	46.58	1.35077	850.39	14440	2	H7BXJ7	ZC3H18	269849528	11232
COP9 signalosome subunit 4	K.LYNNITFEELGALLEIPAAK.A	39.18	2.25488	1110.1	37764	2	Q9BT78	COPS4	119626327	09888
COP9, subunit 3	K.SMGSQEDDSGNKPSSYS.-	80.69	5.78472	888.36	12143	2	Q9UNS2	COPS3	312284090	07262
Copine 3	R.SSPVEFECINEK.K	28.62	0.803531	719.829	19386	2	O75131	CPNE3	119612049	05016
Copine 3	K.VALNVSCANLLDKDIGSK.S	51.76	8.09809	639.67	22641	3	O75131	CPNE3	119612048	05016
Copine 3	K.EALAQCVLAEIPQQVVGYFNTYK.L	100.9	0.858658	1321.17	37722	2	O75131	CPNE3	119612049	05016
Copine II	R.DIVQFVPFR.N	37.87	2.04352	560.81	30307	2	O75131	CPNE3	300669696	05015
Coproporphyrinogen oxidase	K.NPHAPTIHFNYR.Y	35.64	0.881554	489.581	15904	3	P36551	CPOX	119600260	00417
Coproporphyrinogen oxidase	K.LWQQLR.R	20.89	2.20514	422.246	17751	2	P36551	CPOX	119600260	00417
Coproporphyrinogen oxidase	R.AVVPSYIPLVK.K	15.43	0.366021	593.365	24752	2	P36551	CPOX	119600260	00417
Cordon-bleu protein-like 1	R.AAEAAASSRTPGR.E	15.92	8.25149	622.816	11929	2	A0A0D9SG04	COBLL1	118568014
Coronin 1C	R.HVFGQAVKNDQCYDDIR.V	37	2.50853	688.988	15632	3	A7MAP1	CORO1C	156556178	09244
Coronin 1C	R.VGIVAWHPTAR.N	22.09	1.23314	603.84	17913	2	A7MAP1	CORO1C	156556178	09244
Coronin 7	R.SGPEPLQEGPGPK.G	30.16	0.264573	646.828	14628	2	A0A0A6YYL4	CORO7-PAM16	319918873	07975
Cortactin	K.SAVGFDYQGKTEKHESQR.D	56.75	0.985007	517.503	12608	4	Q96H99	CTTN	296080746	01268
CRDBP	K.IAPPETPDSK.V	36.38	0.104311	527.774	13465	2	Q9NZI8	IGF2BP1	296434536	09752
CRDBP	R.DQTPDENDQVIVK.I	45.45	2.48282	750.861	16770	2	Q9NZI8	IGF2BP1	296434536	09752
CRDBP	K.IIGHFYASQMAQR.K	51.45	2.11399	507.927	17262	3	Q9NZI8	IGF2BP1	296434536	09752
CRDBP	R.QGSPVAAGAPAKQQQVDIPLR.L	95.88	0.395559	711.059	17687	3	Q9NZI8	IGF2BP1	296434536	09752
CRDBP	K.LKEENFFGPK.E	22.68	0.469953	604.819	17702	2	Q9NZI8	IGF2BP1	296434536	09752
CRDBP	K.QQQVDIPLR.L	33.06	1.25295	548.81	18486	2	Q9NZI8	IGF2BP1	296434536	09752
CRDBP	K.VSYIPDEQIAQGPENGR.R	56.31	1.39249	936.957	20691	2	Q9NZI8	IGF2BP1	296434536	09752
CRDBP	K.ISYSGQFLVK.S	18.35	1.19829	571.316	20885	2	Q9NZI8	IGF2BP1	296434536	09752
CRDBP	R.MVIITGPPEAQFK.A	47.14	2.67129	715.887	23443	2	O00425	IGF2BP3	296434536	09752
CRDBP	K.LYIGNLNESVTPADLEK.V	77.68	0.337958	938.489	25363	2	Q9NZI8	IGF2BP1	296434536	09752
CRDBP	K.TVNELQNLTAAEVVVPR.D	96.13	0.0388556	927.01	26142	2	Q9NZI8	IGF2BP1	296434536	09752
CRDBP	K.ITISSLQDLTLYNPER.T	89.04	7.0146	931.99	29774	2	Q9NZI8	IGF2BP1	296434536	09752
CRDBP	R.LLVPTQYVGAIIGK.E	69.59	0.557107	736.448	30266	2	Q9NZI8	IGF2BP1	296434536	09752
Creatine kinase brain type	R.GFCLPPHCSR.G	15.38	1.01905	615.78	15105	2	P12277	CKB	225698035	00423
Creatine kinase brain type	R.FPAEDEFPDLSAHNNHMAK.V	21.01	4.77153	723.99	20256	3	P12277	CKB	225698035	00423
Creatine kinase brain type	R.HGGYKPSDEHKTDLNPDNLQGGDDLDPNYVLSSR.V	75.94	2.01453	939.188	20773	4	P12277	CKB	225698035	00423
Creatine kinase brain type	K.LLIEMEQR.L	45.53	0.944204	516.282	21550	2	P12277	CKB	225698035	00423
Creatine kinase brain type	K.LRFPAEDEFPDLSAHNNHMAK.V	68.99	0.718282	1220.08	21652	2	P12277	CKB	225698035	00423
Creatine kinase brain type	R.LEQGQAIDDLMPAQK.-	50.66	0.908966	828.917	22955	2	P12277	CKB	225698035	00423
Creatine kinase brain type	K.VLTPELYAELR.A	49.76	1.87769	652.368	24856	2	P12277	CKB	225698035	00423
Creatine kinase brain type	R.GIWHNDNKTFLVWVNEEDHLR.V	55.4	1.07387	656.327	25672	4	P12277	CKB	225698035	00423
Creatine kinase brain type	K.TFLVWVNEEDHLR.V	63.37	0.184578	829.42	26854	2	P12277	CKB	225698035	00423
Creatine kinase brain type	K.SKDYEFMWNPHLGYILTCPSNLGTGLR.A	27.19	2.5354	793.134	29566	4	P12277	CKB	225698035	00423
Creatine kinase brain type	R.FCTGLTQIETLFK.S	74.91	2.91308	779.405	32417	2	P12277	CKB	225698035	00423
Creatine kinase brain type	K.SMTEAEQQQLIDDHFLFDKPVSPLLLASGMAR.D	71.32	0.0183957	1196.6	32432	3	P12277	CKB	225698035	00423
Creatine kinase brain type	R.AIEKLAVEALSSLDGDLAGR.Y	33.09	1.73118	676.703	32761	3	P12277	CKB	225698035	00423
Creatine kinase brain type	K.LAVEALSSLDGDLAGR.Y	72.68	1.25911	793.922	37027	2	P12277	CKB	225698035	00423
Creatine kinase brain type	R.LGFSEVELVQMVVDGVK.L	97.92	0.728511	616.997	37539	3	P12277	CKB	225698035	00423
Creatine kinase mitochondrial	R.VVVDALSGLKGDLAGR.Y	80.64	0.380917	785.451	23990	2	J3KQ93	CKMT1B	111309176	00424
Creatine kinase mitochondrial	R.LGYILTCPSNLGTGLR.A	56.76	4.60427	867.96	25606	2	P12532	CKMT1B	153252003	00425
Crystallin, gamma C	R.LYEREDHK.G	15.57	0.378144	545.27	31953	2	P07315	CRYGC	119590839	00435
CUGBP1	K.VLPGMHHPIQMKPADSEKNNAVEDR.K	37.64	1.13173	704.102	14438	4	Q92879	CELF1	310689909	03046
CUGBP1	K.VFIDKQTNLSK.C	55.35	2.04529	646.865	14710	2	A0A0J9YX66	CELF2	289547568	03046
CUGBP1	K.AMHQAQTMEGCSSPMVVK.F	49.95	0.42121	664.632	14961	3	Q92879	CELF1	310689909	03046
CUGBP1	R.KLFIGMISK.K	16.26	2.44062	518.814	20481	2	Q92879	CELF1	310689909	03046
CUGBP1	K.LFIGMISK.K	27.05	1.58058	454.768	24299	2	Q92879	CELF1	310689909	03046
Culin 4B	K.ETVEEQASTTER.V	51.63	3.08198	690.32	12300	2	Q13620	CUL4B	296439468	02251
Cullin 2	K.DTPQEM#EQTR.S	26.88	0.0383837	625.77	9054	2	A0A0A0MTN0	CUL2	311771641	06786
Cut like 1	R.LIDVPDPVPALDLGQQLQLK.V	43.51	2.41641	724.749	34239	3	J3KPQ6	CUX1	321400116	16110
Cut like 2	K.IKVLHSALK.A	16.25	0.501657	504.832	38349	2	O14529	CUX2	313104302	10851
CutA divalent cation tolerance homolog	K.TQSSLVPALTDFVR.S	38.1	2.40184	767.415	30166	2	O60888	CUTA	123295550	12902
CutA divalent cation tolerance homolog	R.LAACVNLIPQITSIYEWK.G	53.71	2.50387	1060.06	35588	2	O60888	CUTA	123295550	12902
Cutaneous T cell lymphoma tumor antigen se70-2	K.MIIENFEALKSWLSK.T	21.23	2.19794	603.66	33850	3	A0A087X0H9	RBM26	124021002	12611
Cyclin T1	R.IKVHAAADKHNSVEDSVTK.S	24.11	1.72468	410.621	11138	5	O60563	CCNT1	119578402	03938
Cyclophilin A	K.KITIADCGQLE.-	50.12	0.335035	624.319	18502	2	B4DM82	PPIA	323463041	00457
Cyclophilin A	K.TEWLDGKHVVFGK.V	60.59	0.0422221	758.401	20026	2	B4DM82	PPIA	323463041	00457
Cyclophilin A	K.VKEGMNIVEAMER.F	88.03	0.0305497	753.376	20480	2	B4DM82	PPIA	323463041	00457
Cyclophilin A	K.SIYGEKFEDENFILK.H	37.57	0.706911	611.309	24048	3	C9J5S7	PPIA	323463041	00457
Cyclophilin A	R.VSFELFADKVPK.T	55.23	0.4653	690.382	24533	2	B4DM82	PPIA	323463041	00457
Cyclophilin A	K.EGMNIVEAMER.F	53.48	1.08871	639.795	24742	2	B4DM82	PPIA	323463041	00457
Cyclophilin A	K.HTGPGILSMANAGPNTNGSQFFICTAK.T	120.29	0.608313	1396.17	25106	2	C9J5S7	PPIA	323463041	00457
Cyclophilin A	R.IIPGFMCQGGDFTR.H	48.67	0.287726	799.877	25346	2	A0A075B767	LOC105371242	323463041	00457
Cyclophilin A	M.VNPTVFFDIAVDGEPLGR.V	74.1	5.59709	973.51	35990	2	B4DM82	PPIA	75766275	00457
Cystathionine beta synthase	M.PSETPQAEVGPTGCPHR.S	71.12	2.4035	910.425	13074	2	C9JMA6	CBS	30583147	01994
Cystathionine beta synthase	R.TVVDKWFK.S	21.04	0.328585	511.787	20102	2	P35520	CBS	295821202	01994
Cystathionine beta synthase	R.VQELGLSAPLTVLPTITCGHTIEILR.E	22.45	1.94803	944.53	33009	3	P35520	CBS	295821202	01994
Cystathionine gamma lyase	K.ISFVDCSK.I	31.48	1.59296	478.231	17566	2	P32929	CTH	299473759	09633
Cystathionine gamma lyase	K.LLEAAITPETK.L	17.34	0.187235	593.34	19160	2	P32929	CTH	299473759	09633
Cystathionine gamma lyase	R.DVLGISDTLIR.L	16.8	2.46822	601.341	29628	2	P32929	CTH	299473759	09633
Cystathionine gamma lyase	R.LSVGLEDEEDLLEDLDQALK.A	84.92	1.15502	1122.56	37728	2	P32929	CTH	299473759	09633
Cysteinyl-tRNA synthetase	R.IQHAVQLATEPLEK.A	23.4	1.60381	526.295	17111	3	P49589	CARS	303304987	00464
Cytidine 5-prime triphosphate synthetase	K.FVGQDVEGER.M	18.91	4.50714	568.27	14804	2	P17812	CTPS1	148491070	00465
Cytidine 5-prime triphosphate synthetase	R.RLDLPIER.Q	19.98	0.30447	506.301	18694	2	P17812	CTPS1	148491070	00465
Cytidine 5-prime triphosphate synthetase	K.FSDSYASVIK.A	26.7	3.96578	558.78	19306	2	P17812	CTPS1	148491070	00465
Cytidine 5-prime triphosphate synthetase	K.LCSAHGVLVPGGFGVR.G	22.92	1.48598	813.434	20798	2	P17812	CTPS1	148491070	00465
Cytidine 5-prime triphosphate synthetase	R.GLGLSPDLVVCR.C	28.95	0.558454	643.35	24905	2	P17812	CTPS1	169791765	00465
Cytochrome b-5	K.TFIIGELHPDDRPK.L	26.65	2.50081	546.628	20006	3	J3KNC7	CYB5A	158428699	08941
Cytochrome bc1	R.LCTSATESEVAR.G	94.5	1.60469	662.315	13378	2	P31930	UQCRC1	119585302	01875
Cytochrome bc1	R.IAEVDASVVR.E	45.32	0.835077	529.796	16942	2	P31930	UQCRC1	119585302	01875
Cytochrome bc1	R.RIPLAEWESR.I	33.56	0.152784	419.563	19605	3	P31930	UQCRC1	119585302	01875
Cytochrome bc1	R.NALVSHLDGTTPVCEDIGR.S	108.68	1.55501	1027.5	20596	2	P31930	UQCRC1	119585302	01875
Cytochrome bc1	R.ADLTEYLSTHYKAPR.M	58.63	0.415889	588.969	21223	3	P31930	UQCRC1	119585302	01875
Cytochrome bc1	K.NRPGSALEKEVESMGAHLNAYSTR.E	51.73	0.484472	655.075	22881	4	P31930	UQCRC1	119585302	01875
Cytochrome bc1	R.MVLAAAGGVEHQQLLDLAQK.H	96.84	0.138615	1046.56	23822	2	P31930	UQCRC1	119585302	01875
Cytochrome bc1	K.HLGGIPWTYAEDAVPTLTPCR.F	95.52	1.46549	1177.59	28978	2	P31930	UQCRC1	119585302	01875
Cytochrome C	K.TGQAPGYSYTAANK.N	54.81	0.0013999	714.841	13562	2	P99999	CYCS	159162530	00479
Cytochrome C	K.TGPNLHGLFGR.K	38.56	0.21735	584.815	20580	2	P99999	CYCS	325533941	00479
Cytochrome C	R.ADLIAYLKK.A	36.37	0.0599251	517.816	21376	2	P99999	CYCS	325533941	00479
Cytochrome C	K.MIFVGIK.K	17.56	2.95488	404.242	22603	2	P99999	CYCS	325533941	00479
Cytochrome C	K.NKGIIWGEDTLMEYLENPKK.Y	63.36	0.0916657	793.407	29656	3	P99999	CYCS	325533941	00479
Cytochrome C	K.GIIWGEDTLMEYLENPKK.Y	102.01	0.54914	712.694	33506	3	P99999	CYCS	325533941	00479
Cytochrome C	K.GIIWGEDTLMEYLENPK.K	109.46	0.413352	1004.49	37339	2	P99999	CYCS	325533941	00479
Cytochrome c oxidase polypeptide II	R.VVLPIEAPIR.M	32.8	0.124696	553.85	24412	2	P00403	MT-CO2	346682808	02470
Cytochrome c oxidase polypeptide II	R.MMITSQDVLHSWAVPTLGLK.T	82.73	1.72776	1114.09	31575	2	P00403	MT-CO2	346682808	02470
Cytochrome c oxidase subunit 5A, mitochondrial	R.LNDFASTVR.I	49.6	1.27527	511.768	16950	2	H3BNX8	COX5A	218511986	04799
Cytochrome c oxidase subunit 7a, polypeptide 2 like	K.ADGVPVYLKR.G	15.23	4.41648	559.319	16118	2	O14548	COX7A2L	119620728	05774
Cytochrome c oxidase subunit VI b	R.NCWQNYLDFHR.C	26.74	0.942244	518.23	23797	3	J3KPM8	COX6B1	49457270	00493
Cytochrome c oxidase subunit VI b	R.VYQSLCPTSWVTDWDEQRAEGTFPGKI.-	20.42	4.5069	1057.5	30388	3	J3KPM8	COX6B1	49457270	00493
Cytochrome c oxidase subunit VIIc	K.NLPFSVENK.W	17.15	0.677773	524.277	20681	2	P15954	COX7C	119616329	04800
Cytochrome c oxidase, subunit 4, isoform 1	R.DHPLPEVAHVK.H	23.74	1.78471	414.559	13984	3	Q86WV2	COX4I1	119615844	00466
Cytochrome c oxidase, subunit 4, isoform 1	K.VNPIQGLASK.W	26.67	1.79428	513.802	17948	2	P13073	COX4I1	119615844	00466
Cytochrome c oxidase, subunit 4, isoform 1	K.SEDFSLPAYMDRR.D	16.04	0.313854	793.867	22858	2	Q86WV2	COX4I1	119615844	00466
Cytochrome c oxidase, subunit 5b	K.GASGTREDPNLVPSISNKR.I	24.93	0.500491	500.265	14986	4	P10606	COX5B	119622335	00467
Cytochrome c oxidase, subunit 5b	K.LVPQQLAH.-	28.59	1.72719	453.263	15280	2	P10606	COX5B	119622335	00467
Cytochrome c oxidase, subunit 5b	K.KGLDPYNVLAPK.G	46.21	0.508085	438.918	20675	3	P10606	COX5B	119622335	00467
Cytochrome c oxidase, subunit 5b	K.GLDPYNVLAPK.G	30.13	5.13377	593.83	24138	2	P10606	COX5B	119622335	00467
Cytochrome c oxidase, subunit 6a, polypeptide 1	K.SHHGEHERPEFIAYPHLR.I	18.99	0.2848	553.775	15394	4	Q5T8I0	RP3-405J24.3-001	119618597	03644
Cytochrome c oxidase, subunit Va	R.WVTYFNKPDIDAWELRK.G	61.11	1.40341	727.71	25295	3	H3BNX8	COX5A	218511986	04799
Cytochrome c oxidase, subunit Va	K.GINTLVTYDMVPEPK.I	87.62	0.5725	838.931	25601	2	H3BNX8	COX5A	218511986	04799
Cytochrome c oxidase, subunit Va	R.WVTYFNKPDIDAWELR.K	84.55	2.66047	1027.02	29031	2	H3BNX8	COX5A	218511986	04799
Cytochrome c oxidase, subunit VIc	R.NYDVMKDFEEMRK.A	57.83	0.441115	852.89	22730	2	P09669	COX6C	119612199	00494
Cytochrome c oxidase, subunit VIIa, polypeptide 2	K.GGVADALLYR.A	18.5	1.64321	517.784	23040	2	H0UI06	COX7A2	262118227	00482
Cytochrome C1	R.GLLSSLDHTSIR.R	58.07	0.357279	433.574	20824	3	P08574	CYC1	311033458	00480
Cytochrome C1	K.DVCTFLR.W	19.93	0.606297	455.726	22318	2	P08574	CYC1	311033458	00480
Cytochrome C1	K.LFDYFPKPYPNSEAAR.A	20.23	0.802637	638.984	24355	3	P08574	CYC1	311033458	00480
Cytochrome C1	R.HGGEDYVFSLLTGYCEPPTGVSLR.E	41.83	3.80673	885.42	33003	3	P08574	CYC1	311033458	00480
Cytochrome oxidase deficient homolog 1	K.GPGDSTRPSKPGPVSWK.S	19.84	4.28605	584.97	13672	3	J3QL56	SCO1	119610403	04705
Cytochrome-b5 reductase	R.LIDREIISHDTR.R	24.49	0.685383	489.936	14953	3	P00387	CYB5R3	284448553	08942
Cytochrome-b5 reductase	K.DILLRPELEELR.N	17.67	0.917206	748.427	26340	2	P00387	CYB5R3	284448553	08942
Cytochrome-b5 reductase	K.SVGMIAGGTGITPMLQVIR.A	69.26	3.47391	951.018	29889	2	P00387	CYB5R3	284448553	08942
Cytokine induced protein 29 kDa	K.ITSEIPQTER.M	30.34	2.49656	587.311	14446	2	Q567R9	CIP29	119617245	16716
Cytokine induced protein 29 kDa	K.LAELKQECLAR.G	61.13	1.38271	665.862	14904	2	P82979	SARNP	159164268	16716
Cytokine induced protein 29 kDa	R.FNVPVSLESKK.A	20.38	0.0985814	416.571	18715	3	Q567R9	CIP29	119617245	16716
Cytokine induced protein 29 kDa	R.FNVPVSLESK.K	18.01	1.44694	560.307	22048	2	Q567R9	CIP29	119617245	16716
Cytoplasmic FMR1 interacting protein 1	K.NVIQSVLQAIR.K	30.15	0.586748	620.872	33837	2	Q7L576	CYFIP1	313103961	05890
Cytoskeleton associated protein 1	R.YDEPLGKNDGSVNGKR.Y	28.7	0.332789	437.97	12368	4	Q6FGY5	CKAP1	50428925	03196
Cytoskeleton associated protein 1	R.LGEYEDVSRVEK.Y	21.87	9.55824	712.35	15500	2	Q6FGY5	CKAP1	50428925	03196
Cytoskeleton associated protein 4	K.VASLEESEGNKQDLK.A	91.4	0.598728	823.916	13143	2	Q07065	CKAP4	119618179	16717
Cytoskeleton associated protein 4	R.QREELGQGLQGVEQK.V	43.03	6.75392	566.96	15375	3	Q07065	CKAP4	119618179	16717
Cytoskeleton associated protein 4	K.VQEQVHTLLSQDQAQAAR.L	89.51	2.00095	674.685	16910	3	Q07065	CKAP4	119618179	16717
Cytoskeleton associated protein 4	K.SREWDMEALR.S	24.93	0.219711	431.54	19385	3	Q07065	CKAP4	119618179	16717
Cytoskeleton associated protein 4	R.LALQALTEK.L	33.2	0.910207	493.798	20388	2	Q07065	CKAP4	119618179	16717
Cytoskeleton associated protein 4	R.SVGELPSTVESLQK.V	52.7	1.18471	737.393	20892	2	Q07065	CKAP4	119618179	16717
Cytoskeleton associated protein 4	R.QTESLESLLSK.S	17.9	7.03685	617.826	24209	2	Q07065	CKAP4	119618179	16717
Cytoskeleton associated protein 4	K.VQSLQATFGTFESILR.S	61.7	0.409582	898.981	34695	2	Q07065	CKAP4	119618179	16717
Cytoskeleton associated protein 5	K.VNM#PAKPAPPTK.A	38.65	1.78576	422.901	10373	3	Q14008	CKAP5	212276513	10830
Cytoskeleton associated protein 5	R.EQHQHSDLDSNQTHSSGTVTSSSSTANIDDLKK.R	72.05	0.12969	711.73	13496	5	Q14008	CKAP5	212276513	10830
Cytoskeleton associated protein 5	K.TTGEVVSGVVSK.V	40.84	1.69959	581.82	15016	2	Q14008	CKAP5	212276513	10830
Cytoskeleton associated protein 5	K.DISAPKPGPLK.K	26.26	0.637776	561.829	15134	2	Q14008	CKAP5	212276513	10830
Cytoskeleton associated protein 5	K.IILLKPIIK.V	24.26	7.4726	525.89	21446	2	Q14008	CKAP5	212276513	10830
Cytoskeleton associated protein 5	K.LEAGDYADLVK.A	35.66	6.62024	597.31	23226	2	Q14008	CKAP5	212276513	10830
Cytoskeleton associated protein 5	K.FIQPNIGELPTALK.G	29.57	0.66326	770.941	26512	2	Q14008	CKAP5	212276513	10830
Cytoskeleton associated protein 5	K.TSAQVVLDGLVDKIGDVK.C	71.97	0.606344	929.019	29235	2	Q14008	CKAP5	212276513	10830
Cytoskeleton associated protein 5	K.ILVQQTLNILQQLAVAMGPNIK.Q	21.57	0.178765	802.47	38243	3	Q14008	CKAP5	212276513	10830
D-dopachrome tautomerase	R.SHSAHFFEFLTK.E	33.74	0.510094	725.86	21978	2	J3KQ18	DDT	329666049	04126
Damage-specific DNA binding protein 1, 127kDa	R.QGQGQLVTCSGAFKEGSLR.I	66.38	8.45977	675	17516	3	Q16531	DDB1	270346588	10952
Damage-specific DNA binding protein 1, 127kDa	K.VTLGTQPTVLR.T	20.58	0.83903	592.854	18623	2	Q16531	DDB1	270346588	10952
Damage-specific DNA binding protein 1, 127kDa	R.LYEWTTEKELR.T	21.77	0.821668	489.92	19106	3	Q16531	DDB1	221046719	10952
Damage-specific DNA binding protein 1, 127kDa	R.ILKLPSFELLHK.E	27.55	0.458313	479.966	24575	3	Q16531	DDB1	270346588	10952
Damage-specific DNA binding protein 1, 127kDa	K.IAVMELFRPK.G	42.86	1.14813	602.35	25267	2	Q16531	DDB1	270346588	10952
Damage-specific DNA binding protein 1, 127kDa	R.SVLLLAYKPMEGNFEEIAR.D	51.37	0.510976	1090.57	27740	2	Q16531	DDB1	270346588	10952
Damage-specific DNA binding protein 1, 127kDa	R.EATADDLIKVVEELTR.I	74.39	1.71703	901.479	37577	2	Q16531	DDB1	270346588	10952
Daz associated protein 1	K.SQAPGQPGASQWGSR.V	61.73	1.19441	757.362	14456	2	Q96EP5	DAZAP1	119589910	08462
DB83 protein	R.ALLANALTSALR.L	67.4	1.34627	607.368	26821	2	P57088	TMEM33	224589127	07680
DBC1	K.VQTLSNQPLLK.S	44.46	3.3448	620.869	17908	2	Q8N163	CCAR2	41351350	09159
DBC1	K.AAYNPGQAVPWNAVK.V	15.4	0.37331	793.41	21697	2	Q8N163	CCAR2	41351350	09159
DBC1	K.QGILGAQPQLIFQPHR.I	78.29	0.0288408	902.005	24597	2	Q8N163	CCAR2	41351350	09159
DBC1	K.ALVSHNGSLINVGSLLQR.A	53.94	0.860465	626.689	24634	3	Q8N163	CCAR2	41351350	09159
DBC1	K.VLLLSSPGLEELYR.C	50.33	1.28643	794.95	30256	2	Q8N163	CCAR2	41351350	09159
DC2 protein	R.VPFLVLECPNLK.L	50.6	2.92414	714.902	28384	2	A0A087WUD3	OSTC	119626639	00205
DC6	K.GLEHVTVDDLVAEITPK.G	39.34	3.69941	612.661	30647	3	Q9NPA8	ENY2	302148485	13121
DDX1	K.GHQFSCVCLHGDRKPHER.K	20.08	0.295492	444.812	11268	5	A0A087X2G1	DDX1	326205205	03158
DDX1	K.GKHYYEVSCHDQGLCR.V	36.69	1.72335	502.975	12706	4	A0A087X2G1	DDX1	326205205	03158
DDX1	K.HYYEVSCHDQGLCR.V	59.6	2.122	912.381	13732	2	A0A087X2G1	DDX1	326205205	03158
DDX1	R.ELAEQTLNNIK.Q	17.44	3.2027	636.841	18784	2	A0A087X2G1	DDX1	326205205	03158
DDX1	K.ALIVEPSRELAEQTLNNIK.Q	75.98	0.357313	1069.59	25073	2	A0A087X2G1	DDX1	326205205	03158
DDX1	R.FLVLDEADGLLSQGYSDFINR.M	97.76	1.00161	791.396	37498	3	A0A087X2G1	DDX1	326205205	03158
DDX1	K.TGAFSIPVIQIVYETLKDQQEGK.K	50.54	0.582602	855.458	37786	3	Q92499	DDX1	326205205	03158
DDX15	R.HRLDLGEDYPSGK.K	50.06	0.34169	496.248	14669	3	O43143	DHX15	119613227	04553
DDX15	R.IFEPPPPK.K	16.94	0.462944	462.763	15425	2	O43143	DHX15	119613227	04553
DDX15	R.YYDILK.K	17.55	0.0294683	407.721	20030	2	O43143	DHX15	119613227	04553
DDX15	R.EAMNDPLLER.Y	42.5	1.00036	594.29	20441	2	O43143	DHX15	119613227	04553
DDX15	R.FTDILVR.H	35.54	6.72617	432.25	20959	2	O43143	DHX15	119613227	04553
DDX15	R.ASTNAMLISAGLPPLK.A	35.27	6.17348	792.44	26401	2	O43143	DHX15	119613227	04553
DDX16	R.ELLVLPIYANLPSDMQAR.I	56.28	1.13945	1022.05	34743	2	Q5JP46	DHX16	169158332	04555
DDX18	R.QTMLFSATQTR.K	63.2	0.310055	642.324	19764	2	Q9NVP1	DDX18	295982427	05894
DDX18	R.NGTGVLILSPTR.E	51.41	0.847108	614.357	21701	2	Q9NVP1	DDX18	295982427	05894
DDX18	K.LGNGINIIVATPGR.L	79.69	0.940628	697.91	23251	2	Q9NVP1	DDX18	295982427	05894
DDX18	R.ELAMQTFGVLK.E	41.41	1.70944	618.835	26329	2	Q9NVP1	DDX18	295982427	05894
DDX18	R.GHALLILRPEELGFLR.Y	34.28	1.54956	917.537	27570	2	Q9NVP1	DDX18	119615600	05894
DDX18	K.TLAFLIPAVELIVK.L	36.52	0.205638	763.982	38102	2	Q9NVP1	DDX18	295982427	05894
DDX20	K.QLIELDYLNPGSIR.L	37.59	1.04238	815.944	29428	2	Q9UHI6	DDX20	160286549	05859
DDX21	R.SDAGLESDTAM#K.K	54.97	0.727104	620.772	11895	2	Q3SWU7	DDX21	119574691	05895
DDX21	K.QDAQSLHGDIPQKQR.E	46.19	2.00364	430.973	12076	4	Q9NR30	DDX21	119574692	05895
DDX21	K.VTKNEEPSEEEIDAPKPK.K	32.15	1.03038	510.759	12928	4	Q9NR30	DDX21	119574692	05895
DDX21	K.QDAQSLHGDIPQK.Q	46.43	0.381426	718.86	13228	2	Q9NR30	DDX21	119574692	05895
DDX21	R.IKDHIQNGKLDLTK.L	65.35	0.613707	406.486	13399	4	Q9NR30	DDX21	119574692	05895
DDX21	K.NEEPSEEEIDAPKPK.K	100.17	3.56699	856.408	13730	2	Q9NR30	DDX21	119574692	05895
DDX21	K.EQLGEEIDSK.V	34.81	0.432226	574.278	15306	2	Q9NR30	DDX21	119574692	05895
DDX21	K.STYEQVDLIGKK.T	49.33	3.02593	690.87	17137	2	Q9NR30	DDX21	119574692	05895
DDX21	R.GRAPQVLVLAPTR.E	51.35	0.16838	689.42	18080	2	Q9NR30	DDX21	119574692	05895
DDX21	R.AAVIGDVIR.V	41.13	0.33058	457.277	19611	2	Q9NR30	DDX21	119574692	05895
DDX21	R.TIIFCETKKEAQELSQNSAIK.Q	23.75	5.76398	813.42	20192	3	Q9NR30	DDX21	119574692	05895
DDX21	R.APQVLVLAPTR.E	44.95	2.41433	582.86	21152	2	Q9NR30	DDX21	119574692	05895
DDX21	R.LLDSVPPTAISHFK.Q	34.34	4.40634	508.954	21531	3	Q9NR30	DDX21	119574692	05895
DDX21	R.IGVPSATEIIK.A	24.55	1.12799	564.337	21588	2	Q9NR30	DDX21	119574692	05895
DDX21	R.ELANQVSKDFSDITK.K	90.98	1.18948	847.932	22183	2	Q9NR30	DDX21	119574692	05895
DDX21	R.NGIDILVGTPGR.I	36.37	1.27757	606.34	24387	2	Q9NR30	DDX21	119574692	05895
DDX21	K.LSVACFYGGTPYGGQFER.M	67.03	5.24258	1004.97	25787	2	Q9NR30	DDX21	119574692	05895
DDX21	R.GLDIPEVDLVIQSSPPKDVESYIHR.S	42.89	1.56995	702.372	29387	4	Q9NR30	DDX21	119574692	05895
DDX21	K.TFSFAIPLIEK.L	19.28	0.835891	633.361	31881	2	Q9NR30	DDX21	119574692	05895
DDX21	K.GAVEALAAALAHISGATSVDQR.S	95.21	0.703	1054.56	37295	2	Q9NR30	DDX21	119574692	05895
DDX24	K.KPKEPQPEQPQPSTSAN.-	30.13	0.487942	621.647	10436	3	Q4V9L5	DDX24	119601958	05860
DDX24	K.AQAVSEEEEEEEGKSSSPK.K	69.94	1.06395	683.975	11486	3	Q4V9L5	DDX24	119601958	05860
DDX24	R.NAAPPPSNTEAPPGETR.T	61.08	1.68365	853.412	12260	2	Q4V9L5	DDX24	119601958	05860
DDX24	R.HLLSQPLFTESQK.T	38.21	2.50554	764.41	20114	2	Q4V9L5	DDX24	119601957	05860
DDX27	R.VLVLVPTR.E	38.92	1.26702	448.799	21063	2	B7Z6D5	DDX27	224593278	10859
DDX27	R.AAPDILIATPGR.L	39.38	0.257809	597.846	22151	2	B7Z6D5	DDX27	224593278	10859
DDX3	K.VVWVEESDKR.S	38.34	2.26688	416.22	15358	3	A0A0D9SF53	DDX3X	301171475	02154
DDX3	R.VRPCVVYGGADIGQQIR.D	56.14	0.108581	630	18798	3	A0A0D9SF53	DDX3X	301171475	02154
DDX3	K.SPILVATAVAAR.G	44.18	0.739279	584.856	20856	2	A0A0D9SF53	DDX3X	301171475	02154
DDX3	K.IGLDFCK.Y	26.38	0.764874	426.718	21632	2	A0A0D9SF53	DDX3X	301171475	02154
DDX3	R.KQYPISLVLAPTR.E	58.24	0.706653	743.442	22359	2	A0A0D9SF53	DDX3X	301171475	02154
DDX3	K.QYPISLVLAPTR.E	71.68	1.60409	679.394	27171	2	A0A0D9SF53	DDX3X	301171475	02154
DDX3	R.VGNLGLATSFFNER.N	80.5	2.61676	762.896	28016	2	A0A0D9SF53	DDX3X	301171475	02154
DDX3	R.NINITKDLLDLLVEAK.Q	89.44	1.02426	906.527	37377	2	A0A0D9SF53	DDX3X	301171475	02154
DDX3	K.DLLDLLVEAK.Q	54.45	0.660966	564.829	37646	2	A0A0D9SF53	DDX3X	301171475	02154
DDX3	K.TAAFLLPILSQIYSDGPGEALR.A	106.33	0.124343	1166.63	38047	2	A0A0D9SF53	DDX3X	301171475	02154
DDX39	R.CMALAQLLVEQNFPAIAIHR.G	138.55	3.96828	1148.1	34548	2	O00148	DDX39A	119604824	10861
DDX41	K.GVEAVAIHGGKDQEER.T	50.97	1.90105	565.621	12668	3	Q9UJV9	DDX41	145580510	10490
DDX41	R.LMDLLQK.K	24.82	0.355611	430.749	22201	2	Q9UJV9	DDX41	119605387	10490
DDX42	K.TVINYDVAR.D	34.31	0.428344	525.783	17162	2	A0A0A0MSJ0	DDX42	119614684	09909
DDX42	K.ELLDLAMQNAWFR.K	29.43	2.62136	803.904	35568	2	A0A0A0MSJ0	DDX42	119614684	09909
DDX46	R.GGTILAPTVSAK.T	21.25	2.03652	557.826	17414	2	A0A0C4DG89	DDX46	119582645	10862
DDX46	K.TIAFLLPMFR.H	37.81	1.2857	604.846	37447	2	D6RJA6	DDX46	119582646	10862
DDX48	R.KLDYGQHVVAGTPGR.V	96.46	2.59475	799.424	13972	2	P38919	EIF4A3	295982194	06482
DDX48	K.LDYGQHVVAGTPGR.V	44.65	2.14458	735.38	15397	2	P38919	EIF4A3	295982194	06482
DDX48	R.EANFTVSSMHGDMPQKER.E	46.18	0.221423	688.647	15887	3	P38919	EIF4A3	295982194	06482
DDX48	K.GVAINFVK.N	16.84	0.19115	424.255	19683	2	P38919	EIF4A3	295982194	06482
DDX48	K.GFKEQIYDVYR.Y	48.84	0.715237	709.36	20008	2	P38919	EIF4A3	295982194	06482
DDX48	K.MLVLDEADEMLNK.G	64	1.07711	760.871	29286	2	P38919	EIF4A3	295982194	06482
DDX48	K.MLVLDEADEMLNKGFKEQIYDVYR.Y	26.1	2.90469	730.61	32849	4	P38919	EIF4A3	295982194	06482
DDX48	R.YLPPATQVVLISATLPHEILEMTNK.F	50.92	0.355946	926.842	37504	3	P38919	EIF4A3	295982194	06482
DDX49	K.EKVEETLK.R	15.41	0.0717555	488.271	3228	2	Q9Y6V7	DDX49	119605167	10864
DDX5	R.GLDVEDVK.F	28.78	1.85259	437.73	16385	2	Q59F66		197692465	10532
DDX5	K.HGKAPILIATDVASR.G	43.22	0.315711	516.967	16991	3	B4DLW8	DDX5	197692465	01615
DDX5	K.LLQLVEDR.G	51.09	2.21193	493.286	20845	2	B4DLW8	DDX5	197692465	01615
DDX5	K.APILIATDVASR.G	40.09	0.324445	613.859	21888	2	Q59F66		197692465	10532
DDX5	R.LIDFLECGK.T	15.46	1.25896	547.782	26065	2	B4DLW8	DDX5	218681961	01615
DDX5	R.GDGPICLVLAPTR.E	45.73	2.24004	684.867	26347	2	Q59F66		218681961	10532
DDX5	R.QTLMWSATWPK.E	35.59	0.615421	674.839	26392	2	Q59F66		218681961	01615
DDX5	K.TLSYLLPAIVHINHQPFLER.G	33.98	5.20223	787.77	28021	3	J3KTA4	DDX5	218681961	01615
DDX5	R.DWVLNEFK.H	19.43	0.323648	525.766	28231	2	B4DLW8	DDX5	197692465	01615
DDX5	R.TTYLVLDEADRMLDMGFEPQIR.K	39.42	2.31703	871.759	35609	3	B4DLW8	DDX5	218681961	01615
DDX6	R.GPVKPTGGPGGGGTQTQQQM#NQLK.N	53.32	0.724965	794.733	11879	3	Q8IV96	DDX6	164664518	02638
DDX6	K.SGAYLIPLLER.L	23.72	4.61964	616.353	29701	2	Q8IV96	DDX6	164664518	02638
DDX8	K.YMTDGMLLR.E	37.11	1.23326	550.267	23114	2	Q14562	DHX8	169158332	04553
DDX8	K.NGAEFTDSLISNLLR.L	46	2.07412	825.43	35882	2	Q14562	DHX8	127801176	02672
DEAD (Asp-Glu-Ala-Asp) box polypeptide 17	R.TTSSANNPNLMYQDECDRR.L	44.8	0.665941	757.996	14859	3	Q9UQL5	DDX17	169145046	10532
DEAD (Asp-Glu-Ala-Asp) box polypeptide 17	K.VLEEANQAINPK.L	73.15	3.29785	663.359	15893	2	Q59F66		169145046	10532
DEAD (Asp-Glu-Ala-Asp) box polypeptide 17	K.NFYVEHPEVAR.L	55.72	1.59187	680.835	16337	2	Q59F66		169145047	10532
DEAD (Asp-Glu-Ala-Asp) box polypeptide 17	R.DMVGIAQTGSGK.T	62.11	2.72952	582.291	17151	2	Q59F66		169145047	10532
DEAD (Asp-Glu-Ala-Asp) box polypeptide 17	R.LTPYEVDELRR.K	23.85	0.598246	695.869	18436	2	Q59F66		169145047	10532
DEAD (Asp-Glu-Ala-Asp) box polypeptide 17	R.SGKAPILIATDVASR.G	61.6	0.927371	749.934	19233	2	Q59F66		169145046	10532
DEAD (Asp-Glu-Ala-Asp) box polypeptide 17	R.QLAEDFLR.D	41.84	0.849201	496.264	22951	2	Q59F66		169145046	10532
DEAD (Asp-Glu-Ala-Asp) box polypeptide 17	R.ELAQQVQQVADDYGK.C	46.68	2.18699	846.414	23285	2	Q59F66		169145046	10532
DEAD (Asp-Glu-Ala-Asp) box polypeptide 17	R.ELIKVLEEANQAINPK.L	73.15	0.631284	905.01	27201	2	Q59F66		169145046	10532
DEAD (Asp-Glu-Ala-Asp) box polypeptide 17	K.LIQLMEEIMAEKENK.T	76.02	0.00219909	909.971	27739	2	Q59F66		169145046	10532
DEAD (Asp-Glu-Ala-Asp) box polypeptide 17	R.APLPDLYPFGTMR.G	34.97	1.88936	739.378	29730	2	Q59F66		148613856	10532
DEAD-box protein 47	K.IQIEAIPLALQGR.D	39.57	3.09596	711.43	27780	2	G5E955	DDX47	161761223	10863
DEAD-box protein 47	K.TGAFALPILNALLETPQR.L	82.16	1.52409	963.048	38108	2	G5E955	DDX47	161761223	10863
DEAD-box protein 54	R.GLDIPLLDNVINYSFPAK.G	45.7	0.490682	663.694	37963	3	Q8TDD1	DDX54	164419743	13129
DEAH (Asp-Glu-Ala-His) box polypeptide 30	R.IPQLLLER.Y	39.6	1.03707	491.308	23314	2	H7BXY3	DHX30	119585240	13142
DEAH (Asp-Glu-Ala-His) box polypeptide 30	K.AVDEAVILLQEIGVLDQR.E	83.46	0.500733	661.037	37638	3	H7BXY3	DHX30	119585240	13142
DEAH (Asp-Glu-Ala-His) box polypeptide 30	R.DVNTDFLLILLK.G	62.77	1.27937	702.412	38270	2	H7BXY3	DHX30	119585240	13142
Death associated protein 3	R.FDQPLEASTWLK.N	41.84	3.04031	717.865	27264	2	P51398	DAP3	315434216	03646
Death associated protein 3	K.ELLFLSNANPSLLER.H	60.99	0.0652706	858.47	31146	2	P51398	DAP3	315434216	03646
Defender against cell death	R.FLEEYLSSTPQR.L	54.17	4.31371	735.37	24446	2	A0A0B4J239	DAD1	119586657	02589
Dehydrogenase E1 and transketolase domain containing 1	R.YGGEGAESMMGFFHELLK.M	41.11	5.49605	1001.95	35667	2	Q96HY7	DHTKD1	119606733	09917
DEK Oncogene	K.KPPTDEELKETIKK.L	31.93	1.49645	414.736	12903	4	P35659	DEK		00503
DEK Oncogene	K.LLYNRPGTVSSLK.K	17.37	0.421321	724.417	15973	2	P35659	DEK	197927454	00503
DEK Oncogene	R.EPFTIAQGK.G	37.69	0.646121	495.767	17527	2	P35659	DEK	123231494	00503
DEK Oncogene	R.LTM#QVSSLQR.E	15.51	0.753423	589.814	18480	2	P35659	DEK	123231494	00503
DEK Oncogene	R.IHFFLSK.K	18.14	1.28995	446.257	20505	2	P35659	DEK	197927454	00503
DEK Oncogene	K.LLASANLEEVTMK.Q	86.6	0.00845811	709.882	22846	2	P35659	DEK	197927454	00503
DEK Oncogene	K.SICEVLDLER.S	38.25	0.538255	617.311	25066	2	P35659	DEK	197927454	00503
DEK Oncogene	K.NVGQFSGFPFEK.G	34.27	1.61721	678.834	25883	2	P35659	DEK	197927454	00503
Desmin	R.TNEKVELQELNDR.F	69.54	0.360248	794.402	15967	2	P17661	DES	167887751	00514
Desmin	R.HLREYQDLLNVK.M	35.84	0.0968695	764.418	18869	2	P17661	DES	281185500	05628
Desmin	R.EYQDLLNVK.M	23.98	1.23932	561.295	22807	2	P17661	DES	281185500	05628
Desmoglein 2	R.GNNVEKPLELR.I	45.53	0.261686	634.851	15055	2	J3KSI6	DSG2	159164785	00516
Developmentally regulated GTP binding protein 1	R.LNSKPPNIGFK.K	16.93	1.72472	405.569	15880	3	Q9Y295	DRG1	119580380	16034
Developmentally regulated GTP binding protein 1	K.IQLLDLPGIIEGAK.D	72.78	2.24883	740.444	34707	2	Q9Y295	DRG1	119580380	16034
Diaphanous related formin 1	K.LIEECISQIVLHK.N	15.41	0.227579	791.437	25837	2	A0A0G2JH68	DIAPH1	219520318	03670
Dicarboxylate ion carrier	R.MQNDVKLPQGQR.R	33.38	0.0056588	471.914	13608	3	F6RGN5	SLC25A10	119610088	08424
Dicarboxylate ion carrier	R.NYAHALDGLYR.V	15.44	6.39317	646.819	19492	2	F6RGN5	SLC25A10	119610088	08424
Dihydrofolate reductase	R.INLVLSR.E	19.16	1.39715	407.761	19798	2	P00374	DHFR	342350937	00519
Dihydrofolate reductase	K.LLPEYPGVLSDVQEEK.G	32.51	0.454862	908.472	25649	2	P00374	DHFR	342350937	00519
Dihydrofolate reductase	M.VGSLNCIVAVSQNMGIGK.N	64.87	2.45052	923.982	26826	2	P00374	DHFR	342350937	00519
Dihydrolipoamide S-acetyltransferase	R.VFVSPLAK.K	23.88	0.337004	430.766	19132	2	P10515	DLAT	215274207	10578
Dihydrolipoamide S-acetyltransferase	R.KYLEKPITMLL.-	25.48	1.67557	674.9	24320	2	P10515	DLAT	215274207	10578
Dihydrolipoamide S-acetyltransferase	K.ASALACLKVPEANSSWMDTVIR.Q	86.26	0.493549	1210.11	27595	2	P10515	DLAT	215274207	10578
Dihydrolipoamide S-acetyltransferase	K.GVETIANDVVSLATK.A	41.49	7.25986	758.92	30537	2	P10515	DLAT	215274207	10578
Dihydrolipoamide s-succinyl transferase	K.TPAFAESVTEGDVR.W	63.59	4.02917	739.863	19649	2	P36957	DLST	317373578	00520
Dihydrolipoamide s-succinyl transferase	R.GLVVPVIR.N	27.59	0.23224	426.787	22268	2	P36957	DLST	317373578	00520
Dihydrolipoamide s-succinyl transferase	R.DYIDISVAVATPR.G	46.47	2.85684	710.38	36898	2	P36957	DLST	317373578	00520
DIS3	R.ETYVEQEQGENANDRNDR.A	48.01	0.592544	1083.97	12208	2	Q9Y2L1	DIS3	190014623	06338
Disrupter of silencing 10	K.LTEVKDELEPLLELVEQGIIPPGK.G	27.08	0.726834	887.164	37619	3	Q9NQZ2	UTP3	119626032	18016
DKFZp434K1815	R.LCPVASCPDAR.L	43.57	1.52701	623.288	13896	2	Q9UFC0	LRWD1	74761931	10904
DKFZP547E1010 protein	R.LAQQMENRPSVQAALK.L	51.32	2.13684	892.476	15621	2	A0A087X1B7	CHTOP	331028739	13163
DKFZP547E1010 protein	K.EQLDNQLDAYMSK.T	68.2	1.48709	777.86	23591	2	Q9Y3Y2	CHTOP	331028739	13163
DKFZP564B167 protein	R.TVFFWAPIMK.W	16.8	5.43539	620.33	33360	2	O95563	MPC2	219521872	08525
DKFZP564C186 protein	K.VQENSAYICSR.R	36.95	0.670882	663.809	13718	2	Q9Y3T9	NOC2L	317373580	13166
DKFZP564C186 protein	K.NSVPVTVAMVER.W	30.82	3.47394	651.35	20376	2	Q9Y3T9	NOC2L	317373580	13166
DKFZP564O123 protein	K.ATISDEEIER.Q	18.36	4.01871	581.785	15085	2	Q9UQN3	CHMP2B	347582619	13174
DKFZP586B1621 protein	R.VAPAEPQEAPDSTAAGGSASKR.M	67.91	2.40913	699.68	12218	3	A0A087WUL0	TKFC	311033370	13180
DMAP1	K.LITAADTTAEQR.R	81.48	3.53888	645.341	14460	2	Q9NPF5	DMAP1	119627456	05465
DNA 3 methyladenine glycosylase	R.AGQPHSSSDAAQAPAEQPHSSSDAAQAPCPR.E	59.74	0.328904	779.098	11756	4	Q5J9I4	PIG16	206729922	06766
DNA dependent protein kinase catalytic subunit	R.LAAVVSACK.Q	26.08	2.19051	459.756	13815	2	P78527	PRKDC	126032350	02941
DNA dependent protein kinase catalytic subunit	K.QGNLSSQVPLKR.L	54.91	0.690409	663.878	14079	2	P78527	PRKDC	126032350	02941
DNA dependent protein kinase catalytic subunit	R.LQETLSAADR.C	68.73	2.53178	552.29	14487	2	P78527	PRKDC	126032350	02941
DNA dependent protein kinase catalytic subunit	R.CGAALAGHQLIR.G	89.83	0.143683	633.84	15147	2	P78527	PRKDC	126032350	02941
DNA dependent protein kinase catalytic subunit	K.MKQDAQVVLYR.S	33.37	0.81364	450.912	15626	3	P78527	PRKDC	126032350	02941
DNA dependent protein kinase catalytic subunit	R.LLPAELPAKR.V	17.21	4.39295	554.345	16063	2	P78527	PRKDC	126032350	02941
DNA dependent protein kinase catalytic subunit	K.YFEGVSPK.S	15.27	1.47011	463.734	16116	2	P78527	PRKDC	126032350	02941
DNA dependent protein kinase catalytic subunit	R.SLGPPQGEEDSVPR.D	67.14	3.61924	734.36	16196	2	P78527	PRKDC	126032350	02941
DNA dependent protein kinase catalytic subunit	R.LGLPGDEVDNKVK.G	29.69	6.8698	692.373	17119	2	P78527	PRKDC	126032350	02941
DNA dependent protein kinase catalytic subunit	K.INQVFHGSCITEGNELTK.T	99.83	5.92385	1023.99	18373	2	P78527	PRKDC	126032350	02941
DNA dependent protein kinase catalytic subunit	K.IAPYSVEIK.N	32.26	2.3951	510.293	18793	2	P78527	PRKDC	126032350	02941
DNA dependent protein kinase catalytic subunit	R.WPVAGQIR.A	26.88	3.64804	463.766	18895	2	P78527	PRKDC	126032350	02941
DNA dependent protein kinase catalytic subunit	R.NCISTVVHQGLIR.I	56.92	0.0167023	499.605	19098	3	P78527	PRKDC	126032350	02941
DNA dependent protein kinase catalytic subunit	K.LATTILQHWK.K	25.18	0.0776414	404.236	19754	3	P78527	PRKDC	126032350	02941
DNA dependent protein kinase catalytic subunit	K.MSPYKDILETHLR.E	44.3	2.64595	534.947	20081	3	P78527	PRKDC	126032350	02941
DNA dependent protein kinase catalytic subunit	R.SQGCSEQVLTVLK.T	49.53	1.33495	724.873	20499	2	P78527	PRKDC	126032350	02941
DNA dependent protein kinase catalytic subunit	R.GIFTSEIGTK.Q	29.16	2.01984	526.784	20500	2	P78527	PRKDC	126032350	02941
DNA dependent protein kinase catalytic subunit	R.SPNLWLK.D	23.86	1.93356	429.247	20719	2	P78527	PRKDC	126032350	02941
DNA dependent protein kinase catalytic subunit	R.LYSLALHPNAFK.R	49.25	0.840032	687.382	20829	2	P78527	PRKDC	126032350	02941
DNA dependent protein kinase catalytic subunit	R.GYGLFAGPCK.V	33.02	1.97286	535.259	20878	2	P78527	PRKDC	126032350	02941
DNA dependent protein kinase catalytic subunit	R.SIGEYDVLR.G	19.76	0.81214	526.275	21246	2	P78527	PRKDC	126032350	02941
DNA dependent protein kinase catalytic subunit	K.ILDVMYSR.L	32.58	0.840929	498.762	21619	2	P78527	PRKDC	126032350	02941
DNA dependent protein kinase catalytic subunit	K.HDVGAYMLMYK.G	39.61	0.649283	664.313	21951	2	P78527	PRKDC	126032350	02941
DNA dependent protein kinase catalytic subunit	K.HSSLITPLQAVAQRDPIIAK.Q	41.06	9.83016	720.09	23068	3	P78527	PRKDC	126032350	02941
DNA dependent protein kinase catalytic subunit	R.IIANALSSEPACLAEIEEDKAR.R	75.74	0.481625	800.741	23791	3	P78527	PRKDC	126032350	02941
DNA dependent protein kinase catalytic subunit	R.LGASLAFNNIYR.E	58.94	0.28983	669.862	23918	2	P78527	PRKDC	126032350	02941
DNA dependent protein kinase catalytic subunit	R.LLEEALLR.L	37.95	0.859313	478.793	23967	2	P78527	PRKDC	126032350	02941
DNA dependent protein kinase catalytic subunit	K.CLMDQATDPNILGR.T	69.11	2.06391	802.38	23978	2	P78527	PRKDC	126032350	02941
DNA dependent protein kinase catalytic subunit	K.LGNPIVPLNIR.L	20.22	0.515867	603.372	24346	2	P78527	PRKDC	126032350	02941
DNA dependent protein kinase catalytic subunit	R.LLALNSLYSPK.I	47.43	1.53441	609.859	24915	2	P78527	PRKDC	126032350	02941
DNA dependent protein kinase catalytic subunit	K.TVSLLDENNVSSYLSK.N	72.63	2.02839	884.95	26406	2	P78527	PRKDC	126032350	02941
DNA dependent protein kinase catalytic subunit	R.MSTSPEAFLALR.S	63.63	0.774188	661.842	26499	2	P78527	PRKDC	126032350	02941
DNA dependent protein kinase catalytic subunit	R.YNFPVEVEVPMER.K	32.33	0.620348	804.89	27176	2	P78527	PRKDC	126032350	02941
DNA dependent protein kinase catalytic subunit	R.VLEQLIVAHFPMQSR.E	72.8	2.33264	884.48	27383	2	P78527	PRKDC	126032350	02941
DNA dependent protein kinase catalytic subunit	K.GLSSLLCNFTK.S	54.08	0.977704	620.323	27545	2	P78527	PRKDC	126032350	02941
DNA dependent protein kinase catalytic subunit	K.DYVDLFR.H	15.72	1.23133	464.232	28159	2	P78527	PRKDC	126032350	02941
DNA dependent protein kinase catalytic subunit	R.TVGALQVLGTEAQSSLLK.A	74.15	1.12505	908.016	28227	2	P78527	PRKDC	126032350	02941
DNA dependent protein kinase catalytic subunit	R.LLQIIERYPEETLSLMTK.E	17.89	0.394086	726.401	29527	3	P78527	PRKDC	126032350	02941
DNA dependent protein kinase catalytic subunit	R.SDPGLLTNTM#DVFVK.E	37.82	3.70517	826.917	30762	2	P78527	PRKDC	126032350	02941
DNA dependent protein kinase catalytic subunit	K.DILPCLDGYLK.T	40.92	0.903059	653.839	31815	2	P78527	PRKDC	126032350	02941
DNA dependent protein kinase catalytic subunit	R.VEQLFQVMNGILAQDSACSQR.A	116.27	2.71328	798.721	34496	3	P78527	PRKDC	126032350	02941
DNA dependent protein kinase catalytic subunit	K.QLFSSLFSGILK.E	58.03	0.946436	670.385	36047	2	P78527	PRKDC	126032350	02941
DNA dependent protein kinase catalytic subunit	K.AVAFFLESIAMHDIIAAEK.C	58.15	2.13672	1038.54	37268	2	P78527	PRKDC	126032350	02941
DNA dependent protein kinase catalytic subunit	K.NLDLAVLELMQSSVDNTK.M	111.78	2.53164	995.509	37300	2	P78527	PRKDC	126032350	02941
DNA dependent protein kinase catalytic subunit	K.LSDFNDITNMLLLK.M	64.2	0.867515	818.934	37324	2	P78527	PRKDC	126032350	02941
DNA dependent protein kinase catalytic subunit	K.MDPMNIWDDIITNR.C	64.7	1.92756	867.401	37465	2	P78527	PRKDC	126032350	02941
DNA dependent protein kinase catalytic subunit	K.DFSAFINLVEFCR.E	69.96	0.571156	809.39	37979	2	P78527	PRKDC	126032350	02941
DNA dependent protein kinase catalytic subunit	R.LGLIEWLENTVTLK.D	74.38	1.00803	814.967	38199	2	P78527	PRKDC	119607089	02941
DNA fragmentation factor 45	R.ETSSDVALASHILTALR.E	29.3	1.61271	595.322	29787	3	O00273	DFFA	119592064	03531
DNA Ligase III	K.LTTTGQVTSPVK.G	53.47	1.46953	616.347	14685	2	P49916	LIG3	311346496	02966
DNA Ligase III	K.ALDLADMITR.V	38.37	4.75776	559.8	28265	2	P49916	LIG3	311346496	02966
DNA polymerase delta interacting protein 3	K.SSGASVTTQPTEFK.I	76.69	0.0347294	720.354	15018	2	F6VRR5	POLDIP3	169145255	17875
DNA polymerase delta interacting protein 3	R.VGIQQGLLSQSTR.T	61.76	2.50942	693.89	19565	2	Q8WUT1	POLDIP3	169145255	17875
DNA replication licensing factor MCM4	R.LSNKVEAIDVEEAKR.L	43.16	0.566753	425.985	14695	4	J3KPV4	MCM4	119607092	09094
DNA replication licensing factor MCM4	R.LASALAPSIYEHEDIKK.G	16.08	4.74585	629.01	18149	3	J3KPV4	MCM4	119607092	09094
DNA replication licensing factor MCM4	K.AGIICQLNAR.T	31.92	1.89494	558.304	18613	2	J3KPV4	MCM4	119607092	09094
DNA replication licensing factor MCM4	R.QLESLIR.L	23.95	0.719856	429.756	18799	2	Q9UJA3-4	MCM8	119630810	09094
DNA replication licensing factor MCM4	R.SVLHEVMEQQTLSIAK.A	59.39	0.183127	906.98	22665	2	J3KPV4	MCM4	119607092	09094
DNA replication licensing factor MCM4	R.TSVLAAANPIESQWNPK.K	67.55	3.42618	913.473	24416	2	J3KPV4	MCM4	119607092	09094
DNA replication licensing factor MCM4	K.GILLQLFGGTR.K	56.49	1.64639	587.85	32606	2	J3KPV4	MCM4	119607092	09094
DNA topoisomerase I	R.AGNEKEEGETADTVGCCSLR.V	32.46	5.27544	728.32	14007	3	P11387	TOP1	223460080	00535
DNA topoisomerase I	K.ELTAPDENIPAK.I	34.62	7.19134	649.34	16834	2	P11387	TOP1	223460080	00535
DNA topoisomerase I	K.NFFKDWR.K	30.41	0.466173	506.754	20756	2	P11387	TOP1	223460080	00535
DNA topoisomerase I	K.AEEVATFFAK.M	32.94	0.156396	556.785	22981	2	P11387	TOP1	223460080	00535
DNA topoisomerase I	K.HLQDLMEGLTAK.V	48.01	2.11847	678.352	24108	2	P11387	TOP1	223460080	00535
DNA topoisomerase I	K.CDFTQMSQYFK.A	36.24	2.11878	727.809	26841	2	P11387	TOP1	223460080	00535
DNA topoisomerase II alpha	K.RDPALNSGVSQKPDPAK.T	55.12	1.17252	593.982	11665	3	C9J4C3	TOP2A	187954517	00536
DNA topoisomerase II alpha	R.DPALNSGVSQKPDPAK.T	16.29	0.147183	541.949	13152	3	C9J4C3	TOP2A	187954517	00536
DNA topoisomerase II alpha	R.LRNEKEQELDTLK.R	23.14	0.133675	404.722	13243	4	C9J4C3	TOP2A	187954517	00536
DNA topoisomerase II alpha	R.HVDYVADQIVTK.L	51.46	1.49453	694.365	16997	2	C9J4C3	TOP2A	187954517	00536
DNA topoisomerase II alpha	K.VFLNGNKLPVK.G	21.59	0.0472028	410.252	17384	3	C9J4C3	TOP2A	187954517	00536
DNA topoisomerase II alpha	R.KVLFTCFK.R	15.52	0.437378	521.792	17909	2	C9J4C3	TOP2A	339717599	00536
DNA topoisomerase II alpha	K.TQMAEVLPSPR.G	24.95	0.16441	614.821	18890	2	C9J4C3	TOP2A	187954517	00536
DNA topoisomerase II alpha	K.IPNFDVR.E	36.57	0.111568	430.735	19454	2	C9J4C3	TOP2A	187954517	00536
DNA topoisomerase II alpha	K.LCNIFSTK.F	30.38	1.09109	491.754	20045	2	C9J4C3	TOP2A	187954517	00536
DNA topoisomerase II alpha	K.TLAVSGLGVVGR.D	30.55	0.779677	564.84	22008	2	C9J4C3	TOP2A	187954517	00536
DNA topoisomerase II alpha	K.IFDEILVNAADNK.Q	55.86	2.49835	731.385	27862	2	C9J4C3	TOP2A	187954517	00536
DNA topoisomerase II alpha	R.FLEEFITPIVK.V	33.68	2.25191	668.38	32108	2	C9J4C3	TOP2A	187954517	00536
DNA topoisomerase II alpha	K.AAIGCGIVESILNWVK.F	101.68	0.257814	865.469	38106	2	C9J5P2	TOP2A	187954517	00536
DnaJ (Hsp40) homolog, subfamily C, member 12	R.FRWSKDAPSELLR.K	15.54	2.723	401.968	17168	4	Q9UKB3	DNAJC12	119574641	06930
DnaJ homolog subfamily C, member 8	R.QREEEIEAQEK.A	20.14	0.205953	463.56	10450	3	O75937	DNAJC8	119628115	13236
DnaJ homolog subfamily C, member 8	R.ALDVIQAGKEYVEHTVKER.K	69.86	1.97514	729.06	24097	3	O75937	DNAJC8	119628115	13236
DnaJ homolog subfamily C, member 8	R.ALDVIQAGKEYVEHTVK.E	68.52	0.551574	950.512	24435	2	O75937	DNAJC8	119628115	13236
DnaJ homolog subfamily C, member 9	K.VSLQVHPDRVGEGDKEDATR.R	30.87	0.264481	442.426	14106	5	Q8WXX5	DNAJC9	187952391	13237
DnaJ homolog subfamily C, member 9	K.VYSVLSDREQR.A	21.9	0.199749	676.352	14910	2	Q8WXX5	DNAJC9	187952391	13237
DnaJ homolog subfamily C, member 9	K.TYKGSEEELADIK.Q	38.8	0.584057	741.87	15751	2	Q8WXX5	DNAJC9	187952391	13237
DnaJ homolog subfamily C, member 9	M.GLLDLCEEVFGTADLYR.V	90.01	5.04124	985.975	37480	2	Q8WXX5	DNAJC9	52782787	13237
Dodecenoyl CoA delta isomerase	K.SLQMYLER.L	26.26	0.808063	520.265	20835	2	Q96DC0	DCI	295842266	02628
Dodecenoyl CoA delta isomerase	R.VLVEPDAGAGVAVMK.F	68.36	1.10318	728.397	21608	2	P42126	ECI1	295842266	02628
Dodecenoyl CoA delta isomerase	K.AVQELWLR.L	47.66	0.343002	507.79	23063	2	Q96DC0	DCI	295842266	02628
Dodecenoyl CoA delta isomerase	R.DADVQNFVSFISKDSIQK.S	91.25	4.43991	1021.02	30030	2	Q96DC0	DCI	295842266	02628
Dodecenoyl CoA delta isomerase	R.DADVQNFVSFISK.D	50.08	3.83199	735.37	32117	2	Q96DC0	DCI	295842266	02628
Dolichyl phosphate glucosyltransferase	K.RLPVMMDEALSYLEKR.Q	43.68	4.68682	651.006	29715	3	Q9Y673	ALG5	215276969	05193
Dolichyl phosphate mannosyltransferase 3	R.ELQSQIQEAR.A	44.92	0.214711	601.312	14136	2	Q9P2X0	DPM3	125987822	16179
Dolichyl-P-Glc:Man9GlcNAc2-PP-dolichylglucosyltransferase	K.FINPDWIALHTSR.G	18.12	1.95883	523.943	24236	3	Q9Y672	ALG6	123240957	05194
Double stranded RNA binding zinc finger protein	K.VCCALLISESQK.L	36.21	3.06033	704.35	19596	2	Q9UL40	ZNF346	119605446	05606
Down regulated in metastasis	K.NLSQEIIELLK.K	39.25	0.655509	650.38	35819	2	O75691	UTP20	296452999	09928
Downregulator of transcription 1	R.LENLGIPEEELLR.Q	24.05	0.341022	762.917	27283	2	Q01658	DR1	119593482	03284
Dpy 30 like protein	K.ERPPNPIEFLASYLLK.N	55.14	0.53576	629.684	38060	3	Q9C005	DPY30	242556512	17434
Dpy 30 like protein	R.AYLDQTVVPILLQGLAVLAK.E	91.69	0.659212	709.093	38797	3	Q9C005	DPY30	119620871	17434
DRAP1	K.VAAAVPVIISR.A	19.42	0.144202	548.348	20874	2	Q14919	DRAP1	119594878	03796
DRAP1	R.ALELFLESLLK.K	52.03	0.384086	638.382	37747	2	Q14919	DRAP1	119594878	03796
Duranin	K.FIPEITISDILR.G	51.39	0.25268	708.908	34744	2	Q9H9P8	L2HGDH	317373422	12640
dUTP pyrophosphatase	R.ARPAEVGGM#QLR.F	32.62	0.43362	434.231	12152	3	H0Y477	DUT	347595814	03165
dUTP pyrophosphatase	R.IAQLICER.I	50.5	1.40044	501.774	16946	2	A0A0C4DGL3	DUT	347595814	03165
Dynactin 1	K.IKGEELSEANVR.L	22.55	2.00266	448.91	13566	3	Q14203	DCTN1	299890875	07206
Dynactin 1	R.DLETSCSDIR.Q	22.83	3.16345	598.268	15695	2	Q14203	DCTN1	299890875	07206
Dynamin 1	K.GISPVPINLR.V	31.47	1.86366	533.325	22180	2	A0A0D9SFB1	DNM1	347447634	03851
Dynamin like 120 kDa protein, mitochondrial	K.NEILDEVISLSQVTPK.H	48.97	2.00901	892.984	35633	2	E5KLJ5	OPA1	311346896	05596
Dynamin related protein 1	K.LHDAIVEVVTCLLR.K	20.06	1.76139	546.641	35822	3	G8JL97	DNM1L	171460918	04833
Dynamitin	K.VHQLYETIQR.W	18.83	0.776414	429.566	15051	3	Q13561	DCTN2	119617435	09568
Dynamitin	R.LLLQLEATK.N	36.89	1.98321	514.822	23133	2	Q13561	DCTN2	119617435	09568
Dynamitin	K.LLGPDAAINLTDPDGALAKR.L	45.23	0.0455197	1011.05	25176	2	Q13561	DCTN2	119617435	09568
Dynein light chain 1	K.YNPTWHCIVGR.N	24.12	1.55347	468.228	18608	3	P63167	DYNLL1	345110787	03334
Dynein light chain 2A	R.DIDPQNDLTFLR.I	77.77	0.891672	723.864	29114	2	H3BQI1	DYNLRB2	166007021	06203
Dynein light chain 2A	K.STMDNPTTTQYASLMHSFILK.A	75.22	0.613961	796.053	29233	3	Q9NP97	DYNLRB1	166007021	06203
Dynein, axonemal heavy polypeptide 9	K.QTIELLK.T	23.99	0.648894	422.76	19121	2	Q9NYC9	DNAH9	311033454	04511
Dynein, cytoplasmic intermediate polypeptide 2	K.SVSTPSEAGSQDSGDGAVGSR.T	129.42	0.648943	975.936	12848	2	Q13409	DYNC1I2	119631614	04512
Dynein, cytoplasmic, heavy polypeptide 1	K.KYEFGESDLR.S	40.81	3.13928	622.303	16781	2	Q14204	DYNC1H1	211826822	02524
Dynein, cytoplasmic, heavy polypeptide 1	K.VPVNLLR.A	27.13	0.532992	405.763	18768	2	Q14204	DYNC1H1	211826822	02524
Dynein, cytoplasmic, heavy polypeptide 1	R.IFTIESTR.V	22.15	1.42572	483.767	19078	2	Q14204	DYNC1H1	166788526	02524
Dynein, cytoplasmic, heavy polypeptide 1	R.MLSAVSQQVQCIQEALR.E	66.06	1.20959	981	28228	2	Q14204	DYNC1H1	166788526	02524
Dynein, cytoplasmic, heavy polypeptide 1	R.ILDDDTIITTLENLKR.E	52.23	3.72978	625.016	32491	3	Q14204	DYNC1H1	211826822	02524
Dynein, cytoplasmic, heavy polypeptide 1	K.VNFLPEIITLSK.E	35.94	1.58101	687.404	32600	2	Q14204	DYNC1H1	166788526	02524
Dynein, cytoplasmic, heavy polypeptide 1	K.LSLSNAISTALPLTQLR.W	44.13	0.385975	899.525	33454	2	Q14204	DYNC1H1	211826822	02524
Dynein, cytoplasmic, heavy polypeptide 1	R.FGNPLLVQDVESYDPVLNPVLNR.E	58.53	2.24835	1299.68	35456	2	Q14204	DYNC1H1	166788526	02524
Dyskerin	K.AGLESGAEPGDGDSDTTK.K	81.49	0.24374	853.871	13318	2	O60832	DKC1	215599015	02129
Dyskerin	R.LHNAIEGGTQLSR.A	67.45	0.0136129	465.916	13656	3	O60832	DKC1	323434335	02129
Dyskerin	K.SQQSAGKEYVGIVR.L	43.15	0.0788539	761.405	14684	2	O60832	DKC1	323434335	02129
Dyskerin	R.EIGDYIR.T	17.9	0.922072	433.225	19018	2	O60832	DKC1	323434335	02129
Dyskerin	K.EVVAEVVKAPQVVAEAAK.T	69.64	0.881853	919.024	21928	2	O60832	DKC1	215599015	02129
Dyskerin	K.IMLPGVLR.Y	32.65	0.200322	449.781	24185	2	O60832	DKC1	323434335	02129
Dyskerin	K.SLPEEDVAEIQHAEEFLIKPESK.V	57.06	2.38105	1319.67	28944	2	O60832	DKC1	323434335	02129
Dyskerin	R.ALETLTGALFQRPPLIAAVK.R	27.08	3.58613	703.75	30629	3	O60832	DKC1	323434335	02129
Dyslexia susceptibility 1 candidate 1	R.VFPTALR.E	38.58	0.104546	402.242	17265	2	Q8WXU2	DYX1C1	209572610	10568
E2 induced gene 5	R.HETLTSLNLEK.K	45.51	4.26564	642.846	17144	2	Q96A26	FAM162A	119599892	06422
E2-230K	R.IGNTEDGAPHKEDEPSVGQVAR.V	29.47	0.402411	577.281	13414	4	Q9C0C9	UBE2O	209572710	10928
E2-230K	K.SGYPDIGFPLFPLSK.G	39.18	2.83786	819.43	35984	2	Q9C0C9	UBE2O	209572710	10928
Early endosome antigen 1	K.LQDKQEHCSQLESHLK.E	36.82	2.23943	495.747	12190	4	Q15075	EEA1	229462866	05460
Early endosome antigen 1	R.IQTTVTELQK.V	17.57	0.532459	580.83	15596	2	Q15075	EEA1	229462866	05460
EBNA1 binding protein 2	K.RPTDYFAEMAK.S	29.85	0.525353	664.818	19940	2	H7C2Q8	EBNA1BP2	237649015	16849
EBNA1 binding protein 2	R.QAQAAVLAVLPR.L	53.15	1.91471	618.874	23102	2	H7C2Q8	EBNA1BP2	237649015	16849
EBNA2 coactivator p100	R.ANNPEQNRLSECEEQAK.A	60.09	0.640585	1008.96	12873	2	Q7KZF4	SND1	119604043	03714
EBNA2 coactivator p100	R.HFVDSHHQKPVNAIIEHVR.D	45.29	1.48861	453.443	14498	5	Q7KZF4	SND1	119604043	03714
EBNA2 coactivator p100	R.NDIASHPPVEGSYAPR.R	73.22	5.44503	855.411	15530	2	Q7KZF4	SND1	306992088	03714
EBNA2 coactivator p100	R.DYVAPTANLDQKDK.Q	49.32	1.61873	789.393	15661	2	Q7KZF4	SND1	119604043	03714
EBNA2 coactivator p100	K.SLLSAEEAAK.Q	43.39	0.485007	509.775	16402	2	Q7KZF4	SND1	197305029	03714
EBNA2 coactivator p100	K.EVCFTIENKTPQGR.E	34.91	6.79877	839.92	17367	2	Q7KZF4	SND1	119604043	03714
EBNA2 coactivator p100	K.VITEYLNAQESAK.S	43.73	2.10813	733.382	19438	2	Q7KZF4	SND1	306992088	03714
EBNA2 coactivator p100	R.LGTLSPAFSTR.V	56.88	3.1297	575.319	20032	2	Q7KZF4	SND1	306992088	03714
EBNA2 coactivator p100	K.VMQVLNADAIVVK.L	48.67	2.83326	700.404	23950	2	Q7KZF4	SND1	197305029	03714
EBNA2 coactivator p100	K.QFLPFLQR.A	24.82	0.278468	524.801	28053	2	Q7KZF4	SND1	197305029	03714
EBNA2 coactivator p100	K.LRPLYDIPYM#FEAR.E	20.86	1.14783	600.644	30058	3	Q7KZF4	SND1	197305029	03714
EBNA2 coactivator p100	K.ETCLITFLLAGIECPR.G	96.6	0.274702	946.984	38088	2	Q7KZF4	SND1	197305029	03714
EBNA2 coactivator p100	R.ALLLPDYYLVTVMLSGIK.C	22.59	0.520621	670.385	38444	3	Q7KZF4	SND1	119604043	03714
eIF 4G1	R.GRLKEELEEAR.D	39.53	6.272	443.912	13194	3	A0A0A0MR52	EIF4G1	302699247	06774
eIF2 alpha	R.IGRNECVVVIR.V	50.84	1.71138	657.868	15194	2	P05198	EIF2S1	119601340	04881
eIF2 alpha	R.YVMTTTTLER.T	23.14	2.38265	607.809	17645	2	P05198	EIF2S1	119601340	04881
eIF2 alpha	K.TVYSILR.H	25.96	0.0681152	426.253	19549	2	P05198	EIF2S1	119601340	04881
eIF2 alpha	K.INLIAPPR.Y	29.51	0.116389	447.282	19665	2	P05198	EIF2S1	119601340	04881
eIF2 alpha	R.HVAEVLEYTKDEQLESLFQR.T	106.1	0.916925	1217.61	26753	2	P05198	EIF2S1	119601340	04881
eIF2beta	R.YIKEYVTCHTCR.S	33.91	0.064427	543.922	13269	3	P20042	EIF2S2	205830882	04882
eIF2beta	R.LYFLQCETCHSR.C	53.85	2.09702	807.362	19505	2	P20042	EIF2S2	205830882	04882
eIF2beta	K.KTSFVNFTDICK.L	17.09	0.902909	487.247	20812	3	P20042	EIF2S2	205830882	04882
eIF2beta	K.TSFVNFTDICK.L	47.31	0.123157	666.319	24810	2	P20042	EIF2S2	205830882	04882
eIF2beta	K.IFDIDEAEEGVKDLK.I	67.8	1.26797	860.937	25306	2	P20042	EIF2S2	205830882	04882
EIF3S3	K.NSHLINVLMWELEKK.S	34.56	1.69472	927.502	27399	2	A0A087WZK9	EIF3H	119612365	04885
EIF3S5	K.AYVSTLMGVPGR.T	50.86	0.273457	625.832	22176	2	B3KSH1	EIF3F	119620460	04887
EIF3S5	R.IGVDLIMK.T	50.44	2.60208	444.764	24323	2	B3KSH1	EIF3F	119589045	04887
EIF3S7	R.NLAMEATYINHNFSQQCLR.M	93.89	1.14196	1155.54	22680	2	O15371	EIF3D	119580514	04888
EIF3S8	R.AKELLGQGLLLR.S	48.8	0.930718	655.912	22367	2	H3BRV0	EIF3C	312433975	04889
EIF3S8	R.FEELTNLIR.T	38.2	1.13166	567.812	25366	2	H3BRV0	EIF3C	312433975	04889
EIF3S8	K.CLEEFELLGK.A	29.96	1.45926	619.309	26994	2	H3BRV0	EIF3C	312433975	04889
EIF4A1	R.KGVAINMVTEEDKR.T	61.73	0.476151	530.616	14706	3	P60842	EIF4A1	224036361	04030
EIF4A1	K.KEELTLEGIR.Q	24.17	0.46141	594.335	18512	2	J3KT12	EIF4A1	325197164	04030
EIF4A1	R.ILVKKEELTLEGIR.Q	42.72	0.416211	547.67	19185	3	J3KT12	EIF4A1	325197164	04030
EIF4A2	K.GYDVIAQAQSGTGK.T	81.28	1.206	697.85	18266	2	J3KT12	EIF4A1	325197164	04030
EIF4A2	R.GIYAYGFEKPSAIQQR.A	55.46	0.0404828	914.473	19532	2	J3KT12	EIF4A1	325197164	06482
EIF4A2	R.VFDMLNR.R	21.45	0.114037	447.729	21990	2	Q9NZE6	EIF4A2	325197164	04030
eIF5A-1	K.KYEDICPSTHNMDVPNIKR.N	36.06	3.52165	580.03	16613	4	I3L504	EIF5A	219555712	02555
eIF5A-1	K.KYEDICPSTHNMDVPNIK.R	55.13	0.746875	1081.01	18371	2	I3L504	EIF5A	219555712	02555
eIF5A-1	K.YEDICPSTHNMDVPNIK.R	40.17	1.48359	678.309	19324	3	I3L504	EIF5A	219555712	02555
eIF5A-1	K.VHLVGIDIFTGKKYEDICPSTHNMDVPNIK.R	19.5	2.51807	1147.58	24827	3	I3L504	EIF5A	219555712	10426
eIF5A-1	K.VHLVGIDIFTGK.K	50.68	1.46757	649.876	27069	2	I3L504	EIF5A	219555712	10426
Electron transfer flavoprotein beta polypeptide	R.LGPLQVAR.V	35.22	0.838874	427.266	17550	2	P38117	ETFB	119592410	00557
Electron transfer flavoprotein beta polypeptide	K.IEVIKPGDLGVDLTSK.L	57.82	1.22687	561.99	24527	3	P38117	ETFB	119592410	00557
Electron transfer flavoprotein dehydrogenase	K.LTFPGGLLIGCSPGFMNVPK.I	52.71	0.827516	1053.05	34719	2	J3KND9	ETFDH	292495008	01978
Electron transfer flavoprotein, alpha polypeptide	R.LGGEVSCLVAGTK.C	77.84	0.361052	645.84	19823	2	J3KN60	ETFA	119619627	01979
Electron transfer flavoprotein, alpha polypeptide	K.QFNYTHICAGASAFGK.N	78.27	1.61077	886.413	19829	2	P13804	ETFA	189181759	01979
Electron transfer flavoprotein, alpha polypeptide	R.AAVDAGFVPNDMQVGQTGK.I	84.26	2.30352	952.96	22759	2	H0YK49	ETFA	189181759	01979
Electron transfer flavoprotein, alpha polypeptide	K.VVPEMTEILK.K	23.36	0.738794	579.826	23951	2	H0YK49	ETFA	189181759	01979
Electron transfer flavoprotein, alpha polypeptide	K.LLYDLADQLHAAVGASR.A	105.5	1.54002	906.985	28967	2	H0YK49	ETFA	189181759	01979
Electron transfer flavoprotein, alpha polypeptide	K.LEVAPISDIIAIK.S	29.72	0.587626	691.419	30528	2	H0YK49	ETFA	189181759	01979
Electron transfer flavoprotein, alpha polypeptide	K.GLLPEELTPLILATQK.Q	16.54	4.41126	868.51	35204	2	P13804	ETFA	189181759	01979
Electron transfer flavoprotein, alpha polypeptide	K.TIVAINKDPEAPIFQVADYGIVADLFK.V	95.47	0.741286	983.198	37387	3	H0YK49	ETFA	189181759	01979
Electron transfer flavoprotein, alpha polypeptide	K.IVAPELYIAVGISGAIQHLAGMKDSK.T	61.07	0.909948	671.123	37748	4	H0YK49	ETFA	189181759	01979
ELG protein	K.KVDHRAPGAEEDDSELQR.A	71.39	0.987828	684.664	11055	3	Q53F19-2	C17orf85	166295179	17116
ELG protein	R.APGAEEDDSELQR.A	80.49	1.59393	708.817	13223	2	Q53F19-2	C17orf85	166295179	17116
Elongation factor 1 alpha 1	R.QTVAVGVIK.A	43.23	1.40832	457.786	16103	2	Q6IQ15	EEF1A1	197692479	00559
Elongation factor 1 alpha 1	K.QLIVGVNK.M	16.58	0.149332	435.774	16240	2	A0A087WV01	EEF1A1	197692479	00559
Elongation factor 1 alpha 1	R.TIEKFEKEAAEMGK.G	51.32	0.835604	805.909	17572	2	Q6IQ15	EEF1A1	197692479	00559
Elongation factor 1 alpha 1	K.IGGIGTVPVGR.V	56.48	1.11933	513.309	18474	2	Q6IQ15	EEF1A1	197692479	00559
Elongation factor 1 alpha 1	K.YYVTIIDAPGHR.D	73.39	0.57093	702.867	19918	2	Q6IQ15	EEF1A1	150182807	00559
Elongation factor 1 alpha 1	R.EHALLAYTLGVK.Q	67.9	0.240351	657.874	22888	2	A0A087WV01	EEF1A1	197692479	00559
Elongation factor 1 alpha 1	R.YEEIVKEVSTYIK.K	55.93	0.144923	800.927	24484	2	Q6IQ15	EEF1A1	129395719	00559
Elongation factor 1 alpha 1	R.VETGVLKPGMVVTFAPVNVTTEVK.S	82.68	0.609052	1258.19	26774	2	Q6IQ15	EEF1A1	129395719	00559
Elongation factor 1 alpha 1	K.IGGIGTVPVGRVETGVLKPGMVVTFAPVNVTTEVK.S	40.47	0.103919	1174.66	27634	3	Q6IQ15	EEF1A1	129395719	00559
Elongation factor 1 alpha 1	K.SGDAAIVDMVPGKPMCVESFSDYPPLGR.F	87.85	0.371236	999.138	28945	3	Q6IQ15	EEF1A1	129395719	00559
Elongation factor 1 alpha 1	K.DGNASGTTLLEALDCILPPTRPTDKPLRLPLQDVYK.I	21.48	1.12717	1326.7	35426	3	Q6IQ15	EEF1A1		00559
Elongation factor 1 alpha 1	K.KIGYNPDTVAFVPISGWNGDNMLEPSANMPWFK.G	78.09	4.96544	1232.59	35632	3	Q6IQ15	EEF1A1	129395719	00559
Elongation factor 1 alpha 1	K.NMITGTSQADCAVLIVAAGVGEFEAGISK.N	40.94	4.42493	970.48	40282	3	Q6IQ15	EEF1A1	197692479	00559
Elongation factor 1, alpha 2	K.YYITIIDAPGHR.D	55.2	0.0803528	709.875	21745	2	Q05639	EEF1A2	197692479	04265
Elongation factor 1, alpha 2	K.SGDAAIVEMVPGKPMCVESFSQYPPLGR.F	59.73	1.71318	1511.73	27690	2	Q05639	EEF1A2	197692479	04265
Elongation factor 1, alpha 2	R.VETGILRPGMVVTFAPVNITTEVK.S	77.29	0.701557	1286.22	29208	2	Q05639	EEF1A2	197692479	04265
Embryonic lethal abnormal vision like 1	K.VSYARPSSEVIK.D	27.75	1.25175	668.366	13720	2	B4DVB8	ELAVL1	119589356	16025
Embryonic lethal abnormal vision like 1	R.VLVDQTTGLSR.G	57.47	1.46215	594.832	17442	2	B4DVB8	ELAVL1	119589356	16025
Embryonic lethal abnormal vision like 1	R.SEAEEAITSFNGHKPPGSSEPITVK.F	30.3	1.12392	871.434	19000	3	B4DVB8	ELAVL1	119589356	16025
Embryonic lethal abnormal vision like 1	K.NVALLSQLYHSPAR.R	84.9	0.79166	784.931	22339	2	B4DVB8	ELAVL1	119589356	16025
Embryonic lethal abnormal vision like 1	K.DVEDMFSR.F	20.02	2.52398	499.715	24162	2	B4DVB8	ELAVL1	119589356	16025
Embryonic lethal abnormal vision like 1	K.DANLYISGLPR.T	50.62	0.510402	609.828	24443	2	B4DVB8	ELAVL1	119589356	16025
Embryonic lethal abnormal vision like 1	R.SLFSSIGEVESAK.L	91.09	0.217184	677.348	24975	2	B4DVB8	ELAVL1	292659624	16025
Emerin	R.YNIPHGPVVGSTR.R	27.55	1.62235	466.25	16740	3	P50402	EMD	253723299	02309
Enabled homolog	K.GSTIETEQKEDKGEDSEPVTSK.A	53.78	0.554694	798.71	11385	3	A0A0U1RRM6	ENAH	166014265	12360
Endonuclease G like 1	R.SQGAEGALTGKQPDGSAEK.A	21.11	0.613911	610.966	12347	3	Q9Y2C4	EXOG	224451073	06813
Endonuclease G like 1	K.AVLEQFGFPLTGTEAR.C	27.12	4.97611	868.45	29489	2	Q9Y2C4	EXOG	224451073	06813
Endoplasmic reticulum protein 29	K.GALPLDTVTFYK.V	38.17	1.5158	662.86	26740	2	P30040	ERP29	192987145	03794
Endothelial monocyte activating polypeptide 2	K.KQQSIAGSADSKPIDVSR.L	58.66	0.714364	472.504	13216	4	Q12904	AIMP1	215490011	04676
Endothelial monocyte activating polypeptide 2	R.TVVSGLVNHVPLEQMQNR.M	21.05	3.43781	1011.03	22519	2	Q12904	AIMP1	215490011	04676
Enolase 1	K.KLNVTEQEKIDK.L	70.08	0.647148	482.272	12172	3	P06733	ENO1	203282370	01400
Enolase 1	K.LNVTEQEKIDK.L	53.78	1.34122	658.857	13454	2	P06733	ENO1	203282370	01400
Enolase 1	R.IGAEVYHNLK.N	51.04	0.0664559	572.312	14636	2	P06733	ENO1	319996655	01400
Enolase 1	K.TIAPALVSK.K	17.91	0.431324	450.281	16495	2	P06733	ENO1	203282370	01400
Enolase 1	R.SGKYDLDFK.S	22.31	0.785058	536.77	16872	2	P06733	ENO1	319996655	01400
Enolase 1	R.SGKYDLDFKSPDDPSR.Y	80.32	1.5316	913.93	18105	2	P06733	ENO1	319996655	01400
Enolase 1	K.LAQANGWGVM#VSHR.S	80.7	0.677147	771.385	19038	2	P06733	ENO1	319996655	01400
Enolase 1	K.YGKDATNVGDEGGFAPNILENK.E	70.17	0.00389762	770.373	22827	3	P06733	ENO1	319996655	01400
Enolase 1	K.DATNVGDEGGFAPNILENK.E	101.95	0.028558	980.966	26303	2	P06733	ENO1	319996655	01400
Enolase 1	R.YISPDQLADLYK.S	46.83	1.28216	713.366	26605	2	P06733	ENO1	319996655	01400
Enolase 1	K.YGKDATNVGDEGGFAPNILENKEGLELLK.T	78.08	0.818682	1031.19	26802	3	P06733	ENO1	319996655	01400
Enolase 1	K.FTASAGIQVVGDDLTVTNPK.R	57.81	4.39636	1017.03	28351	2	P06733	ENO1	319996655	01400
Enolase 1	R.HIADLAGNSEVILPVPAFNVINGGSHAGNK.L	102.31	1.49756	1004.53	29053	3	P06733	ENO1	319996655	01400
Enolase 1	K.DATNVGDEGGFAPNILENKEGLELLK.T	34.21	2.94601	915.128	29567	3	P06733	ENO1	319996655	01400
Enolase 1	K.LAM#QEFM#ILPVGAANFR.E	82.89	1.31445	970.491	35782	2	P06733	ENO1	319996655	01400
Enolase 1	K.AGYTDKVVIGMDVAASEFFR.S	82.63	0.695288	726.03	37189	3	P06733	ENO1	319996655	01400
Enolase 2	R.AAVPSGASTGIYEALELR.D	110.47	0.0853212	902.976	26889	2	B7Z2X9	ENO2	311771971	00573
Enolase 2	K.LAMQEFMILPVGAESFR.D	35.39	0.857152	969.994	35965	2	B7Z2X9	ENO2	119609117	00573
Enolase 2	K.FGANAILGVSLAVCK.A	98.82	1.58702	760.42	37137	2	B7Z2X9	ENO2	319996655	01400
Enolase 2	R.SGETEDTFIADLVVGLCTGQIK.T	112.29	2.21065	1177.08	37810	2	B7Z2X9	ENO2	319996655	01400
Enolase 3	K.LAQSNGWGVM#VSHR.S	30.94	1.74866	779.385	19039	2	D3DTL2	ENO3	311771971	01400
Enolase 3	K.VNQIGSVTESIQACK.L	84.78	1.34041	817.415	19491	2	D3DTL2	ENO3	311771971	11746
Enoyl CoA hydratase 1	K.EGMTAFVEKR.K	35.05	1.73521	584.296	16051	2	P30084	ECHS1	194097323	03799
Enoyl CoA hydratase 1	K.NNTVGLIQLNRPK.A	71.87	1.61026	733.924	17793	2	P30084	ECHS1	194097323	03799
Enoyl CoA hydratase 1	K.SLAMEMVLTGDRISAQDAK.Q	97.57	1.05304	1018.51	25302	2	P30084	ECHS1	194097323	03799
Enoyl CoA hydratase 1	K.AQFAQPEILIGTIPGAGGTQR.L	75.25	0.0847003	1063.07	27774	2	P30084	ECHS1	194097323	03799
Enoyl CoA hydratase 1	K.ALNALCDGLIDELNQALK.T	87.23	1.49466	986.013	37287	2	P30084	ECHS1	194097323	03799
Enoyl CoA hydratase 1	K.ICPVETLVEEAIQCAEK.I	88.31	0.692823	994.986	37428	2	P30084	ECHS1	194097323	03799
Enoyl CoA hydratase, peroxisomal	K.VIGNQSLVNELAFTAR.K	108.13	0.0277146	866.473	26773	2	Q13011	ECH1	183448178	02825
Enoyl CoA hydratase, peroxisomal	K.MFTAGIDLMDMASDILQPK.G	123.74	0.834522	1049.01	38190	2	Q13011	ECH1	183448178	02825
Epiplakin 1	R.GSAVHQLSEELR.C	58.75	0.677388	442.565	15977	3	A0A075B730	EPPK1	300669637	06500
Epiplakin 1	R.AGTLTVEELGATLTSLLAQAQAQAR.A	60.87	0.868559	838.458	38217	3	A0A075B730	EPPK1	300669637	06500
Epoxide hydrolase	K.IIPLLTDPK.N	36	1.57682	505.317	24121	2	P07099	EPHX1	209862837	00581
Epsin 4	K.HIHITQATETTTTR.H	51.51	1.17652	537.282	12028	3	Q14677	CLINT1	307078125	06273
ERDJ5	K.AIAALISEKLETLR.N	45.74	1.63622	764.458	26481	2	Q8IXB1	DNAJC10	142981524	09722
ERH	R.ADTQTYQPYNKDWIK.E	18.44	5.50541	935.947	18940	2	P84090	ERH	119601396	09026
ERP44	K.TPADCPVIAIDSFR.H	46.05	0.843916	781.387	25937	2	Q9BS26	ERP44	193885198	10290
ERP72	K.VDATAETDLAKR.F	48.65	0.665286	645.339	13742	2	P13667	PDIA4	300193164	06501
ERP72	K.VSQGQLVVMQPEKFQSK.Y	22.15	1.75425	645.013	18999	3	P13667	PDIA4	119600472	06501
ERP72	K.QLEPVYNSLAK.K	38.63	1.54873	631.344	19095	2	P13667	PDIA4	119600472	06501
ERP72	K.RFDVSGYPTLK.I	26.01	1.49842	641.844	19290	2	P13667	PDIA4	300193164	06501
Erythrocyte membrane protein band 4.1-like 2	R.VVVHKETELAEEGED.-	52.69	0.757806	842.408	13513	2	Q6R5J7	EPB41L2	313747586	09126
Esterase D	K.KAFSGYLGTDQSK.W	95.74	1.98473	701.355	15604	2	P10768	ESD	217035508	00588
Esterase D	K.VFEHDSVELNCK.M	52.63	1.72414	738.844	15912	2	P10768	ESD	217035508	00588
Esterase D	R.MSIFGHSMGGHGALICALK.N	63.67	1.34878	993.991	22935	2	P10768	ESD	217035508	00588
Esterase D	K.SVSAFAPICNPVLCPWGKK.A	40.82	1.42087	1066.05	26535	2	P10768	ESD	217035508	00588
Esterase D	K.SVSAFAPICNPVLCPWGK.K	32.36	3.07739	1002	30407	2	P10768	ESD	217035508	00588
Esterase D	R.LQEGYDHSYYFIATFITDHIR.H	50.75	0.663515	648.065	35148	4	P10768	ESD	119629173	00588
Estrogen receptor binding protein	K.QIVGTPVNSEDSDTR.Q	66.44	0.767722	809.39	15342	2	J3KP30	DNTTIP2	166987398	09994
Eukaryotic initiation factor 2 associated protein, 67KD	R.SALEDKERDEDDEDGDGDGDGATGK.K	52.56	2.05543	866.02	11583	3	B4DUX5	METAP2	157830411	03522
Eukaryotic initiation factor 2 associated protein, 67KD	K.SKGPSAAGEQEPDKESGASVDEVAR.Q	42.27	1.94429	834.395	12922	3	B4DUX5	METAP2	157830411	03522
Eukaryotic initiation factor 2 associated protein, 67KD	K.VQTDPPSVPICDLYPNGVFPK.G	42.61	0.869763	1172.09	28973	2	P50579	METAP2	167013177	03522
Eukaryotic translation elongation factor 1 beta 2	K.LVPVGYGIK.K	20.69	1.68151	473.293	19061	2	P24534	EEF1B2	157830180	02804
Eukaryotic translation elongation factor 1 beta 2	R.SIQADGLVWGSSK.L	65.21	0.988357	674.349	22915	2	P24534	EEF1B2	157830180	02804
Eukaryotic translation elongation factor 1 beta 2	K.SSILLDVKPWDDETDMAKLEECVR.S	95.02	1.36346	950.463	29048	3	P24534	EEF1B2	157830180	02804
Eukaryotic translation elongation factor 1 epsilon 1	K.QANKEYLLGSTAEEK.A	104.99	1.17798	840.927	15070	2	C9J1V9	EEF1E1-BLOC1S5	208879470	10931
Eukaryotic translation elongation factor 1 gamma	R.KLDPGSEETQTLVR.E	71.03	0.630713	786.916	15787	2	P26641	EEF1G	119594434	11745
Eukaryotic translation elongation factor 1 gamma	R.VLSAPPHFHFGQTNR.T	30.88	0.564445	427.724	17383	4	P26641	EEF1G	119594433	11745
Eukaryotic translation elongation factor 1 gamma	K.ALIAAQYSGAQVR.V	62.71	2.03156	674.371	18263	2	P26641	EEF1G	119594433	11745
Eukaryotic translation elongation factor 1 gamma	K.STFVLDEFKR.K	35.09	0.689404	621.329	22019	2	P26641	EEF1G	119594432	11745
Eukaryotic translation elongation factor 1 gamma	R.RILGLLDAYLK.T	30.83	0.214938	637.895	28107	2	P26641	EEF1G	119594431	11745
Eukaryotic translation elongation factor 1 gamma	R.WFLTCINQPQFR.A	48.15	0.71065	805.4	28486	2	P26641	EEF1G	119594432	11745
Eukaryotic translation elongation factor 1, delta	K.SLAGSSGPGASSGTSGDHGELVVR.I	167.67	1.04528	1093.03	15671	2	A0A087X1X7	EEF1D	304555583	00560
Eukaryotic translation elongation factor 1, delta	R.QENGASVILR.D	61.04	0.900063	543.799	16400	2	A0A087X1X7	EEF1D	304555588	00560
Eukaryotic translation elongation factor 1, delta	R.FYEQMNGPVAGASR.Q	53.66	8.44833	763.85	18248	2	Q4VBZ6	EEF1D	304555588	00560
Eukaryotic translation elongation factor 1, delta	R.SIQLDGLVWGASK.L	47.74	7.5574	687.38	28164	2	Q4VBZ6	EEF1D	304555588	00560
Eukaryotic translation elongation factor 1, delta	R.GVVQELQQAISKLEAR.L	109.75	2.91127	884.997	35247	2	Q4VBZ6	EEF1D	304555583	00560
Eukaryotic translation elongation factor 2	K.FAAKGEGQLGPAER.A	76.96	1.43422	715.874	13373	2	P13639	EEF2	187953217	00561
Eukaryotic translation elongation factor 2	R.NMSVIAHVDHGK.S	32.9	0.419836	436.556	13409	3	P13639	EEF2	187953217	00561
Eukaryotic translation elongation factor 2	K.EGALCEENMR.G	32.03	1.07406	604.755	14227	2	P13639	EEF2	187953217	00561
Eukaryotic translation elongation factor 2	K.TGTITTFEHAHNMR.V	91.3	2.35554	808.388	14408	2	P13639	EEF2	187953217	00561
Eukaryotic translation elongation factor 2	R.IMGPNYTPGK.K	15.28	1.44774	539.273	15601	2	P13639	EEF2	187953217	00561
Eukaryotic translation elongation factor 2	K.DLEEDHACIPIKK.S	53.62	4.20083	784.396	15620	2	P13639	EEF2	187953217	00561
Eukaryotic translation elongation factor 2	K.KEDLYLKPIQR.T	33.1	0.38423	468.273	15635	3	P13639	EEF2	187953217	00561
Eukaryotic translation elongation factor 2	K.EDLYLKPIQR.T	19.82	0.484816	637.859	18535	2	P13639	EEF2	187953217	00561
Eukaryotic translation elongation factor 2	K.STLTDSLVCK.A	47.65	0.366689	562.287	19101	2	P13639	EEF2	187953217	00561
Eukaryotic translation elongation factor 2	R.ETVSEESNVLCLSK.S	24.87	6.3571	797.88	21295	2	P13639	EEF2	187953217	00561
Eukaryotic translation elongation factor 2	K.VFDAIMNFKKEETAK.L	78.57	1.57095	885.957	21578	2	P13639	EEF2	187953217	00561
Eukaryotic translation elongation factor 2	R.CLYASVLTAQPR.L	68.68	0.53093	689.861	21768	2	P13639	EEF2	187953217	00561
Eukaryotic translation elongation factor 2	R.GHVFEESQVAGTPMFVVK.A	99.02	0.324163	981.493	22974	2	P13639	EEF2	187953217	00561
Eukaryotic translation elongation factor 2	R.CELLYEGPPDDEAAMGIK.S	78.24	0.336669	1004.46	25037	2	P13639	EEF2	187953217	00561
Eukaryotic translation elongation factor 2	R.KIWCFGPDGTGPNILTDITK.G	98.18	0.242708	1117.07	29631	2	P13639	EEF2	187953217	00561
Eukaryotic translation elongation factor 2	K.AYLPVNESFGFTADLR.S	51.69	0.174454	900.452	29710	2	P13639	EEF2	187953217	00561
Eukaryotic translation elongation factor 2	K.IWCFGPDGTGPNILTDITK.G	95.91	3.79757	1053.02	33816	2	P13639	EEF2	187953217	00561
Eukaryotic translation elongation factor 2	R.TFCQLILDPIFK.V	43.26	1.99758	747.906	34255	2	P13639	EEF2	187953217	00561
Eukaryotic translation elongation factor 2	R.ALLELQLEPEELYQTFQR.I	77.34	2.38091	1110.58	35356	2	P13639	EEF2	187953217	00561
Eukaryotic translation elongation factor 2	R.VTDGALVVVDCVSGVCVQTETVLR.Q	19.27	1.83868	859.442	37154	3	P13639	EEF2	187953217	00561
Eukaryotic translation elongation factor 2	R.RWLPAGDALLQMITIHLPSPVTAQK.Y	48.76	1.07962	919.513	37289	3	P13639	EEF2	187953217	00561
Eukaryotic translation elongation factor 2	R.YVEPIEDVPCGNIVGLVGVDQFLVK.T	78.15	0.918306	1380.22	37297	2	P13639	EEF2	187953217	00561
Eukaryotic translation elongation factor 2	R.WLPAGDALLQMITIHLPSPVTAQK.Y	96.47	1.05098	867.48	37757	3	P13639	EEF2	187953217	00561
Eukaryotic translation elongation factor 2	R.LMEPIYLVEIQCPEQVVGGIYGVLNR.K	99.04	0.379321	1495.28	37774	2	P13639	EEF2	187953217	00561
Eukaryotic translation initiation factor 2, subunit 3	K.VGQEIEVRPGIVSK.D	37.81	1.43627	504.292	16900	3	P41091	EIF2S3	197692407	02155
Eukaryotic translation initiation factor 2, subunit 3	R.QATINIGTIGHVAHGK.S	53.95	0.863387	539.634	16984	3	P41091	EIF2S3	205830883	02155
Eukaryotic translation initiation factor 2, subunit 3	R.LIGWGQIR.R	18.34	2.48475	471.778	22628	2	P41091	EIF2S3	205830883	02155
Eukaryotic translation initiation factor 2, subunit 3	K.IVSLFAEHNDLQYAAPGGLIGVGTKIDPTLCR.A	21.22	2.50337	857.2	29101	4	P41091	EIF2S3	205830883	02155
Eukaryotic translation initiation factor 2A	K.LHEEEPPQNMKPQSGNDKPLSK.T	21.18	2.03098	501.452	12666	5	Q9BY44	EIF2A	209572747	11739
Eukaryotic translation initiation factor 2A	R.NTVSQSISGDPEIDKK.I	52.07	0.267193	573.292	14591	3	Q9BY44	EIF2A	209572747	11739
Eukaryotic translation initiation factor 2A	K.AVCLEFSPK.N	20.12	3.69527	525.77	20234	2	Q9BY44	EIF2A	209572747	11739
Eukaryotic translation initiation factor 2A	K.GLLHSFDLLK.A	15.89	2.80048	571.834	25327	2	Q9BY44	EIF2A	209572747	11739
Eukaryotic translation initiation factor 3 subunit k	K.CMIDQAHQEERPIR.Q	22.35	0.901934	446.464	13835	4	A0A087WVB9	EIF3K	119577212	11740
Eukaryotic translation initiation factor 3 subunit k	K.GIDRYNPENLATLER.Y	36.13	2.38175	880.948	21493	2	K7ERF1	EIF3K	119577212	11740
Eukaryotic translation initiation factor 3 subunit k	K.ALTNLPHTDFTLCK.C	69.43	0.447626	815.917	21736	2	A0A087WVB9	EIF3K	119577212	11740
Eukaryotic translation initiation factor 3, subunit 1	K.ITNSLTVLCSEK.Q	90.23	2.74197	682.86	19890	2	O75822	EIF3J	165761346	04883
Eukaryotic translation initiation factor 3, subunit 6 48kDa	R.YLTTAVITNK.D	22.29	3.46018	562.323	17780	2	P60228	EIF3E	119612325	03734
Eukaryotic translation initiation factor 3, subunit 9 eta, 116kDa	R.VTLMQLPTR.Q	37.78	0.693367	529.805	21943	2	P55884	EIF3B	218512094	06795
Eukaryotic translation initiation factor 3, subunit 9 eta, 116kDa	K.GTQGVVTNFEIFR.M	35.77	2.3587	734.381	26607	2	P55884	EIF3B	218512094	06795
Eukaryotic translation initiation factor 4B	R.AASIFGGAKPVDTAAR.E	69.64	0.121424	766.415	17216	2	P23588	EIF4B	205371761	04892
Eukaryotic translation initiation factor 4E	K.IVIGYQSHADTATK.S	63.91	0.817938	752.394	14831	2	P06730	EIF4E	345111042	00591
Eukaryotic translation initiation factor 4E	R.WLITLNK.Q	21.27	0.752647	444.271	24920	2	P06730	EIF4E	345111042	00591
Eukaryotic translation initiation factor 4E like 3	R.TPGRPTSSQSYEQNIK.Q	15.63	0.214738	598.299	12627	3	O60573	EIF4E2	134104923	05798
Eukaryotic translation initiation factor 5	R.YLLHGLECVVAMHQAQLISK.I	19.37	1.83274	770.74	25724	3	P55010	EIF5	119602217	03417
Eukaryotic translation initiation factor 5B	K.EMSSDSEYDSDDDRTKEER.A	38.86	0.293387	765.305	11257	3	A0A087WUT6	EIF5B	269849752	07304
Eukaryotic translation initiation factor 6	K.LNEAQPSTIATSMR.D	72.15	3.50156	759.88	17597	2	B7ZBG9	EIF6	220675563	04221
Eukaryotic translation initiation factor 6	R.HGLLVPNNTTDQELQHIR.N	104	0.506934	695.7	18471	3	P56537	EIF6	220675564	04221
Eukaryotic translation initiation factor 6	R.NSLPDTVQIR.R	19.31	3.06489	571.814	18496	2	P56537	EIF6	220675564	04221
Eukaryotic translation termination factor 1	R.GNGTSMISLIIPPKDQISR.V	36.68	1.66149	1014.05	25762	2	P62495	ETF1	237823785	02616
Eukaryotic translation termination factor 1	R.LSVLGAITSVQQR.L	38.7	1.61686	686.402	25915	2	Q96CG1	ETF1	237823785	02616
Ewing sarcoma breakpoint region 1	K.AAVEWFDGKDFQGSK.L	78.93	0.0664769	842.902	22910	2	Q96FE8	EWSR1	253970504	00592
Exonuclease 1	K.LSQCSSKDSDSEESDCNIK.L	47.77	5.21453	730.3	10919	3	Q9UQ84	EXO1	284172361	06932
Exosomal core protein CSL4	R.ETESQLLPDVGAIVTCK.V	38.79	0.00860242	930.475	28968	2	B1AMU4	EXOSC1	122920915	16223
Exosome component 10	K.FALGSVVAVTK.A	52.98	6.22176	546.33	23140	2	K7EJ37	EXOSC10	119592085	16180
Exosome component 10	R.TEDFIIDTLELR.S	22.05	1.01723	732.882	33296	2	Q01780	EXOSC10	339717676	16180
Exosome component 6	R.GGGPAGAGGEAPAALR.G	54.06	4.91491	654.84	14765	2	Q5RKV6	EXOSC6	122920912	12107
Exosome component 6	R.LLCDFR.R	24.93	3.08957	412.211	18979	2	Q5RKV6	EXOSC6	122920912	12107
Exportin 1	R.IYLDMLNVYK.C	46.24	0.0141546	636.339	29224	2	O14980	XPO1	226192711	03975
Exportin 1	K.YYGLQILENVIK.T	49.44	3.07268	726.906	34497	2	O14980	XPO1	226192711	03975
Exportin 1	K.YMLLPNQVWDSIIQQATK.N	84.66	0.339833	1074.56	37658	2	O14980	XPO1	226192711	03975
Exportin-T	R.QASLADCLNHAVGFASR.T	85.89	2.53181	908.944	24929	2	O43592	XPOT	119617538	04418
Expressed in T cells and eosinophils in atopic dermatitis	R.MLFWACSTNKPEGYR.V	38.07	1.55657	620.625	22321	3	Q96CS3	FAF2	127798507	16870
Expressed in T cells and eosinophils in atopic dermatitis	R.VTDPVGDIVSFMHSFEEK.Y	49.94	1.31029	679.658	37440	3	Q96CS3	FAF2	127798507	16870
Expressed in T cells and eosinophils in atopic dermatitis	R.ENTYPFLAMIMLK.D	29.02	1.34709	785.903	37533	2	Q96CS3	FAF2	127798507	16870
Ezrin	K.IALLEEAR.R	18.81	2.41872	457.77	20076	2	P15311	EZR	161702986	00475
Ezrin	K.QLFDQVVK.T	28.98	1.15509	488.776	21548	2	P15311	EZR	167887692	00475
Ezrin	R.GMLKDNAMLEYLK.I	36.25	1.91247	763.39	23993	2	P15311	EZR	161702986	00475
Ezrin	K.SQEQLAAELAEYTAK.I	82.68	0.773693	826.413	24853	2	P15311	EZR	161702986	00475
Ezrin	K.APDFVFYAPR.L	25.45	0.826996	591.8	25809	2	P15311	EZR	167887692	00475
Ezrin	K.IGFPWSEIR.N	38.57	0.362127	552.796	28336	2	P15311	EZR	167887692	00475
Ezrin	K.FYPEDVAEELIQDITQK.L	54.92	1.16928	680.006	38150	3	P15311	EZR	161702986	00475
F actin capping protein alpha 2 subunit	K.FTITPSTTQVVGILK.I	29.41	0.109662	802.966	26653	2	P47755	CAPZA2	119603921	11871
F actin capping protein beta subunit	K.GCWDSIHVVEVQEK.S	35.69	1.464	843.4	21656	2	P47756	CAPZB	330864679	11872
FACTp140	R.AHQKELAAQLNEEAK.R	47.33	2.0698	560.63	13020	3	Q9Y5B9	SUPT16H	119586791	16088
FACTp140	K.HQHMHDRDDLYAEQMER.E	54.04	1.30532	553.493	13065	4	Q9Y5B9	SUPT16H	119586791	16088
FACTp140	K.ELAAQLNEEAKR.R	72.83	1.77587	686.366	14619	2	Q9Y5B9	SUPT16H	119586791	16088
FACTp140	K.KAASITSEVFNK.F	27.21	5.7141	647.85	16191	2	Q9Y5B9	SUPT16H	119586791	16088
FACTp140	R.VM#EIVDADEKVR.H	54.1	1.45663	710.36	18091	2	Q9Y5B9	SUPT16H	119586791	16088
FACTp140	K.DLYIRPNIAQK.R	36.74	1.1873	665.878	18721	2	Q9Y5B9	SUPT16H	119586791	16088
FACTp140	R.GDKVDILYNNIK.H	43.42	0.211244	696.38	19266	2	Q9Y5B9	SUPT16H	119586791	16088
FACTp140	K.AASITSEVFNK.F	39.29	0.248585	583.806	19422	2	Q9Y5B9	SUPT16H	119586791	16088
FACTp140	R.FTSVRGDKVDILYNNIK.H	29.06	0.292119	661.362	19616	3	Q9Y5B9	SUPT16H	119586791	16088
FACTp140	R.INFYCPGSALGR.N	55.78	0.869593	677.832	22857	2	Q9Y5B9	SUPT16H	119586791	16088
FACTp140	R.ASNIKAPGEQTVPALNLQNAFR.I	40.42	1.60308	780.422	23815	3	Q9Y5B9	SUPT16H	119586791	16088
FACTp140	K.NFIEKVEALTK.E	38.76	1.37491	646.366	24921	2	Q9Y5B9	SUPT16H	119586791	16088
FACTp140	R.NEGNIFPNPEATFVK.E	39.49	0.775274	838.917	25287	2	Q9Y5B9	SUPT16H	119586791	16088
FACTp140	K.APGEQTVPALNLQNAFR.I	50.5	0.39541	913.481	26344	2	Q9Y5B9	SUPT16H	119586791	16088
FACTp140	K.ICDVYNAVMDVVKK.Q	63.24	3.36311	827.418	26754	2	Q9Y5B9	SUPT16H	119586791	16088
FACTp140	K.GNENANGAPAITLLIR.E	70.05	1.86344	812.443	27060	2	Q9Y5B9	SUPT16H	119586791	16088
FACTp140	K.AASITSEVFNKFFK.E	42.97	3.20109	794.92	27743	2	Q9Y5B9	SUPT16H	119586791	16088
FACTp140	K.ICDVYNAVMDVVK.K	78.3	3.00839	763.371	29696	2	Q9Y5B9	SUPT16H	119586791	16088
FACTp140	K.YETVIMPVFGIATPFHIATIK.N	37	0.0140529	783.429	35548	3	Q9Y5B9	SUPT16H	119586791	16088
Family with sequence similarity 136, member A	R.CSASCCEDSQASMK.Q	84.26	2.29424	810.793	10508	2	Q96C01	FAM136A	74751785	07866
Family with sequence similarity 136, member A	K.DSIDAGSKELQVK.Q	61.71	0.58285	695.365	15537	2	Q96C01	FAM136A	119575517	07866
Family with sequence similarity 136, member A	K.EALLSIGK.-	39.05	2.84408	415.752	20140	2	Q96C01	FAM136A	119614707	07866
Family with sequence similarity 136, member A	K.MQGLMFR.C	29.61	0.330903	441.72	21008	2	Q96C01	FAM136A	119614707	07866
Family with sequence similarity 136, member A	R.CHVPLAQAQALVTSELEKFQDR.L	30.29	6.741	847.43	30371	3	Q96C01	FAM136A	74751785	07866
Family with sequence similarity 47, member A	R.SDEPLIDPKLLLK.K	15.31	7.90614	740.941	38516	2	A0A0C4DGW7	FAM47A	223590225	10947
Far upstream element binding protein	R.GTPQQIDYAR.Q	46.42	1.59851	574.789	14157	2	Q96AE4	FUBP1	159162537	10349
Far upstream element binding protein	R.SCMLTGTPESVQSAKR.L	64.56	0.257443	584.619	14923	3	Q96AE4	FUBP1	119626763	10349
Far upstream element binding protein	R.IQFKPDDGTTPER.I	41.94	0.0718208	752.375	14964	2	Q96AE4	FUBP1	159162537	10349
Far upstream element binding protein	K.MVMIQDGPQNTGADKPLR.I	18.22	0.789456	657.664	17890	3	Q96AE4	FUBP1	119626763	10349
Far upstream element binding protein	R.LLDQIVEK.G	40.7	0.618237	479.285	19722	2	Q96AE4	FUBP1	119626763	10349
Far upstream element binding protein	K.IQIAPDSGGLPER.S	61.5	4.057	676.865	36860	2	Q96AE4	FUBP1	119626763	10349
Far upstream element-binding protein 2	R.GGGGPGGGGPGGGSAGGPSQPPGGGGPGIR.K	106.37	1.64841	1135.54	14439	2	A0A087WTP3	KHSRP	313104306	10350
Farnesyl pyrophosphate synthetase	K.CSWLVVQCLQR.A	32.8	0.681985	724.86	25586	2	P14324	FDPS	340708231	00606
Fascin 1	R.YLAADKDGNVTCER.E	35.5	0.629132	537.92	13148	3	J3KNT0	FSCN1	340707772	04068
Fascin 1	R.YLAPSGPSGTLK.A	24.76	0.591278	595.825	16042	2	J3KNT0	FSCN1	340707772	04068
Fatty acid synthase	K.GLVQALQTK.V	15.29	0.0292406	479.29	17954	2	A0A0U1RQF0	FASN	269849686	02567
Fatty acid synthase	K.VGDPQELNGITR.A	42.93	2.17299	649.84	17998	2	A0A0U1RQF0	FASN	288562975	02567
Fatty acid synthase	R.GTPLISPLIK.W	22.58	1.966	519.833	23237	2	A0A0U1RQF0	FASN	288562975	02567
Fatty acid synthase	R.FDASFFGVHPK.Q	38.97	2.06773	626.31	24089	2	A0A0U1RQF0	FASN	288562975	02567
Fatty acid synthase	R.SLLVNPEGPTLMR.L	27.49	0.337825	713.89	24156	2	A0A0U1RQF0	FASN	269849686	02567
Fatty acid synthase	K.AINCATSGVVGLVNCLR.R	100.69	0.287152	902.464	26613	2	A0A0U1RQF0	FASN	269849686	02567
Fatty acid synthase	R.VLEALLPLKGLEER.V	59.59	0.69243	790.475	28306	2	A0A0U1RQF0	FASN	269849686	02567
Fatty acid synthase	K.LPEDPLLSGLLDSPALK.A	55.67	0.622049	889.501	35758	2	A0A0U1RQF0	FASN	269849686	02567
Fatty acid synthase	R.TLLEGSGLESIISIIHSSLAEPR.V	81.81	0.455761	808.111	37895	3	A0A0U1RQF0	FASN	269849686	02567
Fatty acid synthase	R.ALGLGVEQLPVVFEDVVLHQATILPK.T	68.56	0.53346	929.201	37925	3	A0A0U1RQF0	FASN	288562975	02567
FAU	R.FVNVVPTFGKK.K	17.41	2.22219	618.362	20016	2	P62861	FAU	119594759	00002
FBP3	K.SINQQSGAHVELQR.N	98.58	1.45902	783.904	13369	2	Q96I24	FUBP3	187951661	04640
FBP3	R.IQFKPDDGISPER.A	55.73	0.45946	751.386	18296	2	Q96I24	FUBP3	187951661	04640
FBP3	K.AEGFVDALHR.V	20.02	0.943866	557.786	18509	2	Q96I24	FUBP3	187951661	04640
FBP3	K.MVMIQDGPLPTGADKPLR.I	92.42	0.806596	970.01	21743	2	Q96I24	FUBP3	187951661	04640
FBP3	R.CQHAAHIISELILTAQER.D	70.51	4.00847	1045.54	24940	2	Q96I24	FUBP3	187951661	04640
FBP3	R.EMVLEIIR.E	26.24	0.486751	501.786	25941	2	Q96I24	FUBP3	187951661	04640
Ferrochelatase	R.LFLDRDLMTLPIQNK.L	31.98	6.19149	909.009	29204	2	P22830	FECH	266618617	01509
FGF receptor 3	K.IADFGLAR.I	25.69	1.78787	431.743	20911	2	Q8IXN4	MAK	345846141	01809
FHL1	K.CLHPLANETFVAKDNK.I	72.54	1.38508	928.969	15782	2	Q5JXI2	FHL1	268607694	02157
FHL1	K.GEDFYCVTCHETK.F	32.75	0.667208	823.335	16747	2	Q5JXI2	FHL1	268607694	02157
FHL1	R.FVFHQEQVYCPDCAK.K	80.19	0.558136	964.426	18746	2	B7Z5T4	FHL1	268607694	02157
FHL1	K.QVIGTGSFFPK.G	19.82	0.613228	590.822	23044	2	Q5JXI2	FHL1	268607694	02157
Fibrillarin	K.RVSISEGDDKIEYR.A	53.01	1.57243	556.286	14853	3	P22087	FBL	197692469	00617
Fibrillarin	R.DHAVVVGVYRPPPK.V	28.39	0.503308	511.956	14901	3	P22087	FBL	197692469	00617
Fibrillarin	K.NVMVEPHRHEGVFICR.G	37.46	0.182831	495.748	15108	4	P22087	FBL	197692469	00617
Fibrillarin	K.NLVPGESVYGEKR.V	56.68	0.120186	724.381	15936	2	P22087	FBL	197692469	00617
Fibrillarin	K.LAAAILGGVDQIHIKPGAK.V	66	1.54371	936.558	21585	2	P22087	FBL	197692469	00617
Fibrillarin	R.TNIIPVIEDAR.H	23.11	2.54858	620.85	24130	2	P22087	FBL	197692469	00617
Fibrillarin	K.VLYLGAASGTTVSHVSDIVGPDGLVYAVEFSHR.S	73.97	1.37792	854.944	37145	4	P22087	FBL	197692469	00617
Filamin A, alpha	R.TGVELGKPTHFTVNAK.A	19.67	0.925294	425.485	15923	4	A0A087WWY3	FLNA	326205158	02060
Filamin A, alpha	K.VTAQGPGLEPSGNIANK.T	66.01	0.465859	826.933	15991	2	A0A087WWY3	FLNA	326205158	02060
Filamin A, alpha	K.AFGPGLQGGSAGSPAR.F	65.47	0.475618	715.362	16508	2	A0A087WWY3	FLNA	326205158	02060
Filamin A, alpha	K.YNEQHVPGSPFTAR.V	28.81	4.23766	801.89	16665	2	A0A087WWY3	FLNA	326205158	02060
Filamin A, alpha	K.TGVAVNKPAEFTVDAK.H	80.65	1.28	823.942	17073	2	A0A087WWY3	FLNA	326205158	02060
Filamin A, alpha	R.GAGTGGLGLAVEGPSEAK.M	74.18	1.20957	785.906	19720	2	A0A087WWY3	FLNA	326205158	02060
Filamin A, alpha	R.AWGPGLEGGVVGK.S	48.73	0.0717399	613.83	21443	2	A0A087WWY3	FLNA	326205158	02060
Filamin A, alpha	R.IANLQTDLSDGLR.L	47	0.113014	708.378	23358	2	A0A087WWY3	FLNA	326205158	02060
Filamin A, alpha	R.AEAGVPAEFSIWTR.E	40.21	0.714579	767.389	27998	2	P21333	FLNA	326205158	02060
Filamin A, alpha	R.LIALLEVLSQKK.M	37.32	4.84921	677.934	29788	2	A0A087WWY3	FLNA	326205158	02060
Filamin B	R.CVYKPMQPGPHVVK.I	23.75	0.198799	410.717	13612	4	B2ZZ83	FLNB	296434507	04543
Filamin B	K.IAGPGLGSGVR.A	42.55	0.849971	492.285	15196	2	B2ZZ83	FLNB	296434507	04543
Filamin B	K.VLFASQEIPASPFR.V	66.15	2.92477	781.42	26961	2	B2ZZ83	FLNB	296434507	04543
Filamin C	R.LIALLEVLSQK.R	44.51	0.236393	613.89	34736	2	A0A087WWY3	FLNA	326205158	02060
FIP1 like 1	R.SKEGKEAGSEPAPEQESTEATPAE.-	30.85	0.218779	820.373	12192	3	Q6UN15	FIP1L1	201023341	09646
FK506 binding protein 1A	K.RGQTCVVHYTGMLEDGKK.F	38.27	2.25972	693.677	14761	3	Q5W0X3	FKBP1A	296278516	01741
FK506 binding protein 1A	M.GVQVETISPGDGR.T	51.08	2.32911	657.838	16415	2	Q1JUQ3	FKBP12-Exin	197724894	01741
FK506 binding protein 3	K.LNEDKPKETKSEETLDEGPPK.Y	89.47	2.57194	596.803	12189	4	Q00688	FKBP3		01743
FK506 binding protein 3	R.AWTVEQLR.S	16.5	1.33861	501.771	20477	2	Q00688	FKBP3	241913087	01743
FK506 binding protein 3	R.AWTVEQLRSEQLPK.K	45.45	5.31072	842.95	21135	2	Q00688	FKBP3	241913087	01743
FK506 binding protein 3	K.ARLEIEPEWAYGK.K	20.66	0.0998847	521.272	22243	3	Q00688	FKBP3	157833438	01743
FK506 binding protein 3	R.GWDEALLTMSKGEK.A	67.97	1.24236	782.888	24532	2	Q00688	FKBP3	157833438	01743
FK506 binding protein 4	K.LQAFSAAIESCNK.A	59.17	1.60423	719.852	19800	2	Q02790	FKBP4	119609296	11794
FK506 binding protein 5	K.TSEGVTNEKGTDSQAMEEEKPEGHV.-	44	0.750411	673.053	13320	4	Q13451	FKBP5	224809329	04019
FK506 binding protein 8	R.SCSLVLEHQPDNIK.A	27.01	8.91924	547.28	16536	3	C8C9T5	FKBP8	256259626	05327
FK506 binding protein 8	K.TAVDGPDLEMLTGQER.V	103.3	1.7981	866.416	26531	2	J3KQ73	FKBP8	193806337	05327
FK506 binding protein 8	R.ADFVLAANSYDLAIK.A	24.71	2.01261	805.926	37086	2	J3KQ73	FKBP8	193806337	05327
Flap endonuclease 1	K.QLQQAQAAGAEQEVEK.F	91.69	0.622738	864.431	14076	2	P39748	FEN1	330689556	02670
Flap endonuclease 1	K.SIEEIVR.R	17.31	0.522785	423.24	17303	2	P39748	FEN1	330689556	02670
Flap endonuclease 1	K.KLPIQEFHLSR.I	29.92	0.481072	456.598	19426	3	P39748	FEN1	330689556	02670
Flap endonuclease 1	R.RLDPNKYPVPENWLHK.E	22.12	2.26413	502.272	19556	4	P39748	FEN1	330689556	02670
Flap endonuclease 1	K.QLQQAQAAGAEQEVEKFTK.R	94.98	0.356452	702.027	19748	3	P39748	FEN1	330689556	02670
Flap endonuclease 1	K.LIADVAPSAIR.E	44.1	0.989638	563.335	20072	2	P39748	FEN1	330689556	02670
Flap endonuclease 1	R.QGGDVLQNEEGETTSHLMGMFYR.T	97.2	1.69017	867.055	28951	3	P39748	FEN1	330689556	02670
Flap endonuclease 1	K.EAHQLFLEPEVLDPESVELK.W	51.95	1.99682	774.735	29241	3	P39748	FEN1	330689556	02670
Flap endonuclease 1	K.HLLSLMGIPYLDAPSEAEASCAALVK.A	34.98	1.54332	919.47	32990	3	P39748	FEN1	330689556	02670
FLJ10737	K.VIDVTVPLQCLVK.D	17.85	0.30596	742.432	29324	2	Q9NVH1	DNAJC11	217035105	07112
FLJ12525	K.AQQQEEQGSVNDVKEEEKEEK.E	55.2	4.15904	821.052	11647	3	Q9Y4W2	LAS1L	282403493	06519
FLJ16517 protein	R.QEAESQPCTSTLPR.E	50.5	2.83961	802.375	14183	2	Q6ZN17	LIN28B	223459806	13366
FLJ16517 protein	R.VTGPGGSPCLGSER.R	43.94	0.806611	687.328	14409	2	Q6ZN17	LIN28B	223459806	13366
FLJ20095	R.CRDPPSNPVAASPR.F	39.87	0.176539	508.584	12376	3	Q8ND82	ZNF280C	119632211	06526
FLJ20095	R.KTHTCQVIIENVSK.S	29.39	1.77744	552.964	13594	3	Q8ND82	ZNF280C	119632212	06526
FLJ44635 protein	R.VKPFMTGAAEQIK.H	58.66	3.71327	710.389	16907	2	Q8TBK7	TPT1	242556423	15979
Flotillin 1	K.VTGEVLDILTRLPESVER.L	25.85	6.14183	676.04	32252	3	O75955	FLOT1	168985679	06105
Flotillin 2	K.QVLLAQAEAEKIR.K	25.27	3.10583	734.93	18320	2	J3QLD9	FLOT2	254763294	00580
Flotillin 2	K.NVVLQTLEGHLR.S	40.32	5.36564	689.89	23095	2	J3QLD9	FLOT2	254763294	00580
Flotillin 2	R.CEDVETAEGVALTVTGVAQVK.I	76.78	3.385	1088.54	37058	2	Q14254	FLOT2	254763294	00580
FNBP4	K.DKTGTDSNSTESSETSTGSLCK.E	81.29	1.26572	764.665	11827	3	Q8N3X1	FNBP4	313104235	10996
Fodrin beta	R.EIGQSVDEVEK.L	23.72	2.07366	616.805	14871	2	Q01082	SPTBN1	190192202	01683
Fodrin beta	K.TALPAQSAATLPAR.T	51.67	2.38637	684.387	17174	2	Q01082	SPTBN1	190192202	01683
Fodrin beta	K.FMELLEPLNER.K	30.55	0.65866	695.855	29607	2	Q01082	SPTBN1	190192202	01683
Fodrin beta	R.LVSQDNFGFDLPAVEAATK.K	36.63	7.35497	1011.52	30003	2	Q01082	SPTBN1	190192202	01683
Forkhead box K1	R.TPFGPLSSRSAPASPTHPGLMSPR.S	18.57	9.94028	490.45	14239	5	P85037	FOXK1	119607697	18750
Fragile X mental retardation 1 protein	K.HLDIKENSTHFSQPNSTK.V	21.29	3.13198	521.512	13439	4	A0A087WXI3	FMR1	297374791	02398
Fragile X mental retardation 1 protein	R.EDLMGLAIGTHGANIQQAR.K	62.06	1.63107	998.009	24030	2	Q8IXW7	FMR1	297374791	02398
FtsJ homolog 3	R.TSVTDFLR.A	28.21	0.0618011	469.751	25093	2	Q8IY81	FTSJ3	194097365	17024
Fumarase	R.IYELAAGGTAVGTGLNTR.I	79.84	1.54201	882.467	21913	2	P07954	FH	196049945	00652
Fumarase	R.SGLGELILPENEPGSSIMPGK.V	33.58	4.23417	1063.05	29020	2	P07954	FH	196049945	00652
Fumarylacetoacetase	R.VFLQNLLSVSQAR.L	70.61	1.60017	737.924	29457	2	P16930	FAH	119619527	02040
FUS	R.NECNQCKAPKPDGPGGGPGGSHMGGNYGDDR.R	75.4	0.340205	797.334	12167	4	H3BPE7	FUS	283135201	00660
FUS	K.APKPDGPGGGPGGSHMGGNYGDDR.R	101.9	0.342658	751.663	12249	3	H3BPE7	FUS	283135201	00660
FUS	K.CPNPTCENMNFSWR.N	71.49	4.22677	906.87	22327	2	H3BPE7	FUS	283135201	00660
FUS	K.AAIDWFDGKEFSGNPIK.V	77.19	0.698705	947.971	27762	2	H3BPE7	FUS	332138053	00660
FUS	K.AAIDWFDGKEFSGNPIKVSFATR.R	44.29	1.7009	852.769	29166	3	H3BPE7	FUS	283135201	00660
FUS interacting protein 1	R.NVYSSSRYDDYDR.Y	33.44	3.38966	820.35	14265	2	O75494	SRSF10	300360554	05562
FUS interacting protein 1	R.YGPIVDVYVPLDFYTR.R	40.19	1.54201	958.995	35256	2	Q6IQ42	FUSIP1	300360554	05562
Fuse binding protein interacting repressor	R.QAFAPFGPIK.S	26.79	0.714025	538.3	23515	2	Q9UHX1	PUF60	303324712	18051
Fuse binding protein interacting repressor	K.LGLPPLTPEQQEALQK.A	53.37	0.755971	881.49	23883	2	Q9UHX1	PUF60	209862867	18051
Fuse binding protein interacting repressor	K.VGRPSNIGQAQPIIDQLAEEAR.A	58.91	0.152397	788.087	24375	3	Q9UHX1	PUF60	303324712	18051
Fuse binding protein interacting repressor	K.SIDMSWDSVTMK.H	49.24	1.24748	700.314	26414	2	Q9UHX1	PUF60	303324712	18051
Fuse binding protein interacting repressor	K.AQSSQDAVSSMNLFDLGGQYLR.V	151.52	1.31203	1194.07	33158	2	Q9UHX1	PUF60	303324712	18051
Fuse binding protein interacting repressor	K.AVTPPMPLLTPATPGGLPPAAAVAAAAATAK.I	72.41	0.138841	1397.78	33748	2	Q9UHX1	PUF60	209862867	18051
FXR1	K.VIQEIVDKSGVVR.V	54.89	0.668591	721.423	18556	2	P51114	FXR1	259013556	02892
FXR2	K.AGYSTDESSSSSLHATR.T	125.43	0.94659	878.392	12413	2	P51116	FXR2	259013556	05629
G protein pathway suppressor 1	K.SPPREGSQGELTPANSQSR.M	45.34	1.474	666.66	11816	3	A0A096LP07	GPS1	223590263	15991
G protein regulated inducer of neurite outgrowth 1	K.VGSLPLEKGSPVTTTK.A	22.49	6.74019	807.454	38052	2	Q7Z2K8	GPRIN1	296434528	11169
G protein, alpha inhibiting 1	K.IIHEAGYSEEECKQYK.A	20.27	1.67648	496.734	12687	4	P63096	GNAI1	335892078	00756
G1 to S phase transition 1	R.FVKQDQVCIAR.L	45.67	1.67337	455.244	14358	3	J3KQG6	GSPT1	237823789	00753
G1 to S phase transition 1	K.HFTILDAPGHK.S	26.63	0.758303	412.556	16167	3	J3KQG6	GSPT1	194097354	00753
G1 to S phase transition 1	K.STIGGQIMYLTGMVDKR.T	63.44	2.10914	935.48	28257	2	J3KQG6	GSPT1	194097354	00753
G10 Maternal transcript	R.KVESLWPIFR.I	51.24	5.62628	637.87	27317	2	P41223	BUD31	119597079	10351
Gamma glutamyl hydrolase	K.NLDGISHAPNAVK.T	34.28	1.00771	668.355	14600	2	Q92820	GGH	119607268	03299
Gamma glutamyl hydrolase	K.KPIIGILMQK.C	20.49	2.68428	570.861	21079	2	Q92820	GGH	119607268	03299
Gamma glutamyl hydrolase	K.SINGILFPGGSVDLR.R	51.56	0.0750885	772.925	29268	2	Q92820	GGH	119607268	03299
Ganglioside expression factor 2	K.VSGSQIVDIDKR.K	37.39	2.00574	439.578	15645	3	H3BSM5	GABARAPL2	119616036	16246
GART	K.VLEFNCR.F	29.76	2.10356	469.233	17393	2	P22102	GART	209869995	00716
GART	R.SAGVQCFGPTAEAAQLESSKR.F	99.27	2.24561	732.025	19054	3	P22102	GART	209869995	00716
GART	R.AIAFLQQPR.S	23.15	0.304714	522.304	21333	2	P22102	GART	209869995	00716
GART	R.LLEGDGGPNTGGMGAYCPAPQVSNDLLLK.I	85.16	5.51351	1472.7	27615	2	P22102	GART	209869995	00716
GART	K.VDLGGFAGLFDLK.A	61.76	1.61276	676.365	37452	2	P22102	GART	209869995	00716
Gastric H+/K+ ATPase alpha subunit	K.VIMVTGDHPITAK.A	47.08	1.37217	691.38	16115	2	P20648	ATP4A	297374799	01667
GBAS	K.EFLEFR.K	24.93	2.67483	420.717	24271	2	O75323	GBAS	119628372	04302
GBAS	R.SYQLRPGTMIEWGNYWAR.A	44.49	1.12025	1114.54	27392	2	O75323	GBAS	321267477	04302
GCN1 general control of amino acid synthesis 1 like 1	R.EGVLTGSPEQKEEAAK.A	49.71	2.67389	558.286	13263	3	Q92616	GCN1L1	301171133	16127
GCN1 general control of amino acid synthesis 1 like 1	K.CLQNPSSDIR.L	21.2	0.319445	595.285	14430	2	Q92616	GCN1L1	301171133	16127
GCN1 general control of amino acid synthesis 1 like 1	K.GLGILSLK.Q	17.91	0.477187	400.766	24357	2	Q92616	GCN1L1	301171133	16127
GCN1 general control of amino acid synthesis 1 like 1	K.DLAPYLPSVTPGLK.A	15.8	5.11826	735.91	28121	2	Q92616	GCN1L1	301171133	16127
GCN1 general control of amino acid synthesis 1 like 1	K.ILPEIIPILEEGLR.S	62.18	1.33586	802.984	37517	2	Q92616	GCN1L1	301171133	16127
GCN1 general control of amino acid synthesis 1 like 1	R.QIGSVIRNPEILAIAPVLLDALTDPSR.K	53.39	1.08649	957.881	37883	3	Q92616	GCN1L1	301171133	16127
GDP dissociation inhibitor 1	R.KQNDVFGEAEQ.-	41.49	0.0237233	632.794	16150	2	P31150	GDI1	119593116	02114
GDP dissociation inhibitor 1	R.GRDWNVDLIPK.F	19.96	1.0985	656.853	22830	2	Q5SX88	GDI2	197692559	02114
GDP dissociation inhibitor 1	R.FQLLEGPPESMGR.G	48.33	0.465524	730.864	24779	2	P31150	GDI1	119593117	02114
GDP dissociation inhibitor 1	K.SPYLYPLYGLGELPQGFAR.L	63.8	3.99795	1071.05	34575	2	Q5SX88	GDI2	197692559	02114
GDP dissociation inhibitor 1	K.KFDLGQDVIDFTGHALALYR.T	70.67	0.143473	760.399	37219	3	Q5SX88	GDI2	197692559	02114
GDP dissociation inhibitor 2	R.KSDIYVCMISFAHNVAAQGK.Y	97.03	1.93828	1120.06	27125	2	Q5SX88	GDI2	197692559	02863
GDP dissociation inhibitor 2	R.LSAIYGGTYMLNKPIEEIIVQNGK.V	81	1.45281	1326.21	29003	2	Q5SX88	GDI2	197692559	02863
GDP dissociation inhibitor 2	K.FVSISDLLVPK.D	24.74	0.698029	609.361	32595	2	Q5SX88	GDI2	197692559	02863
Gelsolin	K.HVVPNEVVVQR.L	29.26	4.96268	425.913	14418	3	A0A0A0MS51	GSN	260656201	00674
Gene rich cluster C10	K.MLQFVLPVATQIQQEVIK.A	73.38	0.381742	695.731	35861	3	Q99622	C12orf57	119609111	13609
General transcription factor 2 I	R.TNTPVKEDWNVR.I	70.15	1.59865	729.869	15536	2	P78347	GTF2I	254692934	03399
General transcription factor 2 I	K.QKVENLFNEK.C	42.54	1.42553	624.834	15965	2	P78347	GTF2I	254692934	03399
General transcription factor 2 I	K.MVDQLFCK.K	24.39	1.0841	520.749	20796	2	P78347	GTF2I	254692934	03399
General transcription factor IIIC, polypeptide 5, 63kDa	K.HGYAPSDLPVK.A	15.35	1.73199	592.31	15602	2	H7BY84	GTF3C5	170763508	16077
GFAT	R.WATHGEPSPVNSHPQR.S	30.78	2.61465	450.721	12549	4	Q06210	GFPT1	205277386	00702
GFAT	K.CQNALQQVVAR.Q	46.84	0.764769	643.835	17591	2	Q06210	GFPT1	220702256	00702
GFAT	K.LSTDHIPILYR.T	22.44	1.72775	664.371	21975	2	Q06210	GFPT1	205277386	00702
GK001 protein	R.LAQAWFNTHR.E	44.88	0.246053	622.32	17753	2	Q96A33	CCDC47	171906582	17041
GK001 protein	K.RQDLLNVLAR.M	48.69	0.263838	599.357	22010	2	Q96A33	CCDC47	171906582	17041
GK001 protein	K.YGLPDSLAILSEMGEVTDGMMDTK.M	85.57	0.383183	858.399	37992	3	Q96A33	CCDC47	171906582	17041
GLI1	R.ALSISPLSDASLDLQTVIR.T	24.11	7.13224	1000.05	32765	2	P08151	GLI1	263190680	01311
Glioma tumor suppressor candidate region gene 2	K.DVLAHQVPNAK.K	18.05	0.664625	596.328	13879	2	Q9NZM5	GLTSCR2	239787829	16142
Glomulin, FKBP associated protein	K.NMGWNLVGPVVR.C	30.82	0.860096	671.359	26696	2	Q92990	GLMN	119593504	03451
Glucose-6-phosphate dehydrogenase	K.NVKLPDAYER.L	29.5	0.455741	402.215	15876	3	E9PDV8	G6PD	119593092	02377
Glucose-6-phosphate dehydrogenase	R.LFYLALPPTVYEAVTK.N	20.12	1.75231	913.013	35413	2	E7EM57	G6PD	119593093	02377
Glucosidase I	R.SLAASSSFYGQR.N	55.73	2.63659	637.311	17243	2	Q13724	MOGS	225903430	03214
Glucosidase I	R.GRDPALPTLLNPK.T	27.82	0.793218	696.403	20516	2	Q13724	MOGS	225903430	03214
Glucosidase I	R.LAGSLLTQALESHAEGFRER.F	16.19	0.988496	547.04	24457	4	Q13724	MOGS	225903430	03214
Glucosidase I	R.LGPLLDILADSR.H	69.88	0.396028	641.872	33065	2	Q13724	MOGS	225903430	03214
Glucosidase II beta subunit	K.ETMVTSTTEPSR.C	55.2	1.19227	669.815	13309	2	K7ELL7	PRKCSH	211826282	03518
Glucosidase II beta subunit	K.LWEEQLAAAK.A	35.18	0.0932147	579.811	21346	2	K7ELL7	PRKCSH	211826282	03518
Glucosidase II beta subunit	K.SLEDQVEMLR.T	62.63	1.46441	610.304	23980	2	K7ELL7	PRKCSH	211826282	03518
Glucosidase II beta subunit	K.LGGSPTSLGTWGSWIGPDHDKFSAMK.Y	43.94	1.67916	683.835	26544	4	K7ELL7	PRKCSH	211826282	03518
Glutamate dehydrogenase 1	K.HGGTIPIVPTAEFQDR.I	74.49	0.794066	869.449	21700	2	B3KV55	GLUD1	317040164	11748
Glutamate dehydrogenase 1	R.GASIVEDKLVEDLR.T	36.3	0.0855015	772.42	23209	2	P00367	GLUD1	317040164	11748
Glutamate dehydrogenase 1	K.AKPYEGSILEADCDILIPAASEK.Q	51.79	0.305994	1245.63	26463	2	B3KV55	GLUD1	317040164	11748
Glutamate dehydrogenase 2	R.TAAYVNAIEK.V	31	1.31533	540.291	15856	2	B3KV55	GLUD1	317040164	11748
Glutamate dehydrogenase 2	K.ALASLM#TYK.C	32.22	9.08102	507.275	20713	2	P00367	GLUD1	317040164	11748
Glutamate dehydrogenase 2	K.CAVVDVPFGGAK.A	34.67	0.726459	610.311	21711	2	B3KV55	GLUD1	317040164	02143
Glutamate dehydrogenase 2	K.IIAEGANGPTTPEADKIFLER.N	108.94	0.294358	1121.59	22869	2	B3KV55	GLUD1	317040164	11748
Glutamate dehydrogenase 2	K.YNLGLDLR.T	51.69	1.16032	482.267	23876	2	B3KV55	GLUD1	317040164	11748
Glutamate dehydrogenase 2	K.CIAVGESDGSIWNPDGIDPK.E	69.98	0.74273	1065.49	26306	2	B3KV55	GLUD1	317040164	11748
Glutamate oxaloacetate transaminase-1	R.VGGVQSLGGTGALR.I	60.52	0.144687	636.357	17697	2	B7Z1I2	GOT1	255918058	00687
Glutamate oxaloacetate transaminase-1	M.APPSVFAEVPQAQPVLVFK.L	48.75	6.35243	1012.56	29893	2	B7Z1I2	GOT1	55663625	00687
Glutamate oxaloacetate transaminase, mitochondrial	R.VGAFTMVCK.D	42.01	0.902721	506.751	18903	2	E7ERW2	GOT2	308153643	00684
Glutamate oxaloacetate transaminase, mitochondrial	R.DDNGKPYVLPSVR.K	37.88	1.6948	730.382	19013	2	E7ERW2	GOT2	308153643	00684
Glutamate oxaloacetate transaminase, mitochondrial	R.IGASFLQR.F	48.33	3.03755	446.257	19231	2	E7ERW2	GOT2	308153643	00684
Glutamate oxaloacetate transaminase, mitochondrial	R.IAAAILNTPDLRK.Q	61.04	0.392597	698.42	19566	2	E7ERW2	GOT2	308153643	00684
Glutamate oxaloacetate transaminase, mitochondrial	K.MNLGVGAYRDDNGKPYVLPSVR.K	27.34	0.465052	807.75	21856	3	E7ERW2	GOT2	308153643	00684
Glutamate oxaloacetate transaminase, mitochondrial	R.FVTVQTISGTGALR.I	38.18	0.329699	725.407	22092	2	E7ERW2	GOT2	308153643	00684
Glutamate oxaloacetate transaminase, mitochondrial	R.IAAAILNTPDLR.K	73.64	0.201935	634.372	23030	2	E7ERW2	GOT2	308153643	00684
Glutamate oxaloacetate transaminase, mitochondrial	R.DVFLPKPTWGNHTPIFR.D	53.29	1.49032	1013.04	24662	2	E7ERW2	GOT2	308153643	00684
Glutamate oxaloacetate transaminase, mitochondrial	R.ISVAGVTSSNVGYLAHAIHQVTK.-	66.74	0.743963	588.823	25232	4	E7ERW2	GOT2	308153643	00684
Glutamate oxaloacetate transaminase, mitochondrial	K.EGSTHNWQHITDQIGMFCFTGLKPEQVER.L	80.42	0.559263	1149.21	27645	3	E7ERW2	GOT2	308153643	00684
Glutamine dependent carbamoyl phosphate synthase	R.ILALDCGLK.Y	28.14	0.728133	501.786	21869	2	P27708	CAD	344179069	06437
Glutamine dependent carbamoyl phosphate synthase	K.DQMSHLFNVAHTLR.M	18.13	0.562072	556.947	22127	3	P27708	CAD	119621019	06437
Glutamine dependent carbamoyl phosphate synthase	K.TLGVDLVALATR.V	51.22	4.90429	614.864	29809	2	P27708	CAD	119621019	06437
Glutamine dependent carbamoyl phosphate synthase	R.LSLDDLLQR.L	23.55	0.840947	536.804	30148	2	P27708	CAD	119621019	06437
Glutamine-fructose-6-phosphate transaminase 2	R.KEIFETLIK.G	20.89	0.567522	560.835	20805	2	O94808	GFPT2	119574141	04842
Glutaminyl tRNA synthetase	R.LFTLTALR.R	22.64	0.421584	467.789	25434	2	B4DDN1	QARS	119585358	07223
Glutamyl-prolyl-tRNA synthetase	R.FDDTNPEKEKEDFEK.V	27.43	1.58111	468.465	14613	4	P07814	EPRS	288558855	00703
Glutamyl-prolyl-tRNA synthetase	K.GSQFGQSCCLR.A	21.44	0.0800273	650.282	14740	2	P07814	EPRS	288558855	00703
Glutamyl-prolyl-tRNA synthetase	K.SLIGVEYKPVSATGAEDKDKK.K	72.41	5.02153	745.73	16248	3	P07814	EPRS		00703
Glutamyl-prolyl-tRNA synthetase	K.VLFDKVASQGEVVR.K	26.18	1.79525	516.292	19415	3	P07814	EPRS	288558855	00703
Glutamyl-prolyl-tRNA synthetase	K.YYTLFGR.S	37.26	5.98386	460.24	23442	2	P07814	EPRS	288558855	00703
Glutamyl-prolyl-tRNA synthetase	K.SLCIPFKPLCELQPGAK.C	18.51	5.64756	979.51	26359	2	P07814	EPRS	288558855	00703
Glutamyl-prolyl-tRNA synthetase	K.INEAVECLLSLK.A	84.55	1.40846	694.877	28210	2	P07814	EPRS	288558855	00703
Glutamyl-prolyl-tRNA synthetase	K.APKDQVDIAVQELLQLK.A	45.62	0.346421	636.698	33557	3	P07814	EPRS	288558855	00703
Glutathione peroxidase 1	K.CEVNGAGAHPLFAFLR.E	46.49	1.05295	879.94	26611	2	A0A087WUQ6	GPX1	311033481	11749
Glutathione S transferase 3	K.ASCLYGQLPK.F	31.12	0.904469	568.793	17713	2	P09211	GSTP1	332639673	00614
Glutathione S transferase 3	M.PPYTVVYFPVR.G	51.18	1.3351	669.365	25772	2	P09211	GSTP1	291463555	00614
Glutathione S transferase 3	K.AFLASPEYVNLPINGNGKQ.-	54.41	0.343496	1016.53	26494	2	P09211	GSTP1	332639673	00614
Glutathione S transferase 3	K.ALPGQLKPFETLLSQNQGGK.T	80.2	1.54457	1063.59	26563	2	P09211	GSTP1	332639673	00614
Glutathione S transferase 3	R.TLGLYGKDQQEAALVDMVNDGVEDLR.C	99.62	2.9185	950.474	31603	3	P09211	GSTP1	332639673	00614
Glutathione S transferase 3	K.DQQEAALVDMVNDGVEDLR.C	117.63	3.07798	1058.99	33617	2	P09211	GSTP1	332639673	00614
Glutathione S transferase microsomal 2	K.VTPPAVTGSPEFER.V	41.04	0.604	743.881	18763	2	Q99735	MGST2	324120898	03436
Glutathione S transferase omega 1	R.HEVININLK.N	38.64	1.9266	540.315	17678	2	P78417	GSTO1	312597297	10401
Glutathione S transferase omega 1	K.EFTKLEEVLTNKK.T	71.84	0.154541	789.941	20664	2	P78417	GSTO1	300360534	10401
Glutathione S-transferase Mu3	K.LKPQYLEELPGQLK.Q	33.15	1.40585	828.473	21681	2	A0A0A0MTN3	GSTM3	157057091	00712
Glyceraldehyde 3 phosphate dehydrogenase	K.LTGM#AFR.V	24.84	2.63492	406.209	13697	2	E7EUT4	GAPDH	315364801	00713
Glyceraldehyde 3 phosphate dehydrogenase	K.TVDGPSGKLWR.D	27.12	1.25036	405.887	16179	3	E7EUT4	GAPDH	134254708	00713
Glyceraldehyde 3 phosphate dehydrogenase	R.VVDLMAHMASKE.-	55.16	0.47195	665.829	19182	2	E7EUT4	GAPDH	119609193	00713
Glyceraldehyde 3 phosphate dehydrogenase	K.IISNASCTTNCLAPLAK.V	82.77	3.03504	917.461	19420	2	E7EU54	GAPDH	134254708	00713
Glyceraldehyde 3 phosphate dehydrogenase	R.GALQNIIPASTGAAK.A	52.8	1.14323	706.398	21220	2	E7EUT4	GAPDH	134254708	00713
Glyceraldehyde 3 phosphate dehydrogenase	R.VPTANVSVVDLTCR.L	93.99	1.14842	765.9	22572	2	E7EUT4	GAPDH	134254708	00713
Glyceraldehyde 3 phosphate dehydrogenase	K.RVIISAPSADAPMFVMGVNHEKYDNSLK.I	88.41	0.215565	1030.52	22918	3	E7EU54	GAPDH	134254708	00713
Glyceraldehyde 3 phosphate dehydrogenase	K.AENGKLVINGNPITIFQERDPSK.I	27.04	0.810912	635.843	24062	4	E7EU54	GAPDH	119609193	00713
Glyceraldehyde 3 phosphate dehydrogenase	R.VIISAPSADAPMFVMGVNHEKYDNSLK.I	87.02	0.0729516	1467.23	24931	2	E7EU54	GAPDH	134254708	00713
Glyceraldehyde 3 phosphate dehydrogenase	R.VIISAPSADAPMFVMGVNHEK.Y	93.13	1.01034	1107.06	25385	2	E7EU54	GAPDH	134254708	00713
Glyceraldehyde 3 phosphate dehydrogenase	K.AENGKLVINGNPITIFQER.D	64	1.79828	1057.07	25843	2	E7EU54	GAPDH	119609193	00713
Glyceraldehyde 3 phosphate dehydrogenase	K.LVINGNPITIFQERDPSK.I	71.58	2.33892	1021.06	26721	2	E7EU54	GAPDH	119609193	00713
Glyceraldehyde 3 phosphate dehydrogenase	K.LTGMAFRVPTANVSVVDLTCR.L	67.82	0.218447	1154.1	26805	2	E7EUT4	GAPDH	134254708	00713
Glyceraldehyde 3 phosphate dehydrogenase	K.LISWYDNEFGYSNR.V	31.87	4.01407	882.401	28168	2	E7EUT4	GAPDH	119609193	00713
Glyceraldehyde 3 phosphate dehydrogenase	K.LVINGNPITIFQER.D	35.52	0.0408947	807.454	29276	2	E7EU54	GAPDH	119609193	00713
Glyceraldehyde 3 phosphate dehydrogenase	K.WGDAGAEYVVESTGVFTTMEK.A	133.42	0.591119	1139.02	37165	2	E7EU54	GAPDH	119609193	00713
Glyceraldehyde 3 phosphate dehydrogenase	K.VIHDNFGIVEGLMTTVHAITATQK.T	127.83	1.38016	1298.18	37266	2	E7EUT4	GAPDH	134254708	00713
Glycerol 3 phosphate dehydrogenase 2	R.CKDVLTGQEFDVR.A	50.24	0.621666	783.882	19170	2	P43304	GPD2	285002233	00715
Glycerol kinase	K.AVLGPLVGAVDQGTSSTR.F	50.21	0.971104	864.469	24301	2	P32189	GK	326381123	08363
Glycogen debranching enzyme	R.HSPSIHQSVVAVSR.T	44.56	0.361084	501.939	13079	3	P35573	AGL	344179024	01984
Glycogen phosphorylase, liver form	R.GIVGVENVAELKK.S	25.83	1.71339	452.602	18832	3	E9PK47	PYGL	255653002	01987
Glycogen phosphorylase, liver form	K.LVIDQIDNGFFSPK.Q	48.76	0.52234	796.92	30240	2	E9PK47	PYGL	255653002	01987
Glycogen phosphorylase, liver form	R.DFNVGDYIQAVLDR.N	69.93	0.436978	812.902	37899	2	E9PK47	PYGL	255653002	01987
Glycoprotein synaptic 2	R.LLETLFVHR.F	51.2	0.640266	564.332	24291	2	Q9NZ01	TECR	48145901	17076
Glycoprotein synaptic 2	R.M#PIIPFLL.-	30.6	1.42148	480.285	39029	2	Q9NZ01	TECR	119626381	17076
Glycyl tRNA synthetase	K.VPLVAEKPLKEPK.T	52.03	1.04704	724.449	14535	2	P41250	GARS	313104283	02617
Glycyl tRNA synthetase	K.ELALQPKDDIVDR.A	49.71	2.39713	756.409	18969	2	P41250	GARS	313104283	02617
Glycyl tRNA synthetase	R.YPLFEGQETGKKETIEE.-	54.11	1.02604	999.49	18989	2	P41250	GARS	313104283	02617
Glycyl tRNA synthetase	K.TVNVVQFEPSKGAIGK.A	24.79	0.11948	837.465	19045	2	P41250	GARS	313104283	02617
Glycyl tRNA synthetase	K.TSGHVDKFADFMVK.D	52.86	0.992556	791.391	19235	2	P41250	GARS	313104283	02617
Glycyl tRNA synthetase	K.TVNVVQFEPSK.G	39.21	2.96073	624.337	19634	2	P41250	GARS	313104283	02617
Glycyl tRNA synthetase	R.IYLYLTK.V	23.8	0.264904	457.273	22190	2	P41250	GARS	313104283	02617
Glycyl tRNA synthetase	R.IMYTVFEHTFHVR.E	67.28	0.309554	840.422	22950	2	P41250	GARS	313104283	02617
Glycyl tRNA synthetase	K.LPFAAAQIGNSFR.N	46.15	2.33951	696.377	24987	2	P41250	GARS	313104283	02617
Glycyl tRNA synthetase	R.LLEFNQGKLPFAAAQIGNSFR.N	70.59	0.716858	774.419	28356	3	P41250	GARS	313104283	02617
Glycyl tRNA synthetase	K.CSVLPLSQNQEFMPFVK.E	69.85	5.11762	1012.5	30160	2	P41250	GARS	313104283	02617
Glycyl tRNA synthetase	K.SPITGNDLSPPVSFNLMFK.T	62.77	0.0261622	1032.53	32659	2	P41250	GARS	313104283	02617
Glycyl tRNA synthetase	K.TLYVEEVVPNVIEPSFGLGR.I	69.22	1.21181	1109.59	33753	2	P41250	GARS	313104283	02617
Glycyl tRNA synthetase	R.TFFSFPAVVAPFK.C	81.35	1.62438	729.396	34925	2	P41250	GARS	313104283	02617
Glycyl tRNA synthetase	R.LGDAVEQGVINNTVLGYFIGR.I	106.77	0.981579	1118.09	37395	2	P41250	GARS	313104283	02617
Glyoxalase I	R.VLGMTLIQK.C	31.17	1.3086	501.804	22378	2	Q04760	GLO1	134039205	00730
Glyoxalase I	R.GFGHIGIAVPDVYSACK.R	58.03	1.06874	895.947	23942	2	Q04760	GLO1	134039205	00730
Glyoxalase I	K.GLAFIQDPDGYWIEILNPNK.M	93.6	0.344742	1152.09	37392	2	Q04760	GLO1	134039205	00730
Glyoxylate reductase	R.RLPEAIEEVK.N	28.07	1.57307	592.339	16858	2	Q5T946	GRHPR	308387707	05052
Glyoxylate reductase	K.IAAAGLDVTSPEPLPTNHPLLTLK.N	17.27	0.199321	823.464	25935	3	Q9UBQ7	GRHPR	308387707	05052
Glyoxylate reductase	K.VISTMSVGIDHLALDEIK.K	72.06	1.2416	971.023	26871	2	Q5T946	GRHPR	308387707	05052
Golgi apparatus protein 1	K.LAEEESCREDVTR.V	25.28	0.0464323	797.362	11902	2	H3BM42	GLG1	224586817	02855
[truncated: 3,969 more rows]
