# Supplementary material for: Impact of exosomal HIV-1 Tat expression on the human cellular proteome
Source: Oncotarget. 2019 Sep 24;10(54):5632–44. doi: 10.18632/oncotarget.27207 (PMC6771461; doi:10.18632/oncotarget.27207)
Supplement: Supplementary file 14 [file oncotarget-10-5632-s014.xlsx]

## Sheet: Sheet1
Protein Name	Identified Peptide Sequence (#: methionine oxidation)	Average peakarea 293T cells (R1-R4)	Average peakarea IL16lamp cells (R1-R4)	Average peakarea mExo-Tat cells (R1-R4)	Peakarea 293T cells_R1	Peakarea IL16lamp cells_R1	Peakarea mExo-Tat cells_R1	Peakarea 293T cells_R2	Peakarea IL16lamp cells_R2	Peakarea mExo-Tat cells_R2	Peakarea 293T cells_R3	Peakarea IL16lamp cells_R3	Peakarea mExo-Tat cells_R3	Peakarea 293T cells_R4	Peakarea IL16lamp cells_R4	Peakarea mExo-Tat cells_R4	Ratio IL16lamp/293T cells	Ratio mExo-Tat/293T cells	Ratio mExo-Tat/IL16lamp cells	qvalues IL16lamp/293T cells	qvalues mExo-Tat/293T cells	qvalues mExo-Tat/IL16lamp cells	Charge state	NCBI gi accession	UNIPROT accession number	UNIPROT Gene Name	HPRD accession	Go location unique index	Go bio process unqiue index	Go mol process unique index	Kegg unique index
1-acyl-sn-glycerol-3-phosphate acyltransferase alpha	R.TGDAISVMSEVAQTLLTQDVR.V	483463	416219	5.5395e+06	342489	672318	833572	420424	220160	1084575	548076	261349	1511100	622864	511049	18728740	0.860911	11.4579	13.3091	0.296516	0.0846808	0.0708755	2	116130	Q99943	AGPAT1	04372_1	integral to membrane membrane	metabolic process	transferase activity acyltransferase activity	Glycerolipid metabolism Glycerophospholipid metabolism
1-phosphatidylinositol 4,5-bisphosphate phosphodiesterase beta-3	K.SFDPFTEVIVDGIVANALR.V	1.15807e+06	148280	3.82431e+06	121473	153637	872977	80318	27264	91561	4301056	324887	208966	129423	87333	14123736	0.128041	3.30232	25.7911	0.266288	0.322111	0.147755	3	1.30324e+06	G5E960	PLCB3	02577_1	nucleus membrane mitochondrion connexon complex integral to membrane	signal transduction	calcium ion binding	Inositol phosphate metabolism Alzheimer's disease Wnt signaling pathway Melanogenesis Huntington's disease Calcium signaling pathway Phosphatidylinositol signaling system Vascular smooth muscle contraction Chemokine signaling pathway Long-term depression GnRH signaling pathway Gap junction Long-term potentiation
1-phosphatidylinositol 4,5-bisphosphate phosphodiesterase beta-3	K.SFDPFTEVIVDGIVANALR.V	252851	414622	1.00227e+06		125337	243771	277677	767899	85008	201923	700810	61718	278953	64440	3618573	1.63979	3.96387	2.41731	0.458011	0.457602	0.461961	2	1.30324e+06	G5E960	PLCB3	02577_1	nucleus membrane mitochondrion connexon complex integral to membrane	signal transduction	calcium ion binding	Inositol phosphate metabolism Alzheimer's disease Wnt signaling pathway Melanogenesis Huntington's disease Calcium signaling pathway Phosphatidylinositol signaling system Vascular smooth muscle contraction Chemokine signaling pathway Long-term depression GnRH signaling pathway Gap junction Long-term potentiation
1-phosphatidylinositol 4,5-bisphosphate phosphodiesterase beta-3	K.ILLEIGAK.G	1.52576e+06	1.61311e+06	6.952e+06	1231599	1669943	5844279	1665170	1746126	3528835	1009396	1580763	4363667	2196886	1455602	14071217	1.05725	4.55641	4.30969	0.344714	0.0287849	0.0272561	2	1.30324e+06	G5E960	PLCB3	02577_1	nucleus membrane mitochondrion connexon complex integral to membrane	signal transduction	calcium ion binding	Inositol phosphate metabolism Alzheimer's disease Wnt signaling pathway Melanogenesis Huntington's disease Calcium signaling pathway Phosphatidylinositol signaling system Vascular smooth muscle contraction Chemokine signaling pathway Long-term depression GnRH signaling pathway Gap junction Long-term potentiation
10 kDa heat shock protein, mitochondrial	K.VGDKVLLPEYGGTK.V	1.85653e+07	2.08609e+07	4.34042e+07	17463047	23349752	48191731	22372144	24123666	46883134	12283520	13374719	33652914	22142324	22595368	44889075	1.12365	2.33793	2.08065	0.33554	0.0223821	0.0253752	3	2148.1	P61604	HSPE1	02535_1	cytoplasm	protein folding	ATP binding protein binding
10 kDa heat shock protein, mitochondrial	K.VLLPEYGGTK.V	9.62582e+07	4.52874e+07	1.59454e+08	103495665	45045242	4412145	106165258	45721768	134847560	73367865	39239505	67071236	102003970	51143067	431486478	0.470478	1.65653	3.52094	0.0177753	0.38055	0.388181	2	2148.1	P61604	HSPE1	02535_1	cytoplasm	protein folding	ATP binding protein binding
10 kDa heat shock protein, mitochondrial	K.VVLDDKDYFLFR.D	3.24777e+06	1.75271e+06	4.24105e+06	3152095	1465004	1051446	3151533	1854554	1507791	2696093	1233877	6570980	3991342	2457421	7833964	0.539668	1.30583	2.4197	0.0307394	0.439286	0.228037	2	2148.1	P61604	HSPE1	02535_1	cytoplasm	protein folding	ATP binding protein binding
10 kDa heat shock protein, mitochondrial	K.VLLPEYGGTKVVLDDKDYFLFR.D	391980	462331	1.47736e+06	430374	608868	1279323	454504	520878	1677164	430853	301372	2665848	252191	418206	287113	1.17947	3.76897	3.19546	0.296048	0.0828744	0.112559	3	2148.1	P61604	HSPE1	02535_1	cytoplasm	protein folding	ATP binding protein binding
10 kDa heat shock protein, mitochondrial	K.VVLDDKDYFLFRDGDILGK.Y	767998	149965	1.21448e+06	218086	180365	387774	174222	224071	718300	172654	32127	647168	2507030	163297	3104670	0.195268	1.58136	8.09841	0.174229	0.221054	0.0400736	2	2148.1	P61604	HSPE1	02535_1	cytoplasm	protein folding	ATP binding protein binding
10 kDa heat shock protein, mitochondrial	K.VVLDDKDYFLFRDGDILGK.Y	564371	174719	1.52952e+06	219725	238074	661999	350730	171891	998886	75792	108496	609562	1611237	180413	3847617	0.309581	2.71012	8.75417	0.257387	0.13228	0.0280903	3	2148.1	P61604	HSPE1	02535_1	cytoplasm	protein folding	ATP binding protein binding
10 kDa heat shock protein, mitochondrial	K.VGDKVLLPEYGGTK.V	2.38485e+06	3.56158e+06	1.83493e+07	1922222	2998612	11823328	4318282	4557941	11247017	1014198	3288959	11081499	2284716	3400823	39245280	1.49342	7.69409	5.152	0.132805	0.0250947	0.0254153	2	2148.1	P61604	HSPE1	02535_1	cytoplasm	protein folding	ATP binding protein binding
10 kDa heat shock protein, mitochondrial	K.VVLDDKDYFLFR.D	899807	623218	1.85214e+06	1045312	549986	827105	415901	573041	720200	729713	599361	3630473	1408301	770483	2230777	0.692613	2.05837	2.9719	0.23895	0.193673	0.080536	3	2148.1	P61604	HSPE1	02535_1	cytoplasm	protein folding	ATP binding protein binding
116 kDa U5 small nuclear ribonucleoprotein component	K.SIVIRPLEPQPAPHLAR.E	3.92556e+06	3.65281e+06	1.78429e+07	3572896	3796530	15205188	4367972	4165173	10576523	2268665	3036145	12613812	5492722	3613391	32975883	0.930518	4.5453	4.88469	0.436835	0.0250924	0.0210732	3	1.24528e+06	K7EJ81	EFTUD2	04869_1	nucleus microtubule	mRNA processing signal transduction microtubule-based movement translation	protein binding	Spliceosome
116 kDa U5 small nuclear ribonucleoprotein component	R.GNEEAQIFRPLK.F	1.89367e+06	931742	4.55908e+06	2641379	1233889	1854292	1241016	1090390	1732567	1552848	656363	1391330	2139433	746328	13258151	0.49203	2.40754	4.89307	0.0401817	0.295416	0.0914008	2	1.24528e+06	K7EJ81	EFTUD2	04869_1	nucleus ribonucleoprotein complex microtubule	mRNA processing metabolic process signal transduction microtubule-based movement translation	protein binding nucleic acid binding	Spliceosome
116 kDa U5 small nuclear ribonucleoprotein component	R.LAVTVCINKIDR.L	3.36016e+06	2.4555e+06	3.07628e+06	3614901	3504141	4295263	3765389	2685141	1249922	2189000	1851520	4488823	3871368	1781190	2271102	0.730767	0.915514	1.25281	0.146471	0.342885	0.377495	3	1.24528e+06	K7EJ81	EFTUD2	04869_1	nucleus microtubule	mRNA processing signal transduction microtubule-based movement	protein binding	Spliceosome
116 kDa U5 small nuclear ribonucleoprotein component	R.LWISVAR.Y	3.10566e+06	3.74225e+06	8.41949e+06	2948350	5081311	11971987	3214182	4099315	4426074	1661835	2399833	5540275	4598285	3388522	11739636	1.20497	2.71101	2.24985	0.287624	0.0456499	0.0619822	2	1.24528e+06	K7EJ81	EFTUD2	04869_1	nucleus ribonucleoprotein complex microtubule	mRNA processing metabolic process signal transduction microtubule-based movement translation	protein binding nucleic acid binding	Spliceosome
116 kDa U5 small nuclear ribonucleoprotein component	R.EGPLCDELIR.N	2.04897e+06	1.38641e+06	5.72952e+06	2817514	956107	4368464	2158857	1799577	2353277	1378085	1468020	2799087	1841442	1321918	13397246	0.676634	2.79629	4.13264	0.104246	0.104024	0.04673	2	1.24528e+06	K7EJ81	EFTUD2	04869_1	nucleus microtubule	mRNA processing signal transduction microtubule-based movement translation	protein binding	Spliceosome
116 kDa U5 small nuclear ribonucleoprotein component	R.TLDELGIHLTKEELK.L	889177	753688	3.98091e+06	1295320	796038	2407716	516115	1070879	2033566	507317	545143	1585742	1237957	602693	9896602	0.847624	4.47707	5.2819	0.39536	0.0541847	0.0382711	2	1.24528e+06	K7EJ81	EFTUD2	04869_1	nucleus ribonucleoprotein complex microtubule	mRNA processing metabolic process signal transduction microtubule-based movement	protein binding nucleic acid binding	Spliceosome
116 kDa U5 small nuclear ribonucleoprotein component	K.TCFVDCLIEQTHPEIR.K	535202	520217	1.23485e+06	187777	598422	1016212	941568	627033	257875	248813	431677	1509257	762649	423736	2156074	0.972002	2.30727	2.37373	0.373349	0.184193	0.183423	3	1.24528e+06	Q15029	EFTUD2	04869_1	nucleus microtubule	mRNA processing signal transduction microtubule-based movement	protein binding	Spliceosome
116 kDa U5 small nuclear ribonucleoprotein component	K.VEESGEHVILGTGELYLDCVMHDLR.K	388637	274797	661719	377356	347261	250375	433942	262631		315728	233166	1103623	427522	256129	631159	0.707078	1.70267	2.40803	0.0405717	0.248706	0.110862	3	1.24528e+06	K7EJ81	EFTUD2	04869_1	nucleus ribonucleoprotein complex microtubule	mRNA processing metabolic process signal transduction microtubule-based movement translation	protein binding nucleic acid binding	Spliceosome
116 kDa U5 small nuclear ribonucleoprotein component	K.VEESGEHVILGTGELYLDCVMHDLR.K	481892	272888	2.33204e+06	313390	293407	1292242	494557	214604	8356	612465	268187	3172274	507157	315354	4855275	0.566284	4.83933	8.54577	0.0359002	0.422751	0.337928	4	1.24528e+06	K7EJ81	EFTUD2	04869_1	nucleus ribonucleoprotein complex microtubule	mRNA processing metabolic process signal transduction microtubule-based movement translation	protein binding nucleic acid binding	Spliceosome
116 kDa U5 small nuclear ribonucleoprotein component	K.GLAEDIENEVVQITWNR.K	2.46055e+06	2.12163e+06	6.35893e+06	2161952	1691857	499524	2299678	2413061	36051	3308261	2308909	8219540	2072302	2072711	16680612	0.862261	2.58436	2.99718	0.234922	0.365335	0.387911	2	1.24528e+06	K7EJ81	EFTUD2	04869_1	nucleus ribonucleoprotein complex microtubule	mRNA processing metabolic process signal transduction microtubule-based movement translation	protein binding nucleic acid binding	Spliceosome
116 kDa U5 small nuclear ribonucleoprotein component	R.GHVTQDAPIPGSPLYTIK.A	811604	595926	3.54581e+06	938692	635436	2654575	933681	621306	1275914	435924	485400	1448526	938118	641560	8804207	0.734256	4.36889	5.95008	0.183757	0.0623429	0.0367855	2	1.24528e+06	K7EJ81	EFTUD2	04869_1	nucleus microtubule	mRNA processing signal transduction microtubule-based movement translation	protein binding	Spliceosome
116 kDa U5 small nuclear ribonucleoprotein component	K.IAVEPVNPSELPK.M	7.79576e+06	6.18016e+06	6.49387e+07	5134799	9766347	42500289	5950188	9860850	22641651	7548824	2378991	25754582	12549230	2714442	168858451	0.792759	8.33001	10.5076	0.270752	0.0318235	0.0317111	2	1.24528e+06	K7EJ81	EFTUD2	04869_1	nucleus ribonucleoprotein complex microtubule	mRNA processing metabolic process signal transduction microtubule-based movement translation	protein binding nucleic acid binding	Spliceosome
116 kDa U5 small nuclear ribonucleoprotein component	K.YDWDLLAAR.S	241427	294043	2.44909e+06	97574	391641	1307701	250037	424152	1092941	314728	75189	1413491	303367	285189	5982226	1.21794	10.1442	8.32903	0.421045	0.0260452	0.032034	2	1.24528e+06	K7EJ81	EFTUD2	04869_1	nucleus ribonucleoprotein complex microtubule	mRNA processing metabolic process signal transduction microtubule-based movement translation	protein binding nucleic acid binding	Spliceosome
116 kDa U5 small nuclear ribonucleoprotein component	K.VEESGEHVILGTGELYLDCVMHDLRK.M	257998	250095	768090	126702	312645	2237183	223955	152603	13446	187623	194678	549163	493711	340453	272569	0.969367	2.97712	3.0712	0.4386	0.441502	0.449409	4	1.24528e+06	K7EJ81	EFTUD2	04869_1	nucleus ribonucleoprotein complex microtubule	mRNA processing metabolic process signal transduction microtubule-based movement translation	protein binding nucleic acid binding	Spliceosome
116 kDa U5 small nuclear ribonucleoprotein component	R.SFVEFILEPLYK.I	4.47737e+06	5.11905e+06	1.56743e+07	5706442	2068764	296838	1665571	6219281	24860	5123152	7046536	19117490	5414316	5141614	43258187	1.14332	3.50079	3.06196	0.391594	0.351068	0.332154	2	1.24528e+06	K7EJ81	EFTUD2	04869_1	nucleus ribonucleoprotein complex microtubule	mRNA processing metabolic process signal transduction microtubule-based movement	protein binding nucleic acid binding	Spliceosome
116 kDa U5 small nuclear ribonucleoprotein component	K.ILDAVVAQEPLHR.G	4.74633e+06	3.81765e+06	2.20108e+07	5345584	3865434	15473263	5788321	4175522	8012372	3171307	3339417	10627711	4680092	3890230	53929978	0.804338	4.63745	5.76554	0.173187	0.0472865	0.0342525	2	1.24528e+06	K7EJ81	EFTUD2	04869_1	nucleus microtubule	mRNA processing signal transduction microtubule-based movement translation	protein binding	Spliceosome
116 kDa U5 small nuclear ribonucleoprotein component	K.ITMIAEPLEK.G	4.92765e+06	4.1123e+06	1.75496e+07	2596744	5477276	19488567	4748179	5096728	12476081	5304862	2822320	10791023	7060809	3052860	27442598	0.834535	3.56145	4.26758	0.333782	0.027607	0.0227851	2	1.24528e+06	K7EJ81	EFTUD2	04869_1	nucleus ribonucleoprotein complex microtubule	mRNA processing metabolic process signal transduction microtubule-based movement translation	protein binding nucleic acid binding	Spliceosome
116 kDa U5 small nuclear ribonucleoprotein component	R.VLSGTIHAGQPVK.V	1.7266e+07	2.09266e+07	4.50877e+07	14584118	26966521	11451910	16307677	25427156	12094995	13146181	16468516	13464146	25026051	14844375	143339621	1.21201	2.61135	2.15456	0.261346	0.360308	0.428274	3	1.24528e+06	K7EJ81	EFTUD2	04869_1	nucleus ribonucleoprotein complex microtubule	mRNA processing metabolic process signal transduction microtubule-based movement	protein binding nucleic acid binding	Spliceosome
116 kDa U5 small nuclear ribonucleoprotein component	K.SIVIRPLEPQPAPHLAR.E	1.60394e+07	1.30868e+07	4.30703e+07	15447693	15573529	41126199	18315085	14192154	24021375	12355332	8526355	34687870	18039515	14055201	72445864	0.815916	2.68528	3.29113	0.183683	0.0312605	0.0273897	4	1.24528e+06	K7EJ81	EFTUD2	04869_1	nucleus microtubule	mRNA processing signal transduction microtubule-based movement translation	protein binding	Spliceosome
116 kDa U5 small nuclear ribonucleoprotein component	K.ILDAVVAQEPLHR.G	2.06104e+06	2.66195e+06	1.16238e+07	1754143	5235928	6407418	1842756	2470777	3577609	1355212	1558879	5978492	3292055	1382200	30531819	1.29155	5.63979	4.36667	0.365773	0.0480125	0.0759225	3	1.24528e+06	K7EJ81	EFTUD2	04869_1	nucleus microtubule	mRNA processing signal transduction microtubule-based movement translation	protein binding	Spliceosome
116 kDa U5 small nuclear ribonucleoprotein component	K.LGEFFQTK.Y	7.70043e+06	5.65168e+06	2.39735e+07	9353389	6494213	24719887	6811248	5431285	8576307	6613469	4694224	13328862	8023630	5987013	49268773	0.733943	3.11326	4.24183	0.046513	0.067838	0.0383243	2	1.24528e+06	K7EJ81	EFTUD2	04869_1	nucleus ribonucleoprotein complex microtubule	mRNA processing metabolic process signal transduction microtubule-based movement translation	protein binding nucleic acid binding	Spliceosome
116 kDa U5 small nuclear ribonucleoprotein component	R.TLDELGIHLTKEELK.L	1.45136e+06	1.19036e+06	4.17291e+06	1391172	928680	3231704	821600	1901007	3166197	693182	1156432	2843564	2899472	775313	7450162	0.82017	2.87518	3.50559	0.414442	0.0458301	0.0279043	3	1.24528e+06	K7EJ81	EFTUD2	04869_1	nucleus ribonucleoprotein complex microtubule	mRNA processing metabolic process signal transduction microtubule-based movement	protein binding nucleic acid binding	Spliceosome
116 kDa U5 small nuclear ribonucleoprotein component	R.NVTLCGHLHHGK.T	2.67988e+06	2.46433e+06	6.45832e+06	3510512	1571453	2888311	2896903	3768432	1423591	587580	2126268	7180090	3724522	2391179	14341304	0.919569	2.40993	2.62072	0.433848	0.22471	0.20028	2	1.24528e+06	K7EJ81	EFTUD2	04869_1	nucleus microtubule	mRNA processing signal transduction microtubule-based movement	protein binding	Spliceosome
116 kDa U5 small nuclear ribonucleoprotein component	K.MYSTDDGVQFHAFGR.V	873021	1.02293e+06	4.18087e+06	660056	1057691	3928638	1055244	1005372	1388176	719407	719850	2014050	1057376	1308799	9392619	1.17171	4.78897	4.08716	0.26435	0.0427554	0.0551445	2	1.24528e+06	K7EJ81	EFTUD2	04869_1	nucleus ribonucleoprotein complex microtubule	mRNA processing metabolic process signal transduction microtubule-based movement	protein binding nucleic acid binding	Spliceosome
116 kDa U5 small nuclear ribonucleoprotein component	K.ILAQVVGDVDTSLPR.T	875347	795845	3.41155e+06	816164	936399	1906029	1168226	862919	1025282	717821	642621	2258486	799178	741443	8456392	0.909177	3.89737	4.2867	0.322587	0.0725878	0.0602859	2	1.24528e+06	K7EJ81	EFTUD2	04869_1	nucleus ribonucleoprotein complex microtubule	mRNA processing metabolic process signal transduction microtubule-based movement	protein binding nucleic acid binding	Spliceosome
116 kDa U5 small nuclear ribonucleoprotein component	K.FFDDPMLLELAK.Q	3.74517e+06	1.97828e+06	1.55662e+07	3339098	2013621	7556064	3097765	2264184	7536	4432075	1641274	15039339	4111757	1994021	39661853	0.52822	4.15634	7.86857	0.0203722	0.420794	0.444548	2	1.24528e+06	K7EJ81	EFTUD2	04869_1	nucleus microtubule	mRNA processing signal transduction microtubule-based movement translation	protein binding	Spliceosome
116 kDa U5 small nuclear ribonucleoprotein component	K.TCFVDCLIEQTHPEIR.K	700382	782566	2.30486e+06	384487	921750	1897742	963568	988513	384142	367044	523722	2414370	1086427	696280	4523199	1.11734	3.29087	2.94526	0.328589	0.133226	0.161501	2	1.24528e+06	Q15029	EFTUD2	04869_1	nucleus microtubule	mRNA processing signal transduction microtubule-based movement	protein binding	Spliceosome
116 kDa U5 small nuclear ribonucleoprotein component	K.GLSEDVSISKFFDDPMLLELAK.Q	1.39838e+06	2.03596e+06	4.24424e+06	1358931	2346087	5868026	1468261	1787635	49258	1508513	1565396	5022632	1257805	2444738	6037031	1.45595	3.03511	2.08463	0.0396264	0.429937	0.440117	3	1.24528e+06	K7EJ81	EFTUD2	04869_1	nucleus microtubule	mRNA processing signal transduction microtubule-based movement translation	protein binding	Spliceosome
116 kDa U5 small nuclear ribonucleoprotein component	K.ITMIAEPLEKGLAEDIENEVVQITWNR.K	61361.3	116270	314981	56092	37779	3767	67328	175266		58676	207434	626194	63350	44601		1.89484	5.13322	2.70905	0.283481	0.436666	0.393163	4	1.24528e+06	K7EJ81	EFTUD2	04869_1	nucleus ribonucleoprotein complex microtubule	mRNA processing metabolic process signal transduction microtubule-based movement translation	protein binding nucleic acid binding	Spliceosome
116 kDa U5 small nuclear ribonucleoprotein component	K.LGEFFQTKYDWDLLAAR.S	464764	296372	1.42598e+06	561154	223684	1928427	371297	209013	101679	451474	407723	2635847	475132	345069	1037954	0.637683	3.06817	4.81144	0.0571065	0.279821	0.161365	3	1.24528e+06	K7EJ81	EFTUD2	04869_1	nucleus ribonucleoprotein complex microtubule	mRNA processing metabolic process signal transduction microtubule-based movement translation	protein binding nucleic acid binding	Spliceosome
116 kDa U5 small nuclear ribonucleoprotein component	K.SYPSLTTKVEESGEHVILGTGELYLDCVMHDLR.K	213452	164699	264893	255910	167212	523093	227686	174198		149938	77290	6693	220275	240098		0.771599	1.241	1.60834	0.207362	0.265038	0.319641	5	1.24528e+06	K7EJ81	EFTUD2	04869_1	nucleus ribonucleoprotein complex microtubule	mRNA processing metabolic process signal transduction microtubule-based movement translation	protein binding nucleic acid binding	Spliceosome
116 kDa U5 small nuclear ribonucleoprotein component	K.GLAEDIENEVVQITWNR.K	1.23298e+06	1.13679e+06	7.26919e+06	1311878	683585		1122477	1434042	4584	1124681	769309	7894404	1372878	1660205	13908591	0.921983	5.89564	6.39452	0.321537	0.425072	0.439514	3	1.24528e+06	K7EJ81	EFTUD2	04869_1	nucleus ribonucleoprotein complex microtubule	mRNA processing metabolic process signal transduction microtubule-based movement translation	protein binding nucleic acid binding	Spliceosome
116 kDa U5 small nuclear ribonucleoprotein component	R.RKGLSEDVSISK.F	151469	209259	1.90912e+06	134329	292160	1667704	215059	398630	1307127	42266	93824	1673824	214221	52421	2987812	1.38153	12.604	9.12324	0.398294	0.0190676	0.0242269	3	1.24528e+06	K7EJ81	EFTUD2	04869_1	nucleus microtubule	mRNA processing signal transduction microtubule-based movement translation	protein binding	Spliceosome
116 kDa U5 small nuclear ribonucleoprotein component	R.GNEEAQIFRPLK.F	7.23401e+06	4.43192e+06	1.20859e+07	7464159	5809296	11015422	6795628	4948205	6245530	6601832	3203425	4160516	8074426	3766771	26922079	0.612651	1.6707	2.72701	0.0319138	0.324502	0.114593	3	1.24528e+06	K7EJ81	EFTUD2	04869_1	nucleus ribonucleoprotein complex microtubule	mRNA processing metabolic process signal transduction microtubule-based movement translation	protein binding nucleic acid binding	Spliceosome
116 kDa U5 small nuclear ribonucleoprotein component	K.STPVTVVLPDTK.G	7.68081e+06	6.82901e+06	4.14935e+07	7535961	5791796	18496889	8875182	8949663	15552344	5560103	5322800	17173884	8751974	7251786	114750782	0.889101	5.40223	6.07606	0.29695	0.0559596	0.0469945	2	1.24528e+06	K7EJ81	EFTUD2	04869_1	nucleus microtubule	mRNA processing signal transduction microtubule-based movement	protein binding	Spliceosome
116 kDa U5 small nuclear ribonucleoprotein component	K.AFIPAIDSFGFETDLR.T	2.14052e+06	2.06631e+06	7.77187e+06	2152184	1928789	3796999	2531598	2662206	4452977	1893417	1588186	1616202	1984892	2086063	21221302	0.96533	3.63083	3.76123	0.386898	0.148437	0.139414	2	1.24528e+06	K7EJ81	EFTUD2	04869_1	nucleus microtubule	mRNA processing signal transduction microtubule-based movement translation	protein binding	Spliceosome
116 kDa U5 small nuclear ribonucleoprotein component	K.KAPTSSSQR.S	7800.53	9612.1	43323.6	20892	1619	84500	1176					2147	1333	17605		1.23224	5.55393	4.50719	0.397261	0.302828	0.384035	2	1.24528e+06	K7EJ81	EFTUD2	04869_1	nucleus ribonucleoprotein complex	mRNA processing metabolic process signal transduction	protein binding nucleic acid binding	Spliceosome
116 kDa U5 small nuclear ribonucleoprotein component	K.SIVIRPLEPQPAPHLAR.E	78114	170584	1.5385e+06	78114	108580	722830		53656	1276358		442382	2989372		77720	1165422	2.18379	19.6955	9.01897			0.0264289	2	1.24528e+06	K7EJ81	EFTUD2	04869_1	nucleus microtubule	mRNA processing signal transduction microtubule-based movement translation	protein binding	Spliceosome
116 kDa U5 small nuclear ribonucleoprotein component	R.SIWAFGPDATGPNILVDDTLPSEVDKALLGSVK.D	272566	253481	3.60275e+06	255467	277126		429275	220103		194684	184422	910482	210837	332273	6295024	0.929979	13.2179	14.2131	0.422389	0.0453987	0.0412678	3	1.24528e+06	K7EJ81	EFTUD2	04869_1	nucleus ribonucleoprotein complex microtubule	mRNA processing metabolic process signal transduction microtubule-based movement translation	protein binding nucleic acid binding	Spliceosome
116 kDa U5 small nuclear ribonucleoprotein component	R.NVTLCGHLHHGK.T	2.8292e+06	2.52243e+06	1.49464e+07	3680889	3065903	1338386	3096467	3252167	5512857	1221754	1845870	17477772	3317673	1925762	35456448	0.89157	5.2829	5.92539	0.419735	0.153746	0.133466	3	1.24528e+06	K7EJ81	EFTUD2	04869_1	nucleus microtubule	mRNA processing signal transduction microtubule-based movement	protein binding	Spliceosome
116 kDa U5 small nuclear ribonucleoprotein component	K.ITM#IAEPLEK.G	620665	231624	3.98519e+06	872334	310257	128072	958214	251819	651769	133781	106661	345841	518331	257761	14815082	0.373187	6.42084	17.2054	0.140294	0.370031	0.194923	2	1.24528e+06	K7EJ81	EFTUD2	04869_1	nucleus ribonucleoprotein complex microtubule	mRNA processing metabolic process signal transduction microtubule-based movement translation	protein binding nucleic acid binding	Spliceosome
116 kDa U5 small nuclear ribonucleoprotein component	K.VADPVVTFCETVVETSSLK.C	2.7475e+06	1.25369e+06	1.88423e+06	2894931	1570091	1772757	3081530	694300		320187	2376729	53590	4693354	373633	3826335	0.456301	0.685797	1.50295	0.266809	0.301542	0.409473	2	1.24528e+06	K7EJ81	EFTUD2	04869_1	nucleus ribonucleoprotein complex microtubule	mRNA processing metabolic process signal transduction microtubule-based movement translation	protein binding nucleic acid binding	Spliceosome
14 kDa phosphohistidine phosphatase	K.IHVYGYSM#AYGPAQHAISTEK.I	115840	152099	6.37543e+06	59995	326947	858240	144804	198959	3970471		57304	3676654	142721	25187	16996342	1.31301	55.0366	41.9163	0.44193	0.0273897	0.0268073	4	1.27427e+06	Q9NRX4	PHPT1	17849_1	cytoplasm	dephosphorylation	hydrolase activity
14-3-3 protein beta/alpha	K.AVTEQGHELSNEER.N	8.16969e+07	6.03696e+07	2.45034e+07	8706572	102053493	4001659	8707276	55698956	6953647	198501969	58118054	13821287	110871647	25607987	73237172	0.738947	0.299931	0.40589	0.365733	0.248536	0.09119	3	647539	A0A0J9YWE8	YWHAB	03184_1	nucleus	small GTPase mediated signal transduction negative regulation of transcription	protein binding monooxygenase activity	Neurotrophin signaling pathway Cell cycle Oocyte meiosis
14-3-3 protein beta/alpha	K.QTTVSNSQQAYQEAFEISKK.E	3.90472e+06	3.34457e+06	1.93979e+07	5393729	3581345	8543113	3689681	3340541	12202988	2622997	2442884	5852344	3912472	4013504	50993056	0.856545	4.9678	5.79981	0.29695	0.060128	0.0466564	3	647539	P31946	YWHAB	03184_1	nucleus	small GTPase mediated signal transduction negative regulation of transcription	protein binding	Neurotrophin signaling pathway Cell cycle Oocyte meiosis
14-3-3 protein beta/alpha	K.AVTEQGHELSNEER.N	1.293e+07	9.39967e+06	4.13613e+06	814107	18750599	888740	1279135	8495951	884260	32564678	7567599	2195425	17062271	2784526	12576103	0.726963	0.319885	0.44003	0.371575	0.30257	0.127343	2	647539	A0A0J9YWE8	YWHAB	03184_1	nucleus	small GTPase mediated signal transduction negative regulation of transcription	protein binding monooxygenase activity	Neurotrophin signaling pathway Cell cycle Oocyte meiosis
14-3-3 protein beta/alpha	R.YLSEVASGDNK.Q	1.02532e+07	8.72079e+06	1.23754e+07	8532451	10855412	10823054	5531969	9273316	1680458	12642934	9974616	4872198	14305336	4779800	32126048	0.850545	1.20699	1.41907	0.356203	0.377052	0.424839	2	647539	P31946	YWHAB	03184_1	nucleus	small GTPase mediated signal transduction negative regulation of transcription	protein binding	Neurotrophin signaling pathway Cell cycle Oocyte meiosis
14-3-3 protein epsilon	R.YLAEFATGNDRK.E	1.74287e+07	1.4835e+07	6.9594e+07	23792815	16228102	47272122	17618327	15442112	46858662	8916961	13315137	32385137	19386565	14354665	151860047	0.851184	3.99308	4.6912	0.362704	0.0393395	0.0290072	2	6752.1	P62258	YWHAE	05457_1	cytoplasm nucleus TORC1 complex	apoptosis neuron migration signal transduction protein amino acid dephosphorylation regulation of cell size	protein binding protein domain specific binding monooxygenase activity	Neurotrophin signaling pathway Cell cycle Oocyte meiosis
14-3-3 protein epsilon	R.YLAEFATGNDRK.E	4.94362e+07	2.9008e+07	1.34306e+08	67355009	24196035	65115716	56414303	31681357	104514597	30709276	27964668	69396718	43266064	32189907	298195463	0.586777	2.71675	4.62995	0.0525198	0.0858041	0.0312405	3	6752.1	P62258	YWHAE	05457_1	cytoplasm nucleus TORC1 complex	apoptosis neuron migration signal transduction protein amino acid dephosphorylation regulation of cell size	protein binding protein domain specific binding monooxygenase activity	Neurotrophin signaling pathway Cell cycle Oocyte meiosis
14-3-3 protein epsilon	K.EAAENSLVAYK.A	6.93567e+07	4.65263e+07	1.38299e+08	86721572	47346000	190192541	81966361	54149250	90070105	47167594	41208246	67898649	61571454	43401622	205032801	0.670826	1.99402	2.97248	0.0639007	0.0978981	0.033087	2	6752.1	P62258	YWHAE	05457_1	cytoplasm	apoptosis neuron migration signal transduction	protein binding	Neurotrophin signaling pathway Cell cycle Oocyte meiosis
14-3-3 protein epsilon	K.LAEQAERYDEMVESMKK.V	979133	809912	1.71164e+06	1389658	773590	2314915	850668	623311	1653746	339148	678542	1166268	1337057	1164206		0.827173	1.74812	2.11337	0.416135	0.153628	0.043573	2	6752.1	B4DJF2	YWHAE	05457_1	cytoplasm membrane	apoptosis neuron migration signal transduction biosynthetic process glycoprotein catabolic process	protein binding protein domain specific binding	Neurotrophin signaling pathway Cell cycle Oocyte meiosis
14-3-3 protein epsilon	K.AASDIAMTELPPTHPIR.L	1.0166e+07	9.15039e+06	7.69302e+07	8168433	12511363	16717637	10843803	10725690	18826592	8979807	6925157	151304817	12671859	6439342	120871759	0.900099	7.56742	8.40732	0.314449	0.0546947	0.0488748	3	6752.1	P62258	YWHAE	05457_1	cytoplasm	apoptosis neuron migration signal transduction	protein binding	Neurotrophin signaling pathway Cell cycle Oocyte meiosis
14-3-3 protein epsilon	K.AASDIAMTELPPTHPIR.L	1.56068e+06	1.74224e+06	2.52436e+07	743303	637347	9887159	1182677	3484491	8637215	1021569	973667	4716803	3295181	1873462	77733251	1.11633	16.1747	14.4892	0.433801	0.0355698	0.0398436	2	6752.1	P62258	YWHAE	05457_1	cytoplasm	apoptosis neuron migration signal transduction	protein binding	Neurotrophin signaling pathway Cell cycle Oocyte meiosis
14-3-3 protein epsilon	K.LICCDILDVLDK.H	1.20232e+07	7.15263e+06	1.4417e+07	10173842	6610919	20200936	11667699	6792624	2145114	13123904	8021843	23114437	13127338	7185116	12207526	0.594902	1.1991	2.01562	0.0180776	0.417473	0.309651	2	6752.1	P62258	YWHAE	05457_1	cytoplasm membrane TORC1 complex	apoptosis neuron migration signal transduction biosynthetic process regulation of cell size	protein binding protein domain specific binding monooxygenase activity	Neurotrophin signaling pathway Cell cycle Oocyte meiosis
14-3-3 protein epsilon	K.LICCDILDVLDKHLIPAANTGESK.V	8.1224e+06	1.02076e+07	2.91194e+07	5447396	9741398	35079245	8586118	10945070	471195	8884096	9086563	67001861	9572005	11057263	13925450	1.25672	3.58508	2.85273	0.114676	0.401624	0.449066	4	6752.1	P62258	YWHAE	05457_1	cytoplasm TORC1 complex	apoptosis neuron migration signal transduction regulation of cell size	protein binding monooxygenase activity	Neurotrophin signaling pathway Cell cycle Oocyte meiosis
14-3-3 protein epsilon	K.LICCDILDVLDKHLIPAANTGESK.V	6.60829e+06	7.04064e+06	8.35019e+06	5026711	7477676	13539686	7615436	7055846	61060	5141380	6044095	14650036	8649623	7584961	5149982	1.06543	1.26359	1.186	0.334851	0.32668	0.310352	3	6752.1	P62258	YWHAE	05457_1	cytoplasm TORC1 complex	apoptosis neuron migration signal transduction regulation of cell size	protein binding monooxygenase activity	Neurotrophin signaling pathway Cell cycle Oocyte meiosis
14-3-3 protein epsilon	K.AAFDDAIAELDTLSEESYK.D	2.34674e+06	1.47318e+06	6.9687e+06	1739084	1381412	5296112	1867437	1334471	12916149	3163850	1213557	1443395	2616598	1963278	8219126	0.627755	2.96952	4.73038	0.0584989	0.125117	0.0531871	3	6752.1	P62258	YWHAE	05457_1	cytoplasm	apoptosis neuron migration signal transduction	protein binding	Neurotrophin signaling pathway Cell cycle Oocyte meiosis
14-3-3 protein epsilon	R.YDEMVESM#KK.V	2.40342e+06	1.10352e+06	7.15011e+06	5738910	1623911	181760	1036168	1536111	3189266	1150235	327972	2167275	1688383	926093	23062129	0.459146	2.97497	6.47935	0.194198	0.421594	0.27542	3	6752.1	B4DJF2	YWHAE	05457_1	cytoplasm membrane	apoptosis neuron migration signal transduction biosynthetic process glycoprotein catabolic process	protein binding protein domain specific binding	Neurotrophin signaling pathway Cell cycle Oocyte meiosis
14-3-3 protein epsilon	K.LAEQAERYDEMVESMKK.V	7.3416e+06	6.50791e+06	2.70465e+07	7984365	5944900	16420225	9539016	7674361	16511007	4359777	5160368	11113155	7483251	7251993	64141488	0.886442	3.684	4.15594	0.359829	0.0574614	0.0431741	3	6752.1	B4DJF2	YWHAE	05457_1	cytoplasm membrane	apoptosis neuron migration signal transduction biosynthetic process glycoprotein catabolic process	protein binding protein domain specific binding	Neurotrophin signaling pathway Cell cycle Oocyte meiosis
14-3-3 protein epsilon	K.LAEQAERYDEMVESMKK.V	7.6921e+06	8.65108e+06	3.54837e+07	8377221	7672775	21094323	7540671	10607641	23532533	5500505	9008394	14422042	9350015	7315503	82885841	1.12467	4.613	4.10165	0.269945	0.0367748	0.0423516	4	6752.1	B4DJF2	YWHAE	05457_1	cytoplasm membrane	apoptosis neuron migration signal transduction biosynthetic process glycoprotein catabolic process	protein binding protein domain specific binding	Neurotrophin signaling pathway Cell cycle Oocyte meiosis
14-3-3 protein epsilon	K.AAFDDAIAELDTLSEESYK.D	4.00628e+06	3.07717e+06	9.07862e+06	4329311	2548606	11369901	4181984	3431625	13893135	3692127	2768255	2126832	3821700	3560206	8924595	0.768087	2.2661	2.95031	0.0422127	0.164181	0.0923135	2	6752.1	P62258	YWHAE	05457_1	cytoplasm	apoptosis neuron migration signal transduction	protein binding	Neurotrophin signaling pathway Cell cycle Oocyte meiosis
14-3-3 protein epsilon	R.IISSIEQKEENK.G	778163	63655.9	2.24007e+06		57983	2061579			1218870	1502947		236072	53378	69329	5443777	0.0818028	2.87867	35.1904	0.29298	0.234529	0.0537942	2	6752.1	B4DJF2	YWHAE	05457_1	cytoplasm membrane TORC1 complex	apoptosis neuron migration signal transduction biosynthetic process glycoprotein catabolic process regulation of cell size	protein binding protein domain specific binding monooxygenase activity	Neurotrophin signaling pathway Cell cycle Oocyte meiosis
14-3-3 protein epsilon	K.LAEQAERYDEMVESMK.K	3.83093e+06	6.22844e+06	1.4051e+07	1403002	6893684	12047437	3342928	8661225	17411749	3085032	3991069	5861260	7492773	5367787	20883651	1.62583	3.66778	2.25595	0.138388	0.0409496	0.0738688	3	6752.1	B4DJF2	YWHAE	05457_1	cytoplasm membrane	apoptosis neuron migration signal transduction biosynthetic process glycoprotein catabolic process	protein binding protein domain specific binding	Neurotrophin signaling pathway Cell cycle Oocyte meiosis
14-3-3 protein epsilon	K.LICCDILDVLDKHLIPAANTGESK.V	411143	621071	389130	446283	703286	699095	500399	866098		49818	524094	79166	648072	390805		1.5106	0.94646	0.626548	0.214403	0.42739	0.200088	2	6752.1	P62258	YWHAE	05457_1	cytoplasm TORC1 complex	apoptosis neuron migration signal transduction regulation of cell size	protein binding monooxygenase activity	Neurotrophin signaling pathway Cell cycle Oocyte meiosis
14-3-3 protein epsilon	R.YLAEFATGNDRKEAAENSLVAYK.A	2.42633e+06	3.13428e+06	3.94687e+06	2262052	2159892	5760981	2500076	4196076	4847145	1707392	3010373	4926418	3235819	3170787	252929	1.29178	1.62668	1.25926	0.180201	0.458044	0.403547	3	6752.1	P62258	YWHAE	05457_1	cytoplasm	apoptosis neuron migration signal transduction	protein binding	Neurotrophin signaling pathway Cell cycle Oocyte meiosis
14-3-3 protein epsilon	K.LAEQAERYDEMVESMK.K	3.80483e+06	4.14663e+06	2.28758e+07	3249137	4382845	14636775	5002952	5627041	13600227	2612516	3062155	9639446	4354721	3514461	53626898	1.08983	6.01231	5.51674	0.367369	0.0295198	0.0310939	2	6752.1	B4DJF2	YWHAE	05457_1	cytoplasm membrane	apoptosis neuron migration signal transduction biosynthetic process glycoprotein catabolic process	protein binding protein domain specific binding	Neurotrophin signaling pathway Cell cycle Oocyte meiosis
14-3-3 protein epsilon	K.LICCDILDVLDKHLIPAANTGESKVFYYK.M	62777.9	377244	898744	9863	337182	1358542	144248	432511		7137	385712	1221249	89864	353571	116443	6.00919	14.3163	2.3824	0.0370218	0.0629407	0.326737	4	6752.1	P62258	YWHAE	05457_1	cytoplasm TORC1 complex	apoptosis neuron migration signal transduction regulation of cell size	protein binding monooxygenase activity	Neurotrophin signaling pathway Cell cycle Oocyte meiosis
14-3-3 protein epsilon	K.LICCDILDVLDKHLIPAANTGESKVFYYK.M	61392	278832	1.94374e+06		216150	1911376	72562	169758	61424	29600	340967	3858426	82014	388453		4.54183	31.6611	6.97101	0.0290072	0.11424	0.252946	5	6752.1	P62258	YWHAE	05457_1	cytoplasm TORC1 complex	apoptosis neuron migration signal transduction regulation of cell size	protein binding monooxygenase activity	Neurotrophin signaling pathway Cell cycle Oocyte meiosis
14-3-3 protein epsilon	R.IISSIEQKEENKGGEDK.L	8.07812e+06	6.20912e+06	2.20122e+07	13383246	6313840	6159211	7817664	8042476	10855254	4564538	4676129	11519992	6547051	5804039	59514478	0.768634	2.72492	3.54514	0.284609	0.196291	0.122657	4	6752.1	B4DJF2	YWHAE	05457_1	cytoplasm membrane TORC1 complex	apoptosis neuron migration signal transduction biosynthetic process glycoprotein catabolic process regulation of cell size	protein binding protein domain specific binding monooxygenase activity	Neurotrophin signaling pathway Cell cycle Oocyte meiosis
14-3-3 protein eta	K.AVTELNEPLSNEDRNLLSVAYK.N	1.13876e+06	1.73199e+06	6.34836e+06	1289884	1710368	4444748	1020248	2019854	2914031	725449	1134010	1988101	1519443	2063716	16046553	1.52095	5.57482	3.66536	0.0943508	0.0449136	0.0904139	3	3396.1	Q04917	YWHAH	00215_1	cytoplasm	intracellular protein transport signal transduction	protein binding	Neurotrophin signaling pathway Cell cycle Oocyte meiosis
14-3-3 protein eta	K.ELETVCNDVLSLLDKFLIK.N	1.37454e+06	1.78315e+06	4.44585e+06	527769	1929307	3008958	666366	1521063	455595	1355655	1686004	11776	2948360	1996243	14307054	1.29728	3.23443	2.49325	0.198004	0.406039	0.331042	3	3396.1	Q04917	YWHAH	00215_1	cytoplasm	intracellular protein transport	protein binding	Neurotrophin signaling pathway Cell cycle Oocyte meiosis
14-3-3 protein eta	K.DSTLIMQLLR.D	1.19866e+07	9.09737e+06	5.69634e+07	8429783	6790603	29362370	12889776	11243924	56390639	15298379	7283047	40930250	11328496	11071907	101170501	0.758961	4.75226	6.26153	0.152174	0.0232969	0.0201761	2	1.12917e+06	Q04917	YWHAH	00215_1	nucleus cytoplasm membrane integral to membrane intracellular cytoplasmic membrane-bounded vesicle	glycogen metabolic process negative regulation of cell proliferation signal transduction small GTPase mediated signal transduction negative regulation of transcription apoptosis neuron migration negative regulation of protein kinase activity protein targeting intracellular protein transport response to drug intracellular transport proteolysis cell redox homeostasis	protein binding protein domain specific binding	Aldosterone-regulated sodium reabsorption Neurotrophin signaling pathway p53 signaling pathway Cell cycle Oocyte meiosis
14-3-3 protein eta	K.LAEQAER.Y	573640	407689	1.72382e+06	20519	559098	1532730	711257	592561	1334406	804655	366515	981730	758129	112583	3046409	0.710706	3.00505	4.22827	0.44363	0.122508	0.0355181	2	1.12917e+06	Q04917	YWHAH	00215_1	nucleus cytoplasm membrane intracellular cytoplasmic membrane-bounded vesicle soluble fraction	glycogen metabolic process negative regulation of cell proliferation signal transduction small GTPase mediated signal transduction negative regulation of transcription apoptosis neuron migration negative regulation of protein kinase activity protein targeting intracellular protein transport response to drug intracellular transport biosynthetic process glycoprotein catabolic process cell redox hom…	protein binding protein domain specific binding monooxygenase activity	Aldosterone-regulated sodium reabsorption Neurotrophin signaling pathway p53 signaling pathway Cell cycle Oocyte meiosis
14-3-3 protein eta	R.NLLSVAYK.N	1.098e+08	7.73728e+07	3.41723e+08	121011571	103492744	338816428	114907785	118254034	178086770	56854425	960154	74755439	146426968	86784136	775234791	0.704669	3.11223	4.41658	0.245107	0.142897	0.140681	2	1.12917e+06	Q04917	YWHAH	00215_1	nucleus cytoplasm membrane intracellular cytoplasmic membrane-bounded vesicle TORC1 complex soluble fraction	glycogen metabolic process negative regulation of cell proliferation signal transduction small GTPase mediated signal transduction negative regulation of transcription apoptosis neuron migration negative regulation of protein kinase activity protein targeting intracellular protein transport response to drug intracellular transport glycoprotein catabolic process cell redox homeostasis DNA replicat…	protein binding protein domain specific binding monooxygenase activity	Aldosterone-regulated sodium reabsorption Neurotrophin signaling pathway p53 signaling pathway Cell cycle Oocyte meiosis
14-3-3 protein eta	K.AVTELNEPLSNEDRNLLSVAYK.N	305065	587499	2.06432e+06	192767	640069	1771775	560036	665544	1556926	153106	604344	1121213	314350	440039	3807379	1.92582	6.76684	3.51375	0.0595803	0.0235162	0.027607	2	3396.1	Q04917	YWHAH	00215_1	cytoplasm	intracellular protein transport signal transduction	protein binding	Neurotrophin signaling pathway Cell cycle Oocyte meiosis
14-3-3 protein eta	K.NSVVEASEAAYKEAFEISK.E	440228	71514.9	2.09727e+06		91033	393775	1041215	49729	538692	90998	34656	2274696	188472	110641	5181907	0.16245	4.76405	29.3263	0.0989886	0.137716	0.0259709	2	3396.1	Q04917	YWHAH	00215_1	cytoplasm	intracellular protein transport signal transduction	protein binding	Neurotrophin signaling pathway Cell cycle Oocyte meiosis
14-3-3 protein eta	K.NSVVEASEAAYK.E	1.42139e+06	3.16831e+06	2.07086e+07	1903044	1392592	6516633	1433633	6047503	6557365	997682	4804777	16446246	1351192	428383	53314143	2.22903	14.5693	6.53616	0.329731	0.0259689	0.0655187	2	3396.1	Q04917	YWHAH	00215_1	cytoplasm	intracellular protein transport signal transduction	protein binding	Neurotrophin signaling pathway Cell cycle Oocyte meiosis
14-3-3 protein eta	K.DSTLIM#QLLR.D	32777.9	13495	7.69676e+06	30463	5757	26642	21092	13323	5082438	55397	16901	20384	24159	17999	25657569	0.411711	234.815	570.34	0.0545129	0.148758	0.0939546	2	1.12917e+06	Q04917	YWHAH	00215_1	nucleus cytoplasm membrane integral to membrane intracellular cytoplasmic membrane-bounded vesicle	glycogen metabolic process negative regulation of cell proliferation signal transduction small GTPase mediated signal transduction negative regulation of transcription apoptosis neuron migration negative regulation of protein kinase activity protein targeting intracellular protein transport response to drug intracellular transport proteolysis cell redox homeostasis	protein binding protein domain specific binding	Aldosterone-regulated sodium reabsorption Neurotrophin signaling pathway p53 signaling pathway Cell cycle Oocyte meiosis
14-3-3 protein eta	R.YLAEVASGEK.K	6.21617e+06	4.71862e+06	1.26866e+07	4840247	5907290	2530490	5298390	4118235	2243034	6941732	4250966	9552722	7784317	4597973	36420029	0.759087	2.0409	2.68862	0.102842	0.43879	0.348207	2	3396.1	Q04917	YWHAH	00215_1	cytoplasm	intracellular protein transport signal transduction	protein binding	Neurotrophin signaling pathway Cell cycle Oocyte meiosis
14-3-3 protein gamma	R.YDDMAAAMK.A	5.48508e+06	3.62377e+06	6.65854e+06	6253233	2292549	70812	6266519	4641403	8543506	4371728	3742626	4671695	5048841	3818485	13348127	0.660659	1.21394	1.83746	0.0620248	0.323262	0.405828	2	647539	P61981	YWHAG	03184_1	nucleus cytoplasm membrane	small GTPase mediated signal transduction negative regulation of transcription negative regulation of protein kinase activity protein targeting signal transduction intracellular transport	protein binding protein domain specific binding monooxygenase activity	Neurotrophin signaling pathway Cell cycle Oocyte meiosis
14-3-3 protein gamma	K.NVTELNEPLSNEER.N	3.90278e+06	4.11566e+06	1.64234e+07	5943211	4734212	9737454	3843417	4540239	15032677	2361812	3602579	13103574	3462687	3585627	27819808	1.05455	4.20812	3.99046	0.360413	0.0242269	0.0214618	2	36611.2	P61981	YWHAG	05639_1	cytoplasm membrane	negative regulation of protein kinase activity protein targeting signal transduction intracellular transport	protein binding protein domain specific binding	Neurotrophin signaling pathway Cell cycle Oocyte meiosis
14-3-3 protein gamma	K.LAEQAERYDDMAAAMK.A	1.82408e+06	2.36723e+06	1.40443e+07	2396663	2359299	8568994	1825680	2609234	9265704	1069729	2153671	5398619	2004258	2346713	32943935	1.29776	7.69938	5.93281	0.130327	0.0269406	0.0293926	2	647539	P61981	YWHAG	03184_1	nucleus cytoplasm membrane	small GTPase mediated signal transduction negative regulation of transcription negative regulation of protein kinase activity protein targeting signal transduction intracellular transport	protein binding protein domain specific binding monooxygenase activity	Neurotrophin signaling pathway Cell cycle Oocyte meiosis
14-3-3 protein gamma	K.ELEAVCQDVLSLLDNYLIK.N	1.43404e+06	1.13845e+06	7.06792e+06	1376660	1050676	840714	1528421	1081522	1886714	1516839	1261878	1926475	1314234	1159736	23617773	0.793879	4.92868	6.20835	0.0276992	0.248417	0.187335	2	36611.2	P61981	YWHAG	05639_1	cytoplasm	negative regulation of protein kinase activity protein targeting signal transduction	protein binding	Neurotrophin signaling pathway Cell cycle Oocyte meiosis
14-3-3 protein gamma	K.ELEAVCQDVLSLLDNYLIK.N	3.93491e+06	6.33087e+06	3.87212e+06	1698437	6914538	993379	1689757	7320948	214425	2669612	4881622	1930838	9681828	6206367	12349858	1.6089	0.984044	0.611626	0.117162	0.307484	0.129617	3	36611.2	P61981	YWHAG	05639_1	cytoplasm	negative regulation of protein kinase activity protein targeting signal transduction	protein binding	Neurotrophin signaling pathway Cell cycle Oocyte meiosis
14-3-3 protein gamma	K.NCSETQYESK.V	86202	179436	2.06668e+06	133727				484078	14470		43254	9176	38677	10975	6176380	2.08157	23.9748	11.5176	0.444909	0.447084	0.430324	2	36611.2	P61981	YWHAG	05639_1	cytoplasm	negative regulation of protein kinase activity protein targeting signal transduction	protein binding	Neurotrophin signaling pathway Cell cycle Oocyte meiosis
14-3-3 protein gamma	K.AYSEAHEISKEHM#QPTHPIR.L	3.33072e+06	3.43327e+06	3.10439e+07	5398030	3736260	16505747	3196529	4465593	10050960	1896348	2998933	5374245	2831986	2532293	92244811	1.03079	9.32048	9.04209	0.399597	0.0562649	0.0571858	5	36611.2	P61981	YWHAG	05639_1	cytoplasm membrane	negative regulation of protein kinase activity protein targeting signal transduction intracellular transport	protein binding protein domain specific binding	Neurotrophin signaling pathway Cell cycle Oocyte meiosis
14-3-3 protein gamma	K.LAEQAERYDDMAAAMK.A	6.74919e+06	8.2266e+06	3.3656e+07	8058340	9062527	27561390	7540099	9809693	20564624	4310199	4705080	9786315	7088104	9329106	76711603	1.2189	4.98667	4.09112	0.2826	0.0424618	0.059616	3	647539	P61981	YWHAG	03184_1	nucleus cytoplasm membrane	small GTPase mediated signal transduction negative regulation of transcription negative regulation of protein kinase activity protein targeting signal transduction intracellular transport	protein binding protein domain specific binding monooxygenase activity	Neurotrophin signaling pathway Cell cycle Oocyte meiosis
14-3-3 protein gamma	K.IEKELEAVCQDVLSLLDNYLIK.N	248544	116299	2.59945e+06			1344721		176166		248544	154830	1233088		17902	5220527	0.467923	10.4587	22.3513			0.0399825	4	36611.2	P61981	YWHAG	05639_1	cytoplasm	negative regulation of protein kinase activity protein targeting signal transduction	protein binding	Neurotrophin signaling pathway Cell cycle Oocyte meiosis
14-3-3 protein gamma	K.NVTELNEPLSNEERNLLSVAYK.N	90144.3	337875	1.51523e+06	41364	383609	1226657	164291	456451	470533	64778	198079	1165416		313360	3198299	3.74815	16.8089	4.48458	0.0357708	0.0266466	0.041344	2	36611.2	P61981	YWHAG	05639_1	cytoplasm membrane	negative regulation of protein kinase activity protein targeting signal transduction intracellular transport	protein binding protein domain specific binding	Neurotrophin signaling pathway Cell cycle Oocyte meiosis
14-3-3 protein gamma	K.TAFDDAIAELDTLNEDSYK.D	48793.7	32242.3	3.04074e+06	23841	25334	305993		56353	1024829	73747	23488	20238		23794	10811906	0.660788	62.3183	94.309	0.311622	0.206235	0.0845798	3	36611.2	P61981	YWHAG	05639_1	cytoplasm membrane	negative regulation of protein kinase activity protein targeting signal transduction intracellular transport	protein binding protein domain specific binding	Neurotrophin signaling pathway Cell cycle Oocyte meiosis
14-3-3 protein gamma	K.AYSEAHEISKEHM#QPTHPIR.L	65381.5	359460	1.19881e+06	33370		982795	87651	359460	629285			188837	75124		2994308	5.49788	18.3356	3.33502		0.0368086		3	36611.2	P61981	YWHAG	05639_1	cytoplasm membrane	negative regulation of protein kinase activity protein targeting signal transduction intracellular transport	protein binding protein domain specific binding	Neurotrophin signaling pathway Cell cycle Oocyte meiosis
14-3-3 protein gamma	K.AYSEAHEISKEHMQPTHPIR.L	1.43072e+07	1.87026e+07	1.14207e+08	26303329	16791356	85924614	12315554	26550118	64592844	8749107	16218190	45767155	9860982	15250576	260543077	1.30721	7.98246	6.10649	0.19894	0.0269171	0.0288455	5	36611.2	P61981	YWHAG	05639_1	cytoplasm membrane	negative regulation of protein kinase activity protein targeting signal transduction intracellular transport	protein binding protein domain specific binding	Neurotrophin signaling pathway Cell cycle Oocyte meiosis
14-3-3 protein gamma	R.YDDM#AAAMK.A	7.13672e+06	2.09186e+06	2.23712e+07	19636949	1896426	176962	6135652	2493087	13367808	592164	1853378	4580471	2182111	2124533	71359680	0.293112	3.13467	10.6944	0.309116	0.409039	0.303087	2	647539	P61981	YWHAG	03184_1	nucleus cytoplasm membrane	small GTPase mediated signal transduction negative regulation of transcription negative regulation of protein kinase activity protein targeting signal transduction intracellular transport	protein binding protein domain specific binding monooxygenase activity	Neurotrophin signaling pathway Cell cycle Oocyte meiosis
14-3-3 protein theta	R.KQTIDNSQGAYQEAFDISKK.E	2.55063e+06	1.74114e+06	4.31598e+06	3425218	1163163	2721672	2632443	1695392	2588124	1693256	1653061	1921168	2451621	2452961	10032970	0.682632	1.69212	2.47882	0.113243	0.285156	0.118934	3	6817.1	P27348	YWHAQ	00886_1	cytoplasm	small GTPase mediated signal transduction	protein binding	Neurotrophin signaling pathway Cell cycle Oocyte meiosis
14-3-3 protein theta	K.AVTEQGAELSNEERNLLSVAYK.N	502481	894574	2.62844e+06	634888	623254	1874203	638145	1012264	1665114	260996	893786	2371007	475894	1048991	4603442	1.78032	5.23093	2.9382	0.0594106	0.0225976	0.029225	3	6817.1	P27348	YWHAQ	00886_1	cytoplasm soluble fraction	small GTPase mediated signal transduction signal transduction	protein binding protein domain specific binding	Neurotrophin signaling pathway Cell cycle Oocyte meiosis
14-3-3 protein theta	R.SICTTVLELLDKYLIANATNPESK.V	1.52019e+06	1.16598e+06	1.89983e+06	930649	1473431	1727694	1999344	991290	1038653	1158377	642190	2569309	1992409	1557026	2263661	0.766997	1.24973	1.62938	0.254073	0.289518	0.127022	2	6817.1	P27348	YWHAQ	00886_1	cytoplasm	small GTPase mediated signal transduction signal transduction	protein binding protein domain specific binding	Neurotrophin signaling pathway Cell cycle Oocyte meiosis
14-3-3 protein theta	R.SICTTVLELLDKYLIANATNPESK.V	9.06361e+06	1.02913e+07	1.26235e+07	7313711	12113787	5406687	11647265	9912383	4607768	7491229	11044055	7543958	9802227	8095169	32935694	1.13546	1.39277	1.22662	0.254033	0.463735	0.402596	3	6817.1	P27348	YWHAQ	00886_1	cytoplasm	small GTPase mediated signal transduction signal transduction	protein binding protein domain specific binding	Neurotrophin signaling pathway Cell cycle Oocyte meiosis
14-3-3 protein theta	R.YLAEVACGDDRK.Q	8.34183e+06	6.76551e+06	3.94279e+07	13275720	7208846	632879	8521385	8067978	16895008	4269205	5849234	27641138	7300996	5935991	112542500	0.811035	4.72653	5.82777	0.342423	0.357206	0.325849	2	6817.1	P27348	YWHAQ	00886_1	cytoplasm	small GTPase mediated signal transduction signal transduction	protein binding protein domain specific binding	Neurotrophin signaling pathway Cell cycle Oocyte meiosis
14-3-3 protein theta	R.YLAEVACGDDRK.Q	3.20143e+07	1.75711e+07	5.50433e+07	65487726	19753724	61806952	30249274	21585286	62491520	11868477	13455762	34012291	20451597	15489664	61862283	0.548852	1.71934	3.1326	0.219544	0.115027	0.0196623	3	6817.1	P27348	YWHAQ	00886_1	cytoplasm	small GTPase mediated signal transduction signal transduction	protein binding protein domain specific binding	Neurotrophin signaling pathway Cell cycle Oocyte meiosis
14-3-3 protein theta	K.AVTEQGAELSNEER.N	3.29706e+07	2.42596e+07	9.34655e+07	52304730	21551004	84142728	35736136	32076210	61513848	17684038	17444861	27282184	26157474	25966493	200923118	0.735796	2.83481	3.85271	0.25297	0.111646	0.0570585	2	6817.1	P27348	YWHAQ	00886_1	cytoplasm soluble fraction	small GTPase mediated signal transduction signal transduction	protein binding protein domain specific binding	Neurotrophin signaling pathway Cell cycle Oocyte meiosis
14-3-3 protein theta	K.AVTEQGAELSNEER.N	7.23927e+06	4.65104e+06	9.11396e+06	13710572	2683538	21492491	9202649	8343612	9615147	2178808	3003184	919902	3865043	4573843	4428307	0.642474	1.25896	1.95955	0.326448	0.450802	0.391913	3	6817.1	P27348	YWHAQ	00886_1	cytoplasm soluble fraction	small GTPase mediated signal transduction signal transduction	protein binding protein domain specific binding	Neurotrophin signaling pathway Cell cycle Oocyte meiosis
14-3-3 protein theta	R.YLAEVACGDDR.K	1.32111e+07	1.04049e+07	2.17771e+07	16792636	9608976	25012981	14189732	11376555	26243347	9240234	9006907	15160797	12621866	11627239	20691406	0.787588	1.64839	2.09297	0.144536	0.0483467	0.0228345	2	6817.1	P27348	YWHAQ	00886_1	cytoplasm	small GTPase mediated signal transduction signal transduction	protein binding protein domain specific binding	Neurotrophin signaling pathway Cell cycle Oocyte meiosis
14-3-3 protein theta	K.QTIDNSQGAYQEAFDISKK.E	1.4208e+06	1.02477e+06	6.60059e+06	1752927	1359219	3218375	1586816	759163	3364847	992153	1058791	1606065	1351320	921895	18213061	0.721258	4.64567	6.44106	0.108692	0.0886559	0.0526474	3	6817.1	P27348	YWHAQ	00886_1	cytoplasm	small GTPase mediated signal transduction	protein binding	Neurotrophin signaling pathway Cell cycle Oocyte meiosis
14-3-3 protein theta	K.TAFDEAIAELDTLNEDSYK.D	360991	291454	2.13902e+06	380853	221578	1025087	176191	219958	2822626	665733	331391	12555	221188	392891	4695793	0.807373	5.9254	7.33911	0.39536	0.353902	0.332617	3	6817.1	P27348	YWHAQ	00886_1	cytoplasm	small GTPase mediated signal transduction signal transduction	protein binding protein domain specific binding	Neurotrophin signaling pathway Cell cycle Oocyte meiosis
14-3-3 protein theta	R.SICTTVLELLDKYLIANATNPESK.V	2.00013e+06	3.9598e+06	3.36321e+06	1103472	3875913	1099896	2344535	3629760	822081	2187448	6511037	1261542	2365069	1822495	10269317	1.97977	1.68149	0.849338	0.0990941	0.454474	0.2348	4	6817.1	P27348	YWHAQ	00886_1	cytoplasm	small GTPase mediated signal transduction signal transduction	protein binding protein domain specific binding	Neurotrophin signaling pathway Cell cycle Oocyte meiosis
14-3-3 protein theta	K.LQLIKDYR.E	1.91956e+06	3.63811e+06	1.70359e+07	2016510	3482574	16511448	2685480	4623984	12356611	749060	2804435	8580290	2227194	3641459	30695087	1.89528	8.87487	4.68261	0.0680794	0.0217662	0.0234458	2	6817.1	P27348	YWHAQ	00886_1	cytoplasm soluble fraction	small GTPase mediated signal transduction signal transduction	protein binding protein domain specific binding	Neurotrophin signaling pathway Cell cycle Oocyte meiosis
14-3-3 protein theta	K.AVTEQGAELSNEERNLLSVAYK.N	264018	461185	2.37905e+06	154055	392402	1712472	486999	543960	1561112	134304	446440	1154650	280713	461939	5087977	1.7468	9.01096	5.15856	0.0763446	0.023934	0.02625	2	6817.1	P27348	YWHAQ	00886_1	cytoplasm soluble fraction	small GTPase mediated signal transduction signal transduction	protein binding protein domain specific binding	Neurotrophin signaling pathway Cell cycle Oocyte meiosis
14-3-3 protein theta	R.YDDMATCMK.A	3.11903e+06	1.57559e+06	3.82185e+06	4789019	762414	863586	3814549	1739785	4277588	1793542	1945735	3197661	2078999	1854446	6948569	0.505156	1.22533	2.42566	0.0923171	0.447037	0.166634	2	6817.1	P27348	YWHAQ	00886_1	cytoplasm soluble fraction	small GTPase mediated signal transduction signal transduction DNA replication	protein binding protein domain specific binding	Neurotrophin signaling pathway Cell cycle Oocyte meiosis
14-3-3 protein theta	K.LAEQAERYDDMATCMK.A	781000	552970	2.58987e+06	1708211	423220	1953247	686623	585037	2123622	215240	660650	1504426	513928	542972	4778203	0.708027	3.3161	4.68357	0.42128	0.0511977	0.022106	2	6817.1	P27348	YWHAQ	00886_1	cytoplasm soluble fraction	small GTPase mediated signal transduction signal transduction	protein binding protein domain specific binding	Neurotrophin signaling pathway Cell cycle Oocyte meiosis
14-3-3 protein theta	K.TAFDEAIAELDTLNEDSYK.D	568322	512421	2.42821e+06	622776	406428		609755	715681	2414787	518217	436729	6788	522542	490848	4863051	0.901638	4.27259	4.7387	0.260395	0.434469	0.448688	2	6817.1	P27348	YWHAQ	00886_1	cytoplasm	small GTPase mediated signal transduction signal transduction	protein binding protein domain specific binding	Neurotrophin signaling pathway Cell cycle Oocyte meiosis
14-3-3 protein zeta/delta	K.LAEQAERYDDMAACMK.S	4.32149e+06	3.34273e+06	5.46401e+06	6185833	4383388	7126283	4916677	2855031	10148587	2319821	2705827	1542756	3863626	3426687	3038420	0.773514	1.26438	1.63459	0.265397	0.442512	0.331427	3	1.12917e+06	P63104	YWHAZ	03183_1	nucleus intracellular	response to drug signal transduction cell proliferation	protein binding protein domain specific binding	Neurotrophin signaling pathway Cell cycle Oocyte meiosis
14-3-3 protein zeta/delta	K.FLIPNASQAESK.V	5.29656e+07	4.98318e+07	1.42861e+08	55266666	55463413	3380912	58780860	52598205	142286433	35345960	41380955	88207520	62468853	49884637	337570951	0.940834	2.69725	2.86687	0.402228	0.43142	0.421615	2	1.12917e+06	P63104	YWHAZ	03183_1	nucleus integral to membrane	signal transduction proteolysis	protein binding protein domain specific binding	Neurotrophin signaling pathway Cell cycle Oocyte meiosis
14-3-3 protein zeta/delta	R.DICNDVLSLLEK.F	4.22104e+07	3.45245e+07	7.93363e+07	37129345	33004210	112356322	41965576	42504347	20862045	42709300	23307087	88614402	47037517	39282193	95512242	0.817913	1.87954	2.29797	0.145526	0.210501	0.133735	2	1.12917e+06	P63104	YWHAZ	03183_1	nucleus	response to drug signal transduction	protein binding	Neurotrophin signaling pathway Cell cycle Oocyte meiosis
14-3-3 protein zeta/delta	K.TAFDEAIAELDTLSEESYK.D	2.55201e+06	3.77848e+06	5.36023e+06	3789623	2928105	1057265	1924406	4455245	16493	2187337	3850357	14813902	2306692	3880224	5553268	1.48059	2.10039	1.41862	0.0665324	0.348666	0.284798	3	1.12917e+06	P63104	YWHAZ	03183_1	nucleus integral to membrane	response to drug signal transduction proteolysis	protein binding protein domain specific binding	Neurotrophin signaling pathway Cell cycle Oocyte meiosis
14-3-3 protein zeta/delta	K.TAFDEAIAELDTLSEESYK.D	2.0502e+06	2.02108e+06	4.89272e+06	2838442	1660490	374004	1733579	2535764	278677	1840353	1760442	5823964	1788432	2127627	13094218	0.985796	2.38646	2.42084	0.45658	0.428742	0.430108	2	1.12917e+06	P63104	YWHAZ	03183_1	nucleus integral to membrane	response to drug signal transduction proteolysis	protein binding protein domain specific binding	Neurotrophin signaling pathway Cell cycle Oocyte meiosis
14-3-3 protein zeta/delta	R.YDDM#AACM#K.S	2.93307e+06	277228	2.53208e+06	2933069	448108			237614	744777		399819	5771		23370	6845678	0.0945179	0.863285	9.13356			0.406464	2	1.12917e+06	P63104	YWHAZ	03183_1	nucleus intracellular	response to drug signal transduction cell proliferation	protein binding protein domain specific binding	Neurotrophin signaling pathway Cell cycle Oocyte meiosis
14-3-3 protein zeta/delta	R.VVSSIEQKTEGAEK.K	5.50267e+06	1.64438e+07	1.9001e+07	2473035	19128081	4090523	3092968	18218339	3811695	6394596	16026941	7762182	10050074	12401888	60339590	2.98833	3.45305	1.15551	0.0316432	0.258668	0.274688	3	1.12917e+06	P63104	YWHAZ	03183_1	nucleus intracellular	response to drug signal transduction cell proliferation	protein binding protein domain specific binding	Neurotrophin signaling pathway Cell cycle Oocyte meiosis
14-3-3 protein zeta/delta	R.YDDM#AACMK.S	4.27474e+06	1.57471e+06	1.18456e+07	11770518	1411526	2131172	2307374	2071691	8841711	1095014	1441476	1652771	1926035	1374148	34756844	0.368376	2.77108	7.52242	0.223666	0.278496	0.112623	2	1.12917e+06	P63104	YWHAZ	03183_1	nucleus intracellular	response to drug signal transduction cell proliferation	protein binding protein domain specific binding	Neurotrophin signaling pathway Cell cycle Oocyte meiosis
14-3-3 protein zeta/delta	R.YLAEVAAGDDKK.G	2.29853e+07	1.87815e+07	5.79334e+07	18977819	20434693	47884331	18279711	26487090	59205007	32686344	16314259	26411175	21997286	11889899	98233093	0.817109	2.52046	3.0846	0.243986	0.0494726	0.0363086	3	1.12917e+06	P63104	YWHAZ	03183_1	nucleus	response to drug signal transduction	protein binding	Neurotrophin signaling pathway Cell cycle Oocyte meiosis
14-3-3 protein zeta/delta	R.YLAEVAAGDDKK.G	9.43102e+06	6.7381e+06	3.29832e+07	9548673	8522750	17965518	7876779	7409466	23442176	11496053	6488962	13530109	8802563	4531228	76995078	0.714462	3.49731	4.89503	0.0774363	0.0573718	0.035369	2	1.12917e+06	P63104	YWHAZ	03183_1	nucleus	response to drug signal transduction	protein binding	Neurotrophin signaling pathway Cell cycle Oocyte meiosis
14-3-3 protein zeta/delta	K.SVTEQGAELSNEER.N	7.4834e+06	6.30416e+06	1.54238e+07	9947159	5371450	21066122	9119530	8354008	19406537	4546485	5331394	7232169	6320433	6159795	13990547	0.842419	2.06107	2.44661	0.314797	0.0745627	0.039432	3	1.12917e+06	P63104	YWHAZ	03183_1	nucleus intracellular	response to drug signal transduction cell proliferation	protein binding protein domain specific binding	Neurotrophin signaling pathway Cell cycle Oocyte meiosis
14-3-3 protein zeta/delta	K.SVTEQGAELSNEER.N	3.97082e+07	2.98754e+07	1.58066e+08	63377003	26013129	107761355	39232723	35989486	95848014	24663530	24814453	59265934	31559676	32684366	369388834	0.752372	3.98069	5.29085	0.231139	0.0524564	0.0327218	2	1.12917e+06	P63104	YWHAZ	03183_1	nucleus intracellular	response to drug signal transduction cell proliferation	protein binding protein domain specific binding	Neurotrophin signaling pathway Cell cycle Oocyte meiosis
14-3-3 protein zeta/delta	R.YDDMAACMK.S	7.67031e+06	5.4123e+06	1.36261e+07	8952228	4732943	1173678	8294237	6372168	14273319	6420239	4556121	8194253	7014532	5987975	30862980	0.705617	1.77647	2.51761	0.0405299	0.448722	0.338105	2	1.12917e+06	P63104	YWHAZ	03183_1	nucleus intracellular	response to drug signal transduction cell proliferation	protein binding protein domain specific binding	Neurotrophin signaling pathway Cell cycle Oocyte meiosis
14-3-3 protein zeta/delta	R.EKIETELRDICNDVLSLLEK.F	1.95398e+06	2.04498e+06	5.04145e+06	1117979	2484495	1670118	1744235	3203512	2014818	1655703	1615922	2921083	3297992	875977	13559765	1.04657	2.58009	2.46528	0.457436	0.204978	0.221369	3	1.12917e+06	P63104	YWHAZ	03183_1	nucleus	response to drug signal transduction	protein binding	Neurotrophin signaling pathway Cell cycle Oocyte meiosis
14-3-3 protein zeta/delta	R.VVSSIEQKTEGAEK.K	790491	2.37381e+06	2.64227e+06		2606140	320600	301104	3823352	706167	779841	1702928	147091	1290529	1362836	9395219	3.00296	3.34257	1.11309	0.0613868	0.446481	0.213728	2	1.12917e+06	P63104	YWHAZ	03183_1	nucleus intracellular	response to drug signal transduction cell proliferation	protein binding protein domain specific binding	Neurotrophin signaling pathway Cell cycle Oocyte meiosis
14-3-3 protein zeta/delta	K.LAEQAERYDDMAACMK.S	1.03755e+06	1.51248e+06	6.24382e+06	1356134	1992851	5307565	1135893	1506945	4891982	492960	1441164	1770527	1165227	1108945	13005201	1.45773	6.01783	4.12821	0.136482	0.0336307	0.047967	2	1.12917e+06	P63104	YWHAZ	03183_1	nucleus intracellular	response to drug signal transduction cell proliferation	protein binding protein domain specific binding	Neurotrophin signaling pathway Cell cycle Oocyte meiosis
14-3-3 protein zeta/delta	R.DICNDVLSLLEK.F	1.80866e+06	1.57281e+06	5.58323e+06	1173512	2163683	6535821	1331645	1945968		2103545	647156	4630642	2625945	1534421		0.869597	3.08694	3.54985	0.347272	0.0381312	0.0514903	3	1.12917e+06	P63104	YWHAZ	03183_1	nucleus	response to drug signal transduction	protein binding	Neurotrophin signaling pathway Cell cycle Oocyte meiosis
14-3-3 protein zeta/delta	K.GIVDQSQQAYQEAFEISKK.E	2.93172e+06	3.17625e+06	2.07878e+07	2938125	3613718	8525665	3084995	3477306	8570457	1960808	2801700	6915787	3742935	2812283	59139343	1.08341	7.09067	6.54476	0.321831	0.0451712	0.048983	3	1.12917e+06	P63104	YWHAZ	03183_1	nucleus integral to membrane	response to drug signal transduction proteolysis	protein binding protein domain specific binding	Neurotrophin signaling pathway Cell cycle Oocyte meiosis
14-3-3 protein zeta/delta	K.SVTEQGAELSNEERNLLSVAYK.N	986865	1.76364e+06	7.69853e+06	524843	2399812	7780568	1511533	2302043	3746627	666550	945089	6191424	1244534	1407623	13075516	1.78712	7.801	4.36513	0.116189	0.0213052	0.0274691	2	1.12917e+06	P63104	YWHAZ	03183_1	nucleus intracellular	response to drug signal transduction cell proliferation	protein binding protein domain specific binding	Neurotrophin signaling pathway Cell cycle Oocyte meiosis
14-3-3 protein zeta/delta	R.YDDMAACM#K.S	4.36942e+06	1.64782e+06	1.18962e+07	12064870	1430291	2164659	2384786	2071691	9027339	1101983	1469632	1682996	1926035	1619678	34709939	0.377126	2.72261	7.21936	0.236918	0.279033	0.11656	2	1.12917e+06	P63104	YWHAZ	03183_1	nucleus intracellular	response to drug signal transduction cell proliferation	protein binding protein domain specific binding	Neurotrophin signaling pathway Cell cycle Oocyte meiosis
14-3-3 protein zeta/delta	K.GIVDQSQQAYQEAFEISKK.E	2.42119e+06	1.12601e+06	1.53704e+07	7870464	1234701	10343169	561297	888545	9237390	515083	1212588	9244701	737935	1168186	32656196	0.465062	6.34826	13.6504	0.459069	0.0349877	0.0175642	2	1.12917e+06	P63104	YWHAZ	03183_1	nucleus integral to membrane	response to drug signal transduction proteolysis	protein binding protein domain specific binding	Neurotrophin signaling pathway Cell cycle Oocyte meiosis
182 kDa tankyrase-1-binding protein	R.VSGAGFSPSSK.M	1.94964e+06	690970	3.17434e+06	355516	578882	958272	2351214	213562	825234	1141708	5966	4540441	3950140	1965469	6373420	0.354408	1.62816	4.59404	0.162315	0.331933	0.118314	2	203754	Q9C0C2	TNKS1BP1	06164_1	nucleus	telomere maintenance via telomerase	protein binding
2-deoxyribose-5-phosphate aldolase homolog (C. elegans), isoform CRA_a	R.IGASTLLSDIER.Q	449386	397795	1.97187e+06	297341	461056	661507	450598	473381	1311794	206972	397749	2117896	842634	258992	3796293	0.885195	4.38792	4.95701	0.459192	0.0434533	0.0319616	2	1.28771e+06	G3V158	DERA	13138_1	cytoplasm	metabolic process	protein binding	Pentose phosphate pathway
2-hydroxyacyl-CoA lyase 1	K.FSARPSSIEAIPFVIEK.A	2.01679e+06	1.6914e+06	1.10215e+07	308749	1759439	7807074	3025465	1994052	1805649	1680887	1252401	6885825	3052076	1759715	27587329	0.838659	5.46485	6.51617	0.421065	0.0933741	0.0580407	2	1.27134e+06	Q9UJ83	HACL1	09183_1	peroxisome membrane	lipid metabolic process transmembrane transport	metal ion binding catalytic activity	Peroxisome
2-oxoglutarate dehydrogenase, mitochondrial	R.NITLSLVANPSHLEAADPVVMGK.T	4.57336e+06	3.86404e+06	1.61387e+07	4044562	3767058	9596736	4645772	4027266	2568518	3574498	4171081	15759254	6028617	3490735	36630100	0.8449	3.52884	4.17663	0.191826	0.145455	0.109377	2	1.15851e+06	A0A0D9SFS3	OGDH	08938_1	mitochondrion integral to membrane intracellular membrane cytoplasm	oxidation reduction metabolic process	oxidoreductase activity thiamin pyrophosphate binding oxidoreductase activity, acting on the aldehyde or oxo group of donors, disulfide as acceptor	Lysine degradation Tryptophan metabolism Citrate cycle (TCA cycle)
2-oxoglutarate dehydrogenase, mitochondrial	R.SSPYPTDVAR.V	4.3697e+06	3.17664e+06	1.18815e+07	5812249	3100163	5570090	4194751	3442795	4248591	3316622	2822674	8030771	4155173	3340938	29676649	0.726971	2.71907	3.74028	0.0653136	0.143629	0.0719934	2	1.33475e+06	A0A0D9SFS3	OGDH	07704_1	mitochondrion integral to membrane intracellular nucleus membrane	oxidation reduction metabolic process	oxidoreductase activity thiamin pyrophosphate binding	Lysine degradation Tryptophan metabolism Citrate cycle (TCA cycle)
2-oxoglutarate dehydrogenase, mitochondrial	R.KPLIIFTPK.S	1.82227e+06	1.27391e+06	7.25562e+06	1575787	1589675	1774569	2105738	1757503	2903733	1198387	1515912	3597788	2409152	232548	20746374	0.69908	3.98165	5.69555	0.221509	0.134012	0.0911442	2	1.33476e+06	A0A0D9SFS3	OGDH	07704_1	mitochondrion integral to membrane intracellular nucleus membrane	oxidation reduction metabolic process	oxidoreductase activity thiamin pyrophosphate binding	Lysine degradation Tryptophan metabolism Citrate cycle (TCA cycle)
2-oxoisovalerate dehydrogenase subunit alpha, mitochondrial	R.GPGYGIMSIR.V	627145	431801	1.53853e+06	410096	310243	2026267	1025048	561447	801910	372141	404049	564251	701296	451467	2761678	0.688519	2.45322	3.56304	0.213375	0.120555	0.0503563	2	1.15826e+06	M0R0C8	BCKDHA	02009_1	mitochondrion cytoplasm nucleus	oxidation reduction metabolic process	protein binding oxidoreductase activity, acting on the aldehyde or oxo group of donors, disulfide as acceptor protein complex binding	Valine, leucine and isoleucine degradation
2-oxoisovalerate dehydrogenase subunit alpha, mitochondrial	R.AVAENQPFLIEAMTYR.I	185469	253620	2.67477e+06	159806	345756	700102	285636	305073	1506972	133996	111155	1280561	162439	252496	7211434	1.36745	14.4216	10.5464	0.266168	0.0264648	0.0319966	2	1.15826e+06	P12694	BCKDHA	02009_1	mitochondrion nucleus	oxidation reduction metabolic process	protein binding oxidoreductase activity, acting on the aldehyde or oxo group of donors, disulfide as acceptor protein complex binding	Valine, leucine and isoleucine degradation
2-oxoisovalerate dehydrogenase subunit beta, mitochondrial	K.GLLLSCIEDKNPCIFFEPK.I	569063	1.87733e+06	1.1294e+06	217343	95027	690617	260054	2484637	462050	1568852	1920410		230006	3009231	2235547	3.29898	1.98467	0.601603	0.221911	0.200761	0.429126	2	1.3059e+06	P21953	BCKDHB	02011_1	mitochondrion	oxidation reduction	protein binding	Valine, leucine and isoleucine degradation
2-oxoisovalerate dehydrogenase subunit beta, mitochondrial	R.TIIPWDVDTICK.S	587497	610021	4.8497e+06	523641	413339	1533984	633410	910529	1661079	583667	405720	1641007	609271	710494	14562734	1.03834	8.25485	7.95006	0.445132	0.0483298	0.0530865	2	1.3059e+06	P21953	BCKDHB	02011_1	mitochondrion	oxidation reduction	protein binding	Valine, leucine and isoleucine degradation
2,4-dienoyl-CoA reductase, mitochondrial	K.EQWDTIEELIR.K	235109	308459	421064	225367	835243	216509	225138	158062	227598	198713	82905	1074407	291216	157624	165742	1.31198	1.79093	1.36506	0.410579	0.326503	0.328526	2	1.3175e+06	Q16698	DECR1	01959_1	mitochondrion	oxidation reduction	binding
2,4-dienoyl-CoA reductase, mitochondrial	K.VAGHPNIVINNAAGNFISPTER.L	2.83756e+06	2.66088e+06	1.82297e+07	531229	2771973	6215184	992039	2026193	6689377	4598158	1325938	9684400	5228816	4519396	50329985	0.937733	6.42444	6.85103	0.38234	0.0638138	0.046285	3	1.3175e+06	Q16698	DECR1	01959_1	mitochondrion	oxidation reduction	binding
2'-5'-oligoadenylate synthase 2	K.QFQDQKR.S	77100.6	114406	114474	26043	152382	338836	155901		1349	4240	76430	3238	122218			1.48385	1.48473	1.00059	0.289585	0.314697	0.259078	2	1.0279e+06	A0A087X0V5	OAS2	04518_1	nucleus intracellular	immune response	ATP binding
2',3'-cyclic-nucleotide 3'-phosphodiesterase	K.AGQVFLEELGNHK.A	1.21329e+06	898033	5.42631e+06	1352603	1358240	3751189	731133	945052	1873902	1557857	808272	2976210	1211573	480567	13103946	0.740162	4.47239	6.04244	0.202303	0.0496668	0.0353954	2	1.31715e+06	P09543	CNP	00448_1	membrane	synaptic transmission axonogenesis	catalytic activity
2',3'-cyclic-nucleotide 3'-phosphodiesterase	K.DFLPLYFGWFLTK.K	307435	112083	2.8827e+06		23941	226471	79932	159035	470965	274847	206346	418044	567527	59011	10415322	0.364575	9.37661	25.7193	0.18072	0.222749	0.0721041	2	1.31715e+06	P09543	CNP	00448_1	membrane	synaptic transmission axonogenesis	catalytic activity
2',3'-cyclic-nucleotide 3'-phosphodiesterase	K.DKPELQFPFLQDEDTVATLLECK.T	912057	691299	1.2748e+06	1073970	745189	1657728	500980	662044	7498	1228551	497524	2159178	844728	860438		0.757956	1.39772	1.84407	0.2322	0.318139	0.352453	3	1.31715e+06	P09543	CNP	00448_1	membrane	synaptic transmission	catalytic activity
2',5'-phosphodiesterase 12	R.AVFSDSLVPALEAFGLEGVFR.I	335953	205962	1.2617e+06	269388		238794	435680		298226	266412	209933	474253	372332	201992	4035509	0.613068	3.75557	6.12586	0.0755685	0.258678	0.231047	2	1.30911e+06	Q6L8Q7	PDE12	11842_1	mitochondrion cytoplasm	signal transduction	hydrolase activity
2',5'-phosphodiesterase 12	R.VYTPSNADIGLR.L	2.62316e+06	1.79661e+06	5.62359e+06	4081768	1629408	4405818	2549635	1201028	2143373	1540555	1135417	3268873	2320667	3220587	12676286	0.684904	2.14383	3.13011	0.183702	0.175209	0.0783124	2	1.30911e+06	Q6L8Q7	PDE12	11842_1	cytoplasm	signal transduction	hydrolase activity
2',5'-phosphodiesterase 12	K.LSLEFGDPASSLFR.W	824078	540023	2.21316e+06	659736	535120	2083452	859604	388124	456178	831436	674301	3010181	945534	562546	3302844	0.655306	2.68563	4.09828	0.039672	0.136109	0.0606182	2	1.30911e+06	Q6L8Q7	PDE12	11842_1	cytoplasm	signal transduction	hydrolase activity
2',5'-phosphodiesterase 12	R.AVFSDSLVPALEAFGLEGVFR.I	174853	508609	214335	153851	617029	39221		767710	43507	195855		12275		141087	762337	2.90878	1.2258	0.421414	0.221509	0.301739	0.141305	3	1.30911e+06	Q6L8Q7	PDE12	11842_1	mitochondrion cytoplasm	signal transduction	hydrolase activity
2',5'-phosphodiesterase 12	K.LSLSFALADGSHK.N	1.26764e+06	639569	535594	1609290	472752	878466	2013310	194969	339341	473908	927779	288937	974042	962775	635632	0.504536	0.422514	0.837431	0.159721	0.0968462	0.419842	2	1.30911e+06	Q6L8Q7	PDE12	11842_1	mitochondrion cytoplasm	signal transduction	hydrolase activity
2',5'-phosphodiesterase 12	K.LVLYPSAQEK.V	5.73435e+06	2.9193e+06	1.12287e+07	5840298	3652501	8550461	6387175	2462179	4653173	4514848	1924904	3723361	6195083	3637626	27987661	0.50909	1.95814	3.84635	0.0290532	0.299329	0.081409	2	1.30911e+06	Q6L8Q7	PDE12	11842_1	cytoplasm	signal transduction	hydrolase activity
26S protease regulatory subunit 10B	K.LSDGFNGADLR.N	3.69213e+06	3.58885e+06	1.56892e+07	3894461	3754989	9250500	3864803	4668992	10598127	2667667	2276747	6886095	4341582	3654653	36021945	0.972026	4.24936	4.37165	0.415891	0.0373269	0.0375162	2	2797.3	A0A087X2I1	PSMC6	04086_1	nucleus	ubiquitin-dependent protein catabolic process protein catabolic process	protein binding ATP binding	Proteasome
26S protease regulatory subunit 10B	K.VVSSSIVDKYIGESAR.L	1.45581e+06	2.03588e+06	2.07643e+06	1723046	1612899	1425123	1629567	2398834	931792	1039444	1763246	682904	1431171	2368551	5265910	1.39846	1.42631	1.01992	0.078752	0.451081	0.320313	3	2797.3	A0A087X2I1	PSMC6	04086_1	nucleus	ubiquitin-dependent protein catabolic process protein catabolic process	protein binding ATP binding	Proteasome
26S protease regulatory subunit 10B	K.VVSSSIVDKYIGESAR.L	1.16925e+06	1.21586e+06	5.84385e+06	1184586	1675420	3879798	1512650	1260803	3253903	449752	794858	1632334	1530031	1132355	14609369	1.03986	4.99793	4.80636	0.396447	0.0601701	0.0564088	2	2797.3	A0A087X2I1	PSMC6	04086_1	nucleus	ubiquitin-dependent protein catabolic process protein catabolic process	protein binding ATP binding	Proteasome
26S protease regulatory subunit 10B	R.TLMELLNQMDGFDTLHR.V	2.65664e+06	2.22386e+06	5.24503e+06	1596665	2285559	7360187	2882910	2138148	8331518	2204512	1505677	43393	3942456	2966062		0.837097	1.97431	2.35852	0.32588	0.380075	0.402409	3	2797.3	A0A087X2I1	PSMC6	04086_1	nucleus	ubiquitin-dependent protein catabolic process protein catabolic process	protein binding ATP binding	Proteasome
26S protease regulatory subunit 10B	R.TLMELLNQMDGFDTLHR.V	706572	607205	1.03277e+06	670806	480483	2513530	747915	689776	1313964	527112	565493	44833	880457	693070	258741	0.859367	1.46166	1.70085	0.23437	0.357846	0.394762	2	2797.3	A0A087X2I1	PSMC6	04086_1	nucleus	ubiquitin-dependent protein catabolic process protein catabolic process	protein binding ATP binding	Proteasome
26S protease regulatory subunit 10B	R.AVASQLDCNFLK.V	6.91928e+06	3.99029e+06	9.72447e+08	6749312	3960595	13234643	5015791	4650985	9256034	2179491	4047122	14640964	13732519	3302447	3852656900	0.576691	140.542	243.704	0.263205	0.158529	0.119827	2	2797.3	A0A087X2I1	PSMC6	04086_1	nucleus endoplasmic reticulum	ubiquitin-dependent protein catabolic process protein catabolic process oxidation reduction	protein binding ATP binding	Proteasome
26S protease regulatory subunit 10B	R.VALDMTTLTIMR.Y	243722	313084	3.74435e+06	222158	365777	682221	289634	390124	1519196	195078	182490	2365099	268019	313945	10410898	1.28459	15.3632	11.9596	0.216358	0.0299149	0.0354342	2	2797.3	A0A087X2I1	PSMC6	04086_1	nucleus endoplasmic reticulum	ubiquitin-dependent protein catabolic process protein catabolic process oxidation reduction	protein binding ATP binding	Proteasome
26S protease regulatory subunit 10B	R.KIHIDLPNEQAR.L	4.31142e+06	4.61183e+06	1.39953e+07	5422369	5418637	13532633	4801300	4670990	12599626	2441721	3911212	7463238	4580288	4446487	22385685	1.06968	3.2461	3.03465	0.348054	0.0290775	0.0262467	3	2797.3	A0A087X2I1	PSMC6	04086_1	nucleus	ubiquitin-dependent protein catabolic process protein catabolic process	protein binding ATP binding	Proteasome
26S protease regulatory subunit 10B	R.EVIELPLTNPELFQR.V	1.6946e+06	1.23028e+06	4.48712e+06	1649228	1055439	3954160	2101845	955017	7586641	1260331	1273840	4722976	1766990	1636806	1684713	0.725998	2.6479	3.64725	0.0927534	0.0578063	0.033087	2	2797.3	A0A087X2I1	PSMC6	04086_1	nucleus endoplasmic reticulum	ubiquitin-dependent protein catabolic process protein catabolic process oxidation reduction	protein binding ATP binding	Proteasome
26S protease regulatory subunit 10B	R.RLLIM#ADPR.D	322946	365521	7.95156e+06	273831	278114	2222929	347783	338840	1261160	347224	334334	161424		510796	28160710	1.13183	24.6219	21.754	0.329348	0.174693	0.146738	2	2797.3	A0A087X2I1	PSMC6					Proteasome
26S protease regulatory subunit 10B	K.ALQSVGQIVGEVLKQLTEEK.F	94037.7	178219	713329	43838	379159	140632	163405	271343	98961	37940	53975	1677103	130968	8399	936618	1.89518	7.58556	4.00254	0.451258	0.093755	0.174485	3	2797.3	A0A087X2I1	PSMC6	04086_1	nucleus	ubiquitin-dependent protein catabolic process protein catabolic process	protein binding ATP binding	Proteasome
26S protease regulatory subunit 10B	R.FSEGTSADREIQR.T	2.14686e+07	2.34943e+07	6.6967e+07	28524038	25520627	2653948	14142984	32720689	18634110	14617166	15340743	46381905	28590112	20395198	200197843	1.09436	3.1193	2.85035	0.374131	0.409628	0.434897	2	2797.3	A0A087X2I1	PSMC6	04086_1	nucleus cytoplasm	ubiquitin-dependent protein catabolic process protein catabolic process	protein binding ATP binding	Proteasome
26S protease regulatory subunit 4	R.TMLELLNQLDGFDSRGDVK.V	757185	716671	5.9829e+06	450247	576153	3345546	1026738	792046	27792	776615	668072	5844428	775140	830415	14713836	0.946495	7.90151	8.34818	0.440932	0.335436	0.3306	3	1.31714e+06	P62191	PSMC1	04084_1	nucleus	protein catabolic process	protein binding	Proteasome
26S protease regulatory subunit 4	R.TMLELLNQLDGFDSR.G	1.7048e+06	1.52988e+06	2.40154e+06	1903170	1966602	3299322	1861773	1763021	327511	1572906	1004340	5939581	1481335	1385546	39759	0.897396	1.4087	1.56976	0.281124	0.298105	0.326215	2	1.31714e+06	P62191	PSMC1	04084_1	nucleus	protein catabolic process	protein binding	Proteasome
26S protease regulatory subunit 4	R.NQEQM#KPLEEKQEEER.S	379331	988549	4.95792e+06	996747	351316		79596	501369	752664		2794818	234155	61651	306691	13886930	2.60603	13.0702	5.01535	0.182603	0.186937	0.324133	3	1.31714e+06	P62191	PSMC1	04084_1	nucleus	protein catabolic process	protein binding	Proteasome
26S protease regulatory subunit 4	R.NQEQMKPLEEKQEEER.S	1.28888e+07	7.74578e+06	2.96322e+07	21102812	8194545	398070	13918035	10199618	20747510	6141318	5247825	14293398	10393119	7341149	83089823	0.600969	2.29906	3.82559	0.155699	0.437693	0.415503	4	1.31714e+06	P62191	PSMC1	04084_1	nucleus	protein catabolic process	protein binding	Proteasome
26S protease regulatory subunit 4	R.NQEQMKPLEEKQEEER.S	6.67589e+06	2.34299e+06	1.03811e+07	5597709	1770781	8469198	16086207	2715641	5546256	1787605	3427297	5344907	3232051	1458233	22163929	0.350962	1.55501	4.4307	0.152474	0.237223	0.0329427	3	1.31714e+06	P62191	PSMC1	04084_1	nucleus	protein catabolic process	protein binding	Proteasome
26S protease regulatory subunit 4	K.AVANQTSATFLR.V	4.62086e+06	3.9086e+06	1.64967e+07	4871352	5011396	14052402	4284006	4583220	10302753	4132348	2548676	7535835	5195722	3491088	34095858	0.845859	3.57005	4.22062	0.202506	0.0356975	0.0319983	2	1.31714e+06	P62191	PSMC1	04084_1	nucleus cytoplasm	protein catabolic process ubiquitin-dependent protein catabolic process	protein binding ATP binding	Proteasome
26S protease regulatory subunit 4	R.NQEQM#KPLEEKQEEER.S	1.78613e+06	1.39855e+06	1.82177e+07	3082670	1168261	162465	1149168	1901534	2118785	1432451	652685	3011453	1480235	1871713	67577971	0.783004	10.1995	13.0261	0.295426	0.370099	0.324172	4	1.31714e+06	P62191	PSMC1	04084_1	nucleus	protein catabolic process	protein binding	Proteasome
26S protease regulatory subunit 4	K.LPLVTPHTQCR.L	9.73636e+06	9.56623e+06	2.9665e+07	8694950	19821397	28998286	6227625	8622297	45351990	6324814	3617553	8606828	17698038	6203682	35703069	0.982527	3.04683	3.10102	0.410778	0.069255	0.0758021	3	2793.2	P62191	PSMC1	04084_1	nucleus	protein catabolic process	protein binding	Proteasome
26S protease regulatory subunit 4	K.GVILYGPPGTGK.T	2.01267e+06	1.55323e+06	1.211e+07	2132465	1781724	5466656	2175736	1616494	5028343	1662791	1378232	4006710	2079698	1436477	33938377	0.771726	6.01689	7.79666	0.042324	0.0516294	0.0371395	2	1.31714e+06	P62191	PSMC1	04084_1	nucleus cytoplasm	protein catabolic process ubiquitin-dependent protein catabolic process	protein binding ATP binding	Proteasome
26S protease regulatory subunit 4	R.TMLELLNQLDGFDSRGDVK.V	209218	413583	1.17305e+06	206170	613137	335440	203293	546405	12979	71802	179127	890865	355608	315665	3452924	1.9768	5.60684	2.83631	0.135779	0.354732	0.451307	2	1.31714e+06	P62191	PSMC1	04084_1	nucleus	protein catabolic process	protein binding	Proteasome
26S protease regulatory subunit 4	R.VAEEHAPSIVFIDEIDAIGTK.R	463527	388246	1.78884e+06	418645	262384	1263675	452974	526232	2048457	530205	392885		452286	371482	2054377	0.83759	3.85918	4.60748	0.179413	0.0175642	0.0195411	3	1.31714e+06	P62191	PSMC1	04084_1	nucleus	protein catabolic process	protein binding	Proteasome
26S protease regulatory subunit 6A	K.EKAPSIIFIDELDAIGTK.R	633251	581894	1.75809e+06	428932	430656	958016	661825	471513	3039483	671344	634915	2917642	770905	790493	117199	0.918899	2.77628	3.02131	0.360799	0.329741	0.303221	3	2795.2	P17980	PSMC3	01733_1	nucleus cytoplasm	protein catabolic process interspecies interaction between organisms	ATP binding protein binding	Proteasome
26S protease regulatory subunit 6A	K.EKAPSIIFIDELDAIGTK.R	335755	436661	1.01715e+06	349234	400634	543627	318824	511483	1178459	254356	352326	823007	420603	482203	1523509	1.30054	3.02945	2.32938	0.0980113	0.0273306	0.0369618	2	2795.2	P17980	PSMC3	01733_1	nucleus cytoplasm	protein catabolic process interspecies interaction between organisms	ATP binding protein binding	Proteasome
26S protease regulatory subunit 6A	K.LAGPQLVQMFIGDGAK.L	4.20427e+06	4.04371e+06	1.85666e+07	3502469	3980569	13099896	5360127	4439601	19255	3324032	3576501	11754049	4630451	4178182	49393344	0.961811	4.41614	4.59148	0.428507	0.446196	0.44889	2	2795.2	P17980	PSMC3	01733_1	nucleus cytoplasm	protein catabolic process interspecies interaction between organisms	ATP binding protein binding	Proteasome
26S protease regulatory subunit 6A	R.TMLELLNQLDGFQPNTQVK.V	776598	828191	6.90309e+06	732314	720110	3151809	1033543	1020719	2719338	616754	549608	28102	723780	1022327	21713117	1.06643	8.88889	8.33515	0.409631	0.360977	0.369683	2	2795.2	P17980	PSMC3	01733_1	nucleus cytoplasm	protein catabolic process interspecies interaction between organisms	ATP binding protein binding	Proteasome
26S protease regulatory subunit 6A	K.MSTEEIIQR.T	5.62239e+06	4.39566e+06	1.23237e+07	7010716	4565803	9534215	6601704	4429725	7514037	4550093	4093233	7905501	4327058	4493885	24341094	0.781813	2.1919	2.80361	0.120489	0.0768262	0.0369068	2	2795.2	P17980	PSMC3	01733_1	nucleus	interspecies interaction between organisms	protein binding	Proteasome
26S protease regulatory subunit 6A	R.VDILDPALLR.S	432409	267641	257620	364746	328064		521289	272528	24590	437832	209692	490650	405770	260278		0.618952	0.59578	0.962561	0.0285534	0.172626	0.263472	2	2795.2	P17980	PSMC3	01733_1	nucleus cytoplasm	protein catabolic process interspecies interaction between organisms	ATP binding protein binding	Proteasome
26S protease regulatory subunit 6A	K.VIAATNRVDILDPALLR.S	1.13831e+06	1.59e+06	5.56409e+06	620577	1557180	4021363	1415087	1827087	3096987	574572	1380308	3565793	1942984	1595406	11572222	1.39681	4.88805	3.49944	0.154221	0.0315791	0.0323134	3	2795.2	P17980	PSMC3	01733_1	nucleus cytoplasm	protein catabolic process interspecies interaction between organisms	ATP binding protein binding	Proteasome
26S protease regulatory subunit 6A	K.VIAATNRVDILDPALLR.S	985838	1.24119e+06	5.18234e+06	763156	1151152	4622284	1206361	1511325	2148415	677748	990937	1642125	1296088	1311341	12316523	1.25902	5.25678	4.1753	0.173214	0.0468522	0.0654272	2	2795.2	P17980	PSMC3	01733_1	nucleus cytoplasm	protein catabolic process interspecies interaction between organisms	ATP binding protein binding	Proteasome
26S protease regulatory subunit 6A	K.AMEVDERPTEQYSDIGGLDKQIQELVEAIVLPMNHK.E	103456	74909.7	212659	66655	21710		142596	138976		11418	48821	134551	193154	90131	290767	0.724075	2.05555	2.83887	0.435198	0.234591	0.129199	4	2795.2	P17980	PSMC3	01733_1	nucleus cytoplasm	protein catabolic process interspecies interaction between organisms	ATP binding protein binding	Proteasome
26S protease regulatory subunit 6A	K.LAGPQLVQMFIGDGAK.L	78329.1	104350	830958	47195	68655	836550	82540	98718	2290	108633	125256	759884	74949	124772	1725110	1.3322	10.6085	7.96317	0.179409	0.309854	0.354563	3	2795.2	P17980	PSMC3	01733_1	nucleus cytoplasm	protein catabolic process interspecies interaction between organisms	ATP binding protein binding	Proteasome
26S protease regulatory subunit 6A	R.TMLELLNQLDGFQPNTQVK.V	436926	598581	1.02325e+07	146646	809944	1428261	570588	565880	3855619	470582	253876	13356	559887	764624	35632692	1.36998	23.4193	17.0946	0.281982	0.309899	0.356735	3	2795.2	P17980	PSMC3	01733_1	nucleus cytoplasm	protein catabolic process interspecies interaction between organisms	ATP binding protein binding	Proteasome
26S protease regulatory subunit 6A	R.QTYFLPVIGLVDAEK.L	1.11898e+06	798791	7.94777e+06	1010463	801605	2097549	1186330	828878	3552850	1214967	624495	319885	1064163	940188	25820803	0.713856	7.10269	9.94975	0.0324601	0.240704	0.171555	2	2795.2	P17980	PSMC3	01733_1	nucleus cytoplasm	protein catabolic process interspecies interaction between organisms	ATP binding protein binding	Proteasome
26S protease regulatory subunit 6B	R.LIFSTITSK.M	2.74559e+06	2.96868e+06	1.28709e+07	2331362	3068676	5436955	3490826	3143277	4632158	1543718	2557055	8417237	3616445	3105716	32997097	1.08126	4.68783	4.33555	0.326349	0.0582932	0.0610889	2	694546	P43686	PSMC4	04085_1	nucleus cytoplasm	proteolysis protein catabolic process	protein binding	Proteasome
26S protease regulatory subunit 6B	R.ILLELLNQMDGFDQNVNVK.V	721252	650057	2.16097e+06	843725	621180	2892066	774092	629993	5593143	649263	654919	55713	617929	694136	102970	0.901289	2.99614	3.32428	0.19575	0.419912	0.437488	3	694546	P43686	PSMC4	04085_1	nucleus cytoplasm	proteolysis protein catabolic process	protein binding	Proteasome
26S protease regulatory subunit 6B	K.ENAPAIIFIDEIDAIATKR.F	1.01929e+06	838753	2.05863e+06	926161	921266	414707	1055295	1177189	1347075	833431	765314	3447459	1262272	491242	3025279	0.82288	2.01967	2.45439	0.218997	0.271385	0.191503	3	694546	P43686	PSMC4	04085_1	nucleus cytoplasm	proteolysis protein catabolic process	protein binding	Proteasome
26S protease regulatory subunit 6B	K.ENAPAIIFIDEIDAIATK.R	1.86979e+06	1.99073e+06	5.14154e+06	1596078	1940203	1799339	2280570	2111963	1638298	1697731	1812557	4066530	1904766	2098209	13061980	1.06468	2.7498	2.58274	0.285833	0.182611	0.206034	2	694546	P43686	PSMC4	04085_1	nucleus cytoplasm	proteolysis protein catabolic process	protein binding	Proteasome
26S protease regulatory subunit 6B	K.RFDAQTGADREVQR.I	5.33901e+06	8.6827e+06	6.36543e+06	5794225	9970276	462144	2090451	10950479	3128087	3829023	6656241	5086330	9642342	7153806	16785144	1.62628	1.19225	0.733116	0.119738	0.381602	0.198931	4	694546	P43686	PSMC4	04085_1	nucleus cytoplasm	proteolysis protein catabolic process	protein binding	Proteasome
26S protease regulatory subunit 6B	R.IQSIPLVIGQFLEAVDQNTAIVGSTTGSNYYVR.I	998746	1.25317e+06	570090			76687	455474	1358349		747998	1133377	444119	1792766	1267779	1189464	1.25474	0.570806	0.454919	0.261192	0.25101	0.154674	4	694546	P43686	PSMC4	04085_1	nucleus cytoplasm	proteolysis protein catabolic process	protein binding	Proteasome
26S protease regulatory subunit 6B	R.EAVELPLTHFELYK.Q	832886	1.10781e+06	6.42047e+06	324768	1066920	3374701	1245324	1405996	2853039	710206	959758	2633064	1051246	998569	16821066	1.33009	7.7087	5.79564	0.195621	0.0347061	0.0387618	2	694546	P43686	PSMC4	04085_1	nucleus cytoplasm	proteolysis protein catabolic process	protein binding	Proteasome
26S protease regulatory subunit 6B	K.TVIKKDEQEHEFYK.-	5.05392e+06	5.65441e+06	4.57024e+07	6546978	5117169	23484156	3632204	10182060	3869331	4315940	3513189	9340290	5720566	3805231	146115851	1.11882	9.04296	8.08261	0.434721	0.128726	0.14227	4	694546	P43686	PSMC4	04085_1	nucleus cytoplasm	proteolysis protein catabolic process	protein binding	Proteasome
26S protease regulatory subunit 6B	K.ENAPAIIFIDEIDAIATK.R	570444	937384	1.69836e+06	388110	763153	3127	672488	868573	7710	632240	1338715	15300	588938	779094	6767292	1.64325	2.97725	1.81181	0.0524564	0.153468	0.117525	3	694546	P43686	PSMC4	04085_1	nucleus cytoplasm	proteolysis protein catabolic process	protein binding	Proteasome
26S protease regulatory subunit 6B	R.FDAQTGADREVQR.I	1.89109e+07	4.55922e+06	2.14431e+07	8422355	4931385	20791013	5442506	5023205	12484006	3612787	3774669	10493703	58165767	4507635	42003577	0.24109	1.1339	4.70323	0.19352	0.266364	0.0264379	3	694546	P43686	PSMC4	04085_1	nucleus cytoplasm	proteolysis protein catabolic process	protein binding	Proteasome
26S protease regulatory subunit 6B	R.LAKENAPAIIFIDEIDAIATK.R	288357	1.00284e+06	1.38777e+06	320525	1013825	320185	186452	1267787	19095	236914	599948	3824018	409536	1129815		3.47779	4.81267	1.38383	0.0226961	0.45959	0.260487	3	694546	P43686	PSMC4	04085_1	nucleus cytoplasm	proteolysis protein catabolic process	protein binding	Proteasome
26S protease regulatory subunit 6B	K.KLQQELEFLEVQEEYIKDEQK.N	956532	1.14091e+06	2.13302e+06	29812	948670	4288394	1534637	1485637	291171	986064	970240	722637	1275614	1159109	3229879	1.19276	2.22995	1.86957	0.270808	0.273607	0.416815	3	6494.1	P43686	PSMC4	04085_1	nucleus cytoplasm	proteolysis protein catabolic process	protein binding	Proteasome
26S protease regulatory subunit 6B	R.EAVELPLTHFELYK.Q	241805	497188	2.2029e+06	47384	538079	1305977	301009	718721	1584613	277508	146270	1867066	341318	585681	4053947	2.05616	9.11025	4.43072	0.178447	0.0264379	0.0333032	3	694546	P43686	PSMC4	04085_1	nucleus cytoplasm	proteolysis protein catabolic process	protein binding	Proteasome
26S protease regulatory subunit 6B	K.EFLHAQEEVKR.I	9.44956e+06	1.07212e+07	4.77514e+07	12725662	10785327	11236800	10328336	13131823	24217044	4757746	9349378	29767354	9986507	9618237	125784253	1.13457	5.05329	4.45392	0.293111	0.0721168	0.0844672	3	6494.1	P43686	PSMC4	04085_1	nucleus cytoplasm	proteolysis protein catabolic process	protein binding	Proteasome
26S protease regulatory subunit 7	K.IATEKDFLEAVNK.V	711724	420845	5.15178e+06	1094211	210240	4050598	717185	617132	1202011	274946	308414	3192193	760553	547592	12162302	0.591303	7.23845	12.2415	0.187786	0.0394045	0.027607	2	2794.1	P35998	PSMC2	01105_1	nucleus cytoplasm	ubiquitin-dependent protein catabolic process	protein binding	Proteasome
26S protease regulatory subunit 7	R.TMLELINQLDGFDPR.G	2.37032e+06	2.27375e+06	2.75566e+07	2421429	2438837	9828916	3001456	2319124	4397773	1439587	1895266	4298475	2618791	2441770	91701042	0.95926	11.6257	12.1194	0.452115	0.0820645	0.077644	2	2794.1	P35998	PSMC2	01105_1	nucleus cytoplasm	ubiquitin-dependent protein catabolic process	protein binding	Proteasome
26S protease regulatory subunit 7	R.FDDGAGGDNEVQR.T	5.64929e+06	4.97622e+06	4.03612e+07	9656791	5208466	41010627	5144069	6049277	22875157	2881822	3158441	7961776	4914464	5488677	89597125	0.880857	7.14447	8.11082	0.420492	0.0423637	0.0356511	2	2794.1	P35998	PSMC2	01105_1	nucleus cytoplasm	ubiquitin-dependent protein catabolic process protein catabolic process	protein binding ATP binding	Proteasome
26S protease regulatory subunit 7	R.LCPNSTGAEIR.S	4.13073e+06	6.29396e+06	1.502e+07	5350150	6361894	7449036	3410688	7982349	3235777	2054959	5355446	6092492	5707118	5476158	43302887	1.52369	3.63617	2.38642	0.105023	0.17006	0.324158	2	2794.1	P35998	PSMC2	01105_1	nucleus cytoplasm	ubiquitin-dependent protein catabolic process	protein binding	Proteasome
26S protease regulatory subunit 7	R.TMLELINQLDGFDPR.G	385208	389876	1.20548e+06	384116	482964	1927142	377771	471314	1534333	333636	251869	1088513	445310	353356	271947	1.01212	3.12943	3.09197	0.446404	0.0887555	0.0942412	3	2794.1	P35998	PSMC2	01105_1	nucleus cytoplasm	ubiquitin-dependent protein catabolic process	protein binding	Proteasome
26S protease regulatory subunit 7	R.EVVETPLLHPER.F	799146	953821	3.1023e+06	1115400	924804	1599684	1200551	1056206	2051737	563830	822939	2484534	316803	1011335	6273229	1.19355	3.88201	3.25249	0.253135	0.0405972	0.034662	2	2794.1	P35998	PSMC2	01105_1	nucleus cytoplasm	ubiquitin-dependent protein catabolic process	protein binding	Proteasome
26S protease regulatory subunit 7	K.LREVVETPLLHPER.F	1.73751e+07	1.97053e+07	2.81174e+07	15747859	25710107	35918220	17581420	21292059	20243906	14850376	11343114	39500157	21320829	20475810	16807516	1.13411	1.61826	1.4269	0.362202	0.106599	0.202905	4	2794.1	P35998	PSMC2	01105_1	nucleus cytoplasm	ubiquitin-dependent protein catabolic process	protein binding	Proteasome
26S protease regulatory subunit 7	M.PDYLGADQR.K	4.05573e+06	1.87849e+06	9.01015e+06	2330061	2335704	101050	1846244	2238015	787594	3790677	1325823	5199021	8255929	1614404	29952925	0.463169	2.22159	4.79649	0.123667	0.364267	0.460793	2		P35998	PSMC2	01105_1
26S protease regulatory subunit 7	R.ALDEGDIALLK.T	1.77366e+06	2.09434e+06	4.38129e+06	1541529	2540201	9762809	1333661	2955493	3856758	1614294	1573192	493949	2605172	1308467	3411647	1.1808	2.47019	2.09197	0.333801	0.294163	0.34854	2	1.19138e+06	P35998	PSMC2	01105_1	nucleus cytoplasm	ubiquitin-dependent protein catabolic process	protein binding	Proteasome
26S protease regulatory subunit 7	K.QVEDDIQQLLK.K	215019	233357	930682	104174	233773	271341	191950	381893	395794	271196	219071	1383315	292755	98693	1672276	1.08529	4.32837	3.98822	0.438784	0.0628316	0.0745466	2	1.19138e+06	P35998	PSMC2	01105_1	nucleus cytoplasm	ubiquitin-dependent protein catabolic process	protein binding	Proteasome
26S protease regulatory subunit 7	K.IINADSEDPKYIINVK.Q	390747	1.04445e+06	2.60141e+06	388293	1399356	2659086	603136	837111	2148113	79373		1738688	492188	896868	3859763	2.67294	6.65753	2.49071	0.0937406	0.0274691	0.0345087	2	1.19138e+06	P35998	PSMC2	01105_1	nucleus cytoplasm	ubiquitin-dependent protein catabolic process	protein binding	Proteasome
26S protease regulatory subunit 8	K.EVIELPVKHPELFEALGIAQPK.G	388721	373679	2.44329e+06	436934	376550	994433	544075	477517	1326034	292615	257311	1394165	281258	383338	6058538	0.961305	6.28547	6.53848	0.441664	0.0319252	0.0306988	3	1.18609e+06	J3QSE0	PSMC5	03400_1	nucleus cytoplasm	negative regulation of transcription protein catabolic process	protein binding ATP binding	Proteasome
26S protease regulatory subunit 8	K.ILPNKVDPLVSLMMVEKVPDSTYEMIGGLDK.Q	1.04878e+06	1.01126e+06	1.91336e+06	1027060	934014	1973339	1153109	1158937	2850946	847854	764466	29005	1167115	1187609	2800166	0.964218	1.82436	1.89207	0.392742	0.42267	0.431412	4	1.18609e+06	J3QSE0	PSMC5	03400_1	nucleus cytoplasm	negative regulation of transcription protein catabolic process	protein binding ATP binding	Proteasome
26S protease regulatory subunit 8	R.TMLELLNQLDGFEATK.N	2.39988e+06	2.25601e+06	6.97782e+06	2638856	1976578	10036901	3108284	2489344	6480945	1739156	2084167	3661151	2113227	2473957	7732281	0.940052	2.90757	3.09299	0.40106	0.028164	0.0243861	2	1.18609e+06	P62195	PSMC5	03400_1	nucleus cytoplasm	negative regulation of transcription protein catabolic process	protein binding ATP binding	Proteasome
26S protease regulatory subunit 8	R.TMLELLNQLDGFEATK.N	547464	313328	737154	306014	246749	1278752	1110590	455442	829595	413987	212151	267752	359263	338969	572517	0.572326	1.34649	2.35266	0.176898	0.319935	0.095325	3	1.18609e+06	P62195	PSMC5	03400_1	nucleus cytoplasm	negative regulation of transcription protein catabolic process	protein binding ATP binding	Proteasome
26S protease regulatory subunit 8	R.LLREELQLLQEQGSYVGEVVR.A	1.30971e+06	804847	4.24681e+06	293766	2397739	11953459	590482	311763	582075	144644	222906	204899	4209963	286978		0.614521	3.24255	5.27655	0.421062	0.356263	0.30746	3	1.18609e+06	J3QSE0	PSMC5	03400_1	nucleus cytoplasm	negative regulation of transcription protein catabolic process	protein binding ATP binding	Proteasome
26S protease regulatory subunit 8	K.EVIELPVKHPELFEALGIAQPK.G	1.08501e+06	736441	1.24917e+06	1408616	391360	574586	1348747	519015	618114	1176739	845162	2554821	405920	1190227		0.678744	1.15131	1.69623	0.251392	0.461744	0.307184	2	1.18609e+06	J3QSE0	PSMC5	03400_1	nucleus cytoplasm	negative regulation of transcription protein catabolic process	protein binding ATP binding	Proteasome
26S proteasome non-ATPase regulatory subunit 1	R.AAVESLGFILFR.T	1.11141e+06	854558	1.03874e+06	920608	911753	1164434	925542	896854	1820084	1259560	654683	69768	1339942	954942	1100688	0.768893	0.934615	1.21553	0.09994	0.305643	0.38472	2	1.17797e+06	A0A087WW66	PSMD1	10169_1	proteasome complex	regulation of protein catabolic process negative regulation of ubiquitin-protein ligase activity during mitotic cell cycle	protein binding	Proteasome
26S proteasome non-ATPase regulatory subunit 1	K.QCVENADLPEGEKKPIDQR.L	1.5213e+07	1.04267e+07	3.53654e+07	24744995	10969401	42091473	18302973	11771908	23985063	5238072	8034398	9706770	12566072	10931229	65678130	0.685382	2.32468	3.3918	0.312172	0.16391	0.0674556	4	1.17797e+06	A0A087WW66	PSMD1	10169_1	proteasome complex	regulation of protein catabolic process negative regulation of ubiquitin-protein ligase activity during mitotic cell cycle	protein binding	Proteasome
26S proteasome non-ATPase regulatory subunit 1	K.VSTAVLSITAK.A	3.64202e+06	2.61822e+06	5.55971e+06	3740076	3090890	6412420	3949065	2689796	4974194	2619723	2065037	5152403	4259207	2627174	5699814	0.718894	1.52655	2.12347	0.0689363	0.0327111	0.0177275	2	1.17797e+06	A0A087WW66	PSMD1	10169_1	proteasome complex	regulation of protein catabolic process negative regulation of ubiquitin-protein ligase activity during mitotic cell cycle	protein binding	Proteasome
26S proteasome non-ATPase regulatory subunit 1	-.MITSAAGIISLLDEDEPQLKEFALHK.L	285136	174489	346511	245989	143567	316186	332545	195108		252512	167041	6303	309497	192240	717043	0.611951	1.21525	1.98586	0.0247045	0.30169	0.392341	4	1.17797e+06	Q99460	PSMD1	10169_1	proteasome complex	negative regulation of ubiquitin-protein ligase activity during mitotic cell cycle	protein binding	Proteasome
26S proteasome non-ATPase regulatory subunit 1	-.MITSAAGIISLLDEDEPQLK.E	567738	527179	957624	447307	604564	1808450	791916	576575	795926	392784	339761		638946	587816	268496	0.92856	1.68674	1.81651	0.405601	0.341142	0.310368	2	1.17797e+06	Q99460	PSMD1	10169_1	proteasome complex	negative regulation of ubiquitin-protein ligase activity during mitotic cell cycle	protein binding	Proteasome
26S proteasome non-ATPase regulatory subunit 1	K.TSSAFVGKTPEASPEPK.D	1.85301e+06	997792	8.15199e+06	3104235	1318175	3773693	1828702	1493611	3777418	765248	1083119	13993503	1713846	96261	11063347	0.538471	4.39933	8.17003	0.194469	0.0394613	0.039606	3	1.17797e+06	A0A087WW66	PSMD1	10169_1	proteasome complex	negative regulation of ubiquitin-protein ligase activity during mitotic cell cycle	protein binding	Proteasome
26S proteasome non-ATPase regulatory subunit 1	R.NNNTDLMILK.N	14914.4	11523.7	3.66681e+06	18176	13330		18377	5963		5292	14775		17813	12027	3666809	0.772659	245.858	318.197	0.347866			2	1.17797e+06	A0A087WW66	PSMD1	10169_1	proteasome complex	regulation of protein catabolic process negative regulation of ubiquitin-protein ligase activity during mitotic cell cycle	protein binding	Proteasome
26S proteasome non-ATPase regulatory subunit 10	K.ASTNIQDTEGNTPLHLACDEERVEEAK.L	1.9269e+06	1.87951e+06	2.04793e+06	2099481	1624259	2358837	1626374	2172462	3474426	1300685	1838316	2116054	2681074	1883014	242386	0.975406	1.06281	1.0896	0.457602	0.376476	0.371113	4	2805.1	O75832	PSMD10	04594_1	cytoplasm proteasome complex	negative regulation of ubiquitin-protein ligase activity during mitotic cell cycle immune response oxidation reduction signal transduction	protein binding binding DNA binding
26S proteasome non-ATPase regulatory subunit 10	K.GAQVNAVNQNGCTPLHYAASK.N	2.46996e+06	2.36771e+06	1.32748e+07	3939538	1826146	7122977	2752787	2581045	7563075	1288483	2359358	5364973	1899050	2704295	33048244	0.958601	5.3745	5.6066	0.44119	0.0405278	0.034269	3	736606	O75832	PSMD10	04594_1	cytoplasm proteasome complex	negative regulation of ubiquitin-protein ligase activity during mitotic cell cycle protein folding immune response	protein binding hormone activity tumor necrosis factor receptor binding
26S proteasome non-ATPase regulatory subunit 11	R.VQIEHISSLIK.L	3.62362e+06	2.24374e+06	1.32732e+07	5690360	2476604	8596241	3456729	2565892	6993852	2615861	1869542	12676349	2731533	2062920	24826425	0.619198	3.66297	5.91567	0.0765869	0.0313525	0.0210722	2	1.25741e+06	O00231	PSMD11	05119_1	proteasome complex nucleus	immune response regulation of transcription tRNA modification	protein binding transferase activity	Proteasome
26S proteasome non-ATPase regulatory subunit 11	K.IMLNTPEDVQALVSGK.L	457962	651389	2.454e+06	192387	572595	1330236	787840	695618	1619747	385821	744383	1935447	465800	592959	4930563	1.42236	5.35852	3.76733	0.146058	0.0288455	0.0289995	2	1.25741e+06	O00231	PSMD11	05119_1	proteasome complex nucleus	immune response regulation of transcription tRNA modification	protein binding transferase activity	Proteasome
26S proteasome non-ATPase regulatory subunit 11	K.TGQAAELGGLLK.Y	1.06792e+07	6.42048e+06	2.48312e+07	8873099	8332677	21061481	10613612	6925462	3176835	7663536	5583793	15343262	15566489	4839977	59743405	0.601214	2.3252	3.86751	0.0598369	0.316542	0.157813	2	1.25741e+06	O00231	PSMD11	05119_1	proteasome complex nucleus	immune response regulation of transcription tRNA modification	protein binding transferase activity	Proteasome
26S proteasome non-ATPase regulatory subunit 11	K.LYDNLLEQNLIR.V	526657	787546	3.82854e+06	324906	890948	2028195	363931	962639	2504308	579543	436515	3285326	838249	860081	7496340	1.49537	7.26951	4.86136	0.153788	0.0223821	0.0264808	2	1.25741e+06	O00231	PSMD11	05119_1	proteasome complex nucleus	immune response regulation of transcription tRNA modification	protein binding transferase activity	Proteasome
26S proteasome non-ATPase regulatory subunit 11	K.EQSILELGSLLAK.T	1.46364e+06	947281	3.83693e+06	1232523	863718	3650469	1382797	1123739	1724986	1535195	726632	4003499	1704064	1075036	5968776	0.647207	2.62149	4.05047	0.0322052	0.0368442	0.0246914	2	1.25741e+06	O00231	PSMD11	05119_1	proteasome complex nucleus	immune response regulation of transcription tRNA modification	protein binding transferase activity	Proteasome
26S proteasome non-ATPase regulatory subunit 12	K.LFTTMELMR.W	592592	1.08991e+06	3.66296e+06	529706	1267918	2528972	582194	975698	1931206	276500	1130218	3537058	981967	985815	6654590	1.83923	6.18125	3.36078	0.0564482	0.0242409	0.028782	2	1.30327e+06	O00232	PSMD12	05120_1	proteasome complex membrane	negative regulation of ubiquitin-protein ligase activity during mitotic cell cycle immune response protein amino acid glycosylation histone H3 acetylation cell differentiation negative regulation of epithelial cell proliferation	protein binding zinc ion binding histone acetyltransferase activity	Proteasome
26S proteasome non-ATPase regulatory subunit 12	R.LQEVIETLLSLEK.Q	169349	120661	1.03674e+06	78123	149791	272124	199498	81139	830650	194013	76532	25865	205760	175182	3018335	0.712498	6.12194	8.59222	0.231974	0.287039	0.217499	3	2807.1	O00232	PSMD12	05120_1	proteasome complex membrane	negative regulation of ubiquitin-protein ligase activity during mitotic cell cycle immune response cell differentiation negative regulation of epithelial cell proliferation	protein binding	Proteasome
26S proteasome non-ATPase regulatory subunit 13	K.ITVNEVELLVMK.A	2.06225e+06	2.75907e+06	4.06457e+06	2232115	4131127	3764047	1911013	1342492	6297452	1133458	2172994	4835316	2972417	3389657	1361473	1.33789	1.97094	1.47317	0.285914	0.151697	0.288216	2	787128	A0A087WUL9	PSMD13	04595_1	proteasome complex	meiosis I	guanyl-nucleotide exchange factor activity	Proteasome
26S proteasome non-ATPase regulatory subunit 13	K.YYQTIGNHASYYK.D	5.89694e+06	5.51475e+06	2.58709e+07	7924091	6275215	19210609	5153960	5934570	13065672	3686234	4486391	12212427	6823459	5362831	58994718	0.935189	4.38717	4.69121	0.42797	0.0379079	0.0326361	2	787128	A0A087WUL9	PSMD13	04595_1	proteasome complex	meiosis I	binding protein binding guanyl-nucleotide exchange factor activity	Proteasome
26S proteasome non-ATPase regulatory subunit 13	R.QLTFEEIAK.S	1.30975e+06	1.19888e+06	5.3598e+06	1306967	1325984	3515151	1484978	1346139	3598845	837669	1007027	3145681	1609376	1116355	11179505	0.915349	4.09224	4.47068	0.378362	0.029851	0.0264379	2	787128	A0A087WUL9	PSMD13	04595_1	proteasome complex	meiosis I	binding protein binding guanyl-nucleotide exchange factor activity	Proteasome
26S proteasome non-ATPase regulatory subunit 13	K.LNIGDLQVTK.E	920435	603569	1.34602e+06	1080176	579416	701689	741635	678777	2280352	644313	472528	571536	1215614	683554	1830523	0.655743	1.46238	2.23011	0.0737807	0.322028	0.114675	2	787128	A0A087WUL9	PSMD13	04595_1	proteasome complex	meiosis I	guanyl-nucleotide exchange factor activity	Proteasome
26S proteasome non-ATPase regulatory subunit 13	K.ETIEDVEEMLNNLPGVTSVHSR.F	779291	419746	725138	968233	410881	472748	835995	444822	1610213	543173	404232		769763	419051	92453	0.538626	0.93051	1.72756	0.0244882	0.276169	0.460484	3	787128	A0A087WUL9	PSMD13	04595_1	proteasome complex	meiosis I	binding protein binding guanyl-nucleotide exchange factor activity	Proteasome
26S proteasome non-ATPase regulatory subunit 14	K.AVEEEDKMTPEQLAIK.N	3.02375e+06	2.3536e+06	7.38704e+06	3453253	2198997	5468092	3271568	2647839	6259251	2425804	1682999	3692993	2944375	2884568	14127811	0.778372	2.44301	3.13861	0.112269	0.055197	0.0351507	3	5796.1	O00487	PSMD14	06208_1	proteasome complex	modification-dependent protein catabolic process regulation of transcription, DNA-dependent	protein binding	Proteasome
26S proteasome non-ATPase regulatory subunit 14	R.QTTSNLGHLNKPSIQALIHGLNR.H	1.04784e+07	1.24688e+07	4.31373e+07	10085450	10742323	21477966	17901450	11467353	3343179	9915585	13319992	28305177	4011213	14345704	119423067	1.18995	4.11678	3.45961	0.257618	0.223546	0.290581	4	5796.1	O00487	PSMD14	06208_1	proteasome complex	modification-dependent protein catabolic process regulation of transcription, DNA-dependent	protein binding	Proteasome
26S proteasome non-ATPase regulatory subunit 14	R.AVAVVVDPIQSVK.G	4.3874e+06	4.98414e+06	1.93502e+07	4440369	4932920	13216808	5502186	6297822	10817916	2049740	3393318	8279367	5557300	5312489	45086519	1.13601	4.41039	3.88235	0.323114	0.043936	0.0469055	2	5796.1	O00487	PSMD14	06208_1	proteasome complex nucleus	modification-dependent protein catabolic process ubiquitin-dependent protein catabolic process regulation of transcription, DNA-dependent	protein binding	Proteasome
26S proteasome non-ATPase regulatory subunit 14	R.LINANMMVLGHEPR.Q	3.95183e+06	1.019e+07	3.28414e+07	1322795	10261237	48310690	3928112	13503244	19346249	3175677	9644045	25874127	7380732	7351462	37834573	2.57855	8.31043	3.22291	0.0455596	0.022106	0.0246	3	5796.1	O00487	PSMD14	06208_1	proteasome complex	modification-dependent protein catabolic process regulation of transcription, DNA-dependent	protein binding	Proteasome
26S proteasome non-ATPase regulatory subunit 14	R.AGVPMEVMGLMLGEFVDDYTVR.V	313666	97047.5	1.24307e+06	99943	16664	1516155	114707	16679	31730	198644	319135	741097	841370	35711	2683299	0.309398	3.96304	12.8089	0.107962	0.269123	0.0857651	3	5796.1	O00487	PSMD14	06208_1	proteasome complex	modification-dependent protein catabolic process regulation of transcription, DNA-dependent	protein binding	Proteasome
26S proteasome non-ATPase regulatory subunit 14	R.LGGGMPGLGQGPPTDAPAVDTAEQVYISSLALLK.M	497022	415768	3.85438e+06	560742	187228	511929	215853	776314	865999	372575	100558	2716280	838918	598973	11323321	0.836519	7.75495	9.27051	0.323028	0.0988678	0.0812228	3	5796.1	O00487	PSMD14	06208_1	proteasome complex	modification-dependent protein catabolic process regulation of transcription, DNA-dependent	protein binding	Proteasome
26S proteasome non-ATPase regulatory subunit 14	R.LGGGMPGLGQGPPTDAPAVDTAEQVYISSLALLK.M	61060.3	198337	1.59307e+06	82618	19013	18928		433906	17579	39503	210270	1841282		130159	4494499	3.24821	26.0901	8.03215	0.30691	0.332154	0.383636	4	5796.1	O00487	PSMD14	06208_1	proteasome complex	modification-dependent protein catabolic process regulation of transcription, DNA-dependent	protein binding	Proteasome
26S proteasome non-ATPase regulatory subunit 14	R.LINANMMVLGHEPR.Q	2.24324e+06	4.18645e+06	1.29896e+07	1824689	4327055	21882469	2505649	4901255	10526383	1491040	3955549	12852523	3151596	3561923	6696923	1.86625	5.79053	3.10277	0.0315791	0.0210722	0.028266	2	5796.1	O00487	PSMD14	06208_1	proteasome complex	modification-dependent protein catabolic process regulation of transcription, DNA-dependent	protein binding	Proteasome
26S proteasome non-ATPase regulatory subunit 14	R.QTTSNLGHLNKPSIQALIHGLNR.H	568907	583637	1.59326e+06	682683	446937	1770702	883504	883132	1630105	263770	375220	1127614	445671	629258	1844612	1.02589	2.80056	2.72988	0.422684	0.0299037	0.0247596	3	5796.1	O00487	PSMD14	06208_1	proteasome complex	modification-dependent protein catabolic process regulation of transcription, DNA-dependent	protein binding	Proteasome
26S proteasome non-ATPase regulatory subunit 14	K.AVEEEDKMTPEQLAIK.N	278487	192017	1.03388e+06	569068	138103	953125	235216	56269	1651073	197864	283266	116034	111799	290431	1415272	0.689502	3.71248	5.38428	0.300443	0.142459	0.0911678	2	5796.1	O00487	PSMD14	06208_1	proteasome complex	modification-dependent protein catabolic process regulation of transcription, DNA-dependent	protein binding	Proteasome
26S proteasome non-ATPase regulatory subunit 2	R.CALGVFR.K	4.17123e+06	3.06001e+06	8.06404e+06	4176093	3320001	46036	4295695	3630516	5913300	3054266	2442119	4479980	5158864	2847406	21816855	0.733599	1.93325	2.6353	0.0820488	0.371958	0.422122	2	1.26564e+06	Q13200	PSMD2	05870_1	proteasome complex	negative regulation of ubiquitin-protein ligase activity during mitotic cell cycle regulation of protein catabolic process	protein binding binding	Proteasome
26S proteasome non-ATPase regulatory subunit 2	R.NECDPALALLSDYVLHNSNTMR.L	1.25738e+06	819763	3.42349e+06	1300476	492886	1354337	1494370	977586	3078259	1111636	734811	132656	1123047	1073770	9128715	0.65196	2.72271	4.1762	0.0640203	0.424144	0.309653	3	1.26564e+06	H0Y305	PSMD2	05870_1	proteasome complex	negative regulation of ubiquitin-protein ligase activity during mitotic cell cycle regulation of protein catabolic process	protein binding binding	Proteasome
26S proteasome non-ATPase regulatory subunit 2	R.MNLASSFVNGFVNAAFGQDK.L	237556	133572	475586	239708	126655	202542	246579	162032	288123	162683	135334	593344	301253	110268	818336	0.562278	2.002	3.56051	0.0313371	0.13484	0.0345298	2	1.26564e+06	Q13200	PSMD2	05870_1	proteasome complex	negative regulation of ubiquitin-protein ligase activity during mitotic cell cycle regulation of protein catabolic process	protein binding binding	Proteasome
26S proteasome non-ATPase regulatory subunit 2	R.EDVLTLLLPVMGDSK.S	380443	116787	7.0336e+06	221196	6722		187979	15897	15178216	121102	278861	1286132	991497	165670	4636464	0.306977	18.4879	60.2257	0.12673	0.0370355	0.0339742	2	1.26564e+06	H0Y305	PSMD2	05870_1	proteasome complex cellular_component	negative regulation of ubiquitin-protein ligase activity during mitotic cell cycle regulation of protein catabolic process oxidation reduction	protein binding binding	Proteasome
26S proteasome non-ATPase regulatory subunit 2	R.LALMLNDMELVEDIFTSCKDVVVQK.Q	154330	157802	7.39791e+06	111676	179279	196190	262613	226678	55912	118078	115115	406301	124953	110136	28933245	1.0225	47.9357	46.881	0.432858	0.236345	0.242363	3	1.26564e+06	Q13200	PSMD2	05870_1	proteasome complex	negative regulation of ubiquitin-protein ligase activity during mitotic cell cycle regulation of protein catabolic process	protein binding binding	Proteasome
26S proteasome non-ATPase regulatory subunit 2	R.AELATEEFLPVTPILEGFVILR.K	233649	88037.4	378978	132153	171799		194396	89839	53001	220610	47789	52396	387436	42722	1031538	0.376794	1.622	4.30474	0.0525253	0.362109	0.313067	2	1.26564e+06	Q13200	PSMD2	05870_1	proteasome complex	negative regulation of ubiquitin-protein ligase activity during mitotic cell cycle regulation of protein catabolic process	protein binding binding	Proteasome
26S proteasome non-ATPase regulatory subunit 2	R.VGQAVDVVGQAGKPK.T	1.61461e+07	1.19594e+07	3.29437e+07	28507194	10602458	14635492	18832912	12203934	25490246	4609007	11272155	17651210	12635212	13759020	73997783	0.740699	2.04035	2.75463	0.406998	0.18921	0.0822678	3	1.26564e+06	H0Y305	PSMD2	05870_1	proteasome complex cellular_component	negative regulation of ubiquitin-protein ligase activity during mitotic cell cycle regulation of protein catabolic process oxidation reduction	protein binding binding	Proteasome
26S proteasome non-ATPase regulatory subunit 2	R.SSTTSMTSVPKPLK.F	8.02274e+06	6.44295e+06	2.36825e+07	11018140	7711089	1373028	9011715	7037532	15451115	4743859	5798238	17199926	7317255	5224950	60705815	0.803086	2.95192	3.67572	0.261508	0.340499	0.284926	3	2799.3	Q13200	PSMD2	05870_1	proteasome complex	negative regulation of ubiquitin-protein ligase activity during mitotic cell cycle regulation of protein catabolic process	protein binding	Proteasome
26S proteasome non-ATPase regulatory subunit 2	R.VGQAVDVVGQAGKPK.T	2.76433e+06	4.00076e+06	2.60226e+07	3298711	5779588	2076696	2338829	6124341	16799480	1999917	2127850	13322803	3419875	1971242	71891351	1.44728	9.41369	6.50442	0.294875	0.0818335	0.126764	2	1.26564e+06	H0Y305	PSMD2	05870_1	proteasome complex cellular_component	negative regulation of ubiquitin-protein ligase activity during mitotic cell cycle regulation of protein catabolic process oxidation reduction	protein binding binding	Proteasome
26S proteasome non-ATPase regulatory subunit 2	K.TITGFQTHTTPVLLAHGER.A	4.13812e+06	2.63186e+06	7.0253e+06	4536611	3034448	7486898	3633122	3147527	5392482	4449813	1703616	5191584	3932946	2641858	10030219	0.636004	1.6977	2.66932	0.0391044	0.042037	0.0251838	4	1.26564e+06	H0Y305	PSMD2	05870_1	proteasome complex cellular_component	negative regulation of ubiquitin-protein ligase activity during mitotic cell cycle regulation of protein catabolic process oxidation reduction	protein binding binding	Proteasome
26S proteasome non-ATPase regulatory subunit 2	R.LNILDTLSK.F	1.16108e+06	950257	2.95226e+06	971182	1036143	1717482	1264675	1097450	1376120	846878	808384	2420238	1561582	859051	6295182	0.818426	2.54268	3.1068	0.211968	0.0849883	0.0499353	2	1.26564e+06	H0Y305	PSMD2	05870_1	proteasome complex cellular_component	negative regulation of ubiquitin-protein ligase activity during mitotic cell cycle regulation of protein catabolic process oxidation reduction	protein binding binding	Proteasome
26S proteasome non-ATPase regulatory subunit 2	R.MNLASSFVNGFVNAAFGQDKLLTDDGNKWLYK.N	421879	406790	829723	477840	431355		555235	485526	127896	176492	514875	1080758	477949	195405	1280516	0.964234	1.96673	2.03968	0.456668	0.350273	0.341662	4	1.26564e+06	Q13200	PSMD2	05870_1	proteasome complex	negative regulation of ubiquitin-protein ligase activity during mitotic cell cycle regulation of protein catabolic process	protein binding binding	Proteasome
26S proteasome non-ATPase regulatory subunit 2	R.AELATEEFLPVTPILEGFVILR.K	369090	756892	2.37506e+06		1046507	53559	219932	1209198	351133	300269	517418	25741	587068	254447	9069802	2.0507	6.43491	3.13791	0.192195	0.430733	0.318326	3	1.26564e+06	Q13200	PSMD2	05870_1	proteasome complex	negative regulation of ubiquitin-protein ligase activity during mitotic cell cycle regulation of protein catabolic process	protein binding binding	Proteasome
26S proteasome non-ATPase regulatory subunit 2	R.LVGSQEELASWGHEYVR.H	1.00114e+06	244741	1.15549e+06	1749418	123984	296778	1097111	227231	581183	978440	525448	59304	179599	102301	3684707	0.244462	1.15417	4.72129	0.0817923	0.344988	0.274301	3	1.26564e+06	Q13200	PSMD2	05870_1	proteasome complex	negative regulation of ubiquitin-protein ligase activity during mitotic cell cycle regulation of protein catabolic process	protein binding	Proteasome
26S proteasome non-ATPase regulatory subunit 2	R.SSTTSM#TSVPKPLK.F	1.54112e+06	657807	7.45567e+06	3684900	1094391	978104	812100	605346	5113491	978005	624413	1427669	689494	307076	22303428	0.426835	4.83781	11.3341	0.156324	0.177487	0.0693959	3	2799.3	Q13200	PSMD2	05870_1	proteasome complex	negative regulation of ubiquitin-protein ligase activity during mitotic cell cycle regulation of protein catabolic process	protein binding	Proteasome
26S proteasome non-ATPase regulatory subunit 2	K.VPDDIYKTHLENNR.F	3.11458e+06	1.666e+06	5.11439e+06	4933379	1764414	10345410	2863658	2047782	5139462	2088475	1180637	2181747	2572792	1671155	2790928	0.534903	1.64208	3.06987	0.0522383	0.260952	0.0571075	4	1.26564e+06	Q13200	PSMD2	05870_1	proteasome complex	negative regulation of ubiquitin-protein ligase activity during mitotic cell cycle regulation of protein catabolic process	protein binding binding	Proteasome
26S proteasome non-ATPase regulatory subunit 2	K.TITGFQTHTTPVLLAHGER.A	1.16201e+06	831093	3.62995e+06	1502534	817588	2318836	1285835	896316	3021571	605039	816882	1523514	1254621	793584	7655865	0.715222	3.12386	4.36768	0.174919	0.06059	0.0308841	3	1.26564e+06	H0Y305	PSMD2	05870_1	proteasome complex cellular_component	negative regulation of ubiquitin-protein ligase activity during mitotic cell cycle regulation of protein catabolic process oxidation reduction	protein binding binding	Proteasome
26S proteasome non-ATPase regulatory subunit 3	R.HDADGQATLLNLLLR.N	1.328e+06	765106	3.87398e+06	1193061	1062923	2086544	1277875	779355		1462587	651941	3660463	1378463	566204	5874923	0.576135	2.91716	5.06332	0.028782	0.0327125	0.0248294	2	2800.2	O43242	PSMD3	10170_1	proteasome complex	negative regulation of ubiquitin-protein ligase activity during mitotic cell cycle regulation of protein catabolic process chromatin assembly or disassembly	protein binding ATP binding	Proteasome
26S proteasome non-ATPase regulatory subunit 3	R.DFLLPFLEEPMDTEADLQFRPR.T	755524	880552	4.47179e+06	904904	462183	87531	618425	1083952	9298	440948	804051	8400832	1057819	1172024	9389483	1.16549	5.91879	5.07839	0.354227	0.42432	0.40564	3	2800.2	O43242	PSMD3	10170_1	proteasome complex	negative regulation of ubiquitin-protein ligase activity during mitotic cell cycle regulation of protein catabolic process	protein binding	Proteasome
26S proteasome non-ATPase regulatory subunit 3	R.VYEFLDKLDVVR.S	930213	1.28835e+06	3.08918e+06	253040	1482959	5547523	1285817	1512741	1197999	712402	831980	4703617	1469594	1325733	907577	1.38501	3.32094	2.39777	0.211184	0.1161	0.194409	2	2800.2	O43242	PSMD3	10170_1	proteasome complex	negative regulation of ubiquitin-protein ligase activity during mitotic cell cycle regulation of protein catabolic process	protein binding	Proteasome
26S proteasome non-ATPase regulatory subunit 3	R.HDADGQATLLNLLLR.N	376879	282480	1.64347e+06	305551	346851	1411155	310853	260204	1491	445181	318337	846406	445932	204528	4314845	0.749524	4.36074	5.81802	0.112625	0.440651	0.457744	3	2800.2	O43242	PSMD3	10170_1	proteasome complex	negative regulation of ubiquitin-protein ligase activity during mitotic cell cycle regulation of protein catabolic process chromatin assembly or disassembly	protein binding ATP binding	Proteasome
26S proteasome non-ATPase regulatory subunit 3	K.SYNKDLESAEER.R	879933	362149	3.31053e+06	1362010	680607		549745	541967	1123874	617029	146738	1023400	990947	79284	7784313	0.411564	3.76225	9.14135	0.0886122	0.15734	0.0662711	2	2800.2	H0YGV8	PSMD3	10170_1	proteasome complex	negative regulation of ubiquitin-protein ligase activity during mitotic cell cycle regulation of protein catabolic process	protein binding enzyme regulator activity	Proteasome
26S proteasome non-ATPase regulatory subunit 3	K.LQLDSPEDAEFIVAK.A	1.61186e+06	938007	4.65434e+06	1301956	1211437	2776508	1827705	895375	2428175	1502559	766944	3257935	1815223	878271	10154755	0.58194	2.88756	4.96195	0.0268749	0.0564393	0.0276992	2	2800.2	O43242	PSMD3	10170_1	proteasome complex	negative regulation of ubiquitin-protein ligase activity during mitotic cell cycle regulation of protein catabolic process	protein binding	Proteasome
26S proteasome non-ATPase regulatory subunit 3	K.AVQGFFTSNNATR.D	2.02205e+06	1.26625e+06	5.11503e+06	2701722	1701394	3478223	1924118	1083537	1654452	1702883	1036605	1418539	1759461	1243460	13908916	0.626222	2.52963	4.03952	0.0417357	0.258766	0.115284	2	2800.2	O43242	PSMD3	10170_1	proteasome complex	negative regulation of ubiquitin-protein ligase activity during mitotic cell cycle	protein binding	Proteasome
26S proteasome non-ATPase regulatory subunit 3	R.SLMPYFLLTQAVR.T	2.42634e+06	1.73458e+06	2.23398e+07	1071677	3630790	6621548	1744419	1145055		3628288	959559		3260980	1202924	38058133	0.714896	9.20721	12.8791	0.262075	0.0598246	0.0464217	2	2800.2	O43242	PSMD3	10170_1	proteasome complex	negative regulation of ubiquitin-protein ligase activity during mitotic cell cycle regulation of protein catabolic process chromatin assembly or disassembly	protein binding ATP binding	Proteasome
26S proteasome non-ATPase regulatory subunit 4	R.LQAQQDAVNIVCHSK.T	5.72578e+06	4.83618e+06	1.9558e+07	6590582	5468711	11592174	6437884	5307235	12090269	3626067	3954144	12886935	6248583	4614649	41662543	0.844633	3.41578	4.04409	0.260952	0.0381947	0.0295576	3	1.31762e+06	P55036	PSMD4	03386_1	cytoplasm proteasome complex	regulation of protein catabolic process negative regulation of ubiquitin-protein ligase activity during mitotic cell cycle regulation of transcription, DNA-dependent fluid transport metabolic process	protein binding selenium binding zinc ion binding	Proteasome
26S proteasome non-ATPase regulatory subunit 4	R.LQAQQDAVNIVCHSK.T	816363	791008	3.83585e+06	1283102	735444	3244015	820529	1152363	3068000	386615	523692	1744676	775204	752532	7286692	0.968942	4.6987	4.84932	0.455784	0.0296288	0.0264289	2	1.31762e+06	P55036	PSMD4	03386_1	cytoplasm proteasome complex	regulation of protein catabolic process negative regulation of ubiquitin-protein ligase activity during mitotic cell cycle regulation of transcription, DNA-dependent fluid transport metabolic process	protein binding selenium binding zinc ion binding	Proteasome
26S proteasome non-ATPase regulatory subunit 4	K.MTISQQEFGR.T	2.91561e+07	2.62461e+07	4.29108e+07	41774986	19718426	32813850	31003717	26459332	14397438	20446620	28026921	26609632	23399090	30779906	97822335	0.900194	1.47176	1.63494	0.373524	0.380832	0.331393	2	1.31762e+06	P55036	PSMD4	03386_1	proteasome complex cytoplasm	negative regulation of ubiquitin-protein ligase activity during mitotic cell cycle fluid transport metabolic process	protein binding zinc ion binding	Proteasome
26S proteasome non-ATPase regulatory subunit 4	R.NAMGSLASQATK.D	4.53063e+06	3.60493e+06	1.88716e+07	6446138	4002555	8675192	5384404	3641477	9946018	2542883	3276003	8493968	3749090	3499676	48371094	0.795679	4.16533	5.23494	0.285768	0.0623391	0.0391243	2	1.31762e+06	P55036	PSMD4	03386_1	proteasome complex cytoplasm	negative regulation of ubiquitin-protein ligase activity during mitotic cell cycle protein amino acid phosphorylation fluid transport metabolic process	protein binding ATP binding zinc ion binding	Proteasome
26S proteasome non-ATPase regulatory subunit 4	R.IIAFVGSPVEDNEKDLVK.L	1.25656e+06	1.00243e+06	2.85339e+06	647872	1073832	1665728	2467545	742853	1717533	747057	1292568	1526265	1163761	900482	6504043	0.797761	2.2708	2.84646	0.399993	0.135329	0.0712436	3	1.31762e+06	P55036	PSMD4	03386_1	cytoplasm proteasome complex	regulation of protein catabolic process negative regulation of ubiquitin-protein ligase activity during mitotic cell cycle regulation of transcription, DNA-dependent fluid transport metabolic process	protein binding selenium binding zinc ion binding	Proteasome
26S proteasome non-ATPase regulatory subunit 4	R.NAM#GSLASQATK.D	4.98029e+06	427427	1.36527e+07	4471745	246710	59524	2267908	938264	4104669	12147482	74425	3077535	1034032	450307	47369011	0.0858236	2.74134	31.9416	0.0375135	0.421479	0.167234	2	1.31762e+06	P55036	PSMD4	03386_1	proteasome complex cytoplasm	negative regulation of ubiquitin-protein ligase activity during mitotic cell cycle protein amino acid phosphorylation fluid transport metabolic process	protein binding ATP binding zinc ion binding	Proteasome
26S proteasome non-ATPase regulatory subunit 6	K.IDKVNEIVETNRPDSK.N	3.58367e+06	1.81901e+06	8.22023e+06	6348841	2312069	13981341	2841460	2112706	5887352	2100262	1474237	1747476	3044120	1377013	11264744	0.507582	2.2938	4.51908	0.0741865	0.19387	0.0560864	4	1.25871e+06	Q15008	PSMD6	18370_1	proteasome complex	proteolysis regulation of protein catabolic process transport immune response	protein binding binding RNA binding guanyl-nucleotide exchange factor activity	Proteasome
26S proteasome non-ATPase regulatory subunit 6	M.PLENLEEEGLPKNPDLR.I	1.78679e+06	1.63665e+06	5.01534e+06	1643599	1774074	4492265	1667473	1944017	3853219	1653761	1365496	2706796	2182320	1463021	9009087	0.915974	2.8069	3.06439	0.279261	0.0324422	0.0297856	3		Q15008	PSMD6	18370_1
26S proteasome non-ATPase regulatory subunit 6	R.FLLSLPEHR.G	2.78137e+06	2.68752e+06	6.32869e+06	2720093	3514644	3914728	2600598	3062544	3439762	2771964	2825238	2646569	3032832	1347656	15313705	0.966257	2.27538	2.35484	0.374124	0.169862	0.163569	2	1.25871e+06	Q15008	PSMD6	18370_1	proteasome complex	proteolysis regulation of protein catabolic process transport	protein binding binding RNA binding	Proteasome
26S proteasome non-ATPase regulatory subunit 6	K.GAEILEVLHSLPAVR.Q	496271	393348	1.50638e+06	398042	493821	1502240	450380	373852	1360236	525995	274682	1748942	610665	431038	1414105	0.792608	3.0354	3.82964	0.148262	0.0125515	0.013558	3	1.25871e+06	Q15008	PSMD6	18370_1	proteasome complex	proteolysis regulation of protein catabolic process transport immune response	protein binding binding RNA binding guanyl-nucleotide exchange factor activity	Proteasome
26S proteasome non-ATPase regulatory subunit 6	K.IDKVNEIVETNRPDSK.N	1.24366e+06	805676	4.84699e+06	1656465	1292571	3965660	1389146	799537	3268257	747449	388688	1472223	1181599	741906	10681801	0.647824	3.89734	6.01605	0.14134	0.0568673	0.0345087	3	1.25871e+06	Q15008	PSMD6	18370_1	proteasome complex	proteolysis regulation of protein catabolic process transport immune response	protein binding binding RNA binding guanyl-nucleotide exchange factor activity	Proteasome
26S proteasome non-ATPase regulatory subunit 7	R.VVGVLLGSWQK.K	2.07158e+06	1.93741e+06	1.19212e+07	1193291	4529898	14393325	1168252	1160533	14973779	761824	833477	3686129	5162958	1225724	14631648	0.935231	5.75465	6.15318	0.463039	0.0330798	0.0307125	2	2802.2	H3BNT7	PSMD7	01147_1	proteasome complex	regulation of ARF protein signal transduction negative regulation of ubiquitin-protein ligase activity during mitotic cell cycle	protein binding	Proteasome
26S proteasome non-ATPase regulatory subunit 7	K.VVVHPLVLLSVVDHFNR.I	2.3636e+06	2.53363e+06	3.03456e+06	819723	849402	2868040	7070238	1601315	3177978	502275	6652888	2997139	1062165	1030910	3095101	1.07194	1.28387	1.19771	0.387018	0.166481	0.208376	3	2802.2	H3BNT7	PSMD7	01147_1	proteasome complex	regulation of ARF protein signal transduction negative regulation of ubiquitin-protein ligase activity during mitotic cell cycle	protein binding	Proteasome
26S proteasome non-ATPase regulatory subunit 7	K.TNDQMVVVYLASLIR.S	662160	231475	1.34026e+07	977166	118563	19875	596186	302660	34299762	500279	247976		575009	256703	5888116	0.349576	20.2407	57.9007	0.027607	0.362785	0.238816	2	2802.2	P51665	PSMD7	01147_1	proteasome complex	regulation of ARF protein signal transduction negative regulation of ubiquitin-protein ligase activity during mitotic cell cycle	protein binding	Proteasome
26S proteasome non-ATPase regulatory subunit 7	R.SVVALHNLINNK.I	7.36971e+06	5.05681e+06	1.05394e+07	4253297	7645433	6377299	8182133	4990681	21489281	4696613	2621368	6812832	12346788	4969738	7478007	0.686161	1.43009	2.08419	0.233814	0.284884	0.113948	3	2802.2	P51665	PSMD7	01147_1	proteasome complex	regulation of ARF protein signal transduction negative regulation of ubiquitin-protein ligase activity during mitotic cell cycle	protein binding	Proteasome
26S proteasome non-ATPase regulatory subunit 7	R.DIKDTTVGTLSQR.I	1.25631e+07	1.01509e+07	6.20843e+07	1587361	3772508	33941330	13153756	13126933	11486010	20937368	13101931	4381667	14573732	10602033	198528186	0.807992	4.94182	6.11617	0.459153	0.246858	0.22049	2	2802.2	P51665	PSMD7	01147_1	proteasome complex	regulation of ARF protein signal transduction negative regulation of ubiquitin-protein ligase activity during mitotic cell cycle	protein binding	Proteasome
26S proteasome non-ATPase regulatory subunit 7	K.VVVHPLVLLSVVDHFNR.I	449620	434691	967166	386310	446293	1555710	495616	528715	1106358	360062	352377	918079	556493	411380	288519	0.966796	2.15107	2.22495	0.421473	0.137241	0.125342	2	2802.2	H3BNT7	PSMD7	01147_1	proteasome complex	regulation of ARF protein signal transduction negative regulation of ubiquitin-protein ligase activity during mitotic cell cycle	protein binding	Proteasome
26S proteasome non-ATPase regulatory subunit 7	K.TFEHVTSEIGAEEAEEVGVEHLLR.D	726117	931329	498981	526646		64742	1441710	803298	88036	909196	602168	1675655	26916	1388522	167489	1.28262	0.68719	0.535772	0.291054	0.350795	0.140501	2	2802.2	H3BNT7	PSMD7	01147_1	proteasome complex	regulation of ARF protein signal transduction negative regulation of ubiquitin-protein ligase activity during mitotic cell cycle	protein binding	Proteasome
26S proteasome non-ATPase regulatory subunit 7	K.TNDQMVVVYLASLIR.S	94054.1	72587.1	1.10267e+06	102889	20293		89383	95093	636667	73008	46400	538448	110937	128562	2132898	0.771759	11.7238	15.191	0.222922	0.022428	0.0283817	3	2802.2	P51665	PSMD7	01147_1	proteasome complex	regulation of ARF protein signal transduction negative regulation of ubiquitin-protein ligase activity during mitotic cell cycle	protein binding	Proteasome
26S proteasome non-ATPase regulatory subunit 8	R.VAEFHTELER.L	2.61356e+06	1.87807e+06	7.95475e+06	3799540	2333502	4350886	2279946	2140210	6602497	1795977	1390861	3947516	2578781	1647726	16918092	0.718588	3.04364	4.23559	0.14183	0.0558209	0.0319252	3	2803.2	K7EJC1	PSMD8	10171_1	nucleus proteasome complex proteasome regulatory particle	proteolysis	protein binding ATP binding hydrolase activity	Proteasome
26S proteasome non-ATPase regulatory subunit 8	K.LVLLELNFLPTTGTK.L	968179	860155	9.54075e+06	825101	957617	2391904	998817	874110	3389210	868918	846477	49654	1179881	762416	32332224	0.888425	9.85432	11.0919	0.204557	0.355619	0.336215	2	2803.2	P48556	PSMD8	10171_1	nucleus proteasome complex proteasome regulatory particle	proteolysis	protein binding ATP binding hydrolase activity	Proteasome
26S proteasome non-ATPase regulatory subunit 9	K.GLLGCNIIPLQR.-	403669	598177	2.35647e+06	395593	559471	1715513	385846	654068	1017567	351793	660535	1323559	481445	518633	5369231	1.48185	5.83762	3.93942	0.02625	0.0280633	0.040652	2	1.24833e+06	J3KN29	PSMD9	04394_1	nucleus	ubiquitin-dependent protein catabolic process positive regulation of transcription	protein binding
26S proteasome non-ATPase regulatory subunit 9	K.QVEEALHQLHAR.D	291584	435306	2.5313e+06	353383	723478	1765148	487352	226518	2678452	207510	618295	793203	118093	172934	4888408	1.4929	8.6812	5.815	0.299425	0.027374	0.0361324	2	2804.2	J3KN29	PSMD9	04394_1	nucleus integral to membrane	ubiquitin-dependent protein catabolic process positive regulation of transcription apoptosis regulation of transcription, DNA-dependent antigen processing and presentation of exogenous peptide antigen via MHC class II	protein binding
28 kDa heat- and acid-stable phosphoprotein	K.KVTQLDLDGPK.E	3.86682e+06	3.17554e+06	1.30524e+07	4152144	3516238	180272	4808621	3452249	7053638	2152056	2839488	9254006	4354455	2894176	35721640	0.821227	3.37548	4.11029	0.283933	0.430023	0.398971	2	55706.1	Q13442	PDAP1	06149_1	cytoskeleton	signal transduction	protein binding
28 kDa heat- and acid-stable phosphoprotein	K.KVTQLDLDGPK.E	3.21753e+06	1.96395e+06	3.52153e+06	5194887	2387870	415717	2591829	2158721	3328908	1712244	1499931	3351235	3371177	1809282	6990280	0.61039	1.09448	1.79309	0.130183	0.395052	0.393975	3	55706.1	Q13442	PDAP1	06149_1	cytoskeleton	signal transduction	protein binding
28 kDa heat- and acid-stable phosphoprotein	R.QYTSPEEIDAQLQAEKQK.A	2.50206e+06	1.86399e+06	9.05556e+06	3090489	2065315	6639111	2477157	2017345	4866101	1451806	1181960	3522557	2988804	2191326	21194468	0.74498	3.61924	4.85817	0.197324	0.0617486	0.0374217	3	55706.1	Q13442	PDAP1	06149_1	cytoskeleton	signal transduction	protein binding
28 kDa heat- and acid-stable phosphoprotein	K.SLDSDESEDEEDDYQQKRK.G	2.50731e+06	3.32886e+06	2.71396e+07	4423735	3082572	25642611	2820198	4623324	7224456	202889	2269442	14271325	2582431	3340107	61420165	1.32766	10.8242	8.15283	0.248133	0.0420877	0.0301298	4	55706.1	Q13442	PDAP1	06149_1	cytoskeleton	signal transduction	protein binding
28 kDa heat- and acid-stable phosphoprotein	K.KSLDSDESEDEEDDYQQKR.K	545700	798894	7.74148e+06	582462	728126	7343988	792713	1501867	2252189		451230	4199708	261926	514354	17170050	1.46398	14.1863	9.69025	0.278494	0.0295982	0.0279349	3	55706.1	Q13442	PDAP1	06149_1	cytoskeleton	signal transduction	protein binding
28 kDa heat- and acid-stable phosphoprotein	R.KGVEGLIDIENPNRVAQTTK.K	671313	729671	2.37359e+06	1017206	219197	2183689	928665	572217	1121865	529768	823361	1566362	209614	1303908	4622430	1.08693	3.53574	3.25296	0.441799	0.0525385	0.0609945	3	55706.1	Q13442	PDAP1	06149_1	cytoskeleton	signal transduction	protein binding
28 kDa heat- and acid-stable phosphoprotein	K.SLDSDESEDEEDDYQQKRK.G	545700	798894	7.95841e+06	582462	728126	7343988	792713	1501867	3119893		451230	4199708	261926	514354	17170050	1.46398	14.5838	9.96178	0.278494	0.0264379	0.0246914	3	55706.1	Q13442	PDAP1	06149_1	cytoskeleton	signal transduction	protein binding
28S ribosomal protein S11, mitochondrial	K.KGTGIAAQTAGIAAAAR.A	2.74731e+06	2.00751e+06	1.2322e+07	3074766	2731050	10712890	3062639	1536147	4599263	2019606	2006492	8172954	2832237	1756355	25802873	0.730718	4.48511	6.13795	0.0931356	0.0330771	0.0269033	3	1.3089e+06	P82912	MRPS11	14776_1	intracellular	translation	structural constituent of ribosome
28S ribosomal protein S12, mitochondrial	K.GVVLCTFTR.K	4.13614e+06	2.89001e+06	2.1585e+07	7124984	2521578	18454539	2261026	3257094	2325443	4244748	2727915	7675100	2913808	3053473	57884990	0.698722	5.21864	7.46883	0.235328	0.14472	0.0911967	2	203527	O15235	MRPS12	04316_1	intracellular	translation	protein binding
28S ribosomal protein S14, mitochondrial	R.HLADHGQLSGIQR.A	2.88147e+07	3.39017e+07	1.29137e+08	32854383	36789255	50599205	36304031	40500425	53406395	16215585	27317720	69212131	29884775	30999394	343329809	1.17654	4.48163	3.80916	0.251041	0.0666538	0.0858356	3	71383.1	O60783	MRPS14	14777_1	intracellular	translation	protein binding
28S ribosomal protein S14, mitochondrial	K.ILQDVADEEIAALPR.D	357577	380668	3.22893e+06	356610	358133	1196581	459316	316477	500315	269532	503600	1481760	344847	344461	9737055	1.06458	9.03003	8.48227	0.374267	0.0618911	0.067219	2	71383.1	O60783	MRPS14	14777_1	intracellular	translation	protein binding
28S ribosomal protein S15, mitochondrial	R.LLSLEMANKK.E	1.73179e+06	1.29611e+06	5.65668e+06	1487003	967320	2475000	2086855	1723222	2761374	1067447	1539721	3535181	2285851	954159	13855168	0.74842	3.26638	4.36437	0.202485	0.0821478	0.046748	2	112570	P82914	MRPS15	11372_1	intracellular ribosome	translation GPI anchor biosynthetic process	structural constituent of ribosome ATP binding
28S ribosomal protein S16, mitochondrial	K.LLGLAGFFPLHPMMITNAER.L	597956	311438	608112	592638	318689	855958	832073	395396	346008	413622	225179		553493	306490	622370	0.520838	1.01698	1.95259	0.0337674	0.452401	0.0748909	2	57149.1	Q9Y3D3	MRPS16	14778_1	intracellular	translation	structural constituent of ribosome
28S ribosomal protein S16, mitochondrial	K.LLGLAGFFPLHPMMITNAER.L	1.45315e+06	827272	1.0532e+07	730707	1311918	4565536	1201653	563963	2534502	1420467	727156	188238	2459768	706050	34839663	0.569296	7.2477	12.731	0.129254	0.305338	0.202638	3	57149.1	Q9Y3D3	MRPS16	14778_1	intracellular	translation	structural constituent of ribosome
28S ribosomal protein S17, mitochondrial	K.HELAEIVFK.V	2.16074e+06	992726	2.97235e+06	2074395	996614	2012646	2290813	953512	805901	1226839	884193	1169056	3050914	1136586	7901794	0.459438	1.37562	2.99413	0.0313525	0.449496	0.175772	2	57053.1	I3L0E3	hCG_1984214	14779_1	membrane	transport	binding
28S ribosomal protein S17, mitochondrial	R.LVLDPYLLK.Y	1.01605e+06	677870	3.19487e+06	1001833	757464	2059321	901315	605358	900395	782374	638298	5621081	1378674	710359	4198679	0.667162	3.1444	4.7131	0.0443407	0.0781289	0.0374088	2	57053.1	I3L0E3	hCG_1984214	14779_1	membrane	transport	binding
28S ribosomal protein S18b, mitochondrial	R.DHGLLIYHIPQVEPR.D	3.77463e+06	2.29182e+06	6.93515e+06	2838960	2284275	6490521	3779938	3622890	3261706	5363521	1684512	6023584	3116112	1575611	11964774	0.607164	1.8373	3.02604	0.0789089	0.11888	0.0374217	3	54765.1	Q9Y676	MRPS18B	14781_1	intracellular	translation	structural constituent of ribosome
28S ribosomal protein S18b, mitochondrial	K.VVGNPCPICR.D	1.10517e+07	5.78478e+06	2.41154e+07	14288390	6179727	7832081	12095410	5951432	6910305	7099207	4964318	15911730	10723722	6043628	65807388	0.523429	2.18205	4.16877	0.0293726	0.31638	0.106649	2	54765.1	Q9Y676	MRPS18B	14781_1	intracellular	translation	structural constituent of ribosome
28S ribosomal protein S18c, mitochondrial	K.NVQLLSQFVSPFTGCIYGR.H	1.06799e+06	946942	980289	850522	960760	1677689	1398623	856867	1537295	737987	838107	66345	1284831	1132036	639828	0.886658	0.917882	1.03522	0.348099	0.29757	0.32284	2	57151.1	Q9Y3D5	MRPS18C	14782_1	intracellular	translation	structural constituent of ribosome
28S ribosomal protein S18c, mitochondrial	K.NVQLLSQFVSPFTGCIYGR.H	190732	78470	484788	263900	72763	36708	285285	127830	1122945	88285	96997	279464	125460	16290	500035	0.411414	2.54172	6.178	0.109751	0.330338	0.124755	3	57151.1	Q9Y3D5	MRPS18C	14782_1	intracellular	translation	structural constituent of ribosome
28S ribosomal protein S2, mitochondrial	R.QQVEALYR.L	3.68718e+06	4.53939e+06	9.68732e+06	7028795	5946347	1920607	4401147	4005239	11382079	2976031	3762490	11236050	342741	4443487	14210540	1.23113	2.6273	2.13406	0.257803	0.163642	0.216778	2	57118.1	Q9Y399	MRPS2	14783_1	intracellular	translation	structural constituent of ribosome
28S ribosomal protein S2, mitochondrial	R.FMEPYIFGSR.L	325225	156597	644102	303534	100363	571919	344538	75281	386704	291075	274542	603877	361754	176203	1013907	0.481504	1.98048	4.11311	0.0459304	0.041344	0.0275932	2	57118.1	Q9Y399	MRPS2	14783_1	intracellular	translation	structural constituent of ribosome
28S ribosomal protein S21, mitochondrial	R.ILTMDGLIEDIK.H	665466	289660	1.31823e+06	429563	263230	1346688	542340	347392	1911358	592522	291903	1379090	1097442	256114	635770	0.435273	1.98091	4.55095	0.0316179	0.0805782	0.020156	2	114107	A0A075B746	MRPS21	14784_1	intracellular	translation	structural constituent of ribosome
28S ribosomal protein S21, mitochondrial	R.ILTM#DGLIEDIK.H	136813	1.0292e+06	336564	77088	3811943	20472	77111	190220	57218	224890	63050	19001	168163	51570	1249565	7.52264	2.46003	0.327017	0.341034	0.354437	0.289556	2	114107	A0A075B746	MRPS21	14784_1	intracellular	translation	structural constituent of ribosome
28S ribosomal protein S22, mitochondrial	R.MIQVYFPK.E	2.55592e+06	1.89279e+06	5.29246e+06	3016002	1598694	5011014	2507589	1659599	3457389	1200291	1973374	2526486	3499812	2339509	10174965	0.740552	2.07067	2.79611	0.256971	0.125257	0.0466883	2	64576.1	G5E9V5	MRPS22	10430_1	mitochondrion	biological_process intracellular signaling cascade	protein binding zinc ion binding
28S ribosomal protein S22, mitochondrial	R.KILTPIIFKEENLR.T	2.25241e+06	1.89053e+06	8.06954e+06	2200710	1853938	7824161	3089120	2015434	4326135	1476752	1802600	3449247	2243070	1890149	16678623	0.839335	3.58262	4.2684	0.259028	0.0456793	0.0327111	3	64576.1	G5E9V5	MRPS22	10430_1	mitochondrion	biological_process intracellular signaling cascade	protein binding zinc ion binding
28S ribosomal protein S22, mitochondrial	K.KIDGLLIDQIQR.D	1.75032e+06	893622	2.1097e+06	1909928	979853	1993071	1740752	1104189	1749324	1772531	853545	2586719	1578059	636900		0.510548	1.20533	2.36085	0.0217662	0.141471	0.0254705	2	64576.1	G5E9V5	MRPS22	10430_1	mitochondrion ribosome	biological_process translation immune response intracellular signaling cascade	protein binding motor activity zinc ion binding
28S ribosomal protein S22, mitochondrial	K.KIDGLLIDQIQR.D	426781	420866	591027	504132	473336	64002	204322	220706	713990	373709	380425	995088	624960	608998		0.986142	1.38485	1.40431	0.463939	0.440499	0.439676	3	64576.1	G5E9V5	MRPS22	10430_1	mitochondrion ribosome	biological_process translation immune response intracellular signaling cascade	protein binding motor activity zinc ion binding
28S ribosomal protein S22, mitochondrial	R.KILTPIIFKEENLR.T	1.8762e+06	1.31975e+06	5.26743e+06	1703423	1500088	5750364	2237071	1667554	2938278	1272130	1047962	3374757	2292169	1063385	9006322	0.703416	2.8075	3.99124	0.106235	0.0367833	0.0253937	2	64576.1	G5E9V5	MRPS22	10430_1	mitochondrion	biological_process intracellular signaling cascade	protein binding zinc ion binding
28S ribosomal protein S22, mitochondrial	R.DLIDDATNLVQLYHVLHPDGQSAQGAK.D	3.32307e+06	3.22721e+06	1.99148e+06	2526587	4860943	3874898	2887623	2045873	396297	3124653	4697410	223084	4753410	1304625	3471642	0.971154	0.59929	0.61709	0.378447	0.153955	0.200603	3	64576.1	G5E9V5	MRPS22	10430_1	mitochondrion	biological_process intracellular signaling cascade	protein binding zinc ion binding
28S ribosomal protein S22, mitochondrial	R.DLIDDATNLVQLYHVLHPDGQSAQGAK.D	461563	376546	9.73475e+06	207482	69989	1337055	547638	539673	319523	758630	136299	9241	332503	760224	37273174	0.815806	21.0908	25.8527	0.291165	0.417241	0.357092	4	64576.1	G5E9V5	MRPS22	10430_1	mitochondrion	biological_process intracellular signaling cascade	protein binding zinc ion binding
28S ribosomal protein S23, mitochondrial	K.ALLAEGVILR.R	2.5201e+06	1.47939e+06	5.46767e+06	2641691	1757806	3940775	1883985	1679971	2424222	1944192	1252839	2615547	3610514	1226928	12890129	0.587036	2.16963	3.6959	0.0477402	0.180795	0.0538075	2	57154.2	J3QLR8	MRPS23	17592_1	mitochondrion	biological_process	protein binding
28S ribosomal protein S24, mitochondrial	R.TVEDVFLR.K	1.2496e+06	771189	691565	1838649	800923	656393	959207	614312	558092	843076	632213	116723	1357452	1037307	1435052	0.61715	0.553431	0.896752	0.0849323	0.144494	0.295274	2	114403	Q96EL2	MRPS24	17593_1	mitochondrion	translation	protein binding
28S ribosomal protein S25, mitochondrial	K.NMTPSPFLR.F	1.28e+06	872929	1.01221e+07	1621722	896299	3870494	1185158	869853	1636577	614815	1004091	3658870	1698304	721473	31322612	0.681976	7.90792	11.5956	0.187636	0.0812998	0.0485311	2	71942.1	P82663	MRPS25	17594_1	mitochondrion ribosome	translation protein amino acid phosphorylation proteolysis	protein binding protein serine/threonine kinase activity manganese ion binding
28S ribosomal protein S25, mitochondrial	K.NPWVQIMMFK.N	269340	309400	1.33381e+06	191035	183481	796658	153826	477426	1139136	287938	261324	3101396	444562	315368	298066	1.14873	4.95215	4.31097	0.35053	0.0611007	0.0754603	2	71942.1	P82663	MRPS25	17594_1	mitochondrion ribosome	translation protein amino acid phosphorylation proteolysis	protein binding protein serine/threonine kinase activity manganese ion binding
28S ribosomal protein S25, mitochondrial	R.KFVFFNIPQIQYK.N	255194	176137	763435	213492	92773	992014	481436	151730	371257	196804	314065	927033	129044	145979		0.690209	2.99159	4.33432	0.258215	0.0593841	0.0344318	2	71942.1	P82663	MRPS25	17594_1	mitochondrion ribosome	translation protein amino acid phosphorylation proteolysis	protein binding protein serine/threonine kinase activity manganese ion binding
28S ribosomal protein S25, mitochondrial	R.FYLDSGEQVLVDVETK.S	160830	304251	5.41423e+06	69771	257101	69256	331974	317703		64588	322726	248303	176986	319476	15925133	1.89176	33.6644	17.7953	0.0818183	0.224024	0.346257	2	71942.1	P82663	MRPS25	17594_1	mitochondrion ribosome	translation protein amino acid phosphorylation	protein binding protein serine/threonine kinase activity
28S ribosomal protein S26, mitochondrial	R.VNMPPAVDPAEFFVLMER.Y	1.54579e+06	1.27504e+06	6.93815e+06	1693861	883002	48696	1890887	1384537	15688	916251	1393754	4564160	1682156	1438851	23124075	0.824845	4.48842	5.44154	0.273207	0.338009	0.360725	2	110438	Q9BYN8	MRPS26	17595_1	mitochondrion	peptide biosynthetic process	protein binding
28S ribosomal protein S26, mitochondrial	R.VNMPPAVDPAEFFVLMER.Y	894884	1.03013e+06	4.23962e+06	789924	432186	1238441	1067220	1086828	22973	668349	1142646	5935595	1054044	1458869	9761474	1.15113	4.73762	4.11561	0.416606	0.428071	0.438838	3	110438	Q9BYN8	MRPS26	17595_1	mitochondrion	peptide biosynthetic process	protein binding
28S ribosomal protein S26, mitochondrial	R.KAEEVQAWAQR.K	3.94494e+06	4.64288e+06	1.25902e+07	7560190	4468683	4041827	1249535	7493783	1895037	1533957	4880469	19647515	5436077	1728570	24776328	1.17692	3.19147	2.71172	0.337542	0.194702	0.259436	2	110438	Q9BYN8	MRPS26	17595_1	mitochondrion	peptide biosynthetic process	protein binding
28S ribosomal protein S26, mitochondrial	R.EVLQLQEEVKNFITR.E	190589	273952	513739	42746	162700	670627	211683	197601	436133	342963	560888	395403	164965	174618	552794	1.43739	2.69553	1.87529	0.276577	0.0566307	0.0673755	2	110438	Q9BYN8	MRPS26	17595_1	mitochondrion	peptide biosynthetic process	protein binding
28S ribosomal protein S27, mitochondrial	K.ALTSADGASEEQSQNDEDNQGSEK.L	2.80451e+06	720282	7.38265e+06	3934003	569314	5689053	2775344	719482	1993212	1957017	623282	1247040	2551667	969050	20601305	0.25683	2.63242	10.2497	0.0177753	0.321626	0.0496102	3	1.27368e+06	G5EA06	MRPS27	17596_1	mitochondrion ribosome	peptide biosynthetic process signal transduction chromatin remodeling	protein binding zinc ion binding
28S ribosomal protein S27, mitochondrial	R.NFGASLLLPGLK.Q	200911	121297	3.09137e+06	215969	174520	707597	188360	97950	871079	226902	70262	1394155	172413	142454	9392655	0.603734	15.3868	25.486	0.0555623	0.0323455	0.0269171	2	1.27368e+06	G5EA06	MRPS27	17596_1	mitochondrion ribosome	peptide biosynthetic process chromatin remodeling	protein binding zinc ion binding
28S ribosomal protein S27, mitochondrial	R.EALDVLGAVLK.A	1.8038e+06	871561	4.12629e+06	1007927	533458	3965011	1749712	1005673	4463105	1736653	886712	5351546	2720898	1060399	2725500	0.483181	2.28756	4.73437	0.0519211	0.0339747	0.0177753	2	1.27368e+06	G5EA06	MRPS27		mitochondrion ribosome	peptide biosynthetic process signal transduction chromatin remodeling	protein binding zinc ion binding
28S ribosomal protein S27, mitochondrial	R.EKEHYCLADLASLMDKTFER.K	234174	230729	777953	224781	258636	613740	282360	277373	82748	72949	180004	2318736	356605	206902	96590	0.985289	3.32212	3.37172	0.396547	0.344935	0.368792	4	1.27368e+06	Q92552	MRPS27	17596_1	mitochondrion ribosome	peptide biosynthetic process chromatin remodeling	protein binding zinc ion binding
28S ribosomal protein S27, mitochondrial	R.KLPVSSLTISR.L	1.61689e+06	1.34538e+06	5.81339e+06	1541386	1533819	5011279	2050441	1363719	3061583	791723	1473821	2667055	2083992	1010157	12513662	0.832081	3.59543	4.32101	0.351581	0.0510155	0.0331077	2	1.27368e+06	G5EA06	MRPS27	17596_1	mitochondrion ribosome	peptide biosynthetic process chromatin remodeling	protein binding zinc ion binding
28S ribosomal protein S27, mitochondrial	K.ALTSADGASEEQSQNDEDNQGSEK.L	1.136e+06	256690	3.12095e+06	1949139	50782	2847723	907152	377113	1129535	802750	152706	562814	884944	446157	7943739	0.22596	2.74733	12.1585	0.0386708	0.244622	0.0416124	2	1.27368e+06	G5EA06	MRPS27	17596_1	mitochondrion ribosome	peptide biosynthetic process signal transduction chromatin remodeling	protein binding zinc ion binding
28S ribosomal protein S29, mitochondrial	K.ELLFLSNANPSLLER.H	1.84774e+06	600867	3.4938e+06	964714	349231	2786766	2249707	612433	3439927	2084690	728910	4555230	2091835	712896	3193268	0.325191	1.89085	5.81459	0.027607	0.0434533	0.0142319	2	1.18678e+06	P51398	DAP3	03646_1	mitochondrion ribosome	apoptosis	protein binding
28S ribosomal protein S29, mitochondrial	R.FDQPLEASTWLK.N	242426	85149.5	509055	323855	15915	293681	230777	22420	189234	139523	143320	69212	275549	158943	1484092	0.351239	2.09983	5.97837	0.0720842	0.412108	0.109786	2	1.18678e+06	P51398	DAP3	03646_1	mitochondrion ribosome mitochondrial matrix	apoptosis	protein binding
28S ribosomal protein S29, mitochondrial	K.EGFDALDPFIPILVSNYNPK.E	211334	58778.1	134007	49258	60028	35942	191026	108822		400243	27622	106732	204807	38641	259346	0.278129	0.6341	2.27987	0.0790301	0.307484	0.22439	3	1.18678e+06	P51398	DAP3	03646_1	mitochondrion ribosome	apoptosis	protein binding
28S ribosomal protein S29, mitochondrial	K.NTSFAYPAIR.Y	3.56352e+06	2.10941e+06	5.21593e+06	3195096	2185513	6004567	3493634	2091589	4040311	2573428	2093381	1157397	4991907	2067138	9661442	0.591945	1.4637	2.4727	0.0325503	0.395119	0.164602	2	1.18678e+06	P51398	DAP3	03646_1	mitochondrion ribosome	apoptosis	protein binding
28S ribosomal protein S30, mitochondrial	R.YQIDDKPNNQIR.I	1.02269e+07	6.31059e+06	1.68042e+07	15751047	6993258	25693981	11238042	7497014	13275663	4753153	5047127	8206251	9165554	5704962	20041102	0.617055	1.64313	2.66286	0.152286	0.1713	0.0349611	3	57724.2	A0A087WV52	MRPS30	17597_1	mitochondrion	translation	structural constituent of ribosome
28S ribosomal protein S30, mitochondrial	R.YQIDDKPNNQIR.I	1.05138e+06	641758	6.39346e+06	1476764	770071	3873974	1099620	998883	1350842	446509	519174	3005023	1182617	278903	17344014	0.610397	6.08104	9.96243	0.181666	0.0660995	0.0374426	2	57724.2	A0A087WV52	MRPS30	17597_1	mitochondrion	translation	structural constituent of ribosome
28S ribosomal protein S30, mitochondrial	K.QLAEFVPLDYSVPIEIPTIK.C	815658	1.84136e+06	1.00148e+06	735018	6001021	2064475	861709	442524	920109	616984	404048	19866	1048920	517844		2.25751	1.22782	0.543883	0.442459	0.308487	0.321429	2	57724.2	A0A087WV52	MRPS30	17597_1	mitochondrion	translation	structural constituent of ribosome
28S ribosomal protein S31, mitochondrial	K.VELSTVNVR.T	1.54635e+07	3.99422e+06	1.82312e+07	41743581	3872026	11254961	6889045	3986565	15719161	6704633	4031239	7966693	6516557	4087042	37984060	0.258301	1.17899	4.5644	0.0856161	0.325406	0.0290851	2	5821.2	Q92665	MRPS31	10098_1	mitochondrion	translation	protein domain specific binding
28S ribosomal protein S31, mitochondrial	R.LNIFDMMAVTK.E	1.25292e+06	700174	4.03285e+06	835208	571681	1986243	1387662	723202	4624	1492246	640712	4773220	1296556	865100	9367330	0.558834	3.21877	5.75979	0.0320734	0.415645	0.448945	2	5821.2	Q92665	MRPS31	10098_1	mitochondrion	translation	protein domain specific binding
28S ribosomal protein S31, mitochondrial	R.IEPLSPELVAAASAVADSLPFDKQTTK.S	1.08588e+06	752783	3.81616e+06	1541712	801814	84429	999910	573429	77431	1007466	624917	8117142	794425	1010972	6985634	0.693248	3.51435	5.0694	0.104312	0.41873	0.456136	3	5821.2	Q92665	MRPS31	10098_1	mitochondrion	translation	protein domain specific binding
28S ribosomal protein S31, mitochondrial	K.ISFSNIISDMK.V	676378	748408	4.65103e+06	360952	972057	2333519	829889	766734	1947038	844730	291997	3625575	669939	962843	10697976	1.10649	6.87638	6.21456	0.435126	0.0288155	0.0330771	2	5821.2	Q92665	MRPS31	10098_1	mitochondrion	translation	protein domain specific binding
28S ribosomal protein S31, mitochondrial	K.QLATVNEQPLQNGFEELIQWTK.E	221974	165504	1.32736e+06	204075	168585	817461	318568	170872	3099059	163919	106269	65548	201332	216291		0.745604	5.97979	8.02007	0.164654	0.252791	0.195605	2	5821.2	Q92665	MRPS31	10098_1	mitochondrion	translation	protein domain specific binding
28S ribosomal protein S33, mitochondrial	K.LFSELPLAK.K	3.36596e+06	2.10818e+06	5.27663e+06	3126824	2576250	2750377	3222339	1901770	2115861	3806534	1373397	3987696	3308162	2581295	12252600	0.626322	1.56764	2.50294	0.0388282	0.353259	0.13047	2	444263	Q9Y291	MRPS33	17598_1
28S ribosomal protein S33, mitochondrial	R.LFGEVTRPTNSK.S	6.00096e+06	4.05211e+06	1.58049e+07	8016229	4874573	1700887	7092476	3667180	8097119	3504140	3591411	11245303	5391012	4075283	42176148	0.675243	2.63372	3.9004	0.116785	0.320849	0.202972	3	444263	Q9Y291	MRPS33	17598_1
28S ribosomal protein S34, mitochondrial	R.LLQLLGR.L	776131	448174	2.99967e+06	499597	1021190	1380208	433167	429120	1710763	956265	224655	3058187	1215496	117730	5849519	0.577446	3.8649	6.6931	0.160231	0.0397875	0.0318655	2	1.28783e+06	A0A087WUZ8	MRPS34	17599_1	mitochondrion ribosome	translation response to stress	protein binding receptor activity	Porphyrin and chlorophyll metabolism Aminoacyl-tRNA biosynthesis
28S ribosomal protein S34, mitochondrial	R.LPLFGLGR.L	1.60556e+06	950836	3.05481e+06	1486428	955350	2037756	1546648	793700	807801	1345795	1033921	3799708	2043362	1020373	5573958	0.592215	1.90264	3.21276	0.0245622	0.246514	0.0793673	2	1.28783e+06	A0A087WUZ8	MRPS34	17599_1	mitochondrion ribosome	translation response to stress	protein binding protein domain specific binding receptor activity
28S ribosomal protein S35, mitochondrial	K.MAVDQDWPSVYPVAAPFKPSAVPLPVR.M	632415	326846	795039	511867	40654	1032234	681247	272515		649809	396497	1294820	686737	597716	58063	0.516821	1.25715	2.43246	0.127823	0.367709	0.340345	3	1.17779e+06	H7BXR7	MRPS35	11373_1	mitochondrion	peptide biosynthetic process	protein binding
28S ribosomal protein S35, mitochondrial	R.NILETLLQMK.A	3.13086e+06	2.50767e+06	4.84363e+06	2765140	2515210	10814629	2583916	2501434	8477758	3827325	2308194	15404	3347077	2705825	66745	0.80095	1.54706	1.93153	0.0792963	0.239035	0.265614	2	68593.2	H7BXR7	MRPS35	11373_1	mitochondrion	peptide biosynthetic process	protein binding
28S ribosomal protein S36, mitochondrial	R.DNPKPNVSEALR.S	4.93943e+06	3.37776e+06	1.42792e+07	7503957	3668142	8685481	5120405	3697464	8361379	1998861	3306607	8375065	5134501	2838809	31694792	0.683835	2.89085	4.22742	0.248845	0.077637	0.0310182	3	150597	P82909	MRPS36	17600_1	mitochondrion	translation	structural constituent of ribosome
28S ribosomal protein S5, mitochondrial	K.VSGSINMLSLTQGLFR.G	947998	572337	3.63397e+06	571053	538555	638573	991760	747780	1206789	715227	532066	26498	1513953	470946	12664041	0.603732	3.83331	6.34936	0.103182	0.432066	0.428272	2	1.30893e+06	P82675	MRPS5	10099_1	intracellular	translation	protein binding
28S ribosomal protein S5, mitochondrial	R.YGFLWPGLNVPLMK.N	5.53639e+06	4.49607e+06	4.16354e+06	5012026	4129999	1478746	5187264	3970037	13043	5213584	4145180	15027221	6732680	5739060	135163	0.812094	0.752032	0.926041	0.102284	0.134267	0.153468	2	1.30892e+06	P82675	MRPS5	10099_1	intracellular	translation	protein binding structural constituent of ribosome
28S ribosomal protein S5, mitochondrial	K.LTADELWK.G	618605	469922	901870	615700	328698	556673	983934	381866	1228016	226211	515036	535223	648577	654089	1287566	0.759648	1.45791	1.91919	0.349551	0.232686	0.0874861	2	1.30892e+06	P82675	MRPS5	10099_1	intracellular	translation	protein binding
28S ribosomal protein S5, mitochondrial	R.AIITICR.L	1.00938e+07	3.47501e+06	7.67934e+06	2244328	4240816	2312171	1976344	1648076	3612073	23178854	2714766	8131615	12975787	5296369	16661513	0.34427	0.760796	2.20988	0.252547	0.454613	0.206902	2	1.30893e+06	P82675	MRPS5	10099_1	intracellular	translation	protein binding RNA binding
28S ribosomal protein S5, mitochondrial	R.SKEEQEKVEADMIQQR.E	722509	204656	2.54125e+06	1140166	116862	1789933	834106	249312	875514	489098	305245	1526756	426666	147207	5972801	0.283258	3.51726	12.4172	0.0294977	0.073592	0.0234458	3	1.30892e+06	P82675	MRPS5	10099_1	intracellular	translation	protein binding structural constituent of ribosome
28S ribosomal protein S6, mitochondrial	K.ECEGIVPVPLAEK.L	551609	583016	2.4418e+06	942589	204932	2438667	403180	1313284	1807345	417377	320113	754195	443290	493736	4767001	1.05694	4.42669	4.18822	0.406832	0.0398577	0.053618	2	115865	P82932	MRPS6	11374_1	mitochondrion	translation	structural constituent of ribosome
28S ribosomal protein S6, mitochondrial	R.GGYFLVDFYAPTAAVESMVEHLSR.D	45737.7	80270.5	752853	87647	13754		56058	188224		19957	92886		19289	26217	752853	1.75502	16.4602	9.37895	0.374362			3	115865	P82932	MRPS6	11374_1	mitochondrion	translation	structural constituent of ribosome
28S ribosomal protein S7, mitochondrial	R.KPVEELTEEEKYVR.E	4.85719e+06	2.30929e+06	9.59519e+06	5718663	2896624	8507052	5956098	2685651	5807846	3333785	2048429	6462080	4420213	1606466	17603798	0.475438	1.97546	4.15504	0.0295033	0.0856885	0.0247045	3	57055.2	J3QKW2	MRPS7	17601_1	intracellular	translation	protein binding
28S ribosomal protein S7, mitochondrial	R.KPVEELTEEEKYVR.E	3.89355e+06	3.18263e+06	1.0833e+07	3474054	5273877	15890992	3923177	4112470	11158119	3266396	192242	8034946	4910583	3151915	8247887	0.817409	2.78229	3.40379	0.264854	0.0221078	0.083734	4	57055.2	J3QKW2	MRPS7	17601_1	intracellular	translation	protein binding
28S ribosomal protein S7, mitochondrial	R.SLMIQTLEAVK.R	1.12398e+06	449585	2.53321e+06	1193451	578808	1768514	1077150	93651	786885	866169	399308	1556041	1359163	726574	6021395	0.399993	2.25378	5.63455	0.0657045	0.198015	0.0535829	2	57055.2	J3QKW2	MRPS7	17601_1	intracellular	translation	protein binding
28S ribosomal protein S7, mitochondrial	K.NCEPMIGLVPILK.G	1.47826e+06	1.10993e+06	4.89401e+06	1335946	1041130	4768801	2011287	1140497	3375986	849612	1115072	7093603	1716211	1143011	4337638	0.750832	3.31065	4.4093	0.195037	0.0236245	0.013558	2	57055.2	J3QKW2	MRPS7	17601_1	intracellular	translation	protein binding
28S ribosomal protein S9, mitochondrial	R.AIAYLFPSGLFEK.R	1.13964e+06	251610	1.7682e+06	1215710	168402	353940	787256	216521	719590	1713790	205352	631472	841805	416166	5367790	0.220781	1.55154	7.02752	0.0211336	0.427152	0.0769088	2	872578	P82933	MRPS9	17602_1	intracellular	translation	protein binding structural constituent of ribosome
3-hydroxyacyl-CoA dehydratase 3	R.LESEGSPETLTNLR.K	4.95573e+06	2.72455e+06	1.53224e+07	5680894	4154168	10056079	4297936	2481700	5107653	4872967	1321243	6828666	4971108	2941093	39297355	0.549778	3.09187	5.62384	0.0519691	0.124782	0.0472965	2	57479.2	H3BPZ1	HACD3	11037_1	integral to membrane	small GTPase mediated signal transduction	protein binding
3-hydroxyacyl-CoA dehydratase 3	K.RPLFLAPDFDR.W	2.97338e+06	1.74775e+06	7.2463e+06	4073509	1954580	4679183	2090824	1513202	2557227	1920865	1495378	4859308	3808312	2027854	16889476	0.587801	2.43706	4.14606	0.0749079	0.146882	0.0459304	2	57479.2	H3BPZ1	HACD3	11037_1	integral to membrane	Rho protein signal transduction small GTPase mediated signal transduction	protein binding
3-hydroxyacyl-CoA dehydratase 3	K.RPLFLAPDFDR.W	1.12519e+06	441498	863081	865768	857843	406052	810839	306622	295043	1547372	145095	597137	1276789	456432	2154093	0.392375	0.767052	1.95489	0.0525015	0.207835	0.254953	3	57479.2	H3BPZ1	HACD3	11037_1	integral to membrane	Rho protein signal transduction small GTPase mediated signal transduction	protein binding
3-hydroxyacyl-CoA dehydratase 3	R.VELSDVQNPAISITENVLHFK.A	6.42244e+06	2.18769e+06	2.42802e+07	5461574	2794941	10867462	5069960	1774021	211041	9827222	1852060	25727811	5330994	2329739	60314491	0.340632	3.78053	11.0986	0.0217662	0.42971	0.240533	3	57479.2	Q9P035	HACD3	11037_1	integral to membrane	small GTPase mediated signal transduction	protein binding
3-hydroxyacyl-CoA dehydratase 3	K.GDNVYEFHLEFLDLVKPEPVYK.L	255819	94635.5	782268	54229	206106	103394	201894	55198	5849	643458	58101	2933294	123693	59138	86537	0.369932	3.0579	8.26612	0.191542	0.399297	0.411649	4	57479.2	H3BPZ1	HACD3	11037_1	integral to membrane	small GTPase mediated signal transduction	protein binding
3-hydroxyacyl-CoA dehydratase 3	K.RPLFLAPDFDRWLDESDAEMELR.A	742169	514913	4.01286e+06	486237	629525	2380477	729854	391832		863443	572827	5645250	889142	465469		0.693795	5.40694	7.79328	0.0938539	0.0300528	0.0245444	4	57479.2	H3BPZ1	HACD3	11037_1	integral to membrane	Rho protein signal transduction small GTPase mediated signal transduction	protein binding
3-hydroxyacyl-CoA dehydratase 3	R.VELSDVQNPAISITENVLHFK.A	638537	267245	1.10247e+06	690175	427874	318427	570759	188128		781575	196015	1117243	511638	256964	1871735	0.418528	1.72655	4.12531	0.0268749	0.308981	0.0675817	2	57479.2	Q9P035	HACD3	11037_1	integral to membrane	small GTPase mediated signal transduction	protein binding
3-hydroxyacyl-CoA dehydratase 3	K.VSQWWER.L	4.73641e+06	597207	5.65711e+06	1653878	710165	1944355	1256063	420320	669762	15062319	863440	1579286	973394	394903	18435048	0.126088	1.19439	9.47261	0.0829268	0.453906	0.0949002	2	57479.2	H3BPZ1	HACD3	11037_1	integral to membrane	small GTPase mediated signal transduction	protein binding
3-hydroxyacyl-CoA dehydratase 3	R.QVNITVQK.K	4.09965e+06	2.28279e+06	1.05869e+07	5388101	3870660	9550693	2508367	2180450	3001648	3412381	1478441	11380253	5089748	1601592	18414846	0.556825	2.58238	4.63769	0.0821419	0.105163	0.0378216	2	57479.2	H3BPZ1	HACD3	11037_1	integral to membrane	Rho protein signal transduction small GTPase mediated signal transduction	protein binding
3-hydroxyacyl-CoA dehydrogenase type-2	R.DLAPIGIR.V	5.51176e+06	6.37076e+06	3.78694e+07	4741590	6095238	19673671	5948431	7753278	17344275	3722935	5933473	17032579	7634090	5701048	97427183	1.15585	6.87066	5.94426	0.239676	0.0318454	0.0346091	2	4484.1	Q99714	HSD17B10	02223_1	mitochondrion cytoplasm	oxidation reduction	protein binding binding	Valine, leucine and isoleucine degradation Alzheimer's disease
3-hydroxyacyl-CoA dehydrogenase type-2	K.KLGNNCVFAPADVTSEKDVQTALALAK.G	1.59235e+06	2.2505e+06	6.55019e+06	1315408	2227305	4663409	1994196	2340923	2912011	824081	2288152	5858598	2235713	2145617	12766736	1.41332	4.11354	2.91055	0.113079	0.0334989	0.0436558	4	1.0329e+06	Q99714	HSD17B10	02223_1	cytoplasm mitochondrion intracellular	oxidation reduction	protein binding binding	Valine, leucine and isoleucine degradation Alzheimer's disease
3-hydroxyacyl-CoA dehydrogenase type-2	K.KLGNNCVFAPADVTSEKDVQTALALAK.G	1.41121e+06	1.54837e+06	4.33742e+06	1108327	1411983	5970320	2402334	1736260	3647251	743980	1359160	3394698	1390204	1686091		1.09719	3.07355	2.80128	0.309763	0.0353776	0.0223821	3	1.0329e+06	Q99714	HSD17B10	02223_1	cytoplasm mitochondrion intracellular	oxidation reduction	protein binding binding	Valine, leucine and isoleucine degradation Alzheimer's disease
3-hydroxyacyl-CoA dehydrogenase type-2	K.GGIVGMTLPIAR.D	5.63766e+06	9.0235e+06	3.98947e+07	5233040	7526669	27452340	5707771	10946400	24526140	3597458	9295928	30669799	8012363	8325019	76930477	1.60058	7.07647	4.4212	0.0517346	0.0196623	0.023424	2	1.0329e+06	Q99714	HSD17B10	02223_1	mitochondrion cytoplasm intracellular	oxidation reduction	protein binding binding	Valine, leucine and isoleucine degradation Alzheimer's disease
3-hydroxyacyl-CoA dehydrogenase type-2	R.LVGQGASAVLLDLPNSGGEAQAK.K	3.16302e+06	3.06061e+06	1.30296e+07	2790436	2777123	10584477	4098926	3579465	6168927	2267007	2751908	6370052	3495711	3133928	28994964	0.967622	4.11936	4.2572	0.445985	0.038559	0.0353232	2	1.0329e+06	Q99714	HSD17B10	02223_1	cytoplasm mitochondrion intracellular	oxidation reduction	protein binding binding	Valine, leucine and isoleucine degradation Alzheimer's disease
3-hydroxyacyl-CoA dehydrogenase type-2	K.GLVAVITGGASGLGLATAER.L	5.54085e+06	5.41462e+06	6.63468e+06	4369311	2859488	18931235	6320025	6886343	524360	6288283	5486144	1117179	5185762	6426488	5965942	0.977218	1.19741	1.22533	0.403604	0.288351	0.310236	2	1.0329e+06	Q99714	HSD17B10	02223_1	cytoplasm mitochondrion intracellular	oxidation reduction	protein binding binding	Valine, leucine and isoleucine degradation Alzheimer's disease
3-hydroxyacyl-CoA dehydrogenase type-2	R.VMTIAPGLFGTPLLTSLPEK.V	5.53109e+06	2.93816e+06	2.90619e+07	5029391	3002319	8302190	6160943	3471961	7442043	4926198	1961008		6007846	3317361	71441335	0.531208	5.25427	9.89117	0.025597	0.127401	0.0571529	2	4484.1	Q99714	HSD17B10	02223_1	cytoplasm mitochondrion	oxidation reduction	protein binding binding	Valine, leucine and isoleucine degradation Alzheimer's disease
3-hydroxyacyl-CoA dehydrogenase type-2	R.VMTIAPGLFGTPLLTSLPEK.V	950444	597421	1.80595e+07	618117	732598	2406250	618761	589486	6644298	1122688	471754	14976	1442208	595846	63172355	0.628571	19.0011	30.229	0.122233	0.369176	0.315227	3	4484.1	Q99714	HSD17B10	02223_1	cytoplasm mitochondrion	oxidation reduction	protein binding binding	Valine, leucine and isoleucine degradation Alzheimer's disease
3-hydroxyacyl-CoA dehydrogenase type-2	R.LGDPAEYAHLVQAIIENPFLNGEVIR.L	6.68817e+06	5.05577e+06	1.46215e+07	3655851	4104177	5864989	6052623	6145601	78535	5425859	4503509	284626	11618361	5469812	52257669	0.755928	2.18617	2.89203	0.291341	0.267541	0.296164	3	1.0329e+06	Q99714	HSD17B10	02223_1	cytoplasm mitochondrion intracellular	oxidation reduction	protein binding binding	Valine, leucine and isoleucine degradation Alzheimer's disease
3-hydroxyacyl-CoA dehydrogenase type-2	R.LGDPAEYAHLVQAIIENPFLNGEVIR.L	594622	519188	992124	267273	311584	800360	621586	625152	522336	640378	423820	1914645	849250	716194	731154	0.873139	1.6685	1.91092	0.394489	0.195617	0.12732	2	1.0329e+06	Q99714	HSD17B10	02223_1	cytoplasm mitochondrion intracellular	oxidation reduction	protein binding binding	Valine, leucine and isoleucine degradation Alzheimer's disease
3-hydroxyacyl-CoA dehydrogenase type-2	R.VM#TIAPGLFGTPLLTSLPEKVCNFLASQVPFPSR.L	100664	268186	173494	114942	376626			272127	173494	15557	165062		171494	258928		2.66416	1.72349	0.646916	0.0987864			4	4484.1	Q99714	HSD17B10	02223_1	cytoplasm mitochondrion	oxidation reduction	protein binding binding
3-hydroxyacyl-CoA dehydrogenase type-2	R.VMTIAPGLFGTPLLTSLPEKVCNFLASQVPFPSR.L	584216	448027	675044	214595	367889	679568	919516	379789	291608	374839	713305	1392496	827915	331124	336503	0.766885	1.15547	1.5067	0.380529	0.422876	0.323488	3	4484.1	Q99714	HSD17B10	02223_1	cytoplasm mitochondrion	oxidation reduction	protein binding binding
3-hydroxyacyl-CoA dehydrogenase type-2	R.VMTIAPGLFGTPLLTSLPEKVCNFLASQVPFPSR.L	838512	2.29072e+06	1.36847e+06	342802	3458565	546619	1258912	2980178	168250	559456	1890972	1691009	1192877	833168	3068010	2.73189	1.63202	0.597398	0.0770332	0.429981	0.199776	4	4484.1	Q99714	HSD17B10	02223_1	cytoplasm mitochondrion	oxidation reduction	protein binding binding
3-hydroxyacyl-CoA dehydrogenase type-2	R.LVAGEM#GQNEPDQGGQR.G	2.16187e+06	1.75166e+06	1.62563e+07	3787917	1846612	4373209	1773939	1690708	4802975	1013217	1559295	4499214	2072426	1910016	51349710	0.810249	7.51953	9.28051	0.385379	0.0805475	0.0583843	2	1.0329e+06	Q99714	HSD17B10	02223_1	mitochondrion cytoplasm intracellular	oxidation reduction	binding protein binding	Valine, leucine and isoleucine degradation Alzheimer's disease
3-hydroxyacyl-CoA dehydrogenase type-2	R.LVAGEMGQNEPDQGGQR.G	9.95997e+06	8.31925e+06	5.09812e+07	14803829	7872345	40490457	9760614	9116308	24217704	6134203	8416213	23812415	9141218	7872148	115404294	0.835269	5.11861	6.1281	0.305541	0.033084	0.0273306	2	1.0329e+06	Q99714	HSD17B10	02223_1	mitochondrion cytoplasm intracellular	oxidation reduction	binding protein binding	Valine, leucine and isoleucine degradation Alzheimer's disease
3-hydroxyacyl-CoA dehydrogenase type-2	R.LVAGEMGQNEPDQGGQR.G	8.03968e+06	5.61396e+06	2.87123e+07	11557432	5057443	32576586	8974471	5833533	14645816	4367532	5694329	13814278	7259276	5870541	53812447	0.698282	3.57132	5.11444	0.164968	0.0425866	0.0261002	3	1.0329e+06	Q99714	HSD17B10	02223_1	mitochondrion cytoplasm intracellular	oxidation reduction	binding protein binding	Valine, leucine and isoleucine degradation Alzheimer's disease
3-hydroxyacyl-CoA dehydrogenase type-2	K.GQTHTLEDFQR.V	4.16859e+06	3.31795e+06	1.96741e+07	5382035	3778977	8174714	4193769	2932554	5803028	2658892	3047657	9254938	4439658	3512615	55463728	0.795941	4.71961	5.92959	0.194702	0.0851622	0.0568007	2	1.0329e+06	Q99714	HSD17B10	02223_1	cytoplasm mitochondrion intracellular	oxidation reduction	protein binding binding	Valine, leucine and isoleucine degradation Alzheimer's disease
3-hydroxyacyl-CoA dehydrogenase type-2	K.DVQTALALAK.G	1.56252e+06	1.65803e+06	7.82022e+06	1400148	1217312	2507212	1724313	2824273	2571340	1142306	1341577	7118286	1983318	1248955	19084048	1.06112	5.00487	4.71658	0.454413	0.0597444	0.0675817	2	1.0329e+06	Q99714	HSD17B10	02223_1	cytoplasm mitochondrion intracellular	oxidation reduction	protein binding binding	Valine, leucine and isoleucine degradation Alzheimer's disease
3-hydroxyacyl-CoA dehydrogenase type-2	K.LGNNCVFAPADVTSEK.D	1.29489e+06	2.96019e+06	2.41332e+07	1254883	3222854	13987628	2303651	3358464	1393614	1001937	2754918	11175769	619075	2504533	69975647	2.28606	18.6373	8.15257	0.0362493	0.0544371	0.13484	2	1.0329e+06	Q99714	HSD17B10	02223_1	cytoplasm mitochondrion intracellular	oxidation reduction	protein binding binding	Valine, leucine and isoleucine degradation Alzheimer's disease
3-hydroxyacyl-CoA dehydrogenase type-2	R.LGDPAEYAHLVQAIIENPFLNGEVIRLDGAIR.M	159312	41982.7	201289			44420	199753		132546	19648			258535	41983	426900	0.263525	1.26349	4.79457		0.406795		4	1.0329e+06	Q99714	HSD17B10	02223_1	cytoplasm mitochondrion intracellular	oxidation reduction	protein binding binding	Valine, leucine and isoleucine degradation Alzheimer's disease
3-hydroxyacyl-CoA dehydrogenase type-2	R.VMTIAPGLFGTPLLTSLPEKVCNFLASQVPFPSR.L	101932	746096	2.89966e+06	66695	1371995	844014	231227	1114951	136607	85138	432073	5794880	24667	65366	4823121	7.31954	28.4469	3.88644	0.0834445	0.0457377	0.251996	5	4484.1	Q99714	HSD17B10	02223_1	cytoplasm mitochondrion	oxidation reduction	protein binding binding
3-hydroxyacyl-CoA dehydrogenase type-2	R.LVGQGASAVLLDLPNSGGEAQAK.K	3.81866e+06	3.89727e+06	1.25488e+07	7121832	4042969	15418664	3231213	4513390	10683750	2375473	3606131	7474895	2546104	3426601	16617960	1.02059	3.28619	3.2199	0.365441	0.0290346	0.0209444	3	1.0329e+06	Q99714	HSD17B10	02223_1	cytoplasm mitochondrion intracellular	oxidation reduction	protein binding binding	Valine, leucine and isoleucine degradation Alzheimer's disease
3-hydroxyacyl-CoA dehydrogenase type-2	K.LGNNCVFAPADVTSEKDVQTALALAK.G	2.13798e+06	1.59219e+06	3.00896e+06	2551989	1959869	1662201	1096022	777545	989540	1465160	1669467	2647603	3438751	1961878	6736510	0.744716	1.40739	1.88983	0.297087	0.385296	0.253939	3	1.0329e+06	Q99714	HSD17B10	02223_1	cytoplasm mitochondrion intracellular	oxidation reduction	protein binding binding	Valine, leucine and isoleucine degradation Alzheimer's disease
3-hydroxyacyl-CoA dehydrogenase type-2	R.VM#TIAPGLFGTPLLTSLPEKVCNFLASQVPFPSR.L	54483.1	59809.7	175977	15796	31897		88195	66286	174106	14103			99839	81246	177848	1.09777	3.22994	2.94229	0.338393	0.118211	0.0659513	3	4484.1	Q99714	HSD17B10	02223_1	cytoplasm mitochondrion	oxidation reduction	protein binding binding
3-hydroxyacyl-CoA dehydrogenase type-2	R.LVGQGASAVLLDLPNSGGEAQAKK.L	1.28759e+06	1.16156e+06	5.71287e+06	1414479	1016583	2991862	1375096	1327937	1930691	1128851	1137295	1608866	1231931	1164444	16320042	0.902124	4.43687	4.91825	0.175403	0.106629	0.0888882	3	1.0329e+06	Q99714	HSD17B10	02223_1	cytoplasm mitochondrion intracellular	oxidation reduction	protein binding binding	Valine, leucine and isoleucine degradation Alzheimer's disease
3-hydroxyacyl-CoA dehydrogenase type-2	R.VLDVNLMGTFNVIR.L	1.73165e+06	2.53495e+06	3.94939e+06	1450800	2456232	7533620	2049811	2188014	14505	1248804	2203804	2082344	2177196	3291750	6167076	1.46389	2.2807	1.55797	0.0681755	0.403427	0.342272	2	1.0329e+06	Q99714	HSD17B10	02223_1	cytoplasm mitochondrion intracellular	oxidation reduction	protein binding binding	Valine, leucine and isoleucine degradation Alzheimer's disease
3-hydroxyacyl-CoA dehydrogenase type-2	R.LVAGEM#GQNEPDQGGQR.G	1.01966e+07	7.28497e+06	3.77144e+07	16214158	3008013	9543003	13796035	9734569	10054216	6405792	7887084	20837500	4370517	8510217	110422952	0.714449	3.69872	5.17702	0.310196	0.175772	0.109163	3	1.0329e+06	Q99714	HSD17B10	02223_1	mitochondrion cytoplasm intracellular	oxidation reduction	binding protein binding	Valine, leucine and isoleucine degradation Alzheimer's disease
3-hydroxyacyl-CoA dehydrogenase type-2	R.VM#TIAPGLFGTPLLTSLPEK.V	463093	435114	962210	588819	555799	915999	170071	335833	1716727	424914	568362	253904	668570	280464		0.939582	2.07779	2.2114	0.458721	0.251996	0.2263	3	4484.1	Q99714	HSD17B10	02223_1	cytoplasm mitochondrion	oxidation reduction	protein binding binding	Valine, leucine and isoleucine degradation Alzheimer's disease
3-hydroxyacyl-CoA dehydrogenase type-2	R.LGDPAEYAHLVQAIIENPFLNGEVIR.L	461327	171384	1.43058e+07	1311230	10691	928153	172622	377704	1757042	83580	157427	3363747	277877	139716	51174119	0.371503	31.01	83.4718	0.232517	0.0583843	0.0383144	4	1.0329e+06	Q99714	HSD17B10	02223_1	cytoplasm mitochondrion intracellular	oxidation reduction	protein binding binding	Valine, leucine and isoleucine degradation Alzheimer's disease
3-hydroxyacyl-CoA dehydrogenase type-2	K.GQTHTLEDFQR.V	1.97595e+07	1.61575e+07	5.71891e+07	25645108	16121678	2560826	21294456	17046732	20986741	11824714	15376107	41285103	20273816	16085481	163923602	0.817707	2.89425	3.53948	0.249305	0.405281	0.361041	3	1.0329e+06	Q99714	HSD17B10	02223_1	cytoplasm mitochondrion intracellular	oxidation reduction	protein binding binding	Valine, leucine and isoleucine degradation Alzheimer's disease
3-hydroxyacyl-CoA dehydrogenase type-2	K.VCNFLASQVPFPSR.L	2.60792e+06	1.35162e+06	7.81171e+06	2512999	1300321	3575617	2652991	1310801	4980485	1812838	1378759	3744440	3452850	1416602	18946304	0.518276	2.99538	5.77951	0.0247596	0.0914365	0.0306988	2	1.0329e+06	Q99714	HSD17B10	02223_1	cytoplasm mitochondrion intracellular	oxidation reduction	protein binding binding	Valine, leucine and isoleucine degradation Alzheimer's disease
3-hydroxyacyl-CoA dehydrogenase type-2	R.GVIINTASVAAFEGQVGQAAYSASK.G	38610.8	72931.7	2.92585e+06	56238	28643	57993	43268	96393	100773	14858	76150	935392	40079	90542	10609258	1.8889	75.7782	40.1177	0.14333	0.0829964	0.135613	3	1.0329e+06	Q99714	HSD17B10	02223_1	mitochondrion cytoplasm intracellular	oxidation reduction	binding protein binding	Valine, leucine and isoleucine degradation Alzheimer's disease
3-hydroxyisobutyrate dehydrogenase, mitochondrial	K.SPILLGSLAHQIYR.M	1.66616e+06	1.73776e+06	1.07562e+07	1417440	2028033	8933033	1827315	2646285	5322030	1107528	1069595	5681294	2312370	1207111	23088384	1.04297	6.45566	6.1897	0.457169	0.0254696	0.0274173	2	689953	P31937	HIBADH	12238_1	mitochondrion	oxidation reduction	binding	Valine, leucine and isoleucine degradation
3-hydroxyisobutyrate dehydrogenase, mitochondrial	K.TPVGFIGLGNMGNPMAK.N	491017	628403	1.57795e+06	213555	671860	1134310	350011	693669	231668	626994	273027	929082	773508	875055	4016758	1.2798	3.21365	2.51106	0.306176	0.193837	0.276717	2	689953	P31937	HIBADH	12238_1	mitochondrion	oxidation reduction	binding	Valine, leucine and isoleucine degradation
3-hydroxyisobutyrate dehydrogenase, mitochondrial	K.DFSSVFQFLR.E	106153	146019	305538	75793	85125	88385	72936	158320	134319	98544	227263	827614	177340	113367	171834	1.37555	2.87827	2.09245	0.227363	0.178872	0.301517	2	689953	P31937	HIBADH	12238_1	mitochondrion	oxidation reduction	binding	Valine, leucine and isoleucine degradation
3-hydroxyisobutyrate dehydrogenase, mitochondrial	R.IITMLPTSINAIEAYSGANGILKK.V	297113	401810	1.65276e+06	235101	358543	1795037	470252	502685	2783668	291679	423216	379565	191421	322797		1.35238	5.56272	4.11328	0.140758	0.0598693	0.0872562	3	689953	P31937	HIBADH	12238_1	mitochondrion	oxidation reduction	binding	Valine, leucine and isoleucine degradation
3-hydroxyisobutyrate dehydrogenase, mitochondrial	R.IITMLPTSINAIEAYSGANGILK.K	181603	229037	137143	162231	210520	137143	213382	227977		129241	236377		221557	241273		1.2612	0.755183	0.598783	0.100817			2	689953	P31937	HIBADH	12238_1	mitochondrion	oxidation reduction	binding	Valine, leucine and isoleucine degradation
3-hydroxyisobutyrate dehydrogenase, mitochondrial	K.SPILLGSLAHQIYR.M	1.17587e+06	1.09589e+06	4.30057e+06	1094492	1187964	3233625	912918	1165061	2209674	844897	965543	2025810	1851156	1064974	9733174	0.931982	3.65737	3.92429	0.439954	0.0492308	0.0392339	3	689953	P31937	HIBADH	12238_1	mitochondrion	oxidation reduction	binding	Valine, leucine and isoleucine degradation
3-hydroxyisobutyrate dehydrogenase, mitochondrial	K.MGAVFMDAPVSGGVGAAR.S	1.53906e+06	1.67694e+06	3.97194e+06	1563673	1782443	888326	1919575	1710846	1052691	1066061	1516967	4009646	1606933	1697505	9937077	1.08959	2.58075	2.36856	0.283228	0.278627	0.316519	2	689953	P31937	HIBADH	12238_1	mitochondrion	oxidation reduction	binding	Valine, leucine and isoleucine degradation
3-hydroxyisobutyrate dehydrogenase, mitochondrial	K.DFSSVFQFLREEETF.-	4477.82	17542.7	1.69127e+06	3557		162744	5398	17543	296534			738197			5567595	3.91769	377.699	96.4087		0.0331645		2	689953	P31937	HIBADH	12238_1	mitochondrion	oxidation reduction	binding	Valine, leucine and isoleucine degradation
3-hydroxyisobutyryl-CoA hydrolase, mitochondrial	K.LGYFLALTGFR.L	1.13632e+06	424486	788542	337560	330875	915889	489699	135594	67579	708350	409392	516954	3009667	822083	1653746	0.373562	0.693944	1.85764	0.187484	0.343158	0.38101	2	932164	Q6NVY1	HIBCH	11023_1	mitochondrion membrane	metabolic process	protein binding catalytic activity	Propanoate metabolism Valine, leucine and isoleucine degradation beta-Alanine metabolism
3-ketoacyl-CoA thiolase, mitochondrial	K.ISREECDKYALQSQQR.W	3.27848e+06	2.4818e+06	1.26146e+07	5955584	2783769	8661143	1649906	3079704	5867559	1071252	1978169	9811838	4437186	2085541	26117961	0.756995	3.8477	5.08286	0.432384	0.0516729	0.0264379	3	6102.2	A0A0B4J2A4	ACAA2	10380_1	mitochondrion intracellular	metabolic process	catalytic activity	Fatty acid metabolism Valine, leucine and isoleucine degradation Fatty acid elongation in mitochondria Benzoate degradation via hydroxylation
3-ketoacyl-CoA thiolase, mitochondrial	R.ITAHLVHELR.R	831109	1.58355e+06	3.57612e+06		2188207	526688	261558	1654621	883668	1099720	1373766	2336875	1132048	1117609	10557250	1.90535	4.30283	2.25829	0.119724	0.224355	0.409934	2	6102.2	A0A0B4J2A4	ACAA2	10380_1	mitochondrion intracellular	metabolic process	catalytic activity	Fatty acid metabolism Valine, leucine and isoleucine degradation Fatty acid elongation in mitochondria Benzoate degradation via hydroxylation
3-ketoacyl-CoA thiolase, mitochondrial	R.EECDKYALQSQQR.W	1.76845e+07	8.91205e+06	3.39081e+07	19562026	7418047	488762	19492678	9714115	21845926	14368522	8577363	27566725	17314782	9938661	85730904	0.503947	1.91739	3.80475	0.0180776	0.404244	0.399663	3	6102.2	A0A0B4J2A4	ACAA2	10380_1	mitochondrion intracellular	metabolic process	catalytic activity	Fatty acid metabolism Valine, leucine and isoleucine degradation Fatty acid elongation in mitochondria Benzoate degradation via hydroxylation
3-ketoacyl-CoA thiolase, mitochondrial	R.TPFGAYGGLLK.D	9.31614e+06	8.9905e+06	1.08683e+07	8963009	10427835	21014595	6405728	8997543	13250076	10000162	6461907	6902388	11895677	10074734	2306177	0.965046	1.16661	1.20887	0.432726	0.421062	0.432965	2	6102.2	A0A0B4J2A4	ACAA2	10380_1	mitochondrion intracellular	metabolic process	catalytic activity	Fatty acid metabolism Valine, leucine and isoleucine degradation Fatty acid elongation in mitochondria Benzoate degradation via hydroxylation
3-ketoacyl-CoA thiolase, mitochondrial	K.ETPALTINR.L	6.3539e+06	5.14846e+06	1.95554e+07	7094265	4991892	11527046	7191860	5852906	12759283	4126320	4662336	11290622	7003139	5086723	42644483	0.810285	3.0777	3.79829	0.185153	0.0501948	0.0327642	2	6102.2	A0A0B4J2A4	ACAA2	10380_1	mitochondrion intracellular	metabolic process	catalytic activity	Fatty acid metabolism Valine, leucine and isoleucine degradation Fatty acid elongation in mitochondria Benzoate degradation via hydroxylation
3-ketoacyl-CoA thiolase, mitochondrial	R.IVGYFVSGCDPSIMGIGPVPAISGALKK.A	213769	183650	1.2934e+06	89235	52579	1144436	285316	272131	1366988	245650	150146	1368780	234877	259744		0.859104	6.05045	7.04275	0.352802	0.0227099	0.0274544	3	6102.2	A0A0B4J2A4	ACAA2	10380_1	mitochondrion intracellular	metabolic process	catalytic activity	Fatty acid metabolism Valine, leucine and isoleucine degradation Fatty acid elongation in mitochondria Benzoate degradation via hydroxylation
3-ketoacyl-CoA thiolase, mitochondrial	K.ISREECDKYALQSQQR.W	1.57912e+07	1.13557e+07	5.68754e+07	22980996	16887555	25211134	14850861	10059724	19416504	8961232	8586541	25285753	16371872	9888847	157588398	0.719112	3.60171	5.00855	0.192582	0.121794	0.0659534	4	6102.2	A0A0B4J2A4	ACAA2	10380_1	mitochondrion intracellular	metabolic process	catalytic activity	Fatty acid metabolism Valine, leucine and isoleucine degradation Fatty acid elongation in mitochondria Benzoate degradation via hydroxylation
3-ketoacyl-CoA thiolase, mitochondrial	K.TNVNGGAIALGHPLGGSGSR.I	6.4635e+06	3.97163e+06	1.64584e+07	7412376	4254889	14243627	6424305	5023019	11239203	4962728	3434650	8137995	7054588	3173944	32212925	0.61447	2.54637	4.14401	0.0324493	0.0561049	0.0278713	3	6102.2	A0A0B4J2A4	ACAA2	10380_1	mitochondrion intracellular	metabolic process	catalytic activity	Fatty acid metabolism Valine, leucine and isoleucine degradation Fatty acid elongation in mitochondria Benzoate degradation via hydroxylation
3-ketoacyl-CoA thiolase, peroxisomal	K.VNPLGGAVALGHPLGCTGAR.Q	1.38483e+06	870974	2.25797e+06	1324343	1109633	2642189	1481873	815660	1940985	960437	630998	1704050	1772666	927605	2744655	0.628939	1.6305	2.59247	0.0560747	0.0480662	0.0211203	3	1.12388e+06	G5E935	ACAA1	06815_1	cytoplasm nucleus	metabolic process	protein binding catalytic activity	Fatty acid metabolism Valine, leucine and isoleucine degradation Peroxisome Biosynthesis of unsaturated fatty acids Benzoate degradation via hydroxylation PPAR signaling pathway
3-ketoacyl-CoA thiolase, peroxisomal	R.GGFKDTTPDELLSAVMTAVLK.D	565864	379768	1.17649e+06	339708	525970	192893	548371	414000	38157	553602	293586	1261781	821772	285515	3213145	0.67113	2.07911	3.09793	0.134543	0.411821	0.441003	3	1.12388e+06	G5E935	ACAA1	06815_1	cytoplasm nucleus	metabolic process	protein binding catalytic activity	Fatty acid metabolism Valine, leucine and isoleucine degradation Peroxisome Biosynthesis of unsaturated fatty acids Benzoate degradation via hydroxylation PPAR signaling pathway
3-ketoacyl-CoA thiolase, peroxisomal	K.VNPLGGAVALGHPLGCTGAR.Q	837128	590479	1.91568e+06	951023	669571	1848384	1040060	814778	1501438	493668	467434	1057271	863762	410133	3255639	0.705363	2.2884	3.24429	0.153663	0.0531193	0.0291489	2	1.12388e+06	G5E935	ACAA1	06815_1	cytoplasm nucleus	metabolic process	protein binding catalytic activity	Fatty acid metabolism Valine, leucine and isoleucine degradation Peroxisome Biosynthesis of unsaturated fatty acids Benzoate degradation via hydroxylation PPAR signaling pathway
3-ketoacyl-CoA thiolase, peroxisomal	K.AEELGLPILGVLR.S	1.21238e+06	673472	4.16929e+06	864062	599456	2123310	1236081	735768	1903083	1265500	552131	14097	1483858	806532	12636674	0.555498	3.43894	6.19074	0.0288252	0.430322	0.420114	2	1598.1	P09110	ACAA1	06815_1	cytoplasm peroxisome mitochondrion	metabolic process	protein binding catalytic activity	Fatty acid metabolism Valine, leucine and isoleucine degradation Peroxisome Biosynthesis of unsaturated fatty acids Benzoate degradation via hydroxylation PPAR signaling pathway
3-ketoacyl-CoA thiolase, peroxisomal	R.IAQFLSDIPETVPLSTVNR.Q	540718	1.20844e+06	864639	516230	466415	1071812	711208	479427	519569	330800	462162	705953	604636	3425738	1161221	2.23487	1.59906	0.715503	0.299455	0.113619	0.441685	2	1.12388e+06	G5E935	ACAA1	06815_1	cytoplasm nucleus	metabolic process	protein binding catalytic activity	Fatty acid metabolism Valine, leucine and isoleucine degradation Peroxisome Biosynthesis of unsaturated fatty acids Benzoate degradation via hydroxylation PPAR signaling pathway
3-ketoacyl-CoA thiolase, peroxisomal	R.GGFKDTTPDELLSAVMTAVLK.D	183751	60479.1	639789	14690		21189	247198		375463	191410	11674	63786	281707	109284	2098718	0.329136	3.48182	10.5787	0.261843	0.393075	0.257856	2	1.12388e+06	G5E935	ACAA1	06815_1	cytoplasm nucleus	metabolic process	protein binding catalytic activity	Fatty acid metabolism Valine, leucine and isoleucine degradation Peroxisome Biosynthesis of unsaturated fatty acids Benzoate degradation via hydroxylation PPAR signaling pathway
3-ketoacyl-CoA thiolase, peroxisomal	K.DTTPDELLSAVMTAVLK.D	470121	35614.1	107435				361061			540115			509186	35614	107435	0.0757553	0.228527	3.01665				3	1.12388e+06	G5E935	ACAA1	06815_1	cytoplasm nucleus	metabolic process	protein binding catalytic activity	Fatty acid metabolism Valine, leucine and isoleucine degradation Peroxisome Biosynthesis of unsaturated fatty acids Benzoate degradation via hydroxylation PPAR signaling pathway
3'(2'),5'-bisphosphate nucleotidase 1	K.LVTDCVAAMNPDAVLR.V	965396	979527	5.71892e+06	769981	1034632	2688157	1448316	1001208	3278452	654573	918398	2922379	988714	963872	13986700	1.01464	5.92391	5.83845	0.393562	0.0318972	0.0303899	2	1.27308e+06	O95861	BPNT1	06814_1	cytosol intracellular	nervous system development endocytosis	metal ion binding inositol or phosphatidylinositol phosphatase activity	Sulfur metabolism
3'(2'),5'-bisphosphate nucleotidase 1	R.LVASAYSIAQK.A	4.86797e+06	7.28559e+06	2.06477e+07	11639714	3483871	14430768	3278159	8708472	9808227	1918270	8471075	15767645	2635726	8478946	42584125	1.49664	4.24154	2.83404	0.181675	0.0412125	0.0645298	2	1.27308e+06	O95861	BPNT1	06814_1	cytosol cytoplasm membrane intracellular	nervous system development protein modification process immune response endocytosis	metal ion binding inositol or phosphatidylinositol phosphatase activity	Sulfur metabolism
3'(2'),5'-bisphosphate nucleotidase 1	K.IIQLIEGK.A	3.85234e+06	6.00931e+06	1.88389e+07	3694430	6763052	14599731	3554083	7308406	15683861	2017851	5230919	10555573	6143009	4734861	34516497	1.55991	4.89025	3.13496	0.094849	0.0254064	0.0297297	2	1.27308e+06	O95861	BPNT1	06814_1	cytosol cytoplasm membrane intracellular	nervous system development protein modification process immune response endocytosis	metal ion binding inositol or phosphatidylinositol phosphatase activity	Sulfur metabolism
3'(2'),5'-bisphosphate nucleotidase 1	K.HMNSAGVLATLR.N	1.69566e+06	2.68379e+06	9.18604e+06	1881179	3257806	7527268	2004155	2686813	6781739	948896	2327757	6344246	1948393	2462803	16090921	1.58275	5.4174	3.42278	0.0599203	0.0203612	0.0231922	2	1.27308e+06	O95861	BPNT1	06814_1	cytosol intracellular	nervous system development endocytosis	metal ion binding inositol or phosphatidylinositol phosphatase activity	Sulfur metabolism
3'(2'),5'-bisphosphate nucleotidase 1	R.NYDYYASRVPESIK.N	140381	327501	1.28165e+06	159031	382540	1688193	108553	337524	1682875	84253	249402	335537	209688	340537	1419980	2.33294	9.12976	3.91341	0.028782	0.0246	0.0431362	2	1.27308e+06	O95861	BPNT1	06814_1	cytosol intracellular	nervous system development endocytosis	metal ion binding inositol or phosphatidylinositol phosphatase activity	Sulfur metabolism
3'(2'),5'-bisphosphate nucleotidase 1	K.KWDTCAPEVILHAVGGK.L	177792	413528	2.09417e+06	130433	537644	1983591	205849	435054	1661548	120021	384329	1826380	254864	297087	2905175	2.32591	11.7788	5.06416	0.0291762	0.0115946	0.013558	3	1.27308e+06	O95861	BPNT1	06814_1	cytosol cytoplasm membrane intracellular	nervous system development protein modification process immune response endocytosis	metal ion binding inositol or phosphatidylinositol phosphatase activity	Sulfur metabolism
3'(2'),5'-bisphosphate nucleotidase 1	K.LTDIHGNVLQYHKDVK.H	5.2622e+06	1.72419e+06	8.84982e+06	10960257	1989714	6300809	7157807	1389844	5140368	1495302	2228299	4108665	1435421	1288894	19849433	0.327655	1.68177	5.13275	0.169961	0.226796	0.029851	4	1.27308e+06	O95861	BPNT1	06814_1	cytosol intracellular	nervous system development endocytosis	metal ion binding inositol or phosphatidylinositol phosphatase activity	Sulfur metabolism
3'(2'),5'-bisphosphate nucleotidase 1	K.HMNSAGVLATLR.N	593955	1.18752e+06	2.32317e+06	552098	2135746	2377762	786869	989923	3933212	472091	799777	2345246	564762	824636	636455	1.99934	3.91135	1.95632	0.0646199	0.0439821	0.192103	3	1.27308e+06	O95861	BPNT1	06814_1	cytosol intracellular	nervous system development endocytosis	metal ion binding inositol or phosphatidylinositol phosphatase activity	Sulfur metabolism
3'(2'),5'-bisphosphate nucleotidase 1	K.WDTCAPEVILHAVGGK.L	359431	439835	1.76117e+06	320556	213130	1342990	571545	488887	1002596	258212	365337	924843	287410	691985	3774244	1.2237	4.89988	4.00416	0.348054	0.029221	0.0389072	2	1.27308e+06	O95861	BPNT1	06814_1	cytosol cytoplasm membrane intracellular	nervous system development protein modification process immune response endocytosis	metal ion binding inositol or phosphatidylinositol phosphatase activity	Sulfur metabolism
39S ribosomal protein L1, mitochondrial	K.NVEPFTSVLSLPYPFASEINK.V	365731	242318	2.85606e+06	335921	262035	1224979	424145	193710	2447609	348085	200351	1006958	354772	313175	6744676	0.662557	7.80917	11.7864	0.0348419	0.0285385	0.0238433	2	64621.3	Q9BYD6	MRPL1	14737_2	intracellular	translation	RNA binding
39S ribosomal protein L1, mitochondrial	K.IATLDMSSDQIAANLQAVINEVCR.H	903891	512249	4.51014e+06	675019	412501	1676264	1456164	974417	35703	1071319	270360	4058276	413062	391720	12270322	0.566716	4.9897	8.80458	0.154767	0.387256	0.284409	3	64621.3	Q9BYD6	MRPL1	14737_1	intracellular	translation	RNA binding
39S ribosomal protein L1, mitochondrial	K.VAVFTENASEVK.I	1.45268e+06	765445	3.73955e+06	1518746	1213750	1830651	1530060	909747	838408	1159852	236588	3360214	1602081	701696	8928945	0.526918	2.57424	4.88546	0.0829536	0.210491	0.0769804	2	64621.3	Q9BYD6	MRPL1	14737_1	intracellular	translation	RNA binding
39S ribosomal protein L1, mitochondrial	K.IATLDMSSDQIAANLQAVINEVCR.H	67362.5	50604.6	1.57028e+06	56451			118776			53509	12146	329301	40715	89064	2811262	0.751228	23.3109	31.0304	0.273105	0.040252	0.133135	2	64621.3	Q9BYD6	MRPL1	14737_1	intracellular	translation	RNA binding
39S ribosomal protein L10, mitochondrial	R.TVPFLPLLGGCIDDTILSR.Q	2.51713e+06	1.90031e+06	1.02273e+07	2406068	1636659	103806	2568079	2314415	725267	1729686	1843225	12092480	3364707	1806952	27987739	0.754951	4.06308	5.38192	0.129921	0.452155	0.438217	2	683685	Q7Z7H8	MRPL10	14738_1	mitochondrion	translation response to biotic stimulus	structural constituent of ribosome protein binding
39S ribosomal protein L10, mitochondrial	R.TVPFLPLLGGCIDDTILSR.Q	1.9867e+06	1.80386e+06	7.82856e+06	2387421	844346	1207955	1289710	3490684	87058	2382711	1777103	10150314	1886970	1103308	19868923	0.907967	3.94048	4.33989	0.326125	0.448213	0.412318	3	683685	Q7Z7H8	MRPL10	14738_1	mitochondrion	translation response to biotic stimulus	structural constituent of ribosome protein binding
39S ribosomal protein L11, mitochondrial	R.AGLAMPGPPLGPVLGQR.G	939405	713485	2.46083e+06	1022721	852978	2084000	800058	737364	760513	601299	579589	3347872	1333540	684010	3650936	0.759508	2.61956	3.44903	0.189986	0.0860179	0.0444992	2	733935	Q9Y3B7	MRPL11	14739_1	mitochondrion ribosome	translation	structural constituent of ribosome
39S ribosomal protein L11, mitochondrial	K.IGQPTVSYFLK.A	342673	175386	568496	257903	125218	1061124	388027	281998	368182	151259	198619	394242	573505	95710	450437	0.511818	1.659	3.2414	0.126504	0.174015	0.0353306	2	733935	Q9Y3B7	MRPL11	14739_1	mitochondrion ribosome	translation	structural constituent of ribosome
39S ribosomal protein L11, mitochondrial	K.AQDEAFALQDVPLSSVVR.S	61851.2	83112.5	703460	48626	102409	353238	48850	81161	328841	57433	89890	809066	92496	58990	1322693	1.34375	11.3734	8.46394	0.137257	0.0193186	0.0217662	2	733935	Q9Y3B7	MRPL11	14739_1	mitochondrion ribosome	translation	structural constituent of ribosome
39S ribosomal protein L11, mitochondrial	R.GVSINQFCK.E	3.13614e+06	1.80805e+06	9.38667e+06	3873199	1990017	4598029	3334280	2074583	3906547	2370567	1150434	5431064	2966521	2017178	23611040	0.576521	2.99306	5.19159	0.0382747	0.106844	0.0398436	2	733935	Q9Y3B7	MRPL11	14739_1	mitochondrion ribosome	translation	structural constituent of ribosome
39S ribosomal protein L12, mitochondrial	K.KLVESLPQEIK.A	1.38966e+07	1.15159e+07	5.43967e+07	15329838	11595142	39349402	15610181	12216665	28237913	8573285	12670480	27497204	16073286	9581321	122502112	0.828682	3.91437	4.72361	0.245243	0.0406571	0.0307125	2	2940.2	P52815	MRPL12	03849_1	intracellular	translation	protein binding	Proximal tubule bicarbonate reclamation
39S ribosomal protein L12, mitochondrial	K.NYIQGINLVQAK.K	9.43558e+06	8.06164e+06	8.90158e+07	10529186	9587275	46132774	10686297	8722589	29128344	5994205	7370891	25947856	10532638	6565812	254854319	0.854387	9.43406	11.0419	0.277245	0.0371955	0.0323534	2	2940.2	P52815	MRPL12	03849_1	intracellular	translation	protein binding
39S ribosomal protein L12, mitochondrial	K.IQDVGLVPMGGVMSGAVPAAAAQEAVEEDIPIAK.E	924345	760045	3.62203e+06	880693	590968	1662596	1083152	971004	671380	774178	713797	39422	959359	764410	12114739	0.822252	3.91849	4.76555	0.136109	0.45361	0.443249	3	2940.2	F6QW41	MRPL12	03849_1	intracellular	translation	protein binding structural constituent of ribosome
39S ribosomal protein L12, mitochondrial	K.KLVESLPQEIK.A	1.31698e+07	1.17561e+07	3.52805e+07	15811312	15845247	27593653	14577395	11141412	28205663	8590446	10917862	24442617	13699982	9119750	60880205	0.892655	2.6789	3.00105	0.332791	0.0307926	0.0264648	3	2940.2	P52815	MRPL12	03849_1	intracellular	translation	protein binding	Proximal tubule bicarbonate reclamation
39S ribosomal protein L12, mitochondrial	K.IQQLVQDIASLTLLEISDLNELLKK.T	212809												212809									3	2940.2	F6QW41	MRPL12	03849_1	intracellular	translation	protein binding structural constituent of ribosome
39S ribosomal protein L12, mitochondrial	K.IQDVGLVPMGGVMSGAVPAAAAQEAVEEDIPIAKER.T	150270	228378	537822	60819	139135	537822	172709	287451		44151	218578		323401	268347		1.51978	3.57904	2.35497	0.169909			3	2940.2	F6QW41	MRPL12	03849_1	intracellular	translation	protein binding structural constituent of ribosome
39S ribosomal protein L12, mitochondrial	K.LVESLPQEIK.A	1.03924e+07	7.67986e+06	4.15142e+07	11498462	7624315	23796025	14721934	7605164	21624402	7998970	6709363	14500532	7350430	8780601	106135807	0.738985	3.99465	5.40559	0.145854	0.070385	0.0406726	2	2940.2	P52815	MRPL12	03849_1	intracellular	translation	protein binding	Proximal tubule bicarbonate reclamation
39S ribosomal protein L13, mitochondrial	K.VYSSHTGYPGGFR.Q	4.69474e+06	2.87955e+06	1.22401e+07	5351175	3624062	2783971	5024301	2684542	4912690	2758727	2471913	8753364	5644772	2737669	32510489	0.613355	2.6072	4.25071	0.0626778	0.242467	0.10474	3	54797.2	Q9BYD1	MRPL13	14740_1	intracellular	translation	structural constituent of ribosome	Ribosome
39S ribosomal protein L13, mitochondrial	R.IWYLLDGK.M	168657	227279	2.87595e+06	66311	315183	855808	135929	275209	844722	198465	128476	1309452	273924	190245	8493819	1.34758	17.0521	12.6539	0.244149	0.0299017	0.033087	2	54797.2	Q9BYD1	MRPL13	14740_1	intracellular	translation	structural constituent of ribosome	Ribosome
39S ribosomal protein L13, mitochondrial	K.LAIYGMLPK.N	906271	642447	2.2494e+06	737146	510747	2174073	1010369	684085	1122675	810793	609340	464467	1066778	765614	5236383	0.70889	2.48204	3.5013	0.0498344	0.230686	0.124938	2	54797.2	Q9BYD1	MRPL13	14740_1	intracellular	translation	structural constituent of ribosome	Ribosome
39S ribosomal protein L14, mitochondrial	K.VGDQILLAIK.G	949086	630021	1.32411e+06	1020952	839483	1615468	259473	829374	189499	936017	215088	804286	1579902	636139	2687173	0.663819	1.39514	2.10169	0.311412	0.427319	0.303411	2	1.3057e+06	Q6P1L8	MRPL14	14741_1	intracellular	translation	structural constituent of ribosome
39S ribosomal protein L14, mitochondrial	R.VVDNSALGNSPYHR.A	6.22432e+06	3.14942e+06	1.45097e+07	9319491	3725953	10900906	6071019	2939190	5460187	4716276	2603909	8806440	4790513	3328621	32871363	0.505986	2.33113	4.60711	0.0315525	0.144009	0.0356459	3	1.3057e+06	Q6P1L8	MRPL14	14741_1	intracellular	translation	structural constituent of ribosome
39S ribosomal protein L14, mitochondrial	R.VVDNSALGNSPYHR.A	618496	154665	1.71056e+06	915832	197797	1082892	608411	38951	559401	336681	206875	648375	613060	175038	4551575	0.250067	2.76568	11.0598	0.0359029	0.184333	0.0332948	2	1.3057e+06	Q6P1L8	MRPL14	14741_1	intracellular	translation	structural constituent of ribosome
39S ribosomal protein L15, mitochondrial	K.YGFNEGHSFR.R	3.48593e+06	2.21517e+06	7.31223e+06	4218242	2737040	3580786	3964148	2154294	4158225	1815825	1950492	5600981	3945508	2018872	15908927	0.635461	2.09764	3.30097	0.104942	0.150139	0.0449564	3	54894.1	Q9P015	MRPL15	14742_1	intracellular	translation	structural constituent of ribosome
39S ribosomal protein L15, mitochondrial	K.ILKPTDENLLK.Y	1.88199e+06	1.15999e+06	2.53541e+06	3143037	1421178	4067410	1279379	848321	1733104	946176	1265772	1294733	2159383	1104700	3046397	0.616364	1.34719	2.18571	0.176081	0.284926	0.0631568	3	54894.1	Q9P015	MRPL15	14742_1	intracellular	translation	structural constituent of ribosome
39S ribosomal protein L15, mitochondrial	R.QIFFGLAPGWVVNMADKK.I	1.10739e+06	760315	4.63959e+06	850584	814023	3139770	838099	640951	491311	1411160	642502	5121840	1329734	943784	9805425	0.68658	4.18964	6.10219	0.0858064	0.149287	0.0868128	3	54894.1	Q9P015	MRPL15	14742_1	intracellular	translation	structural constituent of ribosome
39S ribosomal protein L15, mitochondrial	R.SLDIVCKPVPFFLR.G	393029	370057	2.94612e+06	245678	333409	1814024	523922	496919	1071280	230690	296369	1088869	571826	353532	7810307	0.941552	7.49593	7.96125	0.460784	0.0370355	0.0326474	2	54894.1	Q9P015	MRPL15	14742_1	intracellular	translation	structural constituent of ribosome
39S ribosomal protein L15, mitochondrial	K.ILKPTDENLLK.Y	3.01321e+06	1.92288e+06	8.50078e+06	3457453	1746616	5965059	3324546	2105033	2968616	2187067	1537475	3019256	3083775	2302390	22050194	0.638149	2.82117	4.42086	0.0378952	0.169008	0.0704356	2	54894.1	Q9P015	MRPL15	14742_1	intracellular	translation	structural constituent of ribosome
39S ribosomal protein L15, mitochondrial	R.LGFEGGQTPFYIR.I	589121	486431	2.72473e+06	598496	556834	1541942	489817	539437	668647	360821	466790	1891360	907351	382663	6796973	0.825689	4.62508	5.60147	0.313997	0.0683987	0.0483315	2	54894.1	Q9P015	MRPL15	14742_1	intracellular	translation	structural constituent of ribosome
39S ribosomal protein L15, mitochondrial	R.LQYLIDLGRVDPSQPIDLTQLVNGR.G	190664	118723	206499	214023	124868	145176	148224	141317	314642	148350	113782	159680	252061	94925		0.622681	1.08305	1.73934	0.0461237	0.431639	0.0862017	3	54894.1	Q9P015	MRPL15	14742_1	intracellular	translation	structural constituent of ribosome
39S ribosomal protein L15, mitochondrial	R.KYGYILPDITKDELFK.M	305608	271412	778412	210486	341400	1121393	286877	331512	371487	196442	238663	1067977	528626	174074	552793	0.888106	2.5471	2.86801	0.411566	0.0563235	0.0386708	3	54894.1	Q9P015	MRPL15	14742_1	intracellular	translation	structural constituent of ribosome
39S ribosomal protein L16, mitochondrial	R.IATANM#LGIR.K	8.95262e+08	1.11585e+09	5.43569e+09	1225422768	1121899	5987853116	1530272923	1500929652	2156297	822781087	1398707511	4026746390	2572273	1562621840	11726000972	1.24639	6.07162	4.87136	0.463306	0.358011	0.363659	2	60310.1	Q9NX20	MRPL16	14743_1	mitochondrion	translation	structural constituent of ribosome
39S ribosomal protein L16, mitochondrial	R.IATANMLGIR.K	4.77488e+06	3.23233e+06	9.03114e+06	3841803	4425041	5554569	5523436	2782857	6571972	3739939	2209042	6536613	5994326	3512371	17461389	0.676945	1.89139	2.794	0.0896323	0.108147	0.0398399	2	60310.1	Q9NX20	MRPL16	14743_1	mitochondrion	translation	structural constituent of ribosome
39S ribosomal protein L16, mitochondrial	R.CEFEEVQGFLDQVAHKLPFAAK.A	668950	264118	423605	481988	324169	1121190	612281	237540	82227	871444	204237	67400	710087	290524		0.394824	0.633239	1.60385	0.0211916	0.141544	0.369767	4	60310.1	Q9NX20	MRPL16	14743_1	mitochondrion	translation	structural constituent of ribosome
39S ribosomal protein L17, mitochondrial	K.LFQVLAPR.Y	3.06388e+06	1.8533e+06	4.88645e+06	2783525	2516607	8206454	3130156	2206450	4009330	1471512	609630	2569083	4870307	2080498	4760948	0.604886	1.59486	2.63663	0.183384	0.178458	0.0629854	2	71344.1	Q9NRX2	MRPL17	10096_1	intracellular	translation	structural constituent of ribosome
39S ribosomal protein L17, mitochondrial	R.RDSHLTLLNQLLQGLR.Q	332601	169992	708805	167638	198408	646166	389064	122063	938588	364449	246634	960780	409254	112862	289688	0.511098	2.1311	4.16964	0.0698859	0.0933741	0.0284254	3	71344.1	Q9NRX2	MRPL17	10096_1	intracellular	translation	structural constituent of ribosome
39S ribosomal protein L17, mitochondrial	R.MADFWLTEKDLIPK.L	139925	151285	1.07018e+06	143555	117139	788534	156224	157072	587278	141639	158890	252006	118284	172039	2652911	1.08118	7.64823	7.07396	0.308929	0.0345523	0.0374217	2	71344.1	Q9NRX2	MRPL17	10096_1	intracellular	translation	structural constituent of ribosome
39S ribosomal protein L18, mitochondrial	R.NLELLSVAR.K	414867	342572	894026	187564	298769	719614	488747	445309	356127	245126	282697	373575	738029	343513	2126786	0.825739	2.15497	2.60975	0.427174	0.204793	0.140014	2	1.30575e+06	Q9H0U6	MRPL18	14744_1	mitochondrion	translation	structural constituent of ribosome
39S ribosomal protein L18, mitochondrial	R.NVVACESIGR.V	8.76213e+06	8.12919e+06	3.99106e+07	11395785	9677530	36254905	10896444	7826363	16275957	5700449	6887254	24638550	7055832	8125606	82472849	0.927764	4.55489	4.90954	0.419654	0.0327111	0.0290072	2	54880.2	Q9H0U6	MRPL18	14744_1	mitochondrion	translation	structural constituent of ribosome
39S ribosomal protein L18, mitochondrial	K.VVVSASTR.E	874312	2.09556e+06	4.33373e+06	1235446	6474036	4548127	140555	946470	1734518	535381	483770	3687866	1585867	477947	7364415	2.3968	4.95673	2.06806	0.313997	0.045399	0.113078	2	54880.2	Q9H0U6	MRPL18	14744_1	mitochondrion	translation	structural constituent of ribosome
39S ribosomal protein L19, mitochondrial	R.FLSPEFIPR.R	1.32318e+06	760808	2.40926e+06	1301124	853898	2101131	951866	817434	1165541	1116790	547008	1576893	1922955	824892	4793459	0.574983	1.8208	3.16671	0.0458785	0.166144	0.0390535	2	55578.2	A0A0A0MRF4	MRPL19	11370_1	nucleus	translation	structural constituent of ribosome
39S ribosomal protein L21, mitochondrial	K.VLLVGADNFTLLGKPLLGK.D	1.69292e+06	836120	3.06387e+06	1146007	832821	3405063	2020744	410181	2086765	1663785	988489	4698265	1941144	1112990	2065381	0.493892	1.80981	3.66439	0.0461238	0.0717701	0.0267801	3	852616	H3BUY0	MRPL21	14747_1	intracellular	translation	RNA binding
39S ribosomal protein L21, mitochondrial	K.VLLVGADNFTLLGKPLLGK.D	715981	450816	1.31809e+06	706210	605705	541820	841656	145198	1071935	679848	520843	963184	636212	531516	2695412	0.629647	1.84095	2.92379	0.124792	0.185468	0.081529	2	852616	H3BUY0	MRPL21	14747_1	intracellular	translation	RNA binding
39S ribosomal protein L21, mitochondrial	R.IVTTPQTVLR.I	5.48676e+06	3.18865e+06	1.42367e+07	4809255	3495874	10504340	6878777	3610717	6440153	3238279	2630668	8116095	7020721	3017349	31886328	0.581154	2.59474	4.46481	0.05868	0.098907	0.0326382	2	852616	Q7Z2W9	MRPL21	14747_1	intracellular	translation	RNA binding
39S ribosomal protein L22, mitochondrial	K.LVEGPPPPPEPPK.T	3.37029e+06	1.8229e+06	8.62201e+06	3999752	2044855	6277768	3167790	1900432	4088523	2858927	1620301	6054248	3454700	1725998	18067499	0.540872	2.55824	4.72984	0.0180776	0.0682681	0.0269406	2	1.01499e+06	A0A0C4DGX2	MRPL22	14748_1	intracellular	translation	structural constituent of ribosome
39S ribosomal protein L22, mitochondrial	R.GMSIDQALAQLEFNDKK.G	376329	607492	2.61357e+06	286795	425680	1225156	409988	538779	1406954	506181	344043	949983	302352	1121467	6872201	1.61426	6.94492	4.30223	0.174919	0.034269	0.0707612	2	1.01499e+06	A0A0C4DGX2	MRPL22	14748_1	intracellular	translation	structural constituent of ribosome
39S ribosomal protein L23, mitochondrial	R.NYLEGIYNVPVAAVR.T	185451	3.63839e+06	8.8918e+07	240708	14244354	942687	93694	111376	397609	66454	29975	144587	340948	167853	354187020	19.6191	479.469	24.4388	0.358922	0.160184	0.269958	2	66957.3	Q16540	MRPL23	02876_1	intracellular	translation	nucleotide binding structural constituent of ribosome
39S ribosomal protein L24, mitochondrial	R.GTMIPSEAPLLHR.Q	1.60716e+06	934269	3.04374e+06	1748271	1004744	2632546	2129277	921553	1445751	1004020	957043	1785000	1547053	853737	6311662	0.581319	1.89387	3.25788	0.0400071	0.173651	0.0409995	2	663781	Q96A35	MRPL24	14749_1	intracellular	translation	structural constituent of ribosome
39S ribosomal protein L24, mitochondrial	R.YGM#SPPGSVADKR.K	4.13473e+06	6.55291e+06	6.80614e+06	6078661	350337	3228443	1466061	14168400	2486147	8410731	11103592	972329	583469	589293	20537624	1.58484	1.64609	1.03864	0.452466	0.388716	0.393022	3	663781	Q96A35	MRPL24	14749_1	intracellular	translation	structural constituent of ribosome
39S ribosomal protein L24, mitochondrial	R.YGMSPPGSVADKR.K	4.39666e+06	3.12157e+06	8.46957e+06	7023599	2653393	4736470	3905159	4306896	9577223	2650665	2822147	8398992	4007209	2703831	11165594	0.709986	1.92637	2.71324	0.186672	0.0649605	0.0264289	3	663781	Q96A35	MRPL24	14749_1	intracellular	translation	structural constituent of ribosome
39S ribosomal protein L24, mitochondrial	R.GTMIPSEAPLLHR.Q	550891	385318	3.19877e+06	614575	437103	1257264	531870	311556	505579	237191	390726	1320970	819930	401886	9711258	0.699444	5.80653	8.30164	0.24678	0.117675	0.0693119	3	663781	Q96A35	MRPL24	14749_1	intracellular	translation	structural constituent of ribosome
39S ribosomal protein L24, mitochondrial	R.NWVVVGGLNTHYR.Y	1.13577e+06	1.12274e+06	2.00872e+06	995306	1271477	2003660	179136	1321367	1211902	932021	826269	1516418	2436598	1071830	3302910	0.988528	1.76861	1.78913	0.337124	0.162341	0.0820943	3	663781	Q96A35	MRPL24	14749_1	intracellular	translation	structural constituent of ribosome
39S ribosomal protein L24, mitochondrial	K.TLQEEVMEAMGIKETR.K	1.23024e+06	5.55799e+06	3.46689e+06	812777	3379042	257821	1677846	7595113	485893	1874912	5301147	2367011	555439	5956664	10756837	4.5178	2.81805	0.623767	0.0248294	0.418767	0.138355	3	663781	Q96A35	MRPL24	14749_1	intracellular	translation	structural constituent of ribosome
39S ribosomal protein L27, mitochondrial	K.TFVHVVPAKPEGTFK.L	2.50086e+06	1.20877e+06	5.44379e+06	4579293	1480719	4812170	1533207	440540	737817	981710	874973	3707844	2909240	2038862	12517338	0.483343	2.17677	4.50357	0.156814	0.294146	0.113503	4	57588.1	Q9P0M9	MRPL27	14750_1	intracellular	translation	structural constituent of ribosome
39S ribosomal protein L27, mitochondrial	K.KMEGHYVHAGNIIATQR.H	2.91935e+06	2.96584e+06	1.28524e+07	2616959	3778975	13390618	3472457	3664483	7180336	1766403	2136691	4366320	3821579	2283229	26472384	1.01593	4.40249	4.33348	0.444548	0.0419157	0.0418341	4	57588.1	Q9P0M9	MRPL27	14750_1	intracellular	translation	structural constituent of ribosome
39S ribosomal protein L27, mitochondrial	R.NTEAVDLITRLPK.G	1.35272e+06	1.65852e+06	2.09313e+06	790904	823803	2503620	1987157	631784	658519	1114911	4328825	1870108	1517911	849687	3340293	1.22607	1.54735	1.26205	0.431412	0.28087	0.300763	2	57588.1	Q9P0M9	MRPL27	14750_1	intracellular	translation	structural constituent of ribosome
39S ribosomal protein L3, mitochondrial	K.QLVSDEDKAQLASK.L	1.48628e+07	1.03791e+07	3.0582e+07	23459823	8214508	33317067	17093728	14653581	19123300	5921122	9153302	20553129	12976429	9494822	49334546	0.698325	2.05762	2.94651	0.279105	0.0911442	0.0288455	3	9139.1	P09001	MRPL3	06175_1	intracellular	translation	RNA binding structural constituent of ribosome
39S ribosomal protein L3, mitochondrial	K.QLVSDEDKAQLASK.L	1.75272e+06	1.42e+06	1.52863e+07	2825633	847538	5098446	2101829	2079132	2640860	928240	1468060	8043650	1155183	1285251	45362134	0.810166	8.72145	10.765	0.354811	0.0610367	0.0468815	2	9139.1	P09001	MRPL3	06175_1	intracellular	translation	RNA binding structural constituent of ribosome
39S ribosomal protein L34, mitochondrial	R.LSTPAGVQVILR.R	1.92774e+06	1.10375e+06	2.75051e+06	2549370	1511663	4304223	1121870	796650	1121381	925596	1475177	2491176	3114144	631508	3085255	0.57256	1.4268	2.49197	0.180035	0.264039	0.06602	2	76426.1	M0R226	MRPL34	14754_1	intracellular	translation	structural constituent of ribosome
39S ribosomal protein L37, mitochondrial	K.LIEGLPEK.V	1.02634e+06	204427	3.38746e+06	1729929	302464	1353921	700288	121757	588587	672984	233498	1151463	1002142	159991	10455852	0.199182	3.30053	16.5705	0.0223463	0.258284	0.0350689	2	1.31753e+06	Q9BZE1	MRPL37	14757_1	mitochondrion	translation	structural constituent of ribosome
39S ribosomal protein L37, mitochondrial	R.ETYCPVIVDNLIQLCK.S	644426	327762	1.0497e+06	270014	198537	1186573	719156	270956	1810349	614634	384106	1123243	973899	457451	78620	0.508612	1.62889	3.20261	0.106752	0.433779	0.242034	2	1.31753e+06	Q9BZE1	MRPL37	14757_1	mitochondrion	translation	structural constituent of ribosome
39S ribosomal protein L37, mitochondrial	K.NLAWVDSDQLLYQHFWCLPVIK.K	436003	346950	832418	475290	485870	1775255	493028	268929	9444	330980	304164	1418474	444715	328835	126500	0.795751	1.9092	2.39925	0.148139	0.358236	0.403274	3	1.31753e+06	Q9BZE1	MRPL37	14757_1	mitochondrion ribosome	translation protein amino acid phosphorylation	structural constituent of ribosome protein binding
39S ribosomal protein L37, mitochondrial	K.LIEGLPEKVLSLVDDPR.N	221717	263171	460674	164163	79927	645612	333923	483069	185793	198871	274425	987312	189911	215262	23981	1.18697	2.07776	1.75048	0.453627	0.446848	0.453593	3	1.31753e+06	Q9BZE1	MRPL37	14757_1	mitochondrion	translation	structural constituent of ribosome
39S ribosomal protein L38, mitochondrial	R.WDDSVTYIFHQLLDMR.E	138405	40440.7	51466			134667	72051		9933	94087		9798	249078	40441		0.29219	0.37185	1.27263		0.142705		3	115867	Q96DV4	MRPL38	14758_1	mitochondrion ribosome	translation transport	structural constituent of ribosome structural molecule activity
39S ribosomal protein L38, mitochondrial	R.TASVPLDAVR.A	3.63995e+06	2.54243e+06	1.51355e+07	4068777	2935955	6879788	4007185	2649977	5801041	2773169	1936514	7570066	3710654	2647286	40291194	0.698481	4.15817	5.95316	0.0482132	0.0718698	0.0404031	2	115867	Q96DV4	MRPL38	14758_1	mitochondrion ribosome	translation transport	structural constituent of ribosome structural molecule activity
39S ribosomal protein L39, mitochondrial	R.FQGVSLPVHLR.A	2.44016e+06	1.47925e+06	4.62983e+06	1863434	1937353	3888438	2548940	1816777	2390800	1602320	892819	4165569	3745957	1270040	8074514	0.606208	1.89734	3.12986	0.106756	0.104677	0.0329427	3	542984	Q9NYK5	MRPL39	11371_1	mitochondrion	biological_process	nucleotide binding
39S ribosomal protein L39, mitochondrial	R.IGDFIDVSEGPLIPR.T	1.65343e+06	1.54647e+06	6.1161e+06	1203714	1993161	4746148	1948055	2236425	2674397	1358738	926477	14350369	2103205	1029825	2693473	0.935313	3.69904	3.95487	0.373169	0.0586214	0.0567313	2	542984	Q9NYK5	MRPL39	11371_1	mitochondrion ribosome	mitochondrial genome maintenance biological_process regulation of transcription, DNA-dependent	nucleotide binding
39S ribosomal protein L39, mitochondrial	K.SILALVDGQPWDMYKPLTK.S	844198	325258	1.7957e+06	843454	255771	949372	1202737	368782	689348	550173	324082	1519187	780427	352397	4024897	0.385287	2.12711	5.52085	0.0230203	0.182075	0.0307926	3	542984	Q9NYK5	MRPL39	11371_1	mitochondrion ribosome	mitochondrial genome maintenance biological_process regulation of transcription, DNA-dependent	nucleotide binding
39S ribosomal protein L39, mitochondrial	R.KMVTEDQSKATEECTST.-	2.50655e+06	2.58328e+06	1.02672e+07	3421169	2917155	384296	775732	2916881	5105467	1756064	1848659	6624040	4073247	2650432	28955071	1.03061	4.09615	3.97449	0.356855	0.295845	0.332154	3	59142.2	Q9NYK5	MRPL39	11371_2	mitochondrion	biological_process	nucleotide binding
39S ribosomal protein L39, mitochondrial	K.MVTEDQSKATEECTST.-	1.0991e+06	892084	4.62896e+06	1530825	925472	4343948	1141160	902241	2058098	571568	816639	2011163	1152831	923984	10102646	0.811653	4.21161	5.18893	0.308508	0.0458195	0.0314125	2	59142.2	Q9NYK5	MRPL39	11371_2	mitochondrion	biological_process	nucleotide binding
39S ribosomal protein L39, mitochondrial	R.KMVTEDQSKATEECTST.-	205707	334074	1.92557e+06	249110	445045		88186	434251	627548	93698	135532	1413416	391835	321467	3735750	1.62403	9.36074	5.76391	0.192603	0.0364355	0.0503139	2	59142.2	Q9NYK5	MRPL39	11371_2	mitochondrion	biological_process	nucleotide binding
39S ribosomal protein L39, mitochondrial	K.VALEIFQHSK.Y	1.17859e+07	5.49054e+06	1.61506e+07	6075576	14271624	13911716	5479545	2496112	27288649	3213192	2386233	9626672	32375323	2808195	13775453	0.465856	1.37033	2.94154	0.241851	0.200281	0.0503457	2	542984	Q9NYK5	MRPL39	11371_1	mitochondrion	biological_process	nucleotide binding
39S ribosomal protein L4, mitochondrial	R.VGLADLHPDVFATAPR.L	1.31355e+06	630911	3.67489e+06	998798	671421	2760939	1412756	631674	1682278	1037884	514639	2281288	1804748	705911	7975037	0.480311	2.79768	5.82473	0.0255401	0.0692891	0.0255039	2	666500	K7EKI4	MRPL4	14759_1	intracellular	translation	structural constituent of ribosome
39S ribosomal protein L4, mitochondrial	R.VGLADLHPDVFATAPR.L	1.15544e+06	1.22428e+06	7.02327e+06	1232556	1427622	3543736	1002330	1101800	2476091	607835	1192474	5152798	1779023	1175211	16920473	1.05958	6.07846	5.73667	0.347728	0.0356682	0.0337579	3	666500	K7EKI4	MRPL4	14759_1	intracellular	translation	structural constituent of ribosome
39S ribosomal protein L4, mitochondrial	R.WGDSVLLVDLTHEEMPQSIVEATSR.L	227824	68774.6	706998	207979	88342	600112	279721	33185		187942	33964	813885	235656	119608		0.301876	3.10326	10.2799	0.029221	0.0228345	0.0295151	3	666500	Q9BYD3	MRPL4	14759_1	intracellular	translation	structural constituent of ribosome
39S ribosomal protein L40, mitochondrial	K.ATQELIPIEDFITPLK.F	3.31421e+06	2.10784e+06	2.76149e+07	3091194	2289456	10065431	3626077	2140534	6644065	2872446	1822460	882170	3667110	2178897	92867916	0.636	8.33228	13.1011	0.0210223	0.243916	0.159039	2	1.30508e+06	Q9NQ50	MRPL40	05476_1	nucleus	anatomical structure morphogenesis	molecular_function
39S ribosomal protein L40, mitochondrial	K.ATQELIPIEDFITPLK.F	50721	26134.9	2.00816e+06	33546	25193	22332	12276	39349	350799	70077	14747	2787	86985	25251	7656718	0.515269	39.5923	76.8381	0.247223	0.336062	0.269535	3	1.30508e+06	Q9NQ50	MRPL40	05476_1	nucleus	anatomical structure morphogenesis	molecular_function
39S ribosomal protein L41, mitochondrial	K.EMVPEFVVPDLTGFK.L	3.38419e+06	3.0065e+06	2.26361e+07	3290953	2936686	7526769	3445369	2855400	5470420	3288673	2906401	17565037	3511784	3327523	59982256	0.888395	6.68878	7.52905	0.0405503	0.0526223	0.0450655	2	115866	Q8IXM3	MRPL41	14760_1	mitochondrion	translation	structural constituent of ribosome
39S ribosomal protein L41, mitochondrial	M.GVLAAAARCLVR.G	810883	584494	2.74968e+07	555876	625976	7048740	638113	1077116	4489	1009040	100368		1040505	534514	75437194	0.720811	33.9097	47.0438	0.226951	0.421288	0.37163	2		Q8IXM3	MRPL41	14760_1
39S ribosomal protein L41, mitochondrial	K.GIGFLTSGWR.F	215714	271087	978911	223350	324786	863374	266962	279734	369586	138385	274095	1106289	234158	205732	1576394	1.2567	4.53801	3.61106	0.168498	0.0279349	0.0319616	2	115866	Q8IXM3	MRPL41	14760_1	mitochondrion	translation	structural constituent of ribosome
39S ribosomal protein L44, mitochondrial	K.NLVDFLTGEEVVCHVAR.N	936138	428212	997132	829837	470768	1207115	1053565	370341	1088537	812336	377531	1019600	1048814	494207	673275	0.457424	1.06515	2.3286	0.0175642	0.397088	0.0216954	2	75066.1	Q9H9J2	MRPL44	14763_1	intracellular	biological_process	protein binding
39S ribosomal protein L44, mitochondrial	K.IINPMGLLVEELK.K	4.77682e+06	4.45337e+06	1.23019e+07	3289144	4272220	203955	5346934	4941896	11800	6003882	3555486	14621505	4467311	5043872	34370297	0.932288	2.57533	2.76238	0.390434	0.289508	0.295563	2	75066.1	Q9H9J2	MRPL44	14763_1	intracellular	biological_process	protein binding
39S ribosomal protein L44, mitochondrial	K.IINPMGLLVEELK.K	449284	576358	1.24928e+06	273543	574306	92855	410023	657898	572682	721494	453693	3082315	392075	619535		1.28284	2.78061	2.16755	0.17137	0.404479	0.45559	3	75066.1	Q9H9J2	MRPL44	14763_1	intracellular	biological_process	protein binding
39S ribosomal protein L44, mitochondrial	R.LQENFSLDLLK.T	429197	470083	2.66061e+06	106961	703541	2125020	467728	511822	2114253	507526	141400	1765124	634572	523570	4638058	1.09526	6.19905	5.65988	0.417669	0.0276523	0.0268381	2	75066.1	Q9H9J2	MRPL44	14763_1	intracellular	biological_process	protein binding
39S ribosomal protein L45, mitochondrial	R.WSFVESLEPSHVVQVR.C	286757	299581	558158	194585	329169	538993	385135	363444	179180	144619	212635	806405	422688	293076	708056	1.04472	1.94645	1.86313	0.374775	0.163616	0.173343	2	115728	A0A087X2D5	MRPL45	14764_1	mitochondrion ribosome	translation intracellular protein transport	structural constituent of ribosome P-P-bond-hydrolysis-driven protein transmembrane transporter activity
39S ribosomal protein L46, mitochondrial	R.TLATLSENNMEAK.F	2.69728e+06	2.34447e+06	2.27949e+08	3521825	2122824	9674191	3130630	2568794	3667847	1787844	2252327	841499	2348823	2433943	897610636	0.869198	84.5105	97.2281	0.312735	0.233662	0.2185	2	71446.2	Q9H2W6	MRPL46	14765_1	mitochondrion	biological_process	molecular_function
39S ribosomal protein L46, mitochondrial	R.LLGALCLQRPPVVSKPLTPLQEEMASLLQQIEIER.S	582040	550330	775870	475687	469981	1430449	398464	391467	27618	555844	525488	1522554	898166	814386	122858	0.94552	1.33302	1.40983	0.425695	0.325321	0.335345	5	71446.2	A0A087WT90	MRPL46	14765_1	mitochondrion	biological_process	molecular_function
39S ribosomal protein L46, mitochondrial	R.LLGALCLQRPPVVSKPLTPLQEEMASLLQQIEIER.S	454103	501339	1.02074e+06	509414	421886	1381908	407591	426354		341144	460323	1537878	558262	696794	142439	1.10402	2.24782	2.03603	0.33868	0.331524	0.364517	4	71446.2	A0A087WT90	MRPL46	14765_1	mitochondrion	biological_process	molecular_function
39S ribosomal protein L46, mitochondrial	R.EKFGDQDVWILPQAEWQPGETLR.G	247819	182048	748351	249910		141556	265489	191802	1275768	288795	163988	1052908	187081	190355	523172	0.734603	3.01975	4.11073	0.0684896	0.135877	0.111488	3	71446.2	Q9H2W6	MRPL46	14765_1	mitochondrion	biological_process	molecular_function
39S ribosomal protein L46, mitochondrial	R.NLVLLVR.E	961326	1.16721e+06	1.51213e+06	928107	1264867	2184858	1083433	1319084	1276232	597114	1092338	938581	1236649	992562	1648865	1.21417	1.57297	1.29551	0.187669	0.113048	0.218063	2	71446.2	Q9H2W6	MRPL46	14765_1	mitochondrion	intracellular protein transport biological_process	P-P-bond-hydrolysis-driven protein transmembrane transporter activity molecular_function
39S ribosomal protein L47, mitochondrial	R.FFALPYVDHFLR.L	1.2705e+06	719624	690212	1080692	978766	1199745	1193967	627759	16691	1174404	636821	1525589	1632939	635152	18822	0.56641	0.54326	0.959127	0.0287005	0.132722	0.204046	2	817125	Q9HD33	MRPL47	14766_1	mitochondrion	translation	structural constituent of ribosome
39S ribosomal protein L47, mitochondrial	R.FFALPYVDHFLR.L	895067	675602	2.38772e+06	655594	943561	2059064	795297	406688	162547	854559	685590	3322805	1274818	666568	4006462	0.754806	2.66764	3.53421	0.184264	0.31573	0.232319	3	817125	Q9HD33	MRPL47	14766_1	mitochondrion	translation	structural constituent of ribosome
39S ribosomal protein L47, mitochondrial	R.NMLLTLEQEAKR.Q	2.14686e+06	2.32389e+06	1.39134e+07	2460983	1810344	5374822	2780994	3154962	4369551	1477148	2240276	4297023	1868333	2089968	41612278	1.08246	6.48081	5.98713	0.364008	0.0686476	0.0771946	2	65142.2	Q9HD33	MRPL47	14766_1	mitochondrion ribosome	translation	structural constituent of ribosome
39S ribosomal protein L48, mitochondrial	K.ARPELEELLAK.L	6.28158e+06	3.96711e+06	4.08033e+06	1255066	8151415	5420933	9203750	58752	6871256	5158933	6027865	239243	9508552	1630423	3789908	0.631548	0.649572	1.02854	0.24916	0.294601	0.389891	2	1.30543e+06	Q96GC5	MRPL48	14767_1	intracellular	translation	structural constituent of ribosome
39S ribosomal protein L48, mitochondrial	K.TIEVLQLQDQGSK.M	1.343e+06	628072	414240	754942	1435343	127344	310940	317417	107659	211244	346358	213527	4094892	413171	1208431	0.467662	0.308443	0.659543	0.38516	0.209675	0.222215	2	1.30543e+06	Q96GC5	MRPL48	14767_1	intracellular	translation	structural constituent of ribosome
39S ribosomal protein L48, mitochondrial	K.MLLDSVLTTHER.V	1.82201e+06	1.66298e+06	5.43197e+06	1640455	1847934	4629853	1883062	1849332	2925325	1499738	1530424	3370040	2264790	1424222	10802660	0.912716	2.9813	3.26641	0.295914	0.0395753	0.0335184	2	1.30543e+06	Q96GC5	MRPL48	14767_1	intracellular	translation	structural constituent of ribosome
39S ribosomal protein L49, mitochondrial	K.TPVTQVNEVTGTLR.I	1.04754e+06	326759	654640	1584858	465231	369304	793448	271931	419014	1050230	357186	365035	761639	212686	1465208	0.311929	0.624929	2.00344	0.0241966	0.133573	0.166171	2	4918.1	Q13405	MRPL49	06037_1	intracellular	translation	structural constituent of ribosome
39S ribosomal protein L50, mitochondrial	K.EVFGSSLPSNWQDISLEDSR.L	134767	94253.7	859734	194448	126276	73839	158433	69322		138842	42025	41358	47345	139392	2464006	0.699382	6.37941	9.12149	0.28541	0.372784	0.301739	2	61924.1	Q8N5N7	MRPL50	14768_1	mitochondrion	translation tRNA splicing, via endonucleolytic cleavage and ligation	structural constituent of ribosome monooxygenase activity
39S ribosomal protein L50, mitochondrial	K.FNLLAHLADDLGHVVPNSR.L	968167	671343	1.65969e+06	664850	777925	1875985	1267329	451235	1016577	675098	679470	2453358	1265391	776740	1292843	0.693416	1.71426	2.4722	0.153507	0.0980959	0.0311287	3	61924.1	Q8N5N7	MRPL50	14768_1	mitochondrion	translation tRNA splicing, via endonucleolytic cleavage and ligation	structural constituent of ribosome monooxygenase activity
39S ribosomal protein L50, mitochondrial	K.FNLLAHLADDLGHVVPNSR.L	696984	383897	1.45479e+06	373250	363390	1073067	766371	287911	533598	335006	334562	2757699	1313311	549727		0.550798	2.08726	3.78952	0.180136	0.206499	0.0610891	4	61924.1	Q8N5N7	MRPL50	14768_1	mitochondrion	translation tRNA splicing, via endonucleolytic cleavage and ligation	structural constituent of ribosome monooxygenase activity
39S ribosomal protein L50, mitochondrial	K.FNLLAHLADDLGHVVPNSR.L	411501	1.13038e+06	1.43054e+06	614693	742964	1134024	351602	1741552		334500	1119673	66732	345210	917313	3090863	2.74696	3.47639	1.26554	0.0272991	0.370205	0.344094	2	61924.1	Q8N5N7	MRPL50	14768_1	mitochondrion	translation tRNA splicing, via endonucleolytic cleavage and ligation	structural constituent of ribosome monooxygenase activity
39S ribosomal protein L50, mitochondrial	R.VRDVLDFYNVPIQDR.S	327280	703629	1.93597e+06	338241	603542	1315637	484730	748546	1274671	136512	856719	2024789	349638	605711	3128796	2.14993	5.91534	2.75141	0.0435767	0.0227099	0.0277801	3	61924.1	Q8N5N7	MRPL50	14768_1	mitochondrion	translation	structural constituent of ribosome
39S ribosomal protein L53, mitochondrial	R.GAHLTALEMLTAFASHIR.A	616181	728066	1.04968e+06	454126	685691	2635953	753603	572738	1202852	721580	657283	29005	535413	996553	330898	1.18158	1.70352	1.44173	0.248416	0.387525	0.34884	3	444278	Q96EL3	MRPL53	14771_1	mitochondrion	translation	structural constituent of ribosome
39S ribosomal protein L53, mitochondrial	R.VQFCPFEK.N	2.31878e+06	1.90597e+06	9.96429e+06	1893985	1425177	2584547	2431443	2410127	5411671	1632941	1459446	3491364	3316733	2329111	28369579	0.821971	4.29722	5.22795	0.266376	0.116091	0.0835913	2	444278	Q96EL3	MRPL53	14771_1	mitochondrion ribosome	translation protein folding	structural constituent of ribosome hydrolase activity
39S ribosomal protein L53, mitochondrial	R.GAHLTALEMLTAFASHIR.A	427118	579136	942168	444564	623060	1304633	400716	430865	1194256	519133	532588		344060	730033	327617	1.35592	2.20587	1.62685	0.0887125	0.141161	0.278078	4	444278	Q96EL3	MRPL53	14771_1	mitochondrion	translation	structural constituent of ribosome
39S ribosomal protein L9, mitochondrial	K.NLGVVVAPHTLK.L	1.52278e+06	744402	1.89051e+06	1578785	1098105	1994440	1620828	616267	1655053	1225138	568549	1570411	1666365	694686	2342131	0.488844	1.24149	2.53964	0.025605	0.114295	0.0218464	3	113608	Q9BYD2	MRPL9	14774_1	intracellular	translation	structural constituent of ribosome
39S ribosomal protein L9, mitochondrial	K.NLGVVVAPHTLK.L	1.12203e+06	587752	3.11318e+06	985141	758627	2006172	1284131	575719	1188487	720146	409212	1404321	1498694	607449	7853746	0.52383	2.7746	5.29676	0.0409936	0.139104	0.0413418	2	113608	Q9BYD2	MRPL9	14774_1	intracellular	translation	structural constituent of ribosome
4-trimethylaminobutyraldehyde dehydrogenase	K.VLCGGDIYVPEDPKLK.D	1.08411e+06	1.00872e+06	2.0029e+06	917452	1118912	1401008	1194334	998972	2298060	746104	985740	1307570	1478538	931251	3004959	0.93046	1.84751	1.98559	0.410689	0.070292	0.0408902	2	687.3	P49189	ALDH9A1	04109_1	cytosol	oxidation reduction	oxidoreductase activity	Glycolysis / Gluconeogenesis Fatty acid metabolism 3-Chloroacrylic acid degradation Glycerolipid metabolism Butanoate metabolism Pyruvate metabolism Ascorbate and aldarate metabolism Histidine metabolism Propanoate metabolism Valine, leucine and isoleucine degradation Lysine degradation Tryptophan metabolism 1,2-Dichloroethane degradation Limonene and pinene degradation Arginine and proline metab…
4-trimethylaminobutyraldehyde dehydrogenase	K.EILDKFTEEVVK.Q	1.88724e+06	1.21002e+06	3.60392e+06	1937189	1102093	2030158	2059985	1307132	2373027	1306107	1080066	2855599	2245688	1350775	7156898	0.641156	1.90962	2.97841	0.037738	0.124098	0.0358721	2	687.3	P49189	ALDH9A1	04109_1	cytosol	oxidation reduction	oxidoreductase activity	Glycolysis / Gluconeogenesis Fatty acid metabolism 3-Chloroacrylic acid degradation Glycerolipid metabolism Butanoate metabolism Pyruvate metabolism Ascorbate and aldarate metabolism Histidine metabolism Propanoate metabolism Valine, leucine and isoleucine degradation Lysine degradation Tryptophan metabolism 1,2-Dichloroethane degradation Limonene and pinene degradation Arginine and proline metab…
4-trimethylaminobutyraldehyde dehydrogenase	K.IGDPLLEDTR.M	1.32234e+06	826930	2.38027e+06	1420420	862058	1662376	1731484	735511	1392242	857866	884362	231349	1279589	825790	6235122	0.625354	1.80005	2.87844	0.0467777	0.450171	0.304816	2	687.3	P49189	ALDH9A1	04109_1	nucleus cytosol	oxidation reduction	oxidoreductase activity	Glycolysis / Gluconeogenesis Fatty acid metabolism 3-Chloroacrylic acid degradation Glycerolipid metabolism Butanoate metabolism Pyruvate metabolism Ascorbate and aldarate metabolism Histidine metabolism Propanoate metabolism Valine, leucine and isoleucine degradation Lysine degradation Tryptophan metabolism 1,2-Dichloroethane degradation Limonene and pinene degradation Arginine and proline metab…
4-trimethylaminobutyraldehyde dehydrogenase	R.VIATFTCSGEKEVNLAVQNAK.A	741849	683593	3.30165e+08	999566	435388	1240200	1108802	408791	475060	131753	797875	988779041	727276	1092317		0.921471	445.056	482.984	0.431093	0.195437	0.196408	3	687.3	P49189	ALDH9A1	04109_1	cytosol	oxidation reduction	oxidoreductase activity	Glycolysis / Gluconeogenesis Fatty acid metabolism 3-Chloroacrylic acid degradation Glycerolipid metabolism Butanoate metabolism Pyruvate metabolism Ascorbate and aldarate metabolism Histidine metabolism Propanoate metabolism Valine, leucine and isoleucine degradation Lysine degradation Tryptophan metabolism 1,2-Dichloroethane degradation Limonene and pinene degradation Arginine and proline metab…
4-trimethylaminobutyraldehyde dehydrogenase	R.VFVQKEILDKFTEEVVK.Q	131072	179679	466057	143335	166616	388383	103916	136220	254132	64188	132389	291925	212847	283490	929789	1.37085	3.55575	2.59384	0.213162	0.0391675	0.0602819	3	687.3	P49189	ALDH9A1	04109_1	cytosol	oxidation reduction	oxidoreductase activity	Glycolysis / Gluconeogenesis Fatty acid metabolism 3-Chloroacrylic acid degradation Glycerolipid metabolism Butanoate metabolism Pyruvate metabolism Ascorbate and aldarate metabolism Histidine metabolism Propanoate metabolism Valine, leucine and isoleucine degradation Lysine degradation Tryptophan metabolism 1,2-Dichloroethane degradation Limonene and pinene degradation Arginine and proline metab…
4-trimethylaminobutyraldehyde dehydrogenase	K.GIKPVTLELGGK.S	1.92747e+06	987913	3.50327e+06	2684634	1312517	2319739	1210001	1108814	3279439	1818277	736116	2028873	1996969	794207	6385018	0.512544	1.81755	3.54613	0.0413144	0.123272	0.0284254	3	687.3	P49189	ALDH9A1	04109_1	cytosol	oxidation reduction	oxidoreductase activity	Glycolysis / Gluconeogenesis Fatty acid metabolism 3-Chloroacrylic acid degradation Glycerolipid metabolism Butanoate metabolism Pyruvate metabolism Ascorbate and aldarate metabolism Histidine metabolism Propanoate metabolism Valine, leucine and isoleucine degradation Lysine degradation Tryptophan metabolism 1,2-Dichloroethane degradation Limonene and pinene degradation Arginine and proline metab…
4-trimethylaminobutyraldehyde dehydrogenase	R.IKIGDPLLEDTR.M	1.05793e+06	1.50748e+06	2.86513e+06	246044	272466	4667742	939159	331463	329695	211248	4734724	5836239	2835251	691248	626836	1.42494	2.70825	1.90061	0.422268	0.248402	0.297414	2	687.3	P49189	ALDH9A1	04109_1	nucleus cytosol	oxidation reduction	oxidoreductase activity	Glycolysis / Gluconeogenesis Fatty acid metabolism 3-Chloroacrylic acid degradation Glycerolipid metabolism Butanoate metabolism Pyruvate metabolism Ascorbate and aldarate metabolism Histidine metabolism Propanoate metabolism Valine, leucine and isoleucine degradation Lysine degradation Tryptophan metabolism 1,2-Dichloroethane degradation Limonene and pinene degradation Arginine and proline metab…
4-trimethylaminobutyraldehyde dehydrogenase	R.REPLGVCVGIGAWNYPFQIASWK.S	1.77346e+06	412969	2.02623e+06	1177295	583327	2529464	831995	439281	5878	710292	576434	311688	4374268	52835	5257895	0.23286	1.14253	4.90649	0.0883424	0.296524	0.430417	3	687.3	P49189	ALDH9A1	04109_1	cytosol	oxidation reduction	oxidoreductase activity	Glycolysis / Gluconeogenesis Fatty acid metabolism 3-Chloroacrylic acid degradation Glycerolipid metabolism Butanoate metabolism Pyruvate metabolism Ascorbate and aldarate metabolism Histidine metabolism Propanoate metabolism Valine, leucine and isoleucine degradation Lysine degradation Tryptophan metabolism 1,2-Dichloroethane degradation Limonene and pinene degradation Arginine and proline metab…
4.1G isoform	R.IVITGDGDIDHDQALAQAIR.E	117855	184691	440436	191597	218460	599337	85541	252537	300572	112041	133992	244637	82242	133777	617199	1.5671	3.7371	2.38472	0.112378	0.0274885	0.0469188	2	1.23959e+06	Q6R5J7	EPB41L2	09126_1	cytoplasm cytoskeleton	cortical actin cytoskeleton organization ubiquitin-dependent protein catabolic process regulation of transcription, DNA-dependent multicellular organismal development	protein binding binding actin binding	Tight junction
4.1G isoform	R.VVVHKETELAEEGED.-	1.20892e+06	713087	4.5456e+06	1993284	737503	3136462	112271	883194	1916878	958837	525810	1149233	1771308	705841	11979840	0.589852	3.76004	6.37454	0.432106	0.139945	0.0480959	2	1.23959e+06	Q6R5J7	EPB41L2	09126_1	cytoplasm cytoskeleton	cortical actin cytoskeleton organization ubiquitin-dependent protein catabolic process regulation of transcription, DNA-dependent multicellular organismal development	protein binding binding actin binding	Tight junction
40S ribosomal protein S10	K.KAEAGAGSATEFQFR.G	2.27501e+06	994944	4.41632e+06	3904000	959207	4041339	1962246	1196222	2083078	1739102	909774	2658612	1494692	914571	8882243	0.437336	1.94123	4.43876	0.0345144	0.154558	0.028309	2	1.19102e+06	P46783	RPS10	04697_1	cytoplasm ribosome	translation ribosomal small subunit assembly ribosome biogenesis cell cycle	protein binding structural constituent of ribosome molecular_function	Ribosome
40S ribosomal protein S10	K.KAEAGAGSATEFQFR.G	9.33075e+06	4.45348e+06	1.63535e+07	13106255	4888974	15327538	8687838	4269485	6671472	7527665	4122321	10593888	8001248	4533150	32821051	0.477291	1.75264	3.67207	0.0218988	0.215566	0.0359771	3	1.19102e+06	P46783	RPS10	04697_1	cytoplasm ribosome	translation ribosomal small subunit assembly ribosome biogenesis cell cycle	protein binding structural constituent of ribosome molecular_function	Ribosome
40S ribosomal protein S10	K.EQFAWR.H	1.63283e+07	8.51019e+06	2.06271e+07	15723921	10165880	49819	13078537	8900792	4521139	16011147	4950483	17519781	20499589	10023603	60417690	0.521193	1.26327	2.42381	0.0334313	0.263882	0.364097	2	1.19102e+06	P46783	RPS10	04697_1	cytoplasm ribosome	translation ribosomal small subunit assembly ribosome biogenesis cell cycle protein modification process metabolic process	protein binding structural constituent of ribosome molecular_function palmitoyl-(protein) hydrolase activity catalytic activity	Ribosome
40S ribosomal protein S10	R.DYLHLPPEIVPATLR.R	1.32073e+06	935512	8.78763e+06	498484	1247694	3813772	931705	972655	4336388	1848461	793226	1110641	2004256	728474	25889709	0.708332	6.65363	9.39339	0.323853	0.102502	0.063275	2	1.19102e+06	P46783	RPS10	04697_1	cytoplasm ribosome	translation ribosomal small subunit assembly protein modification process metabolic process	protein binding structural constituent of ribosome palmitoyl-(protein) hydrolase activity catalytic activity	Ribosome
40S ribosomal protein S10	R.HFYWYLTNEGIQYLR.D	207935	96977.9	1.54067e+06	155132	69679	284451	254776	165395	586307	235714	90270		186121	62568	3751251	0.466385	7.40937	15.8868	0.0357742	0.088293	0.0418391	2	1.19102e+06	P46783	RPS10	04697_1	cytoplasm ribosome	translation ribosomal small subunit assembly cell cycle protein modification process metabolic process	protein binding structural constituent of ribosome palmitoyl-(protein) hydrolase activity catalytic activity	Ribosome
40S ribosomal protein S10	R.IAIYELLFK.E	3.79649e+07	3.28118e+07	2.15805e+08	31831489	40831803	83302226	39044051	32743508	79860950	31948370	22530824	1787496	49035875	35140978	698269680	0.864265	5.68432	6.57706	0.258197	0.404931	0.377812	2	1.19102e+06	P46783	RPS10	04697_1	cytoplasm ribosome	translation ribosomal small subunit assembly cell cycle protein modification process metabolic process	protein binding structural constituent of ribosome palmitoyl-(protein) hydrolase activity catalytic activity	Ribosome
40S ribosomal protein S10	K.HPELADKNVPNLHVMK.A	2.5246e+06	2.36723e+06	9.44734e+06	2372761	3969540	13275523	2968415	2109660	5320666	1145821	2018691	10416784	3611386	1371029	8776406	0.937667	3.74212	3.99089	0.431116	0.0273306	0.0244893	3	1.19102e+06	P46783	RPS10	04697_1	cytoplasm ribosome	translation ribosomal small subunit assembly ribosome biogenesis cell cycle protein modification process metabolic process	protein binding structural constituent of ribosome molecular_function palmitoyl-(protein) hydrolase activity catalytic activity	Ribosome
40S ribosomal protein S10	K.HPELADKNVPNLHVMK.A	6.52602e+06	4.39258e+06	1.73643e+07	9045227	6006199	20906422	7105925	3326082	10807824	2790910	4559334	16596613	7162014	3678716	21146412	0.673088	2.66078	3.9531	0.214266	0.0350945	0.0181758	4	1.19102e+06	P46783	RPS10	04697_1	cytoplasm ribosome	translation ribosomal small subunit assembly ribosome biogenesis cell cycle protein modification process metabolic process	protein binding structural constituent of ribosome molecular_function palmitoyl-(protein) hydrolase activity catalytic activity	Ribosome
40S ribosomal protein S10	K.HPELADKNVPNLHVMK.A	97580.6	135857	1.24473e+06	70982	297291	3094177	165755	67016	91648	57385		1425432	96200	43264	367661	1.39225	12.7559	9.16206	0.444795	0.0678267	0.122503	2	1.19102e+06	P46783	RPS10	04697_1	cytoplasm ribosome	translation ribosomal small subunit assembly ribosome biogenesis cell cycle protein modification process metabolic process	protein binding structural constituent of ribosome molecular_function palmitoyl-(protein) hydrolase activity catalytic activity	Ribosome
40S ribosomal protein S10	R.SAVPPGADKKAEAGAGSATEFQFR.G	1.44142e+06	1.51759e+06	8.86586e+06	1400638	1623282	6760756	982708	976972	2497766	469855	852026	6244909	2912469	2618097	19960021	1.05285	6.15079	5.84205	0.393163	0.0411165	0.037975	4	1.19102e+06	P46783	RPS10	04697_1	cytoplasm ribosome	translation ribosomal small subunit assembly cell cycle	protein binding structural constituent of ribosome	Ribosome
40S ribosomal protein S10	R.DYLHLPPEIVPATLR.R	299994	204707	2.58888e+06	137609	204550	272785	192873	258707	1001423	211381	213224	1202634	658115	142347	7878686	0.68237	8.62977	12.6468	0.340129	0.0862017	0.0562643	3	1.19102e+06	P46783	RPS10	04697_1	cytoplasm ribosome	translation ribosomal small subunit assembly protein modification process metabolic process	protein binding structural constituent of ribosome palmitoyl-(protein) hydrolase activity catalytic activity	Ribosome
40S ribosomal protein S10	K.DVHMPKHPELADK.N	94677.3	412136	4.4294e+06		567416	654355	144740	512719	203074		156273	4056448	44614		12803718	4.35306	46.7842	10.7474	0.115377	0.104584	0.189026	2	1.19102e+06	P46783	RPS10	04697_1	cytoplasm ribosome	translation ribosomal small subunit assembly ribosome biogenesis cell cycle protein modification process metabolic process	protein binding structural constituent of ribosome molecular_function palmitoyl-(protein) hydrolase activity catalytic activity	Ribosome
40S ribosomal protein S10	R.IAIYELLFKEGVMVAK.K	62350.5	104565	274750		95826	178711	76719	67609			128111	370790	47982	126712		1.67705	4.40655	2.62756	0.120778	0.0873494	0.0587063	2	1.19102e+06	P46783	RPS10	04697_1	cytoplasm ribosome	translation ribosomal small subunit assembly cell cycle protein modification process metabolic process	protein binding structural constituent of ribosome palmitoyl-(protein) hydrolase activity catalytic activity	Ribosome
40S ribosomal protein S11	K.CPFTGNVSIR.G	5.2951e+07	3.83036e+07	8.98822e+07	63599751	55086835	73561856	53994576	36691460	70226537	39216611	29041165	95322666	54993252	32394995	120417548	0.723378	1.69746	2.34657	0.0998699	0.0378488	0.0254691	2	1006.1	M0QZC5	RPS11	01599_1	intracellular	translation	protein binding RNA binding	Ribosome
40S ribosomal protein S11	K.NMSVHLSPCFR.D	6.46031e+07	3.76348e+07	9.90314e+07	81137968	42175480	113840531	57489304	37122233	49741770	58930049	30424950	94075254	60855187	40816711	138468108	0.582555	1.53292	2.63138	0.023727	0.144981	0.0297297	3	1006.1	M0QZC5	RPS11	01599_1	intracellular	translation	protein binding RNA binding	Ribosome
40S ribosomal protein S11	K.NMSVHLSPCFR.D	2.07815e+07	1.50719e+07	4.95038e+07	23161709	15940695	53764497	23502217	14979924	26146278	13624420	14761813	42269708	22837826	14605025	75834523	0.725252	2.3821	3.28451	0.0792277	0.0393395	0.0236245	2	1006.1	M0QZC5	RPS11	01599_1	intracellular	translation	protein binding RNA binding	Ribosome
40S ribosomal protein S11	R.DYLHYIR.K	2.19996e+07	1.50566e+07	9.672e+07	21560792	16461168	52926446	25221783	14742919	23757236	15133300	12028654	46043136	26082627	16993520	264153223	0.684401	4.39644	6.42378	0.0623327	0.0941723	0.0503139	2	1006.1	M0QZC5	RPS11	01599_1	intracellular	translation	protein binding RNA binding	Ribosome
40S ribosomal protein S11	R.DVQIGDIVTVGECRPLSK.T	6.4957e+06	6.18747e+06	2.66713e+07	5682275	7118276	24113146	7589904	5884990	8656658	4996515	5564751	15601826	7714089	6181872	58313488	0.95255	4.10599	4.31053	0.403328	0.0475645	0.0427172	2	1006.1	M0R1H5	RPS11	01599_1	intracellular	translation	protein binding RNA binding	Ribosome
40S ribosomal protein S11	R.DVQIGDIVTVGECRPLSK.T	2.92359e+06	4.57014e+06	1.71339e+07	3280590	4795345	9973658	2380299	4407653	5440590	1929552	4811778	13200987	4103917	4265773	39920519	1.56319	5.86058	3.74911	0.0471042	0.0346704	0.061683	3	1006.1	M0R1H5	RPS11	01599_1	intracellular	translation	protein binding RNA binding	Ribosome
40S ribosomal protein S11	R.VLLGETGKEKLPR.Y	1.55351e+06	2.76357e+06	2.55605e+07	2063618	4190773	14050939	1773744	1884191	7705561	855312	2854226	15402005	1521385	2125078	65083356	1.77891	16.4533	9.24909	0.0804799	0.0231922	0.0291762	2	1006.1	M0QZC5	RPS11	01599_1	intracellular	translation	protein binding RNA binding	Ribosome
40S ribosomal protein S11	K.EAIEGTYIDKK.C	3.79999e+07	3.57621e+07	3.78615e+07	19508869	51764947	3870256	18384379	27143775	4239683	62858034	28958924	29577976	51248517	35180573	113758077	0.941108	0.996357	1.05871	0.435101	0.273487	0.248441	3	1006.1	M0QZC5	RPS11	01599_1	intracellular	translation	protein binding RNA binding	Ribosome
40S ribosomal protein S11	K.EAIEGTYIDKK.C	1.6505e+07	1.68035e+07	3.40117e+07	9067361	22927231	1849499	9115591	12593179	2407826	24737773	15352430	17432877	23099320	16341085	114356508	1.01808	2.06069	2.02409	0.392037	0.37685	0.348054	2	1006.1	M0QZC5	RPS11	01599_1	intracellular	translation	protein binding RNA binding	Ribosome
40S ribosomal protein S11	R.VLLGETGKEKLPR.Y	1.96526e+07	2.74334e+07	2.2928e+08	21912956	34585625	135512323	23132774	27137374	75093091	11562083	23625833	121216667	22002487	24384876	585297115	1.39592	11.6667	8.35768	0.103829	0.025549	0.0290949	3	1006.1	M0QZC5	RPS11	01599_1	intracellular	translation	protein binding RNA binding	Ribosome
40S ribosomal protein S11	R.RDYLHYIR.K	1.03398e+07	6.72243e+06	2.60228e+07	17957645	6126849	19729240	12388343	7087218	8611145	9199559	6964567	19094482	1813749	6711097	56656266	0.65015	2.51675	3.87104	0.403236	0.150424	0.0458152	2	1006.1	M0QZC5	RPS11	01599_1	intracellular	translation	protein binding RNA binding	Ribosome
40S ribosomal protein S11	K.NM#SVHLSPCFR.D	502324	737531	1.28265e+07	916101	835254	2440472	213959	453299		376911	641413	207954		1020160	35831085	1.46824	25.5343	17.3911	0.198088	0.218191	0.23921	2	1006.1	M0QZC5	RPS11	01599_1	intracellular	translation	protein binding RNA binding	Ribosome
40S ribosomal protein S12	R.QAHLCVLASNCDEPMYVK.L	1.69259e+07	1.3892e+07	3.46968e+07	17304837	14638327	31317957	17056742	15516931	29953048	12036741	11509078	15396384	21305140	13903613	62119797	0.820755	2.04993	2.49761	0.177231	0.096267	0.0514353	3	1007.2	P25398	RPS12	04714_1	cytoplasm intracellular	translation	structural constituent of ribosome	Ribosome
40S ribosomal protein S12	R.QAHLCVLASNCDEPMYVK.L	1.78815e+06	1.42113e+06	7.09309e+06	2476916	1431333	7439589	1830952	1734140	6022091	1035628	1089639	6269597	1809107	1429388	8641085	0.794746	3.96672	4.99118	0.253276	0.018014	0.0101592	2	1007.2	P25398	RPS12	04714_1	cytoplasm intracellular	translation	structural constituent of ribosome	Ribosome
40S ribosomal protein S12	K.LVEALCAEHQINLIKVDDNKK.L	2.9137e+06	3.99719e+06	7.19528e+06	2260050	4507626	11339186	2375494	3602095	6358805	1547275	3475627	10428390	5472000	4403402	654721	1.37186	2.46946	1.80008	0.148557	0.282697	0.413092	3	1007.2	P25398	RPS12	04714_1	cytoplasm intracellular	translation	structural constituent of ribosome	Ribosome
40S ribosomal protein S12	K.LVEALCAEHQINLIK.V	4.8018e+06	2.51913e+06	2.16696e+07	5450045	2098034	21168992	4550881	3027501	5908064	4111478	2319503	15377919	5094795	2631488	44223621	0.524622	4.51282	8.60203	0.0186596	0.0424633	0.0257331	2	1007.2	P25398	RPS12	04714_1	cytoplasm intracellular	translation	structural constituent of ribosome	Ribosome
40S ribosomal protein S12	K.LGEWVGLCK.I	1.60953e+07	1.3485e+07	4.18213e+07	16131242	9301080	40657280	20961305	14466517	36772738	8639317	12935206	28427615	18649248	17237199	61427488	0.837823	2.59836	3.10132	0.327139	0.0304801	0.0221459	2	1007.2	P25398	RPS12	04714_1	cytoplasm intracellular	translation	structural constituent of ribosome	Ribosome
40S ribosomal protein S12	K.DYGKESQAKDVIEEYFK.C	546713	778619	2.33338e+06	729481	662469	1862717	353166	940899	978714	287008	582412	1702730	817196	928697	4789363	1.42418	4.26802	2.99682	0.155699	0.0368656	0.0531513	3	1007.2	P25398	RPS12	04714_1	cytoplasm intracellular	translation	structural constituent of ribosome	Ribosome
40S ribosomal protein S12	R.KVVGCSCVVVK.D	3.92853e+06	6.33214e+06	4.49171e+07	4099162	6880327	39852758	5306476	9763609	26708298	2413165	4823478	29408281	3895308	3861131	83699192	1.61183	11.4336	7.09352	0.124729	0.0175642	0.0209516	2	1007.2	P25398	RPS12	04714_1	cytoplasm intracellular	translation	structural constituent of ribosome	Ribosome
40S ribosomal protein S12	R.KVVGCSCVVVK.D	9.25013e+06	1.35488e+07	6.48018e+07	13029809	14184141	70157170	8779275	18952348	51162271	5748209	12034727	50205865	9443210	9024175	87681998	1.46472	7.00551	4.78283	0.129616	0.0137061	0.0175642	3	1007.2	P25398	RPS12	04714_1	cytoplasm intracellular	translation	structural constituent of ribosome	Ribosome
40S ribosomal protein S12	K.TALIHDGLAR.G	7.78034e+06	4.12322e+06	1.13254e+07	6998333	7618219		896965	1601379	1000791	18807857	3277277	16039896	4418186	3995997	16935520	0.529954	1.45564	2.74674	0.377052	0.407718	0.315382	2	1007.2	P25398	RPS12	04714_1	cytoplasm intracellular	translation	structural constituent of ribosome	Ribosome
40S ribosomal protein S12	K.DVIEEYFK.C	1.48275e+06	1.4532e+06	3.49599e+06	1425097	901306	1445162	1329937	1348369	1029545	913588	1829352	2864262	2262373	1733774	8644994	0.980072	2.35778	2.40572	0.461517	0.222525	0.217281	2	1007.2	P25398	RPS12	04714_1	cytoplasm intracellular	translation	structural constituent of ribosome	Ribosome
40S ribosomal protein S12	K.KLGEWVGLCK.I	4.3099e+07	2.64483e+07	1.43463e+08	51085280	41954010	113313707	22935206	15388711	106392058	33679371	33729916	60333275	64696027	14720456	293814074	0.613664	3.32869	5.4243	0.159745	0.0505197	0.0301362	2	1007.2	P25398	RPS12	04714_1	cytoplasm intracellular	translation	structural constituent of ribosome	Ribosome
40S ribosomal protein S12	K.DYGKESQAKDVIEEYFK.C	399034	396504	2.14762e+06	462665	545711	1401513	288758	393217	1039393	173888	296411	1231150	670826	350675	4918409	0.993658	5.38203	5.41639	0.407174	0.0341903	0.029221	2	1007.2	P25398	RPS12	04714_1	cytoplasm intracellular	translation	structural constituent of ribosome	Ribosome
40S ribosomal protein S12	K.ESQAKDVIEEYFK.C	803934	830355	4.47556e+06	655552	935168	3631984	767607	1016154	2469750	500761	421924	2738533	1291816	948175	9061952	1.03286	5.56707	5.38993	0.438533	0.0254696	0.0264379	2	1007.2	P25398	RPS12	04714_1	cytoplasm intracellular	translation	structural constituent of ribosome	Ribosome
40S ribosomal protein S12	K.LVEALCAEHQINLIKVDDNKK.L	93714	268594	1.17654e+06	56152	471088	1485258	86688	309162	1396856	42440	25531	647509	189576			2.8661	12.5546	4.38037	0.293708	0.0227806	0.106817	2	1007.2	P25398	RPS12	04714_1	cytoplasm intracellular	translation	structural constituent of ribosome	Ribosome
40S ribosomal protein S12	K.ESQAKDVIEEYFK.C	719239	226240	1.3597e+06	161219	318354	782607	1341066	251082	1057105	1099544	152808	796171	275127	182717	2802932	0.314555	1.89048	6.01001	0.147786	0.171965	0.0239413	3	1007.2	P25398	RPS12	04714_1	cytoplasm intracellular	translation	structural constituent of ribosome	Ribosome
40S ribosomal protein S12	K.LVEALCAEHQINLIKVDDNK.K	289749	807877	3.03093e+06	77847	984607	3684267	676424	962812	2087381	85978	997014	486301	318745	287073	5865783	2.7882	10.4606	3.75173	0.0840165	0.038397	0.120635	2	1007.2	P25398	RPS12	04714_1	cytoplasm intracellular	translation	structural constituent of ribosome	Ribosome
40S ribosomal protein S13	K.GLSQSALPYR.R	6.67844e+07	3.93858e+07	3.56225e+08	85568664	47305197	145031085	63862846	40489736	69985209	50989186	31553258	102238485	66716896	38194988	1107644917	0.589745	5.33395	9.0445	0.029911	0.13484	0.0620705	2	1008.1	J3KMX5	RPS13	01604_1	nucleus intracellular	translation	protein binding structural constituent of ribosome	Ribosome
40S ribosomal protein S13	R.LILIESR.I	8.04166e+07	6.39272e+07	2.00562e+08	82755313	80534091	224750971	71565177	64689395	85018973	60783591	53810071	147716938	106562488	56675338	344761626	0.79495	2.49404	3.13735	0.15879	0.0612366	0.0366175	2	1008.1	P62277	RPS13	01604_1	cytoplasm nucleus intracellular	translation	structural constituent of ribosome protein binding	Ribosome
40S ribosomal protein S13	K.KGLTPSQIGVILR.D	1.83767e+07	1.92519e+07	4.71628e+07	14675951	22538239	78100742	18633701	22573154	21594375	12815387	14999606	41668157	27381637	16896527	47287860	1.04763	2.56645	2.44978	0.385878	0.0480871	0.0472054	3	1008.1	J3KMX5	RPS13	01604_1	nucleus intracellular	translation	protein binding structural constituent of ribosome	Ribosome
40S ribosomal protein S13	K.KGLTPSQIGVILR.D	2.17527e+07	1.61612e+07	7.20263e+07	21608747	22066980	96922288	24541383	20945818	31813173	16721925	981985	63642952	24138760	20650082	95726960	0.742952	3.31114	4.45674	0.242171	0.0287043	0.0709012	2	1008.1	J3KMX5	RPS13	01604_1	nucleus intracellular	translation	protein binding structural constituent of ribosome	Ribosome
40S ribosomal protein S13	K.GLTPSQIGVILR.D	1.48184e+07	8.48152e+06	2.41496e+07	16047377	10791765	23267856	11037620	7833873	7881363	11829797	6177097	571080	20358718	9123329	64878208	0.572365	1.62971	2.84732	0.0439731	0.369752	0.448207	2	1008.1	J3KMX5	RPS13	01604_1	nucleus intracellular	translation	protein binding structural constituent of ribosome	Ribosome
40S ribosomal protein S13	K.GLAPDLPEDLYHLIKK.A	2.16704e+06	2.05956e+06	1.35183e+07	1488793	2298123	10148698	2954360	2124615	3922799	1687307	1695312	6927494	2537683	2120177	33074364	0.950403	6.23817	6.56371	0.445299	0.0378288	0.0344283	2	1008.1	J3KMX5	RPS13	01604_1	nucleus intracellular	translation	protein binding structural constituent of ribosome	Ribosome
40S ribosomal protein S13	K.GLAPDLPEDLYHLIK.K	9.10606e+06	4.94073e+06	1.18019e+07	7114562	5027650	16497256	9235142	4618724	12738938	9320283	4254048	13555101	10754239	5862480	4416146	0.542576	1.29605	2.38869	0.0217662	0.351976	0.0605697	2	1008.1	J3KMX5	RPS13	01604_1	nucleus intracellular	translation	protein binding structural constituent of ribosome	Ribosome
40S ribosomal protein S13	K.LTSDDVKEQIYK.L	1.12853e+07	8.66066e+06	5.05406e+07	13224929	10058268	30545236	13067210	8959508	15393383	7043907	7926848	24457529	11805015	7698015	131766305	0.767431	4.47846	5.83565	0.157081	0.0678905	0.0429334	2	1008.1	J3KMX5	RPS13	01604_1	nucleus intracellular	translation	protein binding structural constituent of ribosome	Ribosome
40S ribosomal protein S13	K.GLAPDLPEDLYHLIKK.A	2.21846e+06	2.36583e+06	1.91846e+07	1358940	2691422	12641234	2739716	2501429	6317411	2121764	1772640	8850487	2653431	2497812	48929456	1.06643	8.64772	8.10907	0.364055	0.0297341	0.030039	3	1008.1	J3KMX5	RPS13	01604_1	nucleus intracellular	translation	protein binding structural constituent of ribosome	Ribosome
40S ribosomal protein S13	K.GLAPDLPEDLYHLIK.K	6.06585e+06	3.83814e+06	1.54398e+07	4780689	3158898	13156993	5408243	3676177	18557779	7382907	3874525	22564565	6691571	4642978	7479896	0.632746	2.54536	4.02273	0.0326382	0.0361694	0.0228345	3	1008.1	J3KMX5	RPS13	01604_1	nucleus intracellular	translation	protein binding structural constituent of ribosome	Ribosome
40S ribosomal protein S13	R.SVPTWLK.L	4.87954e+07	3.16225e+07	9.28582e+07	51547047	36816775	3906748	51457849	31254098	52046492	33978741	26239285	92078658	58197969	32179928	223400759	0.648064	1.90301	2.93646	0.0410648	0.452523	0.376566	2	1008.1	J3KMX5	RPS13	01604_1	nucleus intracellular	translation	protein binding structural constituent of ribosome	Ribosome
40S ribosomal protein S14	R.IEDVTPIPSDSTRR.K	2.33486e+07	1.13848e+07	2.84495e+07	31221522	11222026	52084267	28784239	11276865	9842796	14355959	9255808	21983571	19032551	13784452	29887537	0.487601	1.21847	2.49891	0.0346647	0.424594	0.0858918	3	1.02024e+06	P62263	RPS14	00562_1	intracellular	translation	RNA binding protein binding	Ribosome
40S ribosomal protein S14	R.IEDVTPIPSDSTR.R	1.38349e+07	7.61126e+06	3.95989e+07	16963853	9223203	26817954	13155823	7512350	15994113	11455571	5816892	17892805	13764284	7892605	97690635	0.55015	2.86225	5.20267	0.0245444	0.115767	0.0381983	2	1.02024e+06	P62263	RPS14	00562_1	intracellular	translation	RNA binding protein binding	Ribosome
40S ribosomal protein S14	K.IGRIEDVTPIPSDSTR.R	1.00322e+07	8.84355e+06	3.99931e+07	9181470	13284850	28014171	10047389	7761899	13524927	8999255	7229397	28337026	11900876	7098067	90096183	0.881513	3.98645	4.52229	0.252166	0.04644	0.0404267	3	1.02024e+06	P62263	RPS14	00562_1	intracellular	translation	RNA binding protein binding	Ribosome
40S ribosomal protein S14	K.ELGITALHIK.L	1.35679e+07	6.62241e+06	2.38435e+07	15886365	9216631	19471330	16561318	5963256	10032844	9000852	5924668	12203741	12823154	5385105	53666142	0.488094	1.75734	3.60043	0.02983	0.265954	0.0520188	2	1.02024e+06	P62263	RPS14	00562_1	intracellular	translation	RNA binding protein binding structural constituent of ribosome	Ribosome
40S ribosomal protein S14	K.VKADRDESSPYAAMLAAQDVAQR.C	2.84875e+06	2.43246e+06	4.45758e+06	2825379	3032943	6484951	3120989	2611079	3828421	1920285	1414981	3864614	3528353	2670831	3652321	0.853868	1.56475	1.83254	0.288168	0.07085	0.0485112	3	1.02024e+06	P62263	RPS14	00562_1	intracellular	translation	RNA binding protein binding	Ribosome
40S ribosomal protein S14	K.ADRDESSPYAAMLAAQDVAQR.C	5.61556e+06	2.62684e+06	4.33831e+06	6588841	3727730	1016280	5741381	2944986	819353	5054312	46423	1218892	5077716	3788208	14298710	0.467778	0.772551	1.65153	0.16483	0.146	0.38118	3	1.02024e+06	P62263	RPS14	00562_1	intracellular	translation	RNA binding protein binding	Ribosome
40S ribosomal protein S14	K.KEEQVISLGPQVAEGENVFGVCHIFASFNDTFVHVTDLSGKETICR.V	283077	273146	92615.2	304757	262511		318698	293294	78724	147949	232483	37901	360906	304295	161220	0.964915	0.327173	0.339069	0.453826	0.0513355	0.0374705	5	1.02024e+06	P62263	RPS14	00562_1	intracellular	translation	RNA binding protein binding	Ribosome
40S ribosomal protein S14	K.KEEQVISLGPQVAEGENVFGVCHIFASFNDTFVHVTDLSGK.E	666686	287947	52963	695991	110387	52963	659852	250477		743103	306689		567799	484235		0.431908	0.0794422	0.183933	0.0414354			5	1.02024e+06	P62263	RPS14	00562_1	intracellular	translation	RNA binding protein binding	Ribosome
40S ribosomal protein S14	R.IEDVTPIPSDSTRR.K	4.51939e+06	3.06922e+06	1.13097e+07	4296320	4902893	13732297	4403660	2835764	4190703	3537413	2333418	8063673	5840171	2204804	19252000	0.679122	2.50248	3.68487	0.0942075	0.0773443	0.0387178	2	1.02024e+06	P62263	RPS14	00562_1	intracellular	translation	RNA binding protein binding	Ribosome
40S ribosomal protein S14	R.CKELGITALHIK.L	5.9277e+07	1.33966e+07	7.89068e+07	71593167	19860403	183190156	56275307	14009611	30748452	48029423	10900933	35413538	61210237	8815440	66274891	0.226	1.33115	5.89006	0.0175642	0.45217	0.0333032	3	1.02024e+06	P62263	RPS14	00562_1	intracellular	translation	RNA binding protein binding structural constituent of ribosome	Ribosome
40S ribosomal protein S14	R.CKELGITALHIK.L	1.69693e+07	6.99045e+06	2.13214e+07	27967378	9223748	32178034	26070701	7272732	12025149	3837276	6532721	16416654	10001930	4932580	24665729	0.411946	1.25647	3.05008	0.184193	0.28075	0.0275501	2	1.02024e+06	P62263	RPS14	00562_1	intracellular	translation	RNA binding protein binding structural constituent of ribosome	Ribosome
40S ribosomal protein S14	K.VKADRDESSPYAAMLAAQDVAQR.C	3.41803e+06	3.31926e+06	7.89713e+06	2970252	4209036	12515922	3525646	4416040	6871475	1233037	1836758	3822062	5943171	2815206	8379042	0.971104	2.31043	2.37918	0.43637	0.0816595	0.0565163	4	1.02024e+06	P62263	RPS14	00562_1	intracellular	translation	RNA binding protein binding	Ribosome
40S ribosomal protein S14	K.IGRIEDVTPIPSDSTRR.K	8.01608e+06	1.00216e+07	2.35581e+07	12817939	5192119	11147097	6540848	16125392	5635079	5688855	11557590	13408033	7016667	7211265	64042200	1.25019	2.93886	2.35073	0.335051	0.19139	0.26705	3	1.02024e+06	P62263	RPS14	00562_1	intracellular	translation	RNA binding protein binding	Ribosome
40S ribosomal protein S14	K.ADRDESSPYAAMLAAQDVAQR.C	584664	418056	2.33345e+06	1045235	453064	1342490	562737	586994	681457		38187	1114060	146021	593980	6195777	0.715037	3.99109	5.58165	0.359276	0.132434	0.0861189	2	1.02024e+06	P62263	RPS14	00562_1	intracellular	translation	RNA binding protein binding	Ribosome
40S ribosomal protein S14	K.IGRIEDVTPIPSDSTR.R	4.25116e+06	2.91813e+06	2.14821e+07	5274484	2592781	12786369	4837003	3238240	4823917	2211362	2362989	9196890	4681803	3478513	59121274	0.686431	5.05323	7.3616	0.152907	0.0856657	0.0469791	2	1.02024e+06	P62263	RPS14	00562_1	intracellular	translation	RNA binding protein binding	Ribosome
40S ribosomal protein S15	K.TFNQVEIKPEMIGHYLGEFSITYKPVK.H	903724	946144	3.94688e+06	1112331	1020043	3452793	875720	923594	1888708	754820	856146	2804992	872023	984795	7641038	1.04694	4.36736	4.17154	0.33381	0.0264379	0.026607	3	1.29516e+06	A0A0B4J2B4	RPS15	01613_1	nucleus intracellular	translation	protein binding	Ribosome
40S ribosomal protein S15	K.TFNQVEIKPEMIGHYLGEFSITYKPVK.H	2.36311e+06	1.3751e+06	1.26945e+07	2547133	1775803	8913717	3420042	1296403	2739371	2266956	1002405	9867427	1218291	1425790	29257366	0.581904	5.37194	9.23167	0.0956662	0.0540056	0.030039	4	1.29516e+06	A0A0B4J2B4	RPS15	01613_1	nucleus intracellular	translation	protein binding	Ribosome
40S ribosomal protein S15	R.DMIILPEMVGSMVGVYNGK.T	1.25194e+07	8.81176e+06	6.59302e+07	10422396	10140429	479769	16954330	10682965	2661581	8770334	7934645	43463668	13930429	6488981	217115862	0.70385	5.26626	7.48208	0.115564	0.444455	0.437539	2	1.29516e+06	A0A0B4J2B4	RPS15	01613_1	nucleus intracellular	translation	protein binding	Ribosome
40S ribosomal protein S15	R.DMIILPEMVGSMVGVYNGK.T	9.68198e+06	7.95233e+06	4.67693e+07	6110072	10906389	543572	12481984	11796654	185844	6794836	6125704	56988053	13341045	2980560	129359776	0.821353	4.83055	5.88121	0.307618	0.394801	0.431071	3	1.29516e+06	A0A0B4J2B4	RPS15	01613_1	nucleus intracellular	translation	protein binding	Ribosome
40S ribosomal protein S15	K.EAPPM#EKPEVVK.T	3.41448e+06	1.23614e+06	1.09995e+07	9033126	2361838	6321056	2188728	1601779	10447219	913753	705665	2679964	1522300	275268	24549934	0.362028	3.22144	8.89832	0.183379	0.108759	0.0370695	2	1.29516e+06	A0A0B4J2B4	RPS15	01613_1	nucleus intracellular	translation	protein binding	Ribosome
40S ribosomal protein S15	K.EAPPMEKPEVVK.T	9.32451e+07	8.26247e+07	2.87938e+08	123801285	91024120	130463936	102860387	99116837	160194239	42726974	64181436	201073364	103591594	76176545	660020585	0.886103	3.08797	3.48489	0.416706	0.0777077	0.0509063	3	1.29516e+06	A0A0B4J2B4	RPS15	01613_1	nucleus intracellular	translation	protein binding	Ribosome
40S ribosomal protein S15	K.EAPPMEKPEVVK.T	1.12525e+07	1.05811e+07	5.6263e+07	15616817	11736590	19557336	12107456	11635683	23749322	5068536	8689255	39733651	12217104	10262700	142011626	0.940331	5.00005	5.31733	0.457576	0.0549488	0.0437838	2	1.29516e+06	A0A0B4J2B4	RPS15	01613_1	nucleus intracellular	translation	protein binding	Ribosome
40S ribosomal protein S15	K.EAPPM#EKPEVVK.T	2.58958e+07	1.11394e+07	1.22125e+08	65878286	15747098	33175262	16766718	11656030	38130390	1431965	9280830	26774667	19506104	7873775	390417767	0.430164	4.716	10.9633	0.412876	0.157167	0.0541026	3	1.29516e+06	A0A0B4J2B4	RPS15	01613_1	nucleus intracellular	translation	protein binding	Ribosome
40S ribosomal protein S15	K.TFNQVEIKPEMIGHYLGEFSITYKPVK.H	589012	756381	4.26895e+06	608743	1325114	2013945	631346	736735	1742060	539036	275751	10255799	576925	687926	3063995	1.28415	7.24764	5.64391	0.395048	0.0275501	0.040767	5	1.29516e+06	A0A0B4J2B4	RPS15	01613_1	nucleus intracellular	translation	protein binding	Ribosome
40S ribosomal protein S15	K.KEAPPMEKPEVVK.T	8.80283e+06	5.875e+06	2.14896e+06	353591	9579589	96025	550775	2901641	74932	26073392	4468582	1078807	8233572	6550185	7346093	0.667399	0.244122	0.365781	0.313209	0.225132	0.0846548	3	1.29516e+06	A0A0B4J2B4	RPS15	01613_1	nucleus intracellular	translation	protein binding	Ribosome
40S ribosomal protein S15	R.DM#IILPEMVGSMVGVYNGK.T	302982	462734	1.21838e+06	397878	304646	6809	414588	690008	140307	250535	392913	765833	148927	463369	3960584	1.52727	4.0213	2.63301	0.147944	0.438192	0.3641	2	1.29516e+06	A0A0B4J2B4	RPS15	01613_1	nucleus intracellular	translation	protein binding	Ribosome
40S ribosomal protein S15	R.DM#IILPEM#VGSM#VGVYNGK.T		10862.1	553040			553040		10862										50.9144				3	1.29516e+06	A0A0B4J2B4	RPS15	01613_1	nucleus intracellular	translation	protein binding	Ribosome
40S ribosomal protein S15	R.DM#IILPEM#VGSM#VGVYNGK.T	15332.6		356584	13001		700831	17664					12337					23.2566			0.29298		2	1.29516e+06	A0A0B4J2B4	RPS15	01613_1	nucleus intracellular	translation	protein binding	Ribosome
40S ribosomal protein S15	R.DM#IILPEMVGSM#VGVYNGK.T	63159.3	232476	319392	58644	369979	619030	132093		19754	9094			52806	94973		3.68079	5.05693	1.37387	0.1635	0.319943	0.411444	2	1.29516e+06	A0A0B4J2B4	RPS15	01613_1	nucleus intracellular	translation	protein binding	Ribosome
40S ribosomal protein S15a	K.IVVNLTGR.L	3.29243e+07	2.9048e+07	1.00221e+08	30929256	29978503	41159992	27790012	22714485	42169544	38958705	40518734	104949843	34019237	22980259	212604147	0.882266	3.04398	3.45018	0.255197	0.0811274	0.0642795	2	1.02518e+06	I3L246	RPS15A	04723_1	cytoplasm intracellular	translation	protein binding structural constituent of ribosome	Ribosome
40S ribosomal protein S15a	K.HGYIGEFEIIDDHRAGK.I	7.58892e+06	6.80547e+06	2.35427e+07	8212938	9654665	15449928	8351343	6191220	7807378	5912264	4843245	16287342	7879135	6532743	54626093	0.896764	3.10224	3.45938	0.288908	0.0856885	0.0702022	4	1.02518e+06	I3L246	RPS15A	04723_1	cytoplasm intracellular	translation	protein binding structural constituent of ribosome	Ribosome
40S ribosomal protein S15a	K.HGYIGEFEIIDDHR.A	2.52869e+06	2.12118e+06	4.22617e+06	2306998	2994966	4639200	2196744	3034537	1291544	1898219	624582	4107205	3712789	1830644	6866712	0.838847	1.67129	1.99236	0.294206	0.243986	0.178881	2	1.02518e+06	I3L246	RPS15A	04723_1	cytoplasm intracellular	translation	protein binding structural constituent of ribosome	Ribosome
40S ribosomal protein S15a	R.MNVLADALK.S	2.41796e+07	1.57094e+07	4.89338e+07	25328826	21559726	44488577	23533522	15251441	17716643	22826005	10787305	26813567	25030049	15239017	106716452	0.649695	2.02376	3.11494	0.0381947	0.201614	0.0759225	2	1.02518e+06	H3BT37	RPS15A	04723_1	cytoplasm intracellular	translation	protein binding structural constituent of ribosome	Ribosome
40S ribosomal protein S15a	R.QFGFIVLTTSAGIMDHEEAR.R	783479	836660	5.79464e+06	525735	1023622	1171678	1506300	827214	934752	538563	866452	3642340	563317	629355	17429779	1.06788	7.39604	6.92591	0.335549	0.0986029	0.111	3	1.02518e+06	P62244	RPS15A	04723_1	cytoplasm intracellular	translation	protein binding structural constituent of ribosome	Ribosome
40S ribosomal protein S15a	R.FLTVMMK.H	1.2961e+07	9.13651e+06	5.24225e+07	13754284	10193503	35381035	12977102	9405492	11376372	7754914	7078632	31934116	17357629	9868406	130998375	0.704924	4.04464	5.73769	0.129965	0.0957893	0.0522733	2	1.02518e+06	H3BT37	RPS15A	04723_1	cytoplasm intracellular	translation	protein binding structural constituent of ribosome	Ribosome
40S ribosomal protein S15a	R.FDVQLKDLEKWQNNLLPSR.Q	53579.4	121195	882859	22606	178886	741018	124835	115855	242960	32958	95159	1515256	33920	94880	1032204	2.26197	16.4776	7.28463	0.0600765	0.0226998	0.0267738	3	1.02518e+06	I3L3P7	RPS15A	04723_1	cytoplasm intracellular	translation	protein binding structural constituent of ribosome	Ribosome
40S ribosomal protein S15a	M.VRMNVLADALK.S	73875.9	790198	4.93329e+06	58329	716034	5130492	73073	828550	1415804	15949	924123	4627700	148152	692084	8559159	10.6963	66.778	6.24311	0.0217521	0.0177876	0.0270884	3		H3BT37	RPS15A	04723_1
40S ribosomal protein S15a	K.HGYIGEFEIIDDHRAGK.I	3.02469e+06	2.81266e+06	1.1669e+07	3139235	3462236	9499080	4070486	2731812	4242133	1840417	2144757	8220933	3048628	2911852	24713832	0.929901	3.85791	4.14873	0.413901	0.0440195	0.0369641	3	1.02518e+06	I3L246	RPS15A	04723_1	cytoplasm intracellular	translation	protein binding structural constituent of ribosome	Ribosome
40S ribosomal protein S15a	K.HGYIGEFEIIDDHR.A	1.48097e+06	550860	2.01436e+06	2556212	270406	1428847	1079963	500003	893139	1414979	787641	686502	872737	645392	5048939	0.371958	1.36016	3.65675	0.0439052	0.439426	0.0894381	3	1.02518e+06	I3L246	RPS15A	04723_1	cytoplasm intracellular	translation	protein binding structural constituent of ribosome	Ribosome
40S ribosomal protein S15a	K.DLEKWQNNLLPSR.Q	1.10787e+06	1.09705e+06	6.03719e+06	974937	1410063	4142439	1384768	1157708	1746832	777109	827491	4196977	1294647	992940	14062522	0.990238	5.44939	5.50311	0.461219	0.0382601	0.037385	2	1.02518e+06	I3L3P7	RPS15A	04723_1	cytoplasm intracellular	translation	protein binding structural constituent of ribosome	Ribosome
40S ribosomal protein S16	K.GGGHVAQIYAIR.Q	6.67141e+06	5.92237e+06	2.47448e+07	11368890	5413929	8955490	7330717	6164861	7206078	3524360	5686534	21237792	4461670	6424143	61579982	0.887723	3.70909	4.1782	0.451798	0.107862	0.0830432	3	1.30804e+06	M0R210	RPS16	04724_1	intracellular	translation	structural constituent of ribosome protein binding RNA binding	Ribosome
40S ribosomal protein S17	K.IAGYVTHLMK.R	3.10052e+07	2.78492e+07	9.01092e+07	31275394	31110731	129409436	33689412	29935743	62567749	22200783	24091297	71468065	36855148	26258861	96991416	0.89821	2.90626	3.23562	0.297811	0.0223821	0.0182345	2	1012.1	A0A075B716	RPS17	01600_1	intracellular	translation	structural constituent of ribosome	Ribosome
40S ribosomal protein S17	R.VCEEIAIIPSKK.L	1.77794e+07	1.27178e+07	9.38148e+07	24277961	1414839	67524621	23165828	19906519	38713211	327693	16272381	50301840	23346228	13277638	218719709	0.715312	5.2766	7.37663	0.451426	0.10224	0.0454287	2	1012.1	A0A075B716	RPS17	01600_1	intracellular	translation	structural constituent of ribosome	Ribosome
40S ribosomal protein S17	R.VCEEIAIIPSKK.L	2.10265e+07	2.01105e+07	7.96719e+07	24332353	34413415	41911069	20496112	18352859	45453389	15757510	14202837	54511166	23520085	13472775	176811965	0.956434	3.78912	3.96171	0.369339	0.0367748	0.0394346	3	1012.1	A0A075B716	RPS17	01600_1	intracellular	translation	structural constituent of ribosome	Ribosome
40S ribosomal protein S17	R.VCEEIAIIPSK.K	3.24795e+06	1.52891e+06	2.89131e+07	3878250	1547124	5692297	4410844	1296445	2124965	1977607	1372787	2642766	2725114	1899268	105192546	0.470729	8.90196	18.911	0.0323931	0.24894	0.118042	2	1012.1	A0A075B716	RPS17	01600_1	intracellular	translation	structural constituent of ribosome	Ribosome
40S ribosomal protein S17	R.RDNYVPEVSALDQEIIEVDPDTKEMLK.L	248404	229040	1.09267e+06	426659	331101	394430	364846	208539	278617	161583	145986	1189524	40527	230533	2508097	0.922046	4.39875	4.77065	0.388392	0.100744	0.0721033	4	1012.1	A0A075B716	RPS17	01600_1	intracellular	translation	structural constituent of ribosome	Ribosome
40S ribosomal protein S17	R.RDNYVPEVSALDQEIIEVDPDTKEMLK.L	212349	283246	938966	279766	301461	1027903	256498	209409	370178	171956	284712	1017230	141179	337402	1340552	1.33387	4.42179	3.31502	0.137766	0.0266382	0.0314815	3	1012.1	A0A075B716	RPS17	01600_1	intracellular	translation	structural constituent of ribosome	Ribosome
40S ribosomal protein S17	R.DNYVPEVSALDQEIIEVDPDTKEMLK.L	4.07184e+06	3.14772e+06	8.70049e+06	3862573	1955911	11414598	5187640	2261689	11037	2925598	3994542	21140781	4311534	4378738	2235558	0.773047	2.13675	2.76406	0.193939	0.347252	0.387201	3	1012.1	A0A075B716	RPS17	01600_1	intracellular	translation	structural constituent of ribosome	Ribosome
40S ribosomal protein S17	K.LLDFGSLSNLQVTQPTVGMNFK.T	2.68906e+06	1.91772e+06	2.28451e+07	2332829	1622267	9203306	2840141	1626578	9949	3117680	2808642	34331034	2465590	1613379	47835952	0.713155	8.49556	11.9126	0.0688632	0.438217	0.398891	3	1012.1	P08708	RPS17	01600_1	intracellular	translation	structural constituent of ribosome	Ribosome
40S ribosomal protein S17	K.LLDFGSLSNLQVTQPTVGMNFK.T	2.40994e+06	2.03485e+06	1.32224e+07	2306277	2150838	6294569	2897647	1831355		2033346	2355289	9931423	2402502	1801928	23441253	0.844357	5.48661	6.49797	0.127064	0.0274966	0.0250643	2	1012.1	P08708	RPS17	01600_1	intracellular	translation	structural constituent of ribosome	Ribosome
40S ribosomal protein S17	K.RVCEEIAIIPSKK.L	4.02608e+06	3.1789e+06	1.8254e+07	4975402	3017882	11761225	4682637	3715267	8820783	2494203	2526583	11400370	3952087	3455881	41033530	0.789577	4.53393	5.74222	0.205417	0.0330386	0.0265344	3	1012.1	A0A075B716	RPS17	01600_1	intracellular	translation	structural constituent of ribosome	Ribosome
40S ribosomal protein S17	K.LLDFGSLSNLQVTQPTVGMNFKTPR.G	57179.5	576911	2.73896e+06	5162	353345	3800161	72933	733658	2062729	42377	722755	5033957	108246	497887	59008	10.0895	47.9011	4.74763	0.0296476	0.0471675	0.295232	3	1012.1	P08708	RPS17	01600_1	intracellular	translation	structural constituent of ribosome	Ribosome
40S ribosomal protein S17	K.LLDFGSLSNLQVTQPTVGM#NFKTPR.G	8648.04	13698.1	525104		9492	22384	7219	24880	47972	10078	6722				1504956	1.58395	60.7194	38.3341	0.341393	0.173437	0.142598	3	1012.1	P08708	RPS17	01600_1	intracellular	translation	structural constituent of ribosome	Ribosome
40S ribosomal protein S18	K.YSQVLANGLDNK.L	1.82971e+07	8.63242e+06	6.05325e+07	20655239	13531999	3026277	19332008	13136402	24052054	15039951	243459	44846042	18161152	7617834	170205760	0.471792	3.30832	7.01223	0.154997	0.361131	0.162224	2	72045.1	J3JS69	RPS18	01601_1	cytoplasm intracellular	translation	nucleic acid binding	Ribosome
40S ribosomal protein S18	R.VITIMQNPR.Q	5.763e+07	3.70372e+07	1.96049e+08	59609275	50855711	171431565	61483421	58667321	89545023	45487695	1232896	123153718	63939457	37393071	400065894	0.642674	3.40186	5.29329	0.2097	0.0379833	0.0800341	2	72045.1	P62269	RPS18	01601_1	cytoplasm intracellular	translation	nucleic acid binding	Ribosome
40S ribosomal protein S18	K.DGKYSQVLANGLDNK.L	2.4206e+06	2.34536e+06	7.38048e+06	2748673	3006366	8848382	2635864	2377555	5606422	1516008	1882644	5621301	2781839	2114881	9445826	0.968919	3.04903	3.14684	0.445407	0.0220305	0.0182803	2	72045.1	J3JS69	RPS18	01601_1	cytoplasm intracellular	translation	nucleic acid binding	Ribosome
40S ribosomal protein S18	R.KIAFAITAIK.G	3.14268e+06	3.99141e+06	2.47516e+07	3114690	4083981	19694372	3948738	4096857	8179717	2216226	3970288	11825050	3291048	3814495	59307205	1.27007	7.87596	6.20122	0.0855179	0.0290851	0.0329816	2	72045.1	A0A0G2JQH2	RPS18	01601_1	cytoplasm intracellular	translation	nucleic acid binding RNA binding	Ribosome
40S ribosomal protein S18	K.IAFAITAIK.G	5.81359e+06	3.7333e+06	2.44889e+07	5343837	4188089	11085836	5678042	3783828	4009506	4372188	3089858	9767638	7860303	3871439	73092601	0.642168	4.21235	6.55958	0.040767	0.175232	0.0892113	2	72045.1	A0A0G2JQH2	RPS18	01601_1	cytoplasm intracellular	translation	nucleic acid binding RNA binding	Ribosome
40S ribosomal protein S18	R.QYKIPDWFLNR.Q	1.85436e+06	3.59442e+06	2.79757e+07	789141	4121263	8912635	1291116	5487166	6993730	723185	2566463	12346279	4614003	2202772	83650249	1.93836	15.0864	7.78311	0.105778	0.0337333	0.0581751	2	72045.1	J3JS69	RPS18	01601_1	cytoplasm intracellular	translation	nucleic acid binding	Ribosome
40S ribosomal protein S18	K.RAGELTEDEVER.V	3.77849e+07	2.94951e+07	1.14417e+08	54981563	33112646	2974571	24909144	38035359	36732613	26670205	18130489	76556872	44578719	28701713	341402811	0.780604	3.02811	3.87918	0.265139	0.437618	0.388087	3	72045.1	P62269	RPS18	01601_1	cytoplasm intracellular	translation	nucleic acid binding	Ribosome
40S ribosomal protein S18	K.RAGELTEDEVER.V	1.1097e+07	9.12812e+06	4.76026e+07	16557738	11935311	4161439	8356863	10422498	12881337	6643384	5786951	30564038	12829934	8367723	142803498	0.822577	4.28969	5.21494	0.323581	0.251666	0.205142	2	72045.1	P62269	RPS18	01601_1	cytoplasm intracellular	translation	nucleic acid binding	Ribosome
40S ribosomal protein S18	R.AGELTEDEVER.V	6.60423e+07	3.87448e+07	2.54905e+08	91075745	39386348	258403010	68738664	42736053	90982122	41352964	35590022	129546107	63001884	37266590	540687452	0.586666	3.85972	6.57908	0.0442372	0.0528879	0.0278603	2	72045.1	P62269	RPS18	01601_1	cytoplasm intracellular	translation	nucleic acid binding	Ribosome
40S ribosomal protein S18	R.VLNTNIDGR.R	3.92144e+07	2.69708e+07	2.38467e+07	6433006	48950750	13634175	8037102	15860318	4841067	86797031	25331569	9131991	55590522	17740476	67779428	0.687777	0.60811	0.884167	0.44199	0.352747	0.273103	2	72045.1	A0A0G2JQH2	RPS18	01601_1	cytoplasm intracellular	translation	nucleic acid binding RNA binding	Ribosome
40S ribosomal protein S18	K.IPDWFLNR.Q	6.26792e+06	5.08991e+06	1.50154e+07	6712912	6539968	8326388	7634424	4306711	2861792	289987	3783599	11014056	10434351	5729354	37859491	0.812057	2.3956	2.95004	0.379632	0.234507	0.191239	2	72045.1	J3JS69	RPS18	01601_1	cytoplasm intracellular	translation	nucleic acid binding	Ribosome
40S ribosomal protein S18	R.QYKIPDWFLNR.Q	509119	1.40411e+06	6.27701e+06	314292	1152351	4756377	514906	1433830	1381068	298085	1748041	5354047	909194	1282229	13616540	2.75792	12.3291	4.47044	0.028782	0.0268512	0.0598652	3	72045.1	J3JS69	RPS18	01601_1	cytoplasm intracellular	translation	nucleic acid binding	Ribosome
40S ribosomal protein S18	K.YSQVLANGLDNKLREDLER.L	92684.7	210083	953016	100264	272979	2182263	134399	173013	194134		147419	1283493	43391	246921	152173	2.26664	10.2823	4.53638	0.0595848	0.0860212	0.168093	2	72045.1	J3JS69	RPS18	01601_1	cytoplasm intracellular	translation	nucleic acid binding	Ribosome
40S ribosomal protein S19	K.DVNQQEFVR.A	4.41968e+07	2.95392e+07	1.06287e+08	49010984	34083048	133764434	48707179	31181549	38911877	34799269	26407927	184335	44269847	26484167	252289005	0.668355	2.40487	3.59819	0.0294583	0.37763	0.431412	2	1.30841e+06	P39019	RPS19	04591_1	intracellular nucleus	translation	protein binding structural constituent of ribosome	Ribosome
40S ribosomal protein S19	R.RVLQALEGLK.M	1.57657e+07	3.0767e+07	1.78613e+08	550041	1590783	175605624	2388954	48973985	84959770	1472079	32888815	132920267	58651697	39614401	320968191	1.95152	11.3292	5.80536	0.185246	0.0313295	0.0593704	2	1.30841e+06	A0A075B6E2	RPS19	04591_1	intracellular nucleus	translation	protein binding structural constituent of ribosome	Ribosome
40S ribosomal protein S19	K.VPEWVDTVK.L	3.01692e+06	2.83857e+06	1.85357e+07	3689613	3541087	6258380	2503285	3086625	6327500	2832445	1464788	10229105	3042340	3261781	51327651	0.940883	6.1439	6.52993	0.36217	0.0507717	0.0499202	2	1.30841e+06	P39019	RPS19	04591_1	intracellular nucleus	translation	protein binding structural constituent of ribosome	Ribosome
40S ribosomal protein S19	R.VLQALEGLK.M	2.93397e+07	2.36214e+07	8.92593e+07	24357071	27870676	85950566	34237387	28122007	41478204	19276906	18372956	48408456	39487512	20119928	181199978	0.805099	3.04227	3.77875	0.244743	0.0563075	0.0360544	2	1.30841e+06	A0A075B6E2	RPS19	04591_1	intracellular nucleus	translation	protein binding structural constituent of ribosome	Ribosome
40S ribosomal protein S19	K.LKVPEWVDTVK.L	2.31563e+07	1.51069e+07	6.52861e+07	22565125	15002236	48629884	24201945	16103353	20777382	19145351	13152746	37530065	26712754	16169288	154207204	0.652389	2.81937	4.32161	0.0236245	0.118471	0.0494306	2	1.30841e+06	P39019	RPS19	04591_1	intracellular nucleus	translation	protein binding structural constituent of ribosome	Ribosome
40S ribosomal protein S19	K.LKVPEWVDTVK.L	1.24601e+07	1.13094e+07	6.06695e+07	10052813	19402099	11362509	9947606	10606502	6629438	11368370	7379873	39190576	18471626	7849017	185495333	0.907647	4.8691	5.36453	0.349458	0.228046	0.19831	3	1.30841e+06	P39019	RPS19	04591_1	intracellular nucleus	translation	protein binding structural constituent of ribosome	Ribosome
40S ribosomal protein S19	K.HKELAPYDENWFYTR.A	1.32464e+06	819739	3.92219e+06	1682453	850778	2739206	1673550	680360	901068	736431	776668	1467174	1206113	971149	10581312	0.618841	2.96096	4.78468	0.0886122	0.204984	0.0899949	2	1.30841e+06	P39019	RPS19	04591_1	intracellular nucleus	translation	protein binding structural constituent of ribosome	Ribosome
40S ribosomal protein S19	R.IAGQVAAANK.K	4.60741e+06	2.51779e+06	1.32263e+07	4798166	3725184	10768187	5027101	2764711	3501028	2913237	1847946	13339606	5691153	1733308	25296301	0.546464	2.87065	5.25314	0.0536709	0.0987511	0.0363105	2	1.30841e+06	A0A075B6E2	RPS19	04591_1	intracellular nucleus	translation	protein binding structural constituent of ribosome	Ribosome
40S ribosomal protein S19	K.HKELAPYDENWFYTR.A	1.97689e+06	1.22477e+06	3.18441e+06	2981420	986506	2458143	2291522	1032824	1247993	1104962	1747488	1296562	1529667	1132245	7734931	0.619541	1.61081	2.60001	0.127154	0.354676	0.150939	3	1.30841e+06	P39019	RPS19	04591_1	intracellular nucleus	translation	protein binding structural constituent of ribosome	Ribosome
40S ribosomal protein S19	K.ELAPYDENWFYTR.A		52904.8	1.54555e+06		70166	571792			474209		35644	70428			5065768			29.2138			0.130691	2	1.30841e+06	P39019	RPS19	04591_1	intracellular nucleus	translation	protein binding structural constituent of ribosome	Ribosome
40S ribosomal protein S2	R.GTGIVSAPVPK.K	9.07748e+07	5.91278e+07	2.52099e+08	101025046	71762132	5583067	97514750	60787121	147872444	63889122	48897230	212333000	100670144	55064792	642607375	0.651368	2.77719	4.26363	0.0417293	0.437488	0.34545	2	2943.2	P15880	RPS2	04690_1	nucleus intracellular	translation	protein binding RNA binding	Ribosome
40S ribosomal protein S2	K.AEDKEWMPVTK.L	3.67408e+07	2.99909e+07	8.96757e+07	40604904	31534707	63913576	35517932	29855717	51470552	28351509	26562106	78205552	42488912	32011115	165113170	0.816283	2.44077	2.9901	0.102769	0.0438781	0.0298951	3	2943.2	P15880	RPS2	04690_1	nucleus intracellular	translation	protein binding RNA binding	Ribosome
40S ribosomal protein S2	R.GCTATLGNFAK.A	6.12934e+07	3.99623e+07	1.40016e+08	67281365	39440782	5168273	68214976	42416212	85955840	42946256	38154113	113782209	66731050	39838090	355157803	0.651984	2.28436	3.5037	0.0325621	0.448358	0.347386	2	2943.2	P15880	RPS2	04690_1	nucleus intracellular	translation	protein binding RNA binding	Ribosome
40S ribosomal protein S2	K.SPYQEFTDHLVK.T	1.25594e+07	9.57296e+06	3.20871e+07	11418819	12260042	45602544	13613729	9479600	17071104	8146077	8366303	14684032	17058907	8185893	50990619	0.762216	2.55483	3.35184	0.174689	0.074103	0.0385654	3	2943.2	P15880	RPS2	04690_1	nucleus intracellular	translation	protein binding RNA binding	Ribosome
40S ribosomal protein S2	K.KLLMMAGIDDCYTSAR.G	2.11731e+06	1.19539e+06	7.55443e+06	4046457	1260406	5755486	1985025	1079131	2781543	976125	1425550	4237872	1461617	1016458	17442824	0.564579	3.56794	6.31966	0.167555	0.0706996	0.0290532	2	2943.2	P15880	RPS2	04690_1	nucleus intracellular	translation	protein binding RNA binding	Ribosome
40S ribosomal protein S2	K.TYSYLTPDLWK.E	2.5484e+06	2.66994e+06	1.0506e+07	2118851	3882280	8174137	2284715	2516531	2640246	2024970	1842024	14124647	3765054	2438915	17084983	1.04769	4.12259	3.93492	0.42361	0.0496724	0.0541977	2	2943.2	P15880	RPS2	04690_1	nucleus intracellular	translation	protein binding RNA binding	Ribosome
40S ribosomal protein S2	K.AEDKEWM#PVTK.L	987327	1.08754e+06	7.21141e+06	2633658	1072743	8988072	480300	709702	1198346	284526	1690559	9227210	550822	877158	9432001	1.1015	7.30397	6.63093	0.278161	0.0424387	0.040623	2	2943.2	P15880	RPS2	04690_1	nucleus intracellular	translation	protein binding RNA binding	Ribosome
40S ribosomal protein S2	K.AEDKEWMPVTK.L	1.30762e+07	1.01577e+07	5.00779e+07	13735102	11917474	28877208	13149844	10225886	23028190	10150710	8692930	41478118	15269133	9794586	106928130	0.77681	3.8297	4.93004	0.074414	0.0359479	0.0284118	2	2943.2	P15880	RPS2	04690_1	nucleus intracellular	translation	protein binding RNA binding	Ribosome
40S ribosomal protein S2	K.SPYQEFTDHLVK.T	9.07931e+06	5.79751e+06	3.0421e+07	5745621	8061910	25898803	11441193	5429607	9561337	6292388	4247936	9547628	12838047	5450571	76676119	0.63854	3.35058	5.24725	0.12854	0.135542	0.060751	2	2943.2	P15880	RPS2	04690_1	nucleus intracellular	translation	protein binding RNA binding	Ribosome
40S ribosomal protein S2	K.ETVFTKSPYQEFTDHLVK.T	1.00442e+06	1.98579e+06	4.11616e+06	677926	2826333	4070575	259044	2512674	1868278	810143	1483883	2959332	2270551	1120256	7566460	1.97706	4.09806	2.07281	0.115012	0.0447817	0.114305	4	2943.2	P15880	RPS2	04690_1	nucleus intracellular	translation	protein binding RNA binding	Ribosome
40S ribosomal protein S2	K.SLEEIYLFSLPIK.E	2.88318e+06	1.54446e+06	1.28995e+07	1584593	2500244	4672175	1814708	1070523	4952281	3175919	1637213	880702	4957504	969865	41092770	0.53568	4.47405	8.35209	0.124329	0.270821	0.138802	2	2943.2	P15880	RPS2	04690_1	nucleus intracellular	translation	protein binding RNA binding	Ribosome
40S ribosomal protein S2	K.AFVAIGDYNGHVGLGVK.C	1.53794e+06	1.20149e+06	1.96162e+06	3230745	1345670	2695720	1152708	1245709	836251	439746	1083259	2352877	1328544	1131332		0.781237	1.27549	1.63265	0.458096	0.328715	0.210435	3	2943.2	P15880	RPS2	04690_1	nucleus intracellular	translation	protein binding RNA binding	Ribosome
40S ribosomal protein S2	K.AEDKEWM#PVTK.L	948749	1.73356e+06	9.43433e+06	2550481	708127	13873064	403528	899438	1683573	687109	4968107	6916816	153878	358578	15263886	1.82721	9.94397	5.44217	0.305876	0.0376894	0.0598773	3	2943.2	P15880	RPS2	04690_1	nucleus intracellular	translation	protein binding RNA binding	Ribosome
40S ribosomal protein S2	K.ETVFTKSPYQEFTDHLVK.T	1.20627e+06	2.02966e+06	1.84008e+07	860537	2278329	6524572	776058	2469646	3176422	846993	1702944	4989566	2341503	1667705	58912631	1.68258	15.2543	9.06597	0.0786631	0.0427321	0.0762946	3	2943.2	P15880	RPS2	04690_1	nucleus intracellular	translation	protein binding RNA binding	Ribosome
40S ribosomal protein S2	K.KLLMMAGIDDCYTSAR.G	437027	548759	2.53363e+06	592211	426920	2140365	363855	346077	839529	380640	1043118	2311676	411401	378921	4842964	1.25566	5.79743	4.61702	0.35868	0.0273817	0.0362254	3	2943.2	P15880	RPS2	04690_1	nucleus intracellular	translation	protein binding RNA binding	Ribosome
40S ribosomal protein S20	K.TPVEPEVAIHR.I	1.09751e+07	4.21399e+06	4.37269e+07	23575158	4751181	47433944	10764592	4332654	9432639	4666369	3759380	17689274	4894137	4012738	100351805	0.38396	3.98421	10.3766	0.106642	0.106422	0.0310926	3	1.1397e+06	P60866	RPS20	04728_1	cytoplasm intracellular	translation	protein binding RNA binding	Ribosome
40S ribosomal protein S20	R.LIDLHSPSEIVK.Q	2.72036e+07	2.85305e+07	1.37646e+08	35528566	36188993	126421144	653750	30049060	55911616	26170239	21291724	87591743	46461830	26592097	280658836	1.04878	5.05984	4.82452	0.296539	0.0914365	0.0293926	2	1.1397e+06	P60866	RPS20	04728_1	cytoplasm intracellular	translation	protein binding RNA binding	Ribosome
40S ribosomal protein S20	R.LIDLHSPSEIVK.Q	4.47546e+07	4.17746e+07	1.35402e+08	38039230	46543940	92707701	43005543	56994443	86381404	30192773	28139273	134173356	67780739	35420734	228347261	0.933415	3.02544	3.24126	0.412467	0.030153	0.0277637	3	1.1397e+06	P60866	RPS20	04728_1	cytoplasm intracellular	translation	protein binding RNA binding	Ribosome
40S ribosomal protein S20	K.DTGKTPVEPEVAIHR.I	1.42419e+06	1.20928e+06	9.62511e+06	2598165	1980366	6005870	1241480	830210	4280549	545370	1270406	3923101	1311726	756140	24290917	0.849103	6.75833	7.95937	0.415247	0.0367696	0.0300294	2	1.1397e+06	P60866	RPS20	04728_1	cytoplasm intracellular	translation	protein binding RNA binding	Ribosome
40S ribosomal protein S20	K.DTGKTPVEPEVAIHR.I	1.20236e+07	9.63458e+06	5.71996e+07	17440040	14010240	53435139	11127525	9059610	23951013	8245634	7554760	31621585	11281286	7913718	119790655	0.801305	4.75727	5.9369	0.236599	0.0319983	0.0274544	4	1.1397e+06	P60866	RPS20	04728_1	cytoplasm intracellular	translation	protein binding RNA binding	Ribosome
40S ribosomal protein S20	K.VCADLIR.G	1.83208e+07	5.33341e+06	4.22999e+06	1783697	11666566	2219817	2343256	1756364	2258866	59002944	3850155	4160860	10153433	4060551	8280435	0.291112	0.230884	0.793113	0.33984	0.294052	0.400521	2	1.1397e+06	P60866	RPS20	04728_1	cytoplasm intracellular	translation	protein binding RNA binding	Ribosome
40S ribosomal protein S20	K.SLEKVCADLIR.G	1.1755e+07	1.84207e+07	3.40974e+07	7665514	21922574	49545384	15018944	18701103	17360218	6489985	12742276	23211822	17845706	20317022	46272023	1.56705	2.90066	1.85103	0.107984	0.0441907	0.106329	3	1.1397e+06	P60866	RPS20	04728_1	cytoplasm intracellular	translation	protein binding RNA binding	Ribosome
40S ribosomal protein S20	R.KTPCGEGSK.T	261852	177633	362457	178926	311094	778773	303416	142819	224369	175105	171736	347299	389961	84881	99386	0.678369	1.3842	2.04049	0.186021	0.412404	0.224059	2	1.1397e+06	P60866	RPS20	04728_1	cytoplasm intracellular	translation	protein binding RNA binding	Ribosome
40S ribosomal protein S20	K.DTGKTPVEPEVAIHR.I	1.45164e+07	1.28462e+07	6.86973e+07	14479886	24707461	46343820	13149508	9647945	25246426	5643176	8546598	30180175	24792872	8482675	173018608	0.884944	4.7324	5.34768	0.409632	0.0592238	0.0458792	3	1.1397e+06	P60866	RPS20	04728_1	cytoplasm intracellular	translation	protein binding RNA binding	Ribosome
40S ribosomal protein S20	K.TPVEPEVAIHR.I	6.65062e+06	4.37176e+06	5.25097e+07	10449309	4528724	37451840	8549483	3277131	14475948	2853603	4357209	17508073	4750086	5323984	140602980	0.657347	7.89546	12.0111	0.242232	0.0445525	0.0293926	2	1.1397e+06	P60866	RPS20	04728_1	cytoplasm intracellular	translation	protein binding RNA binding	Ribosome
40S ribosomal protein S21	K.TYAICGAIR.R	3.0051e+07	2.60485e+07	1.48719e+08	31783398	33848638	87327248	29916035	31860955	78875965	21505585	18181440	80183779	36999122	20302977	348490807	0.866809	4.9489	5.70933	0.28251	0.0317994	0.0295033	2	1015.1	P63220	RPS21	01605_1	cytoplasm intracellular	translation	structural constituent of ribosome	Ribosome
40S ribosomal protein S21	K.DHASIQMNVAEVDKVTGR.F	1.08229e+07	6.61071e+06	1.356e+07	11749604	7874626	15053339	11060487	6465752	9419339	7804629	5108270	10102935	12676747	6994199	19664193	0.61081	1.2529	2.05121	0.0337905	0.252435	0.0334387	3	1015.1	P63220	RPS21	01605_1	cytoplasm intracellular	translation	structural constituent of ribosome	Ribosome
40S ribosomal protein S21	R.RMGESDDSILR.L	1.90205e+07	1.52115e+07	5.2408e+07	27110153	16590626	10265170	22473394	16131858	33632004	10289397	13113892	35548647	16208897	15009473	130186229	0.799742	2.75535	3.4453	0.299445	0.200088	0.136453	3	1015.1	P63220	RPS21	01605_1	intracellular cytoplasm	translation	structural constituent of ribosome	Ribosome
40S ribosomal protein S21	R.RMGESDDSILR.L	1.43279e+07	1.21616e+07	6.11738e+07	21362657	12360136	5326043	15907993	12441809	32653434	8191025	11467963	42293101	11849782	12376295	164422818	0.848804	4.26957	5.0301	0.356971	0.200502	0.167161	2	1015.1	P63220	RPS21	01605_1	intracellular cytoplasm	translation	structural constituent of ribosome	Ribosome
40S ribosomal protein S21	K.DHASIQMNVAEVDKVTGR.F	1.07744e+07	8.69598e+06	2.1167e+07	10361891	9400902	27998512	11103726	9601694	16901310	8542599	6320648	6550020	13089479	9460687	33218255	0.807095	1.96456	2.43412	0.139479	0.173145	0.101527	4	1015.1	P63220	RPS21	01605_1	cytoplasm intracellular	translation	structural constituent of ribosome	Ribosome
40S ribosomal protein S21	K.DHASIQMNVAEVDKVTGR.F	1.45953e+06	1.00836e+06	1.02208e+07	1475617	1771045	6763014	1755765	1092933	5750269	978759	474857	2058120	1627991	694610	26311845	0.690879	7.0028	10.1361	0.15669	0.0463066	0.0349334	2	1015.1	P63220	RPS21	01605_1	cytoplasm intracellular	translation	structural constituent of ribosome	Ribosome
40S ribosomal protein S21	R.IIGAKDHASIQMNVAEVDKVTGR.F	3.27665e+06	5.64922e+06	1.71855e+07	3992601	4761698	29358536	3142389	6030224	9290840	1985566	6498797	6256367	3986056	5306168	23836189	1.72408	5.24483	3.0421	0.0378288	0.0313087	0.0637256	5	1015.1	P63220	RPS21	01605_1	cytoplasm intracellular	translation	structural constituent of ribosome	Ribosome
40S ribosomal protein S21	R.IIGAKDHASIQMNVAEVDKVTGR.F	949835	2.0912e+06	8.0039e+06	884563	1714142	7699615	1376029	2515835	3675424	422625	2096411	7289967	1116125	2038395	13350603	2.20164	8.42662	3.82743	0.0378288	0.0210732	0.0256669	4	1015.1	P63220	RPS21	01605_1	cytoplasm intracellular	translation	structural constituent of ribosome	Ribosome
40S ribosomal protein S21	R.RM#GESDDSILR.L	3.30848e+06	1.15634e+07	1.68335e+07	8559691	3604222	1790896	2460369	20759360	6907582	110752	21107724	5067399	2103106	782123	53568305	3.49507	5.088	1.45577	0.217147	0.170383	0.417201	3	1015.1	P63220	RPS21	01605_1	intracellular cytoplasm	translation	structural constituent of ribosome	Ribosome
40S ribosomal protein S23	K.VANVSLLALYK.G	1.80326e+07	1.59709e+07	1.26637e+08	16035388	19385067	77786613	17020114	22905407	33522905	11757254	340455	74771515	27317640	21252594	320468717	0.885667	7.02269	7.92927	0.290902	0.0368303	0.0822385	2	1016.1	P62266	RPS23	04729_1	intracellular	translation	structural constituent of ribosome	Ribosome
40S ribosomal protein S23	K.GHAVGDIPGVR.F	1.06193e+07	8.48769e+06	4.91958e+07	11803804	11325434	16415570	10969739	8086750	6743099	7632019	6552027	30955654	12071667	7986549	142668923	0.79927	4.63268	5.79614	0.160815	0.166919	0.119988	2	1016.1	P62266	RPS23	04729_1	intracellular	translation	structural constituent of ribosome	Ribosome
40S ribosomal protein S24	K.QMVIDVLHPGK.A	8.47819e+06	7.43328e+06	2.52594e+07	7966488	7632363	23631907	8669805	8021215	12695103	6531937	5675964	18991960	10744533	8403597	45718581	0.876754	2.97934	3.39815	0.258867	0.0337905	0.0291343	3	1.13576e+06	A0A087WUS0	RPS24	03877_1	intracellular	translation	nucleotide binding	Ribosome
40S ribosomal protein S24	K.QMVIDVLHPGK.A	1.92753e+07	1.48822e+07	5.39591e+07	19233274	15442705	50217347	20695149	16648413	25564691	14452798	12709350	35233854	22719892	14728417	104820354	0.772089	2.79939	3.62574	0.0796825	0.0485495	0.0311691	2	1.13576e+06	A0A087WUS0	RPS24	03877_1	intracellular	translation	nucleotide binding	Ribosome
40S ribosomal protein S24	K.TTGFGMIYDSLDYAK.K	5.59751e+06	4.49424e+06	4.66482e+07	6328199	5930436	14558396	7601390	5408415	15223392	4977119	2698038	39902276	3483324	3940067	116908584	0.8029	8.33374	10.3795	0.263443	0.0344928	0.0301549	2	1.13576e+06	A0A087WUS0	RPS24	03877_1	intracellular	translation	nucleotide binding	Ribosome
40S ribosomal protein S24	K.TTPDVIFVFGFR.T	4.77818e+06	3.83715e+06	6.60746e+06	2976182	5555493	1805888	4189218	3898145	15716830	6360996	2647487	1193307	5586342	3247493	7713824	0.803057	1.38284	1.72197	0.257411	0.422683	0.438381	2	1.13576e+06	A0A087WUS0	RPS24	03877_1	intracellular	translation	nucleotide binding	Ribosome
40S ribosomal protein S24	R.KQMVIDVLHPGK.A	1.06752e+07	1.22785e+07	5.21805e+07	11908653	13876733	50601527	12204724	15894645	20567721	6030070	10714523	47449270	12557204	8628143	90103326	1.15019	4.88802	4.24974	0.313341	0.0273306	0.028782	2	1.13576e+06	A0A087WUS0	RPS24	03877_1	intracellular	translation	nucleotide binding	Ribosome
40S ribosomal protein S24	R.KQM#VIDVLHPGK.A			3.13798e+07												31379755							2	1.13576e+06	A0A087WUS0	RPS24	03877_1	intracellular	translation	nucleotide binding	Ribosome
40S ribosomal protein S24	K.TTGFGM#IYDSLDYAK.K		16196.3	2.65777e+06		11424	57540		8604			28561	21641			7894123			164.097			0.174462	2	1.13576e+06	A0A087WUS0	RPS24	03877_1	intracellular	translation	nucleotide binding	Ribosome
40S ribosomal protein S25	K.LITPAVVSER.L	1.03473e+08	7.05533e+07	3.74894e+08	136253006	655094	13723270	135955406	103281812	204135026	3204719	81853170	268190346	138477357	96423005	1013526370	0.681854	3.62312	5.31363	0.371625	0.272878	0.20843	2	1019.1	P62851	RPS25	01593_1	cytosol ribosome	translation ribosomal small subunit assembly	protein binding nucleotide binding structural constituent of ribosome	Ribosome
40S ribosomal protein S25	K.VRDKLNNLVLFDK.A	4.27561e+06	5.39448e+06	1.47852e+07	3575157	6196888	18859452	5054095	5484181	10231404	2694995	4565832	9191808	5778187	5331024	20857980	1.26169	3.45802	2.74079	0.159768	0.0258338	0.026607	3	1019.1	P62851	RPS25	01593_1	cytosol ribosome	translation ribosomal small subunit assembly	protein binding nucleotide binding structural constituent of ribosome	Ribosome
40S ribosomal protein S25	R.AALQELLSK.G	3.51671e+07	3.25604e+07	1.50219e+08	27641809	41984071	158150571	30420120	36522038	50405286	25705692	18474400	73972610	56900910	33261256	318347946	0.925877	4.27158	4.61355	0.411821	0.0490866	0.0442566	2	1019.1	P62851	RPS25	01593_1	cytosol ribosome	translation ribosomal small subunit assembly	protein binding nucleotide binding structural constituent of ribosome	Ribosome
40S ribosomal protein S25	R.DKLNNLVLFDK.A	4.03604e+06	2.96367e+06	2.48979e+07	3663096	2294557	3864609	4185605	2101724	2512181	3977978	3466384	13114505	4317464	3992008	80100497	0.734302	6.16891	8.40106	0.0846085	0.209512	0.142588	2	1019.1	P62851	RPS25	01593_1	cytosol ribosome	translation ribosomal small subunit assembly	protein binding nucleotide binding structural constituent of ribosome	Ribosome
40S ribosomal protein S25	K.VRDKLNNLVLFDK.A	1.31898e+06	1.20301e+06	5.5607e+06	1203468	970271	5094847	2005292	1008610	2716351	627525	1338474	2436537	1439619	1494698	11995067	0.912081	4.21592	4.62231	0.44522	0.0439699	0.0334387	2	1019.1	P62851	RPS25	01593_1	cytosol ribosome	translation ribosomal small subunit assembly	protein binding nucleotide binding structural constituent of ribosome	Ribosome
40S ribosomal protein S25	K.LNNLVLFDK.A	5.94036e+06	2.63092e+06	1.14688e+07	7050706	3369692	9517777	5386065	2828821	4349547	5629980	1448733	5937796	5694680	2876440	26069980	0.442889	1.93065	4.35922	0.0267302	0.234363	0.0450655	2	1019.1	P62851	RPS25	01593_1	cytosol ribosome	translation ribosomal small subunit assembly	protein binding nucleotide binding structural constituent of ribosome	Ribosome
40S ribosomal protein S26	R.NIVEAAAVR.D	1.16911e+08	1.11963e+08	3.62519e+08	119534660	128069245	22513568	120889678	120800505	79036351	79895865	100114894	250890693	147325330	98868596	1097634683	0.957677	3.1008	3.23784	0.428833	0.39937	0.391923	2	1020.2	P62854	RPS26	04743_1	intracellular cytoplasm	translation	protein binding structural constituent of ribosome	Ribosome
40S ribosomal protein S26	R.DISEASVFDAYVLPK.L	8.06644e+06	4.65065e+06	7.40978e+06	6747740	4048551	5060187	9494269	1273894	712479	7850446	4322735	6371491	8173306	8957404	17494968	0.576543	0.918594	1.59328	0.111531	0.274255	0.419772	2	1020.2	P62854	RPS26	04743_1	intracellular	translation	protein binding structural constituent of ribosome	Ribosome
40S ribosomal protein S26	K.LHYCVSCAIHSK.V	7.90279e+06	1.00921e+07	6.57581e+07	9257754	12348677	69089723	6049723	13858157	22823535	7888658	7411237	34858437	8415015	6750497	136260856	1.27704	8.32088	6.51578	0.237637	0.0247596	0.0294383	3	1020.2	P62854	RPS26	04743_1	intracellular	translation	protein binding structural constituent of ribosome	Ribosome
40S ribosomal protein S26	K.LHYCVSCAIHSK.V	5.41933e+06	6.43574e+06	3.52695e+07	6252031	6939570	19132032	4567386	9009255	13742863	4632855	5076849	22541043	6225066	4717298	85662000	1.18755	6.50808	5.48025	0.274389	0.0295982	0.0349724	2	1020.2	P62854	RPS26	04743_1	intracellular	translation	protein binding structural constituent of ribosome	Ribosome
40S ribosomal protein S26	R.FRPAGAAPRPPPKPM.-	2.3023e+06	3.33305e+06	1.55915e+07	2058845	3861824	11961435	3175918	4739134	8443719	629419	2541956	3906365	3345034	2189288	38054664	1.4477	6.77215	4.67786	0.211043	0.0473149	0.0636485	2		P62854	RPS26	04743_1
40S ribosomal protein S26	R.FRPAGAAPRPPPKPM#.-	2.87116e+07	1.36805e+07	6.46837e+07	78500499	14324451	111226683	11354699	17110584	48163831	6722844	10728277	40388906	18268291	12558843	58955514	0.476482	2.25288	4.72816	0.344277	0.0899818	0.0194534	4		P62854	RPS26	04743_1
40S ribosomal protein S28	R.VEFMDDTSR.S	1.87601e+07	8.45333e+06	1.90269e+07	25527018	5905917	11114818	19952503	11552039	13041138	10125495	6026219	8679388	19435537	10329135	43272174	0.4506	1.01422	2.25082	0.0434653	0.386531	0.14094	2	1022.1	P62857	RPS28	04731_1	intracellular	translation	protein binding structural constituent of ribosome	Ribosome
40S ribosomal protein S28	K.GPVREGDVLTLLESER.E	478795	348197	1.0614e+06	344484	340490	478535	569136	509288	236145	373416	217112	776605	628142	325897	2754317	0.727236	2.21682	3.04828	0.164914	0.295106	0.17642	2	1022.1	P62857	RPS28	04731_1	intracellular	translation	protein binding structural constituent of ribosome	Ribosome
40S ribosomal protein S28	R.EGDVLTLLESER.E	2.79008e+06	1.3888e+06	1.49236e+07	3472027	1611114	4871666	3100067	1761862	7329466	2929788	811194	9401576	1658450	1371037	38091530	0.497764	5.34879	10.7456	0.0450166	0.0463283	0.0268073	2	1022.1	P62857	RPS28	04731_1	intracellular	translation	protein binding structural constituent of ribosome	Ribosome
40S ribosomal protein S28	K.GPVREGDVLTLLESEREAR.R	1.88666e+06	1.59434e+06	6.0816e+06	1309730	1897902	5200311	1882522	1385833	3944632	1739224	1007890	3072844	2615180	2085731	12108625	0.845057	3.22347	3.8145	0.285942	0.0384234	0.0320734	4	1022.1	P62857	RPS28	04731_1	intracellular	translation	protein binding structural constituent of ribosome	Ribosome
40S ribosomal protein S28	R.EGDVLTLLESEREAR.R	6.96077e+06	3.59403e+06	2.40174e+07	3896576	5311052	17454486	9410212	5174751	10107317	4358021	23114	17132556	10178273	3867190	51375168	0.516326	3.45039	6.68258	0.205785	0.0534881	0.0957879	2	1022.1	P62857	RPS28	04731_1	intracellular	translation	protein binding structural constituent of ribosome	Ribosome
40S ribosomal protein S28	K.GPVREGDVLTLLESEREAR.R	1.90252e+06	2.45831e+06	8.35786e+06	1685338	2302696	7281506	1146496	2624955	4512669	1491918	2677950	4313331	3286332	2227651	17323938	1.29213	4.39305	3.39984	0.161256	0.033017	0.0376034	3	1022.1	P62857	RPS28	04731_1	intracellular	translation	protein binding structural constituent of ribosome	Ribosome
40S ribosomal protein S3	K.KPLPDHVSIVEPK.D	3.88229e+07	2.71021e+07	1.75662e+08	37248707	34124776	123631049	46269096	28774922	64823081	31242218	19523592	101744949	40531697	25985081	412449958	0.698095	4.5247	6.4815	0.0580627	0.0400555	0.029225	3	1.24744e+06	J3KN86	RPS3	10941_1	nucleus intracellular cytoplasm	translation	protein binding RNA binding	Ribosome
40S ribosomal protein S3	R.GLCAIAQAESLR.Y	9.86472e+06	6.67826e+06	4.23914e+07	11616272	9724936	66213918	9494262	8757440	40406980	5497268	3994087	52919644	12851096	4236559	10024888	0.676983	4.29727	6.34767	0.170831	0.0492814	0.0328043	2	1.24744e+06	J3KN86	RPS3	10941_1	nucleus intracellular cytoplasm	translation	protein binding RNA binding structural constituent of ribosome	Ribosome
40S ribosomal protein S3	K.AELNEFLTR.E	6.17839e+06	2.85615e+06	1.0613e+07	6737340	3445556	6489708	4884627	3248629	4850069	8135512	2107833	4991971	4956074	2622572	26120305	0.46228	1.71776	3.71585	0.0254512	0.317222	0.0605742	2	1.24744e+06	J3KN86	RPS3	10941_1	nucleus intracellular	translation	protein binding RNA binding	Ribosome
40S ribosomal protein S3	K.FVADGIFK.A	2.84804e+06	1.83554e+06	4.04092e+06	2831035	2374595	5023817	2357658	1915039	1932836	2067836	1630201	1686451	4135642	1422306	7520586	0.64449	1.41884	2.2015	0.0762212	0.360154	0.139149	2	1.24744e+06	J3KN86	RPS3	10941_1	nucleus intracellular	translation	protein binding RNA binding	Ribosome
40S ribosomal protein S3	K.DEILPTTPISEQK.G	6.9872e+06	3.99719e+06	8.95919e+06	5608268	3536022	6216955	8477079	3837204	2534315	8152869	4095108	3370486	5710597	4520445	23715006	0.572074	1.28223	2.24137	0.0263934	0.408092	0.287126	2	1.24744e+06	J3KN86	RPS3	10941_1	nucleus intracellular cytoplasm	translation	protein binding RNA binding	Ribosome
40S ribosomal protein S3	R.TEIIILATR.T	4.54698e+06	3.45759e+06	5.44781e+06	6984738	4741467	2950883	5008776	2141352	1391855	1192851	4302841	2305806	5001549	2644702	15142689	0.760415	1.19812	1.57561	0.39473	0.43668	0.445779	2	1.24744e+06	J3KN86	RPS3	10941_1	nucleus intracellular	translation	protein binding RNA binding	Ribosome
40S ribosomal protein S3	R.FGFPEGSVELYAEK.V	2.95867e+06	2.58779e+06	1.3189e+07	3121105	3421741	5764818	2255458	2567012	1521098	2199467	2290462	11653281	4258669	2071928	33816605	0.874643	4.45772	5.09662	0.33316	0.158326	0.131508	2	1.24373e+06	P23396	RPS3	10941_1	nucleus intracellular	translation	protein binding RNA binding structural constituent of ribosome	Ribosome
40S ribosomal protein S3	R.FGFPEGSVELYAEKVATR.G	1.101e+06	798564	4.51504e+06	1213028	955213	4751405	1051490	876191	861406	645157	708249	2979438	1494311	654602	9467924	0.72531	4.10087	5.65395	0.163334	0.0863937	0.0500663	2	1.24373e+06	P23396	RPS3	10941_1	nucleus intracellular	translation	protein binding RNA binding structural constituent of ribosome	Ribosome
40S ribosomal protein S3	K.FVDGLMIHSGDPVNYYVDTAVR.H	736234	351909	2.48608e+06	706078	395143	1078055	886736	457855	860920	610737	221818	2053634	741386	332818	5951702	0.477985	3.37675	7.06455	0.0264844	0.0883675	0.0316108	3	1.24744e+06	J3KN86	RPS3	10941_1	nucleus intracellular cytoplasm	translation	protein binding RNA binding structural constituent of ribosome	Ribosome
40S ribosomal protein S3	R.KFVADGIFKAELNEFLTR.E	384815	470635	841942	408059	317996	1204080	312078	652127	290324	455600	242871	1872209	363522	669544	1154	1.22302	2.18791	1.78895	0.372202	0.360038	0.345568	3	1.24744e+06	J3KN86	RPS3	10941_1	nucleus intracellular	translation	protein binding RNA binding	Ribosome
40S ribosomal protein S3	R.KFVADGIFKAELNEFLTR.E	387592	823944	1.44876e+06	261458	515178	2427587	243387	701073	518534	201039	984585	2542264	844485	1094941	306670	2.1258	3.73786	1.75833	0.0654103	0.117782	0.378783	2	1.24744e+06	J3KN86	RPS3	10941_1	nucleus intracellular	translation	protein binding RNA binding	Ribosome
40S ribosomal protein S3	K.FVADGIFKAELNEFLTR.E	2.28798e+06	1.95067e+06	4.14101e+06	1568842	2198519	4756208	2234565	1664980	2826465	3032600	1619997	843832	2315898	2319201	8137531	0.852576	1.8099	2.12286	0.268683	0.321403	0.251848	3	1.24744e+06	J3KN86	RPS3	10941_1	nucleus intracellular	translation	protein binding RNA binding	Ribosome
40S ribosomal protein S3	K.FVADGIFKAELNEFLTR.E	2.04173e+06	1.46065e+06	1.47096e+06	1860320	1758931	1734567	2430323	1225466	578378	1870562	856112	339895	2005699	2002073	3231012	0.715397	0.720451	1.00706	0.106844	0.182893	0.345019	2	1.24744e+06	J3KN86	RPS3	10941_1	nucleus intracellular	translation	protein binding RNA binding	Ribosome
40S ribosomal protein S3	R.VTPTRTEIIILATR.T	623102	1.97155e+06	1.38011e+07	271172	2241051	14428441	1336473	1159442	3325900	405880	2895111	9132510	478882	1590607	28317628	3.16409	22.1491	7.00013	0.0371659	0.0223752	0.033084	2	1.24744e+06	J3KN86	RPS3	10941_1	nucleus intracellular	translation	protein binding RNA binding	Ribosome
40S ribosomal protein S3	K.GGKPEPPAMPQPVPTA.-	1.70499e+07	1.09829e+07	4.1572e+07	23436686	14341005	40767754	15982926	11222660	23915961	13862938	7731989	28585317	14916951	10635970	73019091	0.644163	2.43826	3.78516	0.0591139	0.0430754	0.0256384	2	1.24744e+06	J3KN86	RPS3	10941_1	nucleus intracellular cytoplasm	translation	protein binding RNA binding	Ribosome
40S ribosomal protein S3	R.KFVADGIFK.A	9.45075e+06	8.30718e+06	4.32154e+07	10477976	8806564	32308501	10456919	9233088	17943343	7563887	6965486	18367572	9304217	8223597	104242310	0.878997	4.5727	5.20218	0.190588	0.0440195	0.0367748	2	1.24744e+06	J3KN86	RPS3	10941_1	nucleus intracellular	translation	protein binding RNA binding	Ribosome
40S ribosomal protein S3	R.FGFPEGSVELYAEKVATR.G	745035	1.22541e+06	3.76433e+06	310020	1357894	3330396	961455	978435	606846	295434	1192066	4087145	1413230	1373258	7032942	1.64477	5.05256	3.07189	0.120615	0.0721458	0.15017	3	1.24373e+06	P23396	RPS3	10941_1	nucleus intracellular	translation	protein binding RNA binding structural constituent of ribosome	Ribosome
40S ribosomal protein S3	R.VTPTRTEIIILATR.T	422397	1.13094e+06	2.01489e+06	95808	2040271	1459884	499085	1103016	1241550	468506	764704	5111913	626190	615764	246198	2.67743	4.77012	1.7816	0.0846715	0.130715	0.406475	3	1.24744e+06	J3KN86	RPS3	10941_1	nucleus intracellular	translation	protein binding RNA binding	Ribosome
40S ribosomal protein S3	K.KPLPDHVSIVEPK.D	3.2267e+06	3.21591e+06	2.24705e+07	3987265	5406274	19171879	4146248	3176633	9094888	2618285	1913469	14823985	2155017	2367255	46791313	0.996654	6.96392	6.9873	0.432724	0.0247596	0.0259689	2	1.24744e+06	J3KN86	RPS3	10941_1	nucleus intracellular cytoplasm	translation	protein binding RNA binding	Ribosome
40S ribosomal protein S3	K.IMLPWDPTGK.I	1.20246e+06	1.52322e+06	3.35271e+07	579615	2958738	14073885	717958	1507270	10199370	1343965	824652	27824780	2168315	802237	82010172	1.26675	27.882	22.0106	0.353683	0.0212857	0.0227099	2	1.24744e+06	J3KN86	RPS3	10941_1	nucleus cytoplasm	translation	protein binding RNA binding	Ribosome
40S ribosomal protein S3	R.IRELTAVVQK.R	7.28656e+06	6.65325e+06	3.79691e+07	11094839	9625468	5753898	8245595	5911791	13524437	3926912	5606947	27133416	5878895	5468795	105464523	0.913085	5.21084	5.70685	0.428559	0.11886	0.103442	2	1.24744e+06	J3KN86	RPS3	10941_1	nucleus intracellular	translation	protein binding RNA binding structural constituent of ribosome	Ribosome
40S ribosomal protein S3	R.ELAEDGYSGVEVR.V	2577.51	1.52502e+06	119101		1525019		3509		134620				1646		103582	591.663	46.2077	0.078098		0.0315791		2	1.24744e+06	J3KN86	RPS3	10941_1	nucleus intracellular	translation	protein binding RNA binding	Ribosome
40S ribosomal protein S3	K.GCEVVVSGK.L	2.00578e+06	1.52683e+06	1.06303e+07	2941197	2057085	8948725	1701362	1880779	4118740	920000	1034452	8000092	2460552	1135019	21453711	0.761218	5.29985	6.96233	0.302882	0.031222	0.0247045	2	1.24744e+06	J3KN86	RPS3	10941_1	cytoplasm nucleus intracellular	translation	protein binding RNA binding structural constituent of ribosome	Ribosome
40S ribosomal protein S3	K.IGPKKPLPDHVSIVEPKDEILPTTPISEQK.G	58536.4	153135	1.52864e+06		313394	341576		91248	615465	58536	153400	1193955		54497	3963559	2.61605	26.1143	9.98232			0.0377261	5		J3KN86	RPS3	10941_1
40S ribosomal protein S3	K.IMLPWDPTGKIGPK.K	1.10644e+06	947943	863724	500859	894308	918922	1336947	1122640	668804	1044200	454656	931259	1543740	1320169	935910	0.856753	0.780636	0.911156	0.374972	0.319466	0.441921	2	1.24744e+06	J3KN86	RPS3	10941_1	nucleus cytoplasm	translation	protein binding RNA binding	Ribosome
40S ribosomal protein S3	K.FVDGLMIHSGDPVNYYVDTAVR.H	332033	237712	1.22845e+06	287143	500104	1693422	364672	158734	907090	218813	226132	12326	457504	65876	2300958	0.715928	3.69978	5.16781	0.202554	0.405281	0.311536	2	1.24744e+06	J3KN86	RPS3	10941_1	nucleus intracellular cytoplasm	translation	protein binding RNA binding structural constituent of ribosome	Ribosome
40S ribosomal protein S30	R.RFVNVVPTFGK.K	3.83403e+06	4.04516e+06	2.20462e+07	4033536	3745139	13140244	4713540	4956285	6631801	3448233	3524643	20145874	3140829	3954567	48266994	1.05507	5.75014	5.45003	0.359322	0.0329427	0.0344283	2	1988.1	P62861	FAU	00002_1	intracellular	translation	RNA binding protein binding structural constituent of ribosome	Ribosome
40S ribosomal protein S30	R.FVNVVPTFGK.K	8.47043e+06	4.54171e+06	4.82711e+07	8449907	6638649	19398258	7798739	783727	8191733	5629389	4943584	21616017	12003673	5800884	143878362	0.536184	5.69878	10.6284	0.139073	0.107379	0.0581524	2	1988.1	P62861	FAU	00002_1	intracellular	translation	RNA binding protein binding structural constituent of ribosome	Ribosome
40S ribosomal protein S30	R.FVNVVPTFGKK.K	3.35969e+06	9.4508e+06	4.07383e+07	2573568	9525417	39545367	3532128	9731140	25397768	2767320	10161045	25803832	4565762	8385602	72206333	2.81299	12.1256	4.31057	0.0175642	0.0144688	0.0218988	3	1988.1	P62861	FAU	00002_1	intracellular	translation	RNA binding protein binding structural constituent of ribosome	Ribosome
40S ribosomal protein S30	R.FVNVVPTFGKK.K	6.53639e+06	6.44989e+06	3.84304e+07	4959682	7162633	34181521	4816621	7565875	18696801	1809311	5821960	22913046	14559930	5249080	77930309	0.986767	5.87946	5.95831	0.344436	0.0329783	0.0235197	2	1988.1	P62861	FAU	00002_1	intracellular	translation	RNA binding protein binding structural constituent of ribosome	Ribosome
40S ribosomal protein S3a	R.EVQTNDLKEVVNK.L	1.86466e+07	1.99084e+07	1.12689e+08	19311170	24622307	82030382	21524890	21003034	41476989	10019449	15864021	75283608	23730884	18144234	251963264	1.06767	6.04338	5.66035	0.363709	0.0302883	0.0295313	3	997.1	P61247	RPS3A	01606_1	nucleus intracellular	translation	protein binding structural constituent of ribosome	Ribosome
40S ribosomal protein S3a	K.TTDGYLLR.L	2.01951e+07	2.42506e+07	4.05026e+07	25669456	37886929	2553473	21044825	24018571	9524536	650868	17046180	37944753	33415302	18050661	111987577	1.20081	2.00556	1.67017	0.280083	0.371909	0.403807	2	997.1	P61247	RPS3A	01606_1	nucleus intracellular	translation	protein binding structural constituent of ribosome	Ribosome
40S ribosomal protein S3a	K.MMEIMTR.E	5.45072e+07	3.72464e+07	1.06722e+08	49836886	49799442	77551285	55066583	40816151	65450112	48122611	21156715	100228196	65002790	37213449	183658014	0.68333	1.95794	2.86529	0.0844146	0.0603803	0.0334995	2	997.1	P61247	RPS3A	01606_1	nucleus intracellular	translation	protein binding structural constituent of ribosome	Ribosome
40S ribosomal protein S3a	K.LIPDSIGKDIEK.A	2.41998e+07	1.27137e+07	9.75204e+07	27596074	1019114	3880729	26160813	17318698	48167782	17704146	15923722	68020470	25337986	16593342	270012676	0.525366	4.02981	7.67049	0.154782	0.319893	0.160518	2	997.1	P61247	RPS3A	01606_1	nucleus	translation	protein binding	Ribosome
40S ribosomal protein S3a	K.NCLTNFHGMDLTR.D	2.32468e+07	1.0526e+07	1.76878e+07	23811184	12227946	14528398	25752600	6731450	5259739	17301437	8488834	12442463	26121979	14655647	38520746	0.452792	0.760872	1.6804	0.0282738	0.204006	0.307364	3	997.1	P61247	RPS3A	01606_1	nucleus	translation	protein binding	Ribosome
40S ribosomal protein S3a	K.NCLTNFHGMDLTR.D	2.24642e+07	1.30978e+07	4.38533e+07	22482196	15559101	32404322	25043113	12364521	15331187	17182014	10814259	26611426	25149331	13653299	101066234	0.583053	1.95214	3.34814	0.025605	0.234503	0.0682581	2	997.1	P61247	RPS3A	01606_1	nucleus	translation	protein binding	Ribosome
40S ribosomal protein S3a	R.LFCVGFTK.K	5.81899e+06	5.24127e+06	1.94527e+07	5909509	6320335	18597464	5405576	4859535	8341514	3888624	4685135	15701537	8072249	5100082	35170435	0.900719	3.34298	3.71145	0.363331	0.0356682	0.0294217	2	997.1	P61247	RPS3A	01606_1	nucleus intracellular	translation	protein binding structural constituent of ribosome	Ribosome
40S ribosomal protein S3a	K.ACQSIYPLHDVFVR.K	6.20099e+06	1.00538e+07	3.15902e+07	452113	12190483	31297845	728053	10197593	17105022	7749242	7738948	18533078	15874571	10088108	59425030	1.62132	5.09438	3.14213	0.146609	0.0568735	0.0349724	2	997.1	P61247	RPS3A	01606_1	nucleus	translation	protein binding	Ribosome
40S ribosomal protein S3a	K.LIPDSIGKDIEKACQSIYPLHDVFVR.K	417662	521351	1.27511e+06	221690	552456	2127440	488129	427192	482423	212172	527162	1215472	748659	578593		1.24826	3.05297	2.44578	0.217864	0.0932245	0.105574	3	997.1	P61247	RPS3A	01606_1	nucleus	translation	protein binding	Ribosome
40S ribosomal protein S3a	R.VFEVSLADLQNDEVAFR.K	668835	1.32022e+06	1.24463e+07	746439	3722527	2266602	240981	453881	1178239	830222	529703	4729834	857700	574776	41610507	1.97391	18.6089	9.42743	0.334809	0.0619226	0.107737	2	997.1	P61247	RPS3A	01606_1	nucleus	translation	protein binding	Ribosome
40S ribosomal protein S3a	K.ATGDETGAKVER.A	418784	1.82552e+06	1.91293e+06	218343	3427828	3599235	747236	1514418	187286	321444	1951252	3184181	388113	408600	681036	4.35911	4.56783	1.04788	0.0589054	0.165928	0.399965	2	997.1	P61247	RPS3A	01606_1	nucleus	translation	protein binding	Ribosome
40S ribosomal protein S3a	K.TSYAQHQQVR.Q	4.50306e+06	1.81002e+06	1.10515e+08	177142	132994	40091108	139310	161727	54899	170161	6897359	237726	17525636	48002	401676778	0.401953	24.5422	61.0574	0.388482	0.282472	0.226768	2	997.1	P61247	RPS3A	01606_1	nucleus	translation	protein binding	Ribosome
40S ribosomal protein S3a	K.LM#ELHGEGSSSGK.A	4.39836e+06	1.6971e+06	2.16157e+07	7154135	2058166	10144096	2852038	2175337	3727202	3510852	1304548	10717556	4076402	1250357	61874019	0.385849	4.9145	12.7368	0.0308335	0.115893	0.0352285	3	997.1	P61247	RPS3A	01606_1	nucleus	translation	protein binding	Ribosome
40S ribosomal protein S3a	K.LM#ELHGEGSSSGKATGDETGAKVER.A	5.64041e+06	4.54654e+06	3.5801e+07	9234828	4211394	15375804	5210819	4335456	6660844	3524913	3660280	11277727	4591069	5979021	109889507	0.806065	6.34723	7.87434	0.304097	0.0989705	0.0722429	5	997.1	P61247	RPS3A	01606_1	nucleus	translation	protein binding	Ribosome
40S ribosomal protein S3a	K.LMELHGEGSSSGKATGDETGAKVER.A	3.7414e+06	4.48565e+06	2.81755e+07	5359372	6026987	31585284	3488185	5182856	13626172	1564145	2709125	16578284	4553898	4023619	50912201	1.19892	7.53073	6.28125	0.306003	0.0242269	0.0235596	4	997.1	P61247	RPS3A	01606_1	nucleus	translation	protein binding	Ribosome
40S ribosomal protein S3a	K.LMELHGEGSSSGK.A	1.60682e+07	1.02525e+07	5.67586e+07	23232618	13271552	68801958	12289179	15117129	25456323	8656956	4897016	41127300	20093948	7724416	91648687	0.638064	3.53236	5.53606	0.176898	0.0353979	0.0264379	3	997.1	P61247	RPS3A	01606_1	nucleus	translation	protein binding	Ribosome
40S ribosomal protein S3a	K.LITEDVQGK.N	1.53048e+08	1.121e+08	3.26206e+08	155171981	141021377	20313941	129673159	103892571	50015294	147963347	98782939	252486980	179385504	104705089	982006415	0.732451	2.13139	2.90994	0.0431145	0.421062	0.436175	2	997.1	P61247	RPS3A	01606_1	nucleus	translation	protein binding	Ribosome
40S ribosomal protein S3a	R.EVQTNDLKEVVNK.L	4.10897e+06	5.07969e+06	4.45558e+07	4517593	6318310	28465094	4605270	5275863	11012711	2536958	3956230	23016174	4776075	4768376	115729307	1.23624	10.8435	8.77136	0.192546	0.0293324	0.0324422	2	997.1	P61247	RPS3A	01606_1	nucleus intracellular	translation	protein binding structural constituent of ribosome	Ribosome
40S ribosomal protein S3a	K.FKLITEDVQGK.N	5.13177e+06	2.89385e+06	1.36763e+07	6111204	3939706	12280629	5800722	1956031	13847441	2897270	3577957	9591402	5717877	2101711	18985800	0.563909	2.66503	4.72599	0.0739511	0.0265344	0.0180776	2	997.1	P61247	RPS3A	01606_1	nucleus	translation	protein binding	Ribosome
40S ribosomal protein S3a	K.LIPDSIGKDIEKACQSIYPLHDVFVR.K	1.30878e+06	1.65202e+06	5.55044e+06	1069971	972702	7962527	1116230	2013668	923199	407621	1458744	11160771	2641299	2162960	2155268	1.26226	4.24093	3.35979	0.259974	0.11956	0.173899	4	997.1	P61247	RPS3A	01606_1	nucleus	translation	protein binding	Ribosome
40S ribosomal protein S3a	K.LIPDSIGKDIEKACQSIYPLHDVFVR.K	227410	441213	1.69466e+06	84293	85104	2564620	160591	667853	824698	29162	350311		635594	661585		1.94016	7.45199	3.84091	0.200162	0.0846808	0.131434	5	997.1	P61247	RPS3A	01606_1	nucleus	translation	protein binding	Ribosome
40S ribosomal protein S3a	K.TSYAQHQQVR.Q	1.04753e+06	801493	2.2041e+06	1292847	1117465	2634154	344601	951805	830523	941031	642473	1832769	1611646	494231	3518952	0.765126	2.10409	2.74999	0.369798	0.135531	0.0586253	3	997.1	P61247	RPS3A	01606_1	nucleus	translation	protein binding	Ribosome
40S ribosomal protein S3a	K.ATGDETGAKVERADGYEPPVQESV.-	758671	600126	148088	1128960			956033			752560	535678	148088	197133	664573		0.791022	0.195193	0.246761	0.446348			3	997.1	P61247	RPS3A	01606_1	nucleus	translation	protein binding	Ribosome
40S ribosomal protein S3a	K.DWYDVK.A	540683	309488	1.50574e+06	539058	189433	902583	722595	293571	431719	376853	303348	499314	524227	451600	4189329	0.572402	2.78488	4.86525	0.0570014	0.224357	0.0858691	2	1.25463e+06	P61247	RPS3A	01606_1	nucleus intracellular	translation	protein binding structural constituent of ribosome	Ribosome
40S ribosomal protein S3a	K.APAMFNIR.N	1.6088e+07	1.02266e+07	5.88383e+07	15996092	15179145	1242398	16311056	14133134	21516224	10762261	467964	42330357	21282610	11126329	170264311	0.635669	3.65728	5.75343	0.211421	0.407246	0.251767	2	1.25463e+06	P61247	RPS3A	01606_1	nucleus intracellular	translation	protein binding structural constituent of ribosome	Ribosome
40S ribosomal protein S3a	K.LMELHGEGSSSGKATGDETGAKVER.A	2.62056e+07	2.88504e+07	1.51074e+08	42516874	31615929	170726119	22792902	36162850	74115661	11525615	18542303	88010558	27986857	29080392	271442006	1.10093	5.76494	5.23645	0.345851	0.0274544	0.0252048	5	997.1	P61247	RPS3A	01606_1	nucleus	translation	protein binding	Ribosome
40S ribosomal protein S3a	K.LMELHGEGSSSGKATGDETGAKVER.A	262584	397996	3.46728e+06	609409	149479	3730677	116704	907640	1606715			1909895	61638	136868	6621823	1.51569	13.2045	8.71185	0.355161	0.030039	0.0338001	3	997.1	P61247	RPS3A	01606_1	nucleus	translation	protein binding	Ribosome
40S ribosomal protein S3a	K.MM#EIMTR.E	4.32051e+06		2.21094e+07	4320508					92203			7252140			58983942		5.11732					2	997.1	P61247	RPS3A	01606_1	nucleus intracellular	translation	protein binding structural constituent of ribosome	Ribosome
40S ribosomal protein S3a	K.LIPDSIGKDIEK.A	6.91983e+07	5.09631e+07	1.19265e+08	72296486	62628775	114635179	70345390	59167985	74278791	58006172	34186411	69353850	76145129	47869365	218791595	0.73648	1.72352	2.34022	0.0810944	0.139112	0.0586063	3	997.1	P61247	RPS3A	01606_1	nucleus	translation	protein binding	Ribosome
40S ribosomal protein S3a	K.APAM#FNIR.N	781439	1.88183e+06	5.69768e+06	30117	2258134	139547	681801	2600384	636228	2272030	2175371	480675	141807	493447	21534270	2.40817	7.29127	3.02773	0.130385	0.274968	0.376524	2	1.25463e+06	P61247	RPS3A	01606_1	nucleus intracellular	translation	protein binding structural constituent of ribosome	Ribosome
40S ribosomal protein S3a	K.NCLTNFHGM#DLTR.D			1.20889e+07												12088907							2	997.1	P61247	RPS3A	01606_1	nucleus	translation	protein binding	Ribosome
40S ribosomal protein S4, X isoform	K.YALTGDEVK.K	6.69151e+07	4.03582e+07	1.31208e+08	51618682	34184730	10723358	99385575	46838213	74555509	33920418	38115769	99744773	82735632	42293993	339809360	0.603125	1.96082	3.25109	0.127292	0.422797	0.284534	2	1.03466e+06	P62701	RPS4X	02427_1	intracellular	translation	RNA binding	Fc gamma R-mediated phagocytosis Regulation of actin cytoskeleton Ribosome Axon guidance
40S ribosomal protein S4, X isoform	R.LKYALTGDEVK.K	1.68629e+07	1.02038e+07	3.32585e+07	20593643	11606135	29467512	18915375	9570977	18420668	11244541	9672175	22376984	16697881	9966003	62768871	0.605106	1.97229	3.25942	0.0348419	0.101157	0.0295339	3	1.03466e+06	P62701	RPS4X	02427_1	intracellular	translation	RNA binding	Fc gamma R-mediated phagocytosis Regulation of actin cytoskeleton Ribosome Axon guidance
40S ribosomal protein S4, X isoform	R.LKYALTGDEVK.K	5.96068e+06	4.44429e+06	2.46337e+07	6608545	5526243	18435885	6426116	4463949	9676056	4193695	3718560	15575493	6614355	4068409	54847189	0.745601	4.13269	5.54277	0.0923455	0.0389137	0.0290532	2	1.03466e+06	P62701	RPS4X	02427_1	intracellular	translation	RNA binding	Fc gamma R-mediated phagocytosis Regulation of actin cytoskeleton Ribosome Axon guidance
40S ribosomal protein S4, X isoform	R.YPDPLIK.V	2.42821e+07	9.40328e+06	3.07956e+07	26290954	11911084	23109902	21939784	10511243	17441105	22422147	6563801	18780001	26475425	8626975	63851199	0.387252	1.26824	3.27498	0.0180776	0.406756	0.0378876	2	1.03466e+06	P62701	RPS4X	02427_1	intracellular	translation	RNA binding	Ribosome
40S ribosomal protein S4, X isoform	R.TIRYPDPLIK.V	2.46972e+07	1.8876e+07	8.60548e+07	25657619	21956742	66750449	25091271	18814145	34358461	17684569	15741057	39823095	30355216	18992220	203287157	0.7643	3.4844	4.55894	0.101811	0.0685728	0.0413488	3	1.03466e+06	P62701	RPS4X	02427_1	intracellular	translation	RNA binding	Ribosome
40S ribosomal protein S4, X isoform	R.TIRYPDPLIK.V	1.07126e+07	7.77013e+06	4.83205e+07	11622013	8931929	34693959	11915694	8650014	21561055	7729945	6045689	29930012	11582584	7452885	107096931	0.725329	4.51064	6.21875	0.0722206	0.0319983	0.0256384	2	1.03466e+06	P62701	RPS4X	02427_1	intracellular	translation	RNA binding	Ribosome
40S ribosomal protein S4, X isoform	K.FDTGNLCMVTGGANLGR.I	3.63634e+06	1.78146e+06	7.9786e+06	4224047	2068995	6148561	3343035	1976429	3917009	3124235	1324388	3998370	3854037	1756044	17850454	0.489906	2.19413	4.47867	0.0201761	0.141429	0.0331781	2	998.1	P62701	RPS4X	02427_1	intracellular	translation	RNA binding	Ribosome
40S ribosomal protein S4, X isoform	K.VRTDITYPAGFMDVISIDKTGENFR.L	506643	505958	4.17986e+06	432232	779158	3534759	647699	485032	1396071	496985	386652	3103602	449654	372988	8685004	0.998648	8.25011	8.26128	0.429519	0.0236245	0.0247045	3	998.1	P62701	RPS4X	02427_1	intracellular	translation	RNA binding	Ribosome
40S ribosomal protein S4, X isoform	K.VRTDITYPAGFMDVISIDKTGENFR.L	227607	195891	2.57014e+06	194503	273411	1471043	355466	245019	819119	261413	92668	5123624	99044	172465	2866765	0.860655	11.292	13.1203	0.391675	0.0246476	0.0228345	4	998.1	P62701	RPS4X	02427_1	intracellular	translation	RNA binding	Ribosome
40S ribosomal protein S4, X isoform	R.TDITYPAGFMDVISIDKTGENFR.L	6.70284e+06	3.4684e+06	1.40514e+07	4556404	6124667	12984660	7266110	925748	109735	8496900	2925051	43012186	6491942	3898136	99010	0.517452	2.09634	4.05126	0.0993944	0.266491	0.389236	3	998.1	P62701	RPS4X	02427_1	intracellular	translation	RNA binding	Ribosome
40S ribosomal protein S4, X isoform	K.LRECLPLIIFLR.N	4.87181e+06	5.05393e+06	1.29538e+07	4216727	6323906	19524371	5358182	3765109	8442184	4031394	5005241	18641792	5880949	5121462	5206933	1.03738	2.65893	2.56312	0.417751	0.0597069	0.0664342	2	998.1	P62701	RPS4X	02427_1	intracellular	translation	RNA binding	Fc gamma R-mediated phagocytosis Regulation of actin cytoskeleton Ribosome Axon guidance
40S ribosomal protein S4, X isoform	R.TDITYPAGFMDVISIDK.T	2.12416e+06	1.01754e+06	1.11764e+07	1889329	1024274	5126977	2078507	1073821		2586985	913537	7313588	1941833	1058542	21088504	0.479033	5.26153	10.9837	0.0137061	0.0311854	0.0221088	2	998.1	P62701	RPS4X	02427_1	intracellular	translation	RNA binding	Ribosome
40S ribosomal protein S4, X isoform	R.ECLPLIIFLR.N	4.04822e+07	2.81092e+07	1.3688e+08	31541275	31605396	141545414	39287201	33858847	61785469	46949946	20845158	116820351	44150497	26127517	227368724	0.69436	3.38124	4.86957	0.0548719	0.0291915	0.0230203	2	998.1	P62701	RPS4X	02427_1	intracellular	translation	RNA binding	Fc gamma R-mediated phagocytosis Regulation of actin cytoskeleton Ribosome Axon guidance
40S ribosomal protein S4, X isoform	R.ERHPGSFDVVHVK.D	5.51029e+06	7.69142e+06	1.38631e+07	2039104	12271743		3617318	9638105	2537482	6823537	4278540	10639015	9561195	4577274	28412671	1.39583	2.51585	1.80241	0.264295	0.260499	0.377747	2	999.1	P62701	RPS4X	02427_1	intracellular	translation	RNA binding	Ribosome
40S ribosomal protein S4, X isoform	K.LTGVFAPRPSTGPHK.L	2.31858e+06	2.43245e+06	2.0167e+07	3854376	3690520		2613554	2363217	5231918	860306	1810428	9318672	1946066	1865636	45950532	1.04911	8.69803	8.29083	0.382946	0.0542856	0.0487166	2	1.03466e+06	P62701	RPS4X	02427_1	intracellular	translation	RNA binding	Ribosome
40S ribosomal protein S4, X isoform	R.HPGSFDVVHVK.D	1.72766e+07	1.20918e+07	3.46251e+07	22756591	16607760	319895	17124478	10737200	10965542	11140739	9063648	22873777	18084399	11958507	104341179	0.699895	2.00417	2.86352	0.118235	0.368331	0.431517	3	999.1	P62701	RPS4X	02427_1	intracellular	translation	RNA binding	Ribosome
40S ribosomal protein S4, X isoform	R.ERHPGSFDVVHVK.D	1.38221e+07	1.78704e+07	3.35831e+07	10809744	26456385	3071800	7917030	20848440	5816567	14254097	11249653	21763646	22307652	12926962	103680377	1.29288	2.42966	1.87926	0.264091	0.441342	0.421896	3	999.1	P62701	RPS4X	02427_1	intracellular	translation	RNA binding	Ribosome
40S ribosomal protein S4, X isoform	K.GNKPWISLPR.G	1.72428e+07	1.23905e+07	6.20885e+07	17697466	14594649	54333333	20397922	12825980	31223467	11594256	9827441	39865970	19281607	12314090	122931286	0.718592	3.60083	5.01096	0.0891874	0.0326474	0.0246	2	998.1	P62701	RPS4X	02427_1	intracellular	translation	RNA binding	Ribosome
40S ribosomal protein S4, X isoform	R.LSNIFVIGK.G	1.85756e+08	1.72691e+07	9.92835e+07	121396516	27150878	41525532	558756781	21603319	59079743	17413323	401941	39732005	45457012	19920248	256796862	0.0929666	0.534484	5.7492	0.109722	0.420189	0.101491	2	998.1	P62701	RPS4X	02427_1	intracellular	translation	RNA binding	Ribosome
40S ribosomal protein S4, X isoform	R.LKYALTGDEVKK.I	1.21337e+06	2.83637e+06	5.40122e+06	481841	3838181	169804	823386	3331219	74539	1513382	2052668	3398905	2034854	2123398	17961651	2.3376	4.45144	1.90428	0.0543276	0.448186	0.282177	3	1.03466e+06	P62701	RPS4X	02427_1	intracellular	translation	RNA binding	Fc gamma R-mediated phagocytosis Regulation of actin cytoskeleton Ribosome Axon guidance
40S ribosomal protein S4, X isoform	K.HWMLDKLTGVFAPRPSTGPHK.L	857086	1.65497e+06	6.20001e+06	889472	2280520	5854152	745463	2086791	3597742	669126	176281	3636549	1124285	2076289	11711598	1.93093	7.23382	3.7463	0.359125	0.019309	0.0748407	5	1.03466e+06	P62701	RPS4X	02427_1	intracellular	translation	RNA binding	Ribosome
40S ribosomal protein S4, X isoform	K.LTGVFAPRPSTGPHK.L	1.08257e+07	1.18303e+07	5.86637e+07	14404317	14879159	615603	11780155	12651847	19853688	6549526	9186262	39142247	10568607	10603983	175043121	1.0928	5.41895	4.95876	0.342563	0.379196	0.399216	3	1.03466e+06	P62701	RPS4X	02427_1	intracellular	translation	RNA binding	Ribosome
40S ribosomal protein S4, X isoform	R.LKYALTGDEVKK.I	642414	1.98931e+06	7.76421e+06	59464	2649605		131416	2040192		768577	1706653	1342979	1610198	1560793	14185450	3.09662	12.086	3.90297	0.0695688	0.117823	0.236208	2	1.03466e+06	P62701	RPS4X	02427_1	intracellular	translation	RNA binding	Fc gamma R-mediated phagocytosis Regulation of actin cytoskeleton Ribosome Axon guidance
40S ribosomal protein S4, X isoform	K.LRECLPLIIFLR.N	1.75654e+06	1.72873e+06	9.72491e+06	1212710	2080845	11450876	1298960	1043939	5098398	1382744	1684948	16185628	3131755	2105181	6164728	0.984165	5.53639	5.62547	0.443436	0.0242957	0.0225976	3	998.1	P62701	RPS4X	02427_1	intracellular	translation	RNA binding	Fc gamma R-mediated phagocytosis Regulation of actin cytoskeleton Ribosome Axon guidance
40S ribosomal protein S4, X isoform	K.HWMLDKLTGVFAPRPSTGPHK.L	1.00931e+06	1.87399e+06	1.01549e+07	962489	2247252	10206851	1138205	2427530	5393259	715966	679302	5696052	1220594	2141892	19323486	1.8567	10.0612	5.41886	0.137625	0.0180776	0.0295982	4	1.03466e+06	P62701	RPS4X	02427_1	intracellular	translation	RNA binding	Ribosome
40S ribosomal protein S4, X isoform	K.HWMLDKLTGVFAPRPSTGPHK.L	275013	660543	2.48435e+06	214957	819334	6224770	380439	903639	2007541	37515	250057	1580453	467143	669142	124639	2.40186	9.03357	3.76107	0.124728	0.110878	0.276675	3	1.03466e+06	P62701	RPS4X	02427_1	intracellular	translation	RNA binding	Ribosome
40S ribosomal protein S4, X isoform	R.TDITYPAGFM#DVISIDKTGENFR.L	367282	225014	1.18373e+06	339913	208151	1247771	211919	45721	1589659	885093	322030	117325	32203	324156	1780156	0.612647	3.22294	5.26067	0.421216	0.171114	0.106334	3	998.1	P62701	RPS4X	02427_1	intracellular	translation	RNA binding	Ribosome
40S ribosomal protein S5	R.QAVDVSPLR.R	4.47536e+07	3.23671e+07	1.45359e+08	49951923	40762149	86082460	44804081	34851494	58786189	40981013	25803568	98789907	43277415	28051035	337779376	0.723228	3.24799	4.49097	0.0425873	0.0638138	0.03737	2	1000.2	M0QZN2	RPS5	04695_1	intracellular cytoplasm	translation	RNA binding protein binding	Ribosome
40S ribosomal protein S5	K.TIAECLADELINAAK.G	4.97969e+07	3.4055e+07	7.82469e+07	37321094	42109585	1037570	54069563	36697410	89630514	52738526	21751723	16272305	55058529	35661441	206047178	0.683878	1.57132	2.29766	0.0727035	0.328249	0.406039	2	1000.2	M0QZN2	RPS5	04695_1	intracellular	translation	RNA binding	Ribosome
40S ribosomal protein S5	K.HAFEIIHLLTGENPLQVLVNAIINSGPREDSTR.I	455471	687532	871324	360684		17277	457745			83678	687532		919777		1725370	1.5095	1.91302	1.26732		0.379309		4	1000.2	M0R0R2	RPS5	04695_1	intracellular	translation	RNA binding	Ribosome
40S ribosomal protein S5	K.TIAECLADELINAAK.G	4.78965e+06	4.02628e+06	2.53739e+07	2947978	4518539	25495121	4114164	4683883	18950715	7089145	3091244	3330607	5007299	3811439	53719069	0.840621	5.29765	6.30207	0.320501	0.0842493	0.0644491	3	1000.2	M0QZN2	RPS5	04695_1	intracellular	translation	RNA binding	Ribosome
40S ribosomal protein S5	K.TIAECLADELINAAKGSSNSYAIK.K	760347	1.53571e+06	3.71133e+06	244116	1599034	1790249	784137	1387079	1120390	1362957	1554828	573002	650179	1601886	11361672	2.01974	4.8811	2.41669	0.0662963	0.158326	0.39512	3	1000.2	M0QZN2	RPS5	04695_1	intracellular	translation	RNA binding	Ribosome
40S ribosomal protein S5	K.HAFEIIHLLTGENPLQVLVNAIINSGPREDSTR.I	1.39883e+06	767689	44238.3				415890	702937		1149436	1453761		2631157	146369	44238	0.548809	0.0316252	0.0576253	0.289541			5	1000.2	M0R0R2	RPS5	04695_1	intracellular	translation	RNA binding	Ribosome
40S ribosomal protein S5	R.VNQAIWLLCTGAR.E	860166	1.05104e+06	6.83763e+06	414110	1040636	7868338	1042728	1026820	2064580	827209	1129030	8549456	1156617	1007680	8868127	1.22191	7.94919	6.50557	0.212669	0.0247045	0.0240184	2	1000.2	M0QZN2	RPS5	04695_1	intracellular	translation	RNA binding	Ribosome
40S ribosomal protein S5	K.TIAECLADELINAAKGSSNSYAIK.K	27400.7	115751	251892		179877	653975	36188	105321			91031	28821	18613	86777	72880	4.2244	9.19291	2.17615	0.0319138	0.226994	0.463656	2	1000.2	M0QZN2	RPS5	04695_1	intracellular	translation	RNA binding	Ribosome
40S ribosomal protein S5	R.QAVDVSPLRR.V	1.09868e+07	1.10803e+07	2.42375e+07	6307803	18135283	84066	5923825	8024606	1247222	19158943	9243405	9625414	12556459	8917867	85993197	1.00851	2.20606	2.18744	0.422011	0.294849	0.28226	2	1000.2	M0QZN2	RPS5	04695_1	intracellular cytoplasm	translation	RNA binding protein binding	Ribosome
40S ribosomal protein S6	R.KLFNLSKEDDVR.Q	4.72274e+06	4.53061e+06	2.23672e+07	4967909	6145494	19178439	5893376	4138518	10133669	2688130	4055159	16893937	5341531	3783250	43262740	0.959318	4.73607	4.93691	0.447614	0.0278374	0.025383	2	1001.2	A2A3R5	RPS6	01592_1	nucleus cytoplasm intracellular	translation	protein binding structural constituent of ribosome	Insulin signaling pathway mTOR signaling pathway Ribosome
40S ribosomal protein S6	K.DIPGLTDTTVPR.R	5.94327e+06	3.12875e+06	1.70234e+07	4951863	3805225	8536505	6400038	3342497	7645202	5679692	2264760	8284049	6741500	3102512	43627679	0.526435	2.86431	5.44095	0.0234458	0.123297	0.0381386	2	1001.2	A2A3R5	RPS6	01592_1	nucleus cytoplasm intracellular	translation	protein binding structural constituent of ribosome	Insulin signaling pathway mTOR signaling pathway Ribosome
40S ribosomal protein S6	K.RMATEVAADALGEEWKGYVVR.I	431353	619050	2.27949e+07	242349	337061	53453534	609241	923698	31746887	377807	837468	1825947	496015	377975	4153131	1.43514	52.845	36.8223	0.251935	0.0293926	0.0337539	3	1001.2	P62753	RPS6	01592_1	nucleus cytoplasm intracellular	translation	protein binding structural constituent of ribosome	Insulin signaling pathway mTOR signaling pathway Ribosome
40S ribosomal protein S6	R.MATEVAADALGEEWKGYVVR.I	4.31428e+06	4.34625e+06	2.32767e+07	2949815	4865656	19926792	4960462	5029662	4994478	2723273	3344184	15290970	6623566	4145498	52894669	1.00741	5.39528	5.35559	0.409597	0.053047	0.0504486	2	1001.2	A2A3R5	RPS6	01592_1	nucleus cytoplasm intracellular	translation	protein binding structural constituent of ribosome	Insulin signaling pathway mTOR signaling pathway Ribosome
40S ribosomal protein S6	R.MATEVAADALGEEWKGYVVR.I	1.90281e+06	1.90066e+06	1.60636e+07	932061	2120278	8508511	2671662	2007048	1069998	948022	1834635	8170431	3059514	1640672	46505653	0.998867	8.44205	8.45162	0.371988	0.111785	0.115604	3	1001.2	A2A3R5	RPS6	01592_1	nucleus cytoplasm intracellular	translation	protein binding structural constituent of ribosome	Insulin signaling pathway mTOR signaling pathway Ribosome
40S ribosomal protein S6	R.GCIVDANLSVLNLVIVK.K	620188	591173	1.98422e+06	545965	680365	1116919	239650	653408	57223	947309	668458	1036339	747827	362462	5726403	0.953217	3.19939	3.35641	0.44322	0.391714	0.397464	2	1001.2	A2A3R5	RPS6	01592_1	nucleus cytoplasm intracellular	translation	protein binding structural constituent of ribosome	Insulin signaling pathway mTOR signaling pathway Ribosome
40S ribosomal protein S6	R.KLFNLSKEDDVR.Q	2.30332e+07	1.90459e+07	1.01338e+08	26655349	22936144	79442686	27494383	17872744	41148792	14658637	16669069	63726294	23324582	18705592	221035364	0.826887	4.39965	5.32074	0.234788	0.0351333	0.0287005	3	1001.2	A2A3R5	RPS6	01592_1	nucleus cytoplasm intracellular	translation	protein binding structural constituent of ribosome	Insulin signaling pathway mTOR signaling pathway Ribosome
40S ribosomal protein S6	K.KGEKDIPGLTDTTVPR.R	400634	1.34684e+06	1.24982e+07	440290	1687946	7950101	504630	1784573	4334244	104445	908055	10076756	553170	1006771	27631672	3.36176	31.1961	9.27967	0.0399904	0.0194937	0.0244121	2	1001.2	A2A3R5	RPS6	01592_1	nucleus cytoplasm intracellular	translation	protein binding structural constituent of ribosome	Insulin signaling pathway mTOR signaling pathway Ribosome
40S ribosomal protein S6	K.KGEKDIPGLTDTTVPR.R	6.71497e+06	1.05547e+07	1.92036e+07	7070731	12180636	33203212	7045953	9879552	15946360	4236922	9130242	15669506	8506286	11028211	11995292	1.57181	2.85982	1.81944	0.0448234	0.0306306	0.0725316	4	1001.2	A2A3R5	RPS6	01592_1	nucleus cytoplasm intracellular	translation	protein binding structural constituent of ribosome	Insulin signaling pathway mTOR signaling pathway Ribosome
40S ribosomal protein S6	K.KGEKDIPGLTDTTVPR.R	7.38375e+06	1.34945e+07	5.40625e+07	7874664	14259376	56111920	7788194	14385096	28946530	4887922	12342379	48190419	8984218	12991148	83001068	1.82759	7.32182	4.00626	0.0257331	0.0175642	0.0201256	3	1001.2	A2A3R5	RPS6	01592_1	nucleus cytoplasm intracellular	translation	protein binding structural constituent of ribosome	Insulin signaling pathway mTOR signaling pathway Ribosome
40S ribosomal protein S7	K.AQQNNVEHKVETFSGVYK.K	2.20641e+07	1.84031e+07	3.41409e+07	28631919	20214761	55732923	23329521	18671548	31345279	14766635	16706267	23845614	21528483	18019876	25639744	0.834073	1.54735	1.85517	0.227079	0.127912	0.0473982	4	1002.1	P62081	RPS7	04712_1	intracellular	translation	protein binding structural constituent of ribosome	Ribosome
40S ribosomal protein S7	R.KAIIIFVPVPQLK.S	1.85652e+06	2.97024e+06	1.26682e+07	1183923	2532520	12994638	2773824	4017292	4798143	1275039	2395661	11954327	2193297	2935500	20925593	1.5999	6.82361	4.26503	0.0834197	0.0234729	0.0284254	2	1002.1	P62081	RPS7	04712_1	intracellular	translation	protein binding structural constituent of ribosome	Ribosome
40S ribosomal protein S7	R.TLTAVHDAILEDLVFPSEIVGKR.I	1.33837e+07	1.11454e+07	2.7851e+07	10899435	12384329	32668490	13690411	11637727	3620279	10927848	9462665	38940355	18016995	11097061	36174713	0.832764	2.08097	2.49886	0.195505	0.302079	0.236353	3	1002.1	P62081	RPS7	04712_1	intracellular	translation	protein binding structural constituent of ribosome	Ribosome
40S ribosomal protein S7	R.TLTAVHDAILEDLVFPSEIVGKR.I	5.30199e+06	5.55326e+06	2.80177e+07	3677088	6871818	27073711	4683564	4185780	3893602	5321899	5382444	37132783	7525429	5772999	43970509	1.04739	5.28436	5.04526	0.390208	0.0686762	0.0730592	4	1002.1	P62081	RPS7	04712_1	intracellular	translation	protein binding structural constituent of ribosome	Ribosome
40S ribosomal protein S7	R.TLTAVHDAILEDLVFPSEIVGKR.I	1.03591e+06	1.21866e+06	1.06666e+06	837310	1488849	2423993	924682	1550536	34522	801999	840892	1508569	1579668	994378	299555	1.17641	1.02968	0.87527	0.293482	0.280199	0.24206	2	1002.1	P62081	RPS7	04712_1	intracellular	translation	protein binding structural constituent of ribosome	Ribosome
40S ribosomal protein S7	K.AIIIFVPVPQLK.S	1.9923e+07	1.41101e+07	9.66671e+07	15861588	14683034	40928708	17697127	14364371	1144650	18817053	11655218	136944317	27316356	15737875	207650897	0.708232	4.85203	6.85091	0.0647949	0.364842	0.300241	2	1002.1	P62081	RPS7	04712_1	intracellular	translation	protein binding structural constituent of ribosome	Ribosome
40S ribosomal protein S7	K.IVKPNGEKPDEFESGISQALLELEMNSDLK.A	8.01398e+06	4.96032e+06	2.77205e+07	7055518	5457548	22146849	7653816	4775370	170477	8847239	4129025	42480951	8499334	5479319	46083884	0.618958	3.45902	5.58846	0.0211336	0.443221	0.364181	4	1002.1	P62081	RPS7	04712_1	intracellular	translation	protein binding structural constituent of ribosome	Ribosome
40S ribosomal protein S7	K.IVKPNGEKPDEFESGISQALLELEMNSDLK.A	1.26415e+06	792427	1.51921e+06	983412	880855	1558697	1328988	930458		1157720	556889	1479723	1586461	801505		0.626848	1.20177	1.91716	0.0416419	0.199465	0.0381109	3	1002.1	P62081	RPS7	04712_1	intracellular	translation	protein binding structural constituent of ribosome	Ribosome
40S ribosomal protein S7	K.IVKPNGEKPDEFESGISQALLELEMNSDLK.A	377915	281839	3.55904e+06	471520	171561	1628544	173282	311256	63588	651400	302145	5290836	215458	342394	7253185	0.745774	9.41756	12.6279	0.352874	0.187816	0.154718	5	1002.1	P62081	RPS7	04712_1	intracellular	translation	protein binding structural constituent of ribosome	Ribosome
40S ribosomal protein S7	R.TLTAVHDAILEDLVFPSEIVGK.R	6.45057e+06	4.56212e+06	3.24392e+07	6095166	4825918	17122867	7434520	5813463	27455653	4723600	3059088	3346122	7548983	4549994	81832174	0.707243	5.02889	7.11056	0.0929628	0.137722	0.0850744	3	1002.1	P62081	RPS7	04712_1	intracellular	translation	protein binding structural constituent of ribosome	Ribosome
40S ribosomal protein S7	R.TLTAVHDAILEDLVFPSEIVGK.R	3.47907e+06	2.31218e+06	5.40544e+06	3034002	2200233	7030636	3581420	1987465	3600484	2882792	2052412	627991	4418083	3008614	10362662	0.664597	1.5537	2.33781	0.0424387	0.451599	0.306623	2	1002.1	P62081	RPS7	04712_1	intracellular	translation	protein binding structural constituent of ribosome	Ribosome
40S ribosomal protein S7	K.HVVFIAQR.R	1.66967e+07	1.25015e+07	9.67729e+07	20147891	14880722	75986712	16213499	14327588	34345226	12380058	11280580	53450712	18045447	9517006	223309067	0.748738	5.79592	7.74092	0.100634	0.0316094	0.0265344	2	1002.1	P62081	RPS7	04712_1	intracellular	translation	protein binding structural constituent of ribosome	Ribosome
40S ribosomal protein S7	K.VETFSGVYK.K	3.70822e+07	2.13742e+07	7.49103e+07	39914509	23332838	33154456	40510239	26168215	31202735	27227419	16087156	44725397	40676433	19908422	190558804	0.5764	2.02012	3.50472	0.0301241	0.262914	0.0822643	2	1002.1	P62081	RPS7	04712_1	intracellular	translation	protein binding structural constituent of ribosome	Ribosome
40S ribosomal protein S7	K.EIEVGGGR.K	1.80705e+06	1.25649e+06	5.17287e+06	2902158	1551305	7265776	1079396	1502475	3379125	1166832	976609	7635672	2079824	995581	2410918	0.695327	2.8626	4.11692	0.218964	0.050995	0.0274544	2	1002.1	P62081	RPS7	04712_1	intracellular	translation	protein binding structural constituent of ribosome	Ribosome
40S ribosomal protein S7	K.LTGKDVNFEFPEFQL.-	4.64449e+06	5.32057e+06	3.58348e+07	3716599	4668319	17760658	5827967	5465668	405067	3336072	6430419	36454889	5697310	4717888	88718686	1.14557	7.71556	6.73514	0.25034	0.278517	0.30756	2	1002.1	P62081	RPS7	04712_1	intracellular	translation	protein binding structural constituent of ribosome	Ribosome
40S ribosomal protein S7	K.DVNFEFPEFQL.-	7.92966e+06	6.36715e+06	9.89028e+07	6136449	4088519	21626191	6315824	14728217	6570934	6257430	1772677	1036662	13008922	4879191	366377341	0.802954	12.4725	15.5333	0.254471	0.341034	0.268379	2	1002.1	P62081	RPS7	04712_1	intracellular	translation	protein binding structural constituent of ribosome	Ribosome
40S ribosomal protein S7	K.KLTGKDVNFEFPEFQL.-	170522	580035	3.56897e+06	88613	658072	2557171	312544	677867	1191888	53914	284451	3125278	227015	699752	7401537	3.40153	20.9297	6.15302	0.0427172	0.0217662	0.0300375	2	1002.1	P62081	RPS7	04712_1	intracellular	translation	protein binding structural constituent of ribosome	Ribosome
40S ribosomal protein S7	K.AQQNNVEHK.V	182201	144198	164025	8541	262050	290227	307767	142892	99695	70662	132048	102153	341833	39802		0.791423	0.900244	1.1375	0.403144	0.370545	0.393083	2	1002.1	P62081	RPS7	04712_1	intracellular	translation	protein binding structural constituent of ribosome	Ribosome
40S ribosomal protein S7	K.VHLDKAQQNNVEHKVETFSGVYK.K	147176	506483	2.47096e+06	245975	160475	2889122	195511	887102	2506093	37265	419503	2123331	109953	558853	2365281	3.44134	16.7891	4.87865	0.072682	0.017928	0.0246045	3	1002.1	P62081	RPS7	04712_1	intracellular	translation	protein binding structural constituent of ribosome	Ribosome
40S ribosomal protein S7	K.LTGKDVNFEFPEFQL.-	232456	431679	1.72257e+06	136601	647017	2096669	165415	350732	71531	257829	399535	2620599	369978	329430	2101494	1.85704	7.41032	3.9904	0.0660046	0.132848	0.256168	3	1002.1	P62081	RPS7	04712_1	intracellular	translation	protein binding structural constituent of ribosome	Ribosome
40S ribosomal protein S7	K.AQQNNVEHKVETFSGVYK.K	8.4831e+06	2.85848e+06	2.34794e+07	3711831	5037513	6623398	12766461	3262463	11733351	2669566	1898927	17156931	14784536	1235005	58404103	0.336961	2.76779	8.21397	0.113357	0.158848	0.0343723	3	1002.1	P62081	RPS7	04712_1	intracellular	translation	protein binding structural constituent of ribosome	Ribosome
40S ribosomal protein S7	K.AQQNNVEHKVETFSGVYKK.L	194720	616852	6.20664e+06	62921	641318	4951554	228113	590836	2428717		634261	3311674	293126	600991	14134602	3.16789	31.8747	10.0618	0.0398012	0.0234729	0.0223463	3	1002.1	P62081	RPS7	04712_1	intracellular	translation	protein binding structural constituent of ribosome	Ribosome
40S ribosomal protein S8	R.LDVGNFSWGSECCTR.K	3.19486e+06	2.67409e+06	1.74321e+07	3124783	2820312	7981424	3052928	2812362	4110795	2815935	2270723	9981714	3785801	2792980	47654270	0.836998	5.45628	6.51886	0.0848905	0.0669061	0.051126	2	1003.1	P62241	RPS8	15969_1	intracellular	translation metabolic process	protein binding structural constituent of ribosome	Ribosome
40S ribosomal protein S9	K.IEDFLERR.L	1.49686e+07	1.01491e+07	2.83915e+07	15007123	12675816	20741975	15326299	10679940	13264539	12711649	8003218	20142572	16829369	9237343	59417041	0.678024	1.89674	2.79745	0.0337199	0.160824	0.0566982	2	1.30863e+06	A0A024R4M0	RPS9	04696_1	cytoplasm intracellular	translation	protein binding RNA binding	Ribosome
40S ribosomal protein S9	K.HIDFSLR.S	5.38766e+07	4.23717e+07	1.83826e+08	52522314	61345535	158381369	54275868	43039564	89333689	40645824	27039915	149963493	68062324	38061925	337627203	0.786459	3.41199	4.33842	0.181187	0.0300822	0.0268468	2	1.30863e+06	A0A024R4M0	RPS9	04696_1	cytoplasm intracellular	translation	protein binding RNA binding	Ribosome
40S ribosomal protein S9	K.LIGEYGLR.N	6.15191e+07	4.79177e+07	1.73426e+08	60073068	59893606	3072598	64634530	43538895	104248935	49834806	33411612	132491884	71533902	54826702	453892153	0.778908	2.81907	3.61926	0.121475	0.450127	0.3979	2	1.30864e+06	A0A024R4M0	RPS9	04696_1	cytoplasm intracellular	translation cellular iron ion homeostasis	protein binding rRNA binding RNA binding	Ribosome
40S ribosomal protein S9	K.IEDFLER.R	4.47473e+06	1.49255e+06	6.77604e+06	5666727	2147609	4839843	4804298	1378706	3177125	3417001	833658	2235514	4010884	1610208	16851661	0.33355	1.51429	4.53992	0.023463	0.415645	0.0582419	2	1.30863e+06	A0A024R4M0	RPS9	04696_1	cytoplasm intracellular	translation	protein binding RNA binding	Ribosome
40S ribosomal protein S9	R.KQVVNIPSFIVR.L	4.66713e+06	2.54605e+06	2.61157e+07	6225244	4185194	17901325	3007804	1816382	8260413	4569022	2174217	10453819	4866432	2008412	67847288	0.545529	5.59567	10.2573	0.0566497	0.0494938	0.0291915	2	1.30863e+06	A0A024R4M0	RPS9	04696_1	cytoplasm intracellular	translation	protein binding RNA binding	Ribosome
40S ribosomal protein S9	R.LFEGNALLR.R	2.96405e+07	1.64941e+07	6.51646e+07	28847829	17776201	67796209	30969421	14304174	40736745	20814641	11719547	56326068	37930166	22176563	95799435	0.556472	2.1985	3.95078	0.038535	0.033414	0.0199691	2	1.30863e+06	A0A024R4M0	RPS9	04696_1	cytoplasm intracellular	translation	protein binding RNA binding	Ribosome
40S ribosomal protein S9	R.KQVVNIPSFIVR.L	3.77928e+06	3.55363e+06	2.2526e+07	2996869	3651497	9347724	4280888	3986432	4879101	3181303	3276679	8466340	4658043	3299910	67410651	0.940294	5.96039	6.33886	0.380697	0.0877498	0.0793279	3	1.30863e+06	A0A024R4M0	RPS9	04696_1	cytoplasm intracellular	translation	protein binding RNA binding	Ribosome
40S ribosomal protein S9	K.QVVNIPSFIVR.L	5.33144e+06	3.7657e+06	2.04759e+07	4421650	4230592	9285137	4279146	3137610	4567353	4381388	3155039	17972562	8243585	4539548	50078538	0.706319	3.84059	5.43748	0.12655	0.107575	0.0591198	2	1.30863e+06	A0A024R4M0	RPS9	04696_1	cytoplasm intracellular	translation	protein binding RNA binding	Ribosome
40S ribosomal protein S9	K.KGQGGAGAGDDEEED.-	354413	381710	1.61821e+06	106057	160376	1505350	184902	456384	326468	823837	347451	3529636	302854	562630	1111404	1.07702	4.56591	4.23938	0.352506	0.0754823	0.0824964	2	1.30863e+06	A0A024R4M0	RPS9	04696_1	cytoplasm	translation	protein binding	Ribosome
40S ribosomal protein S9	K.LDYILGLK.I	4.09869e+06	2.05478e+06	8.9378e+06	5457791	2634413	7051582	2927043	1812288	3683633	3481040	1507130	6343528	4528880	2265299	18672473	0.501327	2.18065	4.34976	0.0313525	0.126669	0.0317994	2	1.30863e+06	A0A024R4M0	RPS9	04696_1	cytoplasm intracellular	translation	protein binding RNA binding	Ribosome
40S ribosomal protein S9	K.MKLDYILGLK.I	2.76722e+06	1.73569e+06	9.03839e+06	2107018	2533288	7243118	2813009	959125	4077332	1780078	1530434	8436852	4368756	1919894	16396246	0.627232	3.26624	5.20739	0.135862	0.0377261	0.0258275	2	1.30863e+06	A0A024R4M0	RPS9	04696_1	cytoplasm intracellular	translation	protein binding RNA binding	Ribosome
40S ribosomal protein S9	R.ELLTLDEKDPR.R	2.2446e+07	1.41668e+07	7.73706e+07	25743501	16724035	67389535	23145587	12591028	35357505	15195308	12124724	47658922	25699553	15227537	159076404	0.631152	3.44697	5.46139	0.0419157	0.0400365	0.0254153	2	1.30864e+06	A0A024R4M0	RPS9	04696_1	cytoplasm intracellular	translation cellular iron ion homeostasis	protein binding rRNA binding RNA binding	Ribosome
40S ribosomal protein S9	R.RLFEGNALLR.R	1.16052e+07	1.05727e+07	6.10518e+07	10669843	12931795	59243837	13126401	9627872	24033780	7808817	8617868	41744827	14815754	11113272	119184659	0.911031	5.26072	5.77447	0.365894	0.0277491	0.025383	2	1.30863e+06	A0A024R4M0	RPS9	04696_1	cytoplasm intracellular	translation	protein binding RNA binding	Ribosome
40S ribosomal protein SA	K.FAAATGATPIAGR.F	7.07647e+07	5.1598e+07	2.0133e+08	84082031	53530798	157929551	80403193	57556344	124209911	38028523	45534225	253843	80545182	49770513	522925135	0.729148	2.84506	3.90189	0.174944	0.402799	0.436807	2	1.29122e+06	A0A0C4DG17	RPSA	01038_1	nucleus cytoplasm	translation	receptor activity structural constituent of ribosome	Ribosome
40S ribosomal protein SA	R.YVDIAIPCNNK.G	3.98316e+07	3.1881e+07	1.15559e+08	38137286	34566648	97961764	43642632	35068146	74402741	25452389	27508373	81075591	52094195	30380810	208794069	0.800394	2.90118	3.62468	0.206176	0.0323931	0.0236275	2	1.29122e+06	A0A0C4DG17	RPSA	01038_1	nucleus cytoplasm	translation	receptor activity structural constituent of ribosome	Ribosome
40S ribosomal protein SA	R.KSDGIYIINLK.R	5.25922e+06	4.31155e+06	1.72816e+07	5572726	3927261	18443524	5768879	4622724	8178589	3604610	3797960	14407593	6090663	4898263	28096669	0.819808	3.28596	4.00821	0.177216	0.0294864	0.0240061	3	1.29122e+06	A0A0C4DG17	RPSA	01038_1	nucleus cytoplasm	translation	receptor activity structural constituent of ribosome	Ribosome
40S ribosomal protein SA	R.KSDGIYIINLK.R	1.29573e+07	1.12267e+07	4.65266e+07	13047614	10438383	43214462	15793177	12007071	20089064	8423743	9652251	29025738	14564663	12809078	93777261	0.866438	3.59077	4.14429	0.289892	0.0390958	0.031046	2	1.29122e+06	A0A0C4DG17	RPSA	01038_1	nucleus cytoplasm	translation	receptor activity structural constituent of ribosome	Ribosome
40S ribosomal protein SA	R.AIVAIENPADVSVISSR.N	1.18267e+07	1.06045e+07	4.11825e+07	12199412	11666643	32119795	11407103	12848712	18046815	8398787	8655952	991210	15301542	9246600	113572014	0.896655	3.48216	3.8835	0.324504	0.39839	0.376072	2	1.29122e+06	A0A0C4DG17	RPSA	01038_1	nucleus cytoplasm	translation	receptor activity structural constituent of ribosome	Ribosome
40S ribosomal protein SA	K.FLAAGTHLGGTNLDFQMEQYIYKR.K	1.1727e+06	1.37608e+06	2.62079e+06	1169377	1381526	2222643	1110496	1226940	415820	641785	1650235	3453151	1769149	1245599	4391534	1.17342	2.23483	1.90454	0.248458	0.247446	0.323076	4	1.29122e+06	A0A0C4DG17	RPSA	01038_1	nucleus cytoplasm	translation	receptor activity	Ribosome
40S ribosomal protein SA	R.FTPGTFTNQIQAAFR.E	2.28195e+06	570858	3.08299e+07	565767	323900	472631	1013446	412764	351749	1057125	463472	664130	6491468	1083297	121831048	0.250162	13.5103	54.0062	0.125623	0.423472	0.258122	2	1.29122e+06	A0A0C4DG17	RPSA	01038_1	nucleus cytoplasm	translation	receptor activity	Ribosome
40S ribosomal protein SA	R.EHPWEVMPDLYFYRDPEEIEKEEQAAAEK.A	115887	135753	1.61346e+06	135416	294862	779018	99305	110691	501658	23317	116185	867891	205511	21273	4305259	1.17142	13.9226	11.8853	0.449917	0.0307954	0.0349454	4	1.29122e+06	A0A0C4DG17	RPSA	01038_1	nucleus cytoplasm	translation	receptor activity structural constituent of ribosome	Ribosome
40S ribosomal protein SA	R.LLVVTDPR.A	1.16237e+08	8.81181e+07	2.48002e+08	116710903	99398308	12754392	124778066	104416032	199673424	81341294	60187303	195826792	142119057	88470700	583752143	0.758088	2.13358	2.81442	0.139521	0.432384	0.35666	2	1.29122e+06	A0A0C4DG17	RPSA	01038_1	nucleus cytoplasm	translation	receptor activity structural constituent of ribosome	Ribosome
40S ribosomal protein SA	R.FTPGTFTNQIQAAFREPR.L	1.64753e+07	1.73372e+07	4.23816e+07	13465942	15695279	38728708	17065081	17913881	15660683	8635683	17156224	31722094	26734436	18583510	83414999	1.05232	2.57244	2.44454	0.34597	0.0927099	0.0892571	3	1.29122e+06	A0A0C4DG17	RPSA	01038_1	nucleus cytoplasm	translation	receptor activity	Ribosome
40S ribosomal protein SA	K.FLAAGTHLGGTNLDFQMEQYIYKR.K	1.19934e+06	1.09594e+06	4.95926e+06	1477594	1123894	3555041	1112268	1241307	872533	685301	940008	3655402	1522200	1078571	11754076	0.913789	4.13499	4.5251	0.414373	0.1029	0.0861409	3	1.29122e+06	A0A0C4DG17	RPSA	01038_1	nucleus cytoplasm	translation	receptor activity	Ribosome
40S ribosomal protein SA	K.SDGIYIINLKR.T	245283	910082	5.23156e+06	71862	881935	4168412	402400	1237123	2837441	93064	945460	2391367	413808	575810	11529025	3.71033	21.3286	5.74845	0.038674	0.0223463	0.0284865	2	1.29122e+06	A0A0C4DG17	RPSA	01038_1	nucleus cytoplasm	translation	receptor activity structural constituent of ribosome	Ribosome
40S ribosomal protein SA	K.SDGIYIINLK.R	2.41449e+06	1.83624e+06	9.64432e+06	3325564	1707036	4759926	2382110	2208559	3221635	1351625	1536523	5383398	2598644	1892844	25212313	0.76051	3.99436	5.25221	0.217944	0.0807049	0.0472865	2	1.29122e+06	A0A0C4DG17	RPSA	01038_1	nucleus cytoplasm	translation	receptor activity structural constituent of ribosome	Ribosome
40S ribosomal protein SA	R.FTPGTFTNQIQAAFREPR.L	6.86371e+06	7.64181e+06	3.62319e+07	5548687	7988404	29509880	7596000	8782854	14393559	3881198	6336538	18008614	10428953	7459463	83015353	1.11337	5.27876	4.74126	0.300627	0.0358906	0.0362011	2	1.29122e+06	A0A0C4DG17	RPSA	01038_1	nucleus cytoplasm	translation	receptor activity	Ribosome
40S ribosomal protein SA	R.EHPWEVMPDLYFYRDPEEIEKEEQAAAEK.A	46966	59217.5	644640	87437	84932	153197	38442	53554	310191	8188	46925	331077	53797	51459	1784097	1.26086	13.7257	10.886	0.255585	0.0353561	0.0317207	3	1.29122e+06	A0A0C4DG17	RPSA	01038_1	nucleus cytoplasm	translation	receptor activity structural constituent of ribosome	Ribosome
40S ribosomal protein SA	K.GAHSVGLMWWMLAR.E	29781.3	61421.5	347030		10841	433038		67873	571592	3786	109424	36460	55776	57547		2.06242	11.6526	5.64998	0.245243	0.150468	0.148304	3	1.29122e+06	A0A0C4DG17	RPSA	01038_1	nucleus cytoplasm	translation	receptor activity structural constituent of ribosome	Ribosome
40S ribosomal protein SA	R.ADHQPLTEASYVNLPTIALCNTDSPLR.Y	1.12191e+07	5.03269e+06	1.84779e+07	353402	5930441	29224588	37225547	2717200	32978585	1143859	622346	11582807	6153770	10860760	125477	0.44858	1.64699	3.67157	0.458194	0.378791	0.371665	3	1.29122e+06	A0A0C4DG17	RPSA	01038_1	nucleus cytoplasm	translation	receptor activity structural constituent of ribosome	Ribosome
4F2 cell-surface antigen heavy chain	K.GLVLGPIHK.N	6.28911e+06	4.99244e+06	2.20227e+07	7265197	8920315		5693893	4126484	637927	6007759	3557456	7894989	6189604	3365502	57535214	0.793822	3.50172	4.41121	0.179494	0.455455	0.397438	2	1.01327e+06	J3KPF3	SLC3A2	01148_1	integral to membrane cell surface	transport carbohydrate metabolic process	protein binding
4F2 cell-surface antigen heavy chain	K.FTGLSKEELLK.V	8.63354e+06	8.34474e+06	3.03211e+07	8468250	11187216	1688070	9615673	6996672	15289256	6218239	7473565	24568612	10231996	7721513	79738532	0.966549	3.51201	3.63356	0.419744	0.311412	0.30152	2	1.01327e+06	J3KPF3	SLC3A2	01148_1	integral to membrane cell surface	transport carbohydrate metabolic process	protein binding
4F2 cell-surface antigen heavy chain	R.LKLEPHEGLLLR.F	5.28149e+07	6.82933e+07	2.33514e+08	63450514	72416457	168443609	86254445	87460643	14419727	45271417	50681488	117031209	16283309	62614534	634160735	1.29307	4.42136	3.41928	0.232986	0.224335	0.313067	3	1.01327e+06	J3KPF3	SLC3A2	01148_1
4F2 cell-surface antigen heavy chain	R.LKLEPHEGLLLR.F	2.5693e+06	1.89118e+06	8.9156e+06	3098776	2691425	7776347	2552891	1718084	4274205	2004931	1254999	8862714	2620593	1900195	14749117	0.736067	3.47005	4.71431	0.113097	0.0269538	0.0235226	2	1.01327e+06	J3KPF3	SLC3A2	01148_1
4F2 cell-surface antigen heavy chain	K.WWHTGALYR.I	2.82093e+06	2.18522e+06	9.57191e+06	3173777	3002029	9673644	3036520	2050713	3770266	1947390	1578219	6219900	3126044	2109923	18623845	0.774645	3.39317	4.3803	0.157302	0.043602	0.0316108	2	1.01327e+06	J3KPF3	SLC3A2	01148_1
4F2 cell-surface antigen heavy chain	K.GRLDYLSSLK.V	6.59483e+06	6.32025e+06	3.36238e+07	7018314	7573952	21951354	6342084	6578676	12800572	5346299	5012812	22192469	7672621	6115548	77550836	0.958364	5.09851	5.32001	0.383886	0.0324783	0.0315539	2	1.01327e+06	J3KPF3	SLC3A2	01148_1
4F2 cell-surface antigen heavy chain	R.LDYLSSLK.V	7.39033e+06	752335	2.12957e+06	982599	1191200	1666133	27638367	569866	957941	379582	641700	965192	560762	606576	4929023	0.1018	0.288157	2.83062	0.294052	0.452466	0.0974236	2	1.01327e+06	J3KPF3	SLC3A2	01148_1
4F2 cell-surface antigen heavy chain	R.GENSWFSTQVDTVATK.V	551371	255276	4.64993e+06	557947	594797	3926727	304509	221536	1338700	748974	93651	1328426	594054	111119	12005848	0.462983	8.43339	18.2153	0.0825501	0.0397816	0.0284118	2	1.01327e+06	J3KPF3	SLC3A2	01148_1
4F2 cell-surface antigen heavy chain	R.SLLHGDFHAFSAGPGLFSYIR.H	364364	485464	3.52782e+06	338505	646036	1149756	472896	508328	1215965	202160	232700	2910106	443894	554794	8835464	1.33236	9.68214	7.2669	0.264863	0.0305818	0.038644	3	1.01327e+06	J3KPF3	SLC3A2	01148_1
4F2 cell-surface antigen heavy chain	K.NQKDDVAQTDLLQIDPNFGSKEDFDSLLQSAK.K	342910	168467	866646	279901	69655	570734	286735	229418	452365	428121	197722	1576838	376885	177074		0.491287	2.52732	5.1443	0.0523213	0.080908	0.0375521	4	1.01327e+06	J3KPF3	SLC3A2	01148_1
4F2 cell-surface antigen heavy chain	K.NQKDDVAQTDLLQIDPNFGSKEDFDSLLQSAK.K	84237.3	74507.4		76906			62295	58600		71431	81847		126318	83076		0.884493			0.365056			3	1.01327e+06	J3KPF3	SLC3A2	01148_1
4F2 cell-surface antigen heavy chain	K.GQSEDPGSLLSLFR.R	3.54616e+06	2.93319e+06	3.02032e+07	2840303	4352101	14620649	3091257	2328266	876516	3880262	2288031	27024619	4372812	2764365	78291109	0.827146	8.51717	10.2971	0.210501	0.179031	0.147088	2	1.01327e+06	J3KPF3	SLC3A2	01148_1
4F2 cell-surface antigen heavy chain	R.LLTSFLPAQLLR.L	1.52109e+07	1.28826e+07	7.92664e+07	12345690	16090678	56884394	13602284	10104285	1605051	16247423	13427446	78043392	18648313	11907930	180532750	0.84693	5.21115	6.15299	0.196311	0.294975	0.259287	2	1.01327e+06	J3KPF3	SLC3A2	01148_1
4F2 cell-surface antigen heavy chain	K.VAEDEAEAAAAAK.F	1.77195e+07	1.44177e+07	6.70266e+07	20400370	17605981	56850486	12887124	12305772	20051074	19742386	11477627	36026907	17848154	16281346	155177884	0.813661	3.78264	4.64892	0.171019	0.0686762	0.047731	2	1.01327e+06	J3KPF3	SLC3A2	01148_1
4F2 cell-surface antigen heavy chain	K.IKVAEDEAEAAAAAK.F	3.87264e+06	3.5711e+06	2.35373e+07	5225277	5137042	16540817	3285239	2626184	6146395	2475601	3017927	12233574	4504453	3503264	59228470	0.922136	6.07784	6.59105	0.395653	0.0441462	0.0394106	2	1.01327e+06	J3KPF3	SLC3A2	01148_1
4F2 cell-surface antigen heavy chain	K.IKVAEDEAEAAAAAK.F	1.38864e+07	1.32506e+07	8.32427e+07	16777970	13948973	70747145	15969562	11923040	22557986	12089091	12797007	47874424	10708922	14333466	191791190	0.954217	5.99455	6.28217	0.40818	0.0365994	0.0341105	3	1.01327e+06	J3KPF3	SLC3A2	01148_1
4F2 cell-surface antigen heavy chain	R.IGDLQAFQGHGAGNLAGLK.G	3.52885e+06	2.72396e+06	1.72936e+07	4201258	3327519	12503280	3172687	2636392	5608539	2967994	2462651	11055969	3773474	2469267	40006626	0.77191	4.90063	6.34871	0.0666563	0.038105	0.0300822	2	1.01327e+06	J3KPF3	SLC3A2	01148_1
4F2 cell-surface antigen heavy chain	K.DDVAQTDLLQIDPNFGSKEDFDSLLQSAK.K	188808	172215	1.22239e+06	229626	257582	917926	87858	122209		315127	136261	1526851	122621	172809		0.912118	6.47424	7.09802	0.457676	0.0338359	0.0236245	3	1.01327e+06	J3KPF3	SLC3A2	01148_1
4F2 cell-surface antigen heavy chain	K.FTGLSKEELLK.V	3.41143e+07	2.57139e+07	5.72297e+07	35775931	36423682	63248001	33317501	19880897	25368906	31017092	19174494	48747617	36346762	27376603	91554135	0.753757	1.67758	2.22563	0.0934408	0.15048	0.0691243	3	1.01327e+06	J3KPF3	SLC3A2	01148_1	integral to membrane cell surface	transport carbohydrate metabolic process	protein binding
4F2 cell-surface antigen heavy chain	R.IGDLQAFQGHGAGNLAGLK.G	4.11166e+06	4.97013e+06	3.62777e+07	3119521	10934964	46280883	2548388	4146964	19684532	3803342	2393394	21819830	6975379	2405181	57325607	1.20879	8.82314	7.29915	0.440053	0.0193186	0.0248883	3	1.01327e+06	J3KPF3	SLC3A2	01148_1
4F2 cell-surface antigen heavy chain	K.ADLLLSTQPGREEGSPLELER.L	767129	914504	5.28579e+06	703222	1125319	3623891	902421	756239	2525476	676728	982518	2518140	786143	793941	12475642	1.19211	6.89035	5.77995	0.156313	0.026475	0.0297297	2	1.01327e+06	J3KPF3	SLC3A2	01148_1
4F2 cell-surface antigen heavy chain	R.WCSWSLSQAR.L	762195	970217	7.21965e+06	545713	1746193	2526361	745534	920244	1109715	695796	646625	3208414	1061736	567807	22034117	1.27293	9.47219	7.44127	0.336821	0.0614647	0.0851924	2	1.01327e+06	J3KPF3	SLC3A2	01148_1
4F2 cell-surface antigen heavy chain	R.SLLHGDFHAFSAGPGLFSYIR.H	195616	349654	757132	182034	502499	1503372	266039	239125	272962	137545	333691	659152	196846	323303	593043	1.78745	3.8705	2.16537	0.0490554	0.0381319	0.134466	2	1.01327e+06	J3KPF3	SLC3A2	01148_1
4F2 cell-surface antigen heavy chain	R.SLLHGDFHAFSAGPGLFSYIR.H	155444	288941	2.24691e+06	199339	512159	719151	222504	279371	499049	81345	147209	4620068	118589	217025	3149388	1.85881	14.4548	7.77638	0.130142	0.029221	0.0456499	4	1.01327e+06	J3KPF3	SLC3A2	01148_1
5'-3' exoribonuclease 1	K.TLDDLFPLR.S	75414.9	64471.5	393244	69382	60554	356597	52677	106295	287348	71808	38116	866992	107794	52920	62038	0.854891	5.21441	6.0995	0.299842	0.0721473	0.0585258	2	1.26979e+06	Q8IZH2	XRN1	10470_1	cytoplasm	nucleobase, nucleoside, nucleotide and nucleic acid metabolic process	protein binding	RNA degradation
5'-3' exoribonuclease 2	R.GVGAEPLLPWNR.M	717971	487859	2.89966e+06	809028	376496	2193143	655281	658359	1783223	282197	489239	3632149	1125379	427343	3990144	0.679497	4.03869	5.94365	0.260522	0.0282959	0.0175642	2	1.30489e+06	Q9H0D6	XRN2	10309_1	nucleus	regulation of transcription	protein binding	RNA degradation
5'-3' exoribonuclease 2	R.ELTMASLPFTFDVER.S	1.20409e+06	792212	4.78512e+06	1053047	880957	1782573	1213165	748835	6666160	1252921	722089	69610	1297232	816966	10622127	0.657933	3.97405	6.0402	0.0182743	0.398902	0.314366	2	1.30489e+06	Q9H0D6	XRN2	10309_1	nucleus	regulation of transcription	protein binding	RNA degradation
5'-3' exoribonuclease 2	K.YAWQGVALLPFVDER.R	1.41211e+06	897046	8.9222e+06	1294005	963268	2953366	1645797	765109	2391741	1415115	749611	1192619	1293540	1110196	29151073	0.63525	6.31833	9.9462	0.0276992	0.156983	0.0848487	2	1.30489e+06	Q9H0D6	XRN2	10309_1	nucleus	regulation of transcription	protein binding	RNA degradation
5'-3' exoribonuclease 2	R.KPAAVLKPSDWEK.S	6.23028e+06	2.50254e+06	2.77165e+07	13275634	3262663	26485264	3430901	2556739	10630032	2053735	2252165	9985287	6160844	1938605	63765353	0.401674	4.44867	11.0753	0.133422	0.0663899	0.0248294	3	1.30489e+06	Q9H0D6	XRN2	10309_1	nucleus	regulation of transcription	protein binding	RNA degradation
5'-3' exoribonuclease 2	R.QWKPQLGFNR.D	1.09441e+07	1.13474e+07	2.01059e+07	7108735	10711969	26727437	10479997	18969194	8269074	11269370	2694029	26587889	14918200	13014245	18839387	1.03685	1.83715	1.77186	0.400027	0.125274	0.178544	3	1.30489e+06	Q9H0D6	XRN2	10309_1	nucleus	regulation of transcription	protein binding	RNA degradation
5'-3' exoribonuclease 2	R.LFSIVRPR.R	926142	500815	1.76569e+06	667124	621525	3315869	453393	557812	1629541	1286189	525118	956714	1297864	298806	1160629	0.540754	1.9065	3.52563	0.114705	0.135493	0.0314815	2	1.30489e+06	Q9H0D6	XRN2	10309_1	nucleus	regulation of transcription	protein binding	RNA degradation
5'-AMP-activated protein kinase subunit gamma-1	K.GIVSLSDILQALVLTGGEK.K	273106	152298	27860.9		223283		147733	153998		320708	103564	27861	350877	128348		0.557652	0.102015	0.182937	0.116854			2	1.19364e+06	P54619	PRKAG1	04118_1	nucleus	response to stress protein heterooligomerization	protein binding kinase activity	Insulin signaling pathway Adipocytokine signaling pathway Hypertrophic cardiomyopathy (HCM)
5'-AMP-activated protein kinase subunit gamma-1	K.GIVSLSDILQALVLTGGEK.K	175617	210076	3.3397e+07	48989	244297	30583	49588	189048	3291469	294368	152173	17936	309522	254784	130247871	1.19622	190.17	158.976	0.249984	0.287525	0.338861	3	1.19364e+06	P54619	PRKAG1	04118_1	nucleus	response to stress protein heterooligomerization	protein binding kinase activity	Insulin signaling pathway Adipocytokine signaling pathway Hypertrophic cardiomyopathy (HCM)
5'-AMP-activated protein kinase subunit gamma-1	K.GIVSLSDILQALVLTGGEKKP.-	305080	313403	2.90183e+06	375949	298152	458264	134915	592429	109543	351006	156415	2007933	358450	206615	9031592	1.02728	9.51172	9.25912	0.450854	0.193771	0.1914	3	1.19364e+06	P54619	PRKAG1	04118_1	nucleus	response to stress protein heterooligomerization	protein binding kinase activity	Insulin signaling pathway Adipocytokine signaling pathway Hypertrophic cardiomyopathy (HCM)
5'-nucleotidase domain-containing protein 2	R.IINTEQYMHSLTWQQALTGLLER.M	734307	212668	336707	645809	250122	211120	926277	218328	534045	597821	137935		767322	244287	264956	0.289617	0.458537	1.58325	0.0177753	0.0419368	0.173625	3	1.1277e+06	Q9H857	NT5DC2	07770_1	integral to membrane nucleus	protein kinase cascade dephosphorylation	metal ion binding
5'-nucleotidase domain-containing protein 2	K.QLFLITNSPFSFVDK.G	1.15469e+06	347089	4.22759e+06	1037792	324192	1055473	1284233	430770	814623	1048927	269960		1247796	363433	10812679	0.300591	3.66124	12.1801	0.0120985	0.274707	0.0631039	2	1.1277e+06	Q9H857	NT5DC2	07770_1	integral to membrane nucleus	protein kinase cascade dephosphorylation	metal ion binding
5'-nucleotidase domain-containing protein 2	R.QGNLFDFLR.L	957131	421446	1.48778e+06	755504	432130	1364660	813137	480519	570250	894266	441543	2006920	1365617	331591	2009272	0.440322	1.55441	3.53017	0.0228421	0.224228	0.0307394	2	1.1277e+06	Q9H857	NT5DC2	07770_1	integral to membrane nucleus	protein kinase cascade dephosphorylation	metal ion binding
5'-nucleotidase domain-containing protein 2	K.TPFLGDMAHIR.-	884779	208850	3.21914e+06	863825	252140	444484	1267893	244498	379882	302538	162399	7707466	1104858	176364	4344732	0.236048	3.63836	15.4136	0.0297308	0.284936	0.0580164	3	1.1277e+06	Q9H857	NT5DC2	07770_1	integral to membrane nucleus	protein kinase cascade dephosphorylation	metal ion binding
5'-nucleotidase domain-containing protein 2	R.QLFDVVIVQADKPSFFTDR.R	840698	608293	1.36916e+06	910267	1091081	2852923	717258	479899		811268	360676	1174511	923999	501516	80055	0.723557	1.6286	2.25083	0.130802	0.406063	0.4339	2	1.1277e+06	Q9H857	NT5DC2	07770_1	nucleus	dephosphorylation	metal ion binding
5'(3')-deoxyribonucleotidase, cytosolic type	R.VLVDMDGVLADFEAGLLR.G	94144.5	223277	61466.5	57427	239392	9209	119053	213307	6693	79492	318721	22718	120605	121686	207246	2.37164	0.652895	0.275293	0.0390951	0.127823	0.0508183	3	1.23931e+06	J3KRC4	NT5C	11833_1	nucleus	dephosphorylation	metal ion binding	Purine metabolism Nicotinate and nicotinamide metabolism Pyrimidine metabolism
5'(3')-deoxyribonucleotidase, cytosolic type	R.VLVDMDGVLADFEAGLLR.G	259089	474806	217061	378273	622502	23759		563297	27781	391235	420932	167437	7759	292495	649266	1.8326	0.837786	0.457156	0.187459	0.447632	0.0979412	2	1.23931e+06	J3KRC4	NT5C	11833_1	nucleus	dephosphorylation	metal ion binding	Purine metabolism Nicotinate and nicotinamide metabolism Pyrimidine metabolism
50S ribosomal protein L33	K.LTLLHYDPVVK.Q	2.46093e+06	1.91293e+06	2.28266e+07	2662281	1922508	4258147	2757035	2193026	1554858	2151943	1571558	4001201	2272469	1964632	81492209	0.77732	9.27559	11.9328	0.0506973	0.207144	0.157796	2	4882.1	D3YTI5	MRPL33	14753_1	intracellular	translation	structural constituent of ribosome
50S ribosomal protein L33	K.LTLLHYDPVVK.Q	2.09611e+06	2.10704e+06	8.67135e+06	2271037	1707118	2714622	2491984	2826861	1677597	1294854	2083678	4423288	2326562	1810492	25869886	1.00521	4.13688	4.11542	0.448153	0.172626	0.17392	3	4882.1	D3YTI5	MRPL33	14753_1	intracellular	translation	structural constituent of ribosome
6-phosphofructokinase	R.TFVLEVMGR.H	282911	253426	218201	388609	274726	101558	39886	133844	23218	134819	292775	694340	568331	312360	53687	0.89578	0.77127	0.861003	0.377493	0.312525	0.2024	2	1.33287e+06	H0Y3P8	PFKP	01384_1	cytoplasm cytosol	carbohydrate metabolic process glycolysis	ATP binding protein binding 6-phosphofructokinase activity kinase activity	Glycolysis / Gluconeogenesis Fructose and mannose metabolism Galactose metabolism Pentose phosphate pathway
6-phosphofructokinase, liver type	R.TNVLGHLQQGGAPTPFDR.N	978651	265136	292052	1353529	268800	434688	873915	30855	56315	916621	403237	95829	770539	357652	581376	0.27092	0.298423	1.10152	0.0548957	0.0508183	0.457381	3	1.00202e+06	P17858	PFKL	01385_1	cytoplasm	carbohydrate metabolic process glycolysis	ATP binding	Glycolysis / Gluconeogenesis Fructose and mannose metabolism Galactose metabolism Pentose phosphate pathway
6-phosphogluconate dehydrogenase, decarboxylating	K.AGQAVDDFIEK.L	3.16082e+06	2.10297e+06	9.55913e+06	3919998	2326778	4975548	3271269	2200275	5059870	2715638	1681991	2987190	2736365	2202823	25213920	0.665324	3.02426	4.54555	0.0328238	0.143038	0.0643131	2	1.29138e+06	B4DQJ8	PGD	01391_1	cytoplasm microsome nucleus	oxidation reduction	protein binding binding DNA binding	Glutathione metabolism Pentose phosphate pathway
6-phosphogluconate dehydrogenase, decarboxylating	K.TIFQGIAAK.V	9.52469e+06	7.30881e+06	2.53529e+07	13113741	6882022	19953052	9000670	8318948	13408185	7467771	5105649	12246372	8516571	8928639	55803853	0.767355	2.66181	3.46881	0.152209	0.0827298	0.0466883	2	1.29138e+06	B4DQJ8	PGD	01391_1	cytoplasm membrane	oxidation reduction	protein binding binding	Glutathione metabolism Pentose phosphate pathway
6-phosphogluconate dehydrogenase, decarboxylating	K.WTAISALEYGVPVTLIGEAVFAR.C	333933	85363.2	145606		112945	5652	351836	25947	91372	310958	151459		339006	51102	339793	0.25563	0.436032	1.70572	0.0402191	0.172245	0.427909	2	1.29138e+06	B4DQJ8	PGD	01391_1	cytoplasm membrane	oxidation reduction	protein binding binding	Glutathione metabolism Pentose phosphate pathway
6-phosphogluconate dehydrogenase, decarboxylating	K.WTAISALEYGVPVTLIGEAVFAR.C	446706	1.13729e+06	95238.6	352782	2394453	140773		1403046	49704	540629	557681			193977		2.54595	0.213202	0.0837417	0.319203	0.101155	0.0773443	3	1.29138e+06	B4DQJ8	PGD	01391_1	cytoplasm membrane	oxidation reduction	protein binding binding	Glutathione metabolism Pentose phosphate pathway
6-phosphogluconate dehydrogenase, decarboxylating	K.IKDAFDRNPELQNLLLDDFFK.S	464611	284343	138183	283314		273653	329112		12050	774755	389430	128845	471261	179256		0.612003	0.297416	0.485972	0.218997	0.0948314	0.259466	3	1.29138e+06	B4DQJ8	PGD	01391_1	cytoplasm	oxidation reduction	protein binding	Glutathione metabolism Pentose phosphate pathway
6-phosphogluconate dehydrogenase, decarboxylating	R.TVSKVDDFLANEAK.G	3.59837e+06	2.88823e+06	1.18574e+07	3900945	4189248	7024757	3770557	2640574	5794643	3022403	1777079	5823086	3699556	2946036	28787292	0.802652	3.29523	4.10543	0.169978	0.0685215	0.0491792	3	1.29138e+06	B4DQJ8	PGD	01391_1	cytoplasm nucleus	oxidation reduction	protein binding	Glutathione metabolism Pentose phosphate pathway
6-phosphogluconate dehydrogenase, decarboxylating	R.TVSKVDDFLANEAK.G	1.52409e+06	1.19821e+06	6.88249e+06	1907804	1574871	4155768	1748012	1250243	4091468	908479	963967	3317032	1532055	1003746	15965683	0.78618	4.51581	5.74399	0.222922	0.0362114	0.0285047	2	1.29138e+06	B4DQJ8	PGD	01391_1	cytoplasm nucleus	oxidation reduction	protein binding	Glutathione metabolism Pentose phosphate pathway
6-phosphogluconate dehydrogenase, decarboxylating	K.SAVENCQDSWR.R	2.82307e+06	1.25006e+06	5.77388e+06	4264070	978257	732804	2890053	1379848	4467399	2086574	1326916	4122462	2051582	1315220	13772842	0.442802	2.04525	4.61888	0.028391	0.357216	0.117894	2	1.29138e+06	B4DQJ8	PGD	01391_1	cytoplasm membrane	oxidation reduction	protein binding binding	Glutathione metabolism Pentose phosphate pathway
6-phosphogluconolactonase	R.QAFQGDSIPVFDLLILGVGPDGHTCSLFPDHPLLQER.E	59768.7	77315.6	878121	19645	31071		116612	98380	1724609	65338	94619	31633	37480	85193		1.29358	14.692	11.3576	0.291218	0.222798	0.267351	4	36220.1	O95336	PGLS	12001_1	cytoplasm	carbohydrate metabolic process	hydrolase activity	Pentose phosphate pathway
6-phosphogluconolactonase	R.VTLTLPVLNAAR.T	405957	525380	1.75666e+06	385834	455978	946260	443192	557556	488728	179960	488377	1389160	614840	599607	4202502	1.29418	4.32722	3.34361	0.190763	0.0683987	0.0990941	2	36220.1	O95336	PGLS	12001_1	cytoplasm	carbohydrate metabolic process	hydrolase activity	Pentose phosphate pathway
6-phosphogluconolactonase	K.IVAPISDSPKPPPQR.V	4.22095e+06	5.44678e+06	1.66662e+07	6100776	6146319	22479344	5045164	6114512	14574217	2183171	4198637	7026189	3554684	5327655	22585224	1.29042	3.94846	3.05983	0.188076	0.0306703	0.0326474	3	36220.1	O95336	PGLS	12001_1	cytoplasm integral to membrane	carbohydrate metabolic process pentose-phosphate shunt	hydrolase activity 6-phosphogluconolactonase activity	Pentose phosphate pathway
6-phosphogluconolactonase	R.LLTVPFEK.H	5.85637e+06	1.25e+06	3.78129e+06	8730905	1326370	2305798	7919475	1400970	1943578	5462861	970305	1805230	1312221	1302343	9070573	0.213442	0.645673	3.02504	0.0430639	0.283457	0.0797742	2	36220.1	O95336	PGLS	12001_1	cytoplasm	carbohydrate metabolic process	hydrolase activity	Pentose phosphate pathway
6-phosphogluconolactonase	K.LCWFLDEAAAR.L	14995.7	142366	1.75923e+06	2747	188099	937693	25984	145886	878027	15256	48441	506134	15996	187041	4715082	9.4938	117.316	12.3571	0.0285952	0.0180872	0.0298367	2	36220.1	O95336	PGLS	12001_1	cytoplasm	carbohydrate metabolic process	hydrolase activity	Pentose phosphate pathway
6.8 kDa mitochondrial proteolipid	-.MLQSIIK.N	2.62555e+08	2.04297e+08	1.38988e+08	40245586	431754903	62425645	41571400	77185342	40735777	754782080	132872333	168557505	213622722	175375407	284232189	0.77811	0.529365	0.680322	0.395751	0.416675	0.28659	2	4885.1	P56378	MP68	05199_1	mitochondrion	biological_process	molecular_function
60 kDa heat shock protein, mitochondrial	K.IPAMTIAK.N	1.93518e+08	1.15345e+08	2.25327e+08	189382720	4213808	2491260	210962702	162167936	96952054	123665738	150298827	230527764	250060019	144700357	571338355	0.596045	1.16438	1.9535	0.202514	0.296991	0.440017	2	955472	P10809	HSPD1	00318_1	cytoplasm	protein folding response to drug	protein binding	RNA degradation Type I diabetes mellitus
60 kDa heat shock protein, mitochondrial	K.LSDGVAVLK.V	2.04824e+08	1.37052e+08	3.97996e+08	213364318	6636343	20579269	235966635	183437954	373884138	131236126	165881008	377147176	238728974	192252595	820372933	0.669121	1.94311	2.90398	0.223373	0.440628	0.268518	2	955472	P10809	HSPD1	00318_1	cytoplasm	protein folding response to drug	protein binding	RNA degradation Type I diabetes mellitus
60 kDa heat shock protein, mitochondrial	K.IGIEIIKR.T	3.62046e+07	2.80186e+07	2.23288e+08	43849944	49690221	177592285	55105378	1007577	166986713	44265693	60267487	153735474	1597296	1109058	394836766	0.773896	6.16739	7.96927	0.313225	0.0555479	0.0478309	2	955472	P10809	HSPD1	00318_1	cytoplasm	protein folding response to drug	protein binding	RNA degradation Type I diabetes mellitus
60 kDa heat shock protein, mitochondrial	K.VGLQVVAVK.A	1.3947e+08	8.92288e+07	3.75588e+08	133902272	132174113	277208771	145798999	104353135	299261462	139145354	117150155	309398972	139034204	3237724	616482020	0.639769	2.69296	4.20927	0.207144	0.0234729	0.0817468	2	955472	P10809	HSPD1	00318_1	cytoplasm	protein folding response to drug	protein binding	RNA degradation Type I diabetes mellitus
60 kDa heat shock protein, mitochondrial	K.NAGVEGSLIVEK.I	5.50179e+07	4.40502e+07	1.22939e+08	67079244	46334660	65697967	55716364	42049788	59604314	43982726	36483634	86469031	53293423	51332885	279985151	0.800652	2.23453	2.79088	0.102541	0.138066	0.0777668	2	955472	P10809	HSPD1	00318_1	cytoplasm	protein folding response to drug	protein binding	RNA degradation Type I diabetes mellitus
60 kDa heat shock protein, mitochondrial	R.TVIIEQSWGSPK.V	6.73601e+07	5.45913e+07	2.90937e+08	66934694	51280871	125697224	76434788	62254362	133096511	47165185	46589519	114587131	78905777	58240522	790366334	0.81044	4.31913	5.32936	0.160583	0.0744605	0.0508326	2	955472	P10809	HSPD1	00318_1	cytoplasm	protein folding response to drug T cell activation	protein binding	RNA degradation Type I diabetes mellitus
60 kDa heat shock protein, mitochondrial	K.VGEVIVTKDDAMLLK.G	4.17728e+07	2.79481e+07	9.04211e+07	43968192	24955194	59898592	48475179	30601252	38495446	27292420	28902438	57610465	47355421	27333574	205679950	0.66905	2.16459	3.23532	0.0540671	0.157919	0.0567374	2	955472	P10809	HSPD1	00318_1	cytoplasm mitochondrion	protein folding response to drug response to stress	protein binding	RNA degradation Type I diabetes mellitus
60 kDa heat shock protein, mitochondrial	R.GYISPYFINTSK.G	1.17373e+07	8.50249e+06	2.63935e+07	10681621	11681328	30417297	18835832	290402	20191506	6059763	9934551	813537	11371835	12103660	54151565	0.724401	2.24869	3.10421	0.258521	0.43094	0.288754	2	955472	P10809	HSPD1	00318_1	cytoplasm mitochondrion	protein folding response to drug T cell activation	protein binding	RNA degradation Type I diabetes mellitus
60 kDa heat shock protein, mitochondrial	K.KISSIQSIVPALEIANAHR.K	864592	873340	5.92448e+06	455821	869619	3189873	1438433	942282	3221810	278130	884945	2102509	1285983	796515	15183723	1.01012	6.85234	6.7837	0.34345	0.0415422	0.0319252	2	955472	P10809	HSPD1	00318_1	cytoplasm	protein folding	protein binding	RNA degradation Type I diabetes mellitus
60 kDa heat shock protein, mitochondrial	K.KISSIQSIVPALEIANAHR.K	4.87783e+06	1.02642e+07	3.87037e+07	3997212	3687783	9403357	6632021	21140078	10868600	3163188	4272425	28943046	5718897	11956389	105599623	2.10425	7.93461	3.77075	0.210242	0.0500227	0.146036	3	955472	P10809	HSPD1	00318_1	cytoplasm	protein folding	protein binding	RNA degradation Type I diabetes mellitus
60 kDa heat shock protein, mitochondrial	R.CIPALDSLTPANEDQK.I	2.77932e+07	1.367e+07	4.17386e+07	30308733	14290206	17803059	30662837	15967403	22501147	22355155	7176654	12081130	27846169	17245605	114568938	0.491845	1.50175	3.0533	0.0330713	0.460744	0.171884	2	955472	P10809	HSPD1	00318_1	cytoplasm mitochondrion	protein folding response to stress	protein binding	RNA degradation Type I diabetes mellitus
60 kDa heat shock protein, mitochondrial	K.KISSIQSIVPALEIANAHR.K	2.04969e+06	1.57335e+06	5.51838e+06	1923494	1279078	1639719	2583997	2016227	3901817	1259577	1773505	3459466	2431704	1224598	13072518	0.767604	2.6923	3.5074	0.200348	0.140913	0.0799745	4	955472	P10809	HSPD1	00318_1	cytoplasm	protein folding	protein binding	RNA degradation Type I diabetes mellitus
60 kDa heat shock protein, mitochondrial	K.CEFQDAYVLLSEKK.I	2.08079e+07	3.59793e+07	3.26607e+07	21856972	20145277	16213888	13385170	21456651	20762744	18812254	89004974	19341843	29177131	13310116	74324193	1.72912	1.56963	0.907764	0.322587	0.30752	0.459789	3	955472	P10809	HSPD1	00318_1	cytoplasm mitochondrion	protein folding response to drug T cell activation	protein binding	RNA degradation Type I diabetes mellitus
60 kDa heat shock protein, mitochondrial	K.CEFQDAYVLLSEKK.I	1.03963e+07	7.86543e+06	2.90046e+07	9996781	7888896	15832542	11537292	9466943	16489202	7357821	7187288	15178165	12693502	6918610	68518554	0.756557	2.78988	3.68761	0.103312	0.0886255	0.046798	2	955472	P10809	HSPD1	00318_1	cytoplasm mitochondrion	protein folding response to drug T cell activation	protein binding	RNA degradation Type I diabetes mellitus
60 kDa heat shock protein, mitochondrial	K.EIGNIISDAMK.K	864083	284680	1.94914e+06	657476	351188	1009962	879375	257824	1208776	946639	195866	1462863	972843	333840	4114945	0.329459	2.25573	6.84677	0.0180776	0.0960506	0.0228141	2	955472	P10809	HSPD1	00318_1	cytoplasm	protein folding T cell activation	protein binding	RNA degradation Type I diabetes mellitus
60 kDa heat shock protein, mitochondrial	R.AAVEEGIVLGGGCALLR.C	8.57568e+06	1.20473e+07	7.08906e+06	7169807	7791610	14446926	8411187	12581129	1066198	6909189	11186164	3079910	11812545	16630350	9763209	1.40482	0.826647	0.588435	0.135334	0.248559	0.154621	2	955472	P10809	HSPD1	00318_1	cytoplasm	protein folding response to drug	protein binding	RNA degradation Type I diabetes mellitus
60 kDa heat shock protein, mitochondrial	K.ISSIQSIVPALEIANAHR.K	4.77145e+06	2.76116e+06	1.37283e+07	4173253	1718653	10030375	5441788	3632135	6926488	3810383	2683777	9827121	5660387	3010066	28129307	0.578683	2.87718	4.97194	0.0418614	0.0464411	0.0267053	2	955472	P10809	HSPD1	00318_1	cytoplasm	protein folding	protein binding	RNA degradation Type I diabetes mellitus
60 kDa heat shock protein, mitochondrial	K.ISSIQSIVPALEIANAHR.K	3.82309e+06	2.85366e+06	1.19566e+07	2527497	2506129	9547023	5274896	3351527	6636652	2901677	2718662	10887798	4588292	2838331	20754963	0.746428	3.12747	4.18992	0.17959	0.0313525	0.0218988	3	955472	P10809	HSPD1	00318_1	cytoplasm	protein folding	protein binding	RNA degradation Type I diabetes mellitus
60 kDa heat shock protein, mitochondrial	R.RGVMLAVDAVIAELKK.Q	2.61108e+06	3.52465e+06	9.72566e+06	1905230	3388766	13418389	3107862	3847802	7601888	2025008	2840923	9550760	3406217	4021090	8331597	1.34988	3.72477	2.75933	0.10215	0.0180776	0.0180872	2	955472	P10809	HSPD1	00318_1	cytoplasm	protein folding response to drug T cell activation	protein binding	RNA degradation Type I diabetes mellitus
60 kDa heat shock protein, mitochondrial	K.KQSKPVTTPEEIAQVATISANGDKEIGNIISDAMK.K	1.14781e+06	716285	3.79168e+06	883057	731986	2019537	1497141	713123	1671201	744445	562953	3457418	1466580	857078	8018545	0.624047	3.30341	5.29353	0.0798663	0.0550687	0.0284254	4		P10809	HSPD1	00318_1
60 kDa heat shock protein, mitochondrial	K.KQSKPVTTPEEIAQVATISANGDKEIGNIISDAMK.K	1.10766e+06	933178	1.59489e+07	673514	812946	21510394	1135479	1264591	21069036	1101641	767970	5267136	1520020	887204		0.842474	14.3986	17.0909	0.30095	0.0231439	0.021247	5		P10809	HSPD1	00318_1
60 kDa heat shock protein, mitochondrial	K.TLNDELEIIEGMK.F	1.22631e+07	5.37603e+06	1.97734e+07	9030330	1152677	16126729	12569819	6245929	21809275	15361805	6773362	29366021	12090366	7332142	11791522	0.438391	1.61243	3.67807	0.0784079	0.101094	0.0429199	2	955472	P10809	HSPD1	00318_1	cytoplasm	protein folding response to drug T cell activation	protein binding	RNA degradation Type I diabetes mellitus
60 kDa heat shock protein, mitochondrial	K.TLNDELEIIEGMKFDR.G	2.70018e+06	7.57382e+06	2.22252e+07	9063551	3869578	37758505	502982	14566056	36575755	644094	586785	3638284	590102	11272860	10928220	2.80493	8.231	2.93448	0.18121	0.0455299	0.17756	3	955472	P10809	HSPD1	00318_1	cytoplasm	protein folding response to drug T cell activation	protein binding	RNA degradation Type I diabetes mellitus
60 kDa heat shock protein, mitochondrial	K.TLNDELEIIEGMKFDR.G	1.4465e+07	8.08163e+06	1.56146e+07	11417987	4461076	23590761	18431282	6810476	17392589	11160593	9757153	17799391	16850311	11297823	3675695	0.558701	1.07947	1.93211	0.0606978	0.420619	0.222921	2	955472	P10809	HSPD1	00318_1	cytoplasm	protein folding response to drug T cell activation	protein binding	RNA degradation Type I diabetes mellitus
60 kDa heat shock protein, mitochondrial	K.QSKPVTTPEEIAQVATISANGDKEIGNIISDAMKK.V	413875	364209	437142	486957	413089	954699	638090	73416	215205	345056	527440	141522	185397	442891		0.879997	1.05622	1.20025	0.360943	0.393624	0.44969	3		P10809	HSPD1	00318_1
60 kDa heat shock protein, mitochondrial	K.IMQSSSEVGYDAMAGDFVNMVEK.G	1.50198e+06	913585	2.49466e+06	1168463	839621	2614615	1921130	686561	2112913	1235123	1013398	4206713	1683222	1114759	1044402	0.608252	1.66091	2.73063	0.0416124	0.184759	0.0450959	2	955472	P10809	HSPD1	00318_1	cytoplasm	protein folding	protein binding	RNA degradation Type I diabetes mellitus
60 kDa heat shock protein, mitochondrial	K.IMQSSSEVGYDAMAGDFVNMVEK.G	1.39325e+06	754197	2.45611e+06	1240382	356673	958584	1267341	816363	4283051	1383821	486566	4493813	1681451	1357186	88992	0.541322	1.76287	3.25659	0.0652322	0.421216	0.3448	3	955472	P10809	HSPD1	00318_1	cytoplasm	protein folding	protein binding	RNA degradation Type I diabetes mellitus
60 kDa heat shock protein, mitochondrial	R.RGVMLAVDAVIAELK.K	4.22963e+06	3.21494e+06	2.51746e+06	2561556	3636558	4650281	6032619	2321937	85422	2437222	3764441	3988846	5887124	3136832	1345291	0.7601	0.595196	0.78305	0.304769	0.20329	0.23794	2	955472	P10809	HSPD1	00318_1	cytoplasm	protein folding response to drug T cell activation	protein binding	RNA degradation Type I diabetes mellitus
60 kDa heat shock protein, mitochondrial	K.QSKPVTTPEEIAQVATISANGDKEIGNIISDAMK.K	2.92072e+06	2.06967e+06	4.78119e+06	2272547	1848848	6557374	3118378	1921584	165143	2996514	1923387	12021362	3295446	2584847	380898	0.708615	1.63699	2.31013	0.0422473	0.32789	0.402484	4	955472	P10809	HSPD1	00318_1	cytoplasm	protein folding T cell activation	protein binding	RNA degradation Type I diabetes mellitus
60 kDa heat shock protein, mitochondrial	R.GVMLAVDAVIAELKK.Q	1.44647e+07	1.07141e+07	3.04761e+07	11740849	9151628	16598369	15957242	11056702	1206591	13420302	9879896	41292959	16740298	12768010	62806612	0.740705	2.10694	2.8445	0.0517104	0.45373	0.381834	2	955472	P10809	HSPD1	00318_1	cytoplasm	protein folding response to drug T cell activation	protein binding	RNA degradation Type I diabetes mellitus
60 kDa heat shock protein, mitochondrial	R.GVMLAVDAVIAELK.K	4.80436e+06	2.77225e+06	2.01181e+07	9554069	466071	505495	1014427	9586662	12815	1737342	411498	21732959	6911614	624750	58221293	0.577027	4.18747	7.25698	0.195511	0.395899	0.416527	2	955472	P10809	HSPD1	00318_1	cytoplasm	protein folding response to drug T cell activation	protein binding	RNA degradation Type I diabetes mellitus
60 kDa heat shock protein, mitochondrial	R.ALMLQGVDLLADAVAVTM#GPK.G	1.34653e+06	537773	1.6807e+07	1340309	703481	895906	1469081	1105737	665364	1140542	175359	4959019	1436199	166514	60707866	0.399376	12.4817	31.253	0.0595642	0.251033	0.0999011	3	955472	P10809	HSPD1	00318_1	cytoplasm	protein folding response to drug T cell activation	protein binding	RNA degradation Type I diabetes mellitus
60 kDa heat shock protein, mitochondrial	R.ALMLQGVDLLADAVAVTM#GPK.G	822970	628664	8.97685e+06	686180	667227	631589	1025534	723258	2013846	567410	872960	11071057	1012757	251211	22190927	0.763896	10.9079	14.2793	0.231649	0.0944795	0.0712955	2	955472	P10809	HSPD1	00318_1	cytoplasm	protein folding response to drug T cell activation	protein binding	RNA degradation Type I diabetes mellitus
60 kDa heat shock protein, mitochondrial	R.ALM#LQGVDLLADAVAVTMGPK.G	767643	856931	1.8572e+07	846131	367872	897222	955819	503204	935547	573624	537372	11747347	694996	2019277	60707893	1.11632	24.1936	21.6727	0.402644	0.114884	0.114141	3	955472	P10809	HSPD1	00318_1	cytoplasm	protein folding response to drug T cell activation	protein binding	RNA degradation Type I diabetes mellitus
60 kDa heat shock protein, mitochondrial	R.ALM#LQGVDLLADAVAVTMGPK.G	586043	587092	9.37673e+06	405781	1014954	2190075	518383	577250	2002113	866110	369686	11071057	553899	386477	22243664	1.00179	16.0001	15.9715	0.432485	0.0309784	0.0315525	2	955472	P10809	HSPD1	00318_1	cytoplasm	protein folding response to drug T cell activation	protein binding	RNA degradation Type I diabetes mellitus
60 kDa heat shock protein, mitochondrial	R.ALMLQGVDLLADAVAVTMGPK.G	4.92847e+06	8.55591e+06	4.75787e+07	17779239	414222	20600174	642997	431178	11002563	156754	510811	46436405	1134897	32867411	112275598	1.73602	9.65384	5.56092	0.45216	0.0435212	0.0524564	2	955472	P10809	HSPD1	00318_1	cytoplasm	protein folding response to drug T cell activation	protein binding	RNA degradation Type I diabetes mellitus
60 kDa heat shock protein, mitochondrial	R.TALLDAAGVASLLTTAEVVVTEIPKEEK.D	470124	203913	188695	371044	162582		243951	168468	102404	997248	150428	214289	268254	334173	249391	0.433743	0.401372	0.92537	0.10312	0.12198	0.407867	3	955472	P10809	HSPD1	00318_1	cytoplasm mitochondrion	protein folding response to stress	protein binding	RNA degradation Type I diabetes mellitus
60 kDa heat shock protein, mitochondrial	R.ALMLQGVDLLADAVAVTMGPK.G	962037	1.49475e+06	9.7044e+07	1013183	1092046	7858189	141818	1490425	6587630	1397489	2261880	51927271	1295658	1134636	321802900	1.55373	100.873	64.9234	0.201505	0.0330746	0.0366448	3	955472	P10809	HSPD1	00318_1	cytoplasm	protein folding response to drug T cell activation	protein binding	RNA degradation Type I diabetes mellitus
60 kDa heat shock protein, mitochondrial	K.VGGTSDVEVNEKKDR.V	7.14446e+07	1.84075e+07	3.05068e+08	8676671	1764328	261349842	99414024	4776824	8191704	46762890	64423721	380375292	130924887	2665188	570354900	0.257647	4.26999	16.573	0.0943567	0.250071	0.0617306	4	955472	P10809	HSPD1	00318_1	cytoplasm	protein folding response to drug	protein binding	RNA degradation Type I diabetes mellitus
60 kDa heat shock protein, mitochondrial	K.VGGTSDVEVNEKKDR.V	3.47226e+07	2.63952e+07	1.26917e+08	30674715	30114744	102423383	44143215	34364736	38777305	17467748	24159501	162036001	46604828	16941983	204430319	0.760174	3.65516	4.80832	0.272014	0.0503774	0.0323362	3	955472	P10809	HSPD1	00318_1	cytoplasm	protein folding response to drug	protein binding	RNA degradation Type I diabetes mellitus
60 kDa heat shock protein, mitochondrial	K.VGGTSDVEVNEKKDR.V	4.10264e+06	3.23186e+06	1.31291e+07	4019022	4014274	12626685	6366420	4317221	5266609	1697607	3258640	20361632	4327506	1337321	14261671	0.787753	3.20017	4.06241	0.337075	0.0461691	0.0332059	2	955472	P10809	HSPD1	00318_1	cytoplasm	protein folding response to drug	protein binding	RNA degradation Type I diabetes mellitus
60 kDa heat shock protein, mitochondrial	K.VGGTSDVEVNEKK.D	5.20511e+07	2.92276e+07	1.43148e+08	60596195	32647223	112568217	53954635	32157108	54413138	29099990	27841468	124768318	64553705	24264577	280840704	0.561517	2.75013	4.89769	0.0507898	0.0721033	0.0279043	3	955472	P10809	HSPD1	00318_1	cytoplasm	protein folding response to drug	protein binding	RNA degradation Type I diabetes mellitus
60 kDa heat shock protein, mitochondrial	K.VGGTSDVEVNEKK.D	1.0605e+07	6.53828e+06	2.62853e+07	10976942	8545863	20446638	12329881	7894693	11239120	4276613	5461435	34144975	14836575	4251132	39310497	0.616528	2.47858	4.02022	0.183609	0.0766986	0.0288015	2	955472	P10809	HSPD1	00318_1	cytoplasm	protein folding response to drug	protein binding	RNA degradation Type I diabetes mellitus
60 kDa heat shock protein, mitochondrial	K.VGGTSDVEVNEK.K	1.09934e+08	5.52762e+07	2.23119e+08	165681177	52218030	184055538	104211074	57822376	126670327	61853368	48192488	121189056	107990791	62871754	460561276	0.502812	2.02957	4.03644	0.0425658	0.136037	0.0293926	2	955472	P10809	HSPD1	00318_1	cytoplasm	protein folding response to drug	protein binding	RNA degradation Type I diabetes mellitus
60 kDa heat shock protein, mitochondrial	K.IPAM#TIAK.N	3.86794e+07	2.39127e+07	7.53122e+07	67520905	30097506	3505349	32810649	26424564	20789221	13487104	21931321	58376813	40899032	17197338	218577430	0.618227	1.94709	3.14947	0.248458	0.450911	0.398188	2	955472	P10809	HSPD1	00318_1	cytoplasm	protein folding response to drug	protein binding	RNA degradation Type I diabetes mellitus
60 kDa heat shock protein, mitochondrial	K.KDRVTDALNATR.A	3.58134e+06	6.78667e+06	1.27129e+07	4606405	6590721	816181	5398430	8166288	9004092	245539	6110335	10112220	4074999	6279347	30919170	1.89501	3.54976	1.87322	0.156772	0.231396	0.458101	3	955472	P10809	HSPD1	00318_1	cytoplasm mitochondrion	protein folding response to drug response to stress	protein binding	RNA degradation Type I diabetes mellitus
60 kDa heat shock protein, mitochondrial	K.DDAMLLK.G	9.08364e+06	7.22612e+06	8.28036e+06	6125709	8997315	418861	7301182	6801034	1675974	10867501	5514842	6154109	12040172	7591296	24872509	0.795509	0.911569	1.14589	0.22731	0.219786	0.265921	2	955472	P10809	HSPD1	00318_1	cytoplasm mitochondrion	protein folding response to drug response to stress	protein binding	RNA degradation Type I diabetes mellitus
60 kDa heat shock protein, mitochondrial	K.LVQDVANNTNEEAGDGTTTATVLAR.S	2.24999e+06	1.69107e+06	7.09213e+06	3366924	2008245	7264871	2116345	2113933	6113426	1147557	998674	2723688	2369121	1643419	12266550	0.75159	3.15208	4.19388	0.26444	0.048435	0.0307483	2	955472	P10809	HSPD1	00318_1	cytoplasm	protein folding response to drug T cell activation	protein binding	RNA degradation Type I diabetes mellitus
60 kDa heat shock protein, mitochondrial	K.VGEVIVTKDDAMLLK.G	1.13048e+07	8.00074e+06	6.39151e+07	15516645	5740262	14864923	10031842	9291525	7656221	7697424	7996475	14159164	11973401	8974707	218980230	0.707728	5.65379	7.98865	0.117162	0.233956	0.155734	3	955472	P10809	HSPD1	00318_1	cytoplasm mitochondrion	protein folding response to drug response to stress	protein binding	RNA degradation Type I diabetes mellitus
60 kDa heat shock protein, mitochondrial	R.IQEIIEQLDVTTSEYEKEK.L	472031	285880	439546	418319	297749	571222	541252	232008	272788	481477	279151	739556	447077	334612	174618	0.605638	0.931181	1.53752	0.0223806	0.321403	0.280772	3	955472	P10809	HSPD1	00318_1	cytoplasm	protein folding	protein binding	RNA degradation Type I diabetes mellitus
60 kDa heat shock protein, mitochondrial	K.DGKTLNDELEIIEGMKFDR.G	1.44781e+06	1.69582e+06	8.28386e+06	1428909	1809232	3010665	2327784	1838081	3443048	898971	1319424	11092466	1135587	1816548	15589246	1.1713	5.72163	4.88486	0.249505	0.0348273	0.037975	3	955472	P10809	HSPD1	00318_1	cytoplasm	protein folding response to drug T cell activation	protein binding	RNA degradation Type I diabetes mellitus
60 kDa heat shock protein, mitochondrial	R.RGVMLAVDAVIAELK.K	1.64205e+06	1.01379e+06	2.40853e+06	1993948	818024	3113854	1622274	939606	17040	1977253	1684977	1686956	974722	612549	4816251	0.617393	1.46678	2.37577	0.106024	0.355598	0.442493	3	955472	P10809	HSPD1	00318_1	cytoplasm	protein folding response to drug T cell activation	protein binding	RNA degradation Type I diabetes mellitus
60 kDa heat shock protein, mitochondrial	K.DRVTDALNATR.A	1.08151e+07	6.12095e+06	2.46477e+07	12388343	5090810	15222570	15270166	6483168	14464192	7343427	6072338	14555544	8258626	6837487	54348500	0.565961	2.279	4.02678	0.0458604	0.111808	0.0318169	2	955472	P10809	HSPD1	00318_1	cytoplasm mitochondrion	protein folding response to drug response to stress	protein binding	RNA degradation Type I diabetes mellitus
60 kDa heat shock protein, mitochondrial	R.CIPALDSLTPANEDQKIGIEIIKR.T	3.41055e+06	5.52811e+06	2.09948e+07	1893112	4952716	12687992	3203967	4961962	4093098	1689956	7028592	24389860	6855148	5169180	42808281	1.62089	6.15585	3.79783	0.103716	0.0498309	0.0958242	4	955472	P10809	HSPD1	00318_1	cytoplasm	protein folding	protein binding	RNA degradation Type I diabetes mellitus
60 kDa heat shock protein, mitochondrial	R.RGVMLAVDAVIAELKK.Q	4.81082e+06	4.88474e+06	1.12837e+07	2945245	6217217	2664793	5437374	417176	473335	4069679	5603010	27674758	6790995	7301553	14322084	1.01536	2.34549	2.31	0.356031	0.458468	0.394094	3	955472	P10809	HSPD1	00318_1	cytoplasm	protein folding response to drug T cell activation	protein binding	RNA degradation Type I diabetes mellitus
60 kDa heat shock protein, mitochondrial	K.QSKPVTTPEEIAQVATISANGDKEIGNIISDAMKK.V	6.87107e+06	4.83552e+06	3.16022e+07	5391740	965640	21512125	5114347	7853324	21069036	5081257	3787155	52225473	11896932	6735970		0.703751	4.59932	6.53543	0.237192	0.0294897	0.040767	5		P10809	HSPD1	00318_1
60 kDa heat shock protein, mitochondrial	K.QSKPVTTPEEIAQVATISANGDKEIGNIISDAMKK.V	6.15629e+06	4.03893e+06	1.29858e+07	4992972	1659130	13652870	7486505	4063995	9775520	4822858	4666206	15528959	7322844	5766379		0.656065	2.10935	3.21516	0.133493	0.0307096	0.0355874	4		P10809	HSPD1	00318_1
60 kDa heat shock protein, mitochondrial	K.QSKPVTTPEEIAQVATISANGDKEIGNIISDAMK.K	726057	524283	213802	700585	715082	152665	655360	719407		440485	283922	274938	1107795	378720		0.722096	0.29447	0.407798	0.211991	0.0418924	0.0976871	3	955472	P10809	HSPD1	00318_1	cytoplasm	protein folding T cell activation	protein binding	RNA degradation Type I diabetes mellitus
60 kDa heat shock protein, mitochondrial	K.ISSIQSIVPALEIANAHRKPLVIIAEDVDGEALSTLVLNR.L	2.51413e+06	2.48766e+06	1.26547e+06	2002851	1580636	2472061	3336103	3073655		2065719	2454043	1269784	2651833	2842304	54563	0.989473	0.503343	0.508699	0.445218	0.161301	0.165429	5	955472	P10809	HSPD1	00318_1	cytoplasm	protein folding	protein binding	RNA degradation Type I diabetes mellitus
60 kDa heat shock protein, mitochondrial	K.GIIDPTKVVR.T	5.11191e+06	1.0472e+07	1.01683e+08	6869949	10574627	3889871	3651814	16370384	49192513	5448983	2315958	67272744	4476891	12626868	286375751	2.04854	19.8913	9.71	0.215229	0.06698	0.134153	2	955472	P10809	HSPD1	00318_1	cytoplasm	protein folding response to drug	protein binding	RNA degradation Type I diabetes mellitus
60 kDa heat shock protein, mitochondrial	K.EIGNIISDAMKK.V	3.16529e+06	3.02047e+06	2.99055e+06	2211410	5141538	1546944	1508796	5541395	2512413	1682140	666923	472993	7258812	732044	7429834	0.954249	0.944794	0.990091	0.382933	0.379588	0.463736	2	955472	P10809	HSPD1	00318_1	cytoplasm	protein folding T cell activation	protein binding	RNA degradation Type I diabetes mellitus
60 kDa heat shock protein, mitochondrial	R.IQEIIEQLDVTTSEYEKEKLNER.L	8.11579e+06	6.08633e+06	2.0699e+07	6308630	6290839	14272628	8610807	5329653	8448228	6419376	4231898	10685766	11124330	8492920	49389368	0.749937	2.55046	3.4009	0.160119	0.130574	0.0695616	3	955472	P10809	HSPD1	00318_1	cytoplasm	protein folding	protein binding	RNA degradation Type I diabetes mellitus
60 kDa heat shock protein, mitochondrial	K.DGKTLNDELEIIEGMK.F	244127	325560	1.05126e+06	163451	467847	1283591	387898	343297	818923	157560	226213		267599	264882		1.33357	4.30618	3.22908	0.205841	0.0333032	0.0332076	2	955472	P10809	HSPD1	00318_1	cytoplasm	protein folding response to drug T cell activation	protein binding	RNA degradation Type I diabetes mellitus
60 kDa heat shock protein, mitochondrial	K.DMAIATGGAVFGEEGLTLNLEDVQPHDLGK.V	457047	40696.9	1.11013e+06			58898	1229509		74818	88516		893577	53114	40697	3413226	0.0890433	2.42892	27.278		0.3699		3	955472	P10809	HSPD1	00318_1	cytoplasm	protein folding	protein binding	RNA degradation Type I diabetes mellitus
60 kDa heat shock protein, mitochondrial	R.CIPALDSLTPANEDQKIGIEIIKR.T	2.9593e+06	4.69871e+06	1.60092e+07	2144361	4924590	996001	3548467	4665013	4985495	1260823	4696539	15079965	4883536	4508689	42975192	1.58778	5.40979	3.40714	0.0993744	0.199385	0.337225	3	955472	P10809	HSPD1	00318_1	cytoplasm	protein folding	protein binding	RNA degradation Type I diabetes mellitus
[truncated: 18,279 more rows]
